# Supplementary material for: Integrated analysis of Xist upregulation and X-chromosome inactivation with single-cell and single-allele resolution
Source: Nat Commun. 2021 Jun 15;12:3638. doi: 10.1038/s41467-021-23643-6 (PMC8206119; doi:10.1038/s41467-021-23643-6)
Supplement: Supplementary file 4 — Supplementary Data 1 [file 41467_2021_23643_MOESM4_ESM.xlsx]

## Sheet: Cell Filtering
Filtering fields [# removed cells]:	Day 0	Day 1	Day 2	Day 3	Day 4	Filtering Criteria
Empty cells	10	7	4	14	20	Visual Inspection
Multiple cells	4	2	3	9	18	Visual Inspection
Total Reads	74	46	25	58	57	value < 136828.383 [ = median(value) - 3*MAD(value)]
UMI Counts	77	46	32	101	86	value < 42565.322 [ = median(value) - 3*MAD(value)]
Expressed Genes [%]	51	33	21	79	50	value < 3709.169 [ = median(value) - 3*MAD(value)]
Dead Stain [intensity]	80	23	28	54	55	value > 67.6521312 [ = median(value) + 3*MAD(value)]
ERCC-92 UMI [%]	80	16	27	100	90	value > 0.6747494 [ = median(value) + 3*MAD(value)]
mt-DNA UMI [%]	63	30	25	94	78	value > 6.0934191 [ = median(value) + 3*MAD(value)]
XO cells	16	16	6	11	9	(Xist_AS_UMI = 0) & (B6_Xlinked_Ratio < 0.2 | B6_Xlinked_Ratio > 0.8)
Removed Cells	123	75	59	143	128	Union of the above filtering criteria
Remaining Cells	277	325	341	257	272
ID	Day	Empty	Multiple	Total Reads	UMI Counts	Percentage_ExpressedGenes	Dead Stain [intensity]	ERCC-92 UMI [%]	mt-DNA UMI [%]	X-chromosome Ratio (XR)	X-chromosome Cast UMI	X-chromosome B6 UMI	Xist AS UMI	Retained past filtering
d0_Col_01_Row_1	0	FALSE	FALSE	447477	149563	18.8478	66.925	0.339447	2.13395	303	322	0.4848	0	TRUE
d0_Col_01_Row_2	0	FALSE	FALSE	572913	174667	22.8542	67.018	0.129281	2.36384	405	303	0.572034	0	TRUE
d0_Col_01_Row_3	0	FALSE	FALSE	124837	43532	18.7601	374.371	0.596981	4.63063	78	74	0.513158	0	FALSE
d0_Col_01_Row_4	0	FALSE	FALSE	376089	128479	18.1752	66.687	0.299995	2.03434	199	308	0.392505	0	TRUE
d0_Col_01_Row_5	0	FALSE	FALSE	275276	98400	16.9498	66.889	0.334506	1.98358	133	213	0.384393	0	TRUE
d0_Col_01_Row_6	0	FALSE	FALSE	30090	9968	9.5745	88.706	2.5068	14.0944	12	22	0.352941	0	FALSE
d0_Col_01_Row_7	0	FALSE	FALSE	200456	69594	16.4556	66.427	0.322706	3.26452	127	107	0.542735	0	TRUE
d0_Col_01_Row_8	0	FALSE	FALSE	256076	84522	16.8914	67.031	0.376467	2.40962	163	184	0.469741	0	TRUE
d0_Col_01_Row_9	0	FALSE	FALSE	437794	129214	19.228	66.752	0.23608	3.03021	269	277	0.492674	0	TRUE
d0_Col_01_Row_10	0	FALSE	FALSE	62745	19484	13.6277	272.532	1.17387	9.44756	25	33	0.431034	0	FALSE
d0_Col_01_Row_11	0	FALSE	FALSE	424508	134146	18.5056	69.42	0.30842	2.42769	310	327	0.486656	0	FALSE
d0_Col_01_Row_12	0	FALSE	FALSE	495009	156505	20.696	66.733	0.238442	2.11264	365	347	0.51264	0	TRUE
d0_Col_01_Row_13	0	FALSE	FALSE	129475	45020	18.3653	534.702	0.552449	5.08342	88	81	0.52071	0	FALSE
d0_Col_01_Row_14	0	FALSE	FALSE	376030	130391	17.1487	66.535	0.194502	1.97269	279	240	0.537572	0	TRUE
d0_Col_01_Row_15	0	FALSE	FALSE	389688	123222	17.5435	67.025	0.370072	2.01628	256	240	0.516129	0	TRUE
d0_Col_01_Row_16	0	FALSE	FALSE	375382	111133	17.8535	67.198	0.486379	0.689412	268	155	0.63357	0	TRUE
d0_Col_01_Row_17	0	FALSE	FALSE	543229	178329	20.6755	66.928	0.297619	2.14635	357	378	0.485714	0	TRUE
d0_Col_01_Row_18	0	FALSE	FALSE	85576	25390	15.4613	135.949	1.15479	5.50898	47	35	0.573171	0	FALSE
d0_Col_01_Row_19	0	FALSE	FALSE	421270	135663	18.219	66.617	0.259512	2.88199	255	346	0.424293	0	TRUE
d0_Col_01_Row_20	0	FALSE	FALSE	381918	124586	16.7451	66.763	0.388462	2.26227	271	265	0.505597	0	TRUE
d0_Col_01_Row_21	0	FALSE	FALSE	227789	71768	13.7856	66.374	0.620164	3.97519	180	129	0.582524	0	TRUE
d0_Col_01_Row_22	0	FALSE	FALSE	55122	16762	13.5809	93.906	2.07074	5.95487	38	34	0.527778	0	FALSE
d0_Col_01_Row_23	0	FALSE	FALSE	569129	187626	22.4126	66.844	0.1681	1.9021	372	422	0.468514	0	TRUE
d0_Col_01_Row_24	0	FALSE	FALSE	495192	144869	20.9446	66.987	0.143324	2.16855	275	289	0.487589	0	TRUE
d0_Col_01_Row_25	0	FALSE	FALSE	356254	113771	18.9472	66.639	0.189638	2.58172	243	256	0.486974	0	TRUE
d0_Col_01_Row_26	0	FALSE	FALSE	370664	121498	18.9063	66.532	0.2313	2.465	217	257	0.457806	0	TRUE
d0_Col_01_Row_27	0	FALSE	FALSE	406176	129143	18.222	66.652	0.335599	2.39969	258	199	0.564551	0	TRUE
d0_Col_01_Row_28	0	FALSE	FALSE	319632	106770	17.0873	66.696	0.294861	3.35334	230	166	0.580808	0	TRUE
d0_Col_01_Row_29	0	FALSE	FALSE	110016	41566	14.739	66.541	0.301532	2.98637	72	71	0.503497	0	FALSE
d0_Col_01_Row_30	0	FALSE	FALSE	202565	63780	15.4526	66.658	0.270474	1.1904	104	115	0.474886	0	TRUE
d0_Col_01_Row_31	0	FALSE	FALSE	263562	87729	15.2976	66.654	0.415962	3.05801	153	130	0.540636	0	TRUE
d0_Col_01_Row_32	0	FALSE	FALSE	325196	109524	15.5841	66.979	0.262849	2.16599	186	252	0.424658	0	TRUE
d0_Col_01_Row_33	0	FALSE	FALSE	35237	8821	8.01287	121.265	4.30927	24.8778	10	10	0.5	0	FALSE
d0_Col_01_Row_34	0	FALSE	FALSE	347740	96247	15.4935	66.76	0.252573	2.55912	197	165	0.544199	0	TRUE
d0_Col_01_Row_35	0	FALSE	TRUE	471933	139735	22.088	66.688	0.119323	2.93348	303	254	0.543986	0	FALSE
d0_Col_01_Row_36	0	FALSE	FALSE	356295	117908	19.4795	66.591	0.274704	2.68836	209	200	0.511002	0	TRUE
d0_Col_01_Row_37	0	FALSE	FALSE	53019	18196	13.0604	437.27	1.57146	9.59418	32	31	0.507937	0	FALSE
d0_Col_01_Row_38	0	FALSE	FALSE	443423	147567	18.9063	66.659	0.146933	1.94006	281	384	0.422556	0	TRUE
d0_Col_01_Row_39	0	FALSE	FALSE	343399	108379	17.3885	66.706	0.298977	2.36035	176	189	0.482192	0	TRUE
d0_Col_01_Row_40	0	FALSE	FALSE	402176	121099	18.2395	67.121	0.271789	2.80655	228	5	0.978541	0	FALSE
d0_Col_02_Row_1	0	FALSE	FALSE	527662	155216	21.9126	66.684	0.163569	2.19299	286	292	0.49481	0	TRUE
d0_Col_02_Row_2	0	FALSE	FALSE	374756	101236	16.6399	66.342	0.268708	2.60875	202	178	0.531579	0	TRUE
d0_Col_02_Row_3	0	FALSE	FALSE	388502	109487	16.7217	67.307	0.3865	2.21001	202	160	0.558011	0	TRUE
d0_Col_02_Row_4	0	FALSE	FALSE	446139	139914	18.9384	66.466	0.238187	2.28861	237	240	0.496855	0	TRUE
d0_Col_02_Row_5	0	FALSE	FALSE	33117	11014	10.8466	88.951	1.91379	4.33792	20	13	0.606061	0	FALSE
d0_Col_02_Row_6	0	FALSE	FALSE	316780	105261	20.1374	66.582	0.160131	2.157	217	202	0.5179	0	TRUE
d0_Col_02_Row_7	0	FALSE	FALSE	181161	59970	16.9937	66.803	0.312845	1.83357	124	123	0.502024	0	TRUE
d0_Col_02_Row_8	0	FALSE	FALSE	303971	93959	17.3739	66.822	0.318203	2.29362	176	175	0.501425	0	TRUE
d0_Col_02_Row_9	0	FALSE	FALSE	47054	11132	9.3464	89.352	1.9184	14.7978	8	13	0.380952	0	FALSE
d0_Col_02_Row_10	0	FALSE	FALSE	326645	97738	15.8941	66.546	0.300667	2.10775	145	151	0.489865	0	TRUE
d0_Col_02_Row_11	0	FALSE	FALSE	281432	89036	15.4906	66.948	0.457501	2.43287	180	146	0.552147	0	TRUE
d0_Col_02_Row_12	0	FALSE	FALSE	431231	125573	18.6168	67.682	0.24549	2.11825	292	222	0.568093	0	FALSE
d0_Col_02_Row_13	0	FALSE	FALSE	73060	23277	14.2974	485.995	1.40535	4.20744	49	47	0.510417	0	FALSE
d0_Col_02_Row_14	0	TRUE	FALSE	24466	8050	8.5685	66.841	4.79631	4.32291	19	16	0.542857	0	FALSE
d0_Col_02_Row_15	0	FALSE	FALSE	522962	151126	19.1782	67.06	0.196679	2.09702	305	264	0.536028	0	TRUE
d0_Col_02_Row_16	0	FALSE	FALSE	25948	7520	7.91636	461.706	1.98932	9.62617	12	11	0.521739	0	FALSE
d0_Col_02_Row_17	0	FALSE	FALSE	345795	104999	16.8826	66.926	0.295394	2.10791	247	172	0.589499	0	TRUE
d0_Col_02_Row_18	0	FALSE	FALSE	336163	108266	16.7276	67.266	0.34191	2.06073	171	183	0.483051	0	TRUE
d0_Col_02_Row_19	0	TRUE	FALSE	29723	10115	9.30545	66.452	4.86063	6.2097	23	10	0.69697	0	FALSE
d0_Col_02_Row_20	0	FALSE	FALSE	34630	8561	4.72876	77.404	3.88032	15.8135	8	5	0.615385	0	FALSE
d0_Col_02_Row_21	0	FALSE	FALSE	631127	179600	23.3075	66.546	0.20164	2.35433	297	351	0.458333	0	TRUE
d0_Col_02_Row_22	0	FALSE	FALSE	418407	116489	18.1839	66.298	0.286844	2.44291	288	179	0.616702	0	TRUE
d0_Col_02_Row_23	0	FALSE	FALSE	31750	8939	8.53634	537.989	1.49137	14.6445	13	12	0.52	0	FALSE
d0_Col_02_Row_24	0	FALSE	FALSE	14677	4819	6.67641	551.035	2.39484	6.2474	8	9	0.470588	0	FALSE
d0_Col_02_Row_25	0	FALSE	FALSE	319346	102848	16.3269	67.092	0.208813	2.21693	202	150	0.573864	0	TRUE
d0_Col_02_Row_26	0	FALSE	FALSE	35638	11032	10.3992	498.282	1.50014	5.18229	13	16	0.448276	0	FALSE
d0_Col_02_Row_27	0	FALSE	FALSE	448429	115141	16.4293	67.048	0.417273	2.028	8	205	0.0375587	0	FALSE
d0_Col_02_Row_28	0	FALSE	FALSE	307487	83012	14.9613	67.084	0.459637	0.44996	141	126	0.52809	0	TRUE
d0_Col_02_Row_29	0	FALSE	FALSE	14847	4413	5.77277	451.186	1.79464	17.174	6	5	0.545455	0	FALSE
d0_Col_02_Row_30	0	FALSE	FALSE	265353	81719	16.5083	66.521	0.225839	2.02887	178	134	0.570513	0	TRUE
d0_Col_02_Row_31	0	FALSE	FALSE	335313	106406	18.0026	66.841	0.304536	2.37218	215	183	0.540201	0	TRUE
d0_Col_02_Row_32	0	FALSE	FALSE	359427	117901	16.8095	66.87	0.285172	1.81829	229	260	0.468303	0	TRUE
d0_Col_02_Row_33	0	FALSE	FALSE	429072	128830	17.4528	66.257	0.207936	2.02874	273	252	0.52	0	TRUE
d0_Col_02_Row_34	0	FALSE	FALSE	438124	133611	18.7718	66.749	0.212534	2.2395	259	266	0.493333	0	TRUE
d0_Col_02_Row_35	0	FALSE	FALSE	374136	106688	17.9354	67.003	0.392245	1.5624	226	223	0.503341	0	TRUE
d0_Col_02_Row_36	0	FALSE	FALSE	505412	147799	20.7984	66.613	0.224711	3.01969	24	329	0.0679887	0	FALSE
d0_Col_02_Row_37	0	FALSE	FALSE	305609	91559	15.8824	66.726	0.464866	3.17841	180	146	0.552147	0	TRUE
d0_Col_02_Row_38	0	FALSE	FALSE	428190	127983	18.5641	67.649	0.327964	2.17963	213	220	0.491917	0	TRUE
d0_Col_02_Row_39	0	FALSE	FALSE	329373	97091	16.1866	66.945	0.477638	2.89994	201	177	0.531746	0	TRUE
d0_Col_02_Row_40	0	FALSE	FALSE	13695	3984	4.51236	399.598	6.13374	28.7079	7	3	0.7	0	FALSE
d0_Col_03_Row_1	0	FALSE	FALSE	653430	204858	19.7076	66.656	0.356422	2.12483	356	492	0.419811	0	TRUE
d0_Col_03_Row_2	0	FALSE	FALSE	623785	176289	20.6024	66.515	0.29212	2.47704	365	335	0.521429	0	TRUE
d0_Col_03_Row_3	0	FALSE	FALSE	586887	176719	19.0642	66.609	0.492779	2.29017	26	331	0.0728291	0	FALSE
d0_Col_03_Row_4	0	FALSE	FALSE	630093	194261	20.8071	67.083	0.297747	2.32408	404	404	0.5	0	TRUE
d0_Col_03_Row_5	0	FALSE	FALSE	264607	88248	16.0725	66.425	0.414098	2.90323	152	179	0.459215	0	TRUE
d0_Col_03_Row_6	0	FALSE	FALSE	41418	12800	11.0659	177.957	3.57031	18.5249	22	15	0.594595	0	FALSE
d0_Col_03_Row_7	0	FALSE	FALSE	473208	154748	20.4387	66.496	0.282719	2.78439	299	253	0.541667	0	TRUE
d0_Col_03_Row_8	0	FALSE	FALSE	614779	178680	21.819	66.608	0.155623	1.97647	411	373	0.524235	0	TRUE
d0_Col_03_Row_9	0	FALSE	FALSE	595351	188629	21.7108	66.611	0.255407	2.29281	400	351	0.532623	0	TRUE
d0_Col_03_Row_10	0	FALSE	FALSE	581974	180168	19.1519	66.37	0.255074	2.30624	297	404	0.42368	0	TRUE
d0_Col_03_Row_11	0	FALSE	FALSE	615333	183450	19.6812	66.511	0.291036	2.22544	369	4	0.989276	0	FALSE
d0_Col_03_Row_12	0	FALSE	FALSE	434322	134087	18.6489	66.687	0.642825	0.39662	334	288	0.536977	0	TRUE
d0_Col_03_Row_13	0	FALSE	FALSE	624272	185281	21.1259	66.699	0.389878	1.84597	478	483	0.497399	0	TRUE
d0_Col_03_Row_14	0	FALSE	FALSE	387319	128709	15.8006	66.874	0.412395	2.28649	258	375	0.407583	0	TRUE
d0_Col_03_Row_15	0	FALSE	FALSE	159003	14520	7.71458	67.208	3.63649	18.8751	34	15	0.693878	0	FALSE
d0_Col_03_Row_16	0	FALSE	FALSE	593785	165480	18.5817	66.321	0.247258	2.01382	345	262	0.568369	9	TRUE
d0_Col_03_Row_17	0	FALSE	FALSE	671169	190883	20.9884	66.273	0.249285	2.77264	400	384	0.510204	0	TRUE
d0_Col_03_Row_18	0	FALSE	FALSE	683201	202772	22.3541	66.373	0.220195	2.17077	26	435	0.0563991	0	FALSE
d0_Col_03_Row_19	0	FALSE	FALSE	515605	148987	18.6255	66.885	0.29362	2.78805	292	300	0.493243	0	TRUE
d0_Col_03_Row_20	0	FALSE	FALSE	795363	234437	22.7811	66.673	0.165202	1.9546	477	397	0.545767	0	TRUE
d0_Col_03_Row_21	0	FALSE	FALSE	479616	146425	18.2746	67.298	0.366461	2.4933	274	424	0.39255	0	TRUE
d0_Col_03_Row_22	0	FALSE	FALSE	491766	153354	18.8156	66.234	0.367693	2.01708	295	303	0.493311	2	TRUE
d0_Col_03_Row_23	0	FALSE	FALSE	507243	160103	19.3449	66.581	0.177972	1.60112	402	390	0.507576	0	TRUE
d0_Col_03_Row_24	0	FALSE	FALSE	564478	158357	20.1521	66.965	0.272535	1.79936	290	356	0.448916	0	TRUE
d0_Col_03_Row_25	0	FALSE	FALSE	386494	116629	16.672	66.436	0.446717	2.77928	255	247	0.507968	0	TRUE
d0_Col_03_Row_26	0	FALSE	FALSE	162014	16619	7.969	66.563	3.01951	23.3347	27	25	0.519231	0	FALSE
d0_Col_03_Row_27	0	FALSE	FALSE	487430	147308	17.4558	67.73	0.185243	2.12757	280	308	0.47619	0	FALSE
d0_Col_03_Row_28	0	FALSE	FALSE	417957	131865	17.8827	66.036	0.1857	2.5313	223	227	0.495556	0	TRUE
d0_Col_03_Row_29	0	FALSE	FALSE	68191	14687	11.9082	155.372	3.13184	15.3173	21	26	0.446809	0	FALSE
d0_Col_03_Row_30	0	FALSE	FALSE	425023	135658	16.172	66.368	0.339099	2.52399	310	210	0.596154	0	TRUE
d0_Col_03_Row_31	0	FALSE	FALSE	588994	174745	21.0586	66.503	0.303845	2.38883	361	321	0.529326	0	TRUE
d0_Col_03_Row_32	0	FALSE	FALSE	559438	171330	19.6725	66.382	0.335604	1.96325	365	356	0.506241	0	TRUE
d0_Col_03_Row_33	0	FALSE	FALSE	667627	199964	20.2515	66.866	0.283899	2.16034	395	470	0.456647	0	TRUE
d0_Col_03_Row_34	0	FALSE	FALSE	613955	180343	20.2047	68.263	0.289889	2.535	347	405	0.461436	0	FALSE
d0_Col_03_Row_35	0	FALSE	FALSE	338961	97872	16.5434	66.584	0.38972	2.87469	216	195	0.525547	0	TRUE
d0_Col_03_Row_36	0	FALSE	FALSE	611975	180176	20.2047	70.477	0.27732	2.68744	327	273	0.545	0	FALSE
d0_Col_03_Row_37	0	FALSE	FALSE	60773	8896	5.45109	140.041	10.851	50.1126	3	9	0.25	0	FALSE
d0_Col_03_Row_38	0	FALSE	FALSE	859684	243163	24.486	66.533	0.137458	2.15806	479	442	0.520087	0	TRUE
d0_Col_03_Row_39	0	FALSE	FALSE	650363	194004	21.0499	66.416	0.252443	2.03403	473	354	0.571947	0	TRUE
d0_Col_03_Row_40	0	FALSE	FALSE	492505	148777	17.0259	66.241	0.191079	2.5556	429	288	0.598326	0	TRUE
d0_Col_04_Row_1	0	FALSE	FALSE	26240	7445	6.07106	142.483	15.1238	28.6598	6	11	0.352941	0	FALSE
d0_Col_04_Row_2	0	FALSE	FALSE	474250	141782	18.1664	67.181	0.323302	2.84675	266	259	0.506667	0	TRUE
d0_Col_04_Row_3	0	FALSE	FALSE	484988	157422	19.5029	66.588	0.258139	2.48387	336	357	0.484848	0	TRUE
d0_Col_04_Row_4	0	FALSE	FALSE	43519	11309	8.90189	67.238	4.77498	23.8661	18	9	0.666667	0	FALSE
d0_Col_04_Row_5	0	FALSE	FALSE	180161	63152	14.4027	68.484	0.287416	3.49027	83	140	0.372197	0	FALSE
d0_Col_04_Row_6	0	FALSE	FALSE	482173	152340	22.0091	66.217	0.372195	1.99866	332	308	0.51875	0	TRUE
d0_Col_04_Row_7	0	FALSE	FALSE	69559	19889	13.1949	206.173	4.5977	17.6649	34	33	0.507463	0	FALSE
d0_Col_04_Row_8	0	TRUE	FALSE	27219	9815	9.51894	67.131	10.2785	9.94062	15	13	0.535714	0	FALSE
d0_Col_04_Row_9	0	FALSE	FALSE	635301	199039	21.895	66.589	0.235016	2.42884	441	395	0.527512	0	TRUE
d0_Col_04_Row_10	0	FALSE	FALSE	567452	183706	19.8772	66.602	0.137003	2.01356	390	404	0.491184	0	TRUE
d0_Col_04_Row_11	0	TRUE	FALSE	59545	21785	14.3822	65.985	2.9141	5.22972	28	38	0.424242	0	FALSE
d0_Col_04_Row_12	0	FALSE	FALSE	614232	189678	20.193	66.435	0.45395	2.37227	352	390	0.474394	0	TRUE
d0_Col_04_Row_13	0	FALSE	FALSE	141878	49862	18.6752	73.946	1.97853	4.17421	85	80	0.515152	0	FALSE
d0_Col_04_Row_14	0	FALSE	FALSE	466143	151515	18.6051	66.677	0.266389	2.14967	302	366	0.452096	0	TRUE
d0_Col_04_Row_15	0	FALSE	FALSE	704141	212563	22.5091	66.408	0.252748	1.80987	507	482	0.512639	0	TRUE
d0_Col_04_Row_16	0	FALSE	FALSE	332012	103785	16.6457	67.905	0.32379	2.16021	197	234	0.457077	0	FALSE
d0_Col_04_Row_17	0	FALSE	FALSE	486173	146250	18.1342	66.318	0.408085	3.11722	318	294	0.519608	0	TRUE
d0_Col_04_Row_18	0	FALSE	FALSE	334089	99221	16.0082	66.297	0.731727	2.95824	196	242	0.447489	1	FALSE
d0_Col_04_Row_19	0	FALSE	FALSE	390660	119121	15.6339	67.118	0.395826	2.69667	289	158	0.646532	0	TRUE
d0_Col_04_Row_20	0	FALSE	FALSE	55564	7733	4.21699	67.547	8.59658	55.4894	8	4	0.666667	0	FALSE
d0_Col_04_Row_21	0	FALSE	FALSE	303763	106432	15.6339	66.789	0.790368	1.33144	334	346	0.491176	0	FALSE
d0_Col_04_Row_22	0	FALSE	FALSE	438226	134782	18.4881	66.492	0.408783	2.69246	259	272	0.487759	0	TRUE
d0_Col_04_Row_23	0	FALSE	FALSE	473648	153563	17.9558	67.046	0.337442	1.6362	292	322	0.47557	0	TRUE
d0_Col_04_Row_24	0	FALSE	FALSE	427390	129893	17.0697	66.43	0.38152	2.14856	255	272	0.483871	0	TRUE
d0_Col_04_Row_25	0	FALSE	FALSE	106076	10350	6.00965	66.319	4.05432	29.0786	17	16	0.515152	0	FALSE
d0_Col_04_Row_26	0	FALSE	FALSE	269253	93981	14.9349	66.321	0.425023	2.45189	156	185	0.457478	0	TRUE
d0_Col_04_Row_27	0	FALSE	FALSE	438101	130567	17.6078	66.421	0.392606	1.7141	302	258	0.539286	0	TRUE
d0_Col_04_Row_28	0	FALSE	FALSE	502457	149957	18.2366	66.654	0.252322	2.62696	281	302	0.48199	0	TRUE
d0_Col_04_Row_29	0	FALSE	FALSE	43538	11638	9.27329	177.002	4.16631	27.37	16	24	0.4	0	FALSE
d0_Col_04_Row_30	0	FALSE	FALSE	27597	6113	4.25793	211.016	8.22142	57.0586	3	7	0.3	0	FALSE
d0_Col_04_Row_31	0	FALSE	FALSE	50241	13135	10.3173	80.548	8.21385	26.899	24	14	0.631579	0	FALSE
d0_Col_04_Row_32	0	FALSE	FALSE	578914	186838	20.9797	69.688	0.284228	1.59146	423	408	0.509025	0	FALSE
d0_Col_04_Row_33	0	FALSE	FALSE	587930	180060	19.5701	66.418	0.219676	2.43149	330	422	0.43883	2	TRUE
d0_Col_04_Row_34	0	FALSE	FALSE	521787	159955	20.0848	66.36	0.236488	2.53174	293	265	0.52509	0	TRUE
d0_Col_04_Row_35	0	FALSE	FALSE	473838	137792	16.8007	68.005	0.335148	3.03236	339	5	0.985465	0	FALSE
d0_Col_04_Row_36	0	TRUE	FALSE	76011	25368	15.6222	66.607	4.12432	6.41781	46	29	0.613333	0	FALSE
d0_Col_04_Row_37	0	FALSE	FALSE	618741	198154	21.5265	66.484	0.191405	2.44168	380	459	0.45292	0	TRUE
d0_Col_04_Row_38	0	FALSE	FALSE	605985	194559	21.8804	66.483	0.194434	1.78549	353	333	0.514577	0	TRUE
d0_Col_04_Row_39	0	FALSE	FALSE	502426	163482	18.0085	66.403	0.384556	2.13745	307	280	0.522998	0	TRUE
d0_Col_04_Row_40	0	FALSE	FALSE	429746	138459	17.3154	66.176	0.430535	2.1447	294	291	0.502564	0	TRUE
d0_Col_05_Row_1	0	FALSE	FALSE	571546	167773	18.1079	66.29	0.296343	2.72157	387	330	0.539749	0	TRUE
d0_Col_05_Row_2	0	FALSE	FALSE	398326	110351	16.1164	66.454	0.458611	2.98097	225	299	0.429389	0	TRUE
d0_Col_05_Row_3	0	FALSE	FALSE	494980	154618	17.3329	66.714	0.305814	2.20173	19	322	0.0557185	0	FALSE
d0_Col_05_Row_4	0	FALSE	FALSE	529270	153668	19.2192	66.245	0.242882	2.58094	305	243	0.556569	0	TRUE
d0_Col_05_Row_5	0	FALSE	FALSE	345420	110731	17.7102	66.321	0.382146	2.87153	266	173	0.605923	0	TRUE
d0_Col_05_Row_6	0	FALSE	FALSE	221225	67331	14.5226	66.491	0.421576	3.24599	142	99	0.589212	0	TRUE
d0_Col_05_Row_7	0	FALSE	FALSE	278495	91475	16.4878	66.333	0.428728	3.1261	191	165	0.536517	0	TRUE
d0_Col_05_Row_8	0	FALSE	FALSE	46468	7359	5.58854	84.495	8.67611	43.3124	17	4	0.809524	0	FALSE
d0_Col_05_Row_9	0	FALSE	FALSE	498824	138675	18.3302	67.294	0.437431	2.73684	353	294	0.545595	0	TRUE
d0_Col_05_Row_10	0	FALSE	FALSE	497277	141870	18.6255	66.675	0.405308	2.54078	282	317	0.470785	0	TRUE
d0_Col_05_Row_11	0	FALSE	FALSE	473607	152442	18.9414	66.457	0.188951	1.92309	283	313	0.474832	0	TRUE
d0_Col_05_Row_12	0	FALSE	FALSE	659015	198512	21.5616	66.37	0.279444	2.15419	382	405	0.485388	0	TRUE
d0_Col_05_Row_13	0	FALSE	FALSE	411765	131728	18.7103	66.724	0.605761	2.49838	269	284	0.486438	0	TRUE
d0_Col_05_Row_14	0	FALSE	FALSE	376774	118135	15.6719	66.757	0.507118	2.7505	219	242	0.475054	0	TRUE
d0_Col_05_Row_15	0	FALSE	FALSE	515437	150268	18.029	66.495	0.464333	2.24483	330	345	0.488889	0	TRUE
d0_Col_05_Row_16	0	FALSE	FALSE	643135	191472	21.0235	66.666	0.21647	2.19195	413	423	0.494019	0	TRUE
d0_Col_05_Row_17	0	FALSE	FALSE	882827	248979	25.5505	66.713	0.125692	2.47437	565	485	0.538095	0	TRUE
d0_Col_05_Row_18	0	FALSE	FALSE	334731	92258	16.2334	66.811	0.48213	3.32484	222	176	0.557789	0	TRUE
d0_Col_05_Row_19	0	FALSE	FALSE	536609	156456	19.1665	66.072	0.336687	2.64797	350	308	0.531915	0	TRUE
d0_Col_05_Row_20	0	FALSE	FALSE	328970	93233	14.1015	66.525	0.603908	3.50719	163	192	0.459155	0	TRUE
d0_Col_05_Row_21	0	FALSE	FALSE	629355	184863	20.7896	67.001	0.210511	2.3612	398	365	0.521625	0	TRUE
d0_Col_05_Row_22	0	FALSE	FALSE	468167	142532	19.3654	66.052	0.247159	2.01529	291	282	0.507853	0	TRUE
d0_Col_05_Row_23	0	FALSE	FALSE	487089	146117	17.5757	66.541	0.409909	1.94449	280	251	0.527307	0	TRUE
d0_Col_05_Row_24	0	FALSE	FALSE	474561	124004	17.368	66.716	0.498491	2.07327	230	228	0.502183	0	TRUE
d0_Col_05_Row_25	0	FALSE	FALSE	271161	81452	15.1192	76.565	0.626009	2.67533	126	167	0.430034	0	FALSE
d0_Col_05_Row_26	0	FALSE	FALSE	670161	194513	21.974	66.677	0.208997	2.27161	423	413	0.505981	1	TRUE
d0_Col_05_Row_27	0	FALSE	FALSE	340943	96234	14.9408	66.321	0.763526	1.67913	247	160	0.60688	0	FALSE
d0_Col_05_Row_28	0	FALSE	FALSE	583981	177266	20.9797	66.21	0.168712	2.46445	399	370	0.518856	0	TRUE
d0_Col_05_Row_29	0	FALSE	FALSE	198789	66695	18.0114	68.333	0.341487	3.77441	118	109	0.519824	0	FALSE
d0_Col_05_Row_30	0	FALSE	FALSE	578363	166911	22.36	66.231	0.147285	2.59643	424	369	0.534678	0	TRUE
d0_Col_05_Row_31	0	FALSE	FALSE	391032	116705	18.1722	67.31	0.403014	2.94484	273	215	0.559426	0	TRUE
d0_Col_05_Row_32	0	FALSE	FALSE	279392	89628	14.3033	71.693	0.428373	2.76821	183	162	0.530435	0	FALSE
d0_Col_05_Row_33	0	FALSE	FALSE	791681	229517	22.5413	67.037	0.129845	2.15097	486	484	0.501031	0	TRUE
d0_Col_05_Row_34	0	FALSE	FALSE	466223	142527	17.4909	66.83	0.339406	2.17727	413	303	0.576816	6	TRUE
d0_Col_05_Row_35	0	FALSE	FALSE	503751	146438	18.374	65.79	0.293476	2.53158	260	306	0.459364	0	TRUE
d0_Col_05_Row_36	0	FALSE	FALSE	92640	16653	11.5222	206.696	4.8525	30.2589	24	23	0.510638	0	FALSE
d0_Col_05_Row_37	0	FALSE	FALSE	447467	139615	16.6779	66.59	0.411038	2.39437	294	360	0.449541	0	TRUE
d0_Col_05_Row_38	0	FALSE	FALSE	557714	165261	17.7307	68.22	0.33443	2.25179	273	414	0.39738	0	FALSE
d0_Col_05_Row_39	0	FALSE	FALSE	71305	9019	3.55608	71.345	6.8303	55.3754	10	12	0.454545	0	FALSE
d0_Col_05_Row_40	0	FALSE	FALSE	552662	167597	20.1638	66.422	0.224018	2.16351	405	448	0.474795	0	TRUE
d0_Col_06_Row_1	0	FALSE	FALSE	392059	124904	18.1342	66.56	0.32853	3.15196	243	236	0.507307	1	TRUE
d0_Col_06_Row_2	0	FALSE	FALSE	454324	139371	19.7427	66.434	0.330028	2.41829	240	263	0.477137	0	TRUE
d0_Col_06_Row_3	0	FALSE	FALSE	47289	8170	3.88946	66.533	4.82725	49.4977	2	2	0.5	0	FALSE
d0_Col_06_Row_4	0	FALSE	FALSE	476046	144970	21.6523	66.374	0.187469	3.36684	240	300	0.444444	0	TRUE
d0_Col_06_Row_5	0	FALSE	FALSE	263915	92668	17.6546	66.385	0.29864	2.902	171	232	0.424318	0	TRUE
d0_Col_06_Row_6	0	FALSE	FALSE	266930	91101	16.7334	67.37	0.342522	3.30187	180	136	0.56962	2	TRUE
d0_Col_06_Row_7	0	FALSE	FALSE	197581	69453	15.3005	66.395	0.571982	3.61677	159	188	0.458213	0	TRUE
d0_Col_06_Row_8	0	FALSE	FALSE	393593	122786	18.0816	66.105	0.308004	2.88968	234	271	0.463366	0	TRUE
d0_Col_06_Row_9	0	FALSE	FALSE	362576	119579	18.7308	66.569	0.421976	2.45887	284	220	0.563492	0	TRUE
d0_Col_06_Row_10	0	FALSE	FALSE	528971	165723	21.585	66.423	0.184595	2.60974	337	379	0.47067	0	TRUE
d0_Col_06_Row_11	0	FALSE	FALSE	498929	157569	20.3041	66.581	0.205692	2.30018	325	265	0.550847	0	TRUE
d0_Col_06_Row_12	0	FALSE	FALSE	383485	121147	18.7718	66.251	0.454357	3.27485	225	183	0.551471	0	TRUE
d0_Col_06_Row_13	0	FALSE	FALSE	445701	140681	19.5087	66.781	0.427347	2.87015	240	262	0.478088	0	TRUE
d0_Col_06_Row_14	0	FALSE	FALSE	413936	135053	18.0816	66.361	0.248945	2.39136	338	349	0.491994	0	TRUE
d0_Col_06_Row_15	0	FALSE	FALSE	483262	153496	17.5347	66.486	0.403342	2.38933	394	349	0.530283	0	TRUE
d0_Col_06_Row_16	0	FALSE	FALSE	43365	13179	10.6712	248.682	4.62977	16.2764	17	18	0.485714	0	FALSE
d0_Col_06_Row_17	0	FALSE	FALSE	370291	118301	16.9031	66.651	0.612217	2.56673	297	218	0.576699	0	TRUE
d0_Col_06_Row_18	0	FALSE	FALSE	542912	180550	20.8305	66.307	0.280741	2.36823	400	398	0.501253	0	TRUE
d0_Col_06_Row_19	0	FALSE	FALSE	47941	11706	9.00132	167.594	3.84089	30.8982	17	14	0.548387	0	FALSE
d0_Col_06_Row_20	0	FALSE	FALSE	42256	7015	4.3018	178.735	6.3766	56.505	2	5	0.285714	0	FALSE
d0_Col_06_Row_21	0	FALSE	FALSE	402211	121475	17.3242	66.414	0.413172	3.76648	257	201	0.561135	0	TRUE
d0_Col_06_Row_22	0	FALSE	FALSE	425205	137019	19.4356	66.868	0.239003	2.95821	244	353	0.40871	0	TRUE
d0_Col_06_Row_23	0	FALSE	FALSE	489351	160134	20.155	66.556	0.399193	2.335	310	330	0.484375	0	TRUE
d0_Col_06_Row_24	0	FALSE	FALSE	335287	94524	16.4702	66.711	0.601809	2.66621	203	199	0.504975	0	TRUE
d0_Col_06_Row_25	0	FALSE	FALSE	358866	113700	18.2834	71.295	0.25958	3.19795	224	203	0.52459	0	FALSE
d0_Col_06_Row_26	0	FALSE	FALSE	478528	151813	20.3334	66.619	0.236785	2.88243	345	302	0.53323	0	TRUE
d0_Col_06_Row_27	0	FALSE	FALSE	481911	152177	19.4765	66.799	0.304747	2.21832	447	370	0.547124	0	TRUE
d0_Col_06_Row_28	0	FALSE	FALSE	32309	11169	10.5249	186.725	4.03414	9.54178	25	18	0.581395	0	FALSE
d0_Col_06_Row_29	0	FALSE	FALSE	253277	84450	15.1104	66.81	0.450145	3.4812	183	149	0.551205	0	TRUE
d0_Col_06_Row_30	0	FALSE	FALSE	290571	93494	16.5346	66.868	0.242455	2.45567	189	192	0.496063	0	TRUE
d0_Col_06_Row_31	0	FALSE	FALSE	350649	112969	17.4002	66.672	0.291286	3.15886	16	186	0.0792079	0	FALSE
d0_Col_06_Row_32	0	FALSE	FALSE	138744	16807	8.42228	66.597	1.66159	20.1901	17	27	0.386364	0	FALSE
d0_Col_06_Row_33	0	FALSE	FALSE	314597	94884	13.7973	66.335	0.502242	3.0272	194	186	0.510526	0	TRUE
d0_Col_06_Row_34	0	FALSE	FALSE	562169	167011	22.5969	66.407	0.182729	2.91765	388	243	0.614897	0	TRUE
d0_Col_06_Row_35	0	FALSE	FALSE	453738	149676	20.2837	66.212	0.228528	2.61969	324	381	0.459574	0	TRUE
d0_Col_06_Row_36	0	FALSE	FALSE	467964	146254	20.3889	66.38	0.291511	3.27178	281	283	0.498227	0	TRUE
d0_Col_06_Row_37	0	FALSE	FALSE	458391	149920	20.9826	66.263	0.255049	2.54045	267	253	0.513462	0	TRUE
d0_Col_06_Row_38	0	FALSE	FALSE	411824	131307	18.067	66.309	0.431123	2.02643	258	325	0.442539	0	TRUE
d0_Col_06_Row_39	0	FALSE	FALSE	442708	141096	18.5787	66.485	0.260196	1.98275	308	318	0.492013	0	TRUE
d0_Col_06_Row_40	0	FALSE	FALSE	444861	144668	19.845	66.663	0.221181	2.37821	277	227	0.549603	0	TRUE
d0_Col_07_Row_1	0	FALSE	FALSE	507517	138603	15.9906	66.784	0.50501	2.46428	323	269	0.545608	0	TRUE
d0_Col_07_Row_2	0	FALSE	FALSE	763535	209744	23.945	66.793	0.145212	1.99607	433	458	0.485971	0	TRUE
d0_Col_07_Row_3	0	FALSE	FALSE	565020	154605	18.7747	66.777	0.323589	2.67626	264	226	0.538776	0	TRUE
d0_Col_07_Row_4	0	FALSE	FALSE	435678	123249	17.7979	66.972	0.332972	2.84126	217	264	0.451143	0	TRUE
d0_Col_07_Row_5	0	FALSE	FALSE	403678	116578	18.0874	66.68	0.274711	2.36734	220	188	0.539216	0	TRUE
d0_Col_07_Row_6	0	FALSE	FALSE	318380	95911	16.0579	66.304	0.281284	2.85257	222	199	0.527316	0	TRUE
d0_Col_07_Row_7	0	FALSE	FALSE	340803	105013	18.5524	66.951	0.315195	2.38689	220	196	0.528846	0	TRUE
d0_Col_07_Row_8	0	FALSE	FALSE	533448	139508	20.5556	66.728	0.246096	2.03641	341	318	0.517451	0	TRUE
d0_Col_07_Row_9	0	FALSE	FALSE	441883	130358	18.9969	66.956	0.246178	2.3987	325	302	0.518341	0	TRUE
d0_Col_07_Row_10	0	FALSE	TRUE	944362	250399	26.694	66.833	0.113393	2.26826	542	581	0.482636	0	FALSE
d0_Col_07_Row_11	0	FALSE	FALSE	549206	160634	19.0262	66.891	0.184264	2.7065	333	306	0.521127	0	TRUE
d0_Col_07_Row_12	0	FALSE	FALSE	433342	106159	17.0405	67.257	0.564182	3.18191	222	193	0.53494	0	TRUE
d0_Col_07_Row_13	0	FALSE	FALSE	541457	143765	19.8128	66.573	0.348323	2.59951	239	251	0.487755	0	TRUE
d0_Col_07_Row_14	0	FALSE	FALSE	450173	126627	16.8387	66.345	0.307978	2.82181	206	213	0.491647	0	TRUE
d0_Col_07_Row_15	0	FALSE	FALSE	457007	122446	16.672	66.363	0.386673	2.68131	200	199	0.501253	0	TRUE
d0_Col_07_Row_16	0	FALSE	FALSE	523948	140125	17.0551	66.525	0.359766	2.408	341	247	0.579932	0	TRUE
d0_Col_07_Row_17	0	FALSE	FALSE	530285	151175	18.2366	66.48	0.274256	2.60909	335	232	0.590829	0	TRUE
d0_Col_07_Row_18	0	FALSE	FALSE	483706	140971	18.2249	66.495	0.459947	2.3154	236	270	0.466403	0	TRUE
d0_Col_07_Row_19	0	FALSE	FALSE	535107	149160	18.3272	66.604	0.30731	2.51563	355	277	0.561709	0	TRUE
d0_Col_07_Row_20	0	FALSE	FALSE	341813	94994	14.198	66.992	0.406839	2.19376	185	153	0.547337	0	TRUE
d0_Col_07_Row_21	0	FALSE	FALSE	577003	162637	20.6112	66.703	0.195745	2.21063	360	341	0.513552	0	TRUE
d0_Col_07_Row_22	0	FALSE	FALSE	471538	135679	20.5322	66.919	0.235865	2.21373	266	382	0.410494	0	TRUE
d0_Col_07_Row_23	0	FALSE	FALSE	621030	173678	19.9357	66.783	0.223515	2.26402	348	382	0.476712	0	TRUE
d0_Col_07_Row_24	0	FALSE	FALSE	500780	125396	17.9091	66.392	0.348067	2.83895	275	256	0.517891	0	TRUE
d0_Col_07_Row_25	0	FALSE	FALSE	446213	130046	19.3742	66.121	0.143466	2.77677	234	196	0.544186	0	TRUE
d0_Col_07_Row_26	0	FALSE	FALSE	625873	160597	19.3215	66.832	0.316052	2.25109	19	278	0.0639731	0	FALSE
d0_Col_07_Row_27	0	FALSE	FALSE	66287	17426	12.8206	328.307	1.89516	10.8237	11	22	0.333333	0	FALSE
d0_Col_07_Row_28	0	FALSE	FALSE	647898	177652	20.541	66.706	0.215753	2.36877	331	314	0.513178	0	TRUE
d0_Col_07_Row_29	0	FALSE	FALSE	309753	96184	20.2106	66.534	0.174318	3.65128	192	159	0.547009	0	TRUE
d0_Col_07_Row_30	0	FALSE	FALSE	441541	125072	20.7399	66.79	0.234211	3.43135	245	291	0.45709	0	TRUE
d0_Col_07_Row_31	0	FALSE	FALSE	481672	131713	19.9444	66.857	0.328947	3.51182	266	215	0.553015	0	TRUE
d0_Col_07_Row_32	0	FALSE	FALSE	469140	127143	17.2774	66.632	0.309964	2.19262	316	182	0.634538	0	TRUE
d0_Col_07_Row_33	0	FALSE	FALSE	549766	148573	18.918	66.443	0.226998	2.33551	284	277	0.506239	0	TRUE
d0_Col_07_Row_34	0	FALSE	FALSE	389658	100570	15.3736	66.437	0.389986	3.15679	230	216	0.515695	0	TRUE
d0_Col_07_Row_35	0	FALSE	FALSE	459798	133181	16.4761	66.616	0.344303	2.6173	313	231	0.575368	0	TRUE
d0_Col_07_Row_36	0	FALSE	FALSE	787434	207628	26.0535	71.909	0.110145	2.76763	477	374	0.560517	0	FALSE
d0_Col_07_Row_37	0	FALSE	FALSE	593403	161726	20.9504	66.636	0.147599	2.63259	255	307	0.453737	0	TRUE
d0_Col_07_Row_38	0	FALSE	FALSE	590864	158961	19.5467	66.798	0.245007	2.23095	373	256	0.593005	0	TRUE
d0_Col_07_Row_39	0	FALSE	FALSE	68184	9301	4.06785	72.986	6.72911	44.9289	7	8	0.466667	0	FALSE
d0_Col_07_Row_40	0	FALSE	FALSE	50870	8500	4.21699	77.665	4.93754	37.226	3	20	0.130435	0	FALSE
d0_Col_08_Row_1	0	FALSE	FALSE	59080	8190	1.57333	84.337	10.2068	56.0397	3	1	0.75	0	FALSE
d0_Col_08_Row_2	0	FALSE	FALSE	724020	191022	18.7951	66.887	0.273408	2.29926	378	448	0.457627	0	TRUE
d0_Col_08_Row_3	0	FALSE	FALSE	80427	10679	4.7814	67.283	10.409	45.9991	10	13	0.434783	0	FALSE
d0_Col_08_Row_4	0	FALSE	FALSE	830562	253613	18.8478	66.794	0.294473	2.06329	501	471	0.515432	0	TRUE
d0_Col_08_Row_5	0	FALSE	FALSE	45018	12650	10.5746	371.111	3.69109	17.9644	13	12	0.52	0	FALSE
d0_Col_08_Row_6	0	FALSE	FALSE	533282	151082	16.7364	67.045	0.24556	2.53657	262	313	0.455652	0	TRUE
d0_Col_08_Row_7	0	FALSE	FALSE	603483	192635	20.6521	66.807	0.271851	1.71287	354	332	0.516035	0	TRUE
d0_Col_08_Row_8	0	TRUE	FALSE	63867	21172	14.3325	65.969	2.41301	4.2761	20	39	0.338983	0	FALSE
d0_Col_08_Row_9	0	FALSE	FALSE	882220	236998	19.1198	66.554	0.228608	2.20649	503	403	0.555188	0	TRUE
d0_Col_08_Row_10	0	TRUE	FALSE	89160	28032	14.7975	67.403	3.07802	5.43665	48	36	0.571429	0	FALSE
d0_Col_08_Row_11	0	FALSE	FALSE	730371	205484	18.2044	66.803	0.381051	2.03032	426	524	0.448421	1	TRUE
d0_Col_08_Row_12	0	FALSE	FALSE	851568	222026	21.8628	66.449	0.145985	1.89962	454	385	0.54112	0	TRUE
d0_Col_08_Row_13	0	FALSE	FALSE	611567	177469	21.781	67.724	0.398996	2.26004	405	409	0.497543	0	FALSE
d0_Col_08_Row_14	0	FALSE	FALSE	1016315	281097	22.2869	67.044	0.154648	1.88685	670	549	0.549631	0	TRUE
d0_Col_08_Row_15	0	FALSE	FALSE	134024	42431	17.716	65.566	1.54672	4.07729	69	81	0.46	0	FALSE
d0_Col_08_Row_16	0	FALSE	FALSE	683633	190674	14.9817	66.621	0.371225	2.15216	400	513	0.438116	0	TRUE
d0_Col_08_Row_17	0	FALSE	FALSE	112147	27800	13.7008	74.411	3.6384	18.6644	41	36	0.532468	0	FALSE
d0_Col_08_Row_18	0	FALSE	FALSE	727652	208075	16.8943	66.853	0.38648	1.85665	473	399	0.542431	0	TRUE
d0_Col_08_Row_19	0	FALSE	FALSE	136416	34472	15.8766	143.04	1.26999	4.71877	63	63	0.5	0	FALSE
d0_Col_08_Row_20	0	FALSE	FALSE	963808	254116	20.155	66.813	0.164622	2.11995	504	651	0.436364	0	TRUE
d0_Col_08_Row_21	0	FALSE	FALSE	128186	27675	15.0958	109.591	2.7489	16.5622	29	28	0.508772	0	FALSE
d0_Col_08_Row_22	0	FALSE	FALSE	705115	201557	19.0379	66.831	0.304483	1.88072	394	378	0.510363	0	TRUE
d0_Col_08_Row_23	0	FALSE	FALSE	642691	167427	17.9383	67.185	0.294733	1.41136	238	329	0.419753	0	TRUE
d0_Col_08_Row_24	0	TRUE	FALSE	60999	18597	13.8324	65.392	3.32632	3.31015	22	26	0.458333	0	FALSE
d0_Col_08_Row_25	0	FALSE	FALSE	896730	275137	22.4828	66.668	0.148063	1.95946	577	561	0.50703	0	TRUE
d0_Col_08_Row_26	0	FALSE	FALSE	406441	115506	16.5083	66.741	0.509487	3.25221	274	226	0.548	0	TRUE
d0_Col_08_Row_27	0	FALSE	FALSE	42714	12425	9.671	474.285	2.30925	6.50787	28	22	0.56	0	FALSE
d0_Col_08_Row_28	0	FALSE	FALSE	363631	102391	17.8681	66.731	0.324275	2.92631	211	225	0.483945	0	TRUE
d0_Col_08_Row_29	0	FALSE	FALSE	508315	156899	19.5262	66.422	0.409479	2.26621	333	274	0.5486	0	TRUE
d0_Col_08_Row_30	0	FALSE	FALSE	523026	154885	17.2335	66.27	0.356865	2.85427	317	292	0.520525	0	TRUE
d0_Col_08_Row_31	0	FALSE	FALSE	83633	26353	15.1806	427.354	1.60143	7.00673	54	37	0.593407	0	FALSE
d0_Col_08_Row_32	0	FALSE	FALSE	742458	207009	19.266	66.687	0.279603	2.39916	520	355	0.594286	0	TRUE
d0_Col_08_Row_33	0	FALSE	FALSE	838410	209637	18.994	66.582	0.277404	2.47939	361	504	0.417341	0	TRUE
d0_Col_08_Row_34	0	FALSE	FALSE	521964	146717	14.9934	319.798	0.304755	1.71442	342	314	0.521341	0	FALSE
d0_Col_08_Row_35	0	FALSE	FALSE	57522	10420	6.92791	68.602	5.50538	36.9139	8	9	0.470588	0	FALSE
d0_Col_08_Row_36	0	FALSE	FALSE	641790	198238	19.5935	67.734	0.261242	2.22056	414	394	0.512376	0	FALSE
d0_Col_08_Row_37	0	FALSE	FALSE	952552	268662	23.0004	66.804	0.290412	2.18314	493	649	0.431699	10	TRUE
d0_Col_08_Row_38	0	FALSE	FALSE	665673	193358	18.8302	66.439	0.351813	1.88775	399	367	0.520888	0	TRUE
d0_Col_08_Row_39	0	FALSE	FALSE	649636	195087	16.4819	66.419	0.425125	2.19759	451	534	0.457868	0	TRUE
d0_Col_08_Row_40	0	FALSE	FALSE	546026	158804	16.0784	66.584	0.418236	2.65914	326	304	0.51746	0	TRUE
d0_Col_09_Row_1	0	FALSE	FALSE	187252	12930	5.20251	66.886	4.2055	23.4552	19	16	0.542857	0	FALSE
d0_Col_09_Row_2	0	FALSE	FALSE	180068	15205	7.74967	66.986	2.19438	18.7351	22	49	0.309859	0	FALSE
d0_Col_09_Row_3	0	FALSE	FALSE	469094	148037	16.4498	66.535	0.26044	2.37583	235	342	0.407279	0	TRUE
d0_Col_09_Row_4	0	FALSE	FALSE	541748	162663	18.9618	67.33	0.186271	2.63741	24	369	0.0610687	0	FALSE
d0_Col_09_Row_5	0	FALSE	FALSE	390424	124549	16.8884	66.414	0.279546	2.42407	258	252	0.505882	0	TRUE
d0_Col_09_Row_6	0	FALSE	FALSE	52225	8262	5.88098	67	5.28683	28.7312	15	7	0.681818	0	FALSE
d0_Col_09_Row_7	0	FALSE	FALSE	287733	90008	16.2714	67.039	0.414633	2.50674	186	230	0.447115	0	TRUE
d0_Col_09_Row_8	0	FALSE	FALSE	632890	175831	20.9475	67.121	0.233957	3.0169	359	327	0.523324	0	TRUE
d0_Col_09_Row_9	0	FALSE	FALSE	450012	137294	19.5145	69.289	0.329866	2.64039	254	290	0.466912	0	FALSE
d0_Col_09_Row_10	0	FALSE	FALSE	640620	188069	20.9212	66.467	0.268401	2.60717	433	345	0.556555	0	TRUE
d0_Col_09_Row_11	0	FALSE	FALSE	468441	142026	18.5963	67.091	0.41165	2.95287	328	272	0.546667	0	TRUE
d0_Col_09_Row_12	0	FALSE	FALSE	537819	153391	18.9618	66.529	0.255748	3.16512	329	269	0.550167	0	TRUE
d0_Col_09_Row_13	0	FALSE	FALSE	359795	108421	17.4675	66.789	0.360182	2.95368	251	234	0.517526	0	TRUE
d0_Col_09_Row_14	0	FALSE	FALSE	348890	111074	16.7861	66.845	0.366707	1.87238	223	277	0.446	0	TRUE
d0_Col_09_Row_15	0	FALSE	FALSE	575279	163200	18.5583	66.67	0.287549	2.25431	283	353	0.444969	0	TRUE
d0_Col_09_Row_16	0	FALSE	FALSE	689796	202180	21.1727	66.739	0.188639	2.16984	527	434	0.548387	0	TRUE
d0_Col_09_Row_17	0	FALSE	FALSE	410640	129949	18.4501	66.381	0.52714	2.34936	308	308	0.5	0	TRUE
d0_Col_09_Row_18	0	FALSE	FALSE	544741	170959	20.4387	66.618	0.348285	2.0668	331	363	0.476945	0	TRUE
d0_Col_09_Row_19	0	FALSE	FALSE	435234	126125	18.5641	69.07	0.363486	2.68439	264	241	0.522772	0	FALSE
d0_Col_09_Row_20	0	FALSE	FALSE	405699	122486	16.055	66.819	0.539979	2.58208	21	217	0.0882353	0	FALSE
d0_Col_09_Row_21	0	FALSE	FALSE	466369	142657	18.4033	66.637	0.310909	2.75808	310	285	0.521008	0	TRUE
d0_Col_09_Row_22	0	FALSE	FALSE	432990	133511	19.9883	66.672	0.241299	2.8144	259	313	0.452797	0	TRUE
d0_Col_09_Row_23	0	FALSE	FALSE	598832	182457	19.1168	66.643	0.315558	2.42606	405	476	0.459705	0	TRUE
d0_Col_09_Row_24	0	FALSE	FALSE	46069	14430	12.4287	489.708	1.82842	10.4561	26	19	0.577778	0	FALSE
d0_Col_09_Row_25	0	FALSE	TRUE	567111	164610	23.328	66.614	0.119429	3.13075	357	230	0.608177	0	FALSE
d0_Col_09_Row_26	0	FALSE	FALSE	388178	118019	19.4648	66.595	0.274536	2.65187	274	246	0.526923	0	TRUE
d0_Col_09_Row_27	0	FALSE	FALSE	432502	136564	18.6109	66.802	0.317547	2.28825	240	296	0.447761	0	TRUE
d0_Col_09_Row_28	0	FALSE	FALSE	275578	89886	17.4119	66.189	0.547887	3.04183	26	200	0.115044	0	FALSE
d0_Col_09_Row_29	0	FALSE	FALSE	464622	150864	22.6524	66.646	0.407159	2.86142	302	302	0.5	0	TRUE
d0_Col_09_Row_30	0	FALSE	FALSE	110150	34535	18.9063	438.174	0.917458	7.0232	43	62	0.409524	0	FALSE
d0_Col_09_Row_31	0	FALSE	FALSE	218004	72212	16.3416	66.686	0.552586	3.80007	133	116	0.534137	0	TRUE
d0_Col_09_Row_32	0	FALSE	FALSE	690473	206320	25.4248	66.798	0.152244	1.96069	389	428	0.476132	0	TRUE
d0_Col_09_Row_33	0	FALSE	FALSE	465371	138147	17.9383	66.964	0.436342	2.21511	323	265	0.54932	0	TRUE
d0_Col_09_Row_34	0	FALSE	FALSE	337227	105563	14.4816	66.434	0.304661	2.55118	203	217	0.483333	0	TRUE
d0_Col_09_Row_35	0	FALSE	FALSE	459784	140714	16.7715	66.547	0.382945	1.99673	259	307	0.457597	0	TRUE
d0_Col_09_Row_36	0	FALSE	FALSE	421174	136258	17.9588	66.788	0.550713	2.54521	304	246	0.552727	0	TRUE
d0_Col_09_Row_37	0	FALSE	FALSE	368340	112384	14.8911	66.458	0.455367	2.28399	180	200	0.473684	0	TRUE
d0_Col_09_Row_38	0	FALSE	FALSE	51573	10750	7.55374	85.524	3.33489	29.3433	6	15	0.285714	0	FALSE
d0_Col_09_Row_39	0	FALSE	FALSE	21725	4291	1.45928	129.88	9.79935	52.0065	4	0	1	0	FALSE
d0_Col_09_Row_40	0	FALSE	FALSE	8070	1963	1.18146	402	6.02348	69.9847	1	1	0.5	0	FALSE
d0_Col_10_Row_1	0	FALSE	FALSE	6932	2355	3.48881	405.895	6.732	15.2535	5	3	0.625	0	FALSE
d0_Col_10_Row_2	0	FALSE	FALSE	380269	113768	18.1021	66.828	0.202861	2.20942	258	247	0.510891	0	TRUE
d0_Col_10_Row_3	0	FALSE	FALSE	478377	152845	19.5204	66.988	0.277825	2.45576	257	249	0.507905	0	TRUE
d0_Col_10_Row_4	0	FALSE	FALSE	389899	123638	18.0056	67.216	0.353873	3.39994	264	202	0.566524	0	TRUE
d0_Col_10_Row_5	0	FALSE	FALSE	138535	45019	14.6688	66.801	0.193976	4.08018	88	88	0.5	0	TRUE
d0_Col_10_Row_6	0	FALSE	FALSE	234540	73346	16.517	72.581	0.357016	3.53459	156	114	0.577778	0	FALSE
d0_Col_10_Row_7	0	FALSE	FALSE	432939	139494	24.2872	66.699	0.351662	2.45588	318	233	0.577132	0	TRUE
d0_Col_10_Row_8	0	FALSE	FALSE	50925	16703	13.3382	193.809	0.684644	6.23987	32	22	0.592593	0	FALSE
d0_Col_10_Row_9	0	TRUE	FALSE	20336	7017	8.62407	67.197	6.58083	6.62375	14	10	0.583333	0	FALSE
d0_Col_10_Row_10	0	TRUE	FALSE	19953	7391	7.8725	66.858	6.82311	4.76126	13	17	0.433333	0	FALSE
d0_Col_10_Row_11	0	FALSE	FALSE	351794	117143	17.0288	66.746	0.28429	2.53036	241	280	0.462572	0	TRUE
d0_Col_10_Row_12	0	FALSE	FALSE	574535	170594	23.0969	67.086	0.142903	3.18267	387	333	0.5375	0	TRUE
d0_Col_10_Row_13	0	FALSE	FALSE	501658	158676	20.4825	66.774	0.252289	2.55134	332	294	0.530351	0	TRUE
d0_Col_10_Row_14	0	FALSE	FALSE	55517	14111	10.3933	141.918	2.16589	18.7331	18	23	0.439024	0	FALSE
d0_Col_10_Row_15	0	FALSE	FALSE	23423	8081	8.40474	66.214	4.80387	9.74429	14	12	0.538462	0	FALSE
d0_Col_10_Row_16	0	FALSE	FALSE	528203	166584	17.7921	67.157	0.244603	2.12431	358	313	0.533532	0	TRUE
d0_Col_10_Row_17	0	FALSE	FALSE	74963	25543	14.66	414.822	1.09588	7.2548	39	32	0.549296	0	FALSE
d0_Col_10_Row_18	0	FALSE	FALSE	415868	132174	18.1547	66.59	0.312139	2.52749	272	253	0.518095	0	TRUE
d0_Col_10_Row_19	0	FALSE	FALSE	360288	116406	17.6283	66.315	0.306021	2.62833	209	234	0.471783	0	TRUE
d0_Col_10_Row_20	0	FALSE	FALSE	384786	113499	17.3037	66.453	0.460426	2.91456	294	220	0.571984	0	TRUE
d0_Col_10_Row_21	0	FALSE	FALSE	399427	134001	18.8098	66.909	0.257576	2.6072	293	341	0.462145	0	TRUE
d0_Col_10_Row_22	0	FALSE	TRUE	573596	172941	22.6934	66.893	0.141081	2.08428	334	358	0.482659	0	FALSE
d0_Col_10_Row_23	0	FALSE	FALSE	56320	18169	13.9085	557.86	1.24986	8.53888	25	23	0.520833	0	FALSE
d0_Col_10_Row_24	0	FALSE	FALSE	393642	115036	16.4878	66.571	0.243496	2.6994	267	278	0.489908	0	TRUE
d0_Col_10_Row_25	0	FALSE	FALSE	301965	106467	17.7043	66.246	0.25999	2.12702	213	197	0.519512	0	TRUE
d0_Col_10_Row_26	0	FALSE	FALSE	381693	115838	20.4065	66.437	0.305795	3.25979	224	267	0.456212	0	TRUE
d0_Col_10_Row_27	0	FALSE	FALSE	212616	72520	17.4704	66.601	0.40139	2.90523	104	122	0.460177	0	TRUE
d0_Col_10_Row_28	0	FALSE	FALSE	185028	63478	19.0934	66.653	0.371119	3.46009	126	93	0.575342	0	TRUE
d0_Col_10_Row_29	0	FALSE	FALSE	352195	109453	25.9921	76.133	0.557379	3.90257	212	106	0.666667	0	FALSE
d0_Col_10_Row_30	0	FALSE	FALSE	215708	74849	20.7165	66.381	0.274773	3.46348	134	119	0.529644	0	TRUE
d0_Col_10_Row_31	0	FALSE	FALSE	246487	85393	17.3593	66.653	0.438138	3.05992	179	128	0.583062	0	TRUE
d0_Col_10_Row_32	0	FALSE	FALSE	27750	9024	8.88726	356.742	3.25737	16.9094	17	7	0.708333	0	FALSE
d0_Col_10_Row_33	0	FALSE	FALSE	277752	79041	13.4786	68.869	0.383365	4.93044	161	186	0.463977	0	FALSE
d0_Col_10_Row_34	0	FALSE	FALSE	458769	136939	19.3537	66.545	0.266757	2.79508	279	228	0.550296	0	TRUE
d0_Col_10_Row_35	0	FALSE	FALSE	353620	112097	17.3037	66.343	0.333515	1.67294	228	205	0.526559	0	TRUE
d0_Col_10_Row_36	0	FALSE	FALSE	354535	119378	16.6896	66.506	0.473551	2.09523	223	240	0.481641	0	TRUE
d0_Col_10_Row_37	0	FALSE	FALSE	368174	113844	16.9118	66.577	0.355404	2.48077	191	211	0.475124	0	TRUE
d0_Col_10_Row_38	0	FALSE	FALSE	349100	107729	18.7747	66.844	0.147236	1.8479	256	255	0.500978	0	TRUE
d0_Col_10_Row_39	0	FALSE	FALSE	424188	133403	18.8712	66.473	0.230176	2.0776	232	274	0.458498	0	TRUE
d0_Col_10_Row_40	0	FALSE	FALSE	384169	117022	19.1256	69.112	0.189436	3.58814	229	244	0.484144	0	FALSE
d1_Col_01_Row_1	1	FALSE	FALSE	377653	116700	15.7099	66.237	0.136812	3.90559	291	182	0.615222	50	TRUE
d1_Col_01_Row_2	1	FALSE	FALSE	493190	164308	22.0003	66.417	0.089839	3.29165	290	280	0.508772	0	TRUE
d1_Col_01_Row_3	1	FALSE	FALSE	366631	120767	17.061	66.207	0.275677	4.72719	223	199	0.528436	0	TRUE
d1_Col_01_Row_4	1	FALSE	FALSE	433169	147944	19.1695	66.278	0.194714	1.52718	233	329	0.414591	5	TRUE
d1_Col_01_Row_5	1	FALSE	FALSE	309701	105928	16.4468	67.065	0.178353	3.106	191	180	0.514825	6	TRUE
d1_Col_01_Row_6	1	FALSE	FALSE	468646	149485	19.9327	66.398	0.131728	3.92766	247	268	0.479612	16	TRUE
d1_Col_01_Row_7	1	FALSE	FALSE	420485	133135	19.8801	66.429	0.126585	3.69809	189	230	0.451074	12	TRUE
d1_Col_01_Row_8	1	FALSE	FALSE	266601	88151	17.1107	66.447	0.117211	3.6836	134	137	0.494465	0	TRUE
d1_Col_01_Row_9	1	FALSE	FALSE	66493	24907	15.5578	66.273	0.0644901	7.12213	42	38	0.525	0	FALSE
d1_Col_01_Row_10	1	FALSE	FALSE	182007	59152	17.871	66.576	0.0543192	4.87006	120	117	0.506329	2	TRUE
d1_Col_01_Row_11	1	FALSE	FALSE	140847	47749	13.6833	66.516	0.165998	2.81566	84	107	0.439791	0	TRUE
d1_Col_01_Row_12	1	FALSE	FALSE	339192	106132	19.7894	66.153	0.176894	4.1887	182	207	0.467866	11	TRUE
d1_Col_01_Row_13	1	FALSE	FALSE	105166	30851	12.6685	67.056	0.675632	8.88066	52	44	0.541667	0	FALSE
d1_Col_01_Row_14	1	FALSE	FALSE	419921	147865	19.383	66.75	0.157493	3.59179	300	258	0.537634	5	TRUE
d1_Col_01_Row_15	1	FALSE	FALSE	395780	124134	18.4501	66.527	0.198365	4.01992	6	355	0.0166205	5	TRUE
d1_Col_01_Row_16	1	FALSE	FALSE	534455	167204	20.9446	66.533	0.0972471	3.64556	292	320	0.477124	0	TRUE
d1_Col_01_Row_17	1	TRUE	FALSE	52217	17749	13.7389	67.135	1.10897	6.38791	32	27	0.542373	0	FALSE
d1_Col_01_Row_18	1	FALSE	FALSE	478296	152731	19.1607	66.474	0.120905	3.51743	219	287	0.432806	0	TRUE
d1_Col_01_Row_19	1	FALSE	FALSE	342646	116877	16.1164	66.381	0.0953821	3.15792	242	190	0.560185	6	TRUE
d1_Col_01_Row_20	1	FALSE	FALSE	373884	115288	16.1427	66.496	0.205516	2.50973	146	196	0.426901	0	TRUE
d1_Col_01_Row_21	1	FALSE	FALSE	416139	123581	16.9265	66.958	0.19255	2.88825	9	188	0.0456853	0	FALSE
d1_Col_01_Row_22	1	FALSE	FALSE	712728	225177	26.384	66.583	0.0655364	2.87245	442	422	0.511574	1	TRUE
d1_Col_01_Row_23	1	FALSE	FALSE	372046	120159	16.7715	66.123	0.118586	3.36217	219	222	0.496599	0	TRUE
d1_Col_01_Row_24	1	FALSE	FALSE	359190	113395	16.5434	66.06	0.177967	3.21138	216	195	0.525547	7	TRUE
d1_Col_01_Row_25	1	FALSE	FALSE	452555	153362	17.9851	66.143	0.154551	3.7649	280	258	0.520446	0	TRUE
d1_Col_01_Row_26	1	FALSE	FALSE	23480	2689	2.37754	66.098	0	4.23538	3	13	0.1875	0	FALSE
d1_Col_01_Row_27	1	FALSE	FALSE	511614	155925	19.1753	66.934	0.197636	3.15638	245	308	0.443038	13	TRUE
d1_Col_01_Row_28	1	FALSE	FALSE	471618	154176	18.0436	66.14	0.151209	3.83628	283	250	0.530957	2	TRUE
d1_Col_01_Row_29	1	FALSE	FALSE	368924	134651	16.5317	66.762	0.146174	3.09426	376	5	0.986877	0	FALSE
d1_Col_01_Row_30	1	FALSE	FALSE	487434	159141	18.6197	66.337	0.0964466	2.86944	247	260	0.487179	16	TRUE
d1_Col_01_Row_31	1	FALSE	FALSE	463511	139661	19.1373	66.321	0.192027	3.37378	221	188	0.540342	44	TRUE
d1_Col_01_Row_32	1	FALSE	FALSE	427813	138731	16.7217	67.013	0.102859	3.56675	214	232	0.479821	0	TRUE
d1_Col_01_Row_33	1	FALSE	FALSE	169103	60267	9.2265	66.521	0.157965	0.829731	8	93	0.0792079	0	FALSE
d1_Col_01_Row_34	1	FALSE	FALSE	464193	156605	18.0085	66.05	0.155699	2.87627	271	328	0.452421	6	TRUE
d1_Col_01_Row_35	1	FALSE	FALSE	439933	152530	17.5026	66.301	0.132977	3.41264	317	315	0.501582	2	TRUE
d1_Col_01_Row_36	1	FALSE	FALSE	85517	15001	9.40196	66.224	0.0267809	3.04633	14	26	0.35	0	FALSE
d1_Col_01_Row_37	1	FALSE	FALSE	514985	166313	20.617	66.615	0.129218	2.68821	314	301	0.510569	4	TRUE
d1_Col_01_Row_38	1	FALSE	FALSE	602124	192611	22.3044	66.164	0.0834015	2.79656	383	6	0.984576	1	TRUE
d1_Col_01_Row_39	1	FALSE	FALSE	361621	124660	16.4381	66.103	0.231845	3.90594	246	5	0.98008	4	TRUE
d1_Col_01_Row_40	1	FALSE	FALSE	335957	118878	17.1107	66.125	0.22811	3.01612	170	233	0.421836	0	TRUE
d1_Col_02_Row_1	1	FALSE	FALSE	398247	125196	18.5466	66.699	0.10098	2.9701	173	220	0.440204	3	TRUE
d1_Col_02_Row_2	1	FALSE	FALSE	336659	102515	16.8475	66.777	0.129379	2.49838	138	209	0.397695	2	TRUE
d1_Col_02_Row_3	1	FALSE	FALSE	485509	146925	22.8542	66.408	0.0792837	3.41672	233	262	0.470707	1	TRUE
d1_Col_02_Row_4	1	FALSE	FALSE	350951	102627	17.795	66.444	0.100758	4.19565	137	127	0.518939	0	TRUE
d1_Col_02_Row_5	1	FALSE	FALSE	333796	104888	17.9968	66.173	0.133974	3.65174	175	137	0.560897	1	TRUE
d1_Col_02_Row_6	1	FALSE	FALSE	366695	97801	16.596	66.383	0.0369583	3.17226	153	115	0.570896	3	TRUE
d1_Col_02_Row_7	1	FALSE	FALSE	368045	114466	18.2571	66.092	0.1753	3.70409	227	211	0.518265	2	TRUE
d1_Col_02_Row_8	1	FALSE	FALSE	314320	97181	17.8359	66.275	0.140505	2.64376	153	140	0.522184	0	TRUE
d1_Col_02_Row_9	1	FALSE	FALSE	42851	15004	11.4198	66.078	0.194019	5.88078	19	19	0.5	0	FALSE
d1_Col_02_Row_10	1	FALSE	FALSE	135238	40727	13.154	66.332	0.317922	4.59878	51	77	0.398438	0	FALSE
d1_Col_02_Row_11	1	FALSE	FALSE	174843	52467	13.9611	66.025	0.252487	4.4013	88	56	0.611111	0	TRUE
d1_Col_02_Row_12	1	FALSE	FALSE	291296	87867	16.5814	66.26	0.101656	2.79155	171	117	0.59375	3	TRUE
d1_Col_02_Row_13	1	FALSE	FALSE	29276	9433	9.73827	559.071	0.234092	5.16067	8	11	0.421053	0	FALSE
d1_Col_02_Row_14	1	FALSE	FALSE	401065	116247	18.9238	66.377	0.10195	3.38336	131	227	0.365922	0	TRUE
d1_Col_02_Row_15	1	FALSE	FALSE	327020	93771	14.7331	66.059	0.238579	3.41179	181	169	0.517143	4	TRUE
d1_Col_02_Row_16	1	FALSE	FALSE	97383	27968	8.15616	66.663	1.465	11.1398	62	40	0.607843	0	FALSE
d1_Col_02_Row_17	1	FALSE	FALSE	375346	121145	17.061	66.728	0.122696	3.09642	146	179	0.449231	8	TRUE
d1_Col_02_Row_18	1	FALSE	FALSE	24941	6783	6.41322	72.18	2.99985	28.8311	6	10	0.375	0	FALSE
d1_Col_02_Row_19	1	FALSE	FALSE	335687	104076	15.7187	66.507	0.0520612	3.13524	154	166	0.48125	0	TRUE
d1_Col_02_Row_20	1	FALSE	FALSE	365328	118522	18.5027	66.323	0.199819	3.18525	185	174	0.51532	2	TRUE
d1_Col_02_Row_21	1	FALSE	FALSE	369082	116275	18.1401	66.507	0.196089	2.06282	155	219	0.414439	0	TRUE
d1_Col_02_Row_22	1	FALSE	FALSE	406361	126793	19.3069	66.467	0.23511	3.1443	228	195	0.539007	1	TRUE
d1_Col_02_Row_23	1	FALSE	FALSE	398340	130807	18.6372	66.132	0.0875226	2.91205	240	202	0.542986	0	TRUE
d1_Col_02_Row_24	1	FALSE	FALSE	346172	108175	17.1136	66.314	0.118693	3.12219	162	209	0.436658	2	TRUE
d1_Col_02_Row_25	1	FALSE	FALSE	335415	94430	15.9439	66.311	0.121163	3.41383	100	128	0.438596	0	TRUE
d1_Col_02_Row_26	1	FALSE	FALSE	9866	1653	1.97397	66.668	0.0607903	1.58055	7	4	0.636364	0	FALSE
d1_Col_02_Row_27	1	FALSE	FALSE	352664	110596	14.8706	66.751	0.128924	3.29211	221	234	0.485714	6	TRUE
d1_Col_02_Row_28	1	FALSE	FALSE	435282	140429	19.845	66.326	0.12586	3.15579	229	203	0.530093	1	TRUE
d1_Col_02_Row_29	1	FALSE	FALSE	428192	127783	19.1987	66.382	0.0786089	4.15998	207	172	0.546174	0	TRUE
d1_Col_02_Row_30	1	FALSE	FALSE	339781	112555	15.7859	66.233	0.0784265	3.0515	12	195	0.057971	0	FALSE
d1_Col_02_Row_31	1	FALSE	FALSE	485128	142527	21.971	66.235	0.080284	3.08389	229	209	0.522831	4	TRUE
d1_Col_02_Row_32	1	TRUE	FALSE	15213	5005	6.74952	65.619	4.57005	4.9108	10	6	0.625	0	FALSE
d1_Col_02_Row_33	1	FALSE	FALSE	402037	119580	16.5053	66.248	0.157783	3.14475	233	219	0.515487	0	TRUE
d1_Col_02_Row_34	1	FALSE	FALSE	389542	109624	17.8359	66.628	0.148075	2.76955	205	147	0.582386	1	TRUE
d1_Col_02_Row_35	1	FALSE	FALSE	364026	112818	17.5026	66.259	0.252581	3.09234	150	141	0.515464	2	TRUE
d1_Col_02_Row_36	1	FALSE	FALSE	13749	3559	5.26978	66.663	0.112803	6.45798	3	3	0.5	0	FALSE
d1_Col_02_Row_37	1	FALSE	FALSE	428492	141833	18.9911	66.319	0.107477	1.9268	219	253	0.463983	4	TRUE
d1_Col_02_Row_38	1	FALSE	FALSE	392285	122928	18.2629	66.436	0.111043	3.515	202	223	0.475294	3	TRUE
d1_Col_02_Row_39	1	FALSE	FALSE	378425	114467	18.1284	66.225	0.0868101	3.4233	163	198	0.451524	4	TRUE
d1_Col_02_Row_40	1	FALSE	FALSE	219644	59843	17.7307	66.423	0.110658	6.23376	53	76	0.410853	2	FALSE
d1_Col_03_Row_1	1	FALSE	FALSE	389880	119316	19.6783	66.03	0.0967671	3.39274	186	246	0.430556	0	TRUE
d1_Col_03_Row_2	1	FALSE	FALSE	395572	127109	20.4123	66.28	0.0544718	4.60484	204	143	0.587896	0	TRUE
d1_Col_03_Row_3	1	FALSE	FALSE	440668	143640	19.4005	66.379	0.194313	4.68099	260	250	0.509804	0	TRUE
d1_Col_03_Row_4	1	FALSE	FALSE	371856	126340	21.1142	66.638	0.065961	4.75157	214	193	0.525799	13	TRUE
d1_Col_03_Row_5	1	FALSE	FALSE	234979	78394	16.5317	66.418	0.214999	5.17405	144	155	0.481605	0	TRUE
d1_Col_03_Row_6	1	FALSE	FALSE	408569	150840	20.8715	66.379	0.0679072	3.87071	221	239	0.480435	0	TRUE
d1_Col_03_Row_7	1	FALSE	FALSE	342057	120054	18.4881	66.206	0.196424	3.66352	175	186	0.484765	6	TRUE
d1_Col_03_Row_8	1	FALSE	FALSE	318391	102717	19.2864	66.218	0.127062	4.36215	186	175	0.515235	1	TRUE
d1_Col_03_Row_9	1	FALSE	FALSE	62620	22568	14.9291	66.29	0.128877	6.88383	51	30	0.62963	1	FALSE
d1_Col_03_Row_10	1	FALSE	FALSE	180587	60275	15.9029	66.18	0.080004	4.80191	97	140	0.409283	0	TRUE
d1_Col_03_Row_11	1	FALSE	FALSE	250915	85285	17.4967	66.388	0.127104	1.97952	135	165	0.45	0	TRUE
d1_Col_03_Row_12	1	FALSE	FALSE	320745	111900	19.728	66.333	0.179219	3.09154	215	135	0.614286	14	TRUE
d1_Col_03_Row_13	1	FALSE	FALSE	401375	130389	19.766	66.33	0.137712	4.53066	270	197	0.578158	4	TRUE
d1_Col_03_Row_14	1	FALSE	FALSE	315460	113667	17.1165	66.083	0.122802	3.70439	250	164	0.603865	3	TRUE
d1_Col_03_Row_15	1	FALSE	FALSE	386927	132947	19.1929	65.886	0.107949	3.28678	229	261	0.467347	4	TRUE
d1_Col_03_Row_16	1	FALSE	FALSE	430876	143935	20.2983	66.191	0.0961894	3.76463	240	211	0.532151	6	TRUE
d1_Col_03_Row_17	1	FALSE	FALSE	307704	112073	17.4938	65.989	0.16739	5.17925	222	37	0.857143	2	TRUE
d1_Col_03_Row_18	1	FALSE	FALSE	369019	125483	17.6225	66.169	0.20402	4.90447	237	254	0.482688	4	TRUE
d1_Col_03_Row_19	1	FALSE	FALSE	332774	102092	18.2512	65.816	0.154195	4.33613	168	167	0.501493	17	TRUE
d1_Col_03_Row_20	1	FALSE	FALSE	424029	135681	19.1373	66.258	0.203548	4.05913	267	290	0.479354	0	TRUE
d1_Col_03_Row_21	1	FALSE	FALSE	372463	116238	18.0816	66.338	0.280841	5.99962	255	195	0.566667	2	TRUE
d1_Col_03_Row_22	1	FALSE	FALSE	345237	114903	17.7921	66.13	0.233261	3.62123	236	239	0.496842	14	TRUE
d1_Col_03_Row_23	1	FALSE	FALSE	372366	124585	18.0553	66.689	0.0572115	3.45444	238	235	0.503171	37	TRUE
d1_Col_03_Row_24	1	FALSE	FALSE	347365	116373	18.3009	66.088	0.13127	3.07361	205	226	0.475638	0	TRUE
d1_Col_03_Row_25	1	FALSE	FALSE	350652	118065	17.3476	66.096	0.19543	3.83893	120	189	0.38835	4	TRUE
d1_Col_03_Row_26	1	FALSE	FALSE	34649	4822	2.90393	65.844	0.0208073	5.3891	12	14	0.461538	0	FALSE
d1_Col_03_Row_27	1	FALSE	FALSE	420597	142700	17.9646	65.833	0.187138	3.29673	182	294	0.382353	3	TRUE
d1_Col_03_Row_28	1	FALSE	FALSE	391890	136476	18.4325	66.075	0.180857	3.84579	287	333	0.462903	0	TRUE
d1_Col_03_Row_29	1	FALSE	FALSE	393876	129414	20.1959	65.871	0.100139	4.85946	181	255	0.415138	0	TRUE
d1_Col_03_Row_30	1	FALSE	FALSE	465437	168196	21.6347	97.984	0.0942963	2.80143	288	318	0.475248	0	FALSE
d1_Col_03_Row_31	1	FALSE	FALSE	405990	138973	19.497	65.923	0.124958	3.83037	266	182	0.59375	0	TRUE
d1_Col_03_Row_32	1	TRUE	FALSE	10163	3918	5.57099	65.046	14.3478	5.85678	5	4	0.555556	0	FALSE
d1_Col_03_Row_33	1	FALSE	FALSE	484591	162817	23.2227	65.829	0.0862653	3.03469	341	309	0.524615	5	TRUE
d1_Col_03_Row_34	1	FALSE	FALSE	422179	142836	20.9446	66.126	0.115895	3.29775	232	250	0.481328	33	TRUE
d1_Col_03_Row_35	1	FALSE	FALSE	348143	128954	18.1664	66.238	0.216344	2.89496	269	215	0.555785	2	TRUE
d1_Col_03_Row_36	1	FALSE	FALSE	47717	7929	6.46586	66.137	0.0632992	3.64603	22	11	0.666667	0	FALSE
d1_Col_03_Row_37	1	FALSE	FALSE	261644	90276	15.6134	65.847	0.122306	3.76815	175	165	0.514706	0	TRUE
d1_Col_03_Row_38	1	FALSE	FALSE	403015	120671	18.8683	79.036	0.171278	3.50539	190	187	0.503979	0	FALSE
d1_Col_03_Row_39	1	FALSE	FALSE	411082	146065	22.5296	66.141	0.115516	3.36097	279	289	0.491197	0	TRUE
d1_Col_03_Row_40	1	FALSE	FALSE	363805	118951	19.3303	66.268	0.11483	4.58138	169	186	0.476056	0	TRUE
d1_Col_04_Row_1	1	FALSE	FALSE	479394	145983	21.4183	66.388	0.0915417	3.53709	193	257	0.428889	1	TRUE
d1_Col_04_Row_2	1	FALSE	FALSE	380730	118838	18.1401	66.016	0.112322	4.19052	257	188	0.577528	0	TRUE
d1_Col_04_Row_3	1	FALSE	FALSE	474420	144915	18.377	66.402	0.0734509	4.32598	213	164	0.564987	12	TRUE
d1_Col_04_Row_4	1	FALSE	FALSE	500870	160668	21.5441	66.032	0.133133	4.05338	306	310	0.496753	9	TRUE
d1_Col_04_Row_5	1	FALSE	FALSE	376555	123691	19.6169	66.318	0.116051	3.35492	159	224	0.415144	7	TRUE
d1_Col_04_Row_6	1	FALSE	FALSE	485438	161678	19.9561	66.045	0.147149	3.30248	220	270	0.44898	9	TRUE
d1_Col_04_Row_7	1	FALSE	FALSE	438032	143681	18.2688	66.301	0.171989	3.38316	236	206	0.533937	0	TRUE
d1_Col_04_Row_8	1	FALSE	FALSE	376675	118468	19.5379	66.064	0.0788189	3.95451	179	235	0.432367	12	TRUE
d1_Col_04_Row_9	1	FALSE	FALSE	65900	22993	14.7068	66.134	0.113582	7.16002	44	35	0.556962	2	FALSE
d1_Col_04_Row_10	1	TRUE	FALSE	39786	6923	8.64161	69.987	0.984508	12.1616	11	9	0.55	1	FALSE
d1_Col_04_Row_11	1	FALSE	FALSE	312372	100400	18.0026	65.941	0.185002	3.84604	141	146	0.491289	9	TRUE
d1_Col_04_Row_12	1	FALSE	FALSE	252272	77650	16.3854	66.324	0.411427	4.93583	144	118	0.549618	2	TRUE
d1_Col_04_Row_13	1	FALSE	FALSE	494383	157772	20.234	66.298	0.137364	3.54347	286	269	0.515315	0	TRUE
d1_Col_04_Row_14	1	FALSE	FALSE	341848	116253	17.0434	66.413	0.14076	4.1658	208	214	0.492891	0	TRUE
d1_Col_04_Row_15	1	FALSE	FALSE	520711	167718	20.7048	65.931	0.123302	3.00415	282	203	0.581443	4	TRUE
d1_Col_04_Row_16	1	FALSE	FALSE	423182	138147	18.0904	102.017	0.0254257	4.10371	245	191	0.561927	0	FALSE
d1_Col_04_Row_17	1	FALSE	FALSE	166392	68944	11.8497	65.797	0.50056	1.44348	57	143	0.285	1	TRUE
d1_Col_04_Row_18	1	FALSE	FALSE	324097	97111	16.7451	65.822	0.312296	5.33179	194	155	0.555874	46	TRUE
d1_Col_04_Row_19	1	FALSE	FALSE	462029	143107	20.7867	66.253	0.137307	3.94617	217	258	0.456842	2	TRUE
d1_Col_04_Row_20	1	FALSE	FALSE	438058	140082	18.5583	66.185	0.176218	3.28582	246	149	0.622785	20	TRUE
d1_Col_04_Row_21	1	FALSE	FALSE	397060	123821	18.3243	65.88	0.358629	3.87596	235	206	0.53288	6	TRUE
d1_Col_04_Row_22	1	FALSE	FALSE	510500	168171	21.3774	66.249	0.240149	3.01919	299	306	0.494215	6	TRUE
d1_Col_04_Row_23	1	FALSE	FALSE	398534	128271	16.3386	66.464	0.316857	4.38279	191	205	0.482323	4	TRUE
d1_Col_04_Row_24	1	FALSE	FALSE	550274	175357	20.6668	66.514	0.140241	3.82257	269	260	0.508507	1	TRUE
d1_Col_04_Row_25	1	FALSE	FALSE	28214	9916	9.41366	237.021	1.37568	8.41594	8	5	0.615385	0	FALSE
d1_Col_04_Row_26	1	FALSE	FALSE	38484	5469	3.58532	66.137	0	4.92466	5	4	0.555556	0	FALSE
d1_Col_04_Row_27	1	FALSE	FALSE	535716	179258	18.7893	65.991	0.216684	2.84769	357	296	0.546708	5	TRUE
d1_Col_04_Row_28	1	FALSE	FALSE	392071	121164	16.0696	66.012	0.171593	4.07762	183	188	0.493261	2	TRUE
d1_Col_04_Row_29	1	FALSE	FALSE	388169	127829	17.0902	66.118	0.16177	3.83851	262	219	0.544699	0	TRUE
d1_Col_04_Row_30	1	FALSE	FALSE	533057	167444	20.813	66.088	0.138519	3.85935	233	260	0.472617	8	TRUE
d1_Col_04_Row_31	1	FALSE	FALSE	35345	9507	6.45416	181.099	5.41908	50.3005	5	6	0.454545	0	FALSE
d1_Col_04_Row_32	1	FALSE	FALSE	649337	209227	23.7491	66.323	0.0835089	3.67055	354	290	0.549689	6	TRUE
d1_Col_04_Row_33	1	FALSE	FALSE	433436	141316	17.6897	66.14	0.200461	2.99554	237	220	0.5186	0	TRUE
d1_Col_04_Row_34	1	FALSE	FALSE	514674	170619	21.9096	66.259	0.1082	3.22952	309	281	0.523729	0	TRUE
d1_Col_04_Row_35	1	FALSE	FALSE	472368	155411	20.7106	66.169	0.128531	3.69638	281	289	0.492982	6	TRUE
d1_Col_04_Row_36	1	FALSE	FALSE	184823	32117	12.6013	66.141	0.0187694	1.13555	71	75	0.486301	0	FALSE
d1_Col_04_Row_37	1	FALSE	FALSE	480389	145925	20.2807	66.275	0.156872	3.61976	249	228	0.522013	2	TRUE
d1_Col_04_Row_38	1	FALSE	FALSE	399779	125832	16.5024	65.835	0.204411	3.72331	223	170	0.56743	3	TRUE
d1_Col_04_Row_39	1	FALSE	FALSE	508167	163292	22.0793	65.819	0.0565764	3.0705	248	289	0.461825	0	TRUE
d1_Col_04_Row_40	1	FALSE	FALSE	384672	129934	18.3682	65.877	0.159134	3.85397	210	245	0.461538	3	TRUE
d1_Col_05_Row_1	1	FALSE	FALSE	349000	114857	17.4645	66.358	0.30325	2.68555	190	229	0.453461	5	TRUE
d1_Col_05_Row_2	1	FALSE	FALSE	4738	1390	2.4682	257.451	16.3545	3.89049	0	4	0	0	FALSE
d1_Col_05_Row_3	1	FALSE	FALSE	466138	153350	17.7248	66.162	0.185752	3.51621	300	278	0.519031	1	TRUE
d1_Col_05_Row_4	1	FALSE	FALSE	501615	171324	21.5733	65.996	0.0837928	3.916	335	277	0.547386	8	TRUE
d1_Col_05_Row_5	1	FALSE	FALSE	412524	132598	19.3742	66.332	0.184794	4.42672	274	225	0.549098	0	TRUE
d1_Col_05_Row_6	1	FALSE	FALSE	439871	140750	20.0819	66.315	0.082014	3.99087	273	287	0.4875	3	TRUE
d1_Col_05_Row_7	1	FALSE	FALSE	260980	72063	15.8503	66.308	0.430494	7.39363	106	88	0.546392	3	FALSE
d1_Col_05_Row_8	1	FALSE	FALSE	345995	110467	17.6225	66.107	0.167201	1.0441	200	154	0.564972	3	TRUE
d1_Col_05_Row_9	1	FALSE	FALSE	68168	26536	15.3327	66.155	0.121001	6.22778	48	7	0.872727	2	FALSE
d1_Col_05_Row_10	1	FALSE	FALSE	276159	94575	20.1433	66.033	0.0880665	5.26383	153	138	0.525773	0	TRUE
d1_Col_05_Row_11	1	FALSE	FALSE	186711	41021	12.3205	65.955	0.654797	6.8349	55	106	0.341615	0	FALSE
d1_Col_05_Row_12	1	FALSE	FALSE	365890	120339	17.8096	95.323	0.158557	2.85235	194	222	0.466346	1	FALSE
d1_Col_05_Row_13	1	FALSE	FALSE	462565	150340	19.3245	65.878	0.2265	3.1436	271	211	0.562241	0	TRUE
d1_Col_05_Row_14	1	FALSE	FALSE	374928	123913	17.5055	66.095	0.297947	3.97451	279	196	0.587368	0	TRUE
d1_Col_05_Row_15	1	FALSE	FALSE	459414	149556	19.4414	66.59	0.136244	3.12825	271	249	0.521154	0	TRUE
d1_Col_05_Row_16	1	FALSE	FALSE	299250	100690	14.3676	185.987	0.289994	3.61944	166	191	0.464986	0	FALSE
d1_Col_05_Row_17	1	FALSE	FALSE	342097	120260	17.6195	66.212	0.247136	4.00427	209	275	0.431818	0	TRUE
d1_Col_05_Row_18	1	FALSE	FALSE	477681	158090	20.7574	66.402	0.139656	3.48822	312	226	0.579926	2	TRUE
d1_Col_05_Row_19	1	FALSE	FALSE	636736	203987	25.3663	66.081	0.0467681	3.44262	338	358	0.485632	14	TRUE
d1_Col_05_Row_20	1	FALSE	FALSE	24744	6035	4.40708	78.125	4.23026	56.3039	4	2	0.666667	0	FALSE
d1_Col_05_Row_21	1	FALSE	FALSE	579725	187668	22.9683	66.621	0.0604673	3.43593	376	336	0.52809	0	TRUE
d1_Col_05_Row_22	1	FALSE	FALSE	371179	125761	18.2658	66.297	0.250665	3.48695	176	165	0.516129	0	TRUE
d1_Col_05_Row_23	1	FALSE	FALSE	537322	174187	21.7195	66.065	0.0513116	4.31364	317	285	0.526578	0	TRUE
d1_Col_05_Row_24	1	FALSE	FALSE	416767	128805	18.336	66.386	0.20177	3.22365	178	213	0.455243	0	TRUE
d1_Col_05_Row_25	1	FALSE	FALSE	443344	150060	18.6782	115.145	0.151054	3.72556	228	238	0.48927	0	FALSE
d1_Col_05_Row_26	1	FALSE	FALSE	11208	1863	1.76049	66.309	0	5.69586	1	16	0.0588235	0	FALSE
d1_Col_05_Row_27	1	FALSE	FALSE	556591	174237	19.9357	66.27	0.197605	3.28957	333	310	0.517885	1	TRUE
d1_Col_05_Row_28	1	FALSE	FALSE	436293	133163	17.7804	66.293	0.167418	4.54066	265	199	0.571121	9	TRUE
d1_Col_05_Row_29	1	FALSE	FALSE	416325	143490	19.0671	66.461	0.104932	3.34942	205	198	0.508685	0	TRUE
d1_Col_05_Row_30	1	FALSE	FALSE	548685	179574	22.1319	65.883	0.0681854	3.88321	145	347	0.294715	0	TRUE
d1_Col_05_Row_31	1	FALSE	FALSE	427835	127654	19.2309	65.869	0.131326	4.24255	196	273	0.41791	17	TRUE
d1_Col_05_Row_32	1	FALSE	FALSE	487727	157846	21.1873	66.26	0.0959498	3.25594	292	250	0.538745	1	TRUE
d1_Col_05_Row_33	1	FALSE	FALSE	472801	151475	19.1139	66.134	0.247897	3.23526	276	238	0.536965	0	TRUE
d1_Col_05_Row_34	1	FALSE	FALSE	380939	126052	17.3593	65.99	0.314751	3.326	249	258	0.491124	39	TRUE
d1_Col_05_Row_35	1	FALSE	FALSE	493866	159762	21.1347	66.313	0.143255	3.89929	351	221	0.613636	0	TRUE
d1_Col_05_Row_36	1	FALSE	FALSE	42482	8777	7.78476	66.622	0.0800274	5.76198	12	14	0.461538	0	FALSE
d1_Col_05_Row_37	1	FALSE	FALSE	406384	140140	18.3097	66.366	0.275778	3.0572	258	235	0.523327	4	TRUE
d1_Col_05_Row_38	1	FALSE	FALSE	517383	172235	20.4065	66.217	0.121274	2.89484	265	356	0.426731	0	TRUE
d1_Col_05_Row_39	1	FALSE	FALSE	420667	137931	20.2193	66.159	0.145647	3.64118	291	255	0.532967	2	TRUE
d1_Col_05_Row_40	1	FALSE	FALSE	358465	125407	17.7599	66.081	0.268895	3.38439	211	196	0.518428	1	TRUE
d1_Col_06_Row_1	1	FALSE	FALSE	363287	117307	21.2253	65.901	0.0821594	4.75155	207	169	0.550532	2	TRUE
d1_Col_06_Row_2	1	FALSE	FALSE	268360	86657	15.4175	66.072	0.0904274	4.19444	179	191	0.483784	0	TRUE
d1_Col_06_Row_3	1	FALSE	FALSE	334863	108678	17.3242	66.119	0.235394	4.25463	7	236	0.0288066	0	FALSE
d1_Col_06_Row_4	1	FALSE	FALSE	374655	125808	19.9825	65.996	0.0637836	4.93287	211	219	0.490698	3	TRUE
d1_Col_06_Row_5	1	FALSE	FALSE	270603	93093	17.3212	66.046	0.172462	4.97122	197	143	0.579412	0	TRUE
d1_Col_06_Row_6	1	FALSE	FALSE	333037	121762	19.2864	66.098	0.139304	2.98804	226	162	0.582474	8	TRUE
d1_Col_06_Row_7	1	FALSE	FALSE	347432	120250	19.7193	66.552	0.138489	4.14049	201	222	0.475177	3	TRUE
d1_Col_06_Row_8	1	FALSE	FALSE	296844	103716	19.4473	65.978	0.0716457	3.652	258	230	0.528689	0	TRUE
d1_Col_06_Row_9	1	FALSE	FALSE	43585	16175	12.0602	66.156	0.149022	6.09749	32	22	0.592593	0	FALSE
d1_Col_06_Row_10	1	FALSE	FALSE	182903	61170	17.3885	66.402	0.164004	5.66143	109	106	0.506977	9	TRUE
d1_Col_06_Row_11	1	FALSE	FALSE	242702	83870	17.5932	66.562	0.252392	5.93421	155	160	0.492063	7	TRUE
d1_Col_06_Row_12	1	FALSE	FALSE	240941	82424	16.2655	67.993	0.153425	3.56043	139	117	0.542969	0	FALSE
d1_Col_06_Row_13	1	FALSE	FALSE	335606	118260	18.0114	65.831	0.187773	4.04605	202	196	0.507538	0	TRUE
d1_Col_06_Row_14	1	FALSE	FALSE	289881	102982	17.4792	66.446	0.132706	3.95484	167	171	0.494083	2	TRUE
d1_Col_06_Row_15	1	FALSE	FALSE	424009	145152	22.3161	66.053	0.10374	3.27611	239	221	0.519565	0	TRUE
d1_Col_06_Row_16	1	FALSE	FALSE	317321	113205	18.2307	65.804	0.16046	4.98223	139	203	0.406433	1	TRUE
d1_Col_06_Row_17	1	FALSE	FALSE	340638	116446	20.9797	66.185	0.097423	5.2505	200	217	0.479616	1	TRUE
d1_Col_06_Row_18	1	FALSE	FALSE	339198	110919	19.0671	66.303	0.18182	4.87386	194	190	0.505208	0	TRUE
d1_Col_06_Row_19	1	FALSE	FALSE	328871	117876	19.2747	66.283	0.116683	4.29684	192	212	0.475248	0	TRUE
d1_Col_06_Row_20	1	FALSE	FALSE	409388	136435	21.1113	66.274	0.106655	3.49974	267	321	0.454082	2	TRUE
d1_Col_06_Row_21	1	FALSE	FALSE	348514	118045	19.1812	66.381	0.142123	4.62878	237	205	0.536199	7	TRUE
d1_Col_06_Row_22	1	FALSE	FALSE	374214	120821	19.5818	65.809	0.10793	4.86932	223	172	0.564557	16	TRUE
d1_Col_06_Row_23	1	FALSE	FALSE	334489	121503	18.6723	66.021	0.113939	3.62047	178	192	0.481081	3	TRUE
d1_Col_06_Row_24	1	FALSE	FALSE	358871	121175	20.1111	66.187	0.140049	3.61559	231	221	0.511062	6	TRUE
d1_Col_06_Row_25	1	FALSE	FALSE	396097	134911	20.31	66.583	0.168045	2.92666	250	269	0.481696	6	TRUE
d1_Col_06_Row_26	1	FALSE	FALSE	33418	5039	3.22854	66.967	0.0198886	12.4503	7	5	0.583333	0	FALSE
d1_Col_06_Row_27	1	FALSE	FALSE	441595	143875	20.2398	66.167	0.145801	3.52085	8	300	0.025974	0	FALSE
d1_Col_06_Row_28	1	FALSE	FALSE	352308	137271	18.4881	66.123	0.202386	0.751825	310	317	0.494418	11	TRUE
d1_Col_06_Row_29	1	TRUE	FALSE	25610	10500	10.8817	66	2.8274	2.91336	12	17	0.413793	0	FALSE
d1_Col_06_Row_30	1	FALSE	FALSE	389689	131414	18.1839	66.107	0.0916401	4.51557	249	263	0.486328	0	TRUE
d1_Col_06_Row_31	1	FALSE	FALSE	302528	103567	17.485	66.261	0.15015	3.07275	210	180	0.538462	8	TRUE
d1_Col_06_Row_32	1	FALSE	FALSE	370921	124324	19.7251	66.139	0.150094	4.71748	240	194	0.552995	1	TRUE
d1_Col_06_Row_33	1	FALSE	FALSE	323303	107472	17.1136	66.241	0.222247	0.522934	175	140	0.555556	0	TRUE
d1_Col_06_Row_34	1	FALSE	FALSE	370541	145927	22.3892	66.412	0.0749424	3.29678	10	314	0.0308642	0	FALSE
d1_Col_06_Row_35	1	FALSE	FALSE	319618	112935	18.0611	65.72	0.232006	2.43562	189	246	0.434483	0	TRUE
d1_Col_06_Row_36	1	FALSE	FALSE	25424	5526	5.47741	65.917	0.036324	8.00944	16	10	0.615385	0	FALSE
d1_Col_06_Row_37	1	FALSE	FALSE	345924	113543	18.8098	66.526	0.110533	4.25863	6	198	0.0294118	1	TRUE
d1_Col_06_Row_38	1	FALSE	FALSE	314954	104517	17.368	66.239	0.185402	4.60912	207	214	0.491686	5	TRUE
d1_Col_06_Row_39	1	FALSE	FALSE	272393	92035	15.6309	66.345	0.196419	4.75115	169	174	0.492711	2	TRUE
d1_Col_06_Row_40	1	FALSE	FALSE	278516	102286	19.2806	65.83	0.107912	4.23211	229	199	0.535047	0	TRUE
d1_Col_07_Row_1	1	FALSE	FALSE	361487	121599	18.5875	66.707	0.125456	3.87758	232	222	0.511013	4	TRUE
d1_Col_07_Row_2	1	FALSE	FALSE	441558	141203	22.515	66.762	0.0789255	4.53004	301	266	0.530864	6	TRUE
d1_Col_07_Row_3	1	FALSE	FALSE	213703	72621	9.12999	66.197	0.254038	2.52658	113	114	0.497797	0	FALSE
d1_Col_07_Row_4	1	FALSE	FALSE	424757	133877	20.5498	66.187	0.101919	4.33981	200	215	0.481928	2	TRUE
d1_Col_07_Row_5	1	FALSE	FALSE	268631	89675	15.9906	66.175	0.242947	4.75034	163	161	0.503086	5	TRUE
d1_Col_07_Row_6	1	FALSE	FALSE	374577	133286	17.485	66.219	0.0474094	2.8694	246	231	0.515723	0	TRUE
d1_Col_07_Row_7	1	FALSE	FALSE	395161	132295	18.5203	66.381	0.127567	4.11481	229	207	0.525229	6	TRUE
d1_Col_07_Row_8	1	FALSE	FALSE	299948	97703	15.7041	66.345	0.294127	5.08757	176	197	0.47185	13	TRUE
d1_Col_07_Row_9	1	FALSE	FALSE	119931	45003	16.2246	66.691	0.0847477	5.27443	80	62	0.56338	0	FALSE
d1_Col_07_Row_10	1	FALSE	FALSE	287472	101518	16.7334	66.637	0.125541	4.50564	187	206	0.475827	8	TRUE
d1_Col_07_Row_11	1	FALSE	FALSE	330999	105494	15.6514	66.46	0.195864	4.67507	3	203	0.0145631	0	FALSE
d1_Col_07_Row_12	1	FALSE	FALSE	246286	90478	18.8215	66.373	0.162021	3.31809	160	149	0.517799	2	TRUE
d1_Col_07_Row_13	1	FALSE	FALSE	300115	101943	17.4441	65.927	0.144709	4.29501	139	152	0.477663	0	TRUE
d1_Col_07_Row_14	1	FALSE	FALSE	272894	90080	16.9645	66.488	0.0445886	3.97953	179	131	0.577419	33	TRUE
d1_Col_07_Row_15	1	FALSE	FALSE	381068	123150	17.95	66.203	0.135339	4.20937	194	161	0.546479	0	TRUE
d1_Col_07_Row_16	1	FALSE	FALSE	335541	116608	17.4616	66.333	0.102456	3.85718	169	138	0.550489	2	TRUE
d1_Col_07_Row_17	1	FALSE	FALSE	419330	134156	21.5119	66.061	0.123548	5.08495	209	250	0.455338	32	TRUE
d1_Col_07_Row_18	1	FALSE	FALSE	285239	92137	15.59	66.631	0.215653	2.42665	123	208	0.371601	1	TRUE
d1_Col_07_Row_19	1	FALSE	FALSE	312852	106022	15.8883	66.548	0.10316	3.28409	173	155	0.527439	0	TRUE
d1_Col_07_Row_20	1	FALSE	FALSE	382034	122706	17.0727	66.064	0.143073	3.68475	177	237	0.427536	4	TRUE
d1_Col_07_Row_21	1	FALSE	FALSE	368164	119283	17.5055	66.39	0.215604	3.68633	212	214	0.497653	4	TRUE
d1_Col_07_Row_22	1	FALSE	FALSE	460691	150647	22.3951	66.413	0.120653	4.3815	287	253	0.531481	0	TRUE
d1_Col_07_Row_23	1	FALSE	FALSE	356405	116110	17.409	66.433	0.14629	3.31619	220	243	0.475162	0	TRUE
d1_Col_07_Row_24	1	FALSE	FALSE	347969	120208	18.181	66.408	0.101056	2.83042	277	163	0.629545	22	TRUE
d1_Col_07_Row_25	1	FALSE	FALSE	287044	95082	14.8063	66.121	0.27568	0.710853	173	172	0.501449	0	TRUE
d1_Col_07_Row_26	1	FALSE	FALSE	26196	4756	3.09694	67.865	0	1.57995	5	25	0.166667	0	FALSE
d1_Col_07_Row_27	1	FALSE	FALSE	305039	97266	15.9439	66.645	0.198245	4.49974	183	163	0.528902	0	TRUE
d1_Col_07_Row_28	1	FALSE	FALSE	415284	129641	20.0643	65.963	0.0588987	3.98729	250	201	0.554324	8	TRUE
d1_Col_07_Row_29	1	FALSE	FALSE	325040	108561	15.7128	66.637	0.172291	4.21279	248	129	0.657825	0	TRUE
d1_Col_07_Row_30	1	FALSE	FALSE	370904	119227	16.7832	66.026	0.204623	4.83938	294	258	0.532609	25	TRUE
d1_Col_07_Row_31	1	FALSE	FALSE	340819	105689	17.0931	66.073	0.206082	4.8377	204	151	0.574648	21	TRUE
d1_Col_07_Row_32	1	FALSE	FALSE	315551	107990	15.8064	66.258	0.143238	3.8879	180	195	0.48	4	TRUE
d1_Col_07_Row_33	1	FALSE	FALSE	267376	84255	11.7883	66.309	0.327861	0.829786	160	110	0.592593	0	TRUE
d1_Col_07_Row_34	1	FALSE	FALSE	194392	71926	11.7707	96.141	0.135276	3.15041	136	106	0.561983	0	FALSE
d1_Col_07_Row_35	1	FALSE	FALSE	348884	113047	16.131	66.055	0.23108	5.09443	234	173	0.574939	0	TRUE
d1_Col_07_Row_36	1	FALSE	FALSE	25244	5741	6.45124	66.081	0.0174856	7.274	7	10	0.411765	0	FALSE
d1_Col_07_Row_37	1	FALSE	FALSE	343707	112415	16.172	65.943	0.210831	3.62075	163	226	0.419023	2	TRUE
d1_Col_07_Row_38	1	FALSE	FALSE	453986	160347	23.135	66.355	0.0607781	3.30833	286	257	0.526703	0	TRUE
d1_Col_07_Row_39	1	FALSE	FALSE	362967	126511	19.6315	65.91	0.0952676	3.81388	201	203	0.497525	2	TRUE
d1_Col_07_Row_40	1	FALSE	FALSE	257878	79302	14.4173	66.326	0.224193	5.05763	145	100	0.591837	21	TRUE
d1_Col_08_Row_1	1	FALSE	FALSE	488397	151158	21.9447	65.979	0.087031	4.09378	267	346	0.435563	5	TRUE
d1_Col_08_Row_2	1	FALSE	FALSE	387075	117926	18.7718	65.911	0.14719	4.80623	187	273	0.406522	18	TRUE
d1_Col_08_Row_3	1	FALSE	FALSE	27817	5396	1.79851	121.258	2.30655	62.8162	1	3	0.25	0	FALSE
d1_Col_08_Row_4	1	FALSE	FALSE	433753	139214	15.7187	66.441	0.0937606	3.63142	272	297	0.478032	10	TRUE
d1_Col_08_Row_5	1	FALSE	FALSE	312493	105218	14.7682	66.943	0.191814	3.87541	182	236	0.435407	0	TRUE
d1_Col_08_Row_6	1	FALSE	FALSE	425172	137789	17.5084	66.944	0.138399	3.79287	220	200	0.52381	6	TRUE
d1_Col_08_Row_7	1	FALSE	FALSE	421386	138205	15.5608	66.286	0.200373	4.32617	297	320	0.481361	16	TRUE
d1_Col_08_Row_8	1	FALSE	FALSE	429242	143082	17.0113	66.344	0.131963	3.66549	340	343	0.497804	0	TRUE
d1_Col_08_Row_9	1	FALSE	FALSE	357476	122292	19.228	66.684	0.0656222	4.7855	200	184	0.520833	0	TRUE
d1_Col_08_Row_10	1	FALSE	FALSE	424305	144000	16.4732	152.069	0.0522233	2.38974	231	229	0.502174	5	FALSE
d1_Col_08_Row_11	1	FALSE	FALSE	397324	136149	17.175	66.46	0.287286	3.40987	300	294	0.505051	0	TRUE
d1_Col_08_Row_12	1	FALSE	FALSE	517695	159796	21.1961	66.682	0.165825	3.58597	281	325	0.463696	0	TRUE
d1_Col_08_Row_13	1	FALSE	FALSE	389749	113380	17.4704	66.653	0.245317	3.61334	222	187	0.542787	1	TRUE
d1_Col_08_Row_14	1	FALSE	FALSE	119298	44896	13.6043	66.052	0.0915853	5.34099	4	96	0.04	0	FALSE
d1_Col_08_Row_15	1	FALSE	FALSE	140351	43343	11.8321	66.353	0.340223	0.379568	123	73	0.627551	2	TRUE
d1_Col_08_Row_16	1	FALSE	FALSE	221495	81004	14.0956	68.326	0.1574	3.7429	146	175	0.454829	0	FALSE
d1_Col_08_Row_17	1	FALSE	FALSE	424226	138670	20.038	66.726	0.12956	4.87261	286	271	0.513465	0	TRUE
d1_Col_08_Row_18	1	FALSE	FALSE	435635	134556	19.2309	66.574	0.117008	4.30544	180	227	0.44226	1	TRUE
d1_Col_08_Row_19	1	FALSE	FALSE	579480	184282	24.179	66.069	0.052851	4.32343	344	362	0.487252	1	TRUE
d1_Col_08_Row_20	1	FALSE	FALSE	460672	140517	18.7162	66.599	0.145809	3.42651	260	239	0.521042	15	TRUE
d1_Col_08_Row_21	1	FALSE	FALSE	373233	120474	15.8883	66.414	0.260623	4.07254	206	293	0.412826	0	TRUE
d1_Col_08_Row_22	1	FALSE	FALSE	526774	159027	21.43	66.067	0.102319	3.90076	277	284	0.493761	2	TRUE
d1_Col_08_Row_23	1	FALSE	FALSE	548721	195659	20.6785	66.192	0.0980281	3.32475	351	378	0.481481	1	TRUE
d1_Col_08_Row_24	1	FALSE	FALSE	423091	135740	17.678	66.386	0.0975646	3.75476	232	278	0.454902	0	TRUE
d1_Col_08_Row_25	1	FALSE	FALSE	536130	175947	20.3948	66.328	0.0474134	3.29723	300	336	0.471698	6	TRUE
d1_Col_08_Row_26	1	FALSE	FALSE	32076	3541	2.69338	66.462	0	16.3271	1	6	0.142857	0	FALSE
d1_Col_08_Row_27	1	FALSE	FALSE	399436	128812	15.0928	67.506	0.183848	0.415995	156	187	0.45481	0	TRUE
d1_Col_08_Row_28	1	FALSE	FALSE	484491	157437	17.2569	66.011	0.0899567	3.78201	354	353	0.500707	0	TRUE
d1_Col_08_Row_29	1	FALSE	FALSE	433318	146529	16.596	66.147	0.116355	4.25105	245	273	0.472973	0	TRUE
d1_Col_08_Row_30	1	TRUE	FALSE	28473	10009	9.5745	74.702	1.83312	7.51277	20	16	0.555556	0	FALSE
d1_Col_08_Row_31	1	FALSE	FALSE	649867	219096	23.3338	66.134	0.0508558	3.04814	352	320	0.52381	2	TRUE
d1_Col_08_Row_32	1	FALSE	FALSE	371459	120160	15.2537	66.141	0.2522	4.59222	209	183	0.533163	8	TRUE
d1_Col_08_Row_33	1	FALSE	FALSE	594236	202362	20.9387	66.325	0.0813371	2.68363	341	335	0.504438	0	TRUE
d1_Col_08_Row_34	1	FALSE	FALSE	427706	137339	18.5173	66.055	0.139552	3.94251	220	211	0.510441	32	TRUE
d1_Col_08_Row_35	1	FALSE	FALSE	447856	145698	17.5464	66.215	0.206589	4.03124	261	212	0.551797	1	TRUE
d1_Col_08_Row_36	1	FALSE	FALSE	12914	4328	6.19681	198.607	0.0231965	7.8868	9	4	0.692308	0	FALSE
d1_Col_08_Row_37	1	FALSE	FALSE	483561	159463	20.8335	66.256	0.130201	3.47643	91	291	0.23822	0	TRUE
d1_Col_08_Row_38	1	FALSE	FALSE	380017	127838	16.8358	66.395	0.150693	4.1323	221	195	0.53125	0	TRUE
d1_Col_08_Row_39	1	FALSE	FALSE	433493	141744	18.181	66.275	0.13956	3.94168	249	274	0.476099	0	TRUE
d1_Col_08_Row_40	1	FALSE	FALSE	251622	81585	12.2766	67.055	0.190755	3.74865	157	136	0.535836	5	TRUE
d1_Col_09_Row_1	1	FALSE	FALSE	368834	124156	19.4239	66.189	0.199662	3.3595	242	248	0.493878	0	TRUE
d1_Col_09_Row_2	1	FALSE	FALSE	367164	115419	18.3506	66.398	0.185893	3.545	220	163	0.574413	2	TRUE
d1_Col_09_Row_3	1	FALSE	FALSE	466821	155758	20.1784	66.222	0.128832	3.68781	293	280	0.511344	2	TRUE
d1_Col_09_Row_4	1	FALSE	FALSE	388999	129348	19.6286	66.288	0.067468	3.11671	271	210	0.56341	0	TRUE
d1_Col_09_Row_5	1	FALSE	FALSE	337070	118811	18.3419	66.446	0.0819222	4.2456	180	163	0.524781	3	TRUE
d1_Col_09_Row_6	1	FALSE	FALSE	352952	121428	16.9323	66.101	0.130656	3.98088	225	220	0.505618	0	TRUE
d1_Col_09_Row_7	1	FALSE	FALSE	376865	121510	18.0728	66.114	0.120575	4.93616	178	191	0.482385	0	TRUE
d1_Col_09_Row_8	1	FALSE	FALSE	422213	145479	20.9417	66.305	0.166215	2.63461	352	275	0.561404	16	TRUE
d1_Col_09_Row_9	1	FALSE	FALSE	329212	116477	22.0383	65.776	0.128374	3.82882	257	190	0.574944	0	TRUE
d1_Col_09_Row_10	1	FALSE	FALSE	341965	118989	18.7601	66.608	0.151985	4.0563	180	219	0.451128	14	TRUE
d1_Col_09_Row_11	1	FALSE	FALSE	427717	136948	19.5584	66.298	0.190552	4.12837	216	294	0.423529	8	TRUE
d1_Col_09_Row_12	1	FALSE	FALSE	40239	11442	7.57421	65.731	2.06746	12.2908	17	10	0.62963	1	FALSE
d1_Col_09_Row_13	1	FALSE	FALSE	177894	55026	13.5868	66.469	0.470485	7.61894	111	128	0.464435	0	FALSE
d1_Col_09_Row_14	1	FALSE	FALSE	185109	66708	20.076	66.545	0.106891	6.30354	127	88	0.590698	13	FALSE
d1_Col_09_Row_15	1	FALSE	FALSE	79921	26059	11.8789	66.386	0.2001	1.51999	49	52	0.485149	0	FALSE
d1_Col_09_Row_16	1	FALSE	FALSE	273977	92831	18.0991	66.352	0.140697	4.69388	151	183	0.452096	0	TRUE
d1_Col_09_Row_17	1	FALSE	TRUE	307568	99449	18.7951	66.405	0.09888	4.44758	171	178	0.489971	6	FALSE
d1_Col_09_Row_18	1	FALSE	FALSE	330151	110272	16.8124	66.398	0.151048	4.16291	193	180	0.517426	0	TRUE
d1_Col_09_Row_19	1	FALSE	FALSE	298537	99383	15.3824	66.549	0.226379	3.77669	196	151	0.564841	8	TRUE
d1_Col_09_Row_20	1	FALSE	FALSE	282284	95161	14.391	66.314	0.173697	2.61703	193	175	0.524457	0	TRUE
d1_Col_09_Row_21	1	FALSE	FALSE	402421	126802	19.0379	66.456	0.0743942	4.07981	215	239	0.473568	0	TRUE
d1_Col_09_Row_22	1	FALSE	FALSE	388796	119720	18.2454	66.322	0.120659	3.41447	188	214	0.467662	0	TRUE
d1_Col_09_Row_23	1	FALSE	FALSE	355031	123619	17.4061	66.593	0.189317	3.1932	192	234	0.450704	8	TRUE
d1_Col_09_Row_24	1	FALSE	FALSE	353869	116638	17.3593	66.325	0.150567	3.83216	191	204	0.483544	2	TRUE
d1_Col_09_Row_25	1	FALSE	FALSE	328952	107348	14.8764	66.653	0.185898	5.16964	174	179	0.492918	0	TRUE
d1_Col_09_Row_26	1	FALSE	FALSE	16357	2069	2.05293	66.395	0	3.82012	4	2	0.666667	0	FALSE
d1_Col_09_Row_27	1	FALSE	FALSE	434906	136288	17.8096	66.624	0.153857	3.71319	197	220	0.472422	3	TRUE
d1_Col_09_Row_28	1	FALSE	FALSE	324824	101478	16.3942	66.293	0.0990021	2.43644	159	189	0.456897	12	TRUE
d1_Col_09_Row_29	1	FALSE	FALSE	367655	117141	19.0349	66.263	0.125912	4.13626	156	192	0.448276	4	TRUE
d1_Col_09_Row_30	1	FALSE	FALSE	362177	114740	18.3302	66.272	0.14169	4.27869	177	188	0.484932	0	TRUE
d1_Col_09_Row_31	1	FALSE	FALSE	322473	115907	16.7568	66.407	0.143568	3.68951	6	221	0.0264317	0	FALSE
d1_Col_09_Row_32	1	FALSE	FALSE	439363	152773	20.3626	66.079	0.0920332	3.56694	292	231	0.558317	5	TRUE
d1_Col_09_Row_33	1	FALSE	FALSE	23171	8045	8.77029	393.163	0.224607	10.3444	12	14	0.461538	0	FALSE
d1_Col_09_Row_34	1	FALSE	FALSE	342942	118032	17.1429	66.465	0.16585	3.95659	258	233	0.525458	6	TRUE
d1_Col_09_Row_35	1	FALSE	FALSE	363104	111548	18.181	66.22	0.143891	5.0272	198	161	0.551532	0	TRUE
d1_Col_09_Row_36	1	FALSE	FALSE	229800	80594	14.0108	65.899	0.0983884	3.62667	142	117	0.548263	0	TRUE
d1_Col_09_Row_37	1	FALSE	FALSE	351396	106792	17.8125	66.037	0.117496	4.83612	152	142	0.517007	1	TRUE
d1_Col_09_Row_38	1	FALSE	FALSE	396502	133903	20.2837	66.012	0.0832408	3.69034	212	209	0.503563	12	TRUE
d1_Col_09_Row_39	1	FALSE	FALSE	296577	103414	15.9965	66.235	0.177608	4.65468	163	184	0.469741	1	TRUE
d1_Col_09_Row_40	1	FALSE	FALSE	318383	105099	18.9531	66.102	0.145113	4.69803	241	49	0.831034	0	FALSE
d1_Col_10_Row_1	1	FALSE	FALSE	445568	131819	18.4998	66.146	0.147749	3.07988	177	217	0.449239	11	TRUE
d1_Col_10_Row_2	1	FALSE	FALSE	343800	107717	16.3533	66.254	0.149154	3.85655	157	182	0.463127	0	TRUE
d1_Col_10_Row_3	1	FALSE	FALSE	410161	139497	16.2831	66.112	0.107875	3.02481	271	216	0.556468	0	TRUE
d1_Col_10_Row_4	1	FALSE	FALSE	392381	127866	17.7833	66.137	0.0943522	4.48016	250	172	0.592417	0	TRUE
d1_Col_10_Row_5	1	FALSE	FALSE	448997	154655	21.1259	66.42	0.0825109	3.61944	302	252	0.545126	9	TRUE
d1_Col_10_Row_6	1	FALSE	FALSE	443509	159796	19.9123	66.436	0.10177	3.16365	285	233	0.550193	2	TRUE
d1_Col_10_Row_7	1	FALSE	FALSE	365413	126557	18.3126	65.955	0.166622	3.54269	264	210	0.556962	2	TRUE
d1_Col_10_Row_8	1	FALSE	FALSE	289603	104429	22.977	66.143	0.136486	3.68224	145	158	0.478548	0	TRUE
d1_Col_10_Row_9	1	FALSE	FALSE	632523	216855	30.4109	66.057	0.105989	3.0311	378	397	0.487742	5	TRUE
d1_Col_10_Row_10	1	FALSE	FALSE	409046	144800	27.2467	66.565	0.135175	4.1537	263	201	0.56681	3	TRUE
d1_Col_10_Row_11	1	FALSE	FALSE	390217	137724	25.1119	66.239	0.147947	3.61487	188	196	0.489583	1	TRUE
d1_Col_10_Row_12	1	FALSE	FALSE	101201	33519	18.3009	75.596	0.392404	6.36532	56	54	0.509091	1	FALSE
d1_Col_10_Row_13	1	FALSE	FALSE	307113	103036	21.3745	66.273	0.163575	4.88389	216	158	0.57754	1	TRUE
d1_Col_10_Row_14	1	FALSE	FALSE	569384	179474	26.1091	66.93	0.103476	3.72682	335	331	0.503003	7	TRUE
d1_Col_10_Row_15	1	FALSE	FALSE	505309	164401	25.2493	66.472	0.123424	3.71006	324	153	0.679245	17	TRUE
d1_Col_10_Row_16	1	FALSE	FALSE	346671	117979	24.2141	65.964	0.148123	4.32962	203	196	0.508772	3	TRUE
d1_Col_10_Row_17	1	FALSE	FALSE	248882	85011	20.7984	66.224	0.174776	5.59754	182	144	0.558282	2	TRUE
d1_Col_10_Row_18	1	TRUE	FALSE	41800	14495	12.7358	66.47	0.678482	6.9856	22	11	0.666667	0	FALSE
d1_Col_10_Row_19	1	FALSE	FALSE	346201	112338	17.6546	66.323	0.127817	3.45284	258	214	0.54661	4	TRUE
d1_Col_10_Row_20	1	FALSE	FALSE	445111	159964	19.5029	66.157	0.11049	3.21866	237	200	0.542334	8	TRUE
d1_Col_10_Row_21	1	FALSE	FALSE	349682	109349	16.3299	66.483	0.29357	3.05588	211	146	0.591036	6	TRUE
d1_Col_10_Row_22	1	FALSE	FALSE	511830	170686	21.5207	66.128	0.113459	2.7718	199	333	0.37406	0	TRUE
d1_Col_10_Row_23	1	FALSE	TRUE	474448	162757	20.8188	66.253	0.0992296	3.61602	324	323	0.500773	0	FALSE
d1_Col_10_Row_24	1	FALSE	FALSE	483560	159740	22.6173	66.066	0.0728849	2.8312	313	279	0.528716	18	TRUE
d1_Col_10_Row_25	1	FALSE	FALSE	378177	129150	19.8275	66.512	0.0800087	3.84586	237	273	0.464706	3	TRUE
d1_Col_10_Row_26	1	FALSE	FALSE	7371	1615	1.81021	66.438	0.062461	2.99813	3	3	0.5	0	FALSE
d1_Col_10_Row_27	1	FALSE	FALSE	460731	136147	18.6168	65.83	0.0700879	3.26684	185	262	0.41387	0	TRUE
d1_Col_10_Row_28	1	FALSE	FALSE	379987	124716	15.7391	66.317	0.119812	4.30759	222	220	0.502262	0	TRUE
d1_Col_10_Row_29	1	FALSE	FALSE	453748	149455	19.535	66.402	0.143845	3.94028	286	292	0.49481	1	TRUE
d1_Col_10_Row_30	1	FALSE	FALSE	377633	126353	16.2129	65.983	0.175565	4.3939	170	223	0.43257	0	TRUE
d1_Col_10_Row_31	1	FALSE	FALSE	475689	147347	20.5059	66.382	0.11252	4.94064	221	290	0.432485	7	TRUE
d1_Col_10_Row_32	1	FALSE	FALSE	501662	169091	21.3043	66.303	0.0623538	3.37245	279	266	0.511927	0	TRUE
d1_Col_10_Row_33	1	FALSE	FALSE	481087	147816	20.4621	66.189	0.0936921	3.55826	258	234	0.52439	2	TRUE
d1_Col_10_Row_34	1	FALSE	FALSE	409815	130728	17.9266	66.256	0.143638	4.46124	264	189	0.582781	42	TRUE
d1_Col_10_Row_35	1	FALSE	FALSE	513348	178657	21.2078	66.428	0.088228	3.23128	383	282	0.57594	3	TRUE
d1_Col_10_Row_36	1	FALSE	FALSE	373369	125623	17.2979	66.489	0.0598912	3.59188	169	162	0.510574	0	TRUE
d1_Col_10_Row_37	1	FALSE	FALSE	379525	121721	17.7073	66.092	0.0667672	0.806977	179	238	0.429257	0	TRUE
d1_Col_10_Row_38	1	FALSE	FALSE	435301	143294	20.2895	66.2	0.0686246	3.88009	225	244	0.479744	6	TRUE
d1_Col_10_Row_39	1	FALSE	FALSE	404703	117732	18.8419	66.187	0.110782	4.19777	184	189	0.493298	5	TRUE
d1_Col_10_Row_40	1	FALSE	FALSE	301906	96459	19.3332	66.338	0.171582	4.47361	198	214	0.480583	0	TRUE
d2_Col_01_Row_1	2	FALSE	FALSE	469343	140572	17.4207	66.047	0.22835	1.93598	246	228	0.518987	10	TRUE
d2_Col_01_Row_2	2	FALSE	FALSE	416793	126262	18.9267	66.54	0.180448	2.72818	272	142	0.657005	13	TRUE
d2_Col_01_Row_3	2	FALSE	TRUE	717889	216900	26.3372	66.345	0.0906891	2.2316	309	367	0.457101	102	FALSE
d2_Col_01_Row_4	2	FALSE	FALSE	305547	94931	17.447	106.751	0.113109	2.23152	96	134	0.417391	3	FALSE
d2_Col_01_Row_5	2	FALSE	FALSE	312915	71666	15.7216	66.528	0.184856	4.34551	7	188	0.0358974	0	FALSE
d2_Col_01_Row_6	2	FALSE	FALSE	594812	182350	23.4216	66.637	0.111237	2.17243	460	273	0.627558	18	TRUE
d2_Col_01_Row_7	2	FALSE	FALSE	367800	111145	18.6372	66.253	0.299755	1.76783	201	130	0.607251	6	TRUE
d2_Col_01_Row_8	2	FALSE	FALSE	497436	141197	19.6374	66.577	0.158544	2.75781	322	226	0.587591	4	TRUE
d2_Col_01_Row_9	2	FALSE	FALSE	452471	140635	19.3011	66.403	0.177006	1.94421	160	236	0.40404	30	TRUE
d2_Col_01_Row_10	2	FALSE	FALSE	400516	136090	19.6842	66.168	0.199309	2.13335	123	228	0.350427	8	TRUE
d2_Col_01_Row_11	2	FALSE	FALSE	463106	148012	19.9678	66.264	0.263117	1.83232	336	276	0.54902	11	TRUE
d2_Col_01_Row_12	2	FALSE	FALSE	465522	131312	18.8624	66.364	0.135244	2.12722	278	201	0.580376	28	TRUE
d2_Col_01_Row_13	2	FALSE	FALSE	426011	133453	19.1665	66.423	0.196914	2.32539	187	150	0.554896	58	TRUE
d2_Col_01_Row_14	2	FALSE	FALSE	431553	129896	19.0262	66.051	0.142079	2.86862	215	181	0.542929	12	TRUE
d2_Col_01_Row_15	2	FALSE	FALSE	330878	101755	17.4528	66.432	0.116372	2.60851	208	223	0.482599	5	TRUE
d2_Col_01_Row_16	2	FALSE	FALSE	286695	83085	18.1635	66.033	0.178906	2.3971	163	181	0.473837	4	TRUE
d2_Col_01_Row_17	2	FALSE	FALSE	116934	41747	14.429	66.117	0.242701	3.69098	60	61	0.495868	0	FALSE
d2_Col_01_Row_18	2	FALSE	FALSE	260159	78189	15.9292	66.212	0.259111	2.47181	108	107	0.502326	16	TRUE
d2_Col_01_Row_19	2	FALSE	FALSE	348449	112729	17.061	66.021	0.164638	2.77481	167	143	0.53871	16	TRUE
d2_Col_01_Row_20	2	FALSE	FALSE	351094	104898	16.9674	66.256	0.176957	2.44966	151	187	0.446746	9	TRUE
d2_Col_01_Row_21	2	FALSE	FALSE	507891	152256	21.0089	65.87	0.149683	2.31646	244	306	0.443636	4	TRUE
d2_Col_01_Row_22	2	FALSE	FALSE	532486	152851	21.8658	66.21	0.163448	2.44187	335	343	0.4941	47	TRUE
d2_Col_01_Row_23	2	FALSE	FALSE	494469	142313	18.7718	66.497	0.173459	2.28036	320	182	0.63745	9	TRUE
d2_Col_01_Row_24	2	FALSE	FALSE	356176	108188	17.0405	65.821	0.207796	2.73103	225	149	0.601604	3	TRUE
d2_Col_01_Row_25	2	FALSE	FALSE	374616	108500	16.1047	66.457	0.32358	2.20312	181	171	0.514205	6	TRUE
d2_Col_01_Row_26	2	FALSE	FALSE	442995	120872	16.8182	66.055	0.189414	2.57205	244	254	0.48996	0	TRUE
d2_Col_01_Row_27	2	FALSE	FALSE	412028	119021	16.2597	65.974	0.320969	2.43296	259	240	0.519038	21	TRUE
d2_Col_01_Row_28	2	FALSE	FALSE	123911	35736	9.63884	66.402	0.665244	7.82294	77	86	0.472393	0	FALSE
d2_Col_01_Row_29	2	FALSE	FALSE	449482	141074	18.6518	65.982	0.197121	2.30069	299	246	0.548624	26	TRUE
d2_Col_01_Row_30	2	FALSE	FALSE	576565	169471	20.3509	66.261	0.101888	2.13076	305	378	0.446559	11	TRUE
d2_Col_01_Row_31	2	FALSE	FALSE	522422	150894	20.5937	66.886	0.147627	2.01225	259	249	0.509843	164	TRUE
d2_Col_01_Row_32	2	FALSE	FALSE	385118	119356	17.9734	66.149	0.242998	2.47623	222	232	0.488987	35	TRUE
d2_Col_01_Row_33	2	FALSE	FALSE	415342	128345	19.7924	66.558	0.114967	2.39866	221	177	0.555276	54	TRUE
d2_Col_01_Row_34	2	FALSE	FALSE	200631	57626	14.1307	66.146	0.315529	3.26686	79	59	0.572464	1	TRUE
d2_Col_01_Row_35	2	FALSE	FALSE	81669	28321	13.1978	66.188	0.166436	3.38185	31	38	0.449275	1	FALSE
d2_Col_01_Row_36	2	FALSE	FALSE	404054	117212	18.9882	65.977	0.191824	2.69837	299	171	0.63617	4	TRUE
d2_Col_01_Row_37	2	FALSE	FALSE	496811	154054	18.9297	65.811	0.148543	2.28092	388	117	0.768317	24	TRUE
d2_Col_01_Row_38	2	FALSE	FALSE	393928	118236	16.8914	66.407	0.212937	2.40339	204	249	0.450331	5	TRUE
d2_Col_01_Row_39	2	FALSE	FALSE	503621	149206	19.2747	65.924	0.204579	2.24969	296	212	0.582677	47	TRUE
d2_Col_01_Row_40	2	FALSE	FALSE	376867	118805	17.8886	66.443	0.114873	2.43429	218	162	0.573684	28	TRUE
d2_Col_02_Row_1	2	FALSE	FALSE	416462	128436	16.8241	66.289	0.243003	2.56833	183	270	0.403974	94	TRUE
d2_Col_02_Row_2	2	FALSE	FALSE	382117	112559	18.1839	66.916	0.191733	1.94676	215	202	0.515588	88	TRUE
d2_Col_02_Row_3	2	FALSE	FALSE	242450	69028	15.7274	66.47	0.672088	2.68544	160	57	0.737327	18	TRUE
d2_Col_02_Row_4	2	FALSE	FALSE	324761	90374	14.3179	66.795	0.239968	3.05515	167	175	0.488304	3	TRUE
d2_Col_02_Row_5	2	FALSE	FALSE	312793	101777	16.3036	154.971	0.200223	2.30207	174	77	0.693227	1	FALSE
d2_Col_02_Row_6	2	FALSE	FALSE	338800	108236	17.8652	67.605	0.214159	2.57268	261	232	0.529412	31	TRUE
d2_Col_02_Row_7	2	FALSE	FALSE	388197	118659	17.6546	66.063	0.164011	2.07719	195	178	0.522788	28	TRUE
d2_Col_02_Row_8	2	FALSE	FALSE	525800	158714	21.8599	66.308	0.0701515	2.57538	271	238	0.532417	174	TRUE
d2_Col_02_Row_9	2	FALSE	FALSE	432045	132599	20.2603	76.173	0.141543	2.37293	295	288	0.506003	1	FALSE
d2_Col_02_Row_10	2	FALSE	FALSE	406270	132843	20.8539	66.436	0.136778	2.75748	267	181	0.595982	30	TRUE
d2_Col_02_Row_11	2	FALSE	FALSE	358237	111326	17.6371	65.98	0.27047	2.96255	206	133	0.60767	35	TRUE
d2_Col_02_Row_12	2	FALSE	FALSE	352447	112754	18.0114	66.098	0.12906	2.5723	232	196	0.542056	12	TRUE
d2_Col_02_Row_13	2	FALSE	FALSE	447208	134139	19.7397	66.273	0.191486	2.6277	178	241	0.424821	33	TRUE
d2_Col_02_Row_14	2	FALSE	FALSE	393020	126557	19.576	66.144	0.134859	2.70272	291	259	0.529091	0	TRUE
d2_Col_02_Row_15	2	FALSE	FALSE	386930	119016	19.4063	66.64	0.151014	2.5453	236	181	0.565947	4	TRUE
d2_Col_02_Row_16	2	FALSE	TRUE	134140	11685	7.06244	66.881	1.23202	20.7461	17	9	0.653846	4	FALSE
d2_Col_02_Row_17	2	FALSE	FALSE	61219	22112	12.5398	65.834	0.217727	4.40443	35	33	0.514706	3	FALSE
d2_Col_02_Row_18	2	FALSE	FALSE	280583	88000	19.962	66.121	0.127731	3.09863	185	156	0.542522	7	TRUE
d2_Col_02_Row_19	2	FALSE	FALSE	213596	68864	15.5637	66.416	0.155931	2.57651	117	47	0.713415	11	TRUE
d2_Col_02_Row_20	2	FALSE	FALSE	416700	126506	18.5495	66.069	0.103082	2.76974	203	181	0.528646	18	TRUE
d2_Col_02_Row_21	2	FALSE	FALSE	257488	82695	14.5723	66.144	0.313407	2.10153	120	118	0.504202	19	TRUE
d2_Col_02_Row_22	2	FALSE	FALSE	360410	104848	19.0905	66.267	0.15033	2.66381	174	127	0.578073	5	TRUE
d2_Col_02_Row_23	2	FALSE	FALSE	394974	120324	17.8125	66.381	0.112553	2.19602	189	120	0.61165	53	TRUE
d2_Col_02_Row_24	2	FALSE	FALSE	369724	117419	17.9588	66.097	0.17943	2.45734	225	192	0.539568	46	TRUE
d2_Col_02_Row_25	2	FALSE	FALSE	333684	107808	16.21	65.916	0.209567	2.24563	193	145	0.571006	0	TRUE
d2_Col_02_Row_26	2	FALSE	FALSE	408331	121222	18.9794	66.051	0.138264	2.5343	155	176	0.468278	15	TRUE
d2_Col_02_Row_27	2	FALSE	FALSE	508373	147053	21.7693	66.202	0.133806	2.57644	309	324	0.488152	6	TRUE
d2_Col_02_Row_28	2	FALSE	FALSE	379206	119789	17.4499	66.268	0.188725	2.16908	242	179	0.574822	31	TRUE
d2_Col_02_Row_29	2	FALSE	FALSE	366046	105179	17.8769	66.033	0.178474	2.52441	208	232	0.472727	27	TRUE
d2_Col_02_Row_30	2	FALSE	FALSE	488581	158096	21.4768	66.787	0.140966	2.11639	247	360	0.406919	86	TRUE
d2_Col_02_Row_31	2	FALSE	FALSE	439381	132766	19.2104	66.061	0.142858	2.20334	284	185	0.605544	3	TRUE
d2_Col_02_Row_32	2	FALSE	FALSE	353384	107870	16.1164	68.098	0.238013	2.29553	172	104	0.623188	3	FALSE
d2_Col_02_Row_33	2	FALSE	FALSE	416868	128520	18.725	66.028	0.173406	2.44253	320	247	0.564374	5	TRUE
d2_Col_02_Row_34	2	FALSE	FALSE	305775	92571	15.4467	66.003	0.300053	2.9507	129	121	0.516	24	TRUE
d2_Col_02_Row_35	2	FALSE	FALSE	207215	70707	18.2424	66.031	0.181589	2.89549	64	87	0.423841	0	TRUE
d2_Col_02_Row_36	2	FALSE	FALSE	350012	109742	16.8387	66.149	0.128911	1.91812	143	99	0.590909	32	TRUE
d2_Col_02_Row_37	2	FALSE	FALSE	481659	142174	20.7896	66.83	0.142548	2.78674	343	165	0.675197	1	TRUE
d2_Col_02_Row_38	2	FALSE	FALSE	32140	8176	8.18833	79.244	2.56536	21.5908	5	9	0.357143	0	FALSE
d2_Col_02_Row_39	2	FALSE	FALSE	456759	140367	20.0263	66.195	0.223794	2.55611	8	256	0.030303	0	FALSE
d2_Col_02_Row_40	2	FALSE	FALSE	426709	128107	19.9854	65.996	0.174713	2.77739	277	325	0.460133	1	TRUE
d2_Col_03_Row_1	2	FALSE	FALSE	150958	31837	11.9111	66.015	0.893534	13.6872	45	56	0.445545	14	FALSE
d2_Col_03_Row_2	2	FALSE	FALSE	427202	122095	18.2161	66.302	0.251556	3.18391	220	250	0.468085	0	TRUE
d2_Col_03_Row_3	2	FALSE	FALSE	493540	143975	18.7864	66.44	0.253763	2.74399	258	233	0.525458	0	TRUE
d2_Col_03_Row_4	2	FALSE	FALSE	544279	157357	19.2309	66.202	0.180441	2.29217	223	313	0.416045	37	TRUE
d2_Col_03_Row_5	2	FALSE	FALSE	458342	140385	19.1315	66.227	0.191579	2.73787	222	226	0.495536	32	TRUE
d2_Col_03_Row_6	2	FALSE	FALSE	551710	172435	20.6902	66.047	0.176311	2.30718	274	278	0.496377	64	TRUE
d2_Col_03_Row_7	2	FALSE	FALSE	477439	149154	19.3683	66.052	0.156926	2.2239	303	235	0.563197	10	TRUE
d2_Col_03_Row_8	2	FALSE	FALSE	521491	156088	19.2864	66.223	0.262275	2.3579	276	271	0.50457	7	TRUE
d2_Col_03_Row_9	2	FALSE	FALSE	488914	149479	20.7223	65.628	0.243033	2.47263	292	298	0.494915	62	TRUE
d2_Col_03_Row_10	2	FALSE	FALSE	452181	148420	20.0175	65.799	0.212367	2.37324	358	294	0.54908	0	TRUE
d2_Col_03_Row_11	2	FALSE	FALSE	501165	149433	21.4242	66.061	0.223016	2.79912	290	287	0.5026	95	TRUE
d2_Col_03_Row_12	2	FALSE	FALSE	573913	167509	22.4273	65.917	0.132834	2.63215	334	449	0.426564	86	TRUE
d2_Col_03_Row_13	2	FALSE	FALSE	568073	166324	21.2516	65.965	0.18218	2.49925	314	265	0.542314	151	TRUE
d2_Col_03_Row_14	2	FALSE	FALSE	454638	144436	18.3448	65.921	0.271665	2.34355	306	204	0.6	42	TRUE
d2_Col_03_Row_15	2	FALSE	FALSE	33410	10569	9.86109	248.476	3.58668	15.2481	20	16	0.555556	3	FALSE
d2_Col_03_Row_16	2	FALSE	FALSE	345058	97826	18.9501	66.005	0.223633	3.25397	279	253	0.524436	7	TRUE
d2_Col_03_Row_17	2	FALSE	FALSE	101752	36256	16.9996	66.189	0.166039	5.4876	82	58	0.585714	3	FALSE
d2_Col_03_Row_18	2	FALSE	FALSE	224736	70251	15.7187	65.789	0.307007	3.73263	125	98	0.560538	62	TRUE
d2_Col_03_Row_19	2	FALSE	FALSE	257213	80492	16.71	66.068	0.264043	1.71503	188	126	0.598726	31	TRUE
d2_Col_03_Row_20	2	FALSE	FALSE	228942	40279	10.9197	66.326	0.691118	7.95908	35	31	0.530303	12	FALSE
d2_Col_03_Row_21	2	FALSE	FALSE	405485	124823	18.415	66.179	0.239621	0.318423	235	174	0.574572	21	TRUE
d2_Col_03_Row_22	2	FALSE	FALSE	531309	164940	20.3539	66.016	0.216087	2.57721	263	311	0.458188	88	TRUE
d2_Col_03_Row_23	2	FALSE	FALSE	492607	150598	18.9238	65.596	0.26266	2.5346	399	228	0.636364	53	TRUE
d2_Col_03_Row_24	2	FALSE	FALSE	461291	139098	18.7922	66.057	0.282759	2.99854	343	182	0.653333	14	TRUE
d2_Col_03_Row_25	2	FALSE	FALSE	19801	4547	3.6789	236.292	9.62979	44.6452	2	3	0.4	0	FALSE
d2_Col_03_Row_26	2	FALSE	FALSE	423099	123171	16.8416	65.823	0.393768	3.00585	301	244	0.552294	25	TRUE
d2_Col_03_Row_27	2	FALSE	FALSE	487576	153843	19.9415	66.16	0.0808703	2.31785	289	152	0.655329	14	TRUE
d2_Col_03_Row_28	2	FALSE	FALSE	447336	127647	18.608	65.994	0.253204	2.79704	253	229	0.524896	21	TRUE
d2_Col_03_Row_29	2	FALSE	FALSE	369561	118605	16.3971	67.325	0.190294	2.33681	110	227	0.326409	10	TRUE
d2_Col_03_Row_30	2	FALSE	FALSE	453484	136503	17.7775	66.504	0.230054	2.67465	209	188	0.526448	30	TRUE
d2_Col_03_Row_31	2	FALSE	FALSE	442245	140252	17.3534	65.65	0.248982	2.29665	272	183	0.597802	0	TRUE
d2_Col_03_Row_32	2	FALSE	FALSE	441707	131445	18.1839	65.725	0.183318	2.91476	240	218	0.524017	8	TRUE
d2_Col_03_Row_33	2	FALSE	FALSE	509971	160000	20.3041	65.901	0.117234	2.42305	300	123	0.70922	143	TRUE
d2_Col_03_Row_34	2	FALSE	FALSE	538083	164888	22.6612	65.573	0.144163	1.97814	206	262	0.440171	40	TRUE
d2_Col_03_Row_35	2	FALSE	FALSE	219493	74563	14.4436	66.056	0.404024	4.56682	115	112	0.506608	0	TRUE
d2_Col_03_Row_36	2	FALSE	FALSE	344710	96824	17.0464	66.056	0.287192	3.26383	233	174	0.572482	16	TRUE
d2_Col_03_Row_37	2	FALSE	FALSE	133927	30165	10.753	65.914	0.968708	11.1718	50	15	0.769231	0	FALSE
d2_Col_03_Row_38	2	FALSE	FALSE	548054	153733	21.8482	65.67	0.165715	2.57446	395	232	0.629984	17	TRUE
d2_Col_03_Row_39	2	FALSE	FALSE	491378	147694	22.6788	66.053	0.0713417	2.41135	255	233	0.522541	44	TRUE
d2_Col_03_Row_40	2	FALSE	FALSE	430651	130804	19.3771	66.068	0.171016	2.34131	217	232	0.483296	6	TRUE
d2_Col_04_Row_1	2	FALSE	FALSE	457365	148524	16.713	90.52	0.200521	2.39883	330	320	0.507692	0	FALSE
d2_Col_04_Row_2	2	FALSE	FALSE	410544	119645	16.9528	66.397	0.245715	3.07437	253	306	0.452594	0	TRUE
d2_Col_04_Row_3	2	TRUE	FALSE	45038	15355	11.3847	65.729	5.91886	8.23806	24	43	0.358209	0	FALSE
d2_Col_04_Row_4	2	FALSE	FALSE	431272	122614	16.1369	66.348	0.411135	2.47172	315	328	0.489891	0	TRUE
d2_Col_04_Row_5	2	FALSE	FALSE	509744	159154	20.4562	65.937	0.16657	2.60455	351	269	0.566129	29	TRUE
d2_Col_04_Row_6	2	FALSE	FALSE	453563	142854	18.1284	66.227	0.155907	2.49661	231	275	0.456522	22	TRUE
d2_Col_04_Row_7	2	FALSE	FALSE	194522	40331	10.6478	66.006	0.801493	5.7822	81	57	0.586957	6	FALSE
d2_Col_04_Row_8	2	FALSE	FALSE	161110	57914	10.3787	66.302	0.967423	1.30377	100	41	0.70922	2	FALSE
d2_Col_04_Row_9	2	FALSE	FALSE	509330	141339	19.9503	65.967	0.181008	3.1474	379	278	0.576865	4	TRUE
d2_Col_04_Row_10	2	TRUE	FALSE	47935	15601	11.7503	65.985	2.93494	6.72404	32	26	0.551724	0	FALSE
d2_Col_04_Row_11	2	FALSE	FALSE	16610	5379	6.70858	257.231	7.97912	6.91648	9	4	0.692308	0	FALSE
d2_Col_04_Row_12	2	FALSE	FALSE	384580	118789	18.1664	65.928	0.279721	2.95524	146	66	0.688679	8	TRUE
d2_Col_04_Row_13	2	FALSE	FALSE	435801	132480	19.6491	65.914	0.23556	2.94487	230	149	0.60686	116	TRUE
d2_Col_04_Row_14	2	FALSE	FALSE	213497	71408	17.0522	66.377	0.172976	3.61985	153	123	0.554348	6	TRUE
d2_Col_04_Row_15	2	FALSE	FALSE	410321	133151	18.1752	65.5	0.215729	2.57139	250	217	0.535332	0	TRUE
d2_Col_04_Row_16	2	FALSE	FALSE	44367	11983	10.4372	80.999	2.83848	19.0739	11	16	0.407407	0	FALSE
d2_Col_04_Row_17	2	FALSE	FALSE	546199	163799	21.6874	65.923	0.147164	2.64896	327	311	0.512539	14	TRUE
d2_Col_04_Row_18	2	FALSE	FALSE	567799	154420	23.3865	66.237	0.0779955	3.08602	367	246	0.598695	36	TRUE
d2_Col_04_Row_19	2	FALSE	FALSE	500403	151388	21.6113	65.944	0.184189	2.59123	282	247	0.533081	22	TRUE
d2_Col_04_Row_20	2	FALSE	FALSE	367776	115905	17.1458	66.009	0.361873	2.75474	178	172	0.508571	77	TRUE
d2_Col_04_Row_21	2	FALSE	FALSE	488219	137711	22.3366	65.882	0.131964	3.27576	293	251	0.538603	0	TRUE
d2_Col_04_Row_22	2	FALSE	FALSE	535938	154810	22.6115	65.79	0.112041	2.61839	280	233	0.545809	43	TRUE
d2_Col_04_Row_23	2	FALSE	FALSE	507292	148830	22.0793	65.776	0.182111	3.02912	291	321	0.47549	37	TRUE
d2_Col_04_Row_24	2	FALSE	FALSE	380785	116171	18.2629	65.642	0.249588	2.8111	203	245	0.453125	53	TRUE
d2_Col_04_Row_25	2	FALSE	FALSE	443860	132846	18.6372	65.736	0.174445	3.11282	287	272	0.513417	0	TRUE
d2_Col_04_Row_26	2	FALSE	FALSE	565434	159161	21.433	65.928	0.145693	2.99584	334	363	0.479197	0	TRUE
d2_Col_04_Row_27	2	FALSE	FALSE	454438	136757	19.8567	65.843	0.231298	2.77704	244	318	0.434164	11	TRUE
d2_Col_04_Row_28	2	FALSE	FALSE	484115	149727	20.5761	65.827	0.181002	2.85312	282	299	0.48537	13	TRUE
d2_Col_04_Row_29	2	FALSE	FALSE	422567	125672	17.7307	66.077	0.205195	2.89827	261	118	0.688654	35	TRUE
d2_Col_04_Row_30	2	FALSE	FALSE	442412	128071	18.6606	65.791	0.19499	3.05406	220	156	0.585106	37	TRUE
d2_Col_04_Row_31	2	FALSE	FALSE	544218	168208	21.3569	65.773	0.17297	2.60887	289	320	0.474548	1	TRUE
d2_Col_04_Row_32	2	FALSE	FALSE	349651	114726	16.3971	81.488	0.230842	2.95198	237	84	0.738318	21	FALSE
d2_Col_04_Row_33	2	FALSE	FALSE	508912	159532	18.9326	65.749	0.197582	2.50187	354	289	0.550544	1	TRUE
d2_Col_04_Row_34	2	FALSE	FALSE	489761	146173	20.6668	65.82	0.203191	3.122	281	245	0.534221	1	TRUE
d2_Col_04_Row_35	2	FALSE	FALSE	307824	106090	18.5495	65.937	0.226869	3.34348	185	109	0.629252	63	TRUE
d2_Col_04_Row_36	2	FALSE	FALSE	450771	149314	21.0937	65.736	0.165981	2.39497	211	239	0.468889	5	TRUE
d2_Col_04_Row_37	2	FALSE	FALSE	288519	13456	7.40459	67.483	2.32926	16.1164	20	4	0.833333	7	FALSE
d2_Col_04_Row_38	2	FALSE	FALSE	492439	145026	21.0382	65.877	0.10944	1.44073	327	337	0.49247	0	TRUE
d2_Col_04_Row_39	2	FALSE	FALSE	469039	132442	19.8479	65.96	0.262945	2.90679	240	205	0.539326	44	TRUE
d2_Col_04_Row_40	2	FALSE	FALSE	448971	130020	20.7311	66.086	0.130471	3.22857	283	230	0.551657	8	TRUE
d2_Col_05_Row_1	2	FALSE	FALSE	387838	85016	15.9322	66.353	0.449818	6.43322	130	90	0.590909	55	FALSE
d2_Col_05_Row_2	2	FALSE	FALSE	493610	139442	18.4881	66.034	0.241788	2.52366	246	174	0.585714	37	TRUE
d2_Col_05_Row_3	2	FALSE	FALSE	611628	169500	20.4504	66.289	0.194771	2.73923	308	332	0.48125	53	TRUE
d2_Col_05_Row_4	2	FALSE	FALSE	564833	158291	18.567	66.043	0.218913	2.69929	364	268	0.575949	18	TRUE
d2_Col_05_Row_5	2	FALSE	FALSE	246307	63359	15.8854	65.874	0.633673	6.23376	133	52	0.718919	5	FALSE
d2_Col_05_Row_6	2	FALSE	FALSE	556486	155154	19.5701	66.265	0.253237	3.10361	428	367	0.538365	0	TRUE
d2_Col_05_Row_7	2	FALSE	FALSE	533934	152939	18.8536	65.967	0.187707	2.41919	307	194	0.612774	59	TRUE
d2_Col_05_Row_8	2	FALSE	FALSE	502720	132793	18.3097	66.27	0.310634	3.17436	228	252	0.475	38	TRUE
d2_Col_05_Row_9	2	FALSE	FALSE	525099	149797	19.032	65.895	0.144058	2.7351	288	214	0.573705	33	TRUE
d2_Col_05_Row_10	2	FALSE	FALSE	448773	124828	17.5874	66.053	0.203509	3.90528	279	230	0.548134	5	TRUE
d2_Col_05_Row_11	2	FALSE	FALSE	471057	135415	19.0788	65.891	0.255125	0.253641	224	209	0.517321	1	TRUE
d2_Col_05_Row_12	2	FALSE	FALSE	367103	99980	15.4438	67.511	0.27289	2.96266	173	109	0.613475	6	TRUE
d2_Col_05_Row_13	2	FALSE	FALSE	82538	12685	8.53341	82.844	5.47393	39.3997	12	13	0.48	0	FALSE
d2_Col_05_Row_14	2	FALSE	FALSE	337684	95639	15.2566	104.094	0.292576	4.15164	181	128	0.585761	6	FALSE
d2_Col_05_Row_15	2	FALSE	FALSE	314486	98925	20.3422	66.022	0.125745	3.5736	175	153	0.533537	32	TRUE
d2_Col_05_Row_16	2	FALSE	FALSE	478039	131887	19.2104	67.096	0.180234	2.75598	213	259	0.451271	55	TRUE
d2_Col_05_Row_17	2	FALSE	FALSE	254822	54825	13.8851	66.248	0.760895	4.074	91	97	0.484043	17	FALSE
d2_Col_05_Row_18	2	FALSE	FALSE	236767	75099	20.0117	65.937	0.11622	5.10567	93	140	0.399142	1	TRUE
d2_Col_05_Row_19	2	FALSE	FALSE	363556	108567	18.5963	65.674	0.175628	3.48576	250	191	0.566893	8	TRUE
d2_Col_05_Row_20	2	FALSE	FALSE	537064	156477	20.9972	65.646	0.202033	2.08383	405	174	0.699482	147	TRUE
d2_Col_05_Row_21	2	FALSE	FALSE	570930	171570	21.7985	65.654	0.169756	2.56566	349	182	0.65725	71	TRUE
d2_Col_05_Row_22	2	FALSE	FALSE	538954	148819	19.9503	65.971	0.177254	3.11104	270	156	0.633803	202	TRUE
d2_Col_05_Row_23	2	FALSE	FALSE	314453	54312	14.2623	67.47	0.494509	6.17858	95	95	0.5	1	FALSE
d2_Col_05_Row_24	2	FALSE	FALSE	457243	125359	17.9558	65.532	0.163324	3.47064	305	220	0.580952	68	TRUE
d2_Col_05_Row_25	2	FALSE	FALSE	478557	133457	18.6372	66.168	0.227866	3.07807	286	210	0.576613	27	TRUE
d2_Col_05_Row_26	2	FALSE	FALSE	361789	107094	13.9436	66.114	0.2494	4.33543	284	194	0.594142	0	TRUE
d2_Col_05_Row_27	2	FALSE	FALSE	485527	142759	20.9124	65.802	0.137822	2.5019	222	293	0.431068	83	TRUE
d2_Col_05_Row_28	2	FALSE	FALSE	387983	114302	15.9205	143.503	0.332704	3.33933	311	3	0.990446	0	FALSE
d2_Col_05_Row_29	2	FALSE	FALSE	319440	84178	15.6163	66.159	0.370945	4.9833	119	171	0.410345	0	TRUE
d2_Col_05_Row_30	2	FALSE	FALSE	471356	138515	17.602	65.711	0.291001	2.68488	308	183	0.627291	19	TRUE
d2_Col_05_Row_31	2	FALSE	FALSE	534402	143341	21.1464	66.141	0.189824	3.08481	248	257	0.491089	3	TRUE
d2_Col_05_Row_32	2	FALSE	FALSE	486171	136143	19.0379	66.58	0.170281	3.38941	338	229	0.59612	25	TRUE
d2_Col_05_Row_33	2	FALSE	FALSE	562721	162168	21.278	65.732	0.145468	2.98487	267	223	0.544898	24	TRUE
d2_Col_05_Row_34	2	FALSE	FALSE	546813	150779	21.7956	65.692	0.0945394	3.49196	305	256	0.543672	17	TRUE
d2_Col_05_Row_35	2	FALSE	FALSE	342470	107561	19.5701	65.511	0.178109	3.82607	208	167	0.554667	9	TRUE
d2_Col_05_Row_36	2	FALSE	FALSE	514521	146073	20.9475	65.623	0.304377	2.65832	333	403	0.452446	15	TRUE
d2_Col_05_Row_37	2	FALSE	FALSE	535597	144153	19.2689	65.932	0.183127	3.18767	357	277	0.563091	16	TRUE
d2_Col_05_Row_38	2	FALSE	FALSE	539636	147213	19.9093	65.423	0.0988445	2.28297	274	296	0.480702	0	TRUE
d2_Col_05_Row_39	2	FALSE	FALSE	525274	150484	18.5407	65.892	0.221355	2.55959	195	323	0.376448	11	TRUE
d2_Col_05_Row_40	2	FALSE	FALSE	527436	157901	21.3189	66.29	0.140611	3.16661	399	434	0.478992	0	TRUE
d2_Col_06_Row_1	2	FALSE	FALSE	432447	128242	17.0697	70.923	0.216044	2.71072	206	148	0.581921	2	FALSE
d2_Col_06_Row_2	2	FALSE	FALSE	575887	163881	23.8544	66.29	0.088238	2.50743	316	370	0.460641	55	TRUE
d2_Col_06_Row_3	2	FALSE	FALSE	431030	124053	16.3533	66.183	0.20785	2.90585	277	194	0.58811	25	TRUE
d2_Col_06_Row_4	2	FALSE	FALSE	514618	146900	20.1901	66.013	0.149044	2.52622	301	326	0.480064	207	TRUE
d2_Col_06_Row_5	2	FALSE	FALSE	307966	88403	15.8941	66.483	0.269074	3.19142	131	129	0.503846	22	TRUE
d2_Col_06_Row_6	2	FALSE	FALSE	497060	140861	18.5319	66.484	0.201698	2.848	307	197	0.609127	97	TRUE
d2_Col_06_Row_7	2	FALSE	FALSE	308234	61424	13.8354	66.351	0.341581	3.2295	106	86	0.552083	37	TRUE
d2_Col_06_Row_8	2	FALSE	FALSE	510213	151140	19.8859	66.336	0.144132	2.81955	313	227	0.57963	5	TRUE
d2_Col_06_Row_9	2	FALSE	FALSE	440172	129803	18.2775	66.118	0.31	2.89359	204	250	0.449339	55	TRUE
d2_Col_06_Row_10	2	FALSE	FALSE	395996	122944	16.9849	66.31	0.295435	3.16655	255	210	0.548387	78	TRUE
d2_Col_06_Row_11	2	FALSE	FALSE	508087	160667	19.6871	66.125	0.251192	2.64501	381	256	0.598116	11	TRUE
d2_Col_06_Row_12	2	FALSE	FALSE	443717	125826	20.1491	66.173	0.197039	2.50806	197	130	0.602446	33	TRUE
d2_Col_06_Row_13	2	FALSE	FALSE	46325	7919	8.09183	71.608	4.51204	16.9962	11	11	0.5	1	FALSE
d2_Col_06_Row_14	2	FALSE	FALSE	137508	47812	14.4407	66.961	0.115355	3.61585	51	50	0.50495	4	TRUE
d2_Col_06_Row_15	2	FALSE	FALSE	408285	119939	18.8595	65.692	0.185163	2.9157	268	236	0.531746	25	TRUE
d2_Col_06_Row_16	2	FALSE	FALSE	281726	88730	17.1019	66.22	0.204696	3.44703	158	153	0.508039	3	TRUE
d2_Col_06_Row_17	2	FALSE	FALSE	345705	102613	17.6605	66.118	0.137912	3.83415	142	198	0.417647	44	TRUE
d2_Col_06_Row_18	2	FALSE	FALSE	316426	89382	16.0842	70.24	0.352718	4.83021	190	132	0.590062	0	FALSE
d2_Col_06_Row_19	2	FALSE	FALSE	372225	118899	19.4151	66.09	0.210958	2.572	164	214	0.433862	1	TRUE
d2_Col_06_Row_20	2	FALSE	FALSE	432619	127237	19.1139	66.018	0.132419	3.3491	223	220	0.503386	22	TRUE
d2_Col_06_Row_21	2	FALSE	FALSE	262275	70883	17.1926	65.918	0.374966	5.10662	212	74	0.741259	20	TRUE
d2_Col_06_Row_22	2	FALSE	FALSE	507187	149762	20.193	65.929	0.199693	2.99808	211	227	0.481735	33	TRUE
d2_Col_06_Row_23	2	FALSE	FALSE	491309	131859	20.1784	65.647	0.165925	3.01633	272	194	0.583691	47	TRUE
d2_Col_06_Row_24	2	FALSE	FALSE	421427	125536	18.8975	66.465	0.259047	3.09337	209	185	0.530457	34	TRUE
d2_Col_06_Row_25	2	FALSE	FALSE	503468	150786	21.4944	65.736	0.109072	2.88643	264	187	0.585366	164	TRUE
d2_Col_06_Row_26	2	FALSE	FALSE	401779	120870	17.4645	66.18	0.263256	2.55284	253	244	0.509054	19	TRUE
d2_Col_06_Row_27	2	FALSE	FALSE	434376	133229	20.3685	66.12	0.173313	2.5477	368	132	0.736	15	TRUE
d2_Col_06_Row_28	2	FALSE	FALSE	437895	129267	18.5173	65.87	0.104885	2.92747	264	182	0.591928	33	TRUE
d2_Col_06_Row_29	2	FALSE	FALSE	570426	166847	23.4859	65.933	0.0787634	2.8439	419	199	0.677994	271	TRUE
d2_Col_06_Row_30	2	FALSE	FALSE	458095	132360	20.1579	66.096	0.151621	3.34627	245	213	0.534934	115	TRUE
d2_Col_06_Row_31	2	FALSE	FALSE	457563	125497	19.0379	66.045	0.0687906	2.9492	259	274	0.485929	5	TRUE
d2_Col_06_Row_32	2	FALSE	FALSE	489235	134989	19.5409	65.684	0.166444	2.79611	198	243	0.44898	57	TRUE
d2_Col_06_Row_33	2	FALSE	FALSE	447804	127471	18.2658	66.047	0.378003	3.1201	270	276	0.494505	1	TRUE
d2_Col_06_Row_34	2	FALSE	FALSE	456058	137417	20.1024	65.727	0.224307	2.84512	237	103	0.697059	96	TRUE
d2_Col_06_Row_35	2	FALSE	FALSE	346539	112534	18.4413	65.368	0.275381	2.99087	162	211	0.434316	10	TRUE
d2_Col_06_Row_36	2	FALSE	FALSE	518156	150109	22.3629	65.714	0.122273	2.77954	218	168	0.564767	66	TRUE
d2_Col_06_Row_37	2	FALSE	FALSE	479577	143728	21.2955	65.839	0.181573	2.92542	177	119	0.597973	22	TRUE
d2_Col_06_Row_38	2	FALSE	FALSE	517102	141817	21.895	66.164	0.141476	2.78424	220	174	0.558376	62	TRUE
d2_Col_06_Row_39	2	FALSE	FALSE	522268	144067	21.0616	65.618	0.148294	3.02853	298	324	0.4791	115	TRUE
d2_Col_06_Row_40	2	FALSE	FALSE	403577	121101	18.2044	66.283	0.183839	2.90416	262	251	0.510721	29	TRUE
d2_Col_07_Row_1	2	FALSE	FALSE	411433	121033	16.6135	66.356	0.169889	3.19391	307	199	0.606719	52	TRUE
d2_Col_07_Row_2	2	FALSE	FALSE	474024	139204	21.2224	66.398	0.117555	2.82205	320	211	0.602637	27	TRUE
d2_Col_07_Row_3	2	FALSE	FALSE	521088	153531	21.044	66.313	0.0941989	3.25444	381	291	0.566964	204	TRUE
d2_Col_07_Row_4	2	FALSE	FALSE	446694	131254	17.3037	66.198	0.31662	3.01478	206	224	0.47907	100	TRUE
d2_Col_07_Row_5	2	FALSE	FALSE	463683	135823	18.9852	66.289	0.143309	3.45271	271	227	0.544177	1	TRUE
d2_Col_07_Row_6	2	FALSE	FALSE	429929	129975	17.2979	66.475	0.223783	2.58816	150	205	0.422535	62	TRUE
d2_Col_07_Row_7	2	FALSE	FALSE	492656	141236	19.0145	66.224	0.154291	2.32575	275	296	0.481611	82	TRUE
d2_Col_07_Row_8	2	FALSE	FALSE	440214	131704	20.1608	66.19	0.244519	2.7179	208	172	0.547368	57	TRUE
d2_Col_07_Row_9	2	FALSE	FALSE	431897	133389	18.7103	66.176	0.185829	3.13125	289	189	0.604603	13	TRUE
d2_Col_07_Row_10	2	FALSE	FALSE	452522	140873	20.6434	66.097	0.166017	3.40086	310	243	0.560579	13	TRUE
d2_Col_07_Row_11	2	FALSE	FALSE	214191	65960	14.2652	66.901	0.724903	0.627437	152	212	0.417582	0	FALSE
d2_Col_07_Row_12	2	FALSE	FALSE	416747	121732	18.219	66.286	0.163998	2.78302	204	188	0.520408	71	TRUE
d2_Col_07_Row_13	2	FALSE	FALSE	204484	64505	15.3443	65.916	0.208651	3.5315	127	107	0.542735	4	TRUE
d2_Col_07_Row_14	2	FALSE	FALSE	438886	126751	20.1608	66.241	0.161706	3.22064	259	266	0.493333	0	TRUE
d2_Col_07_Row_15	2	FALSE	FALSE	393606	113029	18.0553	65.839	0.231872	2.96637	231	190	0.548694	57	TRUE
d2_Col_07_Row_16	2	FALSE	FALSE	359007	111035	20.8949	66.306	0.164356	3.19772	207	214	0.491686	19	TRUE
d2_Col_07_Row_17	2	FALSE	FALSE	522490	155923	25.533	66.148	0.181467	2.69884	325	306	0.515055	52	TRUE
d2_Col_07_Row_18	2	FALSE	FALSE	209024	72928	19.9883	65.98	0.137582	3.52347	105	123	0.460526	26	TRUE
d2_Col_07_Row_19	2	FALSE	FALSE	260583	83343	16.8036	66.238	0.269594	3.21948	105	144	0.421687	7	TRUE
d2_Col_07_Row_20	2	FALSE	FALSE	386644	119529	17.6108	66.135	0.154435	2.6917	217	248	0.466667	11	TRUE
d2_Col_07_Row_21	2	FALSE	FALSE	395044	115139	19.1256	66.251	0.193616	3.47462	283	198	0.588358	16	TRUE
d2_Col_07_Row_22	2	FALSE	FALSE	394582	119626	17.3417	65.63	0.22467	2.95257	149	277	0.349765	46	TRUE
d2_Col_07_Row_23	2	FALSE	FALSE	370832	106061	16.3737	65.969	0.230024	3.19194	304	231	0.568224	0	TRUE
d2_Col_07_Row_24	2	FALSE	FALSE	418959	123254	19.2835	66.393	0.149793	3.05936	220	241	0.477223	79	TRUE
d2_Col_07_Row_25	2	FALSE	FALSE	336900	107546	16.3591	66.08	0.22009	2.87049	215	184	0.538847	18	TRUE
d2_Col_07_Row_26	2	FALSE	FALSE	478458	132906	18.7454	65.779	0.160811	2.86137	213	125	0.630178	67	TRUE
d2_Col_07_Row_27	2	FALSE	FALSE	360635	73120	16.1076	65.645	0.360852	5.35379	187	99	0.653846	73	TRUE
d2_Col_07_Row_28	2	FALSE	FALSE	31163	6693	6.77584	76.649	1.98864	29.1118	19	7	0.730769	4	FALSE
d2_Col_07_Row_29	2	FALSE	FALSE	597417	178210	22.1816	66.055	0.130189	2.65111	518	299	0.634027	4	TRUE
d2_Col_07_Row_30	2	FALSE	FALSE	27060	9125	9.72657	496.257	1.41914	8.19582	19	13	0.59375	0	FALSE
d2_Col_07_Row_31	2	FALSE	FALSE	143915	40059	10.1886	219.43	0.252708	5.6972	25	82	0.233645	0	FALSE
d2_Col_07_Row_32	2	FALSE	FALSE	250796	76393	12.9727	66.061	0.163033	2.04055	97	89	0.521505	0	TRUE
d2_Col_07_Row_33	2	FALSE	FALSE	434885	133386	17.757	65.976	0.200212	3.38253	280	233	0.545809	10	TRUE
d2_Col_07_Row_34	2	FALSE	FALSE	440896	129830	20.9914	66.19	0.145331	3.03108	215	160	0.573333	18	TRUE
d2_Col_07_Row_35	2	FALSE	FALSE	288742	92353	16.6135	66.138	0.34219	3.99114	118	85	0.581281	25	TRUE
d2_Col_07_Row_36	2	FALSE	FALSE	361875	100491	16.0345	66.343	0.246679	3.80106	207	117	0.638889	46	TRUE
d2_Col_07_Row_37	2	FALSE	FALSE	459830	147097	20.0556	65.654	0.106445	2.33225	310	314	0.496795	7	TRUE
d2_Col_07_Row_38	2	FALSE	FALSE	416343	115984	17.5991	65.939	0.235335	2.30836	268	160	0.626168	19	TRUE
d2_Col_07_Row_39	2	FALSE	FALSE	380937	109359	17.1341	66.125	0.190745	3.16289	194	133	0.593272	0	TRUE
d2_Col_07_Row_40	2	FALSE	FALSE	397562	115305	20.0468	65.89	0.131411	3.21477	263	344	0.433278	10	TRUE
d2_Col_08_Row_1	2	FALSE	FALSE	379817	112821	16.558	66.314	0.196593	2.74607	251	225	0.527311	0	TRUE
d2_Col_08_Row_2	2	FALSE	FALSE	304377	90686	14.8004	66.251	0.373964	2.95299	163	138	0.541528	0	TRUE
d2_Col_08_Row_3	2	FALSE	FALSE	506188	153178	19.5789	66.376	0.121359	3.06088	354	142	0.71371	179	TRUE
d2_Col_08_Row_4	2	FALSE	FALSE	434897	124762	16.3357	66.258	0.311887	2.72901	141	124	0.532075	33	TRUE
d2_Col_08_Row_5	2	FALSE	FALSE	392141	117225	18.453	66.17	0.149793	2.0329	181	132	0.578275	44	TRUE
d2_Col_08_Row_6	2	FALSE	FALSE	410545	122726	16.4819	66.07	0.253481	3.01397	300	132	0.694444	6	TRUE
d2_Col_08_Row_7	2	FALSE	FALSE	421194	124245	16.6048	66.557	0.144567	3.25074	294	150	0.662162	4	TRUE
d2_Col_08_Row_8	2	FALSE	FALSE	453998	141923	18.1401	66.713	0.137154	2.41999	221	221	0.5	72	TRUE
d2_Col_08_Row_9	2	FALSE	FALSE	428551	126226	19.2981	66.206	0.123149	2.9365	187	114	0.621262	52	TRUE
d2_Col_08_Row_10	2	FALSE	FALSE	369964	117777	18.9648	66.13	0.180741	3.36587	241	195	0.552752	1	TRUE
d2_Col_08_Row_11	2	FALSE	FALSE	466491	145580	21.6581	66.261	0.176423	2.67735	226	167	0.575064	47	TRUE
d2_Col_08_Row_12	2	FALSE	FALSE	299297	98734	17.2628	66.191	0.150361	2.75526	224	211	0.514943	4	TRUE
d2_Col_08_Row_13	2	FALSE	FALSE	75400	20784	12.2065	95.546	0.964413	13.7911	24	44	0.352941	1	FALSE
d2_Col_08_Row_14	2	FALSE	FALSE	422668	126163	16.9645	66.28	0.140751	3.28817	264	245	0.518664	7	TRUE
d2_Col_08_Row_15	2	FALSE	FALSE	398661	127554	17.6488	65.936	0.239186	2.76165	289	173	0.625541	17	TRUE
d2_Col_08_Row_16	2	FALSE	FALSE	381486	120497	18.3419	66.119	0.228098	3.1326	252	152	0.623762	26	TRUE
d2_Col_08_Row_17	2	FALSE	FALSE	55991	13033	10.1477	66.254	2.35936	16.2004	21	17	0.552632	5	FALSE
d2_Col_08_Row_18	2	FALSE	FALSE	368314	110838	21.5529	66.138	0.198661	3.89612	261	223	0.539256	3	TRUE
d2_Col_08_Row_19	2	FALSE	FALSE	276746	89970	18.4384	65.979	0.167441	3.18584	147	109	0.574219	0	TRUE
d2_Col_08_Row_20	2	FALSE	FALSE	349536	102837	16.5053	66.073	0.193103	3.5646	274	198	0.580508	3	TRUE
d2_Col_08_Row_21	2	FALSE	FALSE	308336	96863	15.2946	65.932	0.220716	3.31178	274	206	0.570833	26	TRUE
d2_Col_08_Row_22	2	FALSE	FALSE	501824	148889	19.6754	66.005	0.148897	2.77042	302	338	0.471875	20	TRUE
d2_Col_08_Row_23	2	FALSE	FALSE	220224	30983	10.911	66.543	0.63905	9.30678	37	68	0.352381	6	FALSE
d2_Col_08_Row_24	2	FALSE	FALSE	256933	74984	13.5429	66.335	0.401623	3.13132	216	132	0.62069	0	TRUE
d2_Col_08_Row_25	2	FALSE	FALSE	353550	106150	19.2397	66.09	0.190896	3.19986	189	138	0.577982	58	TRUE
d2_Col_08_Row_26	2	FALSE	FALSE	426473	129102	18.4179	66.136	0.219251	2.59835	281	226	0.554241	27	TRUE
d2_Col_08_Row_27	2	FALSE	FALSE	443079	128495	19.5935	66.116	0.148292	2.86515	262	240	0.521912	0	TRUE
d2_Col_08_Row_28	2	FALSE	FALSE	354213	107098	15.1894	66.633	0.21171	2.48712	175	110	0.614035	1	TRUE
d2_Col_08_Row_29	2	FALSE	FALSE	429373	120607	19.962	66.192	0.114793	3.3706	263	172	0.604598	28	TRUE
d2_Col_08_Row_30	2	FALSE	FALSE	136593	34726	11.6976	66.256	0.939035	7.7232	76	49	0.608	9	FALSE
d2_Col_08_Row_31	2	FALSE	FALSE	391006	123459	18.3682	66.066	0.290466	2.76227	6	240	0.0243902	0	FALSE
d2_Col_08_Row_32	2	FALSE	FALSE	360841	110576	17.3885	65.484	0.217654	2.94286	152	194	0.439306	9	TRUE
d2_Col_08_Row_33	2	FALSE	FALSE	489287	143354	18.6372	66.1	0.242377	2.95055	281	340	0.452496	4	TRUE
d2_Col_08_Row_34	2	FALSE	FALSE	347921	107721	15.4292	65.945	0.125783	2.92841	221	233	0.486784	0	TRUE
d2_Col_08_Row_35	2	FALSE	FALSE	196919	67637	10.6039	65.768	0.536348	2.44997	93	101	0.479381	1	FALSE
d2_Col_08_Row_36	2	FALSE	TRUE	540905	159957	25.1265	66.224	0.0947415	2.83346	318	316	0.501577	24	FALSE
d2_Col_08_Row_37	2	FALSE	FALSE	414770	129931	17.7833	66.898	0.117419	2.63034	278	36	0.88535	3	TRUE
d2_Col_08_Row_38	2	FALSE	FALSE	200515	51331	12.8908	158.152	0.266093	5.03228	139	66	0.678049	73	FALSE
d2_Col_08_Row_39	2	FALSE	FALSE	495931	141195	20.7574	66.936	0.157721	2.51217	290	111	0.723192	20	TRUE
d2_Col_08_Row_40	2	FALSE	FALSE	284133	87385	14.2652	65.661	0.215903	3.3821	149	125	0.543796	44	TRUE
d2_Col_09_Row_1	2	FALSE	FALSE	358733	112389	17.4645	66.307	0.209692	2.66175	188	112	0.626667	25	TRUE
d2_Col_09_Row_2	2	FALSE	FALSE	344175	108029	18.0611	66.254	0.286163	3.14222	209	94	0.689769	18	TRUE
d2_Col_09_Row_3	2	TRUE	FALSE	10604	3691	5.22883	119.226	13.734	5.00408	2	0	1	0	FALSE
d2_Col_09_Row_4	2	FALSE	FALSE	486719	147340	20.3246	66.309	0.181969	2.93264	264	142	0.650246	48	TRUE
d2_Col_09_Row_5	2	TRUE	FALSE	21417	7364	8.58605	65.149	4.64514	5.57145	14	7	0.666667	1	FALSE
d2_Col_09_Row_6	2	FALSE	FALSE	393586	118619	18.4471	66.419	0.142133	3.43658	207	175	0.541885	47	TRUE
d2_Col_09_Row_7	2	FALSE	FALSE	493401	146758	21.3218	66.423	0.148398	3.42752	376	221	0.629816	15	TRUE
d2_Col_09_Row_8	2	FALSE	FALSE	209606	32029	12.0456	66.295	0.589397	5.86576	47	36	0.566265	10	FALSE
d2_Col_09_Row_9	2	FALSE	FALSE	373865	118701	17.5026	66.342	0.219935	2.93274	249	243	0.506098	7	TRUE
d2_Col_09_Row_10	2	FALSE	FALSE	285584	95050	16.9966	66.134	0.253341	3.64283	166	110	0.601449	2	TRUE
d2_Col_09_Row_11	2	FALSE	FALSE	280367	98889	16.2334	66.148	0.327796	3.54892	171	171	0.5	6	TRUE
d2_Col_09_Row_12	2	FALSE	FALSE	277608	88592	14.9028	67.81	0.201606	2.55292	142	103	0.579592	5	FALSE
d2_Col_09_Row_13	2	FALSE	FALSE	433760	136655	18.4618	66.32	0.208606	3.01303	260	278	0.483271	66	TRUE
d2_Col_09_Row_14	2	FALSE	FALSE	319858	100235	18.2395	66.547	0.132259	3.45377	238	151	0.611825	1	TRUE
d2_Col_09_Row_15	2	FALSE	FALSE	353678	116511	24.4919	66.426	0.0818239	3.25831	124	195	0.388715	21	TRUE
d2_Col_09_Row_16	2	FALSE	FALSE	165051	50166	14.7799	66.168	0.272109	5.38816	10	90	0.1	0	FALSE
d2_Col_09_Row_17	2	FALSE	FALSE	328756	109076	20.7603	66.321	0.160125	3.90926	205	204	0.501222	3	TRUE
d2_Col_09_Row_18	2	FALSE	FALSE	415269	128096	20.9738	66.286	0.159736	3.30355	331	151	0.686722	157	TRUE
d2_Col_09_Row_19	2	FALSE	FALSE	331272	111083	21.0645	66.133	0.127401	3.76963	154	167	0.479751	22	TRUE
d2_Col_09_Row_20	2	FALSE	FALSE	284845	87165	15.7625	66.279	0.248544	3.46121	143	117	0.55	7	TRUE
d2_Col_09_Row_21	2	FALSE	FALSE	360276	100796	19.0408	65.922	0.101592	3.732	200	169	0.542005	2	TRUE
d2_Col_09_Row_22	2	FALSE	FALSE	327707	100965	17.7511	66.281	0.361851	3.79247	192	170	0.530387	3	TRUE
d2_Col_09_Row_23	2	FALSE	FALSE	408790	129949	20.2895	66.516	0.132899	2.38986	255	185	0.579545	76	TRUE
d2_Col_09_Row_24	2	FALSE	FALSE	372072	114103	18.684	66.66	0.236627	3.4113	263	236	0.527054	0	TRUE
d2_Col_09_Row_25	2	FALSE	FALSE	343218	109828	18.5232	66.08	0.141533	2.56038	153	284	0.350114	60	TRUE
d2_Col_09_Row_26	2	FALSE	FALSE	399784	129220	19.1168	66.125	0.265656	2.88881	139	228	0.378747	14	TRUE
d2_Col_09_Row_27	2	FALSE	FALSE	30585	9954	9.77628	387.186	1.37055	13.4737	14	13	0.518519	1	FALSE
d2_Col_09_Row_28	2	FALSE	FALSE	441477	135307	17.6166	66.171	0.123096	3.02994	335	289	0.536859	3	TRUE
d2_Col_09_Row_29	2	FALSE	FALSE	36061	12413	10.946	396.372	1.25323	5.61125	18	22	0.45	0	FALSE
d2_Col_09_Row_30	2	FALSE	FALSE	356649	99990	18.3009	66.442	0.247823	3.27186	163	162	0.501538	26	TRUE
d2_Col_09_Row_31	2	FALSE	FALSE	317244	97422	16.5726	66.033	0.120518	3.3127	206	109	0.653968	21	TRUE
d2_Col_09_Row_32	2	FALSE	FALSE	430425	131167	20.8364	65.863	0.124766	3.34877	287	304	0.485618	0	TRUE
d2_Col_09_Row_33	2	FALSE	FALSE	394462	124297	17.5815	66.379	0.0952658	3.02025	248	292	0.459259	1	TRUE
d2_Col_09_Row_34	2	FALSE	FALSE	336094	107689	19.111	66.233	0.183555	2.80457	197	130	0.602446	34	TRUE
d2_Col_09_Row_35	2	FALSE	FALSE	280428	96804	17.9558	66.495	0.157533	4.4306	147	139	0.513986	8	TRUE
d2_Col_09_Row_36	2	FALSE	FALSE	414872	138176	19.2747	66.043	0.130663	2.52615	162	274	0.37156	28	TRUE
d2_Col_09_Row_37	2	FALSE	FALSE	416331	127462	20.076	65.914	0.135429	3.3495	231	326	0.414722	16	TRUE
d2_Col_09_Row_38	2	FALSE	FALSE	365539	113696	18.1693	65.942	0.179316	2.41591	328	206	0.614232	8	TRUE
d2_Col_09_Row_39	2	FALSE	FALSE	407540	124339	19.5409	66.59	0.120279	3.20313	356	228	0.609589	37	TRUE
d2_Col_09_Row_40	2	FALSE	FALSE	325373	102461	17.719	65.633	0.155714	3.53736	221	152	0.592493	17	TRUE
d2_Col_10_Row_1	2	FALSE	FALSE	379782	115614	16.7305	66.396	0.104945	2.90896	201	212	0.486683	32	TRUE
d2_Col_10_Row_2	2	FALSE	FALSE	363322	107060	16.6779	66.287	0.181808	2.67089	283	259	0.52214	3	TRUE
d2_Col_10_Row_3	2	FALSE	FALSE	420807	134307	18.6518	66.395	0.162802	2.59214	158	287	0.355056	35	TRUE
d2_Col_10_Row_4	2	FALSE	FALSE	409063	115850	16.2363	66.587	0.25024	2.77342	237	70	0.771987	3	TRUE
d2_Col_10_Row_5	2	FALSE	FALSE	350906	111681	17.3271	66.399	0.143585	2.90312	274	122	0.691919	3	TRUE
d2_Col_10_Row_6	2	FALSE	FALSE	462023	138720	21.3715	66.435	0.174393	3.61159	284	188	0.601695	13	TRUE
d2_Col_10_Row_7	2	FALSE	FALSE	253837	76793	14.1951	66.578	0.321657	3.76312	111	134	0.453061	0	TRUE
d2_Col_10_Row_8	2	FALSE	FALSE	373174	113368	18.5992	66.065	0.139827	3.16469	252	210	0.545455	3	TRUE
d2_Col_10_Row_9	2	FALSE	FALSE	289423	92197	19.6432	66.335	0.159922	3.17668	171	114	0.6	10	TRUE
d2_Col_10_Row_10	2	FALSE	FALSE	261484	84230	19.3742	66.163	0.182258	3.41763	188	135	0.582043	13	TRUE
d2_Col_10_Row_11	2	FALSE	FALSE	336196	100360	20.7048	66.176	0.20796	4.10322	212	137	0.60745	34	TRUE
d2_Col_10_Row_12	2	FALSE	FALSE	576623	158796	24.6937	66.296	0.130854	2.77197	319	327	0.493808	13	TRUE
d2_Col_10_Row_13	2	FALSE	FALSE	368079	112393	21.0791	66.437	0.246349	2.83927	256	252	0.503937	7	TRUE
d2_Col_10_Row_14	2	FALSE	FALSE	434787	126709	24.6907	66.113	0.157639	2.95394	168	139	0.547231	12	TRUE
d2_Col_10_Row_15	2	FALSE	FALSE	156499	52247	17.8476	66.301	0.209237	3.99086	66	67	0.496241	22	TRUE
d2_Col_10_Row_16	2	FALSE	FALSE	263021	80868	23.4362	65.805	0.206027	3.67622	163	122	0.57193	40	TRUE
d2_Col_10_Row_17	2	FALSE	FALSE	396818	123457	26.2524	66.141	0.160125	3.15942	242	176	0.578947	15	TRUE
d2_Col_10_Row_18	2	FALSE	FALSE	425843	133798	25.4423	66.476	0.170287	2.50255	294	188	0.609959	29	TRUE
d2_Col_10_Row_19	2	FALSE	FALSE	255312	83322	18.8332	66.008	0.232379	3.32194	189	209	0.474874	2	TRUE
d2_Col_10_Row_20	2	FALSE	FALSE	346724	106663	16.6223	66.209	0.227585	3.04324	189	192	0.496063	0	TRUE
d2_Col_10_Row_21	2	FALSE	FALSE	168519	54668	11.7941	76.631	0.284404	2.64587	137	85	0.617117	0	FALSE
d2_Col_10_Row_22	2	FALSE	FALSE	526179	153248	21.9681	65.959	0.094331	2.96684	298	217	0.578641	4	TRUE
d2_Col_10_Row_23	2	FALSE	FALSE	382075	113404	16.6662	66.299	0.156763	2.94928	270	209	0.563674	35	TRUE
d2_Col_10_Row_24	2	FALSE	FALSE	357170	103908	17.5669	66.055	0.234658	3.72845	261	169	0.606977	0	TRUE
d2_Col_10_Row_25	2	FALSE	FALSE	469048	141508	19.3157	66.009	0.0950867	1.79246	376	290	0.564565	24	TRUE
d2_Col_10_Row_26	2	FALSE	FALSE	295281	82444	14.0986	66.007	0.377828	1.17492	213	118	0.643505	0	TRUE
d2_Col_10_Row_27	2	FALSE	FALSE	382245	108114	17.0347	66.598	0.20889	3.44158	257	90	0.740634	2	TRUE
d2_Col_10_Row_28	2	FALSE	FALSE	446467	136783	17.1955	66.159	0.195153	2.73582	185	282	0.396146	11	TRUE
d2_Col_10_Row_29	2	FALSE	FALSE	317836	101706	15.2976	66.534	0.246454	2.99589	197	158	0.55493	0	TRUE
d2_Col_10_Row_30	2	FALSE	FALSE	458012	138470	18.6372	66.028	0.177571	2.80055	282	263	0.517431	103	TRUE
d2_Col_10_Row_31	2	FALSE	FALSE	443458	125727	19.2484	66.197	0.127632	2.51835	205	120	0.630769	16	TRUE
d2_Col_10_Row_32	2	FALSE	FALSE	184167	54795	11.3145	68.026	0.14476	3.40095	84	80	0.512195	1	FALSE
d2_Col_10_Row_33	2	FALSE	FALSE	497681	139696	20.2135	65.924	0.089795	2.98119	232	213	0.521348	13	TRUE
d2_Col_10_Row_34	2	FALSE	FALSE	324532	91227	16.0316	66.365	0.368241	3.60986	122	125	0.493927	7	TRUE
d2_Col_10_Row_35	2	FALSE	FALSE	374889	115067	19.0876	66.26	0.160396	3.44852	193	125	0.606918	40	TRUE
d2_Col_10_Row_36	2	FALSE	FALSE	413343	126288	20.3948	65.997	0.155819	3.07663	218	234	0.482301	16	TRUE
d2_Col_10_Row_37	2	FALSE	FALSE	377808	107979	18.5553	66.243	0.129191	3.14983	151	92	0.621399	43	TRUE
d2_Col_10_Row_38	2	FALSE	FALSE	348902	103570	16.1895	65.682	0.360836	3.03412	175	94	0.650558	5	TRUE
d2_Col_10_Row_39	2	FALSE	FALSE	403104	114500	17.9822	65.73	0.124427	3.16763	212	162	0.566845	29	TRUE
d2_Col_10_Row_40	2	FALSE	FALSE	343659	102302	19.3625	66.134	0.165704	2.7248	198	200	0.497487	71	TRUE
d3_Col_01_Row_1	3	TRUE	FALSE	10898	3268	4.70244	66.602	6.48233	7.98771	4	2	0.666667	0	FALSE
d3_Col_01_Row_2	3	FALSE	FALSE	530845	141856	19.4063	65.945	0.283789	2.31278	293	345	0.459248	0	TRUE
d3_Col_01_Row_3	3	FALSE	FALSE	535904	148647	17.8008	66.615	0.221481	2.29314	188	322	0.368627	44	TRUE
d3_Col_01_Row_4	3	FALSE	FALSE	508929	133988	16.7539	66.105	0.367633	3.39181	306	316	0.491961	0	TRUE
d3_Col_01_Row_5	3	FALSE	FALSE	259978	27340	10.8817	65.955	0.946977	11.9828	38	53	0.417582	0	FALSE
d3_Col_01_Row_6	3	FALSE	TRUE	504957	87556	17.216	66.41	0.413199	5.24993	88	211	0.294314	17	FALSE
d3_Col_01_Row_7	3	FALSE	FALSE	522546	158018	17.6371	66.058	0.210641	1.51256	353	358	0.496484	0	TRUE
d3_Col_01_Row_8	3	FALSE	FALSE	272235	41989	12.4814	65.756	1.15339	5.07059	55	80	0.407407	0	FALSE
d3_Col_01_Row_9	3	FALSE	FALSE	780816	203492	24.0766	66.046	0.162327	2.21337	384	351	0.522449	26	TRUE
d3_Col_01_Row_10	3	FALSE	FALSE	83818	24415	14.7682	322.398	0.373993	7.33602	47	31	0.602564	2	FALSE
d3_Col_01_Row_11	3	FALSE	FALSE	49368	9281	8.85802	141.698	2.93227	7.79052	22	11	0.666667	3	FALSE
d3_Col_01_Row_12	3	FALSE	FALSE	508862	146632	17.988	65.931	0.219292	1.83657	367	315	0.538123	0	TRUE
d3_Col_01_Row_13	3	FALSE	FALSE	469564	137780	18.0611	65.904	0.148613	2.04489	271	207	0.566946	0	TRUE
d3_Col_01_Row_14	3	FALSE	FALSE	376438	109158	16.6077	66.289	0.294223	2.4917	304	142	0.681614	0	TRUE
d3_Col_01_Row_15	3	FALSE	FALSE	161267	50821	13.9202	65.67	0.304216	4.16617	104	77	0.574586	0	TRUE
d3_Col_01_Row_16	3	FALSE	FALSE	55229	9226	5.47156	69.531	3.60253	29.6474	9	9	0.5	0	FALSE
d3_Col_01_Row_17	3	FALSE	TRUE	326639	17341	9.84354	65.872	1.79959	20.1694	18	23	0.439024	13	FALSE
d3_Col_01_Row_18	3	FALSE	FALSE	489827	158504	19.2221	65.966	0.307885	2.37204	466	194	0.706061	30	TRUE
d3_Col_01_Row_19	3	FALSE	FALSE	349691	103104	15.9	65.648	0.425155	2.92841	214	113	0.654434	9	TRUE
d3_Col_01_Row_20	3	FALSE	FALSE	151858	46386	12.7533	65.687	0.3832	3.91427	91	74	0.551515	0	TRUE
d3_Col_01_Row_21	3	FALSE	FALSE	89049	25707	9.40781	67.059	0.0782197	2.42481	60	32	0.652174	0	FALSE
d3_Col_01_Row_22	3	FALSE	FALSE	274222	75787	15.8415	65.382	0.334917	2.64095	183	121	0.601974	2	TRUE
d3_Col_01_Row_23	3	FALSE	FALSE	206648	33087	10.7296	67.476	1.11934	10.6868	38	12	0.76	1	FALSE
d3_Col_01_Row_24	3	FALSE	FALSE	385973	108231	17.4909	65.685	0.233547	2.42074	203	246	0.452116	9	TRUE
d3_Col_01_Row_25	3	FALSE	FALSE	192081	55754	11.5251	66.775	0.401852	4.48525	134	76	0.638095	7	TRUE
d3_Col_01_Row_26	3	FALSE	FALSE	435457	114025	14.2828	65.866	0.298528	3.04164	226	145	0.609164	1	TRUE
d3_Col_01_Row_27	3	FALSE	FALSE	501190	133584	17.1926	65.859	0.38732	3.25424	302	235	0.562384	0	TRUE
d3_Col_01_Row_28	3	FALSE	FALSE	601476	171937	18.8098	66.169	0.135466	2.06994	394	340	0.536785	0	TRUE
d3_Col_01_Row_29	3	FALSE	FALSE	421940	27094	11.0689	66.413	1.5438	16.0085	64	44	0.592593	20	FALSE
d3_Col_01_Row_30	3	FALSE	FALSE	505140	140751	14.3384	66.414	0.360112	2.7775	291	267	0.521505	0	TRUE
d3_Col_01_Row_31	3	TRUE	FALSE	48876	14187	11.1858	70.043	2.67958	4.85011	21	12	0.636364	0	FALSE
d3_Col_01_Row_32	3	FALSE	FALSE	411478	113404	16.8504	65.702	0.318671	1.14191	255	176	0.591647	1	TRUE
d3_Col_01_Row_33	3	FALSE	TRUE	883172	222471	23.5532	65.646	0.104684	2.98079	942	288	0.765854	50	FALSE
d3_Col_01_Row_34	3	FALSE	FALSE	419859	110885	16.1866	77.896	0.228217	3.3816	292	223	0.56699	38	FALSE
d3_Col_01_Row_35	3	FALSE	FALSE	559642	145467	20.0936	65.824	0.191876	2.84985	258	107	0.706849	139	TRUE
d3_Col_01_Row_36	3	FALSE	FALSE	587613	152384	19.9503	65.364	0.210972	2.70967	398	319	0.555091	4	TRUE
d3_Col_01_Row_37	3	FALSE	FALSE	651482	173274	20.8802	65.587	0.165071	2.4529	375	391	0.489556	0	TRUE
d3_Col_01_Row_38	3	FALSE	FALSE	639039	175434	19.5467	65.521	0.187059	2.1446	355	283	0.556426	3	TRUE
d3_Col_01_Row_39	3	FALSE	FALSE	32636	7957	7.37827	314.653	1.7524	24.4075	7	18	0.28	1	FALSE
d3_Col_01_Row_40	3	FALSE	FALSE	143307	30363	10.6799	65.735	0.746861	9.98678	54	63	0.461538	18	FALSE
d3_Col_02_Row_1	3	FALSE	FALSE	530839	150951	16.9762	66.565	0.252545	1.95125	354	298	0.542945	0	TRUE
d3_Col_02_Row_2	3	FALSE	FALSE	495016	139533	17.7453	65.619	0.224422	2.26795	159	241	0.3975	58	TRUE
d3_Col_02_Row_3	3	FALSE	FALSE	550450	157895	17.7424	66.608	0.285981	1.9917	402	97	0.805611	5	TRUE
d3_Col_02_Row_4	3	FALSE	FALSE	407488	115455	15.5666	66.496	0.292669	2.13466	200	35	0.851064	9	TRUE
d3_Col_02_Row_5	3	FALSE	FALSE	534787	152566	19.6257	65.908	0.202577	2.5309	188	350	0.349442	95	TRUE
d3_Col_02_Row_6	3	FALSE	FALSE	497476	137147	16.3971	65.88	0.321066	2.13337	361	296	0.549467	0	TRUE
d3_Col_02_Row_7	3	FALSE	FALSE	56181	17201	11.9286	215.014	1.74948	4.00047	34	26	0.566667	0	FALSE
d3_Col_02_Row_8	3	FALSE	FALSE	431746	130134	12.9434	65.886	0.342326	2.40014	316	73	0.812339	0	FALSE
d3_Col_02_Row_9	3	TRUE	FALSE	53855	17950	12.0661	65.708	1.68138	4.05541	31	17	0.645833	2	FALSE
d3_Col_02_Row_10	3	FALSE	FALSE	380617	116136	12.9142	65.837	0.577591	1.97279	88	145	0.377682	45	TRUE
d3_Col_02_Row_11	3	TRUE	FALSE	39934	13416	10.2208	65.864	2.9997	4.3088	13	18	0.419355	6	FALSE
d3_Col_02_Row_12	3	FALSE	FALSE	483554	139295	16.2392	65.717	0.353853	2.07195	116	252	0.315217	14	TRUE
d3_Col_02_Row_13	3	FALSE	FALSE	435946	139188	16.0228	65.757	0.288405	2.3058	272	284	0.489209	0	TRUE
d3_Col_02_Row_14	3	FALSE	FALSE	518186	146882	19.3157	66.009	0.107877	2.45864	154	304	0.336245	86	TRUE
d3_Col_02_Row_15	3	FALSE	FALSE	295704	97392	17.292	65.938	0.251362	2.69493	148	52	0.74	4	TRUE
d3_Col_02_Row_16	3	FALSE	FALSE	285426	87680	13.6891	79.377	0.198991	2.09627	70	140	0.333333	0	FALSE
d3_Col_02_Row_17	3	FALSE	FALSE	185599	28452	9.27329	66.208	1.44394	7.79657	72	26	0.734694	3	FALSE
d3_Col_02_Row_18	3	FALSE	FALSE	497297	142201	18.9501	65.812	0.259667	2.39275	165	255	0.392857	94	TRUE
d3_Col_02_Row_19	3	FALSE	FALSE	349504	95923	16.6808	66.073	0.223856	2.54192	197	213	0.480488	0	TRUE
d3_Col_02_Row_20	3	FALSE	FALSE	113022	38228	14.1921	65.95	0.29651	3.36657	67	102	0.39645	0	FALSE
d3_Col_02_Row_21	3	FALSE	FALSE	13645	3925	5.67627	324.206	0.587634	11.7782	7	4	0.636364	0	FALSE
d3_Col_02_Row_22	3	FALSE	FALSE	273333	79429	16.169	65.697	0.331134	2.94608	145	203	0.416667	10	TRUE
d3_Col_02_Row_23	3	FALSE	FALSE	269991	77557	14.2769	65.413	0.555958	2.90779	175	162	0.519288	17	TRUE
d3_Col_02_Row_24	3	FALSE	FALSE	25157	6746	7.88127	147.351	2.54275	11.6431	8	17	0.32	1	FALSE
d3_Col_02_Row_25	3	FALSE	FALSE	294203	20074	7.36657	66.188	3.66677	12.9092	32	50	0.390244	0	FALSE
d3_Col_02_Row_26	3	FALSE	FALSE	451292	131037	14.7361	66.096	0.349763	3.07516	303	94	0.763224	5	TRUE
d3_Col_02_Row_27	3	FALSE	FALSE	373912	100629	11.8585	65.702	0.534583	2.28993	180	144	0.555556	0	TRUE
d3_Col_02_Row_28	3	FALSE	FALSE	340225	36631	8.3287	65.845	1.03492	10.3958	42	30	0.583333	31	FALSE
d3_Col_02_Row_29	3	FALSE	FALSE	276371	21459	7.54496	66.355	2.28929	17.2989	38	26	0.59375	0	FALSE
d3_Col_02_Row_30	3	FALSE	FALSE	637881	177071	18.8946	65.862	0.260827	2.36842	216	327	0.39779	2	TRUE
d3_Col_02_Row_31	3	FALSE	FALSE	583608	160925	17.523	65.755	0.243183	2.08077	220	295	0.427184	18	TRUE
d3_Col_02_Row_32	3	FALSE	FALSE	270443	60303	10.3378	70.415	0.574493	4.14467	145	119	0.549242	0	FALSE
d3_Col_02_Row_33	3	FALSE	FALSE	365624	98406	15.7479	67.871	0.438462	3.40165	243	130	0.651475	17	FALSE
d3_Col_02_Row_34	3	FALSE	FALSE	347983	94673	13.7242	65.957	0.413565	3.64785	173	114	0.602787	5	TRUE
d3_Col_02_Row_35	3	FALSE	FALSE	566198	146439	21.6026	65.78	0.124816	3.08816	372	297	0.556054	0	TRUE
d3_Col_02_Row_36	3	FALSE	FALSE	543134	137950	19.0671	65.977	0.197127	2.24623	207	99	0.676471	46	TRUE
d3_Col_02_Row_37	3	FALSE	FALSE	307432	77444	13.8441	65.604	0.593464	3.76811	183	101	0.644366	0	TRUE
d3_Col_02_Row_38	3	FALSE	FALSE	600273	135380	19.5058	66.266	0.243249	2.7677	327	359	0.476676	4	TRUE
d3_Col_02_Row_39	3	FALSE	FALSE	82597	5223	3.68182	82.122	5.09259	44.2901	0	7	0	0	FALSE
d3_Col_02_Row_40	3	FALSE	FALSE	146959	32855	10.7647	65.793	0.798458	9.30005	35	74	0.321101	3	FALSE
d3_Col_03_Row_1	3	FALSE	FALSE	443327	111635	15.7801	65.913	0.222007	1.80392	127	85	0.599057	0	TRUE
d3_Col_03_Row_2	3	FALSE	FALSE	150593	31675	12.1684	65.78	0.687557	10.1866	42	24	0.636364	0	FALSE
d3_Col_03_Row_3	3	FALSE	FALSE	432247	111032	16.1135	65.8	0.269761	3.72506	212	222	0.488479	0	TRUE
d3_Col_03_Row_4	3	FALSE	FALSE	236612	16224	7.39289	65.686	3.00635	23.447	13	18	0.419355	2	FALSE
d3_Col_03_Row_5	3	FALSE	FALSE	347975	92764	14.9671	65.759	0.46731	3.90979	188	164	0.534091	0	TRUE
d3_Col_03_Row_6	3	FALSE	FALSE	506165	145800	18.7279	65.766	0.195534	2.85384	164	244	0.401961	34	TRUE
d3_Col_03_Row_7	3	FALSE	FALSE	46570	5923	2.89516	69.424	8.64198	51.4967	5	5	0.5	0	FALSE
d3_Col_03_Row_8	3	FALSE	FALSE	488698	141210	18.2512	65.699	0.249431	2.75725	185	260	0.41573	9	TRUE
d3_Col_03_Row_9	3	FALSE	FALSE	488800	140428	19.1168	66.182	0.265036	2.91182	142	285	0.332553	30	TRUE
d3_Col_03_Row_10	3	FALSE	FALSE	521839	146525	19.9006	66.313	0.249247	2.69515	332	76	0.813725	26	TRUE
d3_Col_03_Row_11	3	FALSE	FALSE	45668	12548	10.2851	178.717	3.24411	19.9041	23	4	0.851852	0	FALSE
d3_Col_03_Row_12	3	FALSE	FALSE	519842	148318	21.2195	65.759	0.171741	2.32662	341	321	0.515106	2	TRUE
d3_Col_03_Row_13	3	FALSE	FALSE	412826	114445	16.172	65.692	0.280854	3.22193	204	94	0.684564	27	TRUE
d3_Col_03_Row_14	3	FALSE	FALSE	509383	147556	21.509	65.667	0.148906	3.15218	306	253	0.547406	1	TRUE
d3_Col_03_Row_15	3	FALSE	FALSE	331509	105612	16.7598	65.487	0.346787	3.62463	222	132	0.627119	23	TRUE
d3_Col_03_Row_16	3	FALSE	FALSE	241379	12814	7.8491	65.565	4.56994	26.5722	23	4	0.851852	0	FALSE
d3_Col_03_Row_17	3	FALSE	TRUE	500730	136483	21.0294	65.666	0.213162	2.53074	325	98	0.768322	12	FALSE
d3_Col_03_Row_18	3	FALSE	FALSE	367687	106307	19.4063	65.628	0.221719	3.11728	114	304	0.272727	39	TRUE
d3_Col_03_Row_19	3	FALSE	FALSE	372143	109013	23.0531	66.081	0.0902278	3.69197	242	180	0.57346	18	TRUE
d3_Col_03_Row_20	3	FALSE	FALSE	65364	22364	13.3733	65.823	0.201821	5.8259	63	43	0.59434	0	FALSE
d3_Col_03_Row_21	3	FALSE	FALSE	190494	49178	14.508	65.54	0.222631	4.35458	115	79	0.592784	7	TRUE
d3_Col_03_Row_22	3	FALSE	FALSE	310901	85375	18.5086	65.611	0.237248	3.51761	92	172	0.348485	32	TRUE
d3_Col_03_Row_23	3	FALSE	FALSE	422723	113981	19.6081	65.861	0.207743	4.22176	265	246	0.518591	0	TRUE
d3_Col_03_Row_24	3	FALSE	FALSE	372302	109204	19.0993	65.796	0.31588	3.48295	268	284	0.485507	1	TRUE
d3_Col_03_Row_25	3	FALSE	FALSE	405957	113197	18.064	66.532	0.207508	2.91131	307	153	0.667391	0	TRUE
d3_Col_03_Row_26	3	FALSE	FALSE	453582	130810	17.7687	65.693	0.354208	2.34298	333	276	0.546798	0	TRUE
d3_Col_03_Row_27	3	FALSE	FALSE	238557	33325	8.77614	65.236	1.354	10.4581	31	48	0.392405	15	FALSE
d3_Col_03_Row_28	3	FALSE	FALSE	511421	141517	19.5935	65.588	0.237464	2.94526	341	339	0.501471	0	TRUE
d3_Col_03_Row_29	3	FALSE	FALSE	397484	115137	15.1075	101.361	0.257025	3.2298	313	262	0.544348	0	FALSE
d3_Col_03_Row_30	3	FALSE	FALSE	517538	146784	18.8478	65.785	0.185246	2.98649	322	377	0.460658	0	TRUE
d3_Col_03_Row_31	3	FALSE	TRUE	528200	146250	22.8747	65.613	0.194952	2.78012	233	368	0.387687	64	FALSE
d3_Col_03_Row_32	3	FALSE	FALSE	257140	17620	8.05673	65.779	2.31811	21.9991	22	13	0.628571	0	FALSE
d3_Col_03_Row_33	3	FALSE	FALSE	534836	138303	19.7397	65.632	0.17564	2.75653	205	109	0.652866	113	TRUE
d3_Col_03_Row_34	3	FALSE	FALSE	151414	32371	11.7824	65.965	0.716501	8.08933	47	64	0.423423	20	FALSE
d3_Col_03_Row_35	3	FALSE	FALSE	448605	130290	18.0494	65.231	0.197104	3.65719	234	224	0.510917	0	TRUE
d3_Col_03_Row_36	3	FALSE	FALSE	373179	94988	16.4761	65.699	0.376218	2.53313	114	204	0.358491	56	TRUE
d3_Col_03_Row_37	3	FALSE	FALSE	488359	146307	18.9765	65.562	0.210587	2.70813	361	324	0.527007	0	TRUE
d3_Col_03_Row_38	3	FALSE	FALSE	436886	102918	16.1369	65.443	0.203811	3.83535	226	185	0.549878	1	TRUE
d3_Col_03_Row_39	3	FALSE	TRUE	371619	89122	19.7631	65.968	0.227559	4.81705	214	130	0.622093	0	FALSE
d3_Col_03_Row_40	3	FALSE	FALSE	72958	13375	6.05059	65.6	2.30677	25.4718	15	10	0.6	9	FALSE
d3_Col_04_Row_1	3	FALSE	FALSE	306025	68085	13.4961	67.13	0.63746	5.12329	148	46	0.762887	19	TRUE
d3_Col_04_Row_2	3	FALSE	FALSE	357468	78606	12.6217	66.008	0.801626	3.397	98	139	0.413502	42	FALSE
d3_Col_04_Row_3	3	FALSE	FALSE	561684	174740	18.915	65.602	0.306035	2.75776	292	374	0.438438	0	TRUE
d3_Col_04_Row_4	3	FALSE	FALSE	472988	136992	17.8593	66.12	0.417754	2.51825	202	253	0.443956	23	TRUE
d3_Col_04_Row_5	3	FALSE	FALSE	285969	15855	8.11522	66.016	3.11187	22.674	16	39	0.290909	20	FALSE
d3_Col_04_Row_6	3	FALSE	FALSE	597567	180283	19.4912	65.657	0.200836	3.06539	527	170	0.756098	16	TRUE
d3_Col_04_Row_7	3	FALSE	FALSE	47573	12544	9.9342	163.728	4.49205	24.0269	24	5	0.827586	1	FALSE
d3_Col_04_Row_8	3	FALSE	FALSE	577946	174274	18.0991	66.913	0.198602	2.36423	316	164	0.658333	2	TRUE
d3_Col_04_Row_9	3	FALSE	FALSE	496963	143216	18.6285	66.062	0.29496	3.40641	342	282	0.548077	0	TRUE
d3_Col_04_Row_10	3	FALSE	FALSE	573126	157810	17.3885	65.437	0.248134	3.2092	382	229	0.625205	22	TRUE
d3_Col_04_Row_11	3	TRUE	FALSE	48761	16249	11.8994	64.145	3.0406	7.73747	33	21	0.611111	1	FALSE
d3_Col_04_Row_12	3	FALSE	FALSE	580070	168900	18.5934	74.869	0.316018	2.47468	503	206	0.70945	14	FALSE
d3_Col_04_Row_13	3	FALSE	FALSE	423218	112974	17.9207	65.392	0.122644	3.86417	244	294	0.453532	2	TRUE
d3_Col_04_Row_14	3	FALSE	FALSE	263692	73969	14.7536	65.564	0.233192	3.86258	79	131	0.37619	18	TRUE
d3_Col_04_Row_15	3	FALSE	FALSE	48569	16499	11.1683	66.406	0.273606	6.25038	36	26	0.580645	1	FALSE
d3_Col_04_Row_16	3	FALSE	FALSE	295941	81530	17.7745	65.234	0.285489	2.92996	235	95	0.712121	25	TRUE
d3_Col_04_Row_17	3	FALSE	FALSE	18811	5320	7.00102	171.604	6.31361	8.83905	8	4	0.666667	0	FALSE
d3_Col_04_Row_18	3	FALSE	FALSE	291737	37251	9.87864	65.696	1.76073	5.7818	58	72	0.446154	39	FALSE
d3_Col_04_Row_19	3	FALSE	FALSE	283148	16314	7.8374	65.46	2.45125	21.5599	11	22	0.333333	0	FALSE
d3_Col_04_Row_20	3	FALSE	FALSE	418523	124266	16.1164	65.38	0.365836	2.854	282	237	0.543353	0	TRUE
d3_Col_04_Row_21	3	FALSE	FALSE	497113	146279	18.2454	65.954	0.214635	2.67848	19	378	0.0478589	0	FALSE
d3_Col_04_Row_22	3	FALSE	FALSE	361127	72577	17.0288	65.804	0.495139	6.31647	139	130	0.516729	49	FALSE
d3_Col_04_Row_23	3	FALSE	FALSE	421633	115741	16.1339	65.674	0.379586	4.51603	327	127	0.720264	19	TRUE
d3_Col_04_Row_24	3	FALSE	FALSE	220154	46191	12.0632	65.215	1.18156	5.80135	60	16	0.789474	4	FALSE
d3_Col_04_Row_25	3	FALSE	FALSE	460134	123983	16.2421	65.451	0.295303	3.84783	321	259	0.553448	0	TRUE
d3_Col_04_Row_26	3	FALSE	FALSE	548313	149519	18.9706	65.526	0.380718	3.35328	324	356	0.476471	0	TRUE
d3_Col_04_Row_27	3	FALSE	FALSE	600446	165741	20.6054	65.514	0.201187	2.94993	167	412	0.288428	21	TRUE
d3_Col_04_Row_28	3	FALSE	FALSE	456770	132666	16.7627	65.481	0.273251	2.66893	264	106	0.713514	10	TRUE
d3_Col_04_Row_29	3	FALSE	FALSE	515047	143117	18.105	65.485	0.259434	3.12233	264	414	0.389381	0	TRUE
d3_Col_04_Row_30	3	FALSE	FALSE	561231	168318	21.2049	65.48	0.178794	3.06214	338	82	0.804762	15	TRUE
d3_Col_04_Row_31	3	FALSE	FALSE	611666	149170	20.4094	65.553	0.193119	2.74269	304	245	0.553734	14	TRUE
d3_Col_04_Row_32	3	FALSE	FALSE	73298	11310	4.57962	65.685	7.41266	23.036	9	2	0.818182	0	FALSE
d3_Col_04_Row_33	3	FALSE	FALSE	299323	16883	5.60608	66.165	4.49883	24.9655	18	22	0.45	0	FALSE
d3_Col_04_Row_34	3	FALSE	FALSE	412379	70023	13.3236	65.598	0.771042	3.69153	84	68	0.552632	35	FALSE
d3_Col_04_Row_35	3	FALSE	FALSE	53339	8864	4.28133	136.458	5.44817	52.3793	6	0	1	0	FALSE
d3_Col_04_Row_36	3	FALSE	FALSE	555692	165703	19.4444	65.433	0.163346	2.62564	309	434	0.415882	0	TRUE
d3_Col_04_Row_37	3	FALSE	FALSE	523742	155413	20.1316	65.919	0.173133	2.68421	357	132	0.730061	31	TRUE
d3_Col_04_Row_38	3	FALSE	FALSE	35564	6556	5.24346	191.118	6.41515	48.3122	2	6	0.25	0	FALSE
d3_Col_04_Row_39	3	FALSE	FALSE	96432	15479	5.80787	65.87	3.22622	28.4724	20	18	0.526316	8	FALSE
d3_Col_04_Row_40	3	FALSE	FALSE	83806	16722	6.44831	66.119	2.50991	14.8493	35	8	0.813953	18	FALSE
d3_Col_05_Row_1	3	FALSE	FALSE	535896	135478	20.1784	66.102	0.154835	2.26252	147	228	0.392	60	TRUE
d3_Col_05_Row_2	3	FALSE	FALSE	406476	109127	18.0611	65.454	0.376838	3.23346	185	132	0.583596	0	TRUE
d3_Col_05_Row_3	3	FALSE	FALSE	577356	156610	18.6577	65.894	0.190975	3.11585	320	85	0.790123	14	TRUE
d3_Col_05_Row_4	3	FALSE	FALSE	306640	15912	6.54774	66.338	2.98706	23.8902	22	10	0.6875	0	FALSE
d3_Col_05_Row_5	3	FALSE	FALSE	341404	84415	17.4558	65.77	0.307696	3.66859	167	190	0.467787	58	TRUE
d3_Col_05_Row_6	3	FALSE	FALSE	528913	140995	20.7106	66.126	0.16451	3.14919	338	148	0.695473	47	TRUE
d3_Col_05_Row_7	3	FALSE	FALSE	317493	79445	16.1193	65.801	0.41942	3.91879	217	130	0.62536	0	TRUE
d3_Col_05_Row_8	3	FALSE	FALSE	480296	125565	19.1636	66.06	0.30432	3.15663	173	275	0.386161	12	TRUE
d3_Col_05_Row_9	3	FALSE	FALSE	466098	114206	18.0553	65.584	0.191536	3.43622	302	224	0.574144	0	TRUE
d3_Col_05_Row_10	3	FALSE	FALSE	180861	36728	12.5691	65.884	0.884811	9.34513	80	46	0.634921	32	FALSE
d3_Col_05_Row_11	3	FALSE	FALSE	413447	118328	17.3827	65.874	0.185878	3.03516	215	85	0.716667	31	TRUE
d3_Col_05_Row_12	3	FALSE	FALSE	469372	132754	19.1139	117.04	0.244054	2.75032	305	324	0.484897	0	FALSE
d3_Col_05_Row_13	3	FALSE	FALSE	439885	111779	17.2218	66.6	0.297189	3.33013	152	255	0.373464	0	TRUE
d3_Col_05_Row_14	3	FALSE	FALSE	300298	76020	15.6543	65.856	0.257586	3.64583	154	126	0.55	0	TRUE
d3_Col_05_Row_15	3	FALSE	FALSE	44337	11097	8.53049	66.028	0.60617	9.99729	18	13	0.580645	0	FALSE
d3_Col_05_Row_16	3	FALSE	FALSE	350557	88364	17.5055	65.451	0.381844	4.0605	177	193	0.478378	13	TRUE
d3_Col_05_Row_17	3	FALSE	FALSE	515001	147813	20.4065	65.777	0.140545	2.70905	326	310	0.512579	0	TRUE
d3_Col_05_Row_18	3	FALSE	FALSE	123842	24925	10.7443	65.85	1.17571	12.4537	63	40	0.61165	0	FALSE
d3_Col_05_Row_19	3	FALSE	FALSE	155547	9609	5.68797	65.737	3.30466	37.8095	18	6	0.75	6	FALSE
d3_Col_05_Row_20	3	FALSE	FALSE	215548	64838	15.1045	65.658	0.205621	4.44018	118	120	0.495798	15	TRUE
d3_Col_05_Row_21	3	FALSE	FALSE	243838	14903	8.15031	65.677	2.49236	15.3005	24	17	0.585366	0	FALSE
d3_Col_05_Row_22	3	FALSE	FALSE	413948	112070	19.304	65.773	0.336721	3.18094	347	219	0.613074	3	TRUE
d3_Col_05_Row_23	3	FALSE	FALSE	300439	86118	13.4932	65.556	0.545996	4.98615	158	185	0.460641	0	TRUE
d3_Col_05_Row_24	3	FALSE	FALSE	398833	97355	17.5347	65.822	0.243224	3.30619	177	216	0.450382	0	TRUE
d3_Col_05_Row_25	3	FALSE	FALSE	356537	93538	15.0022	66.022	0.438535	3.9436	209	249	0.456332	0	TRUE
d3_Col_05_Row_26	3	FALSE	FALSE	441424	124367	15.8269	65.657	0.333003	2.31651	252	122	0.673797	13	TRUE
d3_Col_05_Row_27	3	FALSE	FALSE	200924	9614	4.50943	68.049	4.24274	39.8311	21	4	0.84	0	FALSE
d3_Col_05_Row_28	3	FALSE	FALSE	535276	126327	19.0349	66.324	0.134356	3.31677	134	223	0.37535	12	TRUE
d3_Col_05_Row_29	3	FALSE	FALSE	490277	138400	20.8919	65.504	0.19438	2.51244	303	299	0.503322	1	TRUE
d3_Col_05_Row_30	3	FALSE	FALSE	479065	134250	18.026	65.814	0.272954	2.35115	307	51	0.857542	15	TRUE
d3_Col_05_Row_31	3	FALSE	FALSE	412283	117762	17.4645	65.783	0.461144	2.89046	250	351	0.415973	0	TRUE
d3_Col_05_Row_32	3	FALSE	FALSE	419130	112673	17.0347	65.592	0.349233	3.0059	293	178	0.622081	3	TRUE
d3_Col_05_Row_33	3	FALSE	FALSE	465459	115861	16.9791	91.405	0.31899	2.69581	173	273	0.387892	54	FALSE
d3_Col_05_Row_34	3	FALSE	FALSE	428912	107678	17.6868	82.22	0.184598	3.69196	232	310	0.428044	0	FALSE
d3_Col_05_Row_35	3	FALSE	FALSE	470858	129301	19.9591	65.729	0.265408	3.20042	324	86	0.790244	11	TRUE
d3_Col_05_Row_36	3	FALSE	FALSE	502199	131343	19.1899	65.556	0.210948	3.04193	243	349	0.410473	13	TRUE
d3_Col_05_Row_37	3	FALSE	FALSE	501741	131878	20.9212	65.468	0.173471	3.41236	203	319	0.388889	10	TRUE
d3_Col_05_Row_38	3	FALSE	FALSE	514044	129505	20.0731	65.76	0.160438	2.84603	352	103	0.773626	26	TRUE
d3_Col_05_Row_39	3	FALSE	FALSE	517146	130172	20.3831	65.884	0.217331	2.95324	189	187	0.50266	30	TRUE
d3_Col_05_Row_40	3	FALSE	FALSE	405787	106665	16.4995	65.494	0.324003	3.53954	234	244	0.48954	14	TRUE
d3_Col_06_Row_1	3	FALSE	FALSE	472776	105633	15.1981	65.823	0.250746	3.06783	319	136	0.701099	11	TRUE
d3_Col_06_Row_2	3	FALSE	FALSE	159230	30409	10.7179	65.677	0.763561	12.3922	48	59	0.448598	15	FALSE
d3_Col_06_Row_3	3	TRUE	FALSE	15093	4147	4.33982	65.725	25.1148	16.1711	3	5	0.375	0	FALSE
d3_Col_06_Row_4	3	FALSE	FALSE	478640	117618	14.6717	65.469	0.404464	3.94054	211	122	0.633634	16	TRUE
d3_Col_06_Row_5	3	FALSE	FALSE	185577	12023	5.9921	65.471	3.75052	21.9925	4	12	0.25	0	FALSE
d3_Col_06_Row_6	3	FALSE	FALSE	600602	162600	20.8861	65.804	0.159251	2.95911	316	345	0.478064	17	TRUE
d3_Col_06_Row_7	3	FALSE	FALSE	337120	57304	12.5223	66.101	0.460612	4.04042	112	82	0.57732	1	TRUE
d3_Col_06_Row_8	3	FALSE	FALSE	562526	157346	20.3305	65.963	0.201851	2.76012	167	344	0.32681	85	TRUE
d3_Col_06_Row_9	3	FALSE	FALSE	603228	155783	20.4679	65.721	0.188732	3.0532	394	301	0.566906	3	TRUE
d3_Col_06_Row_10	3	TRUE	FALSE	45989	13713	11.0981	65.851	4.44103	7.13345	28	18	0.608696	0	FALSE
d3_Col_06_Row_11	3	FALSE	FALSE	532782	137272	18.6957	65.899	0.212744	3.3849	196	168	0.538462	42	TRUE
d3_Col_06_Row_12	3	FALSE	FALSE	496969	129218	17.7131	65.722	0.209668	3.64356	304	306	0.498361	1	TRUE
d3_Col_06_Row_13	3	FALSE	FALSE	587871	152466	18.8653	65.698	0.284289	3.16995	179	313	0.363821	36	TRUE
d3_Col_06_Row_14	3	FALSE	FALSE	437861	116588	16.9177	65.741	0.229897	3.94011	309	211	0.594231	0	TRUE
d3_Col_06_Row_15	3	FALSE	FALSE	200304	28846	11.259	65.715	1.41921	9.69384	44	26	0.628571	0	FALSE
d3_Col_06_Row_16	3	FALSE	FALSE	581791	159144	22.0383	65.798	0.113517	2.88332	203	419	0.326367	110	TRUE
d3_Col_06_Row_17	3	FALSE	FALSE	579044	158896	21.4651	65.468	0.155372	2.75311	287	353	0.448437	90	TRUE
d3_Col_06_Row_18	3	FALSE	FALSE	442658	116498	18.4793	65.687	0.143765	2.97343	180	108	0.625	92	TRUE
d3_Col_06_Row_19	3	FALSE	FALSE	399877	115215	20.2281	65.686	0.136644	3.59278	306	244	0.556364	2	TRUE
d3_Col_06_Row_20	3	FALSE	FALSE	101441	31450	15.4058	65.705	0.19132	5.37292	50	8	0.862069	3	FALSE
d3_Col_06_Row_21	3	FALSE	FALSE	196936	53729	13.0575	69.262	0.181129	3.32754	151	113	0.57197	2	FALSE
d3_Col_06_Row_22	3	FALSE	FALSE	229792	40309	13.5809	65.691	1.17383	9.22617	66	65	0.503817	0	FALSE
d3_Col_06_Row_23	3	FALSE	FALSE	475680	138683	18.2278	65.576	0.230848	2.51183	207	321	0.392045	118	TRUE
d3_Col_06_Row_24	3	FALSE	FALSE	35441	10570	10.3729	237.069	6.35086	7.32865	9	10	0.473684	2	FALSE
d3_Col_06_Row_25	3	FALSE	FALSE	461133	133891	17.216	65.608	0.247224	2.89627	265	134	0.66416	33	TRUE
d3_Col_06_Row_26	3	FALSE	FALSE	584963	148297	20.1404	65.415	0.183456	2.72274	402	131	0.754221	52	TRUE
d3_Col_06_Row_27	3	FALSE	FALSE	19741	5296	6.76707	202.38	8.03335	7.57863	14	6	0.7	1	FALSE
d3_Col_06_Row_28	3	FALSE	FALSE	627903	172705	20.7633	66.245	0.152788	2.78388	145	413	0.259857	58	TRUE
d3_Col_06_Row_29	3	FALSE	FALSE	476462	134139	17.3359	65.95	0.192142	2.96811	294	125	0.701671	16	TRUE
d3_Col_06_Row_30	3	FALSE	FALSE	277827	63203	13.7418	65.71	0.921674	6.13549	136	219	0.383099	4	FALSE
d3_Col_06_Row_31	3	FALSE	FALSE	548165	137134	19.3011	65.335	0.201414	3.88472	164	412	0.284722	75	TRUE
d3_Col_06_Row_32	3	FALSE	FALSE	509243	125249	18.6635	65.531	0.257317	3.56396	280	129	0.684597	233	TRUE
d3_Col_06_Row_33	3	FALSE	FALSE	401876	98334	13.0545	65.672	0.570962	4.94765	258	68	0.791411	14	TRUE
d3_Col_06_Row_34	3	FALSE	FALSE	517906	139383	18.725	65.751	0.254057	3.2682	309	215	0.589695	1	TRUE
d3_Col_06_Row_35	3	FALSE	FALSE	309231	73790	14.002	65.671	0.286938	6.15625	110	145	0.431373	0	FALSE
d3_Col_06_Row_36	3	FALSE	FALSE	654147	192281	22.5325	65.691	0.219042	2.68066	436	441	0.497149	33	TRUE
d3_Col_06_Row_37	3	FALSE	FALSE	500856	138044	18.2483	65.23	0.314852	3.26413	342	260	0.568106	0	TRUE
d3_Col_06_Row_38	3	FALSE	FALSE	289357	48950	10.8437	65.314	1.1677	9.9705	102	70	0.593023	0	FALSE
d3_Col_06_Row_39	3	FALSE	FALSE	401828	97160	19.0086	65.196	0.314871	3.80323	243	83	0.745399	27	TRUE
d3_Col_06_Row_40	3	FALSE	FALSE	514459	143631	19.7865	65.471	0.279392	2.98251	381	123	0.755952	24	TRUE
d3_Col_07_Row_1	3	FALSE	FALSE	545439	113384	17.9675	66.135	0.249734	3.09954	321	228	0.584699	11	TRUE
d3_Col_07_Row_2	3	FALSE	FALSE	444080	102921	16.1222	65.991	0.212729	3.32559	258	67	0.793846	5	TRUE
d3_Col_07_Row_3	3	FALSE	FALSE	120298	30308	7.08876	65.697	1.72254	0.748642	78	28	0.735849	0	FALSE
d3_Col_07_Row_4	3	FALSE	FALSE	448031	117611	14.9115	66.107	0.371119	3.00052	232	279	0.454012	0	TRUE
d3_Col_07_Row_5	3	FALSE	FALSE	463364	103037	18.26	66.012	0.276908	3.04794	186	245	0.431555	8	TRUE
d3_Col_07_Row_6	3	FALSE	FALSE	544983	134249	17.3914	65.536	0.21595	3.20713	233	255	0.477459	10	TRUE
d3_Col_07_Row_7	3	FALSE	FALSE	481648	118890	16.7949	65.958	0.324015	2.582	214	258	0.45339	0	TRUE
d3_Col_07_Row_8	3	FALSE	FALSE	467850	101749	15.8561	66.033	0.321461	3.74315	249	194	0.562077	2	TRUE
d3_Col_07_Row_9	3	FALSE	FALSE	381451	90545	15.1016	66.066	0.358915	3.76529	129	216	0.373913	20	TRUE
d3_Col_07_Row_10	3	FALSE	FALSE	434395	100455	15.0139	65.877	0.410294	3.74755	153	173	0.469325	0	TRUE
d3_Col_07_Row_11	3	FALSE	FALSE	505740	131860	20.4796	66.068	0.167458	2.95183	257	275	0.483083	0	TRUE
d3_Col_07_Row_12	3	FALSE	FALSE	349423	88178	17.6576	65.942	0.269772	2.58617	207	209	0.497596	0	TRUE
d3_Col_07_Row_13	3	FALSE	FALSE	332324	77295	13.6921	113	0.264808	3.39967	150	96	0.609756	0	FALSE
d3_Col_07_Row_14	3	FALSE	FALSE	375750	92485	15.1192	66.013	0.399765	3.03192	102	197	0.341137	49	TRUE
d3_Col_07_Row_15	3	FALSE	FALSE	191124	50552	15.4379	66.554	0.283956	4.48967	124	89	0.58216	0	TRUE
d3_Col_07_Row_16	3	FALSE	FALSE	250832	19006	8.975	66.025	1.38322	9.86804	18	21	0.461538	3	FALSE
d3_Col_07_Row_17	3	FALSE	FALSE	506567	108076	16.2831	65.569	0.379239	3.68456	319	229	0.582117	1	TRUE
d3_Col_07_Row_18	3	FALSE	FALSE	139629	32661	10.522	69.015	0.561729	4.18074	55	43	0.561224	9	FALSE
d3_Col_07_Row_19	3	FALSE	FALSE	420664	97616	16.3094	65.775	0.297056	2.07939	276	272	0.50365	0	TRUE
d3_Col_07_Row_20	3	FALSE	FALSE	310881	77849	17.5143	65.96	0.16108	4.17778	82	129	0.388626	44	TRUE
d3_Col_07_Row_21	3	FALSE	FALSE	393154	89749	16.7481	65.439	0.16987	3.1169	140	206	0.404624	40	TRUE
d3_Col_07_Row_22	3	FALSE	FALSE	486535	108228	18.2746	65.896	0.269887	2.28986	260	297	0.466786	1	TRUE
d3_Col_07_Row_23	3	FALSE	FALSE	236961	50872	12.069	65.823	0.534169	6.22475	134	101	0.570213	1	FALSE
d3_Col_07_Row_24	3	FALSE	FALSE	409935	94625	14.932	65.916	0.335097	3.65744	212	224	0.486239	1	TRUE
d3_Col_07_Row_25	3	FALSE	FALSE	35133	8459	8.18541	320.418	1.04439	7.90411	18	19	0.486486	0	FALSE
d3_Col_07_Row_26	3	FALSE	FALSE	520243	111068	17.0464	65.611	0.281191	3.01625	254	185	0.578588	4	TRUE
d3_Col_07_Row_27	3	FALSE	FALSE	568844	121961	20.0322	65.711	0.245142	3.00258	302	135	0.691076	16	TRUE
d3_Col_07_Row_28	3	FALSE	FALSE	500264	114314	16.7188	65.622	0.225524	2.8344	211	179	0.541026	75	TRUE
d3_Col_07_Row_29	3	FALSE	FALSE	436229	108445	15.6105	65.636	0.303369	2.85889	217	137	0.612994	20	TRUE
d3_Col_07_Row_30	3	FALSE	FALSE	610994	135636	18.1372	65.458	0.216075	3.35805	230	352	0.395189	0	TRUE
d3_Col_07_Row_31	3	FALSE	FALSE	47938	11183	10.1097	315.241	1.61305	14.616	8	9	0.470588	0	FALSE
d3_Col_07_Row_32	3	FALSE	FALSE	599680	137272	18.5086	65.787	0.168772	2.92684	212	315	0.402277	30	TRUE
d3_Col_07_Row_33	3	FALSE	FALSE	444153	99796	13.8441	65.668	0.373356	4.10792	301	53	0.850282	11	TRUE
d3_Col_07_Row_34	3	FALSE	FALSE	372349	93207	13.2914	75.231	0.400707	2.62183	180	158	0.532544	0	FALSE
d3_Col_07_Row_35	3	FALSE	FALSE	502716	114203	18.8068	66.069	0.231937	3.30422	298	77	0.794667	49	TRUE
d3_Col_07_Row_36	3	FALSE	FALSE	474033	110380	16.6252	65.443	0.280799	2.85525	298	51	0.853868	4	TRUE
d3_Col_07_Row_37	3	FALSE	FALSE	307007	67298	11.8614	65.541	0.861902	0.255434	128	123	0.50996	11	FALSE
d3_Col_07_Row_38	3	FALSE	FALSE	22514	4684	5.39845	317.183	5.49498	27.2611	8	1	0.888889	0	FALSE
d3_Col_07_Row_39	3	FALSE	FALSE	512712	119341	18.1898	65.675	0.234643	2.97215	271	317	0.460884	0	TRUE
d3_Col_07_Row_40	3	FALSE	FALSE	396194	97598	14.2302	92.638	0.231156	3.53	105	190	0.355932	0	FALSE
d3_Col_08_Row_1	3	FALSE	FALSE	558119	131984	17.8857	65.942	0.166622	2.7565	304	328	0.481013	5	TRUE
d3_Col_08_Row_2	3	TRUE	FALSE	6516	1887	1.97982	66.354	32.3779	3.87473	2	2	0.5	1	FALSE
d3_Col_08_Row_3	3	FALSE	FALSE	583335	160194	17.8857	66.06	0.319381	2.59012	184	74	0.713178	125	TRUE
d3_Col_08_Row_4	3	FALSE	FALSE	447078	27033	8.18248	66.383	1.70806	9.84755	74	31	0.704762	34	FALSE
d3_Col_08_Row_5	3	TRUE	FALSE	8488	1418	0.962129	65.98	45.9689	15.0636	4	1	0.8	1	FALSE
d3_Col_08_Row_6	3	FALSE	TRUE	296781	12200	5.33996	72.751	3.61535	22.6909	16	26	0.380952	0	FALSE
d3_Col_08_Row_7	3	FALSE	FALSE	542118	149536	17.3827	66.18	0.169684	2.76054	364	87	0.807095	12	TRUE
d3_Col_08_Row_8	3	FALSE	FALSE	524792	140018	16.1954	65.655	0.24295	2.41875	381	129	0.747059	33	TRUE
d3_Col_08_Row_9	3	FALSE	FALSE	600783	162188	18.4237	65.648	0.156582	2.0795	145	334	0.302714	48	TRUE
d3_Col_08_Row_10	3	FALSE	FALSE	619562	168235	18.2249	65.628	0.358887	3.12967	506	208	0.708683	17	TRUE
d3_Col_08_Row_11	3	FALSE	FALSE	251738	50871	10.4869	66.298	0.831063	4.09215	90	43	0.676692	49	FALSE
d3_Col_08_Row_12	3	FALSE	FALSE	23781	5839	6.65594	69.888	5.10572	6.75606	8	6	0.571429	2	FALSE
d3_Col_08_Row_13	3	FALSE	FALSE	23081	7007	8.18248	305.068	3.87641	9.02589	14	5	0.736842	0	FALSE
d3_Col_08_Row_14	3	FALSE	FALSE	429144	114181	16.6574	65.803	0.186256	3.32273	176	214	0.451282	0	TRUE
d3_Col_08_Row_15	3	FALSE	FALSE	87927	29474	13.6043	65.424	0.207596	4.48203	62	17	0.78481	0	FALSE
d3_Col_08_Row_16	3	FALSE	FALSE	303485	84265	16.4732	66.053	0.329844	2.69234	157	212	0.425474	26	TRUE
d3_Col_08_Row_17	3	FALSE	FALSE	440296	120725	19.2952	65.966	0.148716	3.25679	165	114	0.591398	105	TRUE
d3_Col_08_Row_18	3	FALSE	FALSE	562014	149304	19.6315	66.056	0.207823	1.80046	429	305	0.584469	0	TRUE
d3_Col_08_Row_19	3	FALSE	FALSE	511542	139626	18.1869	65.847	0.263417	3.19987	349	290	0.546166	0	TRUE
d3_Col_08_Row_20	3	FALSE	FALSE	405425	111370	14.97	66.267	0.396926	2.95529	221	156	0.586207	0	TRUE
d3_Col_08_Row_21	3	FALSE	FALSE	558591	143776	17.8974	65.863	0.357233	3.35813	369	312	0.54185	22	TRUE
d3_Col_08_Row_22	3	FALSE	FALSE	573560	150079	20.8861	65.665	0.214015	3.03166	405	236	0.631825	18	TRUE
d3_Col_08_Row_23	3	FALSE	FALSE	501168	142979	16.8709	66.018	0.24635	2.63125	217	220	0.496568	131	TRUE
d3_Col_08_Row_24	3	FALSE	FALSE	36373	7127	6.10616	124.695	6.48253	32.1308	2	4	0.333333	0	FALSE
d3_Col_08_Row_25	3	FALSE	FALSE	332324	19364	6.84603	65.889	2.39979	22.4518	25	24	0.510204	0	FALSE
d3_Col_08_Row_26	3	FALSE	FALSE	546321	143940	17.5201	65.729	0.223884	2.67126	308	330	0.482759	0	TRUE
d3_Col_08_Row_27	3	FALSE	FALSE	552672	147667	17.0844	65.685	0.380205	2.89567	327	280	0.538715	0	TRUE
d3_Col_08_Row_28	3	FALSE	FALSE	591275	166488	17.5377	65.63	0.197208	2.67226	453	306	0.596838	0	TRUE
d3_Col_08_Row_29	3	TRUE	FALSE	50615	14758	10.8846	65.904	4.5801	8.5409	21	21	0.5	0	FALSE
d3_Col_08_Row_30	3	FALSE	FALSE	298422	16454	6.40445	65.966	1.28229	25.4924	21	34	0.381818	0	FALSE
d3_Col_08_Row_31	3	FALSE	FALSE	649847	152803	17.4382	65.68	0.365819	3.07498	184	332	0.356589	86	TRUE
d3_Col_08_Row_32	3	FALSE	FALSE	41829	10556	9.27621	341.444	2.08017	16.0999	8	13	0.380952	1	FALSE
d3_Col_08_Row_33	3	FALSE	FALSE	555438	165529	17.368	65.559	0.425534	2.71043	338	85	0.799054	6	TRUE
d3_Col_08_Row_34	3	FALSE	FALSE	493963	142714	17.061	65.997	0.246816	3.41043	143	279	0.338863	10	TRUE
d3_Col_08_Row_35	3	FALSE	FALSE	527898	146432	16.6077	65.593	0.217755	3.02117	355	96	0.78714	32	TRUE
d3_Col_08_Row_36	3	FALSE	FALSE	36347	7352	6.13248	141.991	2.7108	26.6585	7	7	0.5	1	FALSE
d3_Col_08_Row_37	3	FALSE	FALSE	23776	4250	4.05322	112.309	6.60377	29.8349	2	1	0.666667	0	FALSE
d3_Col_08_Row_38	3	FALSE	FALSE	601042	156878	18.3711	66.08	0.184303	2.8503	194	232	0.455399	39	TRUE
d3_Col_08_Row_39	3	FALSE	FALSE	396803	98983	16.4644	65.622	0.351795	4.02486	194	154	0.557471	0	TRUE
d3_Col_08_Row_40	3	FALSE	FALSE	489442	132937	19.0642	65.513	0.223354	2.69911	318	132	0.706667	17	TRUE
d3_Col_09_Row_1	3	FALSE	FALSE	584281	140767	18.7601	65.829	0.271157	2.14428	343	299	0.534268	42	TRUE
d3_Col_09_Row_2	3	FALSE	FALSE	115200	20019	4.60886	66.143	1.07284	9.77591	31	39	0.442857	0	FALSE
d3_Col_09_Row_3	3	FALSE	FALSE	42556	6790	3.26364	90.021	4.1722	47.1325	2	2	0.5	0	FALSE
d3_Col_09_Row_4	3	FALSE	FALSE	595070	158747	20.0497	66.051	0.213058	3.03465	321	288	0.527094	25	TRUE
d3_Col_09_Row_5	3	FALSE	FALSE	332701	95916	13.2973	66.553	0.295639	2.67746	209	28	0.881857	0	FALSE
d3_Col_09_Row_6	3	TRUE	FALSE	24707	7712	8.37257	65.126	4.73527	4.94341	13	8	0.619048	0	FALSE
d3_Col_09_Row_7	3	FALSE	FALSE	524332	152009	16.8943	65.639	0.331517	2.79412	151	229	0.397368	55	TRUE
d3_Col_09_Row_8	3	FALSE	FALSE	211817	32354	8.93698	65.852	1.17984	6.114	34	101	0.251852	0	FALSE
d3_Col_09_Row_9	3	FALSE	FALSE	532003	141607	19.4765	65.636	0.238104	3.10456	370	314	0.540936	1	TRUE
d3_Col_09_Row_10	3	FALSE	FALSE	517873	155407	17.0727	65.715	0.311985	2.05148	232	360	0.391892	9	TRUE
d3_Col_09_Row_11	3	FALSE	FALSE	434871	132638	18.1839	66.189	0.334557	3.00193	228	310	0.423792	11	TRUE
d3_Col_09_Row_12	3	FALSE	FALSE	276658	15802	9.58035	66.23	2.04408	24.9249	11	25	0.305556	1	FALSE
d3_Col_09_Row_13	3	FALSE	FALSE	566451	153417	19.924	66.073	0.238061	3.03397	209	325	0.391386	36	TRUE
d3_Col_09_Row_14	3	FALSE	FALSE	369266	119623	20.1316	85.298	0.0998046	2.72156	82	280	0.226519	21	FALSE
d3_Col_09_Row_15	3	FALSE	FALSE	596282	180143	24.603	65.923	0.281875	2.582	343	296	0.536776	115	TRUE
d3_Col_09_Row_16	3	FALSE	FALSE	271897	32169	16.9879	66.284	1.40035	11.928	63	51	0.552632	17	FALSE
d3_Col_09_Row_17	3	FALSE	FALSE	147356	48216	15.8152	65.642	0.247695	4.5376	88	76	0.536585	14	TRUE
d3_Col_09_Row_18	3	FALSE	FALSE	243195	67681	15.9819	65.466	0.51457	3.99644	82	204	0.286713	29	TRUE
d3_Col_09_Row_19	3	FALSE	FALSE	184946	37503	14.8238	65.839	0.651475	7.61662	76	56	0.575758	0	FALSE
d3_Col_09_Row_20	3	FALSE	FALSE	408995	87459	23.0502	65.454	0.888322	3.90839	173	128	0.574751	35	FALSE
d3_Col_09_Row_21	3	FALSE	FALSE	77733	22459	14.856	272.531	1.2695	6.17764	47	35	0.573171	5	FALSE
d3_Col_09_Row_22	3	FALSE	FALSE	595918	171355	21.3101	65.799	0.375746	2.47161	347	129	0.728992	26	TRUE
d3_Col_09_Row_23	3	FALSE	FALSE	345674	103626	15.6924	65.868	0.459852	3.48036	225	215	0.511364	1	TRUE
d3_Col_09_Row_24	3	FALSE	FALSE	452381	119734	18.4764	65.777	0.240614	2.86222	221	371	0.373311	0	TRUE
d3_Col_09_Row_25	3	FALSE	FALSE	614211	169944	19.5087	65.479	0.240525	2.91053	411	464	0.469714	0	TRUE
d3_Col_09_Row_26	3	FALSE	FALSE	266255	82297	13.5692	66.368	0.24909	1.32482	212	199	0.515815	9	TRUE
d3_Col_09_Row_27	3	FALSE	FALSE	314682	82180	11.8848	66.21	0.73854	4.44347	110	219	0.334347	0	FALSE
d3_Col_09_Row_28	3	FALSE	FALSE	562094	159627	18.608	65.92	0.14898	2.61437	163	390	0.294756	126	TRUE
d3_Col_09_Row_29	3	FALSE	FALSE	187082	44364	13.0926	65.972	0.864938	6.10438	65	76	0.460993	63	FALSE
d3_Col_09_Row_30	3	FALSE	FALSE	487269	136422	16.3445	65.996	0.459772	3.04332	293	105	0.736181	1	TRUE
d3_Col_09_Row_31	3	FALSE	FALSE	379816	104152	14.8092	65.483	0.334455	3.2366	180	300	0.375	12	TRUE
d3_Col_09_Row_32	3	FALSE	FALSE	569904	144208	18.7103	66.389	0.188913	3.40114	299	282	0.51463	0	TRUE
d3_Col_09_Row_33	3	FALSE	FALSE	567271	163665	17.6254	66.061	0.219025	2.55897	364	334	0.52149	0	TRUE
d3_Col_09_Row_34	3	FALSE	FALSE	294057	46851	12.7036	65.997	0.591767	6.49014	63	75	0.456522	30	FALSE
d3_Col_09_Row_35	3	FALSE	FALSE	493004	144818	16.0462	65.759	0.298826	2.69013	216	276	0.439024	1	TRUE
d3_Col_09_Row_36	3	FALSE	FALSE	33257	8647	8.75567	342.728	1.62375	21.3408	10	16	0.384615	1	FALSE
d3_Col_09_Row_37	3	FALSE	FALSE	490995	134212	16.4176	67.543	0.31385	2.4966	95	272	0.258856	25	TRUE
d3_Col_09_Row_38	3	FALSE	FALSE	601652	166868	21.2867	65.887	0.154641	2.58799	325	355	0.477941	2	TRUE
d3_Col_09_Row_39	3	FALSE	FALSE	558746	156449	20.079	65.955	0.137906	2.8351	312	146	0.681223	9	TRUE
d3_Col_09_Row_40	3	FALSE	FALSE	12289	3146	2.24887	370.473	6.2679	35.4438	3	5	0.375	0	FALSE
d3_Col_10_Row_1	3	FALSE	FALSE	386578	99017	12.8878	188.123	0.23963	2.5476	192	99	0.659794	0	FALSE
d3_Col_10_Row_2	3	FALSE	FALSE	451117	117274	17.3651	66.309	0.134376	2.78596	294	88	0.769634	5	TRUE
d3_Col_10_Row_3	3	FALSE	FALSE	474117	123826	15.1806	65.881	0.369234	2.76278	163	262	0.383529	51	TRUE
d3_Col_10_Row_4	3	FALSE	FALSE	464166	114708	15.4087	66.61	0.345824	4.01243	280	56	0.833333	7	TRUE
d3_Col_10_Row_5	3	FALSE	FALSE	441181	117807	19.2747	65.864	0.217221	3.02576	253	146	0.634085	17	TRUE
d3_Col_10_Row_6	3	FALSE	FALSE	400265	121723	16.9381	65.994	0.265138	2.69091	165	198	0.454545	33	TRUE
d3_Col_10_Row_7	3	TRUE	FALSE	15033	4884	6.3752	69.197	9.62171	6.1472	5	6	0.454545	0	FALSE
d3_Col_10_Row_8	3	FALSE	FALSE	505860	141828	16.3123	65.837	0.471952	2.8494	247	266	0.481481	1	TRUE
d3_Col_10_Row_9	3	FALSE	FALSE	229845	55350	14.8443	65.669	0.476475	5.84271	102	56	0.64557	5	TRUE
d3_Col_10_Row_10	3	FALSE	FALSE	24797	6903	7.55958	226.846	2.09424	15.8668	17	4	0.809524	0	FALSE
d3_Col_10_Row_11	3	FALSE	TRUE	546372	139886	18.839	67.72	0.289219	2.43216	364	230	0.612795	0	FALSE
d3_Col_10_Row_12	3	FALSE	FALSE	349846	96946	15.8064	65.807	0.38923	3.69354	171	205	0.454787	0	TRUE
d3_Col_10_Row_13	3	FALSE	FALSE	443640	119761	18.4296	70.669	0.303671	3.31941	221	177	0.555276	24	FALSE
d3_Col_10_Row_14	3	FALSE	FALSE	549051	148882	21.433	66.076	0.229843	2.48109	248	313	0.442068	52	TRUE
d3_Col_10_Row_15	3	FALSE	FALSE	731641	185020	26.3489	65.72	0.295571	2.67912	346	387	0.472033	7	TRUE
d3_Col_10_Row_16	3	FALSE	FALSE	282706	40614	17.6897	66.01	0.7439	6.14709	70	41	0.630631	5	FALSE
d3_Col_10_Row_17	3	FALSE	FALSE	320527	82374	18.6372	65.935	0.306905	3.46974	161	222	0.420366	17	TRUE
d3_Col_10_Row_18	3	FALSE	FALSE	176635	56377	18.0845	65.698	0.302346	3.91271	98	86	0.532609	2	TRUE
d3_Col_10_Row_19	3	FALSE	FALSE	148379	42374	18.412	66.112	0.262983	6.46797	112	88	0.56	0	FALSE
d3_Col_10_Row_20	3	FALSE	FALSE	441352	120528	26.1939	65.894	0.276443	3.095	287	191	0.600418	29	TRUE
d3_Col_10_Row_21	3	FALSE	FALSE	426756	115805	21.4885	65.562	0.253136	2.84865	299	144	0.674944	4	TRUE
d3_Col_10_Row_22	3	FALSE	TRUE	315452	50034	21.4271	65.209	0.865288	6.29191	101	57	0.639241	15	FALSE
d3_Col_10_Row_23	3	FALSE	FALSE	300961	76413	16.3825	65.822	0.313817	5.93758	127	188	0.403175	74	TRUE
d3_Col_10_Row_24	3	FALSE	FALSE	364082	101606	16.5258	69.419	0.155051	2.95486	242	255	0.486922	3	FALSE
d3_Col_10_Row_25	3	FALSE	FALSE	426151	127810	17.6225	65.726	0.179753	3.38862	310	259	0.544815	2	TRUE
d3_Col_10_Row_26	3	FALSE	FALSE	528284	140366	17.5464	65.619	0.294364	2.99222	424	97	0.81382	6	TRUE
d3_Col_10_Row_27	3	FALSE	FALSE	465743	123387	16.9206	67.654	0.171492	2.75687	199	299	0.399598	7	FALSE
d3_Col_10_Row_28	3	FALSE	FALSE	566944	147104	20.1433	66.661	0.200004	3.12634	323	293	0.524351	2	TRUE
d3_Col_10_Row_29	3	FALSE	FALSE	407921	79687	13.6979	65.672	0.366078	4.4813	91	136	0.400881	45	TRUE
d3_Col_10_Row_30	3	FALSE	FALSE	475198	131291	16.7364	65.649	0.307389	3.20006	296	99	0.749367	1	TRUE
d3_Col_10_Row_31	3	FALSE	FALSE	516670	132163	18.8273	65.334	0.185147	3.0868	201	69	0.744444	16	TRUE
d3_Col_10_Row_32	3	FALSE	FALSE	468415	117225	16.5784	65.449	0.266477	3.78123	275	210	0.56701	5	TRUE
d3_Col_10_Row_33	3	FALSE	FALSE	378358	104652	15.7947	65.85	0.309506	3.5435	253	187	0.575	4	TRUE
d3_Col_10_Row_34	3	FALSE	FALSE	471082	129292	18.0085	65.685	0.205112	3.69591	287	275	0.510676	0	TRUE
d3_Col_10_Row_35	3	TRUE	FALSE	18843	5042	6.0155	65.68	6.11919	13.534	9	6	0.6	0	FALSE
d3_Col_10_Row_36	3	FALSE	FALSE	247404	23505	8.45153	65.853	3.14159	8.95823	43	35	0.551282	1	FALSE
d3_Col_10_Row_37	3	FALSE	FALSE	532125	138884	19.1753	66.169	0.159133	3.02932	322	384	0.456091	0	TRUE
d3_Col_10_Row_38	3	FALSE	FALSE	480848	124590	19.4795	65.843	0.190906	3.0561	184	133	0.580442	65	TRUE
d3_Col_10_Row_39	3	FALSE	FALSE	488442	134974	17.5406	65.547	0.270556	2.84009	150	387	0.27933	18	TRUE
d3_Col_10_Row_40	3	TRUE	FALSE	13068	2755	1.42418	66.239	13.6479	34.4465	0	0	NA	0	FALSE
d4_Col_01_Row_1	4	FALSE	FALSE	662763	193392	20	66.483	0.238315	1.86083	353	450	0.439601	20	TRUE
d4_Col_01_Row_2	4	FALSE	FALSE	673509	201489	21.1551	66.919	0.169227	2.05313	434	502	0.463675	0	TRUE
d4_Col_01_Row_3	4	FALSE	FALSE	937166	278066	23.2373	66.513	0.129116	1.88263	422	587	0.418236	41	TRUE
d4_Col_01_Row_4	4	FALSE	FALSE	286852	61628	17.5727	75.145	0.722428	5.29019	106	148	0.417323	1	FALSE
d4_Col_01_Row_5	4	FALSE	FALSE	348730	108981	14.8998	66.492	0.385175	2.58934	192	167	0.534819	0	TRUE
d4_Col_01_Row_6	4	FALSE	FALSE	295908	59571	14.3442	66.034	1.10364	5.00767	38	114	0.25	3	FALSE
d4_Col_01_Row_7	4	FALSE	FALSE	608647	173093	18.8741	66.398	0.158315	2.31094	183	379	0.325623	21	TRUE
d4_Col_01_Row_8	4	FALSE	FALSE	367425	94469	17.1136	66.391	0.488577	3.51457	174	168	0.508772	0	TRUE
d4_Col_01_Row_9	4	FALSE	FALSE	515073	164819	18.3536	66.178	0.167373	1.7638	364	335	0.520744	3	TRUE
d4_Col_01_Row_10	4	FALSE	FALSE	374658	92268	17.7775	66.723	0.379166	4.96393	50	229	0.179211	24	TRUE
d4_Col_01_Row_11	4	FALSE	FALSE	591318	174433	19.8128	66.638	0.294084	2.97997	162	478	0.253125	37	TRUE
d4_Col_01_Row_12	4	FALSE	FALSE	426127	137275	19.535	66.321	0.353615	2.48846	241	299	0.446296	3	TRUE
d4_Col_01_Row_13	4	FALSE	FALSE	867294	235852	22.1787	66.285	0.237766	2.19051	652	645	0.502699	0	TRUE
d4_Col_01_Row_14	4	FALSE	FALSE	520691	146898	18.8653	66.512	0.196052	2.08826	409	283	0.59104	0	TRUE
d4_Col_01_Row_15	4	FALSE	FALSE	474129	148383	19.4648	66.521	0.351238	2.11149	97	287	0.252604	7	TRUE
d4_Col_01_Row_16	4	FALSE	FALSE	685092	193196	20.1433	66.475	0.320107	2.1235	415	52	0.888651	14	TRUE
d4_Col_01_Row_17	4	FALSE	FALSE	604632	176318	19.7251	66.502	0.289142	2.45942	428	104	0.804511	16	TRUE
d4_Col_01_Row_18	4	FALSE	FALSE	214399	67575	14.2535	67.451	0.138076	2.82537	34	81	0.295652	0	TRUE
d4_Col_01_Row_19	4	FALSE	FALSE	107805	33503	12.8937	66.394	0.440515	4.92059	64	66	0.492308	0	FALSE
d4_Col_01_Row_20	4	FALSE	FALSE	13641	4131	6.03012	468.926	1.57805	7.67176	7	9	0.4375	0	FALSE
d4_Col_01_Row_21	4	FALSE	FALSE	17068	3526	4.98903	78.805	8.4399	7.81472	1	7	0.125	0	FALSE
d4_Col_01_Row_22	4	TRUE	FALSE	30522	8315	10.0161	66.729	2.50663	6.27862	26	8	0.764706	0	FALSE
d4_Col_01_Row_23	4	FALSE	FALSE	74504	16076	7.80816	78.278	1.64701	17.2313	28	20	0.583333	0	FALSE
d4_Col_01_Row_24	4	FALSE	FALSE	580414	138493	17.9412	66.687	0.24318	2.89573	294	244	0.546468	0	TRUE
d4_Col_01_Row_25	4	FALSE	FALSE	381749	114320	15.5198	66.65	0.268494	3.75541	270	277	0.493601	0	TRUE
d4_Col_01_Row_26	4	FALSE	FALSE	480746	140062	17.5318	66.716	0.267958	2.66382	132	346	0.276151	34	TRUE
d4_Col_01_Row_27	4	FALSE	FALSE	734244	193959	21.6991	66.35	0.191821	2.66482	328	359	0.477438	38	TRUE
d4_Col_01_Row_28	4	FALSE	FALSE	557015	172192	22.1728	66.252	0.143888	2.96049	249	337	0.424915	48	TRUE
d4_Col_01_Row_29	4	FALSE	FALSE	518571	163552	20.4533	66.601	0.14541	2.54376	147	321	0.314103	11	TRUE
d4_Col_01_Row_30	4	FALSE	FALSE	280852	15833	9.99269	66.573	1.91217	21.8051	18	21	0.461538	10	FALSE
d4_Col_01_Row_31	4	FALSE	FALSE	621202	179875	20.7516	66.371	0.150009	2.40852	565	106	0.842027	28	TRUE
d4_Col_01_Row_32	4	FALSE	FALSE	416172	52571	15.6602	65.937	0.468129	4.72333	104	44	0.702703	14	TRUE
d4_Col_01_Row_33	4	FALSE	FALSE	601872	146240	19.7134	67.249	0.168687	3.18311	363	310	0.539376	0	TRUE
d4_Col_01_Row_34	4	FALSE	FALSE	704319	191341	21.9944	65.92	0.179965	2.73515	581	115	0.83477	51	TRUE
d4_Col_01_Row_35	4	FALSE	FALSE	351986	97491	16.3825	66.45	0.399119	4.57033	266	213	0.555324	4	TRUE
d4_Col_01_Row_36	4	FALSE	FALSE	900573	257189	23.2198	66.183	0.171909	1.89763	281	559	0.334524	25	TRUE
d4_Col_01_Row_37	4	FALSE	FALSE	414397	122557	17.6634	66.074	0.280593	2.93764	246	272	0.474903	0	TRUE
d4_Col_01_Row_38	4	FALSE	FALSE	881773	239216	24.1176	66.534	0.131751	1.65695	614	89	0.8734	20	TRUE
d4_Col_01_Row_39	4	FALSE	TRUE	689192	183685	19.1344	66.03	0.259964	2.47895	430	437	0.495963	0	FALSE
d4_Col_01_Row_40	4	FALSE	FALSE	560594	164474	18.4033	65.982	0.108548	2.36305	393	33	0.922535	3	TRUE
d4_Col_02_Row_1	4	FALSE	FALSE	596427	136522	16.0053	66.603	0.399338	2.76963	367	209	0.637153	0	TRUE
d4_Col_02_Row_2	4	FALSE	FALSE	422690	101639	14.4553	66.133	0.333063	2.80089	143	163	0.46732	0	TRUE
d4_Col_02_Row_3	4	FALSE	FALSE	315191	69140	14.1717	66.493	0.439736	3.70365	46	115	0.285714	0	TRUE
d4_Col_02_Row_4	4	FALSE	FALSE	826604	213336	21.1347	66.214	0.190409	1.93935	469	103	0.81993	13	TRUE
d4_Col_02_Row_5	4	TRUE	FALSE	95187	27929	16.1632	67.012	2.37736	4.01853	47	21	0.691176	1	FALSE
d4_Col_02_Row_6	4	FALSE	FALSE	853198	200393	19.8421	66.105	0.16027	1.85463	153	465	0.247573	24	TRUE
d4_Col_02_Row_7	4	TRUE	FALSE	94811	24811	14.4875	454.363	0.323337	4.8743	23	62	0.270588	4	FALSE
d4_Col_02_Row_8	4	FALSE	FALSE	389438	85309	12.6919	66.563	0.593747	3.9928	122	171	0.416382	7	TRUE
d4_Col_02_Row_9	4	FALSE	FALSE	74307	19417	13.1832	299.521	1.05361	9.03832	27	29	0.482143	1	FALSE
d4_Col_02_Row_10	4	FALSE	FALSE	817577	208535	19.7368	66.561	0.238588	2.01116	375	121	0.756048	32	TRUE
d4_Col_02_Row_11	4	FALSE	FALSE	666800	154896	18.7776	66.309	0.332424	2.15654	159	373	0.298872	19	TRUE
d4_Col_02_Row_12	4	FALSE	FALSE	592983	139762	17.0668	66.349	0.436844	2.25679	334	310	0.518634	0	TRUE
d4_Col_02_Row_13	4	FALSE	FALSE	709846	173996	18.105	66.036	0.314848	2.34983	286	357	0.44479	0	TRUE
d4_Col_02_Row_14	4	TRUE	FALSE	76342	16468	10.7618	73.125	1.78256	14.9602	23	22	0.511111	0	FALSE
d4_Col_02_Row_15	4	FALSE	TRUE	530178	36889	9.82892	66.219	1.4091	11.8545	38	43	0.469136	0	FALSE
d4_Col_02_Row_16	4	FALSE	FALSE	361698	86551	12.6247	67.305	0.139063	2.92495	72	108	0.4	0	TRUE
d4_Col_02_Row_17	4	FALSE	FALSE	391263	99302	14.6279	66.421	0.314107	3.86119	190	197	0.490956	0	TRUE
d4_Col_02_Row_18	4	FALSE	FALSE	206092	10275	6.50095	66.428	1.9126	20.8304	11	16	0.407407	0	FALSE
d4_Col_02_Row_19	4	FALSE	FALSE	24314	6383	7.66194	66.316	0.424062	5.93686	8	11	0.421053	0	FALSE
d4_Col_02_Row_20	4	FALSE	FALSE	162883	35444	11.0601	66.526	0.339703	5.35315	73	69	0.514085	0	FALSE
d4_Col_02_Row_21	4	FALSE	FALSE	251428	59068	13.5809	66.763	0.317968	4.54507	114	32	0.780822	0	TRUE
d4_Col_02_Row_22	4	FALSE	FALSE	365530	80490	15.5227	66.578	0.396193	3.04246	88	116	0.431373	3	TRUE
d4_Col_02_Row_23	4	FALSE	FALSE	569640	120350	19.1899	66.476	0.320927	2.88334	145	260	0.358025	17	TRUE
d4_Col_02_Row_24	4	FALSE	FALSE	541784	104357	18.3448	66.393	0.433746	4.19127	180	221	0.448878	4	TRUE
d4_Col_02_Row_25	4	FALSE	TRUE	441630	19742	7.26714	67.137	2.34903	14.0532	35	19	0.648148	0	FALSE
d4_Col_02_Row_26	4	FALSE	FALSE	509578	112052	12.3732	108.091	0.265128	2.65487	261	158	0.622912	0	FALSE
d4_Col_02_Row_27	4	FALSE	FALSE	152080	6195	6.74075	217.831	2.69155	12.6321	10	22	0.3125	1	FALSE
d4_Col_02_Row_28	4	FALSE	FALSE	861206	214333	19.9327	66.18	0.194305	2.16451	456	81	0.849162	38	TRUE
d4_Col_02_Row_29	4	FALSE	FALSE	557252	144809	16.0462	128.279	0.11431	2.50582	231	258	0.472393	0	FALSE
d4_Col_02_Row_30	4	FALSE	FALSE	550909	130080	15.1981	66.284	0.394717	2.99784	402	222	0.644231	0	TRUE
d4_Col_02_Row_31	4	FALSE	FALSE	666945	172993	19.7427	66.259	0.170579	2.02664	415	325	0.560811	0	TRUE
d4_Col_02_Row_32	4	FALSE	FALSE	879910	199584	21.933	66.235	0.216722	2.06766	485	363	0.571934	0	TRUE
d4_Col_02_Row_33	4	FALSE	FALSE	821871	208398	18.994	66.116	0.222409	1.79949	184	541	0.253793	23	TRUE
d4_Col_02_Row_34	4	FALSE	FALSE	515221	121694	15.4175	66.332	0.341505	2.41528	109	200	0.352751	15	TRUE
d4_Col_02_Row_35	4	FALSE	TRUE	496758	130931	15.4526	65.907	0.380001	2.51444	305	302	0.502471	0	FALSE
d4_Col_02_Row_36	4	FALSE	FALSE	627746	152601	18.7718	66.102	0.353864	2.13371	179	273	0.396018	10	TRUE
d4_Col_02_Row_37	4	FALSE	FALSE	842275	211978	20.5556	66.414	0.131626	2.51605	840	218	0.793951	10	TRUE
d4_Col_02_Row_38	4	FALSE	FALSE	445739	111210	15.9672	77.617	0.317939	2.21112	238	212	0.528889	0	FALSE
d4_Col_02_Row_39	4	FALSE	FALSE	833648	194087	18.8624	65.935	0.222677	1.94091	121	445	0.213781	5	TRUE
d4_Col_02_Row_40	4	FALSE	FALSE	306108	33513	6.86943	66.01	2.15946	9.35366	68	62	0.523077	0	FALSE
d4_Col_03_Row_1	4	FALSE	FALSE	658883	186188	16.8972	66.244	0.308783	2.55864	430	450	0.488636	0	TRUE
d4_Col_03_Row_2	4	FALSE	FALSE	399337	104404	13.8032	66.365	0.382795	3.24126	62	271	0.186186	33	TRUE
d4_Col_03_Row_3	4	FALSE	FALSE	48131	15011	11.2122	74.127	7.28415	6.58246	13	16	0.448276	3	FALSE
d4_Col_03_Row_4	4	FALSE	FALSE	633972	190833	17.2452	66.398	0.30317	2.52362	343	291	0.541009	0	TRUE
d4_Col_03_Row_5	4	FALSE	FALSE	538044	164257	17.7365	66.22	0.274818	2.66451	340	408	0.454545	0	TRUE
d4_Col_03_Row_6	4	FALSE	FALSE	685311	211546	18.1752	66.685	0.173841	2.38972	72	574	0.111455	25	TRUE
d4_Col_03_Row_7	4	FALSE	FALSE	107324	30585	14.8326	100.047	2.39609	8.95175	15	41	0.267857	0	FALSE
d4_Col_03_Row_8	4	FALSE	TRUE	600231	186216	17.6166	68.533	0.241456	2.64847	514	60	0.89547	25	FALSE
d4_Col_03_Row_9	4	FALSE	FALSE	453573	136703	17.9266	66.473	0.56386	2.04693	402	310	0.564607	0	TRUE
d4_Col_03_Row_10	4	FALSE	FALSE	59286	16624	12.2796	208.695	3.38441	15.4199	30	40	0.428571	0	FALSE
d4_Col_03_Row_11	4	FALSE	FALSE	652602	206514	18.9677	66.32	0.362071	2.6767	470	450	0.51087	0	TRUE
d4_Col_03_Row_12	4	FALSE	FALSE	710961	211314	19.7602	66.207	0.133314	2.616	162	461	0.260032	30	TRUE
d4_Col_03_Row_13	4	FALSE	FALSE	260417	14087	7.93391	66.166	3.945	28.1333	10	14	0.416667	0	FALSE
d4_Col_03_Row_14	4	FALSE	FALSE	619606	162234	17.4645	65.764	0.243473	3.33632	151	399	0.274545	9	TRUE
d4_Col_03_Row_15	4	FALSE	FALSE	338908	36589	12.1334	66.278	2.40692	11.7151	38	30	0.558824	1	FALSE
d4_Col_03_Row_16	4	FALSE	FALSE	695587	186959	20.9417	66.174	0.193756	2.66052	491	133	0.786859	54	TRUE
d4_Col_03_Row_17	4	FALSE	FALSE	572566	175829	20.9884	66.029	0.171695	2.19439	416	433	0.489988	2	TRUE
d4_Col_03_Row_18	4	FALSE	FALSE	228724	66402	14.3676	69.033	0.200858	4.66202	183	16	0.919598	0	FALSE
d4_Col_03_Row_19	4	FALSE	FALSE	32750	11284	10.9577	66.401	0.28447	6.24944	8	24	0.25	4	FALSE
d4_Col_03_Row_20	4	FALSE	FALSE	237705	61160	16.2685	66.209	0.25277	4.32663	120	113	0.515021	0	TRUE
d4_Col_03_Row_21	4	FALSE	FALSE	299823	85801	15.6543	66.763	0.250061	2.8535	162	189	0.461538	0	TRUE
d4_Col_03_Row_22	4	FALSE	FALSE	595940	165633	19.4765	66.053	0.239948	2.56792	179	398	0.310225	39	TRUE
d4_Col_03_Row_23	4	FALSE	FALSE	613157	185071	18.2892	67.174	0.363804	2.77651	528	447	0.541538	0	TRUE
d4_Col_03_Row_24	4	FALSE	FALSE	55299	9751	8.9633	69.902	9.30424	21.1095	10	13	0.434783	1	FALSE
d4_Col_03_Row_25	4	FALSE	FALSE	665670	189847	21.0528	66.07	0.258156	2.88257	393	57	0.873333	34	TRUE
d4_Col_03_Row_26	4	FALSE	FALSE	664873	193522	18.5875	66.332	0.194598	2.25215	410	570	0.418367	2	TRUE
d4_Col_03_Row_27	4	FALSE	FALSE	541859	163236	16.827	66.067	0.455123	2.30756	159	395	0.287004	21	TRUE
d4_Col_03_Row_28	4	FALSE	FALSE	623840	193963	19.0964	66.937	0.23375	2.37887	521	43	0.923759	7	TRUE
d4_Col_03_Row_29	4	FALSE	FALSE	656145	195277	18.877	65.924	0.210559	1.91198	435	453	0.489865	0	TRUE
d4_Col_03_Row_30	4	FALSE	FALSE	535253	162983	17.988	66.028	0.282569	2.31042	347	24	0.93531	11	TRUE
d4_Col_03_Row_31	4	FALSE	FALSE	745114	227459	21.1785	66.137	0.165323	2.2863	553	597	0.48087	0	TRUE
d4_Col_03_Row_32	4	FALSE	FALSE	600820	172444	16.827	66.233	0.402691	2.93115	383	366	0.511348	0	TRUE
d4_Col_03_Row_33	4	FALSE	FALSE	47306	8472	5.5359	190.554	8.46573	46.7631	5	3	0.625	0	FALSE
d4_Col_03_Row_34	4	FALSE	FALSE	581062	165338	17.0317	72.005	0.201834	3.00205	118	409	0.223909	36	FALSE
d4_Col_03_Row_35	4	FALSE	FALSE	582103	179035	17.8827	66.42	0.206689	2.22205	59	389	0.131696	12	TRUE
d4_Col_03_Row_36	4	FALSE	FALSE	637845	188769	20.1696	66.711	0.223795	2.5048	488	483	0.502575	0	TRUE
d4_Col_03_Row_37	4	FALSE	FALSE	407486	99840	14.1073	66.453	0.671924	4.60087	192	264	0.421053	0	TRUE
d4_Col_03_Row_38	4	FALSE	FALSE	33155	8141	7.98947	237.661	7.52463	26.6133	15	16	0.483871	0	FALSE
d4_Col_03_Row_39	4	FALSE	FALSE	334208	49782	9.03641	66.309	1.15424	10.0639	82	144	0.362832	0	FALSE
d4_Col_03_Row_40	4	FALSE	FALSE	592846	178650	18.5612	65.842	0.357271	2.37282	122	450	0.213287	32	TRUE
d4_Col_04_Row_1	4	FALSE	FALSE	10780	3779	5.02998	185.379	12.2249	10.4482	4	7	0.363636	0	FALSE
d4_Col_04_Row_2	4	FALSE	FALSE	679379	192730	20.6112	66.44	0.171669	2.51938	420	461	0.476731	0	TRUE
d4_Col_04_Row_3	4	FALSE	FALSE	681099	194504	19.6988	66.336	0.29413	2.23023	483	26	0.948919	10	TRUE
d4_Col_04_Row_4	4	FALSE	FALSE	723505	196639	19.7836	66.285	0.220967	2.6266	115	445	0.205357	38	TRUE
d4_Col_04_Row_5	4	FALSE	FALSE	478566	134916	17.4587	66.434	0.417252	3.51057	363	50	0.878935	26	TRUE
d4_Col_04_Row_6	4	FALSE	FALSE	754564	206391	20.6287	66.293	0.115269	1.81853	574	102	0.849112	60	TRUE
d4_Col_04_Row_7	4	TRUE	FALSE	77333	21931	13.1832	70.12	3.39464	12.3936	40	9	0.816327	4	FALSE
d4_Col_04_Row_8	4	TRUE	FALSE	30047	7496	6.59746	68.308	8.63685	13.1227	10	9	0.526316	0	FALSE
d4_Col_04_Row_9	4	FALSE	FALSE	618630	147859	21.044	66.35	0.192043	3.03875	269	310	0.464594	4	TRUE
d4_Col_04_Row_10	4	FALSE	FALSE	694906	193091	19.1753	66.196	0.322232	2.2681	400	471	0.459242	0	TRUE
d4_Col_04_Row_11	4	FALSE	TRUE	345669	25963	10.2968	66.23	2.57185	17.1276	36	42	0.461538	0	FALSE
d4_Col_04_Row_12	4	FALSE	FALSE	51946	8974	8.5685	123.898	3.47564	29.6044	14	6	0.7	0	FALSE
d4_Col_04_Row_13	4	FALSE	FALSE	845894	228805	21.1083	66.043	0.141281	2.04813	580	229	0.716934	0	TRUE
d4_Col_04_Row_14	4	FALSE	FALSE	535059	150190	18.88	65.884	0.287903	2.21772	357	81	0.815068	11	TRUE
d4_Col_04_Row_15	4	FALSE	FALSE	936980	263467	22.7226	66.093	0.150813	1.71912	640	237	0.729761	31	TRUE
d4_Col_04_Row_16	4	FALSE	FALSE	821121	237029	21.0996	66.307	0.220566	2.29287	598	513	0.538254	0	TRUE
d4_Col_04_Row_17	4	FALSE	FALSE	475487	136198	18.7367	66.595	0.357819	2.57836	79	350	0.184149	42	TRUE
d4_Col_04_Row_18	4	FALSE	FALSE	690402	193671	21.7283	122.732	0.175688	1.82736	513	115	0.816879	10	FALSE
d4_Col_04_Row_19	4	FALSE	FALSE	336236	34521	19.2367	68.194	1.46056	10.6262	34	72	0.320755	1	FALSE
d4_Col_04_Row_20	4	FALSE	FALSE	559993	155533	18.6928	65.857	0.311398	2.37707	394	400	0.496222	0	TRUE
d4_Col_04_Row_21	4	FALSE	FALSE	648641	177726	18.9297	66.889	0.283408	2.46542	413	66	0.862213	1	TRUE
d4_Col_04_Row_22	4	FALSE	FALSE	101086	14869	9.0949	69.087	4.32556	29.3963	27	11	0.710526	0	FALSE
d4_Col_04_Row_23	4	FALSE	FALSE	43891	9767	8.20295	217.43	7.05496	30.5066	16	6	0.727273	1	FALSE
d4_Col_04_Row_24	4	FALSE	FALSE	590699	164884	18.684	66.475	0.591183	2.38969	370	81	0.820399	35	TRUE
d4_Col_04_Row_25	4	FALSE	FALSE	585305	176134	17.6809	65.978	0.249269	2.4187	137	490	0.218501	9	TRUE
d4_Col_04_Row_26	4	FALSE	FALSE	346913	31591	11.218	66.092	2.68728	9.05642	116	34	0.773333	0	FALSE
d4_Col_04_Row_27	4	FALSE	FALSE	909914	233402	21.1288	66.543	0.210107	2.37433	650	431	0.601295	1	TRUE
d4_Col_04_Row_28	4	FALSE	FALSE	397066	55632	13.2476	66.066	0.901862	7.36852	129	49	0.724719	26	FALSE
d4_Col_04_Row_29	4	FALSE	FALSE	540822	165164	19.9503	66.06	0.190018	3.02512	280	302	0.4811	0	TRUE
d4_Col_04_Row_30	4	FALSE	FALSE	315776	84553	18.105	66.067	0.166158	3.59733	52	141	0.26943	19	TRUE
d4_Col_04_Row_31	4	FALSE	FALSE	67701	21590	12.1743	66.126	0.348626	8.44606	37	16	0.698113	0	FALSE
d4_Col_04_Row_32	4	FALSE	FALSE	497059	132882	18.725	66.602	0.452793	3.34991	293	41	0.877246	20	TRUE
d4_Col_04_Row_33	4	FALSE	FALSE	38069	8989	8.60945	174.606	3.81313	26.7811	17	3	0.85	1	FALSE
d4_Col_04_Row_34	4	FALSE	FALSE	533953	151084	18.7718	65.942	0.15358	2.76644	398	303	0.56776	0	TRUE
d4_Col_04_Row_35	4	FALSE	FALSE	672114	187280	20.9738	66.107	0.162885	2.76208	391	437	0.472222	0	TRUE
d4_Col_04_Row_36	4	FALSE	FALSE	781245	205811	22.3717	65.841	0.161437	2.24891	499	368	0.575548	0	TRUE
d4_Col_04_Row_37	4	FALSE	FALSE	38355	7747	6.74075	198.127	5.08409	35.1229	9	5	0.642857	0	FALSE
d4_Col_04_Row_38	4	FALSE	FALSE	695549	189106	19.6403	66.462	0.303735	2.33765	438	117	0.789189	0	TRUE
d4_Col_04_Row_39	4	FALSE	FALSE	26471	7395	7.04197	223.39	6.5818	28.6836	9	12	0.428571	0	FALSE
d4_Col_04_Row_40	4	FALSE	FALSE	625306	179431	18.9004	66.407	0.208509	2.6536	337	448	0.429299	0	TRUE
d4_Col_05_Row_1	4	FALSE	FALSE	548995	154655	16.0111	65.998	0.517472	2.72695	351	123	0.740506	16	TRUE
d4_Col_05_Row_2	4	FALSE	FALSE	745653	204421	20.1696	66.478	0.284667	2.17574	545	472	0.53589	0	TRUE
d4_Col_05_Row_3	4	FALSE	FALSE	869818	250400	21.626	66.368	0.212849	1.98899	149	605	0.197613	57	TRUE
d4_Col_05_Row_4	4	FALSE	FALSE	257113	53133	11.1771	65.916	1.53428	8.25145	114	216	0.345455	0	FALSE
d4_Col_05_Row_5	4	FALSE	FALSE	492920	144313	16.7305	66.017	0.414056	3.29508	166	282	0.370536	28	TRUE
d4_Col_05_Row_6	4	FALSE	FALSE	496496	134114	16.1895	66.584	0.260442	2.90453	183	315	0.36747	67	TRUE
d4_Col_05_Row_7	4	FALSE	FALSE	494584	22180	10.3787	65.624	4.12752	17.7278	17	19	0.472222	1	FALSE
d4_Col_05_Row_8	4	FALSE	FALSE	565707	138195	17.058	67.532	0.184529	2.619	137	305	0.309955	61	TRUE
d4_Col_05_Row_9	4	FALSE	FALSE	555023	164145	19.0408	66.789	0.266305	2.37476	119	371	0.242857	31	TRUE
d4_Col_05_Row_10	4	FALSE	FALSE	519318	175143	20.0526	66.965	0.206182	2.79663	444	549	0.44713	0	TRUE
d4_Col_05_Row_11	4	FALSE	FALSE	651867	189639	19.728	65.999	0.298692	1.89418	181	508	0.2627	59	TRUE
d4_Col_05_Row_12	4	FALSE	FALSE	556604	151266	18.918	66.062	0.291321	2.70218	153	380	0.287054	69	TRUE
d4_Col_05_Row_13	4	FALSE	FALSE	761723	204900	21.857	66.273	0.188019	2.26357	569	168	0.772049	46	TRUE
d4_Col_05_Row_14	4	FALSE	FALSE	526342	17851	9.8143	66.419	2.68713	20.9665	19	15	0.558824	4	FALSE
d4_Col_05_Row_15	4	FALSE	FALSE	447931	74316	13.1569	66.326	0.831713	6.88729	195	128	0.603715	0	FALSE
d4_Col_05_Row_16	4	FALSE	FALSE	481260	99941	17.6751	66.226	0.574142	4.45361	254	76	0.769697	16	TRUE
d4_Col_05_Row_17	4	FALSE	FALSE	469643	138971	17.5727	81.695	0.174675	2.77892	96	312	0.235294	6	FALSE
d4_Col_05_Row_18	4	FALSE	FALSE	356037	102889	15.2654	66.405	0.493039	2.75028	220	49	0.817844	9	TRUE
d4_Col_05_Row_19	4	TRUE	FALSE	12089	3978	5.94239	65.712	2.67407	9.53582	9	6	0.6	1	FALSE
d4_Col_05_Row_20	4	FALSE	FALSE	34147	7012	6.71736	73.385	3.60154	32.8426	17	8	0.68	1	FALSE
d4_Col_05_Row_21	4	FALSE	FALSE	769123	224931	20.2895	65.772	0.313337	1.89295	503	555	0.475425	0	TRUE
d4_Col_05_Row_22	4	FALSE	FALSE	867465	246828	22.9069	66.14	0.184283	2.08976	358	529	0.403608	198	TRUE
d4_Col_05_Row_23	4	FALSE	FALSE	686389	196558	17.7745	66.436	0.444955	2.11251	449	240	0.651669	108	TRUE
d4_Col_05_Row_24	4	FALSE	FALSE	560932	149056	18.8244	68.42	0.452339	3.17783	127	374	0.253493	17	FALSE
d4_Col_05_Row_25	4	FALSE	FALSE	554836	172142	19.5906	66.106	0.270352	2.13252	266	389	0.406107	0	TRUE
d4_Col_05_Row_26	4	FALSE	FALSE	681073	198130	20.3246	65.981	0.292159	2.0598	548	239	0.696315	1	TRUE
d4_Col_05_Row_27	4	TRUE	FALSE	51198	16793	13.0311	68.041	1.32672	6.01207	40	15	0.727273	0	FALSE
d4_Col_05_Row_28	4	FALSE	FALSE	768198	223318	21.4739	66.03	0.202603	1.93798	321	528	0.378092	102	TRUE
d4_Col_05_Row_29	4	FALSE	FALSE	455725	119996	17.7541	66.292	0.412432	3.11708	129	140	0.479554	47	TRUE
d4_Col_05_Row_30	4	FALSE	FALSE	639445	165971	17.2891	66.306	0.3677	3.70603	399	207	0.658416	2	TRUE
d4_Col_05_Row_31	4	FALSE	FALSE	676451	193425	22.8542	67.132	0.187328	2.07618	180	474	0.275229	107	TRUE
d4_Col_05_Row_32	4	FALSE	FALSE	557946	151789	18.9969	66.021	0.362499	2.01756	167	307	0.352321	38	TRUE
d4_Col_05_Row_33	4	FALSE	FALSE	655849	163002	19.1987	66.348	0.269796	2.58339	317	85	0.788557	27	TRUE
d4_Col_05_Row_34	4	FALSE	FALSE	742311	226148	22.3951	66.15	0.206367	2.19592	218	499	0.304045	162	TRUE
d4_Col_05_Row_35	4	FALSE	FALSE	647894	185359	17.833	66.076	0.409233	2.91714	299	346	0.463566	0	TRUE
d4_Col_05_Row_36	4	FALSE	FALSE	636861	175099	17.9237	66.025	0.305411	2.32639	426	47	0.900634	31	TRUE
d4_Col_05_Row_37	4	TRUE	FALSE	16732	5271	6.09446	65.826	12.8449	9.66698	14	3	0.823529	2	FALSE
d4_Col_05_Row_38	4	FALSE	FALSE	802360	207392	20.4328	65.885	0.174175	2.29282	454	42	0.915323	5	TRUE
d4_Col_05_Row_39	4	FALSE	FALSE	55642	8194	3.57947	72.729	2.87005	31.2408	22	7	0.758621	0	FALSE
d4_Col_05_Row_40	4	FALSE	FALSE	408185	103449	11.7766	65.779	0.847194	4.51934	284	134	0.679426	8	FALSE
d4_Col_06_Row_1	4	FALSE	FALSE	850319	254741	21.4944	66.021	0.170894	2.09129	700	677	0.508351	0	TRUE
d4_Col_06_Row_2	4	FALSE	FALSE	429329	122619	16.9323	66.602	0.279186	2.77548	303	171	0.639241	0	TRUE
d4_Col_06_Row_3	4	FALSE	FALSE	46755	8823	6.65887	208.874	8.01544	40.6789	7	7	0.5	0	FALSE
d4_Col_06_Row_4	4	FALSE	FALSE	828663	258660	22.1114	65.856	0.182633	2.04154	613	622	0.496356	0	TRUE
d4_Col_06_Row_5	4	FALSE	FALSE	480691	139652	16.5404	66.447	0.389153	3.09168	402	230	0.636076	0	TRUE
d4_Col_06_Row_6	4	FALSE	FALSE	554963	163771	17.0961	66.325	0.281714	2.35538	140	354	0.283401	25	TRUE
d4_Col_06_Row_7	4	FALSE	FALSE	720541	208321	19.2163	66.023	0.30018	1.93118	91	393	0.188017	34	TRUE
d4_Col_06_Row_8	4	FALSE	FALSE	522425	161419	18.4413	66.671	0.221287	2.67161	422	52	0.890295	6	TRUE
d4_Col_06_Row_9	4	FALSE	FALSE	193382	38826	12.9785	66.43	0.5275	7.09539	63	53	0.543103	11	FALSE
d4_Col_06_Row_10	4	FALSE	TRUE	374248	113162	15.6514	66.76	0.217877	3.51702	275	315	0.466102	0	FALSE
d4_Col_06_Row_11	4	FALSE	FALSE	491503	150418	17.6429	66.263	0.377706	3.09706	375	87	0.811688	12	TRUE
d4_Col_06_Row_12	4	FALSE	FALSE	554044	155054	19.7339	66.113	0.234923	2.79189	369	91	0.802174	2	TRUE
d4_Col_06_Row_13	4	FALSE	FALSE	662019	191845	19.3917	66.149	0.356905	2.32355	167	421	0.284014	62	TRUE
d4_Col_06_Row_14	4	FALSE	FALSE	639468	166323	20.8656	66.39	0.224139	2.98027	486	145	0.770206	5	TRUE
d4_Col_06_Row_15	4	FALSE	FALSE	723163	205653	22.36	66.114	0.175694	2.31086	421	429	0.495294	0	TRUE
d4_Col_06_Row_16	4	FALSE	FALSE	750451	202153	22.4185	66.356	0.210923	2.25365	554	151	0.785816	55	TRUE
d4_Col_06_Row_17	4	FALSE	FALSE	464591	148347	17.9091	66.295	0.292767	2.57405	294	45	0.867257	13	TRUE
d4_Col_06_Row_18	4	TRUE	FALSE	67441	10558	9.70317	73.125	5.54075	14.4136	14	8	0.636364	2	FALSE
d4_Col_06_Row_19	4	FALSE	FALSE	138668	49148	15.125	66.248	0.342633	4.56029	85	84	0.502959	0	TRUE
d4_Col_06_Row_20	4	FALSE	FALSE	513608	149844	19.1315	81.898	0.251657	2.78094	348	307	0.531298	0	FALSE
d4_Col_06_Row_21	4	FALSE	FALSE	573875	163325	20.193	66.583	0.215512	3.19338	89	289	0.23545	22	TRUE
d4_Col_06_Row_22	4	FALSE	FALSE	1042886	301458	24.3223	66.024	0.0931464	2.0266	822	323	0.717904	66	TRUE
d4_Col_06_Row_23	4	FALSE	FALSE	387825	27940	13.9465	65.726	2.33716	17.4313	35	36	0.492958	0	FALSE
d4_Col_06_Row_24	4	FALSE	FALSE	545628	148545	19.3274	66.214	0.276849	2.37078	132	271	0.327543	18	TRUE
d4_Col_06_Row_25	4	FALSE	FALSE	399485	117509	18.9063	66.313	0.244215	3.01426	279	54	0.837838	35	TRUE
d4_Col_06_Row_26	4	FALSE	FALSE	752763	212246	19.0613	66.794	0.366387	2.48434	773	869	0.470767	22	TRUE
d4_Col_06_Row_27	4	FALSE	FALSE	59273	16951	11.7386	255.568	3.02313	12.3883	60	51	0.540541	1	FALSE
d4_Col_06_Row_28	4	FALSE	FALSE	432855	26577	10.6156	65.806	2.42138	17.1629	35	22	0.614035	13	FALSE
d4_Col_06_Row_29	4	FALSE	FALSE	690062	187094	18.3565	66.039	0.377571	2.39522	504	103	0.830313	11	TRUE
d4_Col_06_Row_30	4	FALSE	FALSE	277553	62718	14.5869	66.097	0.685063	6.10154	67	143	0.319048	50	FALSE
d4_Col_06_Row_31	4	FALSE	FALSE	546293	166003	19.921	97.222	0.264302	2.77185	127	402	0.240076	47	FALSE
d4_Col_06_Row_32	4	FALSE	FALSE	602996	189084	18.6255	66.071	0.238694	2.76673	384	460	0.454976	0	TRUE
d4_Col_06_Row_33	4	FALSE	TRUE	818031	243804	21.8365	66.171	0.148937	2.28837	235	650	0.265537	126	FALSE
d4_Col_06_Row_34	4	FALSE	FALSE	599117	180270	21.9301	66.195	0.108524	2.3714	472	69	0.872458	42	TRUE
d4_Col_06_Row_35	4	FALSE	FALSE	621327	183670	18.0787	66.093	0.498809	2.46891	65	476	0.120148	16	TRUE
d4_Col_06_Row_36	4	FALSE	TRUE	401276	27054	12.689	66.336	1.42948	15.7392	53	48	0.524752	26	FALSE
d4_Col_06_Row_37	4	FALSE	FALSE	565970	167165	17.8359	66.515	0.212318	2.35289	357	47	0.883663	1	TRUE
d4_Col_06_Row_38	4	FALSE	FALSE	628373	189430	18.8332	66.092	0.221772	1.71066	99	521	0.159677	30	TRUE
d4_Col_06_Row_39	4	FALSE	FALSE	84780	6791	5.34581	196.944	9.50469	32.2624	6	4	0.6	1	FALSE
d4_Col_06_Row_40	4	FALSE	FALSE	434641	44012	10.9022	67.272	1.19009	8.36042	121	61	0.664835	1	FALSE
d4_Col_07_Row_1	4	FALSE	FALSE	782820	224439	18.6197	66.536	0.20212	1.93445	179	610	0.226869	50	TRUE
d4_Col_07_Row_2	4	FALSE	FALSE	748393	188010	19.4327	66.238	0.217909	2.03115	427	419	0.504728	44	TRUE
d4_Col_07_Row_3	4	FALSE	FALSE	486435	159432	14.2886	66.204	0.414304	0.227584	305	39	0.886628	0	FALSE
d4_Col_07_Row_4	4	FALSE	FALSE	564542	158663	14.6249	66.257	0.414407	2.07773	317	373	0.45942	0	TRUE
d4_Col_07_Row_5	4	FALSE	FALSE	504274	161576	16.9089	111.806	0.178822	2.05956	122	408	0.230189	1	FALSE
d4_Col_07_Row_6	4	FALSE	FALSE	978687	279156	22.7694	66.479	0.0643362	2.01671	400	753	0.346921	47	TRUE
d4_Col_07_Row_7	4	FALSE	FALSE	628898	183687	16.7919	66.509	0.278538	2.25397	506	197	0.719772	0	TRUE
d4_Col_07_Row_8	4	FALSE	FALSE	289915	62324	12.9668	66.743	0.664169	5.60603	150	54	0.735294	51	TRUE
d4_Col_07_Row_9	4	TRUE	FALSE	43608	13539	12.2035	65.444	2.84276	5.15991	26	25	0.509804	4	FALSE
d4_Col_07_Row_10	4	FALSE	FALSE	550963	187468	17.0873	67.192	0.0775322	1.61321	394	440	0.472422	0	TRUE
d4_Col_07_Row_11	4	FALSE	FALSE	676573	194901	16.7598	66.322	0.329491	2.71006	222	338	0.396429	0	TRUE
d4_Col_07_Row_12	4	FALSE	FALSE	134354	27190	11.0806	66.457	1.49441	9.70813	30	48	0.384615	6	FALSE
d4_Col_07_Row_13	4	FALSE	FALSE	745886	205604	18.1021	65.941	0.298685	2.56957	421	112	0.789869	6	TRUE
d4_Col_07_Row_14	4	FALSE	FALSE	539459	165281	17.0756	66.166	0.2314	2.54904	352	64	0.846154	41	TRUE
d4_Col_07_Row_15	4	FALSE	FALSE	596611	123345	16.0813	66.381	0.411841	3.76436	337	208	0.618349	1	TRUE
d4_Col_07_Row_16	4	FALSE	FALSE	600875	179491	17.9091	66.6	0.283235	2.45359	325	432	0.429326	0	TRUE
d4_Col_07_Row_17	4	FALSE	FALSE	438639	121709	17.0054	66.198	0.455367	3.41525	55	255	0.177419	9	TRUE
d4_Col_07_Row_18	4	FALSE	FALSE	761754	205192	22.4448	66.04	0.176065	2.09273	488	484	0.502058	0	TRUE
d4_Col_07_Row_19	4	TRUE	FALSE	127564	40737	19.6403	65.823	1.07363	4.58754	79	79	0.5	0	FALSE
d4_Col_07_Row_20	4	FALSE	FALSE	200629	22932	13.4259	65.93	3.9056	4.56167	32	25	0.561404	0	FALSE
d4_Col_07_Row_21	4	FALSE	FALSE	711847	189356	16.3971	66.611	0.438143	2.76449	148	465	0.241436	51	TRUE
d4_Col_07_Row_22	4	FALSE	TRUE	512825	38629	15.0227	65.945	1.36373	12.5903	137	68	0.668293	122	FALSE
d4_Col_07_Row_23	4	FALSE	FALSE	687682	190696	19.7777	66.808	0.32856	2.04706	200	417	0.324149	103	TRUE
d4_Col_07_Row_24	4	FALSE	FALSE	504085	145248	16.2948	66.268	0.328168	2.43259	438	350	0.555838	2	TRUE
d4_Col_07_Row_25	4	FALSE	TRUE	499411	31910	11.1625	66.181	1.54075	15.3031	96	22	0.813559	1	FALSE
d4_Col_07_Row_26	4	FALSE	FALSE	619424	161891	16.5872	65.942	0.429805	2.28981	398	313	0.559775	1	TRUE
d4_Col_07_Row_27	4	FALSE	FALSE	501155	107857	14.1775	66.329	0.316043	2.77726	249	264	0.48538	0	TRUE
d4_Col_07_Row_28	4	FALSE	FALSE	759979	218651	21.7429	66.093	0.111477	2.32221	550	447	0.551655	0	TRUE
d4_Col_07_Row_29	4	FALSE	FALSE	363205	88093	15.9088	66.613	0.340446	3.90773	223	19	0.921488	7	TRUE
d4_Col_07_Row_30	4	FALSE	FALSE	95471	35663	14.0401	66.458	0.179892	4.78118	34	85	0.285714	5	FALSE
d4_Col_07_Row_31	4	FALSE	FALSE	369933	116006	15.8415	67.091	0.644933	3.06732	242	269	0.473581	0	TRUE
d4_Col_07_Row_32	4	FALSE	FALSE	461176	136669	15.8123	66.281	0.242815	2.36726	259	348	0.426689	1	TRUE
d4_Col_07_Row_33	4	FALSE	TRUE	773209	229908	18.6168	65.923	0.2081	1.97673	568	602	0.48547	0	FALSE
d4_Col_07_Row_34	4	FALSE	FALSE	746540	217554	20.4387	66.294	0.182923	1.86886	307	487	0.38665	54	TRUE
d4_Col_07_Row_35	4	FALSE	FALSE	753990	231666	19.7573	66.335	0.155045	1.98614	104	558	0.1571	56	TRUE
d4_Col_07_Row_36	4	FALSE	FALSE	496430	141770	15.6192	66.164	0.320254	3.78566	145	244	0.372751	1	TRUE
d4_Col_07_Row_37	4	FALSE	FALSE	287846	68914	13.2359	66.508	0.789489	5.76822	120	186	0.392157	0	FALSE
d4_Col_07_Row_38	4	FALSE	FALSE	654318	190688	16.5434	66.159	0.335076	2.23033	267	531	0.334586	0	TRUE
d4_Col_07_Row_39	4	FALSE	FALSE	23247	5855	6.29624	360.269	6.9516	26.1243	7	9	0.4375	0	FALSE
d4_Col_07_Row_40	4	FALSE	FALSE	582654	93079	16.8504	66.255	0.240735	5.25515	165	189	0.466102	0	TRUE
d4_Col_08_Row_1	4	FALSE	FALSE	715919	187657	21.3598	66.778	0.113958	2.16306	416	379	0.52327	7	TRUE
d4_Col_08_Row_2	4	TRUE	FALSE	9255	2976	3.5824	66.601	7.74411	4.74747	8	4	0.666667	0	FALSE
d4_Col_08_Row_3	4	FALSE	FALSE	862796	245748	20.6755	66.31	0.206074	2.04156	319	571	0.358427	84	TRUE
d4_Col_08_Row_4	4	TRUE	FALSE	47904	13886	11.256	66.785	3.04671	6.89481	23	17	0.575	2	FALSE
d4_Col_08_Row_5	4	FALSE	TRUE	549273	155743	17.4587	66.861	0.172519	3.2534	377	199	0.654514	26	FALSE
d4_Col_08_Row_6	4	FALSE	TRUE	792160	185079	22.0325	78.757	0.13878	2.56256	764	266	0.741748	27	FALSE
d4_Col_08_Row_7	4	TRUE	FALSE	59975	18203	13.2037	66.062	3.18275	4.03221	50	19	0.724638	0	FALSE
d4_Col_08_Row_8	4	FALSE	FALSE	615111	188808	18.0874	66.003	0.197841	1.71302	440	430	0.505747	0	TRUE
d4_Col_08_Row_9	4	FALSE	FALSE	343696	113004	19.3537	66.419	0.220155	3.3112	257	40	0.86532	0	FALSE
d4_Col_08_Row_10	4	FALSE	FALSE	59057	10064	7.47185	67.096	4.71736	34.8627	11	9	0.55	0	FALSE
d4_Col_08_Row_11	4	FALSE	FALSE	538827	146872	14.4524	66.333	0.388206	2.86575	290	202	0.589431	0	TRUE
d4_Col_08_Row_12	4	FALSE	FALSE	408082	25931	12.8294	66.65	2.05264	14.7183	68	32	0.68	11	FALSE
d4_Col_08_Row_13	4	FALSE	FALSE	689616	198369	18.5729	66.338	0.197315	2.44368	375	136	0.733855	24	TRUE
d4_Col_08_Row_14	4	FALSE	FALSE	567341	148536	17.6897	66.118	0.254513	2.94547	351	59	0.856098	49	TRUE
d4_Col_08_Row_15	4	FALSE	FALSE	785206	232915	20.93	66.363	0.281667	1.89544	557	479	0.537645	1	TRUE
d4_Col_08_Row_16	4	FALSE	FALSE	457781	149417	17.8038	66.198	0.280208	1.85125	448	92	0.82963	26	TRUE
d4_Col_08_Row_17	4	FALSE	FALSE	704610	191091	20.2603	66.169	0.120761	2.37741	549	491	0.527885	106	TRUE
d4_Col_08_Row_18	4	FALSE	FALSE	414828	114332	16.3357	66.633	0.49687	2.98386	288	123	0.70073	1	TRUE
d4_Col_08_Row_19	4	TRUE	FALSE	34697	11010	10.7004	65.812	1.45866	5.24205	11	14	0.44	1	FALSE
d4_Col_08_Row_20	4	FALSE	FALSE	543509	156975	18.1489	65.813	0.196916	2.28947	116	440	0.208633	14	TRUE
d4_Col_08_Row_21	4	FALSE	FALSE	614471	193203	19.0203	66.872	0.244008	2.30457	439	121	0.783929	37	TRUE
d4_Col_08_Row_22	4	FALSE	FALSE	927909	262279	23.7345	66.444	0.136138	2.02486	571	537	0.515343	0	TRUE
d4_Col_08_Row_23	4	FALSE	FALSE	503031	135532	18.0874	66.275	0.353593	2.43586	353	308	0.534039	3	TRUE
d4_Col_08_Row_24	4	FALSE	FALSE	709754	195498	21.2049	66.811	0.19276	2.65097	139	451	0.235593	88	TRUE
d4_Col_08_Row_25	4	FALSE	FALSE	515147	151499	18.7162	66.356	0.256342	3.03372	145	374	0.279383	55	TRUE
d4_Col_08_Row_26	4	FALSE	TRUE	544993	162876	17.1516	65.901	0.230719	1.85192	383	370	0.508632	0	FALSE
d4_Col_08_Row_27	4	FALSE	FALSE	57254	16436	11.5017	278.735	1.07487	10.4739	35	21	0.625	0	FALSE
d4_Col_08_Row_28	4	FALSE	FALSE	364467	59838	12.5077	66.113	1.5321	7.25061	80	13	0.860215	2	FALSE
d4_Col_08_Row_29	4	FALSE	FALSE	660920	201708	17.6926	66.267	0.410272	2.37461	317	622	0.337593	16	TRUE
d4_Col_08_Row_30	4	FALSE	TRUE	466021	145967	16.8738	66.178	0.25446	3.47716	375	81	0.822368	15	FALSE
d4_Col_08_Row_31	4	FALSE	FALSE	624486	177165	19.3303	66.331	0.359535	2.70275	177	364	0.327172	0	TRUE
d4_Col_08_Row_32	4	FALSE	FALSE	615994	177247	18.5144	65.989	0.249583	2.63788	30	408	0.0684932	0	FALSE
d4_Col_08_Row_33	4	FALSE	FALSE	465385	152015	16.675	65.985	0.249629	2.58676	357	361	0.497214	0	TRUE
d4_Col_08_Row_34	4	FALSE	FALSE	486075	141692	17.0493	66.412	0.254267	2.59508	380	58	0.86758	1	TRUE
d4_Col_08_Row_35	4	FALSE	FALSE	289044	12464	8.57728	89.69	2.46141	24.4435	9	18	0.333333	0	FALSE
d4_Col_08_Row_36	4	TRUE	FALSE	33917	8785	9.80553	66.412	4.41781	9.46347	13	12	0.52	0	FALSE
d4_Col_08_Row_37	4	FALSE	FALSE	550647	174625	17.2101	66.083	0.176201	2.18558	394	382	0.507732	0	TRUE
d4_Col_08_Row_38	4	FALSE	FALSE	737964	183733	20.6521	66.617	0.231729	2.23149	348	96	0.783784	16	TRUE
d4_Col_08_Row_39	4	FALSE	FALSE	271012	59829	13.1715	66.812	0.59129	6.0804	161	17	0.904494	7	TRUE
d4_Col_08_Row_40	4	FALSE	FALSE	332908	13783	5.92192	66.997	3.31043	21.7616	24	18	0.571429	0	FALSE
d4_Col_09_Row_1	4	FALSE	FALSE	300956	15654	5.26978	66.32	2.9643	21.2785	16	21	0.432432	0	FALSE
d4_Col_09_Row_2	4	FALSE	FALSE	493638	144355	17.2569	66.552	0.258558	2.76003	148	325	0.312896	6	TRUE
d4_Col_09_Row_3	4	FALSE	FALSE	397689	82439	12.1977	66.504	0.535638	5.83846	282	40	0.875776	5	TRUE
d4_Col_09_Row_4	4	FALSE	FALSE	734774	214651	18.918	66.242	0.191087	2.4603	521	500	0.510284	0	TRUE
d4_Col_09_Row_5	4	FALSE	FALSE	74297	10188	9.58912	188.097	2.55122	6.58983	16	29	0.355556	0	FALSE
d4_Col_09_Row_6	4	FALSE	FALSE	470992	133081	12.7913	66.424	0.431272	2.68037	374	344	0.520891	0	TRUE
d4_Col_09_Row_7	4	FALSE	FALSE	73102	13943	7.05659	69.178	2.56539	26.2144	8	17	0.32	0	FALSE
d4_Col_09_Row_8	4	FALSE	FALSE	480266	143680	14.6981	66.222	0.593117	3.1088	410	366	0.528351	0	TRUE
d4_Col_09_Row_9	4	FALSE	FALSE	383796	111438	16.5989	66.486	0.319385	2.44982	41	264	0.134426	4	TRUE
d4_Col_09_Row_10	4	FALSE	FALSE	221747	38651	11.0104	66.408	1.43325	9.85616	57	61	0.483051	0	FALSE
d4_Col_09_Row_11	4	FALSE	FALSE	767676	235576	21.3862	66.355	0.234261	2.10366	616	99	0.861538	10	TRUE
d4_Col_09_Row_12	4	FALSE	FALSE	688420	213220	20.8598	66.268	0.145383	1.87728	518	439	0.541275	2	TRUE
d4_Col_09_Row_13	4	FALSE	FALSE	898814	278944	22.5735	66.235	0.243691	1.68571	319	823	0.279335	239	TRUE
d4_Col_09_Row_14	4	FALSE	FALSE	730218	199677	21.9213	66.496	0.137222	2.87965	268	469	0.363636	74	TRUE
d4_Col_09_Row_15	4	FALSE	FALSE	699940	202552	19.9942	66.471	0.26419	2.40542	477	78	0.859459	5	TRUE
d4_Col_09_Row_16	4	FALSE	FALSE	497821	145951	17.5552	66.204	0.295421	2.75497	297	54	0.846154	19	TRUE
d4_Col_09_Row_17	4	FALSE	FALSE	402465	131918	20.9768	66.461	0.257009	1.25691	232	152	0.604167	2	TRUE
d4_Col_09_Row_18	4	FALSE	FALSE	498516	150906	23.4537	66.507	0.411397	2.53019	270	266	0.503731	2	TRUE
d4_Col_09_Row_19	4	FALSE	FALSE	1036729	299560	28.8025	66.257	0.271674	1.83003	810	631	0.56211	4	TRUE
d4_Col_09_Row_20	4	FALSE	FALSE	430478	78107	24.1819	66.524	0.745846	5.17592	150	129	0.537634	0	FALSE
d4_Col_09_Row_21	4	FALSE	FALSE	760088	202792	23.1613	66.217	0.243883	2.5254	628	203	0.755716	2	TRUE
d4_Col_09_Row_22	4	FALSE	FALSE	98555	31010	17.5055	76.495	1.4753	5.39002	66	46	0.589286	2	FALSE
d4_Col_09_Row_23	4	FALSE	FALSE	564968	168964	17.0434	66.189	0.313662	2.42435	300	368	0.449102	8	TRUE
d4_Col_09_Row_24	4	FALSE	FALSE	211531	55825	13.7681	68.182	0.854439	4.37653	26	125	0.172185	0	FALSE
d4_Col_09_Row_25	4	FALSE	FALSE	467124	134465	17.6722	66.208	0.30019	3.68592	321	363	0.469298	4	TRUE
d4_Col_09_Row_26	4	FALSE	FALSE	517962	171409	18.7396	66.104	0.257331	2.03993	149	437	0.254266	59	TRUE
d4_Col_09_Row_27	4	FALSE	FALSE	64229	20857	12.8674	331.073	0.384782	5.20417	24	43	0.358209	5	FALSE
d4_Col_09_Row_28	4	FALSE	FALSE	256099	19876	14.429	67.51	2.06201	11.0381	40	21	0.655738	0	FALSE
d4_Col_09_Row_29	4	FALSE	FALSE	701672	212338	20.93	66.529	0.309148	2.03121	510	73	0.874786	1	TRUE
d4_Col_09_Row_30	4	FALSE	FALSE	480416	151801	21.5529	66.374	0.316328	2.81129	70	254	0.216049	7	TRUE
d4_Col_09_Row_31	4	FALSE	TRUE	336358	46538	18.1576	66.416	0.946945	8.7106	46	39	0.541176	1	FALSE
d4_Col_09_Row_32	4	FALSE	FALSE	56322	15616	12.648	304.182	1.45142	9.92871	36	11	0.765957	2	FALSE
d4_Col_09_Row_33	4	FALSE	FALSE	602695	162681	16.9586	66.148	0.228239	3.1059	355	361	0.49581	1	TRUE
d4_Col_09_Row_34	4	FALSE	FALSE	553412	169781	19.1841	66.113	0.218067	2.73618	223	330	0.403255	128	TRUE
d4_Col_09_Row_35	4	FALSE	FALSE	296886	85770	13.2651	66.134	0.510049	3.60427	157	80	0.662447	0	TRUE
d4_Col_09_Row_36	4	FALSE	FALSE	652749	196614	18.1898	66.354	0.342817	2.13954	203	436	0.317684	48	TRUE
d4_Col_09_Row_37	4	FALSE	FALSE	697162	194020	19.9912	66.216	0.230635	2.50337	176	460	0.27673	26	TRUE
d4_Col_09_Row_38	4	FALSE	FALSE	799944	226839	21.2019	66.071	0.154365	2.00143	143	615	0.188654	46	TRUE
d4_Col_09_Row_39	4	FALSE	FALSE	120917	6143	2.84837	66.365	6.18218	57.7606	2	1	0.666667	0	FALSE
d4_Col_09_Row_40	4	FALSE	FALSE	569744	166999	21.5792	66.286	0.129202	2.68079	173	392	0.306195	0	TRUE
d4_Col_10_Row_1	4	TRUE	FALSE	3878	1286	2.2284	66.345	16.8224	8.64486	1	0	1	0	FALSE
d4_Col_10_Row_2	4	FALSE	FALSE	504447	141986	17.2452	66.109	0.275544	2.47707	303	22	0.932308	0	FALSE
d4_Col_10_Row_3	4	FALSE	FALSE	630672	172320	17.4411	65.881	0.298288	2.40437	542	40	0.931271	25	TRUE
d4_Col_10_Row_4	4	FALSE	FALSE	312697	75079	12.2035	66.209	0.654783	5.70329	179	10	0.94709	8	TRUE
d4_Col_10_Row_5	4	FALSE	FALSE	479460	148394	16.6603	66.774	0.267559	2.34519	163	296	0.35512	0	TRUE
d4_Col_10_Row_6	4	FALSE	FALSE	771103	228306	19.5818	66.439	0.126491	1.58992	549	477	0.535088	0	TRUE
d4_Col_10_Row_7	4	FALSE	FALSE	573701	171932	17.4207	66.589	0.280292	2.29827	438	440	0.498861	0	TRUE
d4_Col_10_Row_8	4	FALSE	FALSE	300905	89473	15.0022	77.922	0.43222	1.73113	185	145	0.560606	0	FALSE
d4_Col_10_Row_9	4	FALSE	FALSE	471261	129673	17.4002	66.228	0.242279	2.87793	359	95	0.790749	0	TRUE
d4_Col_10_Row_10	4	FALSE	FALSE	66191	20827	12.148	413.485	0.346988	8.55904	31	27	0.534483	0	FALSE
d4_Col_10_Row_11	4	FALSE	FALSE	329139	105423	14.4787	66.26	0.527433	4.00716	77	206	0.272085	2	TRUE
d4_Col_10_Row_12	4	FALSE	FALSE	665685	189594	20.4796	66.381	0.197935	2.61867	470	69	0.871985	25	TRUE
d4_Col_10_Row_13	4	FALSE	FALSE	815134	218262	21.7166	66.283	0.138343	2.4796	514	225	0.695535	15	TRUE
d4_Col_10_Row_14	4	FALSE	FALSE	139848	26664	9.26159	66.888	2.10487	9.92078	66	32	0.673469	0	FALSE
d4_Col_10_Row_15	4	FALSE	FALSE	587032	176784	17.8652	66.383	0.194066	2.67833	293	303	0.491611	0	TRUE
d4_Col_10_Row_16	4	FALSE	FALSE	703262	185742	19.4561	67.102	0.211335	2.15605	221	354	0.384348	20	TRUE
d4_Col_10_Row_17	4	FALSE	FALSE	813460	244770	23.0034	66.763	0.217301	1.79048	538	612	0.467826	1	TRUE
d4_Col_10_Row_18	4	FALSE	FALSE	542084	140159	22.3892	66.199	0.331503	2.93555	133	307	0.302273	14	TRUE
d4_Col_10_Row_19	4	FALSE	FALSE	553876	153073	27.8433	66.444	0.391992	2.88422	290	228	0.559846	2	TRUE
d4_Col_10_Row_20	4	FALSE	FALSE	685658	196152	25.1557	66.41	0.225023	2.28705	161	472	0.254344	0	TRUE
d4_Col_10_Row_21	4	FALSE	FALSE	779721	220454	23.8397	66.439	0.209373	2.18794	239	462	0.340942	26	TRUE
d4_Col_10_Row_22	4	FALSE	FALSE	825527	249600	23.3806	66.517	0.181246	2.01018	185	571	0.244709	49	TRUE
d4_Col_10_Row_23	4	FALSE	FALSE	361571	93802	19.7222	66.216	0.36207	3.54251	141	121	0.538168	61	TRUE
d4_Col_10_Row_24	4	FALSE	FALSE	526435	134439	21.7517	66.581	0.284057	2.94672	373	282	0.569466	9	TRUE
d4_Col_10_Row_25	4	FALSE	FALSE	284896	88326	19.304	66.266	0.29185	3.43293	170	206	0.452128	0	TRUE
d4_Col_10_Row_26	4	FALSE	FALSE	307285	90368	21.6026	65.951	0.340551	2.38719	114	197	0.366559	19	TRUE
d4_Col_10_Row_27	4	TRUE	FALSE	57161	18837	14.0781	65.47	0.73948	5.65516	42	10	0.807692	0	FALSE
[truncated: 13 more rows]

## Sheet: Gene Filtering
The genes are listed by gene name with corresponding genomic coordinates, as annotated in Ensembl for mouse genome mm10
The columns (Chromosome, Ensembl ID, Gene Symbol, Strand, Start, End, Length, and Bio-Type) represent the Ensembl genomic coordinates and gene annotations of each gene resulting in at least one not-AS UMI across all time points and cells
The column B6 UMI and Cast UMI represent the total number of AS UMI counts assigned to each parental genome, and the column B6/(B6+Cast) Ratio is computed based on the AS UMI quantifications
The columns not-AS Detection Rate and AS Detection Rate represent the proportion of cells with a UMI count greater than 0, respectively for the not-AS and AS gene quantifications
The AS counts (B6 UMI and Cast UMI) of genes without a single aligned read covering a SNP position are represented by NA values
	not-AS Data	AS Data
Detected Genes [# genes]	34195	25770
Filtering fields [# removed genes]:			Filtering Criteria
Detection Rate	24820	20653	not-AS/AS Detection Rate > 0.2
SNP misannotation	99	99	(AS Detection Rate > 0.2) & (B6/(B6+Cast) Ratio < 0.1 | B6/(B6+Cast) Ratio > 0.9)
Removed Genes	24919	20752	Union of the above filtering criteria
Remaining Genes	9276	5018
Chromosome	Ensembl ID	Gene Symbol	Strand	Start	End	Length	Bio-type	B6 UMI [sum across all cells]	Cast UMI [sum across all cells]	B6/(B6+Cast) Ratio	not-AS Detection Rate	AS Detection Rate	not-AS Retained past filtering	AS Retained past filtering
1	ENSMUSG00000051951	Xkr4	-1	3205901	3671498	465597	protein_coding	20	7	0.740741	0.0163043	0.00475543	FALSE	FALSE
1	ENSMUSG00000103377	Gm37180	-1	3365731	3368549	2818	TEC	15	15	0.5	0.0122283	0.00747283	FALSE	FALSE
1	ENSMUSG00000104017	Gm37363	-1	3375556	3377788	2232	TEC	11	9	0.55	0.00679348	0.00339674	FALSE	FALSE
1	ENSMUSG00000103025	Gm37686	-1	3464977	3467285	2308	TEC	0	0		0.00475543	0	FALSE	FALSE
1	ENSMUSG00000103201	Gm37329	-1	3512451	3514507	2056	TEC	0	0		0.00407609	0	FALSE	FALSE
1	ENSMUSG00000103147	Gm7341	1	3531795	3532720	925	processed_pseudogene	0	0		0.000679348	0	FALSE	FALSE
1	ENSMUSG00000103161	Gm38148	-1	3592892	3595903	3011	TEC	30	40	0.428571	0.0163043	0.013587	FALSE	FALSE
1	ENSMUSG00000102331	Gm19938	-1	3647309	3658904	11595	sense_intronic	315	226	0.582255	0.129076	0.0869565	FALSE	FALSE
1	ENSMUSG00000102343	Gm37381	-1	3905739	3986215	80476	lincRNA	1	2	0.333333	0.414402	0.00203804	TRUE	FALSE
1	ENSMUSG00000025900	Rp1	-1	3999557	4409241	409684	protein_coding	0	7	0	0.000679348	0.000679348	FALSE	FALSE
1	ENSMUSG00000102948	Gm6101	-1	4256234	4260519	4285	processed_pseudogene	0	0		0	0	FALSE	FALSE
1	ENSMUSG00000025902	Sox17	-1	4490931	4497354	6423	protein_coding	22	30	0.423077	0.0237772	0.00611413	FALSE	FALSE
1	ENSMUSG00000104238	Gm37587	1	4496551	4499558	3007	processed_transcript	0	0		0	0	FALSE	FALSE
1	ENSMUSG00000102269	Gm7357	1	4522905	4526737	3832	processed_pseudogene	0	0		0.00407609	0	FALSE	FALSE
1	ENSMUSG00000102735	Gm7369	1	4610471	4611406	935	processed_pseudogene	0	1	0	0.00951087	0.000679348	FALSE	FALSE
1	ENSMUSG00000098104	Gm6085	-1	4687934	4689403	1469	processed_pseudogene	10	47	0.175439	0.349185	0.0271739	TRUE	FALSE
1	ENSMUSG00000102175	Gm6119	-1	4692219	4693424	1205	processed_pseudogene	0	2	0	0.00339674	0.000679348	FALSE	FALSE
1	ENSMUSG00000103265	Gm2053	-1	4735046	4735676	630	processed_pseudogene	0	1	0	0.000679348	0.000679348	FALSE	FALSE
1	ENSMUSG00000103922	Gm6123	1	4771131	4772199	1068	processed_pseudogene	2	3	0.4	0.0502717	0.00339674	FALSE	FALSE
1	ENSMUSG00000033845	Mrpl15	-1	4773206	4785739	12533	protein_coding	2924	2642	0.525332	0.993886	0.855978	TRUE	TRUE
1	ENSMUSG00000102275	Gm37144	-1	4778063	4779212	1149	TEC	0	1	0	0.015625	0.000679348	FALSE	FALSE
1	ENSMUSG00000025903	Lypla1	1	4807788	4848410	40622	protein_coding	184	500	0.269006	0.860054	0.153533	TRUE	FALSE
1	ENSMUSG00000104217	Gm37988	1	4807892	4886770	78878	protein_coding	11	0	1	0.00339674	0.00339674	FALSE	FALSE
1	ENSMUSG00000033813	Tcea1	1	4857814	4897909	40095	protein_coding	4	2	0.666667	0.951087	0.00271739	TRUE	FALSE
1	ENSMUSG00000062588	Gm6104	-1	4880049	4880651	602	processed_pseudogene	0	0		0.0224185	0	FALSE	FALSE
1	ENSMUSG00000103280	Gm37277	-1	4905751	4906861	1110	TEC	0	0		0.0013587	0	FALSE	FALSE
1	ENSMUSG00000002459	Rgs20	-1	4909576	5070285	160709	protein_coding	0	4	0	0.0305707	0.000679348	FALSE	FALSE
1	ENSMUSG00000102653	Gm37079	-1	4938576	4940710	2134	TEC	2	4	0.333333	0.00203804	0.00203804	FALSE	FALSE
1	ENSMUSG00000085623	Gm16041	1	4970857	4976820	5963	antisense	1	0	1	0.00271739	0.000679348	FALSE	FALSE
1	ENSMUSG00000033793	Atp6v1h	1	5070018	5162529	92511	protein_coding	2504	2111	0.542579	0.876359	0.692255	TRUE	TRUE
1	ENSMUSG00000104352	Gm7182	-1	5276106	5277337	1231	processed_pseudogene	0	0		0	0	FALSE	FALSE
1	ENSMUSG00000104046	Gm37567	1	5307739	5310017	2278	TEC	0	0		0.0013587	0	FALSE	FALSE
1	ENSMUSG00000102907	Gm38264	1	5403547	5405578	2031	TEC	0	0		0.000679348	0	FALSE	FALSE
1	ENSMUSG00000025905	Oprk1	1	5588466	5606131	17665	protein_coding	11	6	0.647059	0.0122283	0.00339674	FALSE	FALSE
1	ENSMUSG00000103936	Gm36965	-1	5617837	5618230	393	processed_pseudogene	0	0		0.000679348	0	FALSE	FALSE
1	ENSMUSG00000103519	Gm37429	-1	5842874	5844672	1798	TEC	0	0		0	0	FALSE	FALSE
1	ENSMUSG00000033774	Npbwr1	-1	5913707	5917398	3691	protein_coding	0	0		0.00203804	0	FALSE	FALSE
1	ENSMUSG00000025907	Rb1cc1	1	6206197	6276648	70451	protein_coding	390	446	0.466507	0.696332	0.246603	TRUE	TRUE
1	ENSMUSG00000090031	4732440D04Rik	-1	6209866	6215293	5427	antisense	48	76	0.387097	0.03125	0.0230978	FALSE	FALSE
1	ENSMUSG00000087247	Alkal1	1	6359218	6394731	35513	protein_coding	11	1	0.916667	0.00339674	0.00339674	FALSE	FALSE
1	ENSMUSG00000103355	Gm2147	1	6380394	6381032	638	processed_pseudogene	0	0		0.000679348	0	FALSE	FALSE
1	ENSMUSG00000103845	Gm19026	-1	6429655	6441296	11641	processed_pseudogene	1	0	1	0.00611413	0.000679348	FALSE	FALSE
1	ENSMUSG00000033740	St18	1	6487231	6860940	373709	protein_coding	5	3	0.625	0.00407609	0.00203804	FALSE	FALSE
1	ENSMUSG00000104385	Gm7449	1	6910560	6911222	662	processed_pseudogene	1	3	0.25	0.0387228	0.00203804	FALSE	FALSE
1	ENSMUSG00000102135	Gm37108	1	6916559	6923588	7029	processed_pseudogene	3	0	1	0.180707	0.00203804	FALSE	FALSE
1	ENSMUSG00000102534	Gm37225	1	6998217	6998541	324	processed_pseudogene	0	0		0	0	FALSE	FALSE
1	ENSMUSG00000051285	Pcmtd1	1	7088920	7173628	84708	protein_coding	389	303	0.562139	0.595788	0.163043	TRUE	FALSE
1	ENSMUSG00000098201	Gm26983	-1	7136199	7136586	387	processed_pseudogene	0	0		0.0183424	0	FALSE	FALSE
1	ENSMUSG00000103509	Gm38372	1	7148110	7152137	4027	TEC	16	39	0.290909	0.0380435	0.0149457	FALSE	FALSE
1	ENSMUSG00000048538	Gm9826	1	7177739	7179037	1298	processed_pseudogene	0	0		0.00407609	0	FALSE	FALSE
1	ENSMUSG00000097797	Gm26901	-1	7349406	7397869	48463	lincRNA	245	3	0.987903	0.0665761	0.0441576	FALSE	FALSE
1	ENSMUSG00000103067	Gm30414	1	7497968	7518149	20181	lincRNA	1	0	1	0.00883152	0.000679348	FALSE	FALSE
1	ENSMUSG00000103903	Rps2-ps2	1	7664081	7664961	880	processed_pseudogene	17	0	1	0.033288	0.0108696	FALSE	FALSE
1	ENSMUSG00000103557	Gm38216	-1	7728861	7730565	1704	processed_pseudogene	0	1	0	0.000679348	0.000679348	FALSE	FALSE
1	ENSMUSG00000025909	Sntg1	-1	8361475	9299878	938403	protein_coding	2	0	1	0.00203804	0.0013587	FALSE	FALSE
1	ENSMUSG00000102647	Gm38024	-1	8450960	8453491	2531	TEC	0	0		0	0	FALSE	FALSE
1	ENSMUSG00000086235	Gm16284	-1	8468426	8468825	399	processed_pseudogene	0	0		0.00271739	0	FALSE	FALSE
1	ENSMUSG00000102253	Gm38259	-1	8527780	8531313	3533	TEC	0	0		0	0	FALSE	FALSE
1	ENSMUSG00000103884	Gm37005	-1	8643696	8644859	1163	TEC	0	0		0	0	FALSE	FALSE
1	ENSMUSG00000084353	Gm15452	-1	8791923	8792162	239	processed_pseudogene	0	0		0.0285326	0	FALSE	FALSE
1	ENSMUSG00000103933	Gm36964	1	8815842	8816039	197	processed_pseudogene	0	0		0.107337	0	FALSE	FALSE
1	ENSMUSG00000076135	Gm24276	1	8816138	8816247	109	miRNA	1	0	1	0.0115489	0.000679348	FALSE	FALSE
1	ENSMUSG00000104504	Gm7445	1	8856763	8857102	339	processed_pseudogene	0	0		0	0	FALSE	FALSE
1	ENSMUSG00000066693	Gm7493	-1	8962996	8963621	625	processed_pseudogene	0	0		0.00271739	0	FALSE	FALSE
1	ENSMUSG00000102316	Gm37629	-1	9191067	9192116	1049	TEC	1	1	0.5	0.0013587	0.0013587	FALSE	FALSE
1	ENSMUSG00000102871	Gm37143	1	9286922	9290180	3258	TEC	0	0		0	0	FALSE	FALSE
1	ENSMUSG00000101571	Gm6187	-1	9396773	9398687	1914	processed_pseudogene	0	0		0.00883152	0	FALSE	FALSE
1	ENSMUSG00000104428	Gm18299	-1	9439741	9440376	635	processed_pseudogene	0	0		0.000679348	0	FALSE	FALSE
1	ENSMUSG00000102272	Gm7512	1	9450579	9451748	1169	processed_pseudogene	0	0		0.00339674	0	FALSE	FALSE
1	ENSMUSG00000061024	Rrs1	1	9545408	9547455	2047	protein_coding	3701	1993	0.649982	0.89606	0.809783	TRUE	TRUE
1	ENSMUSG00000025911	Adhfe1	1	9547948	9580673	32725	protein_coding	38	106	0.263889	0.0366848	0.0258152	FALSE	FALSE
1	ENSMUSG00000079671	2610203C22Rik	-1	9560832	9631175	70343	processed_transcript	1	0	1	0.00407609	0.000679348	FALSE	FALSE
1	ENSMUSG00000081441	Gm6161	1	9574548	9575649	1101	processed_pseudogene	0	0		0.00339674	0	FALSE	FALSE
1	ENSMUSG00000067879	3110035E14Rik	1	9601199	9627143	25944	protein_coding	0	0		0.000679348	0	FALSE	FALSE
1	ENSMUSG00000025912	Mybl1	-1	9667415	9700209	32794	protein_coding	112	110	0.504505	0.191576	0.0509511	FALSE	FALSE
1	ENSMUSG00000045210	Vcpip1	-1	9718622	9748382	29760	protein_coding	193	133	0.592025	0.576766	0.10462	TRUE	FALSE
1	ENSMUSG00000097893	1700034P13Rik	1	9747648	9791924	44276	antisense	5	8	0.384615	0.0108696	0.00475543	FALSE	FALSE
1	ENSMUSG00000025915	Sgk3	1	9798107	9900845	102738	protein_coding	258	220	0.539749	0.192255	0.111413	FALSE	FALSE
1	ENSMUSG00000046334	Gm6195	-1	9802197	9802553	356	processed_pseudogene	0	0		0.131114	0	FALSE	FALSE
1	ENSMUSG00000046101	Mcmdc2	1	9908638	9942085	33447	protein_coding	93	153	0.378049	0.0849185	0.0563859	FALSE	FALSE
1	ENSMUSG00000098234	Snhg6	-1	9941959	9944118	2159	lincRNA	1120	364	0.754717	0.972147	0.462636	TRUE	TRUE
1	ENSMUSG00000093178	Snord87	-1	9942463	9942549	86	snoRNA	7	19	0.269231	0.0733696	0.0163043	FALSE	FALSE
1	ENSMUSG00000099032	Tcf24	-1	9960163	9967932	7769	protein_coding	170	55	0.755556	0.0529891	0.0427989	FALSE	FALSE
1	ENSMUSG00000104025	E330040D14Rik	1	9967314	9968687	1373	TEC	0	0		0	0	FALSE	FALSE
1	ENSMUSG00000025916	Ppp1r42	-1	9968624	10009136	40512	protein_coding	0	0		0.00203804	0	FALSE	FALSE
1	ENSMUSG00000095780	Gm24674	-1	10009814	10009917	103	snRNA	0	0		0	0	FALSE	FALSE
1	ENSMUSG00000025917	Cops5	-1	10024601	10038168	13567	protein_coding	3661	3509	0.5106	0.980978	0.878397	TRUE	TRUE
1	ENSMUSG00000056763	Cspp1	1	10037987	10136768	98781	protein_coding	1760	1346	0.566645	0.803668	0.532609	TRUE	TRUE
1	ENSMUSG00000102356	1700047N06Rik	-1	10057025	10057944	919	TEC	0	0		0.000679348	0	FALSE	FALSE
1	ENSMUSG00000067851	Arfgef1	-1	10137571	10232670	95099	protein_coding	216	198	0.521739	0.675951	0.143342	TRUE	FALSE
1	ENSMUSG00000102556	Gm37569	-1	10197081	10198802	1721	TEC	6	10	0.375	0.0149457	0.00815217	FALSE	FALSE
1	ENSMUSG00000042501	Cpa6	-1	10324720	10719945	395225	protein_coding	0	0		0.0013587	0	FALSE	FALSE
1	ENSMUSG00000083422	Gm15604	-1	10554098	10555553	1455	processed_pseudogene	1	1	0.5	0.110054	0.0013587	FALSE	FALSE
1	ENSMUSG00000081417	Gm15603	1	10695123	10695614	491	processed_pseudogene	0	0		0.000679348	0	FALSE	FALSE
1	ENSMUSG00000103448	Gm37133	-1	10782456	10784377	1921	TEC	0	0		0.000679348	0	FALSE	FALSE
1	ENSMUSG00000100648	Gm28659	1	10868688	10869446	758	processed_pseudogene	4	12	0.25	0.107337	0.0108696	FALSE	FALSE
1	ENSMUSG00000048960	Prex2	1	10993465	11303681	310216	protein_coding	185	218	0.459057	0.137908	0.078125	FALSE	FALSE
1	ENSMUSG00000077318	Gm24173	-1	11134111	11134238	127	snoRNA	0	0		0	0	FALSE	FALSE
1	ENSMUSG00000101827	Gm28686	-1	11223566	11224174	608	processed_pseudogene	35	0	1	0.029212	0.0230978	FALSE	FALSE
1	ENSMUSG00000103494	Gm37410	-1	11363926	11366964	3038	TEC	0	8	0	0.0013587	0.000679348	FALSE	FALSE
1	ENSMUSG00000057715	A830018L16Rik	1	11414105	11975901	561796	protein_coding	86	43	0.666667	0.0699728	0.0271739	FALSE	FALSE
1	ENSMUSG00000103825	Gm38178	1	11416918	11419388	2470	TEC	52	17	0.753623	0.0285326	0.015625	FALSE	FALSE
1	ENSMUSG00000099845	Gm29273	-1	11608139	11608400	261	processed_pseudogene	0	0		0	0	FALSE	FALSE
1	ENSMUSG00000103561	Gm38069	1	11704207	11706350	2143	TEC	2	1	0.666667	0.00271739	0.00203804	FALSE	FALSE
1	ENSMUSG00000101610	Gm7560	1	12120960	12121832	872	processed_pseudogene	1	0	1	0.0163043	0.000679348	FALSE	FALSE
1	ENSMUSG00000093864	Gm22633	1	12374936	12375042	106	snRNA	0	0		0.0013587	0	FALSE	FALSE
1	ENSMUSG00000097628	Gm2383	1	12565577	12566383	806	processed_pseudogene	1	8	0.111111	0.0455163	0.00611413	FALSE	FALSE
1	ENSMUSG00000098163	Gm6216	1	12655867	12656553	686	processed_pseudogene	0	0		0.0013587	0	FALSE	FALSE
1	ENSMUSG00000097171	Gm17644	1	12667563	12673090	5527	lincRNA	0	2	0	0.000679348	0.000679348	FALSE	FALSE
1	ENSMUSG00000016918	Sulf1	1	12692277	12861192	168915	protein_coding	633	601	0.512966	0.549592	0.237772	TRUE	TRUE
1	ENSMUSG00000025938	Slco5a1	-1	12866549	12992650	126101	protein_coding	198	38	0.838983	0.0726902	0.0427989	FALSE	FALSE
1	ENSMUSG00000104518	Gm37162	-1	13059401	13059951	550	TEC	0	0		0	0	FALSE	FALSE
1	ENSMUSG00000069620	Gm5250	1	13062025	13062345	320	processed_pseudogene	51	20	0.71831	0.393342	0.044837	TRUE	FALSE
1	ENSMUSG00000099498	Gm29283	1	13068838	13078662	9824	lincRNA	0	4	0	0.00339674	0.00203804	FALSE	FALSE
1	ENSMUSG00000042414	Prdm14	-1	13113457	13127163	13706	protein_coding	301	1345	0.182868	0.213315	0.184103	TRUE	FALSE
1	ENSMUSG00000005886	Ncoa2	-1	13139105	13374083	234978	protein_coding	435	363	0.545113	0.463995	0.184103	TRUE	FALSE
1	ENSMUSG00000103506	Gm38376	-1	13177462	13179714	2252	TEC	8	44	0.153846	0.015625	0.0101902	FALSE	FALSE
1	ENSMUSG00000103495	Gm37409	-1	13234809	13236434	1625	TEC	2	6	0.25	0.00883152	0.00339674	FALSE	FALSE
1	ENSMUSG00000102639	Gm38223	-1	13289812	13290506	694	TEC	4	0	1	0.00339674	0.00203804	FALSE	FALSE
1	ENSMUSG00000104170	Gm37702	-1	13297036	13298907	1871	TEC	0	0		0	0	FALSE	FALSE
1	ENSMUSG00000103085	Gm38120	-1	13343563	13348204	4641	TEC	30	25	0.545455	0.0305707	0.0169837	FALSE	FALSE
1	ENSMUSG00000102664	Gm38380	-1	13354483	13356730	2247	TEC	21	21	0.5	0.064538	0.0197011	FALSE	FALSE
1	ENSMUSG00000101476	Gm29570	1	13376070	13388413	12343	antisense	0	0		0.000679348	0	FALSE	FALSE
1	ENSMUSG00000101171	Gm7593	-1	13407012	13407655	643	processed_pseudogene	0	0		0.00203804	0	FALSE	FALSE
1	ENSMUSG00000025935	Tram1	-1	13564698	13589910	25212	protein_coding	679	656	0.508614	0.845788	0.324049	TRUE	TRUE
1	ENSMUSG00000025937	Lactb2	-1	13623330	13660546	37216	protein_coding	2897	2711	0.516583	0.744565	0.620924	TRUE	TRUE
1	ENSMUSG00000102982	Gm38319	-1	13641483	13642748	1265	TEC	9	13	0.409091	0.00815217	0.00543478	FALSE	FALSE
1	ENSMUSG00000067813	Xkr9	1	13668771	13701723	32952	protein_coding	2	19	0.0952381	0.00475543	0.00475543	FALSE	FALSE
1	ENSMUSG00000097711	Gm5523	-1	13785883	13786879	996	processed_pseudogene	5	0	1	0.298234	0.00339674	TRUE	FALSE
1	ENSMUSG00000102166	Gm36947	-1	13846871	13849119	2248	TEC	0	0		0.0013587	0	FALSE	FALSE
1	ENSMUSG00000089358	Gm25491	1	13932378	13932685	307	misc_RNA	0	0		0	0	FALSE	FALSE
1	ENSMUSG00000025932	Eya1	-1	14168954	14310235	141281	protein_coding	43	189	0.185345	0.0849185	0.048913	FALSE	FALSE
1	ENSMUSG00000102588	Gm37444	-1	14255552	14255990	438	TEC	0	0		0.0013587	0	FALSE	FALSE
1	ENSMUSG00000054493	Gm9947	1	14752937	14776931	23994	antisense	5	0	1	0.00611413	0.00203804	FALSE	FALSE
1	ENSMUSG00000025930	Msc	-1	14753346	14755992	2646	protein_coding	71	107	0.398876	0.091712	0.048913	FALSE	FALSE
1	ENSMUSG00000103492	Gm37412	1	14788645	14792965	4320	TEC	0	2	0	0.000679348	0.000679348	FALSE	FALSE
1	ENSMUSG00000081201	Smt3h2-ps4	-1	14839869	14840156	287	processed_pseudogene	0	0		0	0	FALSE	FALSE
1	ENSMUSG00000082193	Rpl5-ps1	1	14865072	14865965	893	processed_pseudogene	0	0		0.13587	0	FALSE	FALSE
1	ENSMUSG00000032769	Trpa1	-1	14872648	14918862	46214	protein_coding	76	87	0.466258	0.0373641	0.0217391	FALSE	FALSE
1	ENSMUSG00000073737	Gm10566	-1	15268802	15269797	995	processed_pseudogene	0	0		0.00543478	0	FALSE	FALSE
1	ENSMUSG00000092083	Kcnb2	1	15287254	15723750	436496	protein_coding	0	0		0	0	FALSE	FALSE
1	ENSMUSG00000102937	Gm38116	1	15364302	15365834	1532	TEC	0	0		0	0	FALSE	FALSE
1	ENSMUSG00000104149	Gm37138	1	15556249	15558337	2088	TEC	0	0		0	0	FALSE	FALSE
1	ENSMUSG00000101652	Gm6060	-1	15760122	15760668	546	processed_pseudogene	0	0		0.0502717	0	FALSE	FALSE
1	ENSMUSG00000025925	Terf1	1	15805646	15844052	38406	protein_coding	3164	4734	0.400608	0.892663	0.803668	TRUE	TRUE
1	ENSMUSG00000104379	Gm37509	1	15853331	15856499	3168	TEC	53	61	0.464912	0.0224185	0.015625	FALSE	FALSE
1	ENSMUSG00000032719	Sbspon	-1	15853862	15892722	38860	protein_coding	6	0	1	0.00271739	0.00271739	FALSE	FALSE
1	ENSMUSG00000100652	Gm7634	1	16053335	16053887	552	processed_pseudogene	0	2	0	0.09375	0.0013587	FALSE	FALSE
1	ENSMUSG00000067795	4930444P10Rik	-1	16065979	16093325	27346	protein_coding	2	23	0.08	0.015625	0.0101902	FALSE	FALSE
1	ENSMUSG00000043716	Rpl7	-1	16101295	16104662	3367	protein_coding	21198	3573	0.855759	1	0.999321	TRUE	TRUE
1	ENSMUSG00000025921	Rdh10	1	16105774	16133734	27960	protein_coding	357	446	0.444583	0.294837	0.15625	TRUE	FALSE
1	ENSMUSG00000025920	Stau2	-1	16228674	16520112	291438	protein_coding	209	179	0.53866	0.355299	0.141304	TRUE	FALSE
1	ENSMUSG00000089982	Gm7568	1	16253592	16267921	14329	antisense	0	0		0	0	FALSE	FALSE
1	ENSMUSG00000025939	Ube2w	-1	16540790	16619489	78699	protein_coding	165	212	0.437666	0.444293	0.154212	TRUE	FALSE
1	ENSMUSG00000102457	Gm38342	1	16618560	16621539	2979	TEC	0	2	0	0.00271739	0.0013587	FALSE	FALSE
1	ENSMUSG00000079658	Eloc	-1	16641725	16657042	15317	protein_coding	3541	3168	0.527798	0.995245	0.85462	TRUE	TRUE
1	ENSMUSG00000097744	D030040B21Rik	1	16657552	16662278	4726	lincRNA	7	0	1	0.000679348	0.000679348	FALSE	FALSE
1	ENSMUSG00000100959	Gm7654	-1	16662980	16663662	682	processed_pseudogene	0	0		0	0	FALSE	FALSE
1	ENSMUSG00000025940	Tmem70	1	16665207	16678275	13068	protein_coding	1403	1185	0.542117	0.552989	0.443614	TRUE	TRUE
1	ENSMUSG00000025779	Ly96	1	16688051	16709611	21560	protein_coding	57	7	0.890625	0.0230978	0.0149457	FALSE	FALSE
1	ENSMUSG00000100093	Gm29649	-1	16758205	16758623	418	processed_pseudogene	7	1	0.875	0.00747283	0.00543478	FALSE	FALSE
1	ENSMUSG00000091020	Gm5828	-1	16768279	16770138	1859	processed_pseudogene	1	1	0.5	0.015625	0.0013587	FALSE	FALSE
1	ENSMUSG00000101640	Gm28376	1	16898185	17091631	193446	antisense	0	0		0	0	FALSE	FALSE
1	ENSMUSG00000104133	4921511E07Rik	1	16930970	16931796	826	TEC	0	0		0	0	FALSE	FALSE
1	ENSMUSG00000042686	Jph1	-1	16964560	17097889	133329	protein_coding	25	80	0.238095	0.235734	0.0461957	TRUE	FALSE
1	ENSMUSG00000100110	Gm28783	1	17124747	17128956	4209	lincRNA	0	0		0	0	FALSE	FALSE
1	ENSMUSG00000025777	Gdap1	1	17145362	17164271	18909	protein_coding	11	2	0.846154	0.00883152	0.00475543	FALSE	FALSE
1	ENSMUSG00000099899	Gm28784	1	17168403	17173103	4700	lincRNA	0	0		0	0	FALSE	FALSE
1	ENSMUSG00000100272	Gm28785	-1	17250114	17250492	378	processed_pseudogene	0	0		0	0	FALSE	FALSE
1	ENSMUSG00000100398	Gm5251	1	17394958	17395429	471	processed_pseudogene	27	9	0.75	0.0230978	0.0115489	FALSE	FALSE
1	ENSMUSG00000101589	Rbm6-ps1	-1	17397412	17400281	2869	processed_pseudogene	14	46	0.233333	0.134511	0.033288	FALSE	FALSE
1	ENSMUSG00000102048	Gm6075	-1	17429043	17429528	485	processed_pseudogene	34	1	0.971429	0.125679	0.0237772	FALSE	FALSE
1	ENSMUSG00000089534	Gm25166	1	17520001	17520111	110	snoRNA	0	0		0	0	FALSE	FALSE
1	ENSMUSG00000067780	Pi15	1	17601901	17630939	29038	protein_coding	6	34	0.15	0.00543478	0.00543478	FALSE	FALSE
1	ENSMUSG00000100053	Gm28154	-1	17615084	17641081	25997	antisense	0	2	0	0.0013587	0.000679348	FALSE	FALSE
1	ENSMUSG00000085125	Gm16070	-1	17676027	17727646	51619	antisense	12	15	0.444444	0.00475543	0.00339674	FALSE	FALSE
1	ENSMUSG00000025776	Crispld1	1	17727045	17766344	39299	protein_coding	14	46	0.233333	0.0461957	0.0217391	FALSE	FALSE
1	ENSMUSG00000099895	Gm28153	-1	17741915	17805417	63502	antisense	0	0		0.000679348	0	FALSE	FALSE
1	ENSMUSG00000100554	Gm7690	1	17947041	17948439	1398	processed_pseudogene	0	0		0.00271739	0	FALSE	FALSE
1	ENSMUSG00000099473	Gm18775	-1	17993010	17999622	6612	transcribed_unprocessed_pseudogene	0	0		0	0	FALSE	FALSE
1	ENSMUSG00000099591	Gm17969	1	17993813	17997483	3670	processed_pseudogene	1	1	0.5	0.00543478	0.0013587	FALSE	FALSE
1	ENSMUSG00000109887	Gm28756	-1	17994462	18059056	64594	processed_transcript	0	0		0.00339674	0	FALSE	FALSE
1	ENSMUSG00000101717	Gm45784	-1	18048100	18058269	10169	transcribed_unprocessed_pseudogene	0	0		0.000679348	0	FALSE	FALSE
1	ENSMUSG00000025774	Crisp4	-1	18115191	18145902	30711	protein_coding	0	0		0	0	FALSE	FALSE
1	ENSMUSG00000070977	Defb44-ps	-1	18210053	18223564	13511	unprocessed_pseudogene	0	0		0	0	FALSE	FALSE
1	ENSMUSG00000073735	Defb18	-1	18236473	18237443	970	protein_coding	0	0		0	0	FALSE	FALSE
1	ENSMUSG00000101685	Gm17837	-1	18262395	18263379	984	processed_pseudogene	6	0	1	0.017663	0.00407609	FALSE	FALSE
1	ENSMUSG00000101306	Gm5252	1	18708428	18709336	908	processed_pseudogene	0	0		0.000679348	0	FALSE	FALSE
1	ENSMUSG00000101644	Gm28343	1	19037266	19037377	111	processed_pseudogene	0	3	0	0.00883152	0.00203804	FALSE	FALSE
1	ENSMUSG00000099433	Gm28344	1	19062857	19063135	278	processed_pseudogene	0	0		0.000679348	0	FALSE	FALSE
1	ENSMUSG00000089787	Gm15825	-1	19063300	19104840	41540	antisense	0	0		0	0	FALSE	FALSE
1	ENSMUSG00000042596	Tfap2d	1	19103022	19166346	63324	protein_coding	0	0		0	0	FALSE	FALSE
1	ENSMUSG00000100720	Gm10075	-1	19153422	19153966	544	processed_pseudogene	0	0		0.0122283	0	FALSE	FALSE
1	ENSMUSG00000025927	Tfap2b	1	19208914	19238576	29662	protein_coding	1	0	1	0.00747283	0.000679348	FALSE	FALSE
1	ENSMUSG00000101117	Gm28341	-1	19320226	19320697	471	processed_pseudogene	0	0		0.00611413	0	FALSE	FALSE
1	ENSMUSG00000100204	Gm4849	1	19330939	19333184	2245	processed_pseudogene	2	0	1	0.0441576	0.0013587	FALSE	FALSE
1	ENSMUSG00000102597	Gm38382	1	19614269	19616767	2498	TEC	0	0		0	0	FALSE	FALSE
1	ENSMUSG00000043760	Pkhd1	-1	20057779	20618064	560285	protein_coding	179	10	0.94709	0.0842391	0.0427989	FALSE	FALSE
1	ENSMUSG00000104095	Gm37315	-1	20062070	20065548	3478	TEC	3	0	1	0.000679348	0.000679348	FALSE	FALSE
1	ENSMUSG00000090142	Gm15795	-1	20444258	20444810	552	processed_pseudogene	0	0		0.0122283	0	FALSE	FALSE
1	ENSMUSG00000099906	Gm28653	1	20669882	20684298	14416	lincRNA	0	0		0.000679348	0	FALSE	FALSE
1	ENSMUSG00000025929	Il17a	1	20730905	20734496	3591	protein_coding	0	0		0	0	FALSE	FALSE
1	ENSMUSG00000041872	Il17f	-1	20777146	20790617	13471	protein_coding	78	158	0.330508	0.0692935	0.0550272	FALSE	FALSE
1	ENSMUSG00000041859	Mcm3	-1	20802968	20820312	17344	protein_coding	15654	19833	0.441119	0.990489	0.986413	TRUE	TRUE
1	ENSMUSG00000099714	Gm20587	1	20821331	20822516	1185	processed_pseudogene	1	0	1	0.000679348	0.000679348	FALSE	FALSE
1	ENSMUSG00000102121	Gm28065	1	20836661	20839689	3028	lincRNA	0	0		0	0	FALSE	FALSE
1	ENSMUSG00000097934	6720483E21Rik	-1	20888650	20890473	1823	lincRNA	29	0	1	0.00339674	0.00339674	FALSE	FALSE
1	ENSMUSG00000025931	Paqr8	1	20890606	20939650	49044	protein_coding	226	39	0.85283	0.048913	0.0407609	FALSE	FALSE
1	ENSMUSG00000077314	Gm24171	-1	20915410	20915540	130	snoRNA	0	0		0	0	FALSE	FALSE
1	ENSMUSG00000041809	Efhc1	1	20951626	20990841	39215	protein_coding	3	0	1	0.00271739	0.000679348	FALSE	FALSE
1	ENSMUSG00000041779	Tram2	-1	20996299	21079229	82930	protein_coding	145	146	0.498282	0.186821	0.0720109	FALSE	FALSE
1	ENSMUSG00000100819	Gm2693	1	21178988	21187427	8439	unprocessed_pseudogene	0	0		0	0	FALSE	FALSE
1	ENSMUSG00000025933	Tmem14a	1	21218575	21230167	11592	protein_coding	28	22	0.56	0.127717	0.0237772	FALSE	FALSE
1	ENSMUSG00000102633	Gm38224	1	21234722	21236821	2099	TEC	0	0		0.0149457	0	FALSE	FALSE
1	ENSMUSG00000025934	Gsta3	1	21240589	21265661	25072	protein_coding	1284	353	0.784362	0.243886	0.219429	TRUE	TRUE
1	ENSMUSG00000099343	Gm28836	-1	21250359	21271593	21234	antisense	125	143	0.466418	0.0808424	0.0706522	FALSE	FALSE
1	ENSMUSG00000096375	Gm7094	1	21272403	21272906	503	unprocessed_pseudogene	0	0		0.000679348	0	FALSE	FALSE
1	ENSMUSG00000025936	Gm4956	-1	21285246	21298312	13066	transcribed_unprocessed_pseudogene	3	0	1	0.000679348	0.000679348	FALSE	FALSE
1	ENSMUSG00000093963	Gm21909	-1	21312517	21316320	3803	unprocessed_pseudogene	0	0		0.000679348	0	FALSE	FALSE
1	ENSMUSG00000067750	Khdc1a	1	21349641	21352200	2559	protein_coding	0	0		0.0013587	0	FALSE	FALSE
1	ENSMUSG00000086194	Gm16329	1	21354005	21355116	1111	unprocessed_pseudogene	0	5	0	0.000679348	0.000679348	FALSE	FALSE
1	ENSMUSG00000094436	Gm16327	1	21364803	21365030	227	processed_pseudogene	0	0		0	0	FALSE	FALSE
1	ENSMUSG00000041722	Khdc1c	1	21368331	21370845	2514	protein_coding	0	0		0	0	FALSE	FALSE
1	ENSMUSG00000028033	Kcnq5	-1	21398403	21961942	563539	protein_coding	7	5	0.583333	0.0122283	0.00203804	FALSE	FALSE
1	ENSMUSG00000104138	Gm36949	-1	21454691	21457017	2326	TEC	0	0		0.000679348	0	FALSE	FALSE
1	ENSMUSG00000082935	Gm7658	-1	21511933	21513056	1123	processed_pseudogene	4	42	0.0869565	0.447011	0.0305707	TRUE	FALSE
1	ENSMUSG00000103748	Gm38243	-1	21838948	21840514	1566	TEC	2	3	0.4	0.00407609	0.00271739	FALSE	FALSE
1	ENSMUSG00000099692	Gm5696	-1	22030064	22030615	551	processed_pseudogene	0	0		0.000679348	0	FALSE	FALSE
1	ENSMUSG00000100418	Gm28239	1	22237849	22238295	446	processed_pseudogene	0	0		0	0	FALSE	FALSE
1	ENSMUSG00000041670	Rims1	-1	22286251	22805994	519743	protein_coding	272	136	0.666667	0.169158	0.0889946	FALSE	FALSE
1	ENSMUSG00000101468	Gm7761	-1	22984863	22987125	2262	processed_pseudogene	0	0		0.000679348	0	FALSE	FALSE
1	ENSMUSG00000101227	Gm29506	-1	23048295	23235673	187378	sense_overlapping	0	0		0	0	FALSE	FALSE
1	ENSMUSG00000073730	4933415F23Rik	-1	23100473	23102253	1780	protein_coding	0	0		0.000679348	0	FALSE	FALSE
1	ENSMUSG00000097970	Gm27028	1	23291537	23291935	398	lincRNA	0	1	0	0.0013587	0.000679348	FALSE	FALSE
1	ENSMUSG00000100775	Gm29107	1	23293729	23294075	346	lincRNA	8	4	0.666667	0.00407609	0.00339674	FALSE	FALSE
1	ENSMUSG00000026158	Ogfrl1	-1	23366424	23397772	31348	protein_coding	488	359	0.576151	0.305027	0.170516	TRUE	FALSE
1	ENSMUSG00000097920	Gm7784	1	23479539	23480527	988	processed_pseudogene	4	4	0.5	0.0149457	0.00543478	FALSE	FALSE
1	ENSMUSG00000099503	Gm28822	1	23574587	23596664	22077	lincRNA	0	0		0	0	FALSE	FALSE
1	ENSMUSG00000026156	B3gat2	1	23761753	23849158	87405	protein_coding	0	11	0	0.0163043	0.0013587	FALSE	FALSE
1	ENSMUSG00000026155	Smap1	-1	23844846	23922317	77471	protein_coding	7	24	0.225806	0.746603	0.0122283	TRUE	FALSE
1	ENSMUSG00000026154	Sdhaf4	-1	23995939	24005656	9717	protein_coding	1561	2562	0.378608	0.505435	0.435462	TRUE	TRUE
1	ENSMUSG00000102495	Gm26524	1	24005505	24005894	389	TEC	0	0		0	0	FALSE	FALSE
1	ENSMUSG00000026153	Fam135a	-1	24011093	24100341	89248	protein_coding	200	151	0.569801	0.34375	0.0930707	TRUE	FALSE
1	ENSMUSG00000102398	Gm37580	1	24100625	24103424	2799	TEC	0	0		0	0	FALSE	FALSE
1	ENSMUSG00000026147	Col9a1	1	24177610	24252684	75074	protein_coding	2	0	1	0.0013587	0.0013587	FALSE	FALSE
1	ENSMUSG00000026141	Col19a1	-1	24261890	24587472	325582	protein_coding	7	2	0.777778	0.00339674	0.00271739	FALSE	FALSE
1	ENSMUSG00000099997	Tubb4b-ps2	-1	24594087	24595423	1336	processed_pseudogene	0	0		0.064538	0	FALSE	FALSE
1	ENSMUSG00000100131	Gm28439	-1	24611535	24612410	875	unprocessed_pseudogene	0	0		0.0149457	0	FALSE	FALSE
1	ENSMUSG00000067736	Gm10222	-1	24612407	24612700	293	unprocessed_pseudogene	0	0		0	0	FALSE	FALSE
1	ENSMUSG00000101939	Gm28438	-1	24612775	24613119	344	unprocessed_pseudogene	0	0		0.0264946	0	FALSE	FALSE
1	ENSMUSG00000101111	Gm28437	-1	24613189	24613971	782	unprocessed_pseudogene	0	0		0.751359	0	TRUE	FALSE
1	ENSMUSG00000100862	Gm10925	-1	24613974	24614651	677	unprocessed_pseudogene	0	0		0.258832	0	TRUE	FALSE
1	ENSMUSG00000102070	Gm28661	-1	24614885	24615565	680	unprocessed_pseudogene	0	0		0.127717	0	FALSE	FALSE
1	ENSMUSG00000101249	Gm29216	-1	24615706	24616197	491	unprocessed_pseudogene	0	0		0.0923913	0	FALSE	FALSE
1	ENSMUSG00000073725	Lmbrd1	1	24678630	24766301	87671	protein_coding	407	496	0.45072	0.336277	0.188859	TRUE	FALSE
1	ENSMUSG00000100808	Gm28594	-1	24910461	24911659	1198	processed_pseudogene	0	0		0	0	FALSE	FALSE
1	ENSMUSG00000100483	Gm28237	-1	24963209	24965158	1949	lincRNA	0	0		0	0	FALSE	FALSE
1	ENSMUSG00000100450	Gm9443	1	25011941	25012756	815	processed_pseudogene	0	0		0.00679348	0	FALSE	FALSE
1	ENSMUSG00000033569	Adgrb3	-1	25067476	25829707	762231	protein_coding	26	6	0.8125	0.0169837	0.00747283	FALSE	FALSE
1	ENSMUSG00000080849	Gm15702	1	25223730	25224173	443	processed_pseudogene	0	0		0	0	FALSE	FALSE
1	ENSMUSG00000104257	Gm20172	-1	25276404	25277954	1550	TEC	7	2	0.777778	0.00271739	0.00203804	FALSE	FALSE
1	ENSMUSG00000103209	Gm37331	-1	25296512	25299886	3374	TEC	0	1	0	0.000679348	0.000679348	FALSE	FALSE
1	ENSMUSG00000104027	Gm37211	-1	25314276	25317708	3432	TEC	0	0		0.000679348	0	FALSE	FALSE
1	ENSMUSG00000103214	Gm38286	-1	25345978	25349082	3104	TEC	0	0		0	0	FALSE	FALSE
1	ENSMUSG00000104100	Gm37880	-1	25362564	25365820	3256	TEC	0	0		0.00339674	0	FALSE	FALSE
1	ENSMUSG00000103889	Gm37011	-1	25608250	25611184	2934	TEC	0	0		0	0	FALSE	FALSE
1	ENSMUSG00000101301	Gm29214	-1	25614946	25615515	569	processed_pseudogene	0	3	0	0.00203804	0.0013587	FALSE	FALSE
1	ENSMUSG00000104221	Gm37051	-1	25620238	25623180	2942	TEC	3	0	1	0.0013587	0.0013587	FALSE	FALSE
1	ENSMUSG00000102250	Gm38260	-1	25672245	25676239	3994	TEC	2	5	0.285714	0.0013587	0.0013587	FALSE	FALSE
1	ENSMUSG00000102317	Gm37628	-1	25686062	25691501	5439	TEC	0	25	0	0.0013587	0.0013587	FALSE	FALSE
1	ENSMUSG00000103563	8030445P17Rik	-1	25722038	25724778	2740	TEC	2	2	0.5	0.00339674	0.00271739	FALSE	FALSE
1	ENSMUSG00000102659	Gm37077	-1	25755343	25759033	3690	TEC	0	0		0	0	FALSE	FALSE
1	ENSMUSG00000103924	Gm37895	-1	25775757	25780306	4549	TEC	0	0		0.0013587	0	FALSE	FALSE
1	ENSMUSG00000104132	Gm36952	-1	25797281	25800905	3624	TEC	8	0	1	0.00203804	0.0013587	FALSE	FALSE
1	ENSMUSG00000102747	Gm37602	-1	25804097	25807406	3309	TEC	0	2	0	0.00271739	0.000679348	FALSE	FALSE
1	ENSMUSG00000102386	2900022M07Rik	-1	25808956	25809972	1016	TEC	5	1	0.833333	0.00747283	0.00203804	FALSE	FALSE
1	ENSMUSG00000103004	2900002M20Rik	-1	25824390	25824719	329	TEC	0	0		0	0	FALSE	FALSE
1	ENSMUSG00000101618	Gm18443	-1	25996604	25997159	555	processed_pseudogene	0	0		0	0	FALSE	FALSE
1	ENSMUSG00000088111	Gm24064	1	26566833	26566938	105	snoRNA	0	0		0	0	FALSE	FALSE
1	ENSMUSG00000073722	4931408C20Rik	-1	26681814	26687460	5646	protein_coding	0	0		0.000679348	0	FALSE	FALSE
1	ENSMUSG00000095256	n-R5s209	-1	26959103	26959221	118	rRNA	0	2	0	0.00203804	0.0013587	FALSE	FALSE
1	ENSMUSG00000100310	Gm19641	-1	27336352	27336768	416	processed_pseudogene	0	0		0.00339674	0	FALSE	FALSE
1	ENSMUSG00000101514	Gm5524	1	27884046	27902396	18350	lincRNA	0	0		0.00271739	0	FALSE	FALSE
1	ENSMUSG00000101033	Gm18776	-1	27900419	27901072	653	processed_pseudogene	0	0		0.000679348	0	FALSE	FALSE
1	ENSMUSG00000101372	Gm19028	1	27989910	27991782	1872	processed_pseudogene	0	0		0.00339674	0	FALSE	FALSE
1	ENSMUSG00000086240	Gm7846	-1	28580499	28580772	273	processed_pseudogene	0	0		0.0529891	0	FALSE	FALSE
1	ENSMUSG00000048411	Gm597	-1	28776117	28780252	4135	protein_coding	0	0		0.00203804	0	FALSE	FALSE
1	ENSMUSG00000081557	Gm5697	-1	28800240	28802721	2481	processed_pseudogene	0	149	0	0.19769	0.0699728	FALSE	FALSE
1	ENSMUSG00000058590	Gm6462	1	28938036	28938339	303	processed_pseudogene	1	0	1	0.0013587	0.000679348	FALSE	FALSE
1	ENSMUSG00000101235	Gm18033	1	29219700	29220249	549	processed_pseudogene	0	0		0.000679348	0	FALSE	FALSE
1	ENSMUSG00000099492	Gm5525	-1	29484604	29485915	1311	processed_pseudogene	0	0		0.194293	0	FALSE	FALSE
1	ENSMUSG00000101726	Gm7858	1	29930094	29930715	621	processed_pseudogene	0	0		0.0163043	0	FALSE	FALSE
1	ENSMUSG00000096829	Gm23771	1	29985934	29986043	109	miRNA	0	0		0	0	FALSE	FALSE
1	ENSMUSG00000053185	Gm9898	-1	30718560	30719962	1402	lincRNA	0	0		0	0	FALSE	FALSE
1	ENSMUSG00000100261	Gm6473	1	30769687	30771815	2128	unprocessed_pseudogene	0	0		0.00543478	0	FALSE	FALSE
1	ENSMUSG00000101180	Gm2914	-1	30794548	30794875	327	processed_pseudogene	0	0		0.00271739	0	FALSE	FALSE
1	ENSMUSG00000048874	Phf3	-1	30802339	30873921	71582	protein_coding	184	163	0.530259	0.987092	0.103261	TRUE	FALSE
1	ENSMUSG00000103783	Gm37522	-1	30833548	30836431	2883	TEC	0	0		0.017663	0	FALSE	FALSE
1	ENSMUSG00000104315	Gm37906	-1	30865504	30868538	3034	TEC	0	0		0.0625	0	FALSE	FALSE
1	ENSMUSG00000026064	Ptp4a1	-1	30940302	30949770	9468	protein_coding	439	111	0.798182	0.276495	0.154891	TRUE	FALSE
1	ENSMUSG00000086151	Gm5698	-1	30977244	30977967	723	processed_pseudogene	0	0		0.00339674	0	FALSE	FALSE
1	ENSMUSG00000086726	Gm9458	-1	30986226	30986952	726	processed_pseudogene	0	2	0	0.000679348	0.000679348	FALSE	FALSE
1	ENSMUSG00000087346	Gm5699	-1	30998184	30998906	722	processed_pseudogene	0	0		0.00271739	0	FALSE	FALSE
1	ENSMUSG00000100237	Gm28644	1	31041919	31043675	1756	lincRNA	4	0	1	0.000679348	0.000679348	FALSE	FALSE
1	ENSMUSG00000098529	Gm27362	-1	31122725	31122862	137	rRNA	0	0		0	0	FALSE	FALSE
1	ENSMUSG00000086727	4931428L18Rik	-1	31135226	31222684	87458	protein_coding	2	0	1	0.00543478	0.000679348	FALSE	FALSE
1	ENSMUSG00000100910	Gm29128	1	31136026	31150105	14079	antisense	0	0		0	0	FALSE	FALSE
1	ENSMUSG00000099796	Gm7893	1	31164549	31164773	224	processed_pseudogene	0	0		0	0	FALSE	FALSE
1	ENSMUSG00000050217	Lgsn	1	31176401	31204725	28324	protein_coding	0	0		0.000679348	0	FALSE	FALSE
1	ENSMUSG00000100205	Gm4850	1	31267326	31267884	558	processed_pseudogene	0	0		0	0	FALSE	FALSE
1	ENSMUSG00000100592	Gm28645	1	31274892	31275455	563	processed_pseudogene	0	0		0	0	FALSE	FALSE
1	ENSMUSG00000094215	Gm6489	1	31286945	31287640	695	processed_pseudogene	0	0		0.0013587	0	FALSE	FALSE
1	ENSMUSG00000101093	Gm10307	1	31559540	31561400	1860	processed_pseudogene	0	0		0.0013587	0	FALSE	FALSE
1	ENSMUSG00000070960	Gm19680	1	31615149	31616661	1512	processed_pseudogene	0	0		0.0339674	0	FALSE	FALSE
1	ENSMUSG00000082159	Gm7910	1	31736057	31736891	834	processed_pseudogene	0	8	0	0.00611413	0.00543478	FALSE	FALSE
1	ENSMUSG00000026058	Khdrbs2	1	32172714	32658568	485854	protein_coding	0	11	0	0.080163	0.00543478	FALSE	FALSE
1	ENSMUSG00000064688	Gm25814	-1	32213133	32213239	106	snRNA	0	0		0	0	FALSE	FALSE
1	ENSMUSG00000103482	Gm37999	1	32473757	32475565	1808	TEC	0	0		0.000679348	0	FALSE	FALSE
1	ENSMUSG00000104313	Gm37911	1	32496444	32497988	1544	TEC	0	0		0.00815217	0	FALSE	FALSE
1	ENSMUSG00000102321	Gm37792	1	32539028	32542440	3412	TEC	0	6	0	0.00815217	0.00203804	FALSE	FALSE
1	ENSMUSG00000091318	Gm5415	-1	32543686	32547294	3608	protein_coding	0	0		0	0	FALSE	FALSE
1	ENSMUSG00000104433	Gm37426	1	32710179	32712648	2469	TEC	0	0		0.000679348	0	FALSE	FALSE
1	ENSMUSG00000089395	Gm23024	1	32726639	32726930	291	misc_RNA	0	0		0	0	FALSE	FALSE
1	ENSMUSG00000102926	Gm37151	-1	32967484	32972490	5006	TEC	4	0	1	0.00203804	0.0013587	FALSE	FALSE
1	ENSMUSG00000100497	Gm28624	-1	33028160	33030290	2130	processed_pseudogene	0	0		0	0	FALSE	FALSE
1	ENSMUSG00000100481	Gm7114	1	33100907	33102695	1788	processed_pseudogene	0	0		0.00271739	0	FALSE	FALSE
1	ENSMUSG00000100590	Gm4785	-1	33108905	33109655	750	processed_pseudogene	0	0		0	0	FALSE	FALSE
1	ENSMUSG00000100318	Gm18799	-1	33315670	33316582	912	processed_pseudogene	0	0		0	0	FALSE	FALSE
1	ENSMUSG00000101612	Gm7933	1	33371331	33373585	2254	processed_pseudogene	0	0		0.00203804	0	FALSE	FALSE
1	ENSMUSG00000065260	Gm23453	1	33422733	33422838	105	snRNA	0	0		0.000679348	0	FALSE	FALSE
1	ENSMUSG00000026134	Prim2	-1	33453810	33669795	215985	protein_coding	1618	663	0.709338	0.66712	0.483016	TRUE	TRUE
1	ENSMUSG00000101682	Gm29228	1	33482101	33482518	417	processed_pseudogene	6	3	0.666667	0.0740489	0.00543478	FALSE	FALSE
1	ENSMUSG00000102714	Gm37618	-1	33613758	33616832	3074	TEC	10	5	0.666667	0.00951087	0.00407609	FALSE	FALSE
1	ENSMUSG00000102093	Gm17813	1	33657781	33658108	327	processed_pseudogene	0	0		0.00271739	0	FALSE	FALSE
1	ENSMUSG00000103746	1700001G17Rik	1	33669824	33670712	888	TEC	1	0	1	0.0013587	0.000679348	FALSE	FALSE
1	ENSMUSG00000102198	Gm38173	-1	33671915	33674228	2313	TEC	0	0		0	0	FALSE	FALSE
1	ENSMUSG00000004768	Rab23	1	33719887	33742564	22677	protein_coding	1039	1267	0.450564	0.390625	0.325408	TRUE	TRUE
1	ENSMUSG00000042215	Bag2	-1	33745484	33757795	12311	protein_coding	292	388	0.429412	0.171196	0.11481	FALSE	FALSE
1	ENSMUSG00000042197	Zfp451	-1	33761545	33814595	53050	protein_coding	682	553	0.552227	0.76019	0.30231	TRUE	TRUE
1	ENSMUSG00000081402	Gm15455	-1	33836124	33838680	2556	processed_pseudogene	12	9	0.571429	0.0258152	0.00611413	FALSE	FALSE
1	ENSMUSG00000042182	Bend6	-1	33852052	33907816	55764	protein_coding	23	94	0.196581	0.0237772	0.0190217	FALSE	FALSE
1	ENSMUSG00000104416	Gm37067	-1	33889490	33891117	1627	TEC	0	9	0	0.00543478	0.00271739	FALSE	FALSE
1	ENSMUSG00000026131	Dst	1	33908225	34308661	400436	protein_coding	8092	3673	0.687803	0.980299	0.884511	TRUE	TRUE
1	ENSMUSG00000103596	Gm37354	1	33922455	33924838	2383	TEC	1	64	0.0153846	0.0183424	0.0122283	FALSE	FALSE
1	ENSMUSG00000099382	Gm28631	-1	33963352	33963685	333	processed_pseudogene	3	0	1	0.000679348	0.000679348	FALSE	FALSE
1	ENSMUSG00000103364	Gm38157	1	34032100	34033797	1697	TEC	23	2	0.92	0.0951087	0.00951087	FALSE	FALSE
1	ENSMUSG00000096992	Gm26788	-1	34165856	34178446	12590	processed_transcript	5	15	0.25	0.0108696	0.00407609	FALSE	FALSE
1	ENSMUSG00000103001	A930005N03Rik	-1	34269882	34271128	1246	TEC	0	0		0.00203804	0	FALSE	FALSE
1	ENSMUSG00000101206	Gm5266	1	34367371	34369003	1632	processed_pseudogene	0	0		0	0	FALSE	FALSE
1	ENSMUSG00000101462	Gm3052	-1	34415050	34417986	2936	transcribed_processed_pseudogene	0	0		0.00203804	0	FALSE	FALSE
1	ENSMUSG00000102336	Gm37233	-1	34427002	34433264	6262	lincRNA	0	2	0	0.0427989	0.000679348	FALSE	FALSE
1	ENSMUSG00000042111	Ccdc115	-1	34436670	34439672	3002	protein_coding	293	124	0.702638	0.592391	0.171196	TRUE	FALSE
1	ENSMUSG00000101711	Gm28306	-1	34439511	34444730	5219	antisense	4	11	0.266667	0.0217391	0.00951087	FALSE	FALSE
1	ENSMUSG00000026127	Imp4	1	34439851	34449356	9505	protein_coding	5626	4248	0.569779	0.951087	0.846467	TRUE	TRUE
1	ENSMUSG00000026126	Ptpn18	1	34459762	34475733	15971	protein_coding	764	4750	0.138556	0.684103	0.567935	TRUE	TRUE
1	ENSMUSG00000100280	Gm28417	-1	34468834	34473148	4314	processed_transcript	32	51	0.385542	0.0461957	0.0251359	FALSE	FALSE
1	ENSMUSG00000101223	4930568A12Rik	-1	34477167	34485933	8766	lincRNA	2	0	1	0.000679348	0.000679348	FALSE	FALSE
1	ENSMUSG00000026125	Prss39	1	34498410	34503063	4653	protein_coding	0	0		0.000679348	0	FALSE	FALSE
1	ENSMUSG00000026124	Cfc1	1	34535648	34544313	8665	protein_coding	217	352	0.381371	0.137228	0.103261	FALSE	FALSE
1	ENSMUSG00000101803	Gm28419	-1	34538086	34538560	474	processed_pseudogene	1	1	0.5	0.0013587	0.0013587	FALSE	FALSE
1	ENSMUSG00000037529	Prss40	-1	34543968	34560943	16975	protein_coding	13	0	1	0.00883152	0.0013587	FALSE	FALSE
1	ENSMUSG00000045174	Amer3	1	34579657	34590944	11287	protein_coding	0	0		0	0	FALSE	FALSE
1	ENSMUSG00000103521	Gm29730	-1	34610908	34612303	1395	processed_pseudogene	0	0		0	0	FALSE	FALSE
1	ENSMUSG00000104098	AA619741	-1	34635544	34636189	645	processed_pseudogene	0	0		0	0	FALSE	FALSE
1	ENSMUSG00000037509	Arhgef4	1	34678188	34813309	135121	protein_coding	115	132	0.465587	0.120924	0.0672554	FALSE	FALSE
1	ENSMUSG00000102537	Gm37224	1	34752775	34752922	147	processed_pseudogene	2	0	1	0.000679348	0.000679348	FALSE	FALSE
1	ENSMUSG00000104002	Gm38336	-1	34809360	34811908	2548	antisense	2	1	0.666667	0.0101902	0.0013587	FALSE	FALSE
1	ENSMUSG00000037503	Fam168b	-1	34813219	34843065	29846	protein_coding	227	233	0.493478	0.733696	0.16644	TRUE	FALSE
1	ENSMUSG00000104358	Gm37127	1	34823525	34826560	3035	TEC	0	0		0.0013587	0	FALSE	FALSE
1	ENSMUSG00000026123	Plekhb2	1	34849976	34879580	29604	protein_coding	1	2	0.333333	0.220109	0.00203804	TRUE	FALSE
1	ENSMUSG00000103548	Gm37670	-1	34969627	34969855	228	processed_pseudogene	0	0		0.0258152	0	FALSE	FALSE
1	ENSMUSG00000103760	Gm8009	1	34970065	34970500	435	processed_pseudogene	0	0		0	0	FALSE	FALSE
1	ENSMUSG00000104417	Gm37068	-1	35625606	35651297	25691	lincRNA	0	2	0	0.000679348	0.000679348	FALSE	FALSE
1	ENSMUSG00000101714	Gm28415	1	35806974	35810462	3488	lincRNA	0	0		0.000679348	0	FALSE	FALSE
1	ENSMUSG00000102531	1110002O04Rik	1	35879845	35881119	1274	lincRNA	6	1	0.857143	0.00271739	0.00203804	FALSE	FALSE
1	ENSMUSG00000103096	Gm8022	1	35958919	35959822	903	processed_pseudogene	0	0		0.000679348	0	FALSE	FALSE
1	ENSMUSG00000103708	Gm33222	-1	36002985	36011044	8059	lincRNA	130	15	0.896552	0.03125	0.0251359	FALSE	FALSE
1	ENSMUSG00000104201	4930535G08Rik	1	36011072	36011894	822	lincRNA	68	35	0.660194	0.0285326	0.0217391	FALSE	FALSE
1	ENSMUSG00000102434	Gm38049	-1	36029647	36031018	1371	TEC	0	0		0.000679348	0	FALSE	FALSE
1	ENSMUSG00000045216	Hs6st1	1	36068400	36106446	38046	protein_coding	730	830	0.467949	0.703804	0.387228	TRUE	TRUE
1	ENSMUSG00000104523	Gm37335	-1	36105384	36106446	1062	antisense	2	1	0.666667	0.0129076	0.00203804	FALSE	FALSE
1	ENSMUSG00000102202	Gm33280	1	36132042	36138746	6704	lincRNA	2	0	1	0.00203804	0.0013587	FALSE	FALSE
1	ENSMUSG00000037470	Uggt1	-1	36140027	36244720	104693	protein_coding	1303	941	0.58066	0.747283	0.408967	TRUE	TRUE
1	ENSMUSG00000098752	Mir6897	-1	36144252	36144313	61	miRNA	0	0		0	0	FALSE	FALSE
1	ENSMUSG00000047180	Neurl3	-1	36264597	36274679	10082	protein_coding	0	0		0.000679348	0	FALSE	FALSE
1	ENSMUSG00000037447	Arid5a	1	36307733	36324029	16296	protein_coding	34	10	0.772727	0.0319293	0.0122283	FALSE	FALSE
1	ENSMUSG00000102762	4930403P22Rik	1	36332708	36333420	712	lincRNA	0	0		0	0	FALSE	FALSE
1	ENSMUSG00000010453	Kansl3	-1	36335730	36369181	33451	protein_coding	488	471	0.508863	0.519701	0.217391	TRUE	TRUE
1	ENSMUSG00000037432	Fer1l5	1	36372291	36422110	49819	protein_coding	0	0		0	0	FALSE	FALSE
1	ENSMUSG00000001143	Lman2l	-1	36419871	36445271	25400	protein_coding	141	42	0.770492	0.258152	0.0523098	TRUE	FALSE
1	ENSMUSG00000037408	Cnnm4	1	36471620	36508764	37144	protein_coding	82	55	0.59854	0.078125	0.0387228	FALSE	FALSE
1	ENSMUSG00000001138	Cnnm3	1	36511867	36528237	16370	protein_coding	1799	1600	0.529273	0.425272	0.379076	TRUE	TRUE
1	ENSMUSG00000102845	Gm38033	-1	36527534	36528237	703	antisense	3	1	0.75	0.00203804	0.00203804	FALSE	FALSE
1	ENSMUSG00000067653	Ankrd23	-1	36530188	36536883	6695	protein_coding	1	1	0.5	0.00339674	0.0013587	FALSE	FALSE
1	ENSMUSG00000109510	Gm42417	-1	36530193	36539429	9236	protein_coding	0	1	0	0.000679348	0.000679348	FALSE	FALSE
1	ENSMUSG00000079610	Ankrd39	-1	36537507	36547445	9938	protein_coding	122	138	0.469231	0.171196	0.0509511	FALSE	FALSE
1	ENSMUSG00000026121	Sema4c	-1	36548639	36558349	9710	protein_coding	2	2	0.5	0.0692935	0.00203804	FALSE	FALSE
1	ENSMUSG00000087589	D430040D24Rik	1	36557701	36565613	7912	processed_transcript	15	3	0.833333	0.00951087	0.00611413	FALSE	FALSE
1	ENSMUSG00000046337	Fam178b	-1	36562692	36683183	120491	protein_coding	577	262	0.687723	0.369565	0.206522	TRUE	TRUE
1	ENSMUSG00000089906	Gm6428	1	36601802	36602146	344	processed_pseudogene	1	2	0.333333	0.00475543	0.00203804	FALSE	FALSE
1	ENSMUSG00000077939	Gm24133	1	36663965	36664039	74	miRNA	0	0		0	0	FALSE	FALSE
1	ENSMUSG00000061518	Cox5b	1	36691449	36693681	2232	protein_coding	3664	648	0.849722	0.97894	0.797554	TRUE	TRUE
1	ENSMUSG00000037351	Actr1b	-1	36698114	36714422	16308	protein_coding	2527	2082	0.548275	0.803668	0.683424	TRUE	TRUE
1	ENSMUSG00000102416	4933424G06Rik	1	36710149	36757953	47804	protein_coding	2	0	1	0.00611413	0.000679348	FALSE	FALSE
1	ENSMUSG00000104237	Gm33533	-1	36739048	36744792	5744	lincRNA	0	0		0	0	FALSE	FALSE
1	ENSMUSG00000026117	Zap70	1	36761798	36782818	21020	protein_coding	121	211	0.364458	0.10462	0.0774457	FALSE	FALSE
1	ENSMUSG00000026116	Tmem131	-1	36792191	36943666	151475	protein_coding	1482	1832	0.447194	0.792799	0.613451	TRUE	TRUE
1	ENSMUSG00000103016	Gm37506	-1	36871903	36872045	142	TEC	0	0		0.000679348	0	FALSE	FALSE
1	ENSMUSG00000102930	Gm38115	-1	36913601	36916539	2938	sense_intronic	21	58	0.265823	0.0394022	0.0217391	FALSE	FALSE
1	ENSMUSG00000103159	F830112A20Rik	-1	36922797	36926348	3551	TEC	6	1	0.857143	0.00203804	0.0013587	FALSE	FALSE
1	ENSMUSG00000080054	Rpl12-ps1	-1	36957930	36958427	497	processed_pseudogene	3	0	1	0.0964674	0.00203804	FALSE	FALSE
1	ENSMUSG00000095944	n-R5s210	1	37005439	37005557	118	rRNA	0	0		0	0	FALSE	FALSE
1	ENSMUSG00000050122	Vwa3b	1	37026596	37187613	161017	protein_coding	613	137	0.817333	0.279212	0.190897	TRUE	FALSE
1	ENSMUSG00000026114	Cnga3	1	37214434	37263384	48950	protein_coding	0	0		0.0101902	0	FALSE	FALSE
1	ENSMUSG00000026113	Inpp4a	1	37299865	37410736	110871	protein_coding	23	40	0.365079	0.0998641	0.0210598	FALSE	FALSE
1	ENSMUSG00000086064	4930439A04Rik	-1	37329667	37334172	4505	antisense	0	0		0	0	FALSE	FALSE
1	ENSMUSG00000026112	Coa5	-1	37417084	37430103	13019	protein_coding	1265	845	0.599526	0.733016	0.402853	TRUE	TRUE
1	ENSMUSG00000026111	Unc50	1	37430139	37439124	8985	protein_coding	0	0		0.660326	0	TRUE	FALSE
1	ENSMUSG00000026110	Mgat4a	-1	37439340	37541016	101676	protein_coding	0	0		0.169158	0	FALSE	FALSE
1	ENSMUSG00000103948	4930594C11Rik	-1	37485851	37488605	2754	TEC	0	0		0.00339674	0	FALSE	FALSE
1	ENSMUSG00000087233	Gm43213	-1	37487193	37488982	1789	processed_pseudogene	0	0		0.000679348	0	FALSE	FALSE
1	ENSMUSG00000026090	2010300C02Rik	-1	37611677	37720085	108408	protein_coding	0	0		0.017663	0	FALSE	FALSE
1	ENSMUSG00000104365	4930470B04Rik	1	37660722	37662647	1925	TEC	0	0		0	0	FALSE	FALSE
1	ENSMUSG00000060771	Tsga10	-1	37754776	37866429	111653	protein_coding	2	0	1	0.117527	0.0013587	FALSE	FALSE
1	ENSMUSG00000097268	Gm26805	1	37865299	37871388	6089	antisense	0	0		0	0	FALSE	FALSE
1	ENSMUSG00000037216	Lipt1	1	37871738	37876228	4490	protein_coding	0	0		0.165761	0	FALSE	FALSE
1	ENSMUSG00000026088	Mitd1	-1	37874801	37890411	15610	protein_coding	0	0		0.656929	0	TRUE	FALSE
1	ENSMUSG00000026087	Mrpl30	1	37890477	37898535	8058	protein_coding	11	9	0.55	0.968071	0.00883152	TRUE	FALSE
1	ENSMUSG00000087374	Gm15457	1	37933596	37954136	20540	antisense	0	0		0.000679348	0	FALSE	FALSE
1	ENSMUSG00000026085	Lyg1	-1	37946736	37957759	11023	protein_coding	0	0		0.00339674	0	FALSE	FALSE
1	ENSMUSG00000058407	Txndc9	-1	37985189	37997893	12704	protein_coding	0	0		0.952446	0	TRUE	FALSE
1	ENSMUSG00000026083	Eif5b	1	37998010	38055579	57569	protein_coding	0	0		1	0	TRUE	FALSE
1	ENSMUSG00000026082	Rev1	-1	38052786	38129801	77015	protein_coding	6	4	0.6	0.797554	0.00543478	TRUE	FALSE
1	ENSMUSG00000103804	Gm37062	-1	38076295	38077305	1010	sense_intronic	0	0		0.00271739	0	FALSE	FALSE
1	ENSMUSG00000102716	Gm5099	1	38132083	38159892	27809	lincRNA	0	0		0	0	FALSE	FALSE
1	ENSMUSG00000037138	Aff3	-1	38177326	38664955	487629	protein_coding	11	37	0.229167	0.188859	0.0108696	FALSE	FALSE
1	ENSMUSG00000085391	Gm16150	1	38235420	38246666	11246	antisense	0	0		0.00203804	0	FALSE	FALSE
1	ENSMUSG00000087131	Gm16152	1	38384949	38393974	9025	antisense	10	2	0.833333	0.00543478	0.0013587	FALSE	FALSE
1	ENSMUSG00000102984	Gm34727	1	38487519	38488047	528	processed_pseudogene	0	0		0.000679348	0	FALSE	FALSE
1	ENSMUSG00000048814	Lonrf2	-1	38793645	38836711	43066	protein_coding	74	0	1	0.0129076	0.0115489	FALSE	FALSE
1	ENSMUSG00000026080	Chst10	-1	38863867	38898161	34294	protein_coding	328	113	0.743764	0.0495924	0.0434783	FALSE	FALSE
1	ENSMUSG00000103647	Gm37707	1	38884754	38888072	3318	antisense	0	0		0	0	FALSE	FALSE
1	ENSMUSG00000102447	Gm6621	1	38907945	38908716	771	processed_pseudogene	9	1	0.9	0.015625	0.00679348	FALSE	FALSE
1	ENSMUSG00000067604	Nms	1	38939149	38950276	11127	protein_coding	0	0		0	0	FALSE	FALSE
1	ENSMUSG00000026078	Pdcl3	1	38985608	38997238	11630	protein_coding	4932	3418	0.590659	0.826087	0.762228	TRUE	TRUE
1	ENSMUSG00000103046	Gm37309	1	38992678	38994316	1638	TEC	5	0	1	0.00407609	0.0013587	FALSE	FALSE
1	ENSMUSG00000104188	Gm37821	-1	39048648	39057637	8989	lincRNA	0	0		0	0	FALSE	FALSE
1	ENSMUSG00000103182	Gm37091	-1	39081252	39083338	2086	TEC	0	0		0	0	FALSE	FALSE
1	ENSMUSG00000026077	Npas2	1	39193731	39363236	169505	protein_coding	0	0		0.0190217	0	FALSE	FALSE
1	ENSMUSG00000092563	Gm3617	1	39314899	39315453	554	processed_pseudogene	0	0		0.133832	0	FALSE	FALSE
1	ENSMUSG00000073702	Rpl31	1	39367842	39371911	4069	protein_coding	0	0		0.996603	0	TRUE	FALSE
1	ENSMUSG00000003134	Tbc1d8	-1	39371492	39478755	107263	protein_coding	0	3	0	0.165761	0.000679348	FALSE	FALSE
1	ENSMUSG00000104827	Gm24826	1	39519533	39519748	215	snoRNA	0	0		0.000679348	0	FALSE	FALSE
1	ENSMUSG00000003135	Cnot11	1	39534992	39546889	11897	protein_coding	1008	749	0.573705	0.706522	0.359375	TRUE	TRUE
1	ENSMUSG00000085894	Gm15832	-1	39547570	39552002	4432	processed_transcript	9	14	0.391304	0.15625	0.0108696	FALSE	FALSE
1	ENSMUSG00000077704	Snord89	-1	39548745	39548854	109	snoRNA	0	0		0.0013587	0	FALSE	FALSE
1	ENSMUSG00000048234	Rnf149	-1	39551296	39577405	26109	protein_coding	94	109	0.463054	0.586277	0.115489	TRUE	FALSE
1	ENSMUSG00000064936	Gm23722	-1	39573746	39573875	129	snoRNA	0	0		0.0298913	0	FALSE	FALSE
1	ENSMUSG00000102471	Gm5100	-1	39597417	39598005	588	processed_pseudogene	7	5	0.583333	0.147418	0.00815217	FALSE	FALSE
1	ENSMUSG00000050967	Creg2	-1	39618406	39651474	33068	protein_coding	43	1	0.977273	0.0115489	0.0101902	FALSE	FALSE
1	ENSMUSG00000097083	D930019O06Rik	1	39650176	39657390	7214	antisense	9	1	0.9	0.00951087	0.00339674	FALSE	FALSE
1	ENSMUSG00000057173	Rfx8	-1	39665301	39720997	55696	protein_coding	9	4	0.692308	0.00679348	0.00271739	FALSE	FALSE
1	ENSMUSG00000101634	1700066B17Rik	-1	39839175	39847334	8159	lincRNA	4	0	1	0.00679348	0.00203804	FALSE	FALSE
1	ENSMUSG00000026074	Map4k4	1	39900913	40026310	125397	protein_coding	2504	1720	0.592803	0.901495	0.630435	TRUE	TRUE
1	ENSMUSG00000026073	Il1r2	1	40074079	40125231	51152	protein_coding	2	9	0.181818	0.00883152	0.00543478	FALSE	FALSE
1	ENSMUSG00000097899	Gm16894	-1	40076228	40085851	9623	antisense	0	0		0	0	FALSE	FALSE
1	ENSMUSG00000026072	Il1r1	1	40225080	40317257	92177	protein_coding	11	3	0.785714	0.00407609	0.00271739	FALSE	FALSE
1	ENSMUSG00000103560	Gm38070	1	40238020	40244499	6479	TEC	0	0		0.0013587	0	FALSE	FALSE
1	ENSMUSG00000070942	Il1rl2	1	40324610	40367562	42952	protein_coding	20	3	0.869565	0.00747283	0.00407609	FALSE	FALSE
1	ENSMUSG00000103230	Gm17970	1	40353852	40354536	684	processed_pseudogene	0	0		0.00271739	0	FALSE	FALSE
1	ENSMUSG00000026069	Il1rl1	1	40429570	40465415	35845	protein_coding	0	0		0.000679348	0	FALSE	FALSE
1	ENSMUSG00000026070	Il18r1	1	40465552	40500854	35302	protein_coding	0	0		0	0	FALSE	FALSE
1	ENSMUSG00000026068	Il18rap	1	40515362	40551705	36343	protein_coding	0	0		0	0	FALSE	FALSE
1	ENSMUSG00000102676	Gm37435	-1	40582895	40586841	3946	TEC	0	0		0	0	FALSE	FALSE
1	ENSMUSG00000026062	Slc9a2	1	40680574	40769273	88699	protein_coding	5	8	0.384615	0.00407609	0.00339674	FALSE	FALSE
1	ENSMUSG00000103270	Gm37915	1	40771385	40785343	13958	antisense	0	0		0	0	FALSE	FALSE
1	ENSMUSG00000041945	Mfsd9	-1	40772038	40790687	18649	protein_coding	45	15	0.75	0.00747283	0.00679348	FALSE	FALSE
1	ENSMUSG00000100185	Gm28634	-1	41526931	41529543	2612	lincRNA	0	0		0	0	FALSE	FALSE
1	ENSMUSG00000100832	Gm29260	1	41781808	41939560	157752	lincRNA	0	0		0	0	FALSE	FALSE
1	ENSMUSG00000100178	Gm5267	1	42103289	42104333	1044	processed_pseudogene	0	0		0.00203804	0	FALSE	FALSE
1	ENSMUSG00000053640	Gm9915	1	42229726	42231108	1382	lincRNA	0	0		0	0	FALSE	FALSE
1	ENSMUSG00000100180	Gm28140	-1	42324590	42355937	31347	lincRNA	0	0		0	0	FALSE	FALSE
1	ENSMUSG00000103106	Gm37047	1	42491813	42495663	3850	TEC	0	0		0	0	FALSE	FALSE
1	ENSMUSG00000060424	Pantr1	-1	42590782	42694842	104060	lincRNA	0	0		0	0	FALSE	FALSE
1	ENSMUSG00000104199	4930420N18Rik	1	42651726	42652401	675	TEC	0	0		0	0	FALSE	FALSE
1	ENSMUSG00000093436	Gm20646	1	42694925	42744791	49866	sense_overlapping	0	0		0	0	FALSE	FALSE
1	ENSMUSG00000045515	Pou3f3	1	42695768	42703176	7408	protein_coding	0	1	0	0.0129076	0.000679348	FALSE	FALSE
1	ENSMUSG00000097063	Pantr2	-1	42707061	42713454	6393	processed_transcript	0	0		0.000679348	0	FALSE	FALSE
1	ENSMUSG00000099784	Dalir	1	42750712	42752881	2169	lincRNA	0	0		0	0	FALSE	FALSE
1	ENSMUSG00000060679	Mrps9	1	42851233	42905683	54450	protein_coding	5949	6307	0.485395	0.847147	0.819293	TRUE	TRUE
1	ENSMUSG00000041907	Gpr45	1	42952872	43035456	82584	protein_coding	6	57	0.0952381	0.0169837	0.0108696	FALSE	FALSE
1	ENSMUSG00000089088	Gm24001	1	43036845	43036929	84	miRNA	0	0		0	0	FALSE	FALSE
1	ENSMUSG00000070939	Tgfbrap1	-1	43047200	43098637	51437	protein_coding	135	60	0.692308	0.201087	0.0509511	TRUE	FALSE
1	ENSMUSG00000100269	Gm28782	1	43056267	43057134	867	antisense	0	0		0	0	FALSE	FALSE
1	ENSMUSG00000041878	8430432A02Rik	1	43092588	43093835	1247	antisense	0	0		0.000679348	0	FALSE	FALSE
1	ENSMUSG00000010290	AI597479	1	43098710	43115947	17237	protein_coding	266	156	0.630332	0.334239	0.132473	TRUE	FALSE
1	ENSMUSG00000008136	Fhl2	-1	43123074	43196984	73910	protein_coding	76	253	0.231003	0.143342	0.078125	FALSE	FALSE
1	ENSMUSG00000094497	Gm8210	1	43189156	43189638	482	processed_pseudogene	0	0		0.00339674	0	FALSE	FALSE
1	ENSMUSG00000099576	Gm29040	-1	43250156	43302925	52769	lincRNA	3	0	1	0.0013587	0.000679348	FALSE	FALSE
1	ENSMUSG00000099694	Gm29610	1	43270683	43271135	452	processed_pseudogene	0	0		0.0013587	0	FALSE	FALSE
1	ENSMUSG00000066877	Nck2	1	43444579	43570515	125936	protein_coding	33	10	0.767442	0.1875	0.0142663	FALSE	FALSE
1	ENSMUSG00000103422	Gm37536	1	43488447	43490937	2490	TEC	6	0	1	0.000679348	0.000679348	FALSE	FALSE
1	ENSMUSG00000103945	Gm38228	1	43560273	43561565	1292	TEC	13	17	0.433333	0.0183424	0.0108696	FALSE	FALSE
1	ENSMUSG00000026051	1500015O10Rik	1	43730602	43742578	11976	protein_coding	30	28	0.517241	0.017663	0.0129076	FALSE	FALSE
1	ENSMUSG00000100764	Gm29155	-1	43741961	43743895	1934	antisense	0	0		0.0991848	0	FALSE	FALSE
1	ENSMUSG00000100480	Gm29156	-1	43745784	43746282	498	lincRNA	0	0		0.0013587	0	FALSE	FALSE
1	ENSMUSG00000057363	Uxs1	-1	43746966	43827800	80834	protein_coding	304	335	0.475743	0.399457	0.213995	TRUE	TRUE
1	ENSMUSG00000090243	Gm16103	1	43785910	43787188	1278	processed_pseudogene	1	1	0.5	0.00407609	0.0013587	FALSE	FALSE
1	ENSMUSG00000100701	Gm19587	1	43888051	43888595	544	processed_pseudogene	0	0		0.0013587	0	FALSE	FALSE
1	ENSMUSG00000101395	Gm8241	1	43898294	43899109	815	processed_pseudogene	0	0		0.0013587	0	FALSE	FALSE
1	ENSMUSG00000041763	Tpp2	1	43933647	44003000	69353	protein_coding	1017	956	0.515459	0.961957	0.471467	TRUE	TRUE
1	ENSMUSG00000047343	Mettl21c	-1	44009408	44020034	10626	protein_coding	0	0		0.0013587	0	FALSE	FALSE
1	ENSMUSG00000090106	Gm15838	-1	44018470	44018649	179	processed_pseudogene	0	0		0.000679348	0	FALSE	FALSE
1	ENSMUSG00000091844	Gm8251	-1	44055952	44061936	5984	protein_coding	19	1	0.95	0.015625	0.00679348	FALSE	FALSE
1	ENSMUSG00000026049	Tex30	-1	44086613	44102441	15828	protein_coding	2074	1693	0.550571	0.755435	0.540082	TRUE	TRUE
1	ENSMUSG00000026047	Kdelc1	-1	44106546	44118808	12262	protein_coding	511	527	0.492293	0.383152	0.296875	TRUE	TRUE
1	ENSMUSG00000041684	Bivm	1	44118957	44144770	25813	protein_coding	575	281	0.671729	0.241848	0.156929	TRUE	FALSE
1	ENSMUSG00000026048	Ercc5	1	44147744	44181260	33516	protein_coding	811	809	0.500617	0.646739	0.35394	TRUE	TRUE
1	ENSMUSG00000046828	Mettl21e	-1	44204070	44218961	14891	protein_coding	0	0		0	0	FALSE	FALSE
1	ENSMUSG00000089703	Gm15833	1	44212162	44213118	956	processed_pseudogene	0	0		0.000679348	0	FALSE	FALSE
1	ENSMUSG00000100769	Gm28893	1	44392809	44394447	1638	processed_transcript	2	2	0.5	0.00271739	0.00271739	FALSE	FALSE
1	ENSMUSG00000101567	Txn-ps1	-1	44463923	44464231	308	processed_pseudogene	18	105	0.146341	0.289402	0.0794837	TRUE	FALSE
1	ENSMUSG00000056870	Gulp1	1	44551511	44796838	245327	protein_coding	68	43	0.612613	0.147418	0.0339674	FALSE	FALSE
1	ENSMUSG00000102319	Gm37626	1	44560885	44565447	4562	TEC	19	16	0.542857	0.0149457	0.0101902	FALSE	FALSE
1	ENSMUSG00000089877	Gm16102	1	44644279	44644698	419	processed_pseudogene	0	0		0.00611413	0	FALSE	FALSE
1	ENSMUSG00000101701	4930521E06Rik	-1	44739676	44744949	5273	antisense	0	0		0	0	FALSE	FALSE
1	ENSMUSG00000103071	Gm38110	1	44756942	44758492	1550	TEC	0	0		0	0	FALSE	FALSE
1	ENSMUSG00000100434	Gm3489	1	44839171	44839698	527	processed_pseudogene	0	0		0.0013587	0	FALSE	FALSE
1	ENSMUSG00000100013	Gm19480	-1	44873486	44874152	666	processed_pseudogene	0	0		0.000679348	0	FALSE	FALSE
1	ENSMUSG00000101251	Gm3496	-1	44924149	44924893	744	processed_pseudogene	0	1	0	0.00271739	0.000679348	FALSE	FALSE
1	ENSMUSG00000101937	Gm5268	1	45178067	45179006	939	processed_pseudogene	0	0		0.00203804	0	FALSE	FALSE
1	ENSMUSG00000026043	Col3a1	1	45311538	45349706	38168	protein_coding	0	1	0	0.00271739	0.000679348	FALSE	FALSE
1	ENSMUSG00000026042	Col5a2	-1	45374321	45503282	128961	protein_coding	60	286	0.17341	0.0591033	0.0421196	FALSE	FALSE
1	ENSMUSG00000104476	Gm38211	-1	45485836	45493052	7216	TEC	0	9	0	0.00271739	0.0013587	FALSE	FALSE
1	ENSMUSG00000100218	Gm8296	-1	45513532	45514055	523	processed_pseudogene	0	0		0	0	FALSE	FALSE
1	ENSMUSG00000100361	Gm7063	-1	45519774	45520754	980	processed_pseudogene	0	6	0	0.00611413	0.00407609	FALSE	FALSE
1	ENSMUSG00000100894	Gm8304	1	45602026	45602753	727	processed_pseudogene	0	0		0.0101902	0	FALSE	FALSE
1	ENSMUSG00000100843	Gm8307	1	45768337	45769486	1149	processed_pseudogene	0	0		0	0	FALSE	FALSE
1	ENSMUSG00000025995	Wdr75	1	45795166	45823619	28453	protein_coding	11697	11981	0.494003	0.973505	0.949049	TRUE	TRUE
1	ENSMUSG00000099850	Gm28906	-1	45833800	45836788	2988	processed_pseudogene	0	0		0	0	FALSE	FALSE
1	ENSMUSG00000084817	Gm5526	-1	45857332	45857754	422	processed_pseudogene	0	0		0.120245	0	FALSE	FALSE
1	ENSMUSG00000098549	Gm5269	-1	45889525	45890273	748	protein_coding	0	1	0	0.0013587	0.000679348	FALSE	FALSE
1	ENSMUSG00000099381	Gm18303	1	45905623	45906798	1175	processed_pseudogene	0	0		0	0	FALSE	FALSE
1	ENSMUSG00000025993	Slc40a1	-1	45908068	45926523	18455	protein_coding	1109	1121	0.497309	0.378397	0.286685	TRUE	TRUE
1	ENSMUSG00000099946	Gm9496	1	45971182	45976975	5793	processed_pseudogene	0	0		0	0	FALSE	FALSE
1	ENSMUSG00000070896	Rpl23a-ps1	1	45981548	45982012	464	processed_pseudogene	0	0		0.0203804	0	FALSE	FALSE
1	ENSMUSG00000099432	Gm18849	1	46056310	46058986	2676	unprocessed_pseudogene	1	0	1	0.000679348	0.000679348	FALSE	FALSE
1	ENSMUSG00000041144	Dnah7b	1	46066315	46373546	307231	protein_coding	0	0		0.0210598	0	FALSE	FALSE
1	ENSMUSG00000096047	n-R5s211	1	46374197	46374315	118	rRNA	0	0		0.0122283	0	FALSE	FALSE
1	ENSMUSG00000101262	Gm8326	1	46414502	46416932	2430	processed_pseudogene	13	25	0.342105	0.0828804	0.0258152	FALSE	FALSE
1	ENSMUSG00000101337	Dnah7c	1	46425592	46807476	381884	protein_coding	3	0	1	0.00339674	0.000679348	FALSE	FALSE
1	ENSMUSG00000025986	Slc39a10	-1	46807544	46892852	85308	protein_coding	787	477	0.622627	0.773777	0.35394	TRUE	TRUE
1	ENSMUSG00000100213	Gm28151	-1	46849529	46850479	950	lincRNA	8	23	0.258065	0.0230978	0.0101902	FALSE	FALSE
1	ENSMUSG00000103129	Gm37393	-1	46877203	46881072	3869	TEC	3	2	0.6	0.00407609	0.0013587	FALSE	FALSE
1	ENSMUSG00000100160	Gm28527	-1	46896583	46896879	296	processed_pseudogene	0	0		0.000679348	0	FALSE	FALSE
1	ENSMUSG00000101447	Gm28826	1	47153461	47189071	35610	lincRNA	0	0		0.00203804	0	FALSE	FALSE
1	ENSMUSG00000081185	Gm4852	-1	47365644	47366372	728	processed_pseudogene	0	0		0.0142663	0	FALSE	FALSE
1	ENSMUSG00000103246	Gm38090	-1	47433824	47435765	1941	TEC	0	0		0	0	FALSE	FALSE
1	ENSMUSG00000100530	Gm18117	1	47478868	47480198	1330	processed_pseudogene	0	0		0	0	FALSE	FALSE
1	ENSMUSG00000100033	Gm8337	1	47657693	47659630	1937	processed_pseudogene	2	3	0.4	0.143342	0.00339674	FALSE	FALSE
1	ENSMUSG00000096973	Gm5974	-1	48313866	48314851	985	processed_pseudogene	5	0	1	0.00747283	0.00339674	FALSE	FALSE
1	ENSMUSG00000101721	Gm8354	-1	48731579	48733090	1511	processed_pseudogene	0	0		0.0013587	0	FALSE	FALSE
1	ENSMUSG00000099376	Gm19124	1	48783663	48784593	930	processed_pseudogene	0	0		0	0	FALSE	FALSE
1	ENSMUSG00000097883	Gm8357	1	48881713	48882723	1010	processed_pseudogene	0	6	0	0.0991848	0.00407609	FALSE	FALSE
1	ENSMUSG00000099454	Gm8367	1	49236252	49237244	992	processed_pseudogene	0	0		0.000679348	0	FALSE	FALSE
1	ENSMUSG00000099627	Gm6757	-1	49399024	49400729	1705	processed_pseudogene	0	0		0	0	FALSE	FALSE
1	ENSMUSG00000099608	4933411E06Rik	1	50107470	50108962	1492	lincRNA	0	0		0	0	FALSE	FALSE
1	ENSMUSG00000084531	Gm25843	1	50559762	50560075	313	misc_RNA	0	0		0	0	FALSE	FALSE
1	ENSMUSG00000100816	Gm28321	1	50815375	50817701	2326	lincRNA	1	0	1	0.000679348	0.000679348	FALSE	FALSE
1	ENSMUSG00000026109	Tmeff2	1	50900647	51187270	286623	protein_coding	0	4	0	0.00951087	0.00203804	FALSE	FALSE
1	ENSMUSG00000100671	Gm28322	1	50904444	50905918	1474	lincRNA	7	0	1	0.0353261	0.00407609	FALSE	FALSE
1	ENSMUSG00000099924	Gm28320	1	51148309	51150581	2272	sense_intronic	0	0		0.00203804	0	FALSE	FALSE
1	ENSMUSG00000099625	Gm29325	1	51195221	51197748	2527	lincRNA	0	0		0.0203804	0	FALSE	FALSE
1	ENSMUSG00000101799	9330175M20Rik	-1	51218386	51333779	115393	antisense	0	0		0.000679348	0	FALSE	FALSE
1	ENSMUSG00000045954	Cavin2	1	51289126	51302960	13834	protein_coding	0	3	0	0.0013587	0.0013587	FALSE	FALSE
1	ENSMUSG00000099741	Gm5253	-1	51317528	51318552	1024	processed_pseudogene	0	0		0.00747283	0	FALSE	FALSE
1	ENSMUSG00000026107	Nabp1	-1	51465862	51478425	12563	protein_coding	156	87	0.641975	0.175951	0.048913	FALSE	FALSE
1	ENSMUSG00000099413	Gm17767	-1	51507086	51596718	89632	lincRNA	1	2	0.333333	0.00271739	0.0013587	FALSE	FALSE
1	ENSMUSG00000103424	Gm37535	-1	51527005	51529369	2364	TEC	0	0		0	0	FALSE	FALSE
1	ENSMUSG00000101741	Gm28055	-1	51696324	51746943	50619	lincRNA	0	5	0	0.000679348	0.000679348	FALSE	FALSE
1	ENSMUSG00000018417	Myo1b	-1	51749765	51916071	166306	protein_coding	1298	1851	0.412194	0.67731	0.480299	TRUE	TRUE
1	ENSMUSG00000101724	Gm29453	-1	51847840	51849118	1278	sense_intronic	0	12	0	0.00203804	0.0013587	FALSE	FALSE
1	ENSMUSG00000100313	Gm28323	-1	51877110	51879608	2498	sense_intronic	1	8	0.111111	0.00475543	0.00339674	FALSE	FALSE
1	ENSMUSG00000100696	Gm8419	-1	51938254	51938665	411	processed_pseudogene	0	2	0	0.00679348	0.0013587	FALSE	FALSE
1	ENSMUSG00000072324	Gm8420	-1	51940664	51941261	597	processed_pseudogene	0	1	0	0.0679348	0.000679348	FALSE	FALSE
1	ENSMUSG00000062939	Stat4	1	51987148	52107189	120041	protein_coding	145	95	0.604167	0.103261	0.0516304	FALSE	FALSE
1	ENSMUSG00000101628	Gm28177	1	52077261	52156087	78826	processed_transcript	0	0		0.000679348	0	FALSE	FALSE
1	ENSMUSG00000078291	Gm3940	-1	52090635	52091066	431	processed_pseudogene	0	0		0.121603	0	FALSE	FALSE
1	ENSMUSG00000109599	Gm31812	-1	52108121	52113751	5630	lincRNA	26	0	1	0.00271739	0.00271739	FALSE	FALSE
1	ENSMUSG00000026104	Stat1	1	52119440	52161865	42425	protein_coding	89	310	0.223058	0.201766	0.0767663	TRUE	FALSE
1	ENSMUSG00000026103	Gls	-1	52163448	52233232	69784	protein_coding	415	471	0.468397	0.712636	0.26087	TRUE	TRUE
1	ENSMUSG00000002881	Nab1	-1	52457294	52500679	43385	protein_coding	163	95	0.631783	0.220109	0.0631793	TRUE	FALSE
1	ENSMUSG00000097833	Gm5976	-1	52503234	52504229	995	processed_pseudogene	3	0	1	0.00883152	0.00203804	FALSE	FALSE
1	ENSMUSG00000101501	Rps27a-ps1	1	52522239	52522701	462	processed_pseudogene	0	15	0	0.0577446	0.00883152	FALSE	FALSE
1	ENSMUSG00000100120	Gm553	1	52522902	52582679	59777	lincRNA	0	0		0.000679348	0	FALSE	FALSE
1	ENSMUSG00000100007	Gm5527	1	52584518	52585159	641	processed_pseudogene	0	0		0.00679348	0	FALSE	FALSE
1	ENSMUSG00000043015	Nemp2	1	52630703	52651919	21216	protein_coding	302	208	0.592157	0.121603	0.0822011	FALSE	FALSE
1	ENSMUSG00000103630	Gm37242	-1	52653808	52655892	2084	TEC	0	0		0	0	FALSE	FALSE
1	ENSMUSG00000041439	Mfsd6	-1	52656286	52727462	71176	protein_coding	93	62	0.6	0.044837	0.0264946	FALSE	FALSE
1	ENSMUSG00000026102	Inpp1	-1	52785427	52817688	32261	protein_coding	64	44	0.592593	0.0618207	0.0298913	FALSE	FALSE
1	ENSMUSG00000041426	Hibch	1	52844929	52920986	76057	protein_coding	167	119	0.583916	0.294158	0.078125	TRUE	FALSE
1	ENSMUSG00000089802	Gm16107	-1	52873137	52873998	861	processed_pseudogene	1	0	1	0.0013587	0.000679348	FALSE	FALSE
1	ENSMUSG00000043629	1700019D03Rik	-1	52922324	53020179	97855	protein_coding	1493	158	0.9043	0.72962	0.377717	FALSE	FALSE
1	ENSMUSG00000026100	Mstn	1	53061640	53068079	6439	protein_coding	0	0		0	0	FALSE	FALSE
1	ENSMUSG00000060715	1700019A02Rik	-1	53158577	53187636	29059	protein_coding	561	266	0.678356	0.286685	0.186821	TRUE	FALSE
1	ENSMUSG00000026098	Pms1	-1	53189187	53297018	107831	protein_coding	481	544	0.469268	0.440897	0.243207	TRUE	TRUE
1	ENSMUSG00000026097	Ormdl1	1	53297095	53310309	13214	protein_coding	14	6	0.7	0.396739	0.00339674	TRUE	FALSE
1	ENSMUSG00000100679	Gm28778	1	53297111	53318035	20924	protein_coding	0	0		0.000679348	0	FALSE	FALSE
1	ENSMUSG00000026096	Osgepl1	1	53313624	53326343	12719	protein_coding	687	615	0.52765	0.32337	0.237092	TRUE	TRUE
1	ENSMUSG00000099913	Gm28551	-1	53325507	53352667	27160	protein_coding	1	0	1	0.00203804	0.000679348	FALSE	FALSE
1	ENSMUSG00000101838	Gm18800	-1	53326206	53342186	15980	transcribed_unprocessed_pseudogene	0	0		0	0	FALSE	FALSE
1	ENSMUSG00000026095	Asnsd1	-1	53344617	53352752	8135	protein_coding	762	387	0.663185	0.631793	0.358696	TRUE	TRUE
1	ENSMUSG00000096141	Dnah7a	-1	53397006	53706784	309778	protein_coding	52	3	0.945455	0.0591033	0.0203804	FALSE	FALSE
1	ENSMUSG00000026094	Stk17b	-1	53755506	53785224	29718	protein_coding	235	51	0.821678	0.53125	0.080163	TRUE	FALSE
1	ENSMUSG00000102405	Gm37863	1	53791201	53792657	1456	TEC	0	0		0	0	FALSE	FALSE
1	ENSMUSG00000042807	Hecw2	-1	53806876	54195168	388292	protein_coding	367	392	0.483531	0.304348	0.173234	TRUE	FALSE
1	ENSMUSG00000098443	Mir7681	1	53849424	53849495	71	miRNA	0	0		0.000679348	0	FALSE	FALSE
1	ENSMUSG00000102868	Gm37633	-1	54152397	54155096	2699	TEC	0	11	0	0.00339674	0.00203804	FALSE	FALSE
1	ENSMUSG00000094013	Gm25829	-1	54249102	54249208	106	snRNA	0	0		0	0	FALSE	FALSE
1	ENSMUSG00000025983	Ccdc150	1	54250683	54368727	118044	protein_coding	5	19	0.208333	0.0224185	0.00679348	FALSE	FALSE
1	ENSMUSG00000041303	Gtf3c3	-1	54396004	54438971	42967	protein_coding	662	561	0.541292	0.792799	0.351223	TRUE	TRUE
1	ENSMUSG00000073678	Pgap1	-1	54472994	54557684	84690	protein_coding	813	585	0.581545	0.623641	0.298913	TRUE	TRUE
1	ENSMUSG00000104136	Gm36955	-1	54518610	54520270	1660	TEC	70	43	0.619469	0.0251359	0.0190217	FALSE	FALSE
1	ENSMUSG00000052331	Ankrd44	-1	54645340	54926387	281047	protein_coding	23	9	0.71875	0.0373641	0.00747283	FALSE	FALSE
1	ENSMUSG00000102503	Gm37370	-1	54737166	54738575	1409	TEC	3	1	0.75	0.00271739	0.0013587	FALSE	FALSE
1	ENSMUSG00000102642	A130048G24Rik	-1	54913845	54916594	2749	TEC	1	4	0.2	0.00339674	0.00203804	FALSE	FALSE
1	ENSMUSG00000025982	Sf3b1	-1	54985169	55027481	42312	protein_coding	5324	5802	0.478519	0.995924	0.877717	TRUE	TRUE
1	ENSMUSG00000103030	E330011M16Rik	-1	55051319	55053112	1793	TEC	7	3	0.7	0.00407609	0.00339674	FALSE	FALSE
1	ENSMUSG00000025981	Coq10b	1	55052770	55072702	19932	protein_coding	314	243	0.563734	0.33356	0.148098	TRUE	FALSE
1	ENSMUSG00000101122	Gm17971	1	55066264	55067069	805	processed_pseudogene	21	20	0.512195	0.048913	0.0149457	FALSE	FALSE
1	ENSMUSG00000025980	Hspd1	-1	55077835	55088243	10408	protein_coding	3	257	0.0115385	1	0.130435	TRUE	FALSE
1	ENSMUSG00000073676	Hspe1	1	55088132	55091307	3175	protein_coding	9808	12329	0.443059	0.998641	0.993886	TRUE	TRUE
1	ENSMUSG00000100736	Gm5147	-1	55120080	55120873	793	processed_pseudogene	1	0	1	0.0298913	0.000679348	FALSE	FALSE
1	ENSMUSG00000089670	Gm16581	1	55127297	55128287	990	processed_pseudogene	0	0		0	0	FALSE	FALSE
1	ENSMUSG00000025979	Mob4	1	55131231	55154899	23668	protein_coding	306	205	0.598826	0.9375	0.201766	TRUE	TRUE
1	ENSMUSG00000061863	Gm6822	-1	55160747	55161053	306	processed_pseudogene	4	1	0.8	0.0108696	0.00339674	FALSE	FALSE
1	ENSMUSG00000025978	Rftn2	-1	55170159	55226782	56623	protein_coding	52	112	0.317073	0.0883152	0.0298913	FALSE	FALSE
1	ENSMUSG00000097649	Gm10561	1	55226251	55235622	9371	antisense	3	12	0.2	0.00951087	0.00339674	FALSE	FALSE
1	ENSMUSG00000046994	Mars2	1	55237177	55248470	11293	protein_coding	256	197	0.565121	0.338315	0.121603	TRUE	FALSE
1	ENSMUSG00000025977	Boll	-1	55248658	55363469	114811	protein_coding	37	31	0.544118	0.0672554	0.0224185	FALSE	FALSE
1	ENSMUSG00000100215	Gm8292	1	55335401	55335796	395	processed_pseudogene	5	3	0.625	0.588315	0.00475543	TRUE	FALSE
1	ENSMUSG00000101945	Gm29138	-1	55370016	55370363	347	processed_pseudogene	0	0		0.015625	0	FALSE	FALSE
1	ENSMUSG00000101085	Gm8531	-1	55381195	55382087	892	processed_pseudogene	1	0	1	0.000679348	0.000679348	FALSE	FALSE
1	ENSMUSG00000038349	Plcl1	1	55405921	55754285	348364	protein_coding	2	6	0.25	0.00543478	0.00339674	FALSE	FALSE
1	ENSMUSG00000102145	Gm38056	1	55440904	55445930	5026	TEC	0	0		0	0	FALSE	FALSE
1	ENSMUSG00000100309	Gm6644	-1	55444074	55445024	950	processed_pseudogene	0	0		0.00339674	0	FALSE	FALSE
1	ENSMUSG00000100944	Gm28900	1	56451407	56451562	155	processed_pseudogene	0	0		0.000679348	0	FALSE	FALSE
1	ENSMUSG00000045336	Hsfy2	-1	56636044	56637435	1391	protein_coding	0	0		0	0	FALSE	FALSE
1	ENSMUSG00000038331	Satb2	-1	56793981	56978650	184669	protein_coding	2	10	0.166667	0.13519	0.00407609	FALSE	FALSE
1	ENSMUSG00000087022	9130024F11Rik	1	56971412	57050084	78672	processed_transcript	0	2	0	0.00407609	0.000679348	FALSE	FALSE
1	ENSMUSG00000104310	Gm4081	1	56976803	56978640	1837	TEC	0	0		0	0	FALSE	FALSE
1	ENSMUSG00000094128	Gm23943	-1	56999155	56999275	120	miRNA	0	0		0.000679348	0	FALSE	FALSE
1	ENSMUSG00000101129	Gm5254	-1	57291425	57292401	976	processed_pseudogene	0	0		0.000679348	0	FALSE	FALSE
1	ENSMUSG00000097519	4930558J18Rik	-1	57359222	57377544	18322	lincRNA	106	63	0.627219	0.105299	0.0529891	FALSE	FALSE
1	ENSMUSG00000038323	1700066M21Rik	1	57377620	57385423	7803	protein_coding	151	80	0.65368	0.112092	0.046875	FALSE	FALSE
1	ENSMUSG00000048495	Tyw5	-1	57388237	57407101	18864	protein_coding	550	451	0.549451	0.516304	0.286005	TRUE	TRUE
1	ENSMUSG00000025971	Maip1	1	57406328	57417953	11625	protein_coding	356	295	0.546851	0.713315	0.246603	TRUE	TRUE
1	ENSMUSG00000088353	Gm24014	1	57467870	57468026	156	snRNA	0	0		0	0	FALSE	FALSE
1	ENSMUSG00000101826	Gm8581	-1	57518523	57519412	889	processed_pseudogene	0	0		0.0142663	0	FALSE	FALSE
1	ENSMUSG00000038305	Spats2l	1	57774162	57948394	174232	protein_coding	273	158	0.633411	0.216712	0.0815217	TRUE	FALSE
1	ENSMUSG00000054770	Kctd18	-1	57955101	58018956	63855	protein_coding	61	105	0.36747	0.19769	0.0625	FALSE	FALSE
1	ENSMUSG00000026039	Sgo2a	1	57995971	58025899	29928	protein_coding	3918	3399	0.535465	0.828125	0.709918	TRUE	TRUE
1	ENSMUSG00000063558	Aox1	1	58029931	58106413	76482	protein_coding	5	9	0.357143	0.0115489	0.00611413	FALSE	FALSE
1	ENSMUSG00000064294	Aox3	1	58113130	58200698	87568	protein_coding	78	26	0.75	0.0380435	0.0197011	FALSE	FALSE
1	ENSMUSG00000038242	Aox4	1	58210397	58268597	58200	protein_coding	61	43	0.586538	0.0353261	0.0258152	FALSE	FALSE
1	ENSMUSG00000089822	Gm15759	-1	58254117	58315656	61539	antisense	0	0		0.000679348	0	FALSE	FALSE
1	ENSMUSG00000079554	Aox2	1	58278326	58380259	101933	protein_coding	0	0		0.0013587	0	FALSE	FALSE
1	ENSMUSG00000103839	Gm37607	-1	58383512	58386134	2622	TEC	61	17	0.782051	0.0495924	0.0278533	FALSE	FALSE
1	ENSMUSG00000051223	Bzw1	1	58392898	58407353	14455	protein_coding	2471	3466	0.416203	0.996603	0.816576	TRUE	TRUE
1	ENSMUSG00000026034	Clk1	-1	58410189	58424066	13877	protein_coding	2502	2414	0.50895	0.899457	0.732337	TRUE	TRUE
1	ENSMUSG00000026035	Ppil3	-1	58430994	58445486	14492	protein_coding	427	351	0.548843	0.725543	0.237092	TRUE	TRUE
1	ENSMUSG00000026036	Nif3l1	1	58445151	58481816	36665	protein_coding	2587	2204	0.539971	0.809783	0.679348	TRUE	TRUE
1	ENSMUSG00000026037	Orc2	-1	58462771	58505109	42338	protein_coding	2899	2562	0.530855	0.947011	0.727582	TRUE	TRUE
1	ENSMUSG00000094245	Gm23966	-1	58466515	58466621	106	snRNA	0	0		0.000679348	0	FALSE	FALSE
1	ENSMUSG00000085054	Gm15834	1	58505148	58523230	18082	lincRNA	94	20	0.824561	0.0550272	0.0339674	FALSE	FALSE
1	ENSMUSG00000038174	Fam126b	-1	58522806	58586323	63517	protein_coding	736	453	0.619008	0.451766	0.275136	TRUE	TRUE
1	ENSMUSG00000026032	Ndufb3	1	58586384	58595964	9580	protein_coding	2816	3342	0.457291	0.976223	0.886549	TRUE	TRUE
1	ENSMUSG00000100202	Gm29389	-1	58625214	58625565	351	processed_pseudogene	0	0		0.00203804	0	FALSE	FALSE
1	ENSMUSG00000099490	Gm18802	1	58630375	58637344	6969	processed_pseudogene	0	0		0.000679348	0	FALSE	FALSE
1	ENSMUSG00000059647	Cbx3-ps7	1	58646688	58647239	551	processed_pseudogene	0	0		0.11413	0	FALSE	FALSE
1	ENSMUSG00000047528	Als2cr12	-1	58646903	58695989	49086	protein_coding	3	0	1	0.00679348	0.0013587	FALSE	FALSE
1	ENSMUSG00000102059	Gm20257	1	58652641	58655831	3190	transcribed_unprocessed_pseudogene	0	1	0	0.00271739	0.000679348	FALSE	FALSE
1	ENSMUSG00000026031	Cflar	1	58711508	58758884	47376	protein_coding	135	163	0.45302	0.122283	0.0631793	FALSE	FALSE
1	ENSMUSG00000100236	Gm3841	1	58785209	58785659	450	processed_pseudogene	0	0		0.00339674	0	FALSE	FALSE
1	ENSMUSG00000026029	Casp8	1	58795374	58847503	52129	protein_coding	48	48	0.5	0.0625	0.0305707	FALSE	FALSE
1	ENSMUSG00000102719	Gm37760	1	58797783	58801623	3840	TEC	0	2	0	0.139946	0.0013587	FALSE	FALSE
1	ENSMUSG00000099719	Gm28802	-1	58850085	58892792	42707	unprocessed_pseudogene	0	0		0.000679348	0	FALSE	FALSE
1	ENSMUSG00000026028	Trak2	-1	58900449	58973430	72981	protein_coding	1143	793	0.590393	0.470109	0.319973	TRUE	TRUE
1	ENSMUSG00000026027	Stradb	1	58973522	58995715	22193	protein_coding	19	64	0.228916	0.141984	0.0278533	FALSE	FALSE
1	ENSMUSG00000047383	C2cd6b	-1	58997123	59003539	6416	lincRNA	0	0		0	0	FALSE	FALSE
1	ENSMUSG00000099752	Gm29018	1	59014224	59059481	45257	antisense	0	0		0	0	FALSE	FALSE
1	ENSMUSG00000072295	C2cd6	-1	59050506	59094900	44394	protein_coding	0	0		0.00339674	0	FALSE	FALSE
1	ENSMUSG00000038079	Tmem237	-1	59100590	59120408	19818	protein_coding	1032	468	0.688	0.391984	0.249321	TRUE	TRUE
1	ENSMUSG00000097573	G730003C15Rik	1	59119833	59122141	2308	antisense	17	10	0.62963	0.00747283	0.00543478	FALSE	FALSE
1	ENSMUSG00000079550	Mpp4	-1	59120935	59163389	42454	protein_coding	21	49	0.3	0.0230978	0.0101902	FALSE	FALSE
1	ENSMUSG00000101586	Gm29017	1	59151047	59169320	18273	antisense	0	0		0.000679348	0	FALSE	FALSE
1	ENSMUSG00000026024	Als2	-1	59162926	59237231	74305	protein_coding	122	94	0.564815	0.317935	0.0808424	TRUE	FALSE
1	ENSMUSG00000026023	Cdk15	1	59256906	59352993	96087	protein_coding	14	5	0.736842	0.0142663	0.00747283	FALSE	FALSE
1	ENSMUSG00000099922	Gm29016	1	59378930	59392299	13369	lincRNA	3	1	0.75	0.00203804	0.00203804	FALSE	FALSE
1	ENSMUSG00000104502	Gm37737	-1	59447865	59449502	1637	TEC	3	46	0.0612245	0.0101902	0.00475543	FALSE	FALSE
1	ENSMUSG00000041075	Fzd7	1	59482424	59486955	4531	protein_coding	186	139	0.572308	0.601902	0.0951087	TRUE	FALSE
1	ENSMUSG00000097819	Gm26813	-1	59488480	59492605	4125	lincRNA	4	0	1	0.00543478	0.00271739	FALSE	FALSE
1	ENSMUSG00000047361	Gm973	1	59516264	59636417	120153	protein_coding	82	61	0.573427	0.0815217	0.029212	FALSE	FALSE
1	ENSMUSG00000026021	Sumo1	-1	59586558	59670834	84276	protein_coding	2	6	0.25	0.995924	0.00475543	TRUE	FALSE
1	ENSMUSG00000103821	D430013B06Rik	-1	59646200	59648071	1871	TEC	15	26	0.365854	0.0278533	0.0108696	FALSE	FALSE
1	ENSMUSG00000026020	Nop58	1	59684971	59719044	34073	protein_coding	12801	13439	0.487843	1	0.993207	TRUE	TRUE
1	ENSMUSG00000077345	Snord70	1	59691934	59692020	86	snoRNA	0	0		0.00815217	0	FALSE	FALSE
1	ENSMUSG00000089512	Gm26287	1	59704258	59704338	80	snoRNA	0	0		0.00747283	0	FALSE	FALSE
1	ENSMUSG00000089093	Snord11	1	59704790	59704873	83	snoRNA	2	0	1	0.00271739	0.0013587	FALSE	FALSE
1	ENSMUSG00000067336	Bmpr2	1	59763400	59879014	115614	protein_coding	275	299	0.479094	0.546196	0.151495	TRUE	FALSE
1	ENSMUSG00000104052	Gm38125	1	59801263	59804700	3437	TEC	3	2	0.6	0.00951087	0.00271739	FALSE	FALSE
1	ENSMUSG00000041040	Fam117b	1	59913006	59985346	72340	protein_coding	659	612	0.518489	0.469429	0.266984	TRUE	TRUE
1	ENSMUSG00000103696	Gm37531	1	59929688	59935102	5414	TEC	9	14	0.391304	0.0217391	0.00951087	FALSE	FALSE
1	ENSMUSG00000100901	Gm18829	-1	59950403	59952464	2061	processed_pseudogene	0	0		0	0	FALSE	FALSE
1	ENSMUSG00000026018	Ica1l	-1	59982490	60043184	60694	protein_coding	18	8	0.692308	0.0217391	0.00815217	FALSE	FALSE
1	ENSMUSG00000026019	Wdr12	-1	60069785	60098645	28860	protein_coding	2491	3167	0.440262	0.982337	0.807745	TRUE	TRUE
1	ENSMUSG00000026017	Carf	1	60098247	60153953	55706	protein_coding	57	54	0.513514	0.102582	0.0319293	FALSE	FALSE
1	ENSMUSG00000082609	Gm15464	1	60117255	60117685	430	processed_pseudogene	3	3	0.5	0.0414402	0.00271739	FALSE	FALSE
1	ENSMUSG00000073664	Nbeal1	1	60180599	60338328	157729	protein_coding	526	479	0.523383	0.695652	0.290082	TRUE	TRUE
1	ENSMUSG00000100516	Gm29332	-1	60267402	60267628	226	processed_pseudogene	0	1	0	0.000679348	0.000679348	FALSE	FALSE
1	ENSMUSG00000049439	Cyp20a1	1	60343323	60388060	44737	protein_coding	975	456	0.681342	0.532609	0.264266	TRUE	TRUE
1	ENSMUSG00000103822	6030460B20Rik	1	60353119	60354176	1057	TEC	23	2	0.92	0.0529891	0.0115489	FALSE	FALSE
1	ENSMUSG00000026782	Abi2	1	60409619	60481158	71539	protein_coding	578	552	0.511504	0.80163	0.297554	TRUE	TRUE
1	ENSMUSG00000026014	Raph1	-1	60482292	60567104	84812	protein_coding	330	295	0.528	0.664402	0.180707	TRUE	FALSE
1	ENSMUSG00000081562	Gm11575	-1	60522839	60523066	227	processed_pseudogene	0	0		0.0210598	0	FALSE	FALSE
1	ENSMUSG00000084400	Gm11576	1	60537020	60537436	416	processed_pseudogene	0	0		0.000679348	0	FALSE	FALSE
1	ENSMUSG00000082160	Gm11578	-1	60592251	60592709	458	processed_pseudogene	0	0		0.00679348	0	FALSE	FALSE
1	ENSMUSG00000103215	Gm38388	-1	60594807	60596236	1429	TEC	0	0		0	0	FALSE	FALSE
1	ENSMUSG00000084151	Gm11577	1	60700872	60701937	1065	processed_pseudogene	0	0		0	0	FALSE	FALSE
1	ENSMUSG00000101188	Eif4a-ps4	1	60703932	60705149	1217	processed_pseudogene	0	0		0.132473	0	FALSE	FALSE
1	ENSMUSG00000026012	Cd28	1	60716800	60773359	56559	protein_coding	3	2	0.6	0.00339674	0.0013587	FALSE	FALSE
1	ENSMUSG00000086795	Gm11579	-1	60776665	60781834	5169	lincRNA	0	1	0	0.00271739	0.000679348	FALSE	FALSE
1	ENSMUSG00000085965	2310016D23Rik	1	60778843	60803790	24947	lincRNA	0	0		0.00339674	0	FALSE	FALSE
1	ENSMUSG00000104069	Gm37198	1	60779352	60781461	2109	TEC	0	0		0.0013587	0	FALSE	FALSE
1	ENSMUSG00000083355	Gm11581	1	60809116	60809942	826	processed_pseudogene	0	3	0	0.000679348	0.000679348	FALSE	FALSE
1	ENSMUSG00000102549	Gm38137	1	60880338	60881738	1400	TEC	0	0		0.0013587	0	FALSE	FALSE
1	ENSMUSG00000081382	Rpl18-ps1	1	60900898	60901422	524	processed_pseudogene	7	13	0.35	0.415082	0.0129076	TRUE	FALSE
1	ENSMUSG00000080800	Gm11582	-1	60948230	60948465	235	processed_pseudogene	0	13	0	0.0183424	0.00679348	FALSE	FALSE
1	ENSMUSG00000026009	Icos	1	60977927	61000320	22393	protein_coding	4	0	1	0.00407609	0.000679348	FALSE	FALSE
1	ENSMUSG00000082804	Rpl17-ps1	1	61075674	61076225	551	processed_pseudogene	3	0	1	0.0298913	0.00203804	FALSE	FALSE
1	ENSMUSG00000085248	Gm11587	1	61301909	61307746	5837	lincRNA	1	0	1	0.000679348	0.000679348	FALSE	FALSE
1	ENSMUSG00000085447	9530026F06Rik	1	61378432	61395904	17472	lincRNA	0	0		0	0	FALSE	FALSE
1	ENSMUSG00000100965	Gm28449	1	61474951	61476028	1077	lincRNA	0	0		0	0	FALSE	FALSE
1	ENSMUSG00000102168	Gm36943	1	61545882	61546163	281	TEC	0	0		0	0	FALSE	FALSE
1	ENSMUSG00000086009	4930587A21Rik	-1	61616943	61621149	4206	lincRNA	1	0	1	0.000679348	0.000679348	FALSE	FALSE
1	ENSMUSG00000052062	Pard3b	1	61638824	62642284	1003460	protein_coding	38	23	0.622951	0.0197011	0.00951087	FALSE	FALSE
1	ENSMUSG00000103656	Gm37205	1	61654423	61657158	2735	TEC	0	0		0.000679348	0	FALSE	FALSE
1	ENSMUSG00000104402	Gm38012	1	61677249	61680277	3028	TEC	0	0		0	0	FALSE	FALSE
1	ENSMUSG00000085842	Pard3bos1	-1	61767415	61851540	84125	antisense	0	0		0	0	FALSE	FALSE
1	ENSMUSG00000103002	Gm38075	1	61805221	61806140	919	TEC	0	0		0.00203804	0	FALSE	FALSE
1	ENSMUSG00000100344	Gm29640	-1	61980930	61981207	277	processed_pseudogene	0	0		0	0	FALSE	FALSE
1	ENSMUSG00000102359	Gm38351	1	62247153	62249670	2517	TEC	1	0	1	0.0013587	0.000679348	FALSE	FALSE
1	ENSMUSG00000085400	Pard3bos3	-1	62456725	62499261	42536	antisense	0	0		0	0	FALSE	FALSE
1	ENSMUSG00000100750	Gm29084	-1	62534491	62535942	1451	antisense	0	0		0	0	FALSE	FALSE
1	ENSMUSG00000084333	Gm11599	1	62660839	62661716	877	processed_pseudogene	0	0		0.106658	0	FALSE	FALSE
1	ENSMUSG00000025969	Nrp2	1	62703285	62818695	115410	protein_coding	260	439	0.37196	0.284647	0.14538	TRUE	FALSE
1	ENSMUSG00000103032	Gm37121	1	62809302	62811857	2555	TEC	10	5	0.666667	0.00475543	0.00271739	FALSE	FALSE
1	ENSMUSG00000100426	Gm4208	-1	62821355	62832370	11015	lincRNA	3	0	1	0.00271739	0.00203804	FALSE	FALSE
1	ENSMUSG00000040865	Ino80d	-1	62958418	63114667	156249	protein_coding	199	272	0.422505	0.608016	0.142663	TRUE	FALSE
1	ENSMUSG00000081617	Rps13-ps7	1	63038214	63038581	367	processed_pseudogene	0	0		0.00271739	0	FALSE	FALSE
1	ENSMUSG00000081429	Rps27-ps1	1	63073774	63074019	245	processed_pseudogene	0	0		0.033288	0	FALSE	FALSE
1	ENSMUSG00000084799	Ino80dos	1	63113078	63158290	45212	lincRNA	5	25	0.166667	0.0407609	0.00883152	FALSE	FALSE
1	ENSMUSG00000101599	Gm20342	1	63117118	63126837	9719	lincRNA	100	172	0.367647	0.116848	0.0543478	FALSE	FALSE
1	ENSMUSG00000025968	Ndufs1	-1	63143596	63176833	33237	protein_coding	2011	2148	0.48353	0.932065	0.700408	TRUE	TRUE
1	ENSMUSG00000077884	Gm24557	1	63161855	63161943	88	miRNA	0	0		0.000679348	0	FALSE	FALSE
1	ENSMUSG00000025967	Eef1b2	1	63176825	63180486	3661	protein_coding	10399	11325	0.478687	1	0.999321	TRUE	TRUE
1	ENSMUSG00000064612	Gm26457	1	63178677	63178754	77	snoRNA	7	14	0.333333	0.0203804	0.0108696	FALSE	FALSE
1	ENSMUSG00000064602	Snora41	1	63179004	63179135	131	snoRNA	0	0		0.203804	0	TRUE	FALSE
1	ENSMUSG00000046856	Gpr1	-1	63182691	63214543	31852	protein_coding	4	1	0.8	0.00747283	0.00339674	FALSE	FALSE
1	ENSMUSG00000086730	Platr12	1	63200313	63207967	7654	processed_transcript	161	166	0.492355	0.186821	0.103261	FALSE	FALSE
1	ENSMUSG00000102536	1700039I01Rik	-1	63248021	63248499	478	TEC	1	0	1	0.0013587	0.000679348	FALSE	FALSE
1	ENSMUSG00000087561	Gm11608	-1	63266848	63273120	6272	lincRNA	0	0		0.0013587	0	FALSE	FALSE
1	ENSMUSG00000027520	Zdbf2	1	63273265	63314576	41311	protein_coding	2010	1921	0.51132	0.960598	0.67731	TRUE	TRUE
1	ENSMUSG00000094214	Gm23448	-1	63300280	63300383	103	snRNA	0	0		0	0	FALSE	FALSE
1	ENSMUSG00000081643	Gm11605	-1	63364720	63365365	645	processed_pseudogene	0	2	0	0.0360054	0.0013587	FALSE	FALSE
1	ENSMUSG00000025964	Adam23	1	63445891	63596276	150385	protein_coding	267	246	0.520468	0.271739	0.109375	TRUE	FALSE
1	ENSMUSG00000069085	Dytn	-1	63622851	63686927	64076	protein_coding	0	1	0	0.000679348	0.000679348	FALSE	FALSE
1	ENSMUSG00000025963	Mdh1b	-1	63698819	63730318	31499	protein_coding	0	0		0.00271739	0	FALSE	FALSE
1	ENSMUSG00000025962	Fastkd2	1	63730614	63754655	24041	protein_coding	210	199	0.513447	0.795516	0.144022	TRUE	FALSE
1	ENSMUSG00000025961	4933402D24Rik	-1	63754907	63769267	14360	protein_coding	0	0		0.000679348	0	FALSE	FALSE
1	ENSMUSG00000080817	Gm13751	-1	63844827	63845578	751	processed_pseudogene	2	0	1	0.00475543	0.0013587	FALSE	FALSE
1	ENSMUSG00000082373	Gm13754	1	63917848	63935932	18084	unitary_pseudogene	0	0		0.000679348	0	FALSE	FALSE
1	ENSMUSG00000025959	Klf7	-1	64029447	64122282	92835	protein_coding	768	720	0.516129	0.538723	0.261549	TRUE	TRUE
1	ENSMUSG00000097272	Gm26649	1	64029463	64032927	3464	lincRNA	0	0		0.00271739	0	FALSE	FALSE
1	ENSMUSG00000098487	Mir6899	-1	64042438	64042501	63	miRNA	1	2	0.333333	0.00203804	0.0013587	FALSE	FALSE
1	ENSMUSG00000086721	Gm13750	1	64150201	64150665	464	processed_pseudogene	0	4	0	0.0502717	0.00271739	FALSE	FALSE
1	ENSMUSG00000101895	Gm28981	-1	64185991	64303043	117052	lincRNA	0	0		0	0	FALSE	FALSE
1	ENSMUSG00000025958	Creb1	1	64532645	64604548	71903	protein_coding	325	371	0.466954	0.692935	0.200408	TRUE	TRUE
1	ENSMUSG00000025956	Mettl21a	-1	64606473	64617242	10769	protein_coding	303	141	0.682432	0.215353	0.112772	TRUE	FALSE
1	ENSMUSG00000101832	Gm28982	1	64617784	64626033	8249	lincRNA	0	0		0	0	FALSE	FALSE
1	ENSMUSG00000100437	Gm29152	1	64649935	64652756	2821	lincRNA	0	0		0	0	FALSE	FALSE
1	ENSMUSG00000087213	2810408I11Rik	-1	64679871	64690659	10788	processed_transcript	288	216	0.571429	0.240489	0.124321	TRUE	FALSE
1	ENSMUSG00000070871	Ccnyl1	1	64690455	64725644	35189	protein_coding	609	253	0.706497	0.372283	0.199049	TRUE	FALSE
1	ENSMUSG00000045005	Fzd5	-1	64730558	64737751	7193	protein_coding	607	509	0.543907	0.284647	0.188179	TRUE	FALSE
1	ENSMUSG00000102140	Gm38058	1	64736240	64740607	4367	TEC	1	0	1	0.00271739	0.000679348	FALSE	FALSE
1	ENSMUSG00000051344	Plekhm3	-1	64785983	64956824	170841	protein_coding	272	292	0.48227	0.247962	0.144022	TRUE	FALSE
1	ENSMUSG00000097264	Rpl31-ps24	1	64934402	64934780	378	processed_pseudogene	5	0	1	0.00475543	0.00339674	FALSE	FALSE
1	ENSMUSG00000084416	Rpl10a-ps1	-1	64993951	64994604	653	processed_pseudogene	3489	25	0.992886	0.994565	0.825408	FALSE	FALSE
1	ENSMUSG00000025955	Akr1cl	-1	65012689	65032759	20070	protein_coding	56	10	0.848485	0.0482337	0.00815217	FALSE	FALSE
1	ENSMUSG00000090042	Gm8550	1	65028080	65028732	652	processed_pseudogene	53	19	0.736111	0.03125	0.0163043	FALSE	FALSE
1	ENSMUSG00000070870	Cryge	-1	65048554	65051149	2595	protein_coding	0	4	0	0.0258152	0.0013587	FALSE	FALSE
1	ENSMUSG00000067299	Crygd	-1	65061872	65063452	1580	protein_coding	334	11	0.968116	0.0726902	0.0516304	FALSE	FALSE
1	ENSMUSG00000025952	Crygc	-1	65071525	65073689	2164	protein_coding	175	17	0.911458	0.0441576	0.0339674	FALSE	FALSE
1	ENSMUSG00000073658	Crygb	-1	65080219	65082288	2069	protein_coding	19	0	1	0.00543478	0.00407609	FALSE	FALSE
1	ENSMUSG00000044429	Cryga	-1	65100389	65103373	2984	protein_coding	10	4	0.714286	0.0373641	0.00747283	FALSE	FALSE
1	ENSMUSG00000100846	Gm28845	-1	65100619	65119558	18939	protein_coding	1	2	0.333333	0.00203804	0.00203804	FALSE	FALSE
1	ENSMUSG00000044816	D630023F18Rik	-1	65105285	65123214	17929	protein_coding	299	45	0.869186	0.261549	0.0686141	TRUE	FALSE
1	ENSMUSG00000025950	Idh1	-1	65158616	65186500	27884	protein_coding	2987	2390	0.555514	0.774457	0.641304	TRUE	TRUE
1	ENSMUSG00000025949	Pikfyve	1	65186683	65278695	92012	protein_coding	399	315	0.558824	0.651495	0.185462	TRUE	FALSE
1	ENSMUSG00000025946	Pth2r	1	65282056	65389244	107188	protein_coding	9	3	0.75	0.00543478	0.00475543	FALSE	FALSE
1	ENSMUSG00000099383	Gm28925	-1	65421770	65421937	167	unprocessed_pseudogene	0	1	0	0.000679348	0.000679348	FALSE	FALSE
1	ENSMUSG00000100439	Gm28922	-1	65470201	65470508	307	processed_pseudogene	0	1	0	0.00679348	0.000679348	FALSE	FALSE
1	ENSMUSG00000082774	Gm8805	1	65552682	65552994	312	processed_pseudogene	93	15	0.861111	0.408967	0.0720109	TRUE	FALSE
1	ENSMUSG00000025945	Crygf	1	65926520	65928307	1787	protein_coding	0	2	0	0.00679348	0.000679348	FALSE	FALSE
1	ENSMUSG00000081623	Gm8809	-1	66032183	66032925	742	processed_pseudogene	0	0		0.00203804	0	FALSE	FALSE
1	ENSMUSG00000083242	Gm15659	1	66033085	66033425	340	processed_pseudogene	0	1	0	0.203125	0.000679348	TRUE	FALSE
1	ENSMUSG00000015222	Map2	1	66175273	66442583	267310	protein_coding	43	13	0.767857	0.0794837	0.0108696	FALSE	FALSE
1	ENSMUSG00000073656	Gm10558	-1	66322276	66328796	6520	antisense	1	0	1	0.0013587	0.000679348	FALSE	FALSE
1	ENSMUSG00000065694	Gm25411	1	66436082	66436232	150	snRNA	3	0	1	0.0013587	0.0013587	FALSE	FALSE
1	ENSMUSG00000055567	Unc80	1	66468367	66699148	230781	protein_coding	22	18	0.55	0.0570652	0.0115489	FALSE	FALSE
1	ENSMUSG00000103375	Gm37181	-1	66690630	66692356	1726	TEC	0	0		0.00339674	0	FALSE	FALSE
1	ENSMUSG00000026005	Rpe	1	66700831	66719805	18974	protein_coding	343	205	0.625912	0.863451	0.1875	TRUE	FALSE
1	ENSMUSG00000026004	Kansl1l	-1	66719248	66817562	98314	protein_coding	44	42	0.511628	0.11481	0.0353261	FALSE	FALSE
1	ENSMUSG00000102559	Gm37570	-1	66765626	66768731	3105	TEC	0	0		0.00475543	0	FALSE	FALSE
1	ENSMUSG00000102374	Gm38387	-1	66769290	66771866	2576	TEC	13	1	0.928571	0.00951087	0.00339674	FALSE	FALSE
1	ENSMUSG00000102776	Gm38162	1	66775511	66780107	4596	TEC	166	3	0.982249	0.0713315	0.0366848	FALSE	FALSE
1	ENSMUSG00000082057	Gm15789	1	66783913	66786445	2532	processed_pseudogene	13	0	1	0.0129076	0.00407609	FALSE	FALSE
1	ENSMUSG00000103706	6820402A03Rik	-1	66793645	66796298	2653	TEC	17	17	0.5	0.0129076	0.00951087	FALSE	FALSE
1	ENSMUSG00000103756	Gm37285	-1	66799659	66800797	1138	TEC	3	0	1	0.000679348	0.000679348	FALSE	FALSE
1	ENSMUSG00000103382	Gm37755	1	66812315	66814493	2178	TEC	2	0	1	0.00747283	0.000679348	FALSE	FALSE
1	ENSMUSG00000103553	Gm38218	-1	66821226	66825914	4688	TEC	0	10	0	0.00271739	0.00271739	FALSE	FALSE
1	ENSMUSG00000026003	Acadl	-1	66830839	66863277	32438	protein_coding	729	749	0.493234	0.632473	0.330842	TRUE	TRUE
1	ENSMUSG00000082769	Gm15793	-1	66849108	66849602	494	processed_pseudogene	0	0		0.565217	0	TRUE	FALSE
1	ENSMUSG00000077328	Gm25832	1	66866797	66866926	129	snoRNA	0	0		0	0	FALSE	FALSE
1	ENSMUSG00000061816	Myl1	-1	66924295	66945404	21109	protein_coding	0	0		0.00203804	0	FALSE	FALSE
1	ENSMUSG00000094191	Rpl31-ps14	-1	66948563	66948940	377	processed_pseudogene	0	0		0.0794837	0	FALSE	FALSE
1	ENSMUSG00000026000	Lancl1	-1	67000517	67038872	38355	protein_coding	574	760	0.430285	0.559103	0.328804	TRUE	TRUE
1	ENSMUSG00000025991	Cps1	1	67123026	67231259	108233	protein_coding	0	0		0	0	FALSE	FALSE
1	ENSMUSG00000082473	Kif22-ps	1	67585053	67587036	1983	processed_pseudogene	0	1	0	0.0550272	0.000679348	FALSE	FALSE
1	ENSMUSG00000085075	Gm15669	1	67792481	67805324	12843	lincRNA	0	0		0	0	FALSE	FALSE
1	ENSMUSG00000062209	Erbb4	-1	68032186	69108059	1075873	protein_coding	0	0		0.00271739	0	FALSE	FALSE
1	ENSMUSG00000083795	Gm15670	-1	68293280	68293726	446	processed_pseudogene	4	0	1	0.00271739	0.00271739	FALSE	FALSE
1	ENSMUSG00000103307	Gm19335	-1	68591618	68593686	2068	TEC	0	0		0	0	FALSE	FALSE
1	ENSMUSG00000104508	Gm37735	-1	68639424	68640829	1405	TEC	0	0		0.000679348	0	FALSE	FALSE
1	ENSMUSG00000103642	Gm37769	-1	68711037	68713405	2368	TEC	0	4	0	0.000679348	0.000679348	FALSE	FALSE
1	ENSMUSG00000103809	Gm37061	-1	68758485	68761727	3242	TEC	0	0		0	0	FALSE	FALSE
1	ENSMUSG00000087514	Gm16076	-1	69091913	69106740	14827	sense_intronic	0	0		0.000679348	0	FALSE	FALSE
1	ENSMUSG00000084332	Gm8840	-1	69130914	69131299	385	processed_pseudogene	0	16	0	0.09375	0.0108696	FALSE	FALSE
1	ENSMUSG00000100354	Gm29113	-1	69490357	69493788	3431	lincRNA	0	0		0	0	FALSE	FALSE
1	ENSMUSG00000101156	Gm29114	1	69513932	69547707	33775	antisense	1	0	1	0.000679348	0.000679348	FALSE	FALSE
1	ENSMUSG00000025997	Ikzf2	-1	69531214	69687245	156031	protein_coding	75	88	0.460123	0.129076	0.0475543	FALSE	FALSE
1	ENSMUSG00000100815	Gm29112	-1	69595036	69598522	3486	sense_intronic	0	0		0.000679348	0	FALSE	FALSE
1	ENSMUSG00000099954	Gm28112	-1	69660187	69662061	1874	sense_intronic	0	0		0.000679348	0	FALSE	FALSE
1	ENSMUSG00000103402	Gm37930	1	69770868	69772753	1885	TEC	0	0		0	0	FALSE	FALSE
1	ENSMUSG00000053153	Spag16	1	69826970	70725132	898162	protein_coding	35	37	0.486111	0.0414402	0.0237772	FALSE	FALSE
1	ENSMUSG00000101730	Gm28580	-1	70067968	70068055	87	unprocessed_pseudogene	0	0		0.0129076	0	FALSE	FALSE
1	ENSMUSG00000103052	Gm38272	-1	70310512	70312911	2399	TEC	0	0		0.000679348	0	FALSE	FALSE
1	ENSMUSG00000104287	Gm37456	-1	70571435	70577271	5836	TEC	0	0		0	0	FALSE	FALSE
1	ENSMUSG00000045648	Vwc2l	1	70725715	70885397	159682	protein_coding	0	0		0.00271739	0	FALSE	FALSE
1	ENSMUSG00000026196	Bard1	-1	71027498	71103146	75648	protein_coding	1677	1967	0.460209	0.64606	0.470109	TRUE	TRUE
1	ENSMUSG00000089965	Gm16236	-1	71039652	71040030	378	processed_pseudogene	15	4	0.789474	0.00747283	0.00679348	FALSE	FALSE
1	ENSMUSG00000101551	Gm8870	-1	71155246	71156020	774	processed_pseudogene	0	2	0	0.0271739	0.0013587	FALSE	FALSE
1	ENSMUSG00000050296	Abca12	-1	71242276	71414910	172634	protein_coding	4	1	0.8	0.00543478	0.0013587	FALSE	FALSE
1	ENSMUSG00000101617	Gm6947	-1	71493737	71493814	77	processed_pseudogene	0	0		0.000679348	0	FALSE	FALSE
1	ENSMUSG00000026192	Atic	1	71557150	71579631	22481	protein_coding	6777	6745	0.501183	0.949728	0.868207	TRUE	TRUE
1	ENSMUSG00000026193	Fn1	-1	71585520	71653200	67680	protein_coding	2634	3064	0.462267	0.933424	0.685462	TRUE	TRUE
1	ENSMUSG00000073652	Apol7d	1	71652837	71662843	10006	antisense	84	37	0.694215	0.0366848	0.0264946	FALSE	FALSE
1	ENSMUSG00000101834	Gm5829	-1	71709705	71710055	350	processed_pseudogene	0	0		0.0190217	0	FALSE	FALSE
1	ENSMUSG00000100319	Gm5256	-1	71714048	71714924	876	processed_pseudogene	3	2	0.6	0.725543	0.00203804	TRUE	FALSE
1	ENSMUSG00000102689	Gm37217	-1	71843090	71846610	3520	TEC	0	0		0	0	FALSE	FALSE
1	ENSMUSG00000101211	Gm28818	-1	71894068	71917125	23057	lincRNA	0	0		0	0	FALSE	FALSE
1	ENSMUSG00000101848	4933417E11Rik	-1	71958998	72005195	46197	lincRNA	0	13	0	0.000679348	0.000679348	FALSE	FALSE
1	ENSMUSG00000059483	Gm5528	1	72004288	72004767	479	processed_pseudogene	2	5	0.285714	0.0699728	0.00475543	FALSE	FALSE
1	ENSMUSG00000101496	Gm8885	1	72087857	72088454	597	processed_pseudogene	0	0		0.0869565	0	FALSE	FALSE
1	ENSMUSG00000102123	Gm4319	-1	72107155	72122001	14846	lincRNA	0	3	0	0.00271739	0.0013587	FALSE	FALSE
1	ENSMUSG00000039395	Mreg	-1	72159442	72212307	52865	protein_coding	254	218	0.538136	0.311821	0.17663	TRUE	FALSE
1	ENSMUSG00000094655	Gm25360	1	72226240	72226430	190	snRNA	0	0		0.00407609	0	FALSE	FALSE
1	ENSMUSG00000097131	D230017M19Rik	1	72236465	72274869	38404	lincRNA	32	3	0.914286	0.0210598	0.00883152	FALSE	FALSE
1	ENSMUSG00000094050	Gm23472	1	72236946	72237136	190	snRNA	0	0		0.000679348	0	FALSE	FALSE
1	ENSMUSG00000093956	Gm24497	1	72244213	72244403	190	snRNA	0	12	0	0.00815217	0.00815217	FALSE	FALSE
1	ENSMUSG00000093843	Gm25939	1	72255008	72255198	190	snRNA	1	0	1	0.00475543	0.000679348	FALSE	FALSE
1	ENSMUSG00000026189	Pecr	-1	72259167	72284314	25147	protein_coding	406	118	0.774809	0.30163	0.16712	TRUE	FALSE
1	ENSMUSG00000026188	Tmem169	1	72284369	72303104	18735	protein_coding	5	3	0.625	0.00407609	0.00203804	FALSE	FALSE
1	ENSMUSG00000026187	Xrcc5	1	72307421	72394952	87531	protein_coding	9362	6938	0.574356	0.904891	0.883152	TRUE	TRUE
1	ENSMUSG00000039372	March4	-1	72427112	72536930	109818	protein_coding	1	0	1	0.00203804	0.000679348	FALSE	FALSE
1	ENSMUSG00000085812	Gm15843	1	72459499	72460027	528	processed_pseudogene	2	1	0.666667	0.13519	0.00203804	FALSE	FALSE
1	ENSMUSG00000039354	Smarcal1	1	72583251	72633134	49883	protein_coding	468	510	0.478528	0.486413	0.272418	TRUE	TRUE
1	ENSMUSG00000110712	Gm39662	1	72641188	72642963	1775	antisense	5	2	0.714286	0.00543478	0.00339674	FALSE	FALSE
1	ENSMUSG00000039342	Ankar	-1	72642980	72700579	57599	protein_coding	2	0	1	0.00203804	0.000679348	FALSE	FALSE
1	ENSMUSG00000110487	Gm18035	1	72692864	72693452	588	processed_pseudogene	0	0		0	0	FALSE	FALSE
1	ENSMUSG00000046330	Rpl37a	1	72711290	72713813	2523	protein_coding	2997	60035	0.0475473	1	1	FALSE	FALSE
1	ENSMUSG00000039323	Igfbp2	1	72824503	72852474	27971	protein_coding	8540	4893	0.635748	0.994565	0.972826	TRUE	TRUE
1	ENSMUSG00000026185	Igfbp5	-1	72857932	72874884	16952	protein_coding	210	151	0.581717	0.0815217	0.0570652	FALSE	FALSE
1	ENSMUSG00000026182	Tnp1	-1	73015074	73015909	835	protein_coding	0	0		0.000679348	0	FALSE	FALSE
1	ENSMUSG00000101112	Gm29185	1	73269064	73306360	37296	lincRNA	0	10	0	0.000679348	0.000679348	FALSE	FALSE
1	ENSMUSG00000099877	Pinc	-1	73390775	73407569	16794	lincRNA	0	0		0.000679348	0	FALSE	FALSE
1	ENSMUSG00000100044	Gm9553	1	73512046	73513041	995	processed_pseudogene	0	0		0	0	FALSE	FALSE
1	ENSMUSG00000100444	C530043A13Rik	-1	73522095	73529790	7695	lincRNA	0	0		0.0013587	0	FALSE	FALSE
1	ENSMUSG00000100301	6030407O03Rik	-1	73618088	73864466	246378	lincRNA	3	0	1	0.00611413	0.000679348	FALSE	FALSE
1	ENSMUSG00000101344	Gm29183	-1	73750321	73841917	91596	lincRNA	14	0	1	0.00339674	0.00203804	FALSE	FALSE
1	ENSMUSG00000055322	Tns1	-1	73910231	74124449	214218	protein_coding	309	246	0.556757	0.192935	0.116848	FALSE	FALSE
1	ENSMUSG00000061815	Rufy4	1	74125541	74148223	22682	protein_coding	1	2	0.333333	0.0013587	0.0013587	FALSE	FALSE
1	ENSMUSG00000026180	Cxcr2	1	74153989	74161246	7257	protein_coding	0	0		0.000679348	0	FALSE	FALSE
1	ENSMUSG00000094768	Gm25524	1	74212813	74212919	106	snRNA	0	0		0	0	FALSE	FALSE
1	ENSMUSG00000006304	Arpc2	1	74236084	74268209	32125	protein_coding	218	154	0.586022	0.987772	0.143342	TRUE	FALSE
1	ENSMUSG00000064272	Gpbar1	1	74278550	74279624	1074	protein_coding	0	0		0.00203804	0	FALSE	FALSE
1	ENSMUSG00000006299	Aamp	-1	74279840	74284738	4898	protein_coding	85	79	0.518293	0.97894	0.0869565	TRUE	FALSE
1	ENSMUSG00000101503	Gm28364	1	74281161	74281866	705	antisense	0	0		0.00271739	0	FALSE	FALSE
1	ENSMUSG00000026179	Pnkd	1	74284930	74353694	68764	protein_coding	30	26	0.535714	0.724185	0.0278533	TRUE	FALSE
1	ENSMUSG00000103013	Gm37503	-1	74287542	74287860	318	TEC	0	0		0.000679348	0	FALSE	FALSE
1	ENSMUSG00000006301	Tmbim1	-1	74288247	74305622	17375	protein_coding	754	751	0.500997	0.425272	0.287364	TRUE	TRUE
1	ENSMUSG00000099931	Gm29358	1	74295603	74298867	3264	sense_intronic	1	2	0.333333	0.00271739	0.0013587	FALSE	FALSE
1	ENSMUSG00000103403	Gm37931	1	74307848	74310713	2865	TEC	1	0	1	0.00407609	0.000679348	FALSE	FALSE
1	ENSMUSG00000073650	Catip	1	74362108	74369321	7213	protein_coding	137	195	0.412651	0.0502717	0.0427989	FALSE	FALSE
1	ENSMUSG00000026177	Slc11a1	1	74375195	74386062	10867	protein_coding	1	6	0.142857	0.120245	0.00475543	FALSE	FALSE
1	ENSMUSG00000026176	Ctdsp1	1	74391509	74397285	5776	protein_coding	5	24	0.172414	0.413723	0.0115489	TRUE	FALSE
1	ENSMUSG00000065468	Mir26b	1	74394310	74394394	84	miRNA	0	0		0	0	FALSE	FALSE
1	ENSMUSG00000026175	Vil1	1	74409376	74435559	26183	protein_coding	21	39	0.35	0.0360054	0.015625	FALSE	FALSE
1	ENSMUSG00000033364	Usp37	-1	74435511	74544284	108773	protein_coding	1786	2011	0.470371	0.806386	0.58356	TRUE	TRUE
1	ENSMUSG00000103227	Gm37733	-1	74500340	74503301	2961	TEC	109	281	0.279487	0.134511	0.0883152	FALSE	FALSE
1	ENSMUSG00000026174	Cnot9	1	74506058	74530842	24784	protein_coding	2400	2446	0.495254	0.902853	0.771739	TRUE	TRUE
1	ENSMUSG00000026173	Plcd4	1	74542888	74567794	24906	protein_coding	54	20	0.72973	0.0455163	0.013587	FALSE	FALSE
1	ENSMUSG00000026135	Zfp142	-1	74565127	74588246	23119	protein_coding	566	542	0.51083	0.33356	0.222826	TRUE	TRUE
1	ENSMUSG00000093155	Gm25035	-1	74586896	74586972	76	miRNA	0	0		0.00271739	0	FALSE	FALSE
1	ENSMUSG00000026172	Bcs1l	1	74588289	74592443	4154	protein_coding	593	744	0.44353	0.330842	0.235734	TRUE	TRUE
1	ENSMUSG00000026171	Rnf25	-1	74593748	74601397	7649	protein_coding	16	12	0.571429	0.0563859	0.0142663	FALSE	FALSE
1	ENSMUSG00000033276	Stk36	1	74601445	74636894	35449	protein_coding	69	143	0.325472	0.0686141	0.0461957	FALSE	FALSE
1	ENSMUSG00000033257	Ttll4	1	74661745	74703730	41985	protein_coding	805	913	0.468568	0.728261	0.419158	TRUE	TRUE
1	ENSMUSG00000026170	Cyp27a1	1	74713574	74737892	24318	protein_coding	144	95	0.60251	0.0373641	0.0298913	FALSE	FALSE
1	ENSMUSG00000006542	Prkag3	-1	74738922	74749221	10299	protein_coding	8	19	0.296296	0.00475543	0.00271739	FALSE	FALSE
1	ENSMUSG00000033227	Wnt6	1	74771892	74785322	13430	protein_coding	103	56	0.647799	0.155571	0.0366848	FALSE	FALSE
1	ENSMUSG00000099472	Gm29539	-1	74774943	74777405	2462	antisense	2	1	0.666667	0.00203804	0.000679348	FALSE	FALSE
1	ENSMUSG00000026167	Wnt10a	1	74791516	74804179	12663	protein_coding	38	68	0.358491	0.0251359	0.0129076	FALSE	FALSE
1	ENSMUSG00000089964	Gm16582	1	74850895	74879953	29058	processed_transcript	3	0	1	0.0013587	0.0013587	FALSE	FALSE
1	ENSMUSG00000090071	Cdk5r2	1	74854934	74857732	2798	protein_coding	0	0		0.0563859	0	FALSE	FALSE
1	ENSMUSG00000055197	Fev	-1	74881509	74885419	3910	protein_coding	4	6	0.4	0.0013587	0.0013587	FALSE	FALSE
1	ENSMUSG00000006546	Cryba2	-1	74889934	74893143	3209	protein_coding	0	0		0.000679348	0	FALSE	FALSE
1	ENSMUSG00000047021	Cfap65	-1	74902071	74935599	33528	protein_coding	0	0		0.0013587	0	FALSE	FALSE
1	ENSMUSG00000006538	Ihh	-1	74945315	74951672	6357	protein_coding	0	0		0.0115489	0	FALSE	FALSE
1	ENSMUSG00000103145	Gm37744	1	74954252	74955841	1589	TEC	0	0		0	0	FALSE	FALSE
1	ENSMUSG00000026162	Nhej1	-1	74967139	75125200	158061	protein_coding	797	538	0.597004	0.300272	0.235734	TRUE	TRUE
1	ENSMUSG00000026205	Slc23a3	-1	75125541	75133890	8349	protein_coding	3	10	0.230769	0.00679348	0.00271739	FALSE	FALSE
1	ENSMUSG00000033159	Cnppd1	-1	75134554	75142711	8157	protein_coding	228	193	0.541568	0.481658	0.144022	TRUE	FALSE
1	ENSMUSG00000049339	Retreg2	1	75142778	75147913	5135	protein_coding	39	54	0.419355	0.379755	0.0387228	TRUE	FALSE
1	ENSMUSG00000026197	Zfand2b	1	75168646	75171629	2983	protein_coding	1051	773	0.576206	0.33356	0.282609	TRUE	TRUE
1	ENSMUSG00000026198	Abcb6	-1	75171717	75180392	8675	protein_coding	7	6	0.538462	0.0543478	0.00883152	FALSE	FALSE
1	ENSMUSG00000033124	Atg9a	-1	75180860	75192196	11336	protein_coding	6	42	0.125	0.0244565	0.0149457	FALSE	FALSE
1	ENSMUSG00000026199	Ankzf1	1	75192151	75199387	7236	protein_coding	231	131	0.638122	0.331522	0.107337	TRUE	FALSE
1	ENSMUSG00000026200	Glb1l	-1	75198236	75210813	12577	protein_coding	13	26	0.333333	0.03125	0.013587	FALSE	FALSE
1	ENSMUSG00000026201	Stk16	1	75210838	75215606	4768	protein_coding	1999	1620	0.552363	0.730978	0.576766	TRUE	TRUE
1	ENSMUSG00000026202	Tuba4a	-1	75214228	75219865	5637	protein_coding	11	10	0.52381	0.951766	0.0122283	TRUE	FALSE
1	ENSMUSG00000096094	A630095N17Rik	-1	75220095	75232102	12007	protein_coding	0	2	0	0.00475543	0.0013587	FALSE	FALSE
1	ENSMUSG00000026203	Dnajb2	1	75236406	75245692	9286	protein_coding	266	275	0.491682	0.223505	0.112092	TRUE	FALSE
1	ENSMUSG00000026204	Ptprn	-1	75247027	75264502	17475	protein_coding	159	103	0.60687	0.0808424	0.0536685	FALSE	FALSE
1	ENSMUSG00000101840	Gm28294	1	75252322	75257427	5105	antisense	0	0		0.00203804	0	FALSE	FALSE
1	ENSMUSG00000033061	Resp18	-1	75272199	75278415	6216	protein_coding	3	12	0.2	0.00679348	0.00475543	FALSE	FALSE
1	ENSMUSG00000026209	Dnpep	-1	75307896	75317990	10094	protein_coding	2028	1923	0.513288	0.811821	0.648777	TRUE	TRUE
1	ENSMUSG00000026208	Des	1	75360329	75368579	8250	protein_coding	5	0	1	0.0584239	0.00271739	FALSE	FALSE
1	ENSMUSG00000085653	Gm15179	-1	75368212	75375012	6800	antisense	0	0		0	0	FALSE	FALSE
1	ENSMUSG00000026207	Speg	1	75375297	75432320	57023	protein_coding	79	120	0.396985	0.109375	0.0563859	FALSE	FALSE
1	ENSMUSG00000033021	Gmppa	1	75435930	75443179	7249	protein_coding	812	1070	0.431456	0.38519	0.305027	TRUE	TRUE
1	ENSMUSG00000102605	Gm37264	-1	75468570	75470761	2191	TEC	0	0		0.000679348	0	FALSE	FALSE
1	ENSMUSG00000032997	Chpf	-1	75474569	75479307	4738	protein_coding	75	43	0.635593	0.38587	0.0509511	TRUE	FALSE
1	ENSMUSG00000026211	Obsl1	-1	75479310	75506452	27142	protein_coding	128	52	0.711111	0.211957	0.0482337	TRUE	FALSE
1	ENSMUSG00000051703	Tmem198	1	75479532	75485705	6173	protein_coding	0	0		0.00475543	0	FALSE	FALSE
1	ENSMUSG00000032968	Inha	1	75507077	75510366	3289	protein_coding	0	1	0	0.00883152	0.000679348	FALSE	FALSE
1	ENSMUSG00000082745	Gm15181	-1	75514107	75514283	176	unprocessed_pseudogene	0	0		0.000679348	0	FALSE	FALSE
1	ENSMUSG00000026213	Stk11ip	1	75521529	75537335	15806	protein_coding	501	311	0.616995	0.294837	0.192255	TRUE	FALSE
1	ENSMUSG00000006576	Slc4a3	1	75546266	75562172	15906	protein_coding	99	100	0.497487	0.0903533	0.0529891	FALSE	FALSE
1	ENSMUSG00000083244	Gm15180	1	75568083	75568574	491	processed_pseudogene	0	0		0.00679348	0	FALSE	FALSE
1	ENSMUSG00000082528	Gm15182	1	75624654	75626329	1675	processed_pseudogene	0	1	0	0.000679348	0.000679348	FALSE	FALSE
1	ENSMUSG00000082012	Gm5257	1	75636390	75637179	789	processed_pseudogene	12	0	1	0.0230978	0.00747283	FALSE	FALSE
1	ENSMUSG00000099996	Gm29065	-1	76016658	76018756	2098	lincRNA	0	0		0	0	FALSE	FALSE
1	ENSMUSG00000100553	Gm17751	1	76489133	76502028	12895	lincRNA	0	0		0	0	FALSE	FALSE
1	ENSMUSG00000100534	Gm816	-1	76890472	77027792	137320	lincRNA	3	0	1	0.00203804	0.00203804	FALSE	FALSE
1	ENSMUSG00000102904	Gm38265	-1	77143227	77146992	3765	TEC	0	0		0	0	FALSE	FALSE
1	ENSMUSG00000089326	Gm25974	1	77144753	77144846	93	rRNA	0	0		0	0	FALSE	FALSE
1	ENSMUSG00000026235	Epha4	-1	77367185	77515088	147903	protein_coding	383	798	0.324301	0.38519	0.192935	TRUE	FALSE
1	ENSMUSG00000101849	Gm28386	1	77515280	77517128	1848	lincRNA	0	4	0	0.0013587	0.000679348	FALSE	FALSE
1	ENSMUSG00000102052	Gm28387	-1	77942966	77972376	29410	lincRNA	1	0	1	0.000679348	0.000679348	FALSE	FALSE
1	ENSMUSG00000004872	Pax3	-1	78101267	78197134	95867	protein_coding	16	0	1	0.00611413	0.000679348	FALSE	FALSE
1	ENSMUSG00000032908	Sgpp2	1	78310345	78420289	109944	protein_coding	6	2	0.75	0.0230978	0.00339674	FALSE	FALSE
1	ENSMUSG00000099561	Gm28410	-1	78325628	78340106	14478	antisense	0	0		0	0	FALSE	FALSE
1	ENSMUSG00000102945	Gm37884	1	78375614	78376431	817	TEC	0	0		0	0	FALSE	FALSE
1	ENSMUSG00000026245	Farsb	-1	78417975	78488897	70922	protein_coding	4686	4705	0.498988	0.972147	0.887908	TRUE	TRUE
1	ENSMUSG00000101798	Gm28995	1	78433352	78433612	260	unprocessed_pseudogene	0	2	0	0.0013587	0.000679348	FALSE	FALSE
1	ENSMUSG00000104018	4833412K13Rik	-1	78465448	78466926	1478	TEC	0	0		0.0326087	0	FALSE	FALSE
1	ENSMUSG00000090486	BC035947	-1	78497026	78512158	15132	protein_coding	2	0	1	0.00271739	0.0013587	FALSE	FALSE
1	ENSMUSG00000012187	Mogat1	1	78510991	78538173	27182	protein_coding	0	2	0	0.00679348	0.000679348	FALSE	FALSE
1	ENSMUSG00000099364	5730419F03Rik	-1	78595031	78609508	14477	lincRNA	55	181	0.233051	0.076087	0.0455163	FALSE	FALSE
1	ENSMUSG00000032883	Acsl3	1	78657825	78707743	49918	protein_coding	984	830	0.542448	0.817255	0.402853	TRUE	TRUE
1	ENSMUSG00000079470	Utp14b	1	78658038	78671512	13474	protein_coding	553	580	0.488085	0.747962	0.277174	TRUE	TRUE
1	ENSMUSG00000099377	Gm6159	-1	78783136	78784859	1723	processed_pseudogene	1	1	0.5	0.100543	0.0013587	FALSE	FALSE
1	ENSMUSG00000099706	Gm29536	-1	78791623	79224511	432888	lincRNA	0	0		0.000679348	0	FALSE	FALSE
1	ENSMUSG00000047330	Kcne4	1	78816758	78820028	3270	protein_coding	1	0	1	0.000679348	0.000679348	FALSE	FALSE
1	ENSMUSG00000072978	Gm5830	-1	78967637	78968079	442	processed_pseudogene	0	0		0.00203804	0	FALSE	FALSE
1	ENSMUSG00000050711	Scg2	-1	79434669	79440120	5451	protein_coding	2	5	0.285714	0.00475543	0.00271739	FALSE	FALSE
1	ENSMUSG00000099562	Gm19027	-1	79505803	79507157	1354	processed_pseudogene	0	0		0.00747283	0	FALSE	FALSE
1	ENSMUSG00000054702	Ap1s3	-1	79606876	79671972	65096	protein_coding	310	11	0.965732	0.265625	0.0951087	TRUE	FALSE
1	ENSMUSG00000102235	Gm37886	-1	79619522	79621034	1512	TEC	0	0		0.000679348	0	FALSE	FALSE
1	ENSMUSG00000073643	Wdfy1	-1	79702262	79776143	73881	protein_coding	3188	5223	0.379027	0.781929	0.697011	TRUE	TRUE
1	ENSMUSG00000026248	Mrpl44	1	79776018	79781445	5427	protein_coding	3670	2050	0.641608	0.847826	0.677989	TRUE	TRUE
1	ENSMUSG00000026249	Serpine2	-1	79794197	79861180	66983	protein_coding	1239	1508	0.451037	0.505435	0.353261	TRUE	TRUE
1	ENSMUSG00000067106	Gm5529	-1	79922536	79923426	890	processed_pseudogene	5	0	1	0.0360054	0.00339674	FALSE	FALSE
1	ENSMUSG00000100397	Gm28071	1	79957580	79958057	477	processed_pseudogene	0	99	0	0.0726902	0.0509511	FALSE	FALSE
1	ENSMUSG00000096297	Gm23934	1	80135466	80135572	106	snRNA	0	0		0.000679348	0	FALSE	FALSE
1	ENSMUSG00000102518	Gm38339	-1	80146973	80148801	1828	TEC	0	0		0.000679348	0	FALSE	FALSE
1	ENSMUSG00000043230	Fam124b	-1	80198706	80218473	19767	protein_coding	1	0	1	0.0013587	0.000679348	FALSE	FALSE
1	ENSMUSG00000103404	Gm37932	-1	80255031	80256197	1166	TEC	6	8	0.428571	0.00475543	0.00475543	FALSE	FALSE
1	ENSMUSG00000004364	Cul3	-1	80264923	80340480	75557	protein_coding	271	273	0.498162	0.964674	0.177989	TRUE	FALSE
1	ENSMUSG00000103076	Gm37902	-1	80274731	80276413	1682	TEC	6	16	0.272727	0.0142663	0.00679348	FALSE	FALSE
1	ENSMUSG00000103525	Gm37262	-1	80326177	80327994	1817	TEC	14	13	0.518519	0.00543478	0.00475543	FALSE	FALSE
1	ENSMUSG00000101722	Gm29125	1	80382822	80386251	3429	lincRNA	0	0		0.000679348	0	FALSE	FALSE
1	ENSMUSG00000090637	Gm6189	-1	80383104	80385185	2081	processed_pseudogene	0	1	0	0.00271739	0.000679348	FALSE	FALSE
1	ENSMUSG00000101483	1700016L21Rik	1	80445932	80479867	33935	antisense	0	0		0	0	FALSE	FALSE
1	ENSMUSG00000110100	Gm45261	-1	80449597	80461448	11851	protein_coding	0	0		0	0	FALSE	FALSE
1	ENSMUSG00000038608	Dock10	-1	80501073	80758527	257454	protein_coding	4	12	0.25	0.015625	0.00679348	FALSE	FALSE
1	ENSMUSG00000103192	Gm37645	-1	80666009	80669564	3555	TEC	0	0		0	0	FALSE	FALSE
1	ENSMUSG00000104488	Gm38062	-1	80728809	80730664	1855	TEC	3	3	0.5	0.00203804	0.0013587	FALSE	FALSE
1	ENSMUSG00000102721	A630081D01Rik	-1	80747222	80749054	1832	TEC	0	0		0.000679348	0	FALSE	FALSE
1	ENSMUSG00000099949	Gm29124	-1	80897654	80898105	451	processed_pseudogene	0	0		0.00679348	0	FALSE	FALSE
1	ENSMUSG00000099918	Gm28066	1	80949426	80949897	471	processed_pseudogene	0	1	0	0.0013587	0.000679348	FALSE	FALSE
1	ENSMUSG00000054976	Nyap2	1	81076950	81341764	264814	protein_coding	0	4	0	0.017663	0.00203804	FALSE	FALSE
1	ENSMUSG00000104029	Gm37210	-1	81520338	81522341	2003	TEC	0	0		0	0	FALSE	FALSE
1	ENSMUSG00000101986	Gm6198	-1	81554157	81557483	3326	processed_pseudogene	0	0		0.00203804	0	FALSE	FALSE
1	ENSMUSG00000087008	Gm5530	-1	81741985	81742969	984	processed_pseudogene	0	0		0.0230978	0	FALSE	FALSE
1	ENSMUSG00000100561	Gm7516	1	81797241	81797946	705	processed_pseudogene	4	0	1	0.129076	0.00271739	FALSE	FALSE
1	ENSMUSG00000055980	Irs1	-1	82233101	82291416	58315	protein_coding	28	42	0.4	0.10394	0.0251359	FALSE	FALSE
1	ENSMUSG00000022591	Gm9747	1	82233112	82235933	2821	protein_coding	0	0		0.00339674	0	FALSE	FALSE
1	ENSMUSG00000026142	Rhbdd1	1	82316452	82445366	128914	protein_coding	194	274	0.41453	0.148098	0.0971467	FALSE	FALSE
1	ENSMUSG00000104493	Gm19552	1	82352217	82355049	2832	TEC	0	4	0	0.00271739	0.0013587	FALSE	FALSE
1	ENSMUSG00000100786	Gm28940	-1	82392493	82402746	10253	antisense	0	0		0.000679348	0	FALSE	FALSE
1	ENSMUSG00000067158	Col4a4	-1	82448423	82586849	138426	protein_coding	1	0	1	0.00271739	0.000679348	FALSE	FALSE
1	ENSMUSG00000079465	Col4a3	1	82586921	82722059	135138	protein_coding	1	0	1	0.00271739	0.000679348	FALSE	FALSE
1	ENSMUSG00000065055	n-R5s213	1	82635013	82635110	97	rRNA	0	1	0	0.000679348	0.000679348	FALSE	FALSE
1	ENSMUSG00000097564	C430014B12Rik	-1	82691928	82725169	33241	processed_transcript	25	0	1	0.00679348	0.00339674	FALSE	FALSE
1	ENSMUSG00000026150	Mff	1	82724890	82752394	27504	protein_coding	1945	1453	0.572396	0.821332	0.580163	TRUE	TRUE
1	ENSMUSG00000101450	Gm28941	1	82739691	82740707	1016	sense_intronic	33	6	0.846154	0.0115489	0.0101902	FALSE	FALSE
1	ENSMUSG00000026149	Tm4sf20	-1	82756649	82768461	11812	protein_coding	0	0		0.000679348	0	FALSE	FALSE
1	ENSMUSG00000100170	Gm28942	1	82819835	82820377	542	lincRNA	1	0	1	0.0013587	0.000679348	FALSE	FALSE
1	ENSMUSG00000100744	Gm17764	-1	82822471	82822861	390	processed_pseudogene	0	1	0	0.00883152	0.000679348	FALSE	FALSE
1	ENSMUSG00000026159	Agfg1	1	82839483	82901182	61699	protein_coding	1381	1145	0.546714	0.826766	0.509511	TRUE	TRUE
1	ENSMUSG00000101784	Gm7553	-1	83003482	83004907	1425	processed_pseudogene	0	0		0.00475543	0	FALSE	FALSE
1	ENSMUSG00000038496	Slc19a3	-1	83012523	83038448	25925	protein_coding	27	0	1	0.0203804	0.00815217	FALSE	FALSE
1	ENSMUSG00000100432	Gm7539	1	83015393	83016022	629	processed_pseudogene	0	0		0.0142663	0	FALSE	FALSE
1	ENSMUSG00000100190	Krtap28-10	-1	83041524	83042480	956	protein_coding	0	0		0.000679348	0	FALSE	FALSE
1	ENSMUSG00000099691	Gm29518	1	83067102	83067473	371	processed_pseudogene	0	0		0	0	FALSE	FALSE
1	ENSMUSG00000026166	Ccl20	1	83116766	83119167	2401	protein_coding	7	5	0.583333	0.0373641	0.00203804	FALSE	FALSE
1	ENSMUSG00000101173	Gm29519	1	83157984	83159017	1033	processed_pseudogene	0	0		0.000679348	0	FALSE	FALSE
1	ENSMUSG00000053161	Daw1	1	83159752	83210574	50822	protein_coding	0	0		0	0	FALSE	FALSE
1	ENSMUSG00000101896	Gm6244	-1	83212044	83212884	840	processed_pseudogene	0	0		0.0013587	0	FALSE	FALSE
1	ENSMUSG00000084443	n-R5s214	-1	83216671	83216791	120	rRNA	0	1	0	0.0013587	0.000679348	FALSE	FALSE
1	ENSMUSG00000026163	Sphkap	-1	83254139	83408200	154061	protein_coding	15	10	0.6	0.0149457	0.00747283	FALSE	FALSE
1	ENSMUSG00000079140	Gm6374	1	83314513	83315300	787	processed_pseudogene	0	7	0	0.0278533	0.00475543	FALSE	FALSE
1	ENSMUSG00000104374	Gm37517	-1	83331298	83332586	1288	TEC	0	0		0.000679348	0	FALSE	FALSE
1	ENSMUSG00000100580	4933436I20Rik	-1	83659550	83911644	252094	lincRNA	1	10	0.0909091	0.00815217	0.00407609	FALSE	FALSE
1	ENSMUSG00000045658	Pid1	-1	84036296	84364180	327884	protein_coding	432	118	0.785455	0.358016	0.102582	TRUE	FALSE
1	ENSMUSG00000102750	Gm37058	-1	84132867	84134510	1643	TEC	6	0	1	0.000679348	0.000679348	FALSE	FALSE
1	ENSMUSG00000101934	Gm18304	1	84168188	84168733	545	processed_pseudogene	0	1	0	0.0013587	0.000679348	FALSE	FALSE
1	ENSMUSG00000098851	Mir6353	-1	84218849	84218961	112	miRNA	1	0	1	0.000679348	0.000679348	FALSE	FALSE
1	ENSMUSG00000036766	Dner	-1	84369839	84696221	326382	protein_coding	68	17	0.8	0.0441576	0.0224185	FALSE	FALSE
1	ENSMUSG00000104396	Gm37959	-1	84392503	84395399	2896	TEC	8	3	0.727273	0.0101902	0.00543478	FALSE	FALSE
1	ENSMUSG00000102481	Gm37925	-1	84665189	84669443	4254	TEC	5	0	1	0.000679348	0.000679348	FALSE	FALSE
1	ENSMUSG00000026219	Trip12	-1	84721189	84840516	119327	protein_coding	1525	2417	0.386859	0.995245	0.661005	TRUE	TRUE
1	ENSMUSG00000103505	Gm38374	-1	84807158	84809190	2032	TEC	18	16	0.529412	0.0441576	0.015625	FALSE	FALSE
1	ENSMUSG00000104503	Gm37738	-1	84819968	84824683	4715	TEC	35	42	0.454545	0.0305707	0.017663	FALSE	FALSE
1	ENSMUSG00000073633	Fbxo36	1	84839841	84900487	60646	protein_coding	52	25	0.675325	0.0570652	0.0278533	FALSE	FALSE
1	ENSMUSG00000026220	Slc16a14	-1	84905898	84935134	29236	protein_coding	7	32	0.179487	0.00883152	0.00407609	FALSE	FALSE
1	ENSMUSG00000099693	Gm29284	-1	84990638	84993032	2394	unprocessed_pseudogene	0	0		0	0	FALSE	FALSE
1	ENSMUSG00000052477	C130026I21Rik	-1	84992690	85270566	277876	protein_coding	0	0		0.0013587	0	FALSE	FALSE
1	ENSMUSG00000064281	Rpl19-ps1	1	85012114	85012704	590	processed_pseudogene	0	0		0.078125	0	FALSE	FALSE
1	ENSMUSG00000101279	Gm18342	-1	85067394	85080236	12842	unprocessed_pseudogene	0	0		0	0	FALSE	FALSE
1	ENSMUSG00000089844	A530032D15Rik	-1	85083069	85109853	26784	protein_coding	0	0		0.000679348	0	FALSE	FALSE
1	ENSMUSG00000072109	A530040E14Rik	1	85105946	85114035	8089	antisense	0	0		0.000679348	0	FALSE	FALSE
1	ENSMUSG00000090128	Gm16038	1	85115319	85117237	1918	unprocessed_pseudogene	0	0		0	0	FALSE	FALSE
1	ENSMUSG00000091199	Gm2619	-1	85156809	85327306	170497	transcribed_unprocessed_pseudogene	0	0		0	0	FALSE	FALSE
1	ENSMUSG00000089716	Gm6264	1	85159764	85194260	34496	transcribed_unprocessed_pseudogene	0	0		0	0	FALSE	FALSE
1	ENSMUSG00000079457	Gm7609	1	85199613	85213786	14173	transcribed_unprocessed_pseudogene	0	0		0.00271739	0	FALSE	FALSE
1	ENSMUSG00000090252	Gm16028	1	85246851	85255465	8614	antisense	0	0		0.000679348	0	FALSE	FALSE
1	ENSMUSG00000079455	Gm16026	1	85266698	85285491	18793	transcribed_unprocessed_pseudogene	0	0		0	0	FALSE	FALSE
1	ENSMUSG00000089652	Gm16025	1	85326729	85342615	15886	lincRNA	0	0		0.000679348	0	FALSE	FALSE
1	ENSMUSG00000101751	Gm2427	1	85501090	85514604	13514	unprocessed_pseudogene	0	0		0.000679348	0	FALSE	FALSE
1	ENSMUSG00000089714	Gm16092	-1	85511133	85527161	16028	lincRNA	0	0		0	0	FALSE	FALSE
1	ENSMUSG00000094127	G530012D18Rik	1	85575676	85577295	1619	protein_coding	0	0		0	0	FALSE	FALSE
1	ENSMUSG00000070034	Sp110	-1	85576899	85598817	21918	protein_coding	0	0		0.00543478	0	FALSE	FALSE
1	ENSMUSG00000070031	Sp140	1	85600378	85645037	44659	protein_coding	0	0		0.00339674	0	FALSE	FALSE
1	ENSMUSG00000073628	Gm10552	-1	85604085	85611896	7811	antisense	0	0		0.000679348	0	FALSE	FALSE
1	ENSMUSG00000026222	Sp100	1	85649988	85709998	60010	protein_coding	2	0	1	0.0101902	0.0013587	FALSE	FALSE
1	ENSMUSG00000052760	A630001G21Rik	-1	85717083	85778643	61560	protein_coding	31	0	1	0.0183424	0.00951087	FALSE	FALSE
1	ENSMUSG00000100217	9930111H07Rik	1	85775271	85784694	9423	lincRNA	0	0		0	0	FALSE	FALSE
1	ENSMUSG00000092932	Gm22906	1	85784713	85784962	249	misc_RNA	0	0		0.000679348	0	FALSE	FALSE
1	ENSMUSG00000036707	Cab39	1	85793441	85851576	58135	protein_coding	1117	519	0.682763	0.838995	0.460598	TRUE	TRUE
1	ENSMUSG00000026223	Itm2c	1	85894281	85908675	14394	protein_coding	1344	1921	0.411639	0.533967	0.444293	TRUE	TRUE
1	ENSMUSG00000026224	4933407L21Rik	1	85928483	85940624	12141	protein_coding	0	0		0	0	FALSE	FALSE
1	ENSMUSG00000099767	Gm28884	-1	85933247	85937332	4085	antisense	0	2	0	0.00203804	0.0013587	FALSE	FALSE
1	ENSMUSG00000049608	Gpr55	-1	85938318	85961007	22689	protein_coding	7	0	1	0.0013587	0.000679348	FALSE	FALSE
1	ENSMUSG00000099342	Gm18180	-1	86014403	86015886	1483	processed_pseudogene	0	16	0	0.0258152	0.00883152	FALSE	FALSE
1	ENSMUSG00000026226	Spata3	1	86016816	86029958	13142	protein_coding	0	0		0.000679348	0	FALSE	FALSE
1	ENSMUSG00000026227	2810459M11Rik	1	86045863	86055456	9593	protein_coding	24	11	0.685714	0.0183424	0.00951087	FALSE	FALSE
1	ENSMUSG00000026229	Psmd1	1	86064387	86139151	74764	protein_coding	2033	1992	0.505093	1	0.73981	TRUE	TRUE
1	ENSMUSG00000077274	Gm22786	1	86087301	86087422	121	snoRNA	24	1	0.96	0.0618207	0.0129076	FALSE	FALSE
1	ENSMUSG00000026228	Htr2b	-1	86099026	86111970	12944	protein_coding	0	0		0.000679348	0	FALSE	FALSE
1	ENSMUSG00000103272	Gm37914	1	86120883	86123561	2678	TEC	18	9	0.666667	0.0197011	0.0101902	FALSE	FALSE
1	ENSMUSG00000094638	Gm21972	1	86133637	86162788	29151	protein_coding	0	0		0.000679348	0	FALSE	FALSE
1	ENSMUSG00000062590	Armc9	1	86154780	86278284	123504	protein_coding	478	401	0.5438	0.256114	0.146739	TRUE	FALSE
1	ENSMUSG00000087538	Gm16341	-1	86275509	86301375	25866	antisense	0	1	0	0.000679348	0.000679348	FALSE	FALSE
1	ENSMUSG00000079445	B3gnt7	1	86302832	86307305	4473	protein_coding	1093	1373	0.443228	0.670516	0.393342	TRUE	TRUE
1	ENSMUSG00000099644	Gm28626	-1	86303195	86304059	864	antisense	1	0	1	0.00475543	0.000679348	FALSE	FALSE
1	ENSMUSG00000091806	Gm5258	1	86323267	86323593	326	processed_pseudogene	2	3	0.4	0.00407609	0.00203804	FALSE	FALSE
1	ENSMUSG00000026234	Ncl	-1	86344719	86359400	14681	protein_coding	56354	63091	0.471799	1	1	TRUE	TRUE
1	ENSMUSG00000104627	Mir3535	-1	86351981	86352127	146	miRNA	5	0	1	0.0217391	0.00339674	FALSE	FALSE
1	ENSMUSG00000064823	Snord82	-1	86356261	86356330	69	snoRNA	0	0		0.029212	0	FALSE	FALSE
1	ENSMUSG00000073627	C130036L24Rik	1	86359574	86373791	14217	processed_transcript	184	86	0.681481	0.0964674	0.0665761	FALSE	FALSE
1	ENSMUSG00000110510	Gm45908	-1	86377100	86378276	1176	processed_pseudogene	0	0		0	0	FALSE	FALSE
1	ENSMUSG00000026237	Nmur1	-1	86386303	86426228	39925	protein_coding	3	0	1	0.00203804	0.000679348	FALSE	FALSE
1	ENSMUSG00000036574	Tex44	1	86426329	86428052	1723	protein_coding	0	0		0	0	FALSE	FALSE
1	ENSMUSG00000101328	Rpl30-ps6	1	86473659	86474006	347	processed_pseudogene	11	2	0.846154	0.0149457	0.00339674	FALSE	FALSE
1	ENSMUSG00000026238	Ptma	1	86526726	86530712	3986	protein_coding	24	14	0.631579	1	0.0163043	TRUE	FALSE
1	ENSMUSG00000026239	Pde6d	-1	86542994	86582629	39635	protein_coding	0	1	0	0.366168	0.000679348	TRUE	FALSE
1	ENSMUSG00000102927	Gm37152	1	86580058	86581232	1174	TEC	1	0	1	0.000679348	0.000679348	FALSE	FALSE
1	ENSMUSG00000026240	Cops7b	1	86582904	86609375	26471	protein_coding	188	92	0.671429	0.547554	0.0652174	TRUE	FALSE
1	ENSMUSG00000103609	Gm37022	1	86638201	86640454	2253	TEC	0	0		0.0013587	0	FALSE	FALSE
1	ENSMUSG00000026241	Nppc	-1	86666291	86670571	4280	protein_coding	2	0	1	0.0244565	0.000679348	FALSE	FALSE
1	ENSMUSG00000053333	Dis3l2	1	86703808	87050095	346287	protein_coding	45	34	0.56962	0.237092	0.0271739	TRUE	FALSE
1	ENSMUSG00000100768	Gm29055	1	86774819	86776528	1709	sense_intronic	0	0		0.00815217	0	FALSE	FALSE
1	ENSMUSG00000104121	Gm37485	1	86801075	86804027	2952	TEC	0	0		0.00339674	0	FALSE	FALSE
1	ENSMUSG00000102383	Gm38142	1	86826101	86829655	3554	TEC	5	9	0.357143	0.00883152	0.00543478	FALSE	FALSE
1	ENSMUSG00000104400	Gm38010	1	86834995	86837778	2783	TEC	0	0		0.0013587	0	FALSE	FALSE
1	ENSMUSG00000102293	Gm37541	1	86874350	86876664	2314	TEC	2	0	1	0.0013587	0.000679348	FALSE	FALSE
1	ENSMUSG00000102649	Gm38021	1	86893573	86895132	1559	TEC	4	1	0.8	0.0394022	0.00271739	FALSE	FALSE
1	ENSMUSG00000084106	Gm6136	-1	86908793	86909683	890	processed_pseudogene	0	0		0.376359	0	TRUE	FALSE
1	ENSMUSG00000102571	Gm37967	1	86917992	86920656	2664	TEC	2	0	1	0.00747283	0.0013587	FALSE	FALSE
1	ENSMUSG00000099401	Gm28375	-1	86929387	87057596	128209	antisense	0	1	0	0.0013587	0.000679348	FALSE	FALSE
1	ENSMUSG00000102956	Gm37017	1	86988270	86989016	746	TEC	0	0		0.000679348	0	FALSE	FALSE
1	ENSMUSG00000103984	Gm37447	1	87036723	87039650	2927	TEC	10	10	0.5	0.0169837	0.00679348	FALSE	FALSE
1	ENSMUSG00000101940	Akp-ps1	1	87067672	87071098	3426	transcribed_unprocessed_pseudogene	1	0	1	0.000679348	0.000679348	FALSE	FALSE
1	ENSMUSG00000099839	Gm29374	-1	87142874	87146983	4109	lincRNA	0	0		0.0013587	0	FALSE	FALSE
1	ENSMUSG00000026247	Ecel1	-1	87147655	87156521	8866	protein_coding	13	15	0.464286	0.0258152	0.0108696	FALSE	FALSE
1	ENSMUSG00000036480	Prss56	1	87183313	87188405	5092	protein_coding	5	2	0.714286	0.00747283	0.00271739	FALSE	FALSE
1	ENSMUSG00000026251	Chrnd	1	87190607	87200070	9463	protein_coding	24	28	0.461538	0.0101902	0.00747283	FALSE	FALSE
1	ENSMUSG00000026253	Chrng	1	87204657	87212694	8037	protein_coding	0	0		0.00339674	0	FALSE	FALSE
1	ENSMUSG00000026254	Eif4e2	1	87213914	87240488	26574	protein_coding	849	830	0.505658	0.994565	0.472147	TRUE	TRUE
1	ENSMUSG00000088318	Gm26187	1	87251148	87251248	100	snRNA	0	0		0	0	FALSE	FALSE
1	ENSMUSG00000026255	Efhd1	1	87264363	87310839	46476	protein_coding	74	65	0.532374	0.0346467	0.0258152	FALSE	FALSE
1	ENSMUSG00000048000	Gigyf2	1	87326998	87450796	123798	protein_coding	336	371	0.475248	0.703804	0.230299	TRUE	TRUE
1	ENSMUSG00000095281	Gm22549	-1	87341455	87341561	106	snRNA	0	1	0	0.0013587	0.000679348	FALSE	FALSE
1	ENSMUSG00000079436	Kcnj13	-1	87386363	87394729	8366	protein_coding	0	0		0.00203804	0	FALSE	FALSE
1	ENSMUSG00000089613	Gm23504	-1	87415255	87415349	94	snRNA	0	0		0	0	FALSE	FALSE
1	ENSMUSG00000026258	3110079O15Rik	1	87470271	87475482	5211	protein_coding	0	0		0.00747283	0	FALSE	FALSE
1	ENSMUSG00000026259	Ngef	-1	87476834	87573870	97036	protein_coding	8	47	0.145455	0.0210598	0.0122283	FALSE	FALSE
1	ENSMUSG00000079434	Neu2	1	87509889	87597845	87956	protein_coding	0	0		0.000679348	0	FALSE	FALSE
1	ENSMUSG00000090994	Gm6153	-1	87543635	87544692	1057	processed_pseudogene	1	0	1	0.00475543	0.000679348	FALSE	FALSE
1	ENSMUSG00000026288	Inpp5d	1	87620312	87720507	100195	protein_coding	835	1459	0.363993	0.569973	0.408967	TRUE	TRUE
1	ENSMUSG00000026289	Atg16l1	1	87755870	87792428	36558	protein_coding	817	847	0.490986	0.704484	0.409647	TRUE	TRUE
1	ENSMUSG00000087968	Gm25395	1	87776938	87777209	271	scaRNA	47	28	0.626667	0.0421196	0.0298913	FALSE	FALSE
1	ENSMUSG00000089281	Scarna6	1	87784556	87784820	264	scaRNA	0	0		0.00339674	0	FALSE	FALSE
1	ENSMUSG00000056055	Sag	1	87803680	87845158	41478	protein_coding	0	7	0	0.0720109	0.00475543	FALSE	FALSE
1	ENSMUSG00000070738	Dgkd	1	87853287	87945180	91893	protein_coding	102	134	0.432203	0.631793	0.0713315	TRUE	FALSE
1	ENSMUSG00000101942	Gm19582	-1	87853347	87854299	952	antisense	0	4	0	0.00271739	0.00203804	FALSE	FALSE
1	ENSMUSG00000103996	4833421G17Rik	1	87865073	87865916	843	TEC	0	0		0.00339674	0	FALSE	FALSE
1	ENSMUSG00000103591	Gm38365	1	87897540	87900532	2992	TEC	22	5	0.814815	0.0217391	0.0108696	FALSE	FALSE
1	ENSMUSG00000005501	Usp40	-1	87945119	88008551	63432	protein_coding	282	313	0.47395	0.365489	0.157609	TRUE	FALSE
1	ENSMUSG00000084021	Gm5832	1	88022381	88023962	1581	processed_pseudogene	0	0		0.00815217	0	FALSE	FALSE
1	ENSMUSG00000090124	Ugt1a7c	1	88095062	88220002	124940	protein_coding	0	2	0	0.000679348	0.000679348	FALSE	FALSE
1	ENSMUSG00000054545	Ugt1a6a	1	88134809	88218997	84188	protein_coding	0	0		0.000679348	0	FALSE	FALSE
1	ENSMUSG00000089943	Ugt1a5	1	88166012	88218997	52985	protein_coding	0	0		0.000679348	0	FALSE	FALSE
1	ENSMUSG00000081984	Dnajb3	-1	88204732	88205782	1050	protein_coding	12	8	0.6	0.0475543	0.00679348	FALSE	FALSE
1	ENSMUSG00000079429	Mroh2a	1	88226986	88262289	35303	protein_coding	0	0		0.0013587	0	FALSE	FALSE
1	ENSMUSG00000044783	Hjurp	-1	88262471	88277633	15162	protein_coding	5	0	1	0.736413	0.0013587	TRUE	FALSE
1	ENSMUSG00000036251	Trpm8	1	88277661	88389293	111632	protein_coding	0	0		0	0	FALSE	FALSE
1	ENSMUSG00000085420	4930453O03Rik	-1	88347489	88352930	5441	antisense	0	1	0	0.000679348	0.000679348	FALSE	FALSE
1	ENSMUSG00000026295	Spp2	1	88406961	88426438	19477	protein_coding	0	0		0.00475543	0	FALSE	FALSE
1	ENSMUSG00000099553	Gm29538	-1	88443969	88462608	18639	lincRNA	7	1	0.875	0.00407609	0.00203804	FALSE	FALSE
1	ENSMUSG00000100908	Gm28888	1	88459683	88465558	5875	lincRNA	10	31	0.243902	0.0203804	0.0122283	FALSE	FALSE
1	ENSMUSG00000062310	Glrp1	-1	88499871	88510066	10195	protein_coding	11	3	0.785714	0.0108696	0.00543478	FALSE	FALSE
1	ENSMUSG00000100798	Gm19589	1	88551517	88562167	10650	lincRNA	0	1	0	0.0013587	0.000679348	FALSE	FALSE
1	ENSMUSG00000104057	Gm38130	1	88653085	88654845	1760	TEC	0	0		0	0	FALSE	FALSE
1	ENSMUSG00000100367	Gm29336	1	88656308	88658100	1792	lincRNA	0	0		0	0	FALSE	FALSE
1	ENSMUSG00000049866	Arl4c	-1	88673125	88702221	29096	protein_coding	270	273	0.497238	0.668478	0.186821	TRUE	FALSE
1	ENSMUSG00000101736	Gm29335	-1	88722366	88722824	458	processed_pseudogene	0	0		0.00475543	0	FALSE	FALSE
1	ENSMUSG00000097398	Platr5	1	88754890	88755736	846	lincRNA	3009	651	0.822131	0.463995	0.368207	TRUE	TRUE
1	ENSMUSG00000099378	1700067G17Rik	1	89016113	89022210	6097	lincRNA	2	1	0.666667	0.00271739	0.00203804	FALSE	FALSE
1	ENSMUSG00000036206	Sh3bp4	1	89070415	89155068	84653	protein_coding	2302	1154	0.666088	0.692255	0.555027	TRUE	TRUE
1	ENSMUSG00000102700	Gm38312	1	89097073	89098818	1745	TEC	0	0		0.00543478	0	FALSE	FALSE
1	ENSMUSG00000102083	Gm5259	-1	89256182	89256981	799	processed_pseudogene	0	0		0.0400815	0	FALSE	FALSE
1	ENSMUSG00000099938	C030007H22Rik	-1	89360342	89406133	45791	lincRNA	0	0		0.0013587	0	FALSE	FALSE
1	ENSMUSG00000055013	Agap1	1	89454806	89897617	442811	protein_coding	767	575	0.571535	0.55163	0.284647	TRUE	TRUE
1	ENSMUSG00000104114	Gm37297	1	89483438	89485821	2383	TEC	73	73	0.5	0.0346467	0.0264946	FALSE	FALSE
1	ENSMUSG00000101662	Gm28499	1	89568765	89576602	7837	sense_intronic	2	2	0.5	0.00679348	0.00203804	FALSE	FALSE
1	ENSMUSG00000103252	Gm37521	1	89825481	89827525	2044	TEC	0	7	0	0.00271739	0.0013587	FALSE	FALSE
1	ENSMUSG00000034486	Gbx2	-1	89927956	89931179	3223	protein_coding	206	286	0.418699	0.234375	0.133832	TRUE	FALSE
1	ENSMUSG00000092627	D130058E05Rik	1	89930234	89933290	3056	processed_transcript	66	119	0.356757	0.0985054	0.0529891	FALSE	FALSE
1	ENSMUSG00000067081	Asb18	-1	89950220	90014666	64446	protein_coding	2	0	1	0.000679348	0.000679348	FALSE	FALSE
1	ENSMUSG00000026301	Iqca	-1	90042132	90153401	111269	protein_coding	218	183	0.543641	0.189538	0.0978261	FALSE	FALSE
1	ENSMUSG00000100850	4930434B07Rik	1	90153628	90159462	5834	lincRNA	0	3	0	0.0013587	0.000679348	FALSE	FALSE
1	ENSMUSG00000044337	Ackr3	1	90203980	90216751	12771	protein_coding	269	103	0.723118	0.102582	0.0733696	FALSE	FALSE
1	ENSMUSG00000101951	Gm28721	-1	90255276	90260120	4844	lincRNA	0	2	0	0.000679348	0.000679348	FALSE	FALSE
1	ENSMUSG00000101028	Gm28723	1	90280458	90283912	3454	lincRNA	8	0	1	0.00543478	0.00339674	FALSE	FALSE
1	ENSMUSG00000101997	Gm28722	-1	90453394	90454501	1107	lincRNA	0	0		0.000679348	0	FALSE	FALSE
1	ENSMUSG00000103292	Gm35048	1	90520496	90523297	2801	TEC	49	9	0.844828	0.033288	0.017663	FALSE	FALSE
1	ENSMUSG00000034432	Cops8	1	90602981	90613341	10360	protein_coding	4181	3496	0.544614	0.942255	0.826766	TRUE	TRUE
1	ENSMUSG00000048126	Col6a3	-1	90765923	90843971	78048	protein_coding	5	0	1	0.0163043	0.0013587	FALSE	FALSE
1	ENSMUSG00000103061	Gm36970	-1	90837275	90839133	1858	TEC	0	0		0	0	FALSE	FALSE
1	ENSMUSG00000026303	Mlph	1	90915085	90951142	36057	protein_coding	25	7	0.78125	0.00747283	0.00407609	FALSE	FALSE
1	ENSMUSG00000026304	Rab17	-1	90958133	90969661	11528	protein_coding	109	66	0.622857	0.0584239	0.0421196	FALSE	FALSE
1	ENSMUSG00000100791	Gm28199	-1	90974459	90975260	801	lincRNA	0	0		0	0	FALSE	FALSE
1	ENSMUSG00000026305	Lrrfip1	1	90998737	91128944	130207	protein_coding	1770	1524	0.537341	0.501359	0.368886	TRUE	TRUE
1	ENSMUSG00000070732	Rbm44	1	91145089	91170795	25706	protein_coding	52	119	0.304094	0.0733696	0.0414402	FALSE	FALSE
1	ENSMUSG00000100018	Gm7776	-1	91171429	91172148	719	processed_pseudogene	0	0		0.212636	0	TRUE	FALSE
1	ENSMUSG00000034353	Ramp1	1	91179822	91225196	45374	protein_coding	14	0	1	0.00679348	0.00203804	FALSE	FALSE
1	ENSMUSG00000034343	Ube2f	1	91250304	91290337	40033	protein_coding	160	789	0.168599	0.713315	0.252038	TRUE	TRUE
1	ENSMUSG00000083064	Gm7785	1	91296045	91296936	891	processed_pseudogene	4	17	0.190476	0.0482337	0.00951087	FALSE	FALSE
1	ENSMUSG00000097285	Gm26683	-1	91297203	91304405	7202	lincRNA	0	0		0.000679348	0	FALSE	FALSE
1	ENSMUSG00000026307	Scly	1	91298338	91321075	22737	protein_coding	561	554	0.503139	0.242527	0.182745	TRUE	FALSE
1	ENSMUSG00000090322	Gm17090	-1	91305092	91321101	16009	antisense	0	0		0.0013587	0	FALSE	FALSE
1	ENSMUSG00000049515	Espnl	1	91322075	91348306	26231	protein_coding	31	32	0.492063	0.0129076	0.0108696	FALSE	FALSE
1	ENSMUSG00000026308	Klhl30	1	91351016	91362416	11400	protein_coding	5	9	0.357143	0.00951087	0.00271739	FALSE	FALSE
1	ENSMUSG00000047443	Erfe	1	91366430	91374217	7787	protein_coding	190	158	0.545977	0.131793	0.0869565	FALSE	FALSE
1	ENSMUSG00000026309	Ilkap	-1	91373861	91398815	24954	protein_coding	868	765	0.531537	0.884511	0.4375	TRUE	TRUE
1	ENSMUSG00000067071	Hes6	-1	91411483	91414038	2555	protein_coding	3392	2189	0.607776	0.558424	0.480299	TRUE	TRUE
1	ENSMUSG00000055866	Per2	-1	91415982	91459324	43342	protein_coding	23	17	0.575	0.03125	0.013587	FALSE	FALSE
1	ENSMUSG00000101911	Gm28381	-1	91469906	91470098	192	processed_pseudogene	0	0		0.000679348	0	FALSE	FALSE
1	ENSMUSG00000101958	Gm19085	-1	91487729	91490009	2280	processed_pseudogene	3	2	0.6	0.0122283	0.00271739	FALSE	FALSE
1	ENSMUSG00000034292	Traf3ip1	1	91494647	91529307	34660	protein_coding	131	122	0.517787	0.339674	0.0788043	TRUE	FALSE
1	ENSMUSG00000026311	Asb1	1	91540544	91559589	19045	protein_coding	361	489	0.424706	0.345788	0.171875	TRUE	FALSE
1	ENSMUSG00000100980	Gm29100	-1	91798528	91802937	4409	antisense	0	0		0	0	FALSE	FALSE
1	ENSMUSG00000007805	Twist2	1	91801461	91848028	46567	protein_coding	1	4	0.2	0.00747283	0.00203804	FALSE	FALSE
1	ENSMUSG00000101414	Gm29101	1	91822515	91823985	1470	sense_intronic	0	0		0.000679348	0	FALSE	FALSE
1	ENSMUSG00000026313	Hdac4	-1	91928779	92195699	266920	protein_coding	309	180	0.631902	0.470109	0.137908	TRUE	FALSE
1	ENSMUSG00000103101	Gm37048	1	91975987	91981564	5577	TEC	0	0		0.000679348	0	FALSE	FALSE
1	ENSMUSG00000096941	Gm26720	1	91989051	91992628	3577	lincRNA	0	0		0.0149457	0	FALSE	FALSE
1	ENSMUSG00000102565	Gm37036	-1	92019592	92022097	2505	TEC	0	2	0	0.00203804	0.000679348	FALSE	FALSE
1	ENSMUSG00000101522	Gm7837	-1	92430121	92430532	411	processed_pseudogene	0	3	0	0.0013587	0.000679348	FALSE	FALSE
1	ENSMUSG00000026260	Ndufa10	-1	92439010	92473860	34850	protein_coding	6012	4859	0.553031	0.993886	0.942255	TRUE	TRUE
1	ENSMUSG00000042849	Olfr1414	-1	92506366	92518661	12295	protein_coding	0	0		0	0	FALSE	FALSE
1	ENSMUSG00000099363	Gm28478	1	92574614	92574796	182	unprocessed_pseudogene	0	0		0	0	FALSE	FALSE
1	ENSMUSG00000046300	Olfr1412	1	92585779	92591375	5596	protein_coding	0	0		0	0	FALSE	FALSE
1	ENSMUSG00000062497	Olfr1411	1	92594411	92597753	3342	protein_coding	2	0	1	0.000679348	0.000679348	FALSE	FALSE
1	ENSMUSG00000063583	Olfr1410	1	92605782	92614806	9024	protein_coding	0	12	0	0.000679348	0.000679348	FALSE	FALSE
1	ENSMUSG00000061616	Olfr12	1	92617788	92623412	5624	protein_coding	1	0	1	0.000679348	0.000679348	FALSE	FALSE
1	ENSMUSG00000073616	Cops9	-1	92637145	92641985	4840	protein_coding	0	0		0.980978	0	TRUE	FALSE
1	ENSMUSG00000044055	Otos	-1	92644218	92648841	4623	protein_coding	2	0	1	0.0013587	0.0013587	FALSE	FALSE
1	ENSMUSG00000099665	Gm29482	-1	92759213	92760480	1267	lincRNA	0	0		0	0	FALSE	FALSE
1	ENSMUSG00000034220	Gpc1	1	92831645	92860779	29134	protein_coding	260	308	0.457746	0.394022	0.165761	TRUE	FALSE
1	ENSMUSG00000101995	Gm29480	-1	92842177	92848771	6594	antisense	0	0		0.00271739	0	FALSE	FALSE
1	ENSMUSG00000034212	Ankmy1	-1	92859803	92902906	43103	protein_coding	7	35	0.166667	0.0461957	0.0149457	FALSE	FALSE
1	ENSMUSG00000047067	Dusp28	1	92906981	92908435	1454	protein_coding	142	92	0.606838	0.0835598	0.0502717	FALSE	FALSE
1	ENSMUSG00000097251	5033417F24Rik	-1	92908378	92910764	2386	antisense	1	3	0.25	0.00339674	0.00203804	FALSE	FALSE
1	ENSMUSG00000026269	Rnpepl1	1	92910783	92924384	13601	protein_coding	1435	1128	0.559891	0.425951	0.337636	TRUE	TRUE
1	ENSMUSG00000100632	9430060I03Rik	-1	92933526	92950590	17064	antisense	43	0	1	0.00611413	0.00475543	FALSE	FALSE
1	ENSMUSG00000026270	Capn10	1	92934376	92947941	13565	protein_coding	739	523	0.585578	0.298234	0.237772	TRUE	TRUE
1	ENSMUSG00000026271	Gpr35	1	92950865	92986391	35526	protein_coding	14	0	1	0.00543478	0.00271739	FALSE	FALSE
1	ENSMUSG00000100021	Gm18697	-1	92999396	93002771	3375	processed_pseudogene	0	0		0	0	FALSE	FALSE
1	ENSMUSG00000045091	Aqp12	1	93006334	93012269	5935	protein_coding	0	7	0	0.0013587	0.0013587	FALSE	FALSE
1	ENSMUSG00000014602	Kif1a	-1	93015464	93101951	86487	protein_coding	520	516	0.501931	0.369565	0.186821	TRUE	FALSE
1	ENSMUSG00000101378	Gm28086	-1	93122931	93124103	1172	lincRNA	0	0		0	0	FALSE	FALSE
1	ENSMUSG00000026272	Agxt	1	93135240	93145421	10181	protein_coding	0	0		0	0	FALSE	FALSE
1	ENSMUSG00000034159	2310007B03Rik	-1	93151349	93160948	9599	protein_coding	132	6	0.956522	0.0149457	0.0101902	FALSE	FALSE
1	ENSMUSG00000084989	Crocc2	1	93168725	93231072	62347	protein_coding	2	0	1	0.00407609	0.0013587	FALSE	FALSE
1	ENSMUSG00000047793	Sned1	1	93235841	93301065	65224	protein_coding	57	52	0.522936	0.0421196	0.0326087	FALSE	FALSE
1	ENSMUSG00000026273	Mterf4	-1	93299211	93305915	6704	protein_coding	95	104	0.477387	0.499321	0.0706522	TRUE	FALSE
1	ENSMUSG00000101172	Gm28535	1	93305964	93317309	11345	antisense	0	4	0	0.0101902	0.00203804	FALSE	FALSE
1	ENSMUSG00000100351	Gm7867	-1	93306694	93307239	545	processed_pseudogene	2	0	1	0.0278533	0.0013587	FALSE	FALSE
1	ENSMUSG00000026274	Pask	-1	93308770	93343482	34712	protein_coding	18	17	0.514286	0.389946	0.00951087	TRUE	FALSE
1	ENSMUSG00000026275	Ppp1r7	1	93342854	93373489	30635	protein_coding	559	583	0.489492	0.925951	0.303668	TRUE	TRUE
1	ENSMUSG00000098689	Mir6345	1	93352158	93352285	127	miRNA	0	0		0.000679348	0	FALSE	FALSE
1	ENSMUSG00000034107	Ano7	1	93373930	93404303	30373	protein_coding	21	18	0.538462	0.015625	0.0115489	FALSE	FALSE
1	ENSMUSG00000034088	Hdlbp	-1	93405940	93478815	72875	protein_coding	1284	1151	0.52731	0.991848	0.561821	TRUE	TRUE
1	ENSMUSG00000090489	Gm17415	1	93421700	93422488	788	processed_pseudogene	0	0		0.125	0	FALSE	FALSE
1	ENSMUSG00000026276	Sept2	1	93478964	93510260	31296	protein_coding	3943	3653	0.519089	0.951766	0.773098	TRUE	TRUE
1	ENSMUSG00000034066	Farp2	1	93512079	93621976	109897	protein_coding	28	19	0.595745	0.0414402	0.0163043	FALSE	FALSE
1	ENSMUSG00000103854	Gm37250	1	93531815	93534202	2387	TEC	0	10	0	0.000679348	0.000679348	FALSE	FALSE
1	ENSMUSG00000026277	Stk25	-1	93619751	93658659	38908	protein_coding	844	1577	0.348616	0.595788	0.481658	TRUE	TRUE
1	ENSMUSG00000026278	Bok	1	93685660	93695764	10104	protein_coding	573	378	0.602524	0.319973	0.220788	TRUE	TRUE
1	ENSMUSG00000026279	Thap4	-1	93701935	93754864	52929	protein_coding	1677	1672	0.500746	0.616848	0.517663	TRUE	TRUE
1	ENSMUSG00000101952	Gm10550	1	93731104	93751072	19968	antisense	0	0		0.000679348	0	FALSE	FALSE
1	ENSMUSG00000026280	Atg4b	1	93751500	93790610	39110	protein_coding	116	266	0.303665	0.647418	0.158967	TRUE	FALSE
1	ENSMUSG00000026281	Dtymk	-1	93792576	93801934	9358	protein_coding	11630	11234	0.50866	0.995924	0.976902	TRUE	TRUE
1	ENSMUSG00000026283	Ing5	1	93803965	93822101	18136	protein_coding	1754	1328	0.569111	0.775815	0.540761	TRUE	TRUE
1	ENSMUSG00000088961	Gm22089	-1	93808570	93808671	101	snRNA	0	0		0	0	FALSE	FALSE
1	ENSMUSG00000073609	D2hgdh	1	93824909	93852348	27439	protein_coding	42	3	0.933333	0.118207	0.0115489	FALSE	FALSE
1	ENSMUSG00000101660	Gm18666	1	93906244	93916768	10524	unprocessed_pseudogene	0	0		0	0	FALSE	FALSE
1	ENSMUSG00000093805	Gal3st2b	1	93918311	93942650	24339	protein_coding	0	0		0.000679348	0	FALSE	FALSE
1	ENSMUSG00000099624	Gm7889	1	93975353	93985816	10463	unprocessed_pseudogene	0	0		0.000679348	0	FALSE	FALSE
1	ENSMUSG00000073608	Gal3st2c	1	93990509	94017147	26638	protein_coding	0	2	0	0.00407609	0.000679348	FALSE	FALSE
1	ENSMUSG00000034000	Neu4	1	94020451	94028334	7883	protein_coding	0	0		0	0	FALSE	FALSE
1	ENSMUSG00000026285	Pdcd1	-1	94038305	94052553	14248	protein_coding	0	0		0.0013587	0	FALSE	FALSE
1	ENSMUSG00000100347	Gm7895	-1	94468715	94469887	1172	processed_pseudogene	0	0		0.00543478	0	FALSE	FALSE
1	ENSMUSG00000077413	Gm23389	-1	94615636	94615704	68	snoRNA	0	0		0	0	FALSE	FALSE
1	ENSMUSG00000099592	Gm5264	-1	95255963	95256810	847	processed_pseudogene	0	0		0	0	FALSE	FALSE
1	ENSMUSG00000051185	Fam174a	1	95313623	95335284	21661	protein_coding	127	142	0.472119	0.144701	0.080163	FALSE	FALSE
1	ENSMUSG00000103973	BC055308	1	95328681	95331218	2537	TEC	1	46	0.0212766	0.00611413	0.00339674	FALSE	FALSE
1	ENSMUSG00000081051	Gm15427	1	95498621	95499151	530	processed_pseudogene	0	0		0.98981	0	TRUE	FALSE
1	ENSMUSG00000040710	St8sia4	-1	95587682	95667571	79889	protein_coding	65	20	0.764706	0.017663	0.0115489	FALSE	FALSE
1	ENSMUSG00000103197	Gm37642	-1	95646774	95648508	1734	TEC	0	0		0.000679348	0	FALSE	FALSE
1	ENSMUSG00000100777	4930598F16Rik	-1	95701184	95716518	15334	lincRNA	1	0	1	0.0013587	0.000679348	FALSE	FALSE
1	ENSMUSG00000102718	Gm37761	1	95738196	95740293	2097	TEC	0	0		0.000679348	0	FALSE	FALSE
1	ENSMUSG00000100062	1700063A18Rik	-1	95990659	96021758	31099	lincRNA	0	0		0	0	FALSE	FALSE
1	ENSMUSG00000100362	Gm1833	1	96645420	96646170	750	processed_pseudogene	0	0		0.00407609	0	FALSE	FALSE
1	ENSMUSG00000040693	Slco4c1	-1	96816270	96872171	55901	protein_coding	119	33	0.782895	0.0414402	0.03125	FALSE	FALSE
1	ENSMUSG00000097814	Panct2	1	96871126	96907796	36670	antisense	27	23	0.54	0.0163043	0.0129076	FALSE	FALSE
1	ENSMUSG00000097480	Gm9499	-1	97001820	97002783	963	processed_pseudogene	2	0	1	0.0013587	0.0013587	FALSE	FALSE
1	ENSMUSG00000044757	Gm6430	1	97024681	97025928	1247	processed_pseudogene	0	0		0.00475543	0	FALSE	FALSE
1	ENSMUSG00000026331	Slco6c1	-1	97059038	97128301	69263	protein_coding	0	0		0	0	FALSE	FALSE
1	ENSMUSG00000100484	Gm7133	1	97162860	97310664	147804	unprocessed_pseudogene	0	0		0	0	FALSE	FALSE
1	ENSMUSG00000101348	Gm7135	1	97346475	97573015	226540	transcribed_unprocessed_pseudogene	1	0	1	0.000679348	0.000679348	FALSE	FALSE
1	ENSMUSG00000044768	D1Ertd622e	-1	97606318	97662074	55756	protein_coding	68	65	0.511278	0.175272	0.0427989	FALSE	FALSE
1	ENSMUSG00000040648	Ppip5k2	-1	97706048	97770411	64363	protein_coding	2495	1874	0.571069	0.811141	0.624321	TRUE	TRUE
1	ENSMUSG00000026333	Gin1	1	97770172	97793709	23537	protein_coding	167	134	0.554817	0.274457	0.0883152	TRUE	FALSE
1	ENSMUSG00000026335	Pam	-1	97795114	98095646	300532	protein_coding	36	85	0.297521	0.129755	0.0298913	FALSE	FALSE
1	ENSMUSG00000104140	Gm37140	-1	97878382	97880065	1683	TEC	0	9	0	0.00339674	0.00203804	FALSE	FALSE
1	ENSMUSG00000089782	Gm3531	-1	97948901	97949389	488	processed_pseudogene	0	43	0	0.755435	0.0278533	TRUE	FALSE
1	ENSMUSG00000089706	B230216N24Rik	-1	98031116	98057680	26564	processed_transcript	58	9	0.865672	0.0108696	0.00611413	FALSE	FALSE
1	ENSMUSG00000100182	1810006J02Rik	1	98131456	98144655	13199	lincRNA	0	0		0	0	FALSE	FALSE
1	ENSMUSG00000100711	Gm29461	1	98173648	98190698	17050	lincRNA	0	0		0	0	FALSE	FALSE
1	ENSMUSG00000097608	Gm7952	1	98263523	98264506	983	processed_pseudogene	3	0	1	0.0108696	0.00203804	FALSE	FALSE
1	ENSMUSG00000099634	Gm29462	1	98267151	98267438	287	processed_pseudogene	0	1	0	0.0217391	0.000679348	FALSE	FALSE
1	ENSMUSG00000089791	Gm3555	1	98457768	98459162	1394	processed_pseudogene	0	0		0.013587	0	FALSE	FALSE
1	ENSMUSG00000100009	Gm7967	1	98589517	98607384	17867	lincRNA	0	0		0.0013587	0	FALSE	FALSE
1	ENSMUSG00000099453	Gm18248	-1	99638396	99640241	1845	processed_pseudogene	0	0		0	0	FALSE	FALSE
1	ENSMUSG00000067028	Cntnap5b	1	99772765	100485942	713177	protein_coding	1	0	1	0.00203804	0.000679348	FALSE	FALSE
1	ENSMUSG00000082431	Tdpx-ps1	-1	99790429	99791025	596	processed_pseudogene	3	0	1	0.324728	0.00203804	TRUE	FALSE
1	ENSMUSG00000104104	Gm37877	1	99847984	99850692	2708	TEC	0	0		0	0	FALSE	FALSE
1	ENSMUSG00000100662	Gm19029	1	100006021	100006584	563	processed_pseudogene	0	0		0.00543478	0	FALSE	FALSE
1	ENSMUSG00000099835	Gm29668	-1	100282329	100282643	314	processed_pseudogene	0	0		0.130435	0	FALSE	FALSE
1	ENSMUSG00000100794	Gm29667	1	100282791	100283280	489	processed_pseudogene	0	0		0.00339674	0	FALSE	FALSE
1	ENSMUSG00000099892	Gm18185	1	100643582	100644248	666	processed_pseudogene	0	0		0	0	FALSE	FALSE
1	ENSMUSG00000100684	Gm20268	1	101155809	101175202	19393	lincRNA	0	0		0	0	FALSE	FALSE
1	ENSMUSG00000100222	Psmb6-ps2	1	101385886	101386590	704	processed_pseudogene	33	92	0.264	0.245245	0.0835598	TRUE	FALSE
1	ENSMUSG00000100065	Gm18969	-1	101753814	101754543	729	processed_pseudogene	1	0	1	0.00407609	0.000679348	FALSE	FALSE
1	ENSMUSG00000100349	Gm28188	-1	101880506	101880741	235	processed_pseudogene	0	0		0.000679348	0	FALSE	FALSE
1	ENSMUSG00000099375	Gm28187	-1	101892958	101895091	2133	lincRNA	0	0		0	0	FALSE	FALSE
1	ENSMUSG00000077295	Gm24122	-1	102106449	102106580	131	snoRNA	0	0		0.000679348	0	FALSE	FALSE
1	ENSMUSG00000088510	Gm23036	-1	102413923	102414021	98	snoRNA	0	0		0	0	FALSE	FALSE
1	ENSMUSG00000099989	Gm20281	-1	102458656	102458922	266	processed_pseudogene	0	0		0.00203804	0	FALSE	FALSE
1	ENSMUSG00000100955	Gm18728	1	103171926	103268593	96667	unprocessed_pseudogene	1	1	0.5	0.0013587	0.0013587	FALSE	FALSE
1	ENSMUSG00000102325	Gm37789	1	103724345	103727233	2888	TEC	1	0	1	0.00407609	0.000679348	FALSE	FALSE
1	ENSMUSG00000099464	Gm5260	1	104513001	104514068	1067	processed_pseudogene	0	0		0	0	FALSE	FALSE
1	ENSMUSG00000099801	Gm29011	-1	104632584	104633358	774	processed_pseudogene	0	0		0.0013587	0	FALSE	FALSE
1	ENSMUSG00000050840	Cdh20	1	104768529	104995481	226952	protein_coding	16	0	1	0.0122283	0.00747283	FALSE	FALSE
1	ENSMUSG00000103991	Gm38031	1	104776114	104779128	3014	TEC	0	0		0	0	FALSE	FALSE
1	ENSMUSG00000084704	n-R5s216	-1	104880924	104881035	111	rRNA	0	0		0	0	FALSE	FALSE
1	ENSMUSG00000103060	Gm36969	1	104906523	104909331	2808	TEC	0	0		0.000679348	0	FALSE	FALSE
1	ENSMUSG00000099702	Gm29013	1	105244425	105244661	236	unprocessed_pseudogene	0	0		0.00951087	0	FALSE	FALSE
1	ENSMUSG00000047496	Rnf152	-1	105276914	105356710	79796	protein_coding	88	61	0.590604	0.078125	0.0319293	FALSE	FALSE
1	ENSMUSG00000097482	Gm17634	1	105356007	105361737	5730	antisense	7	0	1	0.0163043	0.00203804	FALSE	FALSE
1	ENSMUSG00000101214	Gm28403	-1	105382260	105569139	186879	sense_overlapping	18	0	1	0.00475543	0.00475543	FALSE	FALSE
1	ENSMUSG00000067017	Gm3608	1	105455971	105458829	2858	pseudogene	0	0		0.0896739	0	FALSE	FALSE
1	ENSMUSG00000056536	Pign	-1	105518422	105663677	145255	protein_coding	508	525	0.491772	0.313859	0.193614	TRUE	FALSE
1	ENSMUSG00000100672	Gm28404	-1	105564126	105564578	452	sense_intronic	7	5	0.583333	0.00475543	0.00339674	FALSE	FALSE
1	ENSMUSG00000101219	Gm20302	1	105574537	105574811	274	processed_pseudogene	0	0		0.00951087	0	FALSE	FALSE
1	ENSMUSG00000101656	Gm8004	1	105615742	105616358	616	processed_pseudogene	0	1	0	0.00747283	0.000679348	FALSE	FALSE
1	ENSMUSG00000026319	2310035C23Rik	1	105663861	105755191	91330	protein_coding	466	433	0.518354	0.626359	0.255435	TRUE	TRUE
1	ENSMUSG00000104044	Gm37566	1	105708573	105712927	4354	TEC	17	6	0.73913	0.0862772	0.00883152	FALSE	FALSE
1	ENSMUSG00000101330	Gm10193	1	105764444	105764674	230	processed_pseudogene	0	2	0	0.00339674	0.0013587	FALSE	FALSE
1	ENSMUSG00000026321	Tnfrsf11a	1	105780718	105847981	67263	protein_coding	87	47	0.649254	0.0570652	0.0360054	FALSE	FALSE
1	ENSMUSG00000102690	Gm37779	-1	105887633	105891012	3379	TEC	0	0		0	0	FALSE	FALSE
1	ENSMUSG00000089206	Gm26214	1	105945554	105945660	106	snRNA	0	0		0	0	FALSE	FALSE
1	ENSMUSG00000099843	Gm7160	-1	105979350	105990282	10932	lincRNA	35	26	0.57377	0.0237772	0.0142663	FALSE	FALSE
1	ENSMUSG00000038866	Zcchc2	1	105990406	106034074	43668	protein_coding	213	189	0.529851	0.319293	0.119565	TRUE	FALSE
1	ENSMUSG00000102501	Gm37372	-1	106072584	106075894	3310	TEC	0	2	0	0.0013587	0.0013587	FALSE	FALSE
1	ENSMUSG00000097612	Gm26509	1	106090068	106091015	947	processed_pseudogene	0	0		0.000679348	0	FALSE	FALSE
1	ENSMUSG00000101583	Gm20753	-1	106152625	106171524	18899	lincRNA	0	0		0.000679348	0	FALSE	FALSE
1	ENSMUSG00000044340	Phlpp1	1	106171752	106394250	222498	protein_coding	603	520	0.536955	0.241168	0.171875	TRUE	FALSE
1	ENSMUSG00000103291	Gm38235	1	106219314	106224265	4951	TEC	21	16	0.567568	0.00951087	0.00679348	FALSE	FALSE
1	ENSMUSG00000100247	A530053M12Rik	-1	106400178	106401987	1809	lincRNA	1	0	1	0.000679348	0.000679348	FALSE	FALSE
1	ENSMUSG00000099604	Gm6651	1	106439600	106439870	270	processed_pseudogene	0	0		0.00203804	0	FALSE	FALSE
1	ENSMUSG00000057329	Bcl2	-1	106538178	106714274	176096	protein_coding	145	245	0.371795	0.10462	0.0611413	FALSE	FALSE
1	ENSMUSG00000054006	D630008O14Rik	1	106541943	106575045	33102	antisense	0	0		0.000679348	0	FALSE	FALSE
1	ENSMUSG00000103348	Gm37053	-1	106604784	106606870	2086	TEC	0	1	0	0.000679348	0.000679348	FALSE	FALSE
1	ENSMUSG00000009905	Kdsr	-1	106720459	106759727	39268	protein_coding	1209	1374	0.46806	0.602582	0.410326	TRUE	TRUE
1	ENSMUSG00000009907	Vps4b	-1	106764071	106796728	32657	protein_coding	701	721	0.492968	0.894701	0.411005	TRUE	TRUE
1	ENSMUSG00000067006	Serpinb5	1	106861173	106883348	22175	protein_coding	29	5	0.852941	0.00475543	0.00475543	FALSE	FALSE
1	ENSMUSG00000083884	Gm15388	-1	107137844	107138569	725	processed_pseudogene	0	0		0	0	FALSE	FALSE
1	ENSMUSG00000073602	Serpinb3b	-1	107153940	107278361	124421	protein_coding	0	0		0	0	FALSE	FALSE
1	ENSMUSG00000080729	Gm8084	-1	107191475	107193557	2082	unprocessed_pseudogene	5	0	1	0.0013587	0.000679348	FALSE	FALSE
1	ENSMUSG00000081114	Gm15390	-1	107253553	107254290	737	processed_pseudogene	0	0		0.029212	0	FALSE	FALSE
1	ENSMUSG00000084189	Gm8089	-1	107290341	107302354	12013	unprocessed_pseudogene	0	0		0	0	FALSE	FALSE
1	ENSMUSG00000067001	Serpinb7	1	107399655	107452689	53034	protein_coding	0	0		0.0013587	0	FALSE	FALSE
1	ENSMUSG00000062345	Serpinb2	1	107511423	107535478	24055	protein_coding	33	0	1	0.00475543	0.00475543	FALSE	FALSE
1	ENSMUSG00000092572	Serpinb10	1	107529003	107549271	20268	polymorphic_pseudogene	0	1	0	0.0013587	0.000679348	FALSE	FALSE
1	ENSMUSG00000026315	Serpinb8	1	107590006	107610484	20478	protein_coding	51	27	0.653846	0.0169837	0.00883152	FALSE	FALSE
1	ENSMUSG00000086161	Gm15389	1	107687008	107693514	6506	lincRNA	30	3	0.909091	0.0122283	0.00611413	FALSE	FALSE
1	ENSMUSG00000077237	Gm22438	1	107892974	107893105	131	snoRNA	0	0		0	0	FALSE	FALSE
1	ENSMUSG00000100457	D830032E09Rik	1	107917259	108028337	111078	lincRNA	0	0		0	0	FALSE	FALSE
1	ENSMUSG00000100041	Gm5702	-1	108376970	108379438	2468	processed_pseudogene	0	0		0.0013587	0	FALSE	FALSE
1	ENSMUSG00000104478	Gm38212	1	108417077	108419832	2755	TEC	0	0		0	0	FALSE	FALSE
1	ENSMUSG00000100831	Gm17847	-1	108997634	108998760	1126	processed_pseudogene	0	0		0.00543478	0	FALSE	FALSE
1	ENSMUSG00000100025	Gm8141	1	109833024	109834746	1722	processed_pseudogene	6	10	0.375	0.0414402	0.0101902	FALSE	FALSE
1	ENSMUSG00000026312	Cdh7	1	109982431	110140157	157726	protein_coding	4	2	0.666667	0.00815217	0.00339674	FALSE	FALSE
1	ENSMUSG00000047216	Cdh19	-1	110888326	110977584	89258	protein_coding	3	0	1	0.00339674	0.000679348	FALSE	FALSE
1	ENSMUSG00000102160	Gm36944	-1	110964679	110967437	2758	TEC	0	0		0	0	FALSE	FALSE
1	ENSMUSG00000101253	Gm29088	-1	111385690	111446645	60955	lincRNA	0	0		0	0	FALSE	FALSE
1	ENSMUSG00000101846	Gm19927	1	111385918	111386698	780	processed_pseudogene	0	0		0	0	FALSE	FALSE
1	ENSMUSG00000100555	Gm8173	-1	111804934	111807775	2841	processed_pseudogene	0	0		0.0115489	0	FALSE	FALSE
1	ENSMUSG00000038702	Dsel	-1	111858702	111864918	6216	protein_coding	204	289	0.413793	0.167799	0.108016	FALSE	FALSE
1	ENSMUSG00000101875	Gm6028	-1	111880735	111881308	573	processed_pseudogene	1	0	1	0.0692935	0.000679348	FALSE	FALSE
1	ENSMUSG00000099732	Gm17752	-1	112051069	112055275	4206	processed_pseudogene	0	0		0.0013587	0	FALSE	FALSE
1	ENSMUSG00000101220	Gm6717	1	112137868	112138705	837	processed_pseudogene	0	0		0.00611413	0	FALSE	FALSE
1	ENSMUSG00000100020	Gm19086	1	112151089	112151753	664	processed_pseudogene	1	0	1	0.00271739	0.000679348	FALSE	FALSE
1	ENSMUSG00000101054	Gm18406	-1	112404187	112404855	668	processed_pseudogene	4	12	0.25	0.00339674	0.00271739	FALSE	FALSE
1	ENSMUSG00000100304	Gm28190	-1	112965542	112966931	1389	processed_pseudogene	0	0		0	0	FALSE	FALSE
1	ENSMUSG00000102105	Gm17946	-1	113565446	113565983	537	processed_pseudogene	0	0		0	0	FALSE	FALSE
1	ENSMUSG00000099943	Gm18181	-1	113582771	113583506	735	processed_pseudogene	0	0		0	0	FALSE	FALSE
1	ENSMUSG00000097648	9330185C12Rik	-1	113891385	113964134	72749	lincRNA	140	0	1	0.0529891	0.0339674	FALSE	FALSE
1	ENSMUSG00000101687	Gm4854	-1	115219190	115219763	573	processed_pseudogene	0	0		0.00203804	0	FALSE	FALSE
1	ENSMUSG00000100515	Gm17916	-1	115668988	115684624	15636	transcribed_processed_pseudogene	0	0		0.0013587	0	FALSE	FALSE
1	ENSMUSG00000070695	Cntnap5a	1	115684756	116587323	902567	protein_coding	0	0		0.0013587	0	FALSE	FALSE
1	ENSMUSG00000094429	Gm19965	1	116802983	116823410	20427	protein_coding	0	0		0.000679348	0	FALSE	FALSE
1	ENSMUSG00000101154	Gm17777	-1	117392257	117393532	1275	processed_pseudogene	0	0		0	0	FALSE	FALSE
1	ENSMUSG00000065865	Gm24030	1	117536301	117536464	163	snRNA	0	0		0.00271739	0	FALSE	FALSE
1	ENSMUSG00000107979	Zfp813-ps	1	117603878	117606484	2606	lincRNA	0	0		0	0	FALSE	FALSE
1	ENSMUSG00000099534	Gm28169	1	117842962	117843306	344	processed_pseudogene	0	0		0.00679348	0	FALSE	FALSE
1	ENSMUSG00000100617	Gm7145	1	117965939	117986884	20945	protein_coding	0	0		0	0	FALSE	FALSE
1	ENSMUSG00000101590	Gm29104	1	118064118	118064959	841	unprocessed_pseudogene	0	0		0	0	FALSE	FALSE
1	ENSMUSG00000099870	Gm7200	1	118249863	118251025	1162	processed_pseudogene	0	0		0	0	FALSE	FALSE
1	ENSMUSG00000026374	Tsn	-1	118294778	118311739	16961	protein_coding	26457	13273	0.66592	1	0.997283	TRUE	TRUE
1	ENSMUSG00000026377	Nifk	1	118321839	118333822	11983	protein_coding	8958	4296	0.675871	0.98981	0.942935	TRUE	TRUE
1	ENSMUSG00000099936	Gm28867	1	118357312	118363449	6137	lincRNA	3	0	1	0.0013587	0.0013587	FALSE	FALSE
1	ENSMUSG00000064302	Clasp1	1	118389058	118612678	223620	protein_coding	2935	1732	0.628884	0.845788	0.618886	TRUE	TRUE
1	ENSMUSG00000107722	2900060B14Rik	-1	118458652	118459267	615	antisense	152	68	0.690909	0.0271739	0.0210598	FALSE	FALSE
1	ENSMUSG00000026380	Tfcp2l1	1	118627945	118685168	57223	protein_coding	22287	7996	0.735957	0.629755	0.557065	TRUE	TRUE
1	ENSMUSG00000101624	Gm28882	-1	118651482	118651795	313	processed_pseudogene	2	0	1	0.00203804	0.0013587	FALSE	FALSE
1	ENSMUSG00000048402	Gli2	-1	118834132	119053619	219487	protein_coding	1000	959	0.510465	0.471467	0.338995	TRUE	TRUE
1	ENSMUSG00000097408	Gm26831	1	119058469	119059848	1379	lincRNA	2	0	1	0.0013587	0.0013587	FALSE	FALSE
1	ENSMUSG00000096939	Gm8321	1	119157586	119158565	979	processed_pseudogene	0	0		0.00951087	0	FALSE	FALSE
1	ENSMUSG00000100767	Gm3508	-1	119241962	119242753	791	processed_pseudogene	0	0		0.0237772	0	FALSE	FALSE
1	ENSMUSG00000101179	Gm29455	1	119329200	119385581	56381	lincRNA	0	1	0	0.0013587	0.000679348	FALSE	FALSE
1	ENSMUSG00000037035	Inhbb	-1	119415465	119422248	6783	protein_coding	18	3	0.857143	0.0482337	0.00611413	FALSE	FALSE
1	ENSMUSG00000004451	Ralb	-1	119470305	119504794	34489	protein_coding	1221	646	0.65399	0.682745	0.373641	TRUE	TRUE
1	ENSMUSG00000101437	Gm29454	1	119499477	119499869	392	processed_pseudogene	0	0		0.0013587	0	FALSE	FALSE
1	ENSMUSG00000098447	Gm27184	-1	119520090	119526359	6269	antisense	0	0		0.0203804	0	FALSE	FALSE
1	ENSMUSG00000098923	Tmem185b	1	119526160	119528983	2823	protein_coding	0	0		0.367527	0	TRUE	FALSE
1	ENSMUSG00000101731	3830432H09Rik	-1	119529480	119536165	6685	lincRNA	15	19	0.441176	0.0122283	0.00679348	FALSE	FALSE
1	ENSMUSG00000026383	Epb41l5	-1	119545037	119649000	103963	protein_coding	1558	657	0.703386	0.718071	0.381793	TRUE	TRUE
1	ENSMUSG00000102687	Gm37219	-1	119630744	119631669	925	TEC	14	6	0.7	0.0461957	0.00679348	FALSE	FALSE
1	ENSMUSG00000026384	Ptpn4	-1	119652467	119837613	185146	protein_coding	105	71	0.596591	0.556386	0.0672554	TRUE	FALSE
1	ENSMUSG00000091876	Gm3851	1	119787769	119788086	317	processed_pseudogene	0	0		0.0149457	0	FALSE	FALSE
1	ENSMUSG00000103146	Gm37745	-1	119790763	119798925	8162	TEC	0	0		0.0360054	0	FALSE	FALSE
1	ENSMUSG00000090277	Gm8338	1	119817763	119818125	362	processed_pseudogene	0	0		0.000679348	0	FALSE	FALSE
1	ENSMUSG00000100042	Gm29658	1	119874781	119875010	229	processed_pseudogene	0	0		0.017663	0	FALSE	FALSE
1	ENSMUSG00000100636	Gm3551	1	119897461	119898124	663	processed_pseudogene	0	0		0	0	FALSE	FALSE
1	ENSMUSG00000101224	Gm28209	1	119903130	119906897	3767	lincRNA	0	0		0.000679348	0	FALSE	FALSE
1	ENSMUSG00000036975	Tmem177	-1	119907890	119913208	5318	protein_coding	1291	944	0.577629	0.358016	0.296875	TRUE	TRUE
1	ENSMUSG00000036962	Cfap221	-1	119923341	119997234	73893	protein_coding	2	2	0.5	0.00611413	0.00203804	FALSE	FALSE
1	ENSMUSG00000092245	Gm17973	1	119986795	119987314	519	processed_pseudogene	0	0		0	0	FALSE	FALSE
1	ENSMUSG00000026387	Sctr	1	120006894	120063536	56642	protein_coding	1	0	1	0.00339674	0.000679348	FALSE	FALSE
1	ENSMUSG00000050777	Tmem37	-1	120067377	120074074	6697	protein_coding	2362	325	0.879047	0.476223	0.353261	TRUE	TRUE
1	ENSMUSG00000026385	Dbi	-1	120113280	120121078	7798	protein_coding	33041	11015	0.749977	0.997962	0.994565	TRUE	TRUE
1	ENSMUSG00000026388	3110009E18Rik	1	120121187	120188189	67002	protein_coding	75	16	0.824176	0.350543	0.0387228	TRUE	FALSE
1	ENSMUSG00000026389	Steap3	-1	120190757	120272705	81948	protein_coding	508	50	0.910394	0.205842	0.142663	TRUE	FALSE
1	ENSMUSG00000036907	C1ql2	1	120340582	120343174	2592	protein_coding	12	11	0.521739	0.00475543	0.00407609	FALSE	FALSE
1	ENSMUSG00000101275	1700012E03Rik	1	120435805	120438455	2650	lincRNA	0	0		0	0	FALSE	FALSE
1	ENSMUSG00000026390	Marco	-1	120474538	120505024	30486	protein_coding	10	0	1	0.00407609	0.00339674	FALSE	FALSE
1	ENSMUSG00000058665	En1	1	120602418	120607992	5574	protein_coding	0	0		0.0122283	0	FALSE	FALSE
1	ENSMUSG00000099957	2610027F03Rik	1	120621740	120690403	68663	lincRNA	1	0	1	0.000679348	0.000679348	FALSE	FALSE
1	ENSMUSG00000101386	Gm29346	1	120758443	120763565	5122	lincRNA	0	0		0	0	FALSE	FALSE
1	ENSMUSG00000102360	Gm37043	1	120868996	120872100	3104	TEC	0	1	0	0.0013587	0.000679348	FALSE	FALSE
1	ENSMUSG00000097881	Celrr	1	121087405	121178441	91036	lincRNA	5	0	1	0.00271739	0.00271739	FALSE	FALSE
1	ENSMUSG00000104332	Gm38283	-1	121300137	121300831	694	TEC	0	0		0.000679348	0	FALSE	FALSE
1	ENSMUSG00000003721	Insig2	-1	121304353	121332589	28236	protein_coding	214	136	0.611429	0.465353	0.131114	TRUE	FALSE
1	ENSMUSG00000104253	Gm37174	1	121328092	121331149	3057	TEC	4	0	1	0.00407609	0.00271739	FALSE	FALSE
1	ENSMUSG00000101791	2210011K15Rik	-1	121355116	121359900	4784	lincRNA	0	5	0	0.000679348	0.000679348	FALSE	FALSE
1	ENSMUSG00000026339	Ccdc93	1	121431049	121506460	75411	protein_coding	1146	566	0.669393	0.506114	0.334239	TRUE	TRUE
1	ENSMUSG00000085857	Gm15392	-1	121489296	121493203	3907	antisense	0	0		0	0	FALSE	FALSE
1	ENSMUSG00000083582	Gm15393	-1	121507585	121507803	218	processed_pseudogene	0	0		0.000679348	0	FALSE	FALSE
1	ENSMUSG00000050534	Htr5b	-1	121509842	121528465	18623	protein_coding	72	18	0.8	0.0190217	0.015625	FALSE	FALSE
1	ENSMUSG00000081130	Gm8217	1	121520583	121521047	464	processed_pseudogene	4	2	0.666667	0.0197011	0.00339674	FALSE	FALSE
1	ENSMUSG00000001674	Ddx18	-1	121553835	121567989	14154	protein_coding	570	368	0.607676	0.999321	0.376359	TRUE	TRUE
1	ENSMUSG00000102488	Gm37920	1	121706515	121707263	748	TEC	1	0	1	0.000679348	0.000679348	FALSE	FALSE
1	ENSMUSG00000083584	Gm15394	-1	121969217	121970524	1307	processed_pseudogene	0	0		0	0	FALSE	FALSE
1	ENSMUSG00000100913	Gm8392	1	122190221	122191055	834	processed_pseudogene	0	0		0.00203804	0	FALSE	FALSE
1	ENSMUSG00000099960	Gm28590	1	122205145	122252180	47035	lincRNA	0	0		0	0	FALSE	FALSE
1	ENSMUSG00000103263	Gm36982	1	122521749	122522876	1127	TEC	1	0	1	0.000679348	0.000679348	FALSE	FALSE
1	ENSMUSG00000104180	Gm37970	1	122866042	122867773	1731	TEC	2	0	1	0.000679348	0.000679348	FALSE	FALSE
1	ENSMUSG00000100405	Gm28911	1	123205149	123205265	116	processed_pseudogene	37	0	1	0.0407609	0.0203804	FALSE	FALSE
1	ENSMUSG00000100525	Gm20058	1	123274139	123276771	2632	processed_pseudogene	0	0		0	0	FALSE	FALSE
1	ENSMUSG00000101495	Gm28912	1	123287574	123287807	233	processed_pseudogene	0	0		0	0	FALSE	FALSE
1	ENSMUSG00000036815	Dpp10	-1	123321471	124045559	724088	protein_coding	5	2	0.714286	0.0108696	0.00339674	FALSE	FALSE
1	ENSMUSG00000102801	Gm37478	-1	123363740	123367234	3494	TEC	0	0		0.00407609	0	FALSE	FALSE
1	ENSMUSG00000102681	Gm37221	-1	123371172	123374178	3006	TEC	0	0		0	0	FALSE	FALSE
1	ENSMUSG00000104410	Gm37066	-1	123391111	123393171	2060	TEC	0	0		0	0	FALSE	FALSE
1	ENSMUSG00000102521	Gm37781	-1	123457234	123460451	3217	TEC	0	0		0.00543478	0	FALSE	FALSE
1	ENSMUSG00000104205	Gm37396	-1	123468450	123469944	1494	TEC	1	1	0.5	0.00407609	0.0013587	FALSE	FALSE
1	ENSMUSG00000102902	Gm38263	-1	123559383	123562441	3058	TEC	3	0	1	0.00271739	0.00203804	FALSE	FALSE
1	ENSMUSG00000101985	Gm28929	1	123756558	123757750	1192	processed_pseudogene	0	0		0.00339674	0	FALSE	FALSE
1	ENSMUSG00000102940	Gm37551	-1	123827299	123830159	2860	TEC	2	0	1	0.00339674	0.0013587	FALSE	FALSE
1	ENSMUSG00000103914	Gm38073	-1	124375578	124379242	3664	TEC	1	0	1	0.000679348	0.000679348	FALSE	FALSE
1	ENSMUSG00000065340	Gm25578	1	124490856	124490959	103	snRNA	0	0		0	0	FALSE	FALSE
1	ENSMUSG00000100851	Gm28928	-1	124505757	124846039	340282	lincRNA	0	0		0.000679348	0	FALSE	FALSE
1	ENSMUSG00000101006	Gm28299	-1	124615191	124615596	405	processed_pseudogene	0	0		0.000679348	0	FALSE	FALSE
1	ENSMUSG00000102240	Gm37717	-1	124824702	124827728	3026	TEC	0	0		0	0	FALSE	FALSE
1	ENSMUSG00000099574	1700121L03Rik	-1	125190282	125197455	7173	lincRNA	0	0		0	0	FALSE	FALSE
1	ENSMUSG00000026341	Actr3	-1	125392905	125435727	42822	protein_coding	671	416	0.617295	0.985734	0.279891	TRUE	TRUE
1	ENSMUSG00000026342	Slc35f5	1	125560595	125595820	35225	protein_coding	180	160	0.529412	0.313859	0.112092	TRUE	FALSE
1	ENSMUSG00000026343	Gpr39	1	125676995	125873862	196867	protein_coding	56	57	0.495575	0.0197011	0.0149457	FALSE	FALSE
1	ENSMUSG00000026344	Lypd1	-1	125867622	125913101	45479	protein_coding	48	57	0.457143	0.0366848	0.0203804	FALSE	FALSE
1	ENSMUSG00000049690	Nckap5	-1	125913620	126830799	917179	protein_coding	1	3	0.25	0.00407609	0.00271739	FALSE	FALSE
1	ENSMUSG00000104519	Gm37161	-1	125919266	125921962	2696	TEC	0	0		0	0	FALSE	FALSE
1	ENSMUSG00000102723	Gm37936	-1	126070140	126071461	1321	TEC	0	0		0	0	FALSE	FALSE
1	ENSMUSG00000103824	Gm38177	-1	126323635	126324674	1039	TEC	0	0		0.0013587	0	FALSE	FALSE
1	ENSMUSG00000101600	4930599A14Rik	-1	126872203	126876615	4412	lincRNA	0	0		0.000679348	0	FALSE	FALSE
1	ENSMUSG00000101385	Gm5261	-1	127049984	127050696	712	processed_pseudogene	0	0		0.0013587	0	FALSE	FALSE
1	ENSMUSG00000036155	Mgat5	1	127205015	127488336	283321	protein_coding	282	119	0.703242	0.178668	0.0991848	FALSE	FALSE
1	ENSMUSG00000104039	Gm37772	1	127242091	127243484	1393	TEC	1	0	1	0.0013587	0.000679348	FALSE	FALSE
1	ENSMUSG00000104378	Gm37510	1	127270524	127275285	4761	TEC	12	30	0.285714	0.015625	0.00951087	FALSE	FALSE
1	ENSMUSG00000099471	Gm8451	-1	127282662	127283108	446	processed_pseudogene	0	0		0.120245	0	FALSE	FALSE
1	ENSMUSG00000103390	Gm38301	1	127406776	127407318	542	TEC	0	0		0.000679348	0	FALSE	FALSE
1	ENSMUSG00000026347	Tmem163	-1	127486546	127679548	193002	protein_coding	25	2	0.925926	0.0101902	0.00475543	FALSE	FALSE
1	ENSMUSG00000026348	Acmsd	1	127729413	127767978	38565	protein_coding	0	0		0.00203804	0	FALSE	FALSE
1	ENSMUSG00000102014	2900009J06Rik	-1	127753616	127774092	20476	antisense	12	0	1	0.0169837	0.00475543	FALSE	FALSE
1	ENSMUSG00000026349	Ccnt2	1	127774164	127808061	33897	protein_coding	1193	709	0.627234	0.844429	0.415082	TRUE	TRUE
1	ENSMUSG00000051590	Map3k19	-1	127815253	127855031	39778	protein_coding	0	0		0.000679348	0	FALSE	FALSE
1	ENSMUSG00000036104	Rab3gap1	1	127868773	127943868	75095	protein_coding	286	293	0.493955	0.625	0.144022	TRUE	FALSE
1	ENSMUSG00000036086	Zranb3	-1	127954184	128103047	148863	protein_coding	659	853	0.435847	0.514266	0.345109	TRUE	TRUE
1	ENSMUSG00000099760	Gm28800	1	127959516	127967452	7936	antisense	0	0		0	0	FALSE	FALSE
1	ENSMUSG00000104164	Gm38248	-1	127978905	127984687	5782	TEC	135	304	0.307517	0.115489	0.0855978	FALSE	FALSE
1	ENSMUSG00000058603	Rpl28-ps1	1	128038569	128038982	413	processed_pseudogene	0	0		0.345109	0	TRUE	FALSE
1	ENSMUSG00000102782	Gm37625	-1	128084460	128089331	4871	TEC	4	0	1	0.00339674	0.000679348	FALSE	FALSE
1	ENSMUSG00000103999	Gm38026	-1	128097591	128101470	3879	TEC	3	3	0.5	0.00271739	0.0013587	FALSE	FALSE
1	ENSMUSG00000056211	R3hdm1	1	128103301	128237736	134435	protein_coding	218	163	0.572178	0.878397	0.143342	TRUE	FALSE
1	ENSMUSG00000104239	Gm37588	1	128132157	128134652	2495	TEC	3	0	1	0.00203804	0.000679348	FALSE	FALSE
1	ENSMUSG00000102179	Gm37868	1	128143614	128146348	2734	TEC	3	0	1	0.00611413	0.000679348	FALSE	FALSE
1	ENSMUSG00000103497	Gm37407	1	128163214	128164529	1315	TEC	73	67	0.521429	0.0570652	0.0387228	FALSE	FALSE
1	ENSMUSG00000026353	Ubxn4	1	128243964	128279378	35414	protein_coding	1477	1380	0.516976	0.96875	0.549592	TRUE	TRUE
1	ENSMUSG00000026354	Lct	-1	128284756	128328318	43562	protein_coding	1	33	0.0294118	0.0163043	0.00951087	FALSE	FALSE
1	ENSMUSG00000026355	Mcm6	-1	128331590	128359664	28074	protein_coding	3	2	0.6	0.993207	0.0013587	TRUE	FALSE
1	ENSMUSG00000026356	Dars	-1	128363707	128417368	53661	protein_coding	494	432	0.533477	0.961277	0.247962	TRUE	TRUE
1	ENSMUSG00000100152	Gm29598	-1	128493845	128494432	587	processed_pseudogene	0	0		0	0	FALSE	FALSE
1	ENSMUSG00000100941	Gm29597	-1	128514810	128515117	307	processed_pseudogene	0	0		0	0	FALSE	FALSE
1	ENSMUSG00000088432	Gm25384	-1	128515115	128515219	104	snRNA	0	0		0	0	FALSE	FALSE
1	ENSMUSG00000100078	Gm6170	-1	128520073	128521460	1387	processed_pseudogene	0	0		0.103261	0	FALSE	FALSE
1	ENSMUSG00000045382	Cxcr4	-1	128588199	128592293	4094	protein_coding	3	3	0.5	0.00611413	0.00339674	FALSE	FALSE
1	ENSMUSG00000099403	Gm29599	1	128750926	128751347	421	processed_pseudogene	0	0		0.000679348	0	FALSE	FALSE
1	ENSMUSG00000097283	Gm26686	-1	128770599	128774421	3822	lincRNA	0	0		0	0	FALSE	FALSE
1	ENSMUSG00000042581	Thsd7b	1	129273302	130219278	945976	protein_coding	0	1	0	0.00271739	0.000679348	FALSE	FALSE
1	ENSMUSG00000103742	Gm38240	1	129283107	129285593	2486	TEC	0	0		0	0	FALSE	FALSE
1	ENSMUSG00000104130	Gm36951	1	129710543	129713229	2686	TEC	0	0		0	0	FALSE	FALSE
1	ENSMUSG00000089648	Gm15790	-1	129796608	129797858	1250	processed_pseudogene	2	20	0.0909091	0.0353261	0.0142663	FALSE	FALSE
1	ENSMUSG00000094122	Rpl31-ps9	-1	129801387	129801764	377	processed_pseudogene	0	0		0.0869565	0	FALSE	FALSE
1	ENSMUSG00000102800	Gm37479	1	129833148	129836988	3840	TEC	0	0		0	0	FALSE	FALSE
1	ENSMUSG00000103803	Gm37064	1	129860815	129863045	2230	TEC	5	10	0.333333	0.00475543	0.00203804	FALSE	FALSE
1	ENSMUSG00000100623	Gm29428	1	130195980	130196388	408	processed_pseudogene	0	1	0	0.00271739	0.000679348	FALSE	FALSE
1	ENSMUSG00000086633	Gm16081	-1	130269950	130281258	11308	lincRNA	0	0		0	0	FALSE	FALSE
1	ENSMUSG00000026401	Cd55b	-1	130388537	130423009	34472	protein_coding	3	0	1	0.00339674	0.000679348	FALSE	FALSE
1	ENSMUSG00000086825	Gm15675	-1	130429781	130437191	7410	lincRNA	14	15	0.482759	0.0360054	0.0115489	FALSE	FALSE
1	ENSMUSG00000026399	Cd55	-1	130439027	130462744	23717	protein_coding	223	388	0.364975	0.32269	0.129076	TRUE	FALSE
1	ENSMUSG00000085526	Gm16083	1	130462576	130557075	94499	antisense	7	1	0.875	0.00543478	0.0013587	FALSE	FALSE
1	ENSMUSG00000102139	Gm37109	1	130467972	130470225	2253	TEC	3	3	0.5	0.00611413	0.0013587	FALSE	FALSE
1	ENSMUSG00000103751	Gm37283	1	130473743	130475313	1570	TEC	0	0		0.00271739	0	FALSE	FALSE
1	ENSMUSG00000042554	Zp3r	-1	130576713	130629621	52908	protein_coding	0	0		0.0013587	0	FALSE	FALSE
1	ENSMUSG00000026405	C4bp	-1	130634773	130661632	26859	protein_coding	0	0		0	0	FALSE	FALSE
1	ENSMUSG00000101904	Gm29427	-1	130670209	130715799	45590	protein_coding	4	0	1	0.00203804	0.000679348	FALSE	FALSE
1	ENSMUSG00000026409	Pfkfb2	-1	130689182	130729253	40071	protein_coding	52	53	0.495238	0.080163	0.0373641	FALSE	FALSE
1	ENSMUSG00000046404	Yod1	1	130717327	130724358	7031	protein_coding	95	120	0.44186	0.226902	0.0686141	TRUE	FALSE
1	ENSMUSG00000042510	AA986860	1	130731976	130744622	12646	protein_coding	57	142	0.286432	0.0366848	0.0258152	FALSE	FALSE
1	ENSMUSG00000100106	Gm28856	1	130766384	130784433	18049	lincRNA	0	0		0	0	FALSE	FALSE
1	ENSMUSG00000086706	Gm15848	-1	130809977	130824084	14107	antisense	0	0		0	0	FALSE	FALSE
1	ENSMUSG00000026417	Pigr	1	130826684	130852249	25565	protein_coding	0	0		0.0013587	0	FALSE	FALSE
1	ENSMUSG00000042474	Fcmr	1	130865669	130880791	15122	protein_coding	0	13	0	0.00203804	0.00203804	FALSE	FALSE
1	ENSMUSG00000026420	Il24	-1	130882074	130887454	5380	protein_coding	0	0		0	0	FALSE	FALSE
1	ENSMUSG00000016524	Il19	-1	130932656	130940115	7459	protein_coding	5	0	1	0.000679348	0.000679348	FALSE	FALSE
1	ENSMUSG00000016529	Il10	1	131019845	131024974	5129	protein_coding	15	45	0.25	0.0210598	0.0169837	FALSE	FALSE
1	ENSMUSG00000016528	Mapkapk2	-1	131053700	131097826	44126	protein_coding	62	68	0.476923	0.472826	0.0584239	TRUE	FALSE
1	ENSMUSG00000088705	Gm25549	-1	131073658	131073751	93	snRNA	0	0		0	0	FALSE	FALSE
1	ENSMUSG00000102856	Gm37084	-1	131086252	131092149	5897	TEC	17	33	0.34	0.0190217	0.0142663	FALSE	FALSE
1	ENSMUSG00000016526	Dyrk3	-1	131127455	131138340	10885	protein_coding	1701	1897	0.472763	0.672554	0.55163	TRUE	TRUE
1	ENSMUSG00000026427	Eif2d	1	131153181	131187658	34477	protein_coding	123	117	0.5125	0.879076	0.0665761	TRUE	FALSE
1	ENSMUSG00000026430	Rassf5	-1	131176410	131245258	68848	protein_coding	18	24	0.428571	0.0197011	0.013587	FALSE	FALSE
1	ENSMUSG00000042349	Ikbke	-1	131254343	131279606	25263	protein_coding	109	34	0.762238	0.0421196	0.0305707	FALSE	FALSE
1	ENSMUSG00000102027	Gm28914	1	131259507	131260553	1046	antisense	0	0		0.00203804	0	FALSE	FALSE
1	ENSMUSG00000026425	Srgap2	-1	131285251	131527352	242101	protein_coding	828	432	0.657143	0.591712	0.313179	TRUE	TRUE
1	ENSMUSG00000102733	Gm38262	-1	131341302	131342683	1381	TEC	2	0	1	0.00611413	0.0013587	FALSE	FALSE
1	ENSMUSG00000104060	Gm37954	-1	131376461	131378531	2070	TEC	0	1	0	0.017663	0.000679348	FALSE	FALSE
1	ENSMUSG00000101778	Gm29488	-1	131406812	131409213	2401	sense_intronic	24	2	0.923077	0.0108696	0.00543478	FALSE	FALSE
1	ENSMUSG00000076287	Gm24273	-1	131498639	131498802	163	miRNA	0	2	0	0.0013587	0.000679348	FALSE	FALSE
1	ENSMUSG00000055184	Fam72a	1	131527903	131539872	11969	protein_coding	3	15	0.166667	0.256793	0.00679348	TRUE	FALSE
1	ENSMUSG00000026432	Avpr1b	1	131599239	131612000	12761	protein_coding	5	3	0.625	0.00203804	0.0013587	FALSE	FALSE
1	ENSMUSG00000095841	Gm8532	-1	131632509	131632969	460	processed_pseudogene	2	0	1	0.0013587	0.0013587	FALSE	FALSE
1	ENSMUSG00000004552	Ctse	1	131638306	131675505	37199	protein_coding	1	0	1	0.00271739	0.000679348	FALSE	FALSE
1	ENSMUSG00000052688	Rab7b	1	131688695	131715439	26744	protein_coding	3	6	0.333333	0.00611413	0.00271739	FALSE	FALSE
1	ENSMUSG00000042268	Slc26a9	1	131744022	131771504	27482	protein_coding	8	10	0.444444	0.0122283	0.00679348	FALSE	FALSE
1	ENSMUSG00000042251	Pm20d1	1	131797381	131821473	24092	protein_coding	84	140	0.375	0.0862772	0.0455163	FALSE	FALSE
1	ENSMUSG00000013275	Slc41a1	1	131827493	131848865	21372	protein_coding	337	477	0.414005	0.276495	0.14538	TRUE	FALSE
1	ENSMUSG00000026433	Rab29	1	131867224	131872887	5663	protein_coding	442	365	0.547708	0.141304	0.113451	FALSE	FALSE
1	ENSMUSG00000100026	Gm29105	1	131907165	131907954	789	unprocessed_pseudogene	0	0		0.00747283	0	FALSE	FALSE
1	ENSMUSG00000026434	Nucks1	1	131910534	131936321	25787	protein_coding	3088	3957	0.438325	1	0.880435	TRUE	TRUE
1	ENSMUSG00000103569	Gm38067	1	131914529	131916439	1910	TEC	13	7	0.65	0.0407609	0.00815217	FALSE	FALSE
1	ENSMUSG00000103975	Gm37676	-1	131932464	131932970	506	TEC	1	3	0.25	0.0251359	0.00271739	FALSE	FALSE
1	ENSMUSG00000026435	Slc45a3	1	131962967	131982969	20002	protein_coding	14	34	0.291667	0.0523098	0.0190217	FALSE	FALSE
1	ENSMUSG00000026436	Elk4	1	132007607	132032612	25005	protein_coding	67	94	0.416149	0.257473	0.0441576	TRUE	FALSE
1	ENSMUSG00000059149	Mfsd4a	-1	132022806	132068062	45256	protein_coding	20	40	0.333333	0.0264946	0.0183424	FALSE	FALSE
1	ENSMUSG00000097454	Gm26892	1	132036805	132067945	31140	lincRNA	2	0	1	0.0013587	0.000679348	FALSE	FALSE
1	ENSMUSG00000103966	Gm37120	1	132102365	132108323	5958	TEC	0	2	0	0.00203804	0.0013587	FALSE	FALSE
1	ENSMUSG00000026437	Cdk18	-1	132112237	132139684	27447	protein_coding	322	377	0.460658	0.249321	0.159647	TRUE	FALSE
1	ENSMUSG00000099874	Gm29629	1	132139504	132142800	3296	antisense	0	0		0	0	FALSE	FALSE
1	ENSMUSG00000079330	Lemd1	1	132191431	132259227	67796	protein_coding	114	74	0.606383	0.0706522	0.0380435	FALSE	FALSE
1	ENSMUSG00000101549	Gm29630	-1	132274716	132280411	5695	lincRNA	73	50	0.593496	0.0380435	0.0278533	FALSE	FALSE
1	ENSMUSG00000089808	Gm7241	1	132284453	132284809	356	processed_pseudogene	12	14	0.461538	0.0142663	0.0101902	FALSE	FALSE
1	ENSMUSG00000042115	Klhdc8a	1	132298626	132307357	8731	protein_coding	10	2	0.833333	0.0149457	0.00407609	FALSE	FALSE
1	ENSMUSG00000009772	Nuak2	1	132316126	132333488	17362	protein_coding	359	359	0.5	0.211277	0.151495	TRUE	FALSE
1	ENSMUSG00000042066	Tmcc2	-1	132356315	132391281	34966	protein_coding	221	248	0.471215	0.130435	0.0869565	FALSE	FALSE
1	ENSMUSG00000042046	Dstyk	1	132417555	132466958	49403	protein_coding	215	201	0.516827	0.202446	0.103261	TRUE	FALSE
1	ENSMUSG00000097760	6030442K20Rik	-1	132466433	132477064	10631	processed_transcript	1	1	0.5	0.0108696	0.0013587	FALSE	FALSE
1	ENSMUSG00000026439	Rbbp5	1	132477365	132505659	28294	protein_coding	732	607	0.546677	0.586957	0.334239	TRUE	TRUE
1	ENSMUSG00000048174	Tmem81	1	132506230	132508639	2409	protein_coding	254	188	0.574661	0.0822011	0.0679348	FALSE	FALSE
1	ENSMUSG00000053024	Cntn2	-1	132509427	132543256	33829	protein_coding	2	9	0.181818	0.0536685	0.00339674	FALSE	FALSE
1	ENSMUSG00000026442	Nfasc	-1	132564690	132741797	177107	protein_coding	62	169	0.268398	0.122283	0.0611413	FALSE	FALSE
1	ENSMUSG00000026443	Lrrn2	1	132880273	132940005	59732	protein_coding	14	1	0.933333	0.0455163	0.00611413	FALSE	FALSE
1	ENSMUSG00000054387	Mdm4	-1	132959484	133030561	71077	protein_coding	2078	2885	0.418698	0.883152	0.69837	TRUE	TRUE
1	ENSMUSG00000100228	Gm29257	1	133025801	133026439	638	processed_pseudogene	0	1	0	0.119565	0.000679348	FALSE	FALSE
1	ENSMUSG00000026447	Pik3c2b	1	133045667	133108687	63020	protein_coding	23	42	0.353846	0.111413	0.0230978	FALSE	FALSE
1	ENSMUSG00000102425	Gm26616	-1	133128676	133131782	3106	TEC	8	5	0.615385	0.00611413	0.00339674	FALSE	FALSE
1	ENSMUSG00000046062	Ppp1r15b	1	133131143	133139783	8640	protein_coding	570	623	0.477787	0.826766	0.302989	TRUE	TRUE
1	ENSMUSG00000041757	Plekha6	1	133164210	133303435	139225	protein_coding	63	40	0.61165	0.10462	0.0319293	FALSE	FALSE
1	ENSMUSG00000101693	Gm19461	-1	133250398	133269808	19410	antisense	1	2	0.333333	0.00203804	0.0013587	FALSE	FALSE
1	ENSMUSG00000103421	Golt1a	1	133309800	133323026	13226	protein_coding	3	9	0.25	0.00339674	0.00339674	FALSE	FALSE
1	ENSMUSG00000116158	Kiss1	1	133321875	133329901	8026	protein_coding	0	0		0.013587	0	FALSE	FALSE
1	ENSMUSG00000070645	Ren1	1	133350510	133360325	9815	protein_coding	32	59	0.351648	0.0536685	0.0278533	FALSE	FALSE
1	ENSMUSG00000070644	Etnk2	1	133363572	133380336	16764	protein_coding	19	8	0.703704	0.0923913	0.00747283	FALSE	FALSE
1	ENSMUSG00000070643	Sox13	-1	133382303	133424377	42074	protein_coding	14	24	0.368421	0.256114	0.00611413	TRUE	FALSE
1	ENSMUSG00000101004	Gm8596	1	133529479	133530270	791	processed_pseudogene	0	12	0	0.015625	0.00271739	FALSE	FALSE
1	ENSMUSG00000090553	Snrpe	-1	133603871	133610291	6420	protein_coding	11787	8828	0.571768	1	0.995924	TRUE	TRUE
1	ENSMUSG00000097014	Gm26706	1	133610411	133614422	4011	lincRNA	3	10	0.230769	0.00407609	0.00203804	FALSE	FALSE
1	ENSMUSG00000116275	Zc3h11a	-1	133619871	133661380	41509	protein_coding	185	135	0.578125	0.254755	0.132473	TRUE	FALSE
1	ENSMUSG00000094410	Gm38394	-1	133619940	133661318	41378	protein_coding	21	22	0.488372	0.0305707	0.0163043	FALSE	FALSE
1	ENSMUSG00000051998	Lax1	-1	133679091	133690108	11017	protein_coding	4	0	1	0.0380435	0.00203804	FALSE	FALSE
1	ENSMUSG00000026463	Atp2b4	-1	133699457	133801041	101584	protein_coding	232	150	0.60733	0.372283	0.107337	TRUE	FALSE
1	ENSMUSG00000102509	Gm37368	-1	133775210	133778421	3211	TEC	0	0		0	0	FALSE	FALSE
1	ENSMUSG00000100830	Gm28441	1	133835189	133838372	3183	lincRNA	0	0		0	0	FALSE	FALSE
1	ENSMUSG00000010311	Optc	-1	133897199	133907999	10800	protein_coding	0	0		0	0	FALSE	FALSE
1	ENSMUSG00000090208	Gm15851	1	133906531	133914822	8291	antisense	0	0		0	0	FALSE	FALSE
1	ENSMUSG00000041577	Prelp	-1	133910304	133921414	11110	protein_coding	0	0		0	0	FALSE	FALSE
1	ENSMUSG00000041559	Fmod	1	134037254	134048277	11023	protein_coding	0	0		0	0	FALSE	FALSE
1	ENSMUSG00000020423	Btg2	-1	134075170	134079120	3950	protein_coding	1350	3305	0.290011	0.699049	0.525136	TRUE	TRUE
1	ENSMUSG00000102380	Gm38140	-1	134096405	134099159	2754	TEC	0	0		0	0	FALSE	FALSE
1	ENSMUSG00000073559	Gm8618	1	134109368	134109799	431	processed_pseudogene	0	0		0.120245	0	FALSE	FALSE
1	ENSMUSG00000026450	Chit1	1	134111242	134151540	40298	protein_coding	5	23	0.178571	0.0115489	0.00611413	FALSE	FALSE
1	ENSMUSG00000064246	Chil1	1	134182176	134190181	8005	protein_coding	15	6	0.714286	0.017663	0.00679348	FALSE	FALSE
1	ENSMUSG00000042451	Mybph	1	134193448	134201232	7784	protein_coding	0	0		0.000679348	0	FALSE	FALSE
1	ENSMUSG00000042429	Adora1	-1	134199223	134235431	36208	protein_coding	1	4	0.2	0.00883152	0.00271739	FALSE	FALSE
1	ENSMUSG00000096676	Gm24517	-1	134280885	134280991	106	snRNA	0	0		0.00339674	0	FALSE	FALSE
1	ENSMUSG00000026459	Myog	1	134289989	134292548	2559	protein_coding	0	0		0.000679348	0	FALSE	FALSE
1	ENSMUSG00000026458	Ppfia4	-1	134296783	134332928	36145	protein_coding	176	160	0.52381	0.154212	0.0876359	FALSE	FALSE
1	ENSMUSG00000042305	Tmem183a	-1	134346097	134361979	15882	protein_coding	2938	1026	0.741171	0.927989	0.616168	TRUE	TRUE
1	ENSMUSG00000050526	4933406M09Rik	1	134385940	134390981	5041	protein_coding	4	0	1	0.0013587	0.0013587	FALSE	FALSE
1	ENSMUSG00000026456	Cyb5r1	1	134405559	134411740	6181	protein_coding	939	223	0.80809	0.725543	0.343071	TRUE	TRUE
1	ENSMUSG00000026457	Adipor1	1	134415378	134433351	17973	protein_coding	2130	2004	0.515239	0.936821	0.650136	TRUE	TRUE
1	ENSMUSG00000101061	Platr1	1	134435628	134439597	3969	lincRNA	2	274	0.00724638	0.0923913	0.0747283	FALSE	FALSE
1	ENSMUSG00000102722	Gm37935	-1	134454492	134455473	981	TEC	4	3	0.571429	0.00339674	0.0013587	FALSE	FALSE
1	ENSMUSG00000026455	Klhl12	1	134455531	134491018	35487	protein_coding	844	780	0.519704	0.624321	0.336277	TRUE	TRUE
1	ENSMUSG00000042229	Rabif	1	134494648	134508774	14126	protein_coding	275	324	0.459098	0.60462	0.190217	TRUE	FALSE
1	ENSMUSG00000096712	Gm15454	1	134518081	134518563	482	processed_pseudogene	0	0		0.017663	0	FALSE	FALSE
1	ENSMUSG00000101955	Gm29376	1	134519978	134524139	4161	unprocessed_pseudogene	0	3	0	0.000679348	0.000679348	FALSE	FALSE
1	ENSMUSG00000046367	Mgat4e	-1	134540941	134549682	8741	protein_coding	8	1	0.888889	0.00747283	0.00475543	FALSE	FALSE
1	ENSMUSG00000042207	Kdm5b	1	134560171	134635285	75114	protein_coding	4624	4916	0.484696	0.983016	0.852582	TRUE	TRUE
1	ENSMUSG00000097435	Gm26783	-1	134642254	134646520	4266	lincRNA	0	0		0	0	FALSE	FALSE
1	ENSMUSG00000026452	Syt2	1	134646677	134762593	115916	protein_coding	4	51	0.0727273	0.0197011	0.0108696	FALSE	FALSE
1	ENSMUSG00000073557	Ppp1r12b	-1	134754658	134955942	201284	protein_coding	90	81	0.526316	0.10462	0.0509511	FALSE	FALSE
1	ENSMUSG00000103614	Gm37949	-1	134799895	134801985	2090	TEC	2	2	0.5	0.00883152	0.00271739	FALSE	FALSE
1	ENSMUSG00000103976	Gm37677	-1	134819916	134827549	7633	TEC	52	47	0.525253	0.0550272	0.015625	FALSE	FALSE
1	ENSMUSG00000101168	Gm28892	1	134834142	134846415	12273	antisense	0	0		0.0013587	0	FALSE	FALSE
1	ENSMUSG00000026429	Ube2t	1	134962565	134974162	11597	protein_coding	1509	1560	0.491691	0.660326	0.512908	TRUE	TRUE
1	ENSMUSG00000042793	Lgr6	-1	134983301	135105276	121975	protein_coding	13	5	0.722222	0.00883152	0.00407609	FALSE	FALSE
1	ENSMUSG00000097993	Ptprv	-1	135108497	135132594	24097	processed_transcript	78	44	0.639344	0.101902	0.0366848	FALSE	FALSE
1	ENSMUSG00000097988	Gm10535	1	135108961	135113378	4417	antisense	17	12	0.586207	0.0142663	0.00883152	FALSE	FALSE
1	ENSMUSG00000031506	Ptpn7	1	135132700	135145317	12617	protein_coding	7	11	0.388889	0.0529891	0.00475543	FALSE	FALSE
1	ENSMUSG00000026426	Arl8a	1	135146824	135156269	9445	protein_coding	75	74	0.503356	0.561141	0.0638587	TRUE	FALSE
1	ENSMUSG00000085311	Gm15445	1	135152963	135153806	843	antisense	4	2	0.666667	0.0278533	0.00271739	FALSE	FALSE
1	ENSMUSG00000026424	Gpr37l1	-1	135160234	135167681	7447	protein_coding	0	7	0	0.00203804	0.0013587	FALSE	FALSE
1	ENSMUSG00000079139	Gm4204	1	135231995	135233225	1230	processed_pseudogene	60	2	0.967742	0.836277	0.0387228	TRUE	FALSE
1	ENSMUSG00000097680	Gm26642	1	135248561	135266443	17882	antisense	15	0	1	0.00271739	0.000679348	FALSE	FALSE
1	ENSMUSG00000003051	Elf3	-1	135253575	135258568	4993	protein_coding	1639	1131	0.591697	0.553668	0.41712	TRUE	TRUE
1	ENSMUSG00000041926	Rnpep	-1	135262712	135284084	21372	protein_coding	2959	1913	0.607348	0.776495	0.677989	TRUE	TRUE
1	ENSMUSG00000062580	Timm17a	-1	135295213	135313778	18565	protein_coding	10924	12324	0.46989	0.995924	0.984375	TRUE	TRUE
1	ENSMUSG00000048096	Lmod1	1	135324807	135368065	43258	protein_coding	42	20	0.677419	0.0455163	0.0149457	FALSE	FALSE
1	ENSMUSG00000041889	Shisa4	-1	135371057	135375237	4180	protein_coding	240	194	0.552995	0.181386	0.0964674	FALSE	FALSE
1	ENSMUSG00000041879	Ipo9	-1	135382312	135430499	48187	protein_coding	2938	3029	0.492375	0.856658	0.646739	TRUE	TRUE
1	ENSMUSG00000100620	Gm28277	-1	135409622	135414186	4564	sense_intronic	0	2	0	0.000679348	0.000679348	FALSE	FALSE
1	ENSMUSG00000009418	Nav1	-1	135434580	135607295	172715	protein_coding	524	579	0.475068	0.549592	0.296196	TRUE	TRUE
1	ENSMUSG00000102474	2610012C04Rik	-1	135480392	135481414	1022	TEC	44	24	0.647059	0.013587	0.0108696	FALSE	FALSE
1	ENSMUSG00000104524	Gm37333	-1	135523088	135525338	2250	TEC	13	42	0.236364	0.0366848	0.0217391	FALSE	FALSE
1	ENSMUSG00000054412	Gm4793	1	135584773	135599948	15175	antisense	0	0		0	0	FALSE	FALSE
1	ENSMUSG00000090399	Gm38399	-1	135606447	135688105	81658	lincRNA	5	9	0.357143	0.00951087	0.00407609	FALSE	FALSE
1	ENSMUSG00000026421	Csrp1	1	135720061	135752232	32171	protein_coding	345	213	0.61828	0.391304	0.191576	TRUE	FALSE
1	ENSMUSG00000041801	Phlda3	1	135766119	135769136	3017	protein_coding	106	93	0.532663	0.367527	0.105299	TRUE	FALSE
1	ENSMUSG00000026418	Tnni1	1	135779434	135810989	31555	protein_coding	468	327	0.588679	0.127717	0.10394	FALSE	FALSE
1	ENSMUSG00000041782	Lad1	1	135818598	135833342	14744	protein_coding	862	711	0.547997	0.33288	0.231658	TRUE	TRUE
1	ENSMUSG00000026414	Tnnt2	1	135836354	135852260	15906	protein_coding	12	22	0.352941	0.0563859	0.0101902	FALSE	FALSE
1	ENSMUSG00000101482	Gm28883	1	135869782	135870150	368	processed_pseudogene	0	0		0.0570652	0	FALSE	FALSE
1	ENSMUSG00000026413	Pkp1	-1	135871395	135919207	47812	protein_coding	2	1	0.666667	0.00203804	0.00203804	FALSE	FALSE
1	ENSMUSG00000102414	Gm36938	-1	135896394	135899089	2695	TEC	0	0		0	0	FALSE	FALSE
1	ENSMUSG00000051985	Igfn1	-1	135953578	136006342	52764	protein_coding	0	0		0	0	FALSE	FALSE
1	ENSMUSG00000026411	Tmem9	1	136008150	136035342	27192	protein_coding	2553	2035	0.556452	0.670516	0.592391	TRUE	TRUE
1	ENSMUSG00000026407	Cacna1s	1	136052750	136119822	67072	protein_coding	0	0		0.00815217	0	FALSE	FALSE
1	ENSMUSG00000102838	Gm37014	1	136057181	136059433	2252	TEC	0	0		0.000679348	0	FALSE	FALSE
1	ENSMUSG00000102717	Gm37759	-1	136116577	136119822	3245	antisense	0	0		0	0	FALSE	FALSE
1	ENSMUSG00000086264	Gm15850	-1	136126178	136131183	5005	processed_transcript	3	0	1	0.000679348	0.000679348	FALSE	FALSE
1	ENSMUSG00000041642	Kif21b	1	136131389	136177998	46609	protein_coding	73	45	0.618644	0.095788	0.0434783	FALSE	FALSE
1	ENSMUSG00000087230	Mroh3	-1	136181652	136212828	31176	protein_coding	4	0	1	0.00407609	0.0013587	FALSE	FALSE
1	ENSMUSG00000041605	5730559C18Rik	-1	136213531	136234264	20733	protein_coding	249	312	0.44385	0.211957	0.152174	TRUE	FALSE
1	ENSMUSG00000097315	Gm26568	1	136216074	136225071	8997	antisense	2	0	1	0.000679348	0.000679348	FALSE	FALSE
1	ENSMUSG00000103594	A430034D21Rik	1	136247662	136250476	2814	lincRNA	0	0		0.000679348	0	FALSE	FALSE
1	ENSMUSG00000041570	Camsap2	-1	136268123	136346104	77981	protein_coding	950	994	0.488683	0.523098	0.352582	TRUE	TRUE
1	ENSMUSG00000097403	9230116N13Rik	-1	136411916	136415519	3603	processed_transcript	44	8	0.846154	0.0190217	0.0108696	FALSE	FALSE
1	ENSMUSG00000026404	Ddx59	1	136415271	136440158	24887	protein_coding	195	211	0.480296	0.317255	0.156929	TRUE	FALSE
1	ENSMUSG00000041498	Kif14	1	136466343	136531511	65168	protein_coding	909	840	0.519726	0.529212	0.318614	TRUE	TRUE
1	ENSMUSG00000099337	Gm29486	1	136507409	136507780	371	processed_pseudogene	67	153	0.304545	0.0271739	0.0264946	FALSE	FALSE
1	ENSMUSG00000101413	Gm29485	1	136523884	136524165	281	processed_pseudogene	0	0		0.00203804	0	FALSE	FALSE
1	ENSMUSG00000104414	Gm37799	1	136541605	136555873	14268	lincRNA	1	0	1	0.0013587	0.000679348	FALSE	FALSE
1	ENSMUSG00000104509	Gm33994	-1	136576938	136579477	2539	lincRNA	0	0		0.000679348	0	FALSE	FALSE
1	ENSMUSG00000104366	4933409D19Rik	-1	136603033	136605468	2435	lincRNA	1	1	0.5	0.0013587	0.0013587	FALSE	FALSE
1	ENSMUSG00000097229	Platr23	-1	136622098	136624650	2552	lincRNA	9	10	0.473684	0.00679348	0.00407609	FALSE	FALSE
1	ENSMUSG00000041483	Zfp281	1	136624901	136630053	5152	protein_coding	126	160	0.440559	0.94769	0.141304	TRUE	FALSE
1	ENSMUSG00000097113	Gm19705	1	136670769	136690804	20035	lincRNA	333	53	0.862694	0.421196	0.161685	TRUE	FALSE
1	ENSMUSG00000097448	Platr22	1	136696211	136726142	29931	lincRNA	254	389	0.395023	0.325408	0.16712	TRUE	FALSE
1	ENSMUSG00000092912	Gm24086	1	136697374	136697471	97	snRNA	7	15	0.318182	0.0319293	0.0101902	FALSE	FALSE
1	ENSMUSG00000096432	Gm22132	-1	136757510	136757609	99	miRNA	0	0		0	0	FALSE	FALSE
1	ENSMUSG00000104360	Gm8762	-1	136789182	136789520	338	processed_pseudogene	2	0	1	0.150815	0.0013587	FALSE	FALSE
1	ENSMUSG00000103953	Gm29718	1	136793034	136793510	476	processed_pseudogene	0	3	0	0.0203804	0.00203804	FALSE	FALSE
1	ENSMUSG00000026398	Nr5a2	-1	136842571	136960448	117877	protein_coding	1005	761	0.569083	0.274457	0.200408	TRUE	TRUE
1	ENSMUSG00000077207	Gm25609	-1	137215544	137215647	103	snRNA	0	1	0	0.000679348	0.000679348	FALSE	FALSE
1	ENSMUSG00000103728	Gm37099	-1	137764077	137767527	3450	TEC	0	0		0	0	FALSE	FALSE
1	ENSMUSG00000104112	Gm37293	1	137811849	137812143	294	TEC	0	0		0	0	FALSE	FALSE
1	ENSMUSG00000098243	Gm4258	1	137898595	138000384	101789	processed_transcript	3	0	1	0.00203804	0.000679348	FALSE	FALSE
1	ENSMUSG00000103038	Gm37124	1	137924388	137926379	1991	TEC	10	0	1	0.00339674	0.0013587	FALSE	FALSE
1	ENSMUSG00000102277	A130050O07Rik	1	137927251	137930273	3022	TEC	0	0		0.0013587	0	FALSE	FALSE
1	ENSMUSG00000102142	Gm26930	1	137932041	137933284	1243	sense_intronic	0	0		0	0	FALSE	FALSE
1	ENSMUSG00000104145	D130019J16Rik	1	137935189	137937346	2157	TEC	11	0	1	0.0101902	0.0013587	FALSE	FALSE
1	ENSMUSG00000103427	Gm37534	1	137949422	137954643	5221	TEC	35	0	1	0.00271739	0.00271739	FALSE	FALSE
1	ENSMUSG00000098206	A430106G13Rik	1	137966531	137969918	3387	lincRNA	0	0		0	0	FALSE	FALSE
1	ENSMUSG00000104197	Gm37632	1	137971174	137972315	1141	TEC	0	0		0	0	FALSE	FALSE
1	ENSMUSG00000026395	Ptprc	-1	138062861	138175708	112847	protein_coding	0	2	0	0.00271739	0.0013587	FALSE	FALSE
1	ENSMUSG00000104291	A130071D04Rik	-1	138161820	138167683	5863	TEC	0	1	0	0.000679348	0.000679348	FALSE	FALSE
1	ENSMUSG00000099656	Gm18667	1	138184101	138184584	483	processed_pseudogene	0	0		0	0	FALSE	FALSE
1	ENSMUSG00000102822	1700113B19Rik	1	138261642	138262061	419	TEC	0	0		0	0	FALSE	FALSE
1	ENSMUSG00000026393	Nek7	-1	138482875	138620141	137266	protein_coding	699	993	0.413121	0.507473	0.345788	TRUE	TRUE
1	ENSMUSG00000099510	Gm28501	1	138515615	138550009	34394	antisense	0	0		0	0	FALSE	FALSE
1	ENSMUSG00000102651	Gm37080	-1	138552305	138554708	2403	TEC	7	0	1	0.00271739	0.0013587	FALSE	FALSE
1	ENSMUSG00000102448	Gm37101	-1	138567697	138571356	3659	TEC	17	65	0.207317	0.0203804	0.0115489	FALSE	FALSE
1	ENSMUSG00000100459	Gm5833	-1	138640095	138682077	41982	lincRNA	0	0		0	0	FALSE	FALSE
1	ENSMUSG00000019230	Lhx9	-1	138825186	138848577	23391	protein_coding	3	0	1	0.00747283	0.000679348	FALSE	FALSE
1	ENSMUSG00000079283	2310009B15Rik	-1	138851983	138856852	4869	protein_coding	53	23	0.697368	0.315217	0.0285326	TRUE	FALSE
1	ENSMUSG00000099808	1700019P21Rik	-1	138876272	138876951	679	lincRNA	0	0		0	0	FALSE	FALSE
1	ENSMUSG00000103850	Gm3933	-1	138915605	138916043	438	processed_pseudogene	0	3	0	0.0536685	0.0013587	FALSE	FALSE
1	ENSMUSG00000102365	Gm37045	-1	138960441	138962903	2462	TEC	21	22	0.488372	0.00951087	0.00407609	FALSE	FALSE
1	ENSMUSG00000056268	Dennd1b	1	138963435	139178960	215525	protein_coding	860	1527	0.360285	0.694973	0.392663	TRUE	TRUE
1	ENSMUSG00000104436	Gm37423	1	138968510	138971851	3341	processed_transcript	7	32	0.179487	0.0271739	0.00951087	FALSE	FALSE
1	ENSMUSG00000104900	4930596I21Rik	1	138977656	138979246	1590	sense_intronic	1	3	0.25	0.00543478	0.00271739	FALSE	FALSE
1	ENSMUSG00000085361	Gm16305	-1	138991514	138992069	555	processed_pseudogene	3	0	1	0.0407609	0.00203804	FALSE	FALSE
1	ENSMUSG00000102157	Gm37470	1	139030185	139032982	2797	TEC	32	20	0.615385	0.0394022	0.0142663	FALSE	FALSE
1	ENSMUSG00000105936	Gm43544	1	139070213	139072684	2471	TEC	8	5	0.615385	0.0767663	0.00679348	FALSE	FALSE
1	ENSMUSG00000102451	Gm37655	-1	139082862	139086984	4122	TEC	2	0	1	0.00271739	0.0013587	FALSE	FALSE
1	ENSMUSG00000085481	Gm16304	-1	139133891	139134665	774	processed_pseudogene	7	5	0.583333	0.015625	0.00815217	FALSE	FALSE
1	ENSMUSG00000102243	Gm37718	1	139155152	139157782	2630	TEC	103	178	0.366548	0.0815217	0.0502717	FALSE	FALSE
1	ENSMUSG00000063681	Crb1	-1	139197056	139377100	180044	protein_coding	6	22	0.214286	0.00747283	0.00611413	FALSE	FALSE
1	ENSMUSG00000103844	4933436E23Rik	1	139379452	139402852	23400	lincRNA	0	0		0	0	FALSE	FALSE
1	ENSMUSG00000033964	Zbtb41	1	139422288	139453005	30717	protein_coding	402	273	0.595556	0.315217	0.160326	TRUE	FALSE
1	ENSMUSG00000033952	Aspm	1	139454772	139494091	39319	protein_coding	1520	1658	0.478288	0.766984	0.481658	TRUE	TRUE
1	ENSMUSG00000026368	F13b	1	139501702	139523752	22050	protein_coding	0	0		0.0013587	0	FALSE	FALSE
1	ENSMUSG00000057037	Cfhr1	-1	139547053	139560272	13219	protein_coding	0	0		0.000679348	0	FALSE	FALSE
1	ENSMUSG00000090623	Cfhr3	-1	139584783	139660899	76116	unprocessed_pseudogene	0	0		0	0	FALSE	FALSE
1	ENSMUSG00000070594	Gm4788	-1	139697623	139781243	83620	protein_coding	0	0		0.000679348	0	FALSE	FALSE
1	ENSMUSG00000095393	Gm25619	1	139786983	139787086	103	snRNA	0	0		0	0	FALSE	FALSE
1	ENSMUSG00000033898	Cfhr2	-1	139804167	139858702	54535	protein_coding	0	0		0	0	FALSE	FALSE
1	ENSMUSG00000089991	Gm16332	-1	139862957	139936477	73520	unprocessed_pseudogene	0	0		0.000679348	0	FALSE	FALSE
1	ENSMUSG00000104496	Gm5837	-1	139928240	139929608	1368	processed_pseudogene	47	1	0.979167	0.304348	0.0319293	TRUE	FALSE
1	ENSMUSG00000085867	Gm5834	-1	139939601	139994205	54604	unprocessed_pseudogene	0	0		0	0	FALSE	FALSE
1	ENSMUSG00000102905	Gm38266	1	140000549	140000969	420	processed_pseudogene	0	1	0	0.0013587	0.000679348	FALSE	FALSE
1	ENSMUSG00000087930	Gm26048	1	140003825	140003966	141	snoRNA	0	0		0	0	FALSE	FALSE
1	ENSMUSG00000103691	Gm38019	-1	140038433	140049029	10596	processed_pseudogene	0	0		0	0	FALSE	FALSE
1	ENSMUSG00000026365	Cfh	-1	140084708	140183764	99056	protein_coding	9	9	0.5	0.0108696	0.00611413	FALSE	FALSE
1	ENSMUSG00000052726	Kcnt2	1	140246158	140612067	365909	protein_coding	35	17	0.673077	0.0672554	0.0197011	FALSE	FALSE
1	ENSMUSG00000102698	Gm37777	1	140266487	140269852	3365	TEC	0	0		0.00883152	0	FALSE	FALSE
1	ENSMUSG00000102368	4930590L20Rik	-1	140570176	140656404	86228	antisense	20	12	0.625	0.0101902	0.00883152	FALSE	FALSE
1	ENSMUSG00000093879	Gm25457	1	141298100	141298206	106	snRNA	0	0		0	0	FALSE	FALSE
1	ENSMUSG00000102740	Gm37599	1	141356789	141357277	488	TEC	84	3	0.965517	0.0652174	0.0536685	FALSE	FALSE
1	ENSMUSG00000104147	Gm37142	-1	141420037	141423146	3109	TEC	2	0	1	0.0013587	0.0013587	FALSE	FALSE
1	ENSMUSG00000101909	Gm28724	1	142723147	142729995	6848	processed_pseudogene	0	0		0	0	FALSE	FALSE
1	ENSMUSG00000102818	Gm37796	1	142755193	142755326	133	TEC	0	0		0.000679348	0	FALSE	FALSE
1	ENSMUSG00000101795	Gm5835	-1	143093347	143094616	1269	processed_pseudogene	40	0	1	1	0.0264946	TRUE	FALSE
1	ENSMUSG00000026361	Cdc73	-1	143598800	143702893	104093	protein_coding	1487	1458	0.504924	0.902853	0.485054	TRUE	TRUE
1	ENSMUSG00000033849	B3galt2	1	143640664	143654614	13950	protein_coding	1	0	1	0.00339674	0.000679348	FALSE	FALSE
1	ENSMUSG00000089640	Gm6397	1	143683230	143684298	1068	processed_pseudogene	0	0		0.00407609	0	FALSE	FALSE
1	ENSMUSG00000018196	Glrx2	1	143716338	143749676	33338	protein_coding	1137	1737	0.395616	0.869565	0.631114	TRUE	TRUE
1	ENSMUSG00000018199	Trove2	-1	143750790	143777068	26278	protein_coding	1498	1312	0.533096	0.595788	0.427989	TRUE	TRUE
1	ENSMUSG00000018189	Uchl5	1	143777272	143807466	30194	protein_coding	3258	3516	0.480957	0.97894	0.838315	TRUE	TRUE
1	ENSMUSG00000100455	Gm29170	1	143777642	143781307	3665	sense_intronic	145	174	0.454545	0.144022	0.0842391	FALSE	FALSE
1	ENSMUSG00000026360	Rgs2	-1	143999338	144004161	4823	protein_coding	96	56	0.631579	0.0441576	0.0224185	FALSE	FALSE
1	ENSMUSG00000051079	Rgs13	-1	144138654	144177372	38718	protein_coding	0	0		0.000679348	0	FALSE	FALSE
1	ENSMUSG00000100389	Rbm6-ps2	-1	144221979	144223650	1671	processed_pseudogene	0	0		0	0	FALSE	FALSE
1	ENSMUSG00000026358	Rgs1	-1	144242296	144249242	6946	protein_coding	0	0		0	0	FALSE	FALSE
1	ENSMUSG00000100441	Gm7266	-1	144312032	144312436	404	processed_pseudogene	4	0	1	0.00679348	0.00271739	FALSE	FALSE
1	ENSMUSG00000098509	Rgs21	-1	144516648	144567667	51019	protein_coding	0	0		0	0	FALSE	FALSE
1	ENSMUSG00000026357	Rgs18	-1	144752683	144775435	22752	protein_coding	0	0		0	0	FALSE	FALSE
1	ENSMUSG00000101049	Gm8856	1	144952928	144954071	1143	processed_pseudogene	0	0		0.000679348	0	FALSE	FALSE
1	ENSMUSG00000099617	Gm6550	-1	145164951	145165943	992	processed_pseudogene	0	0		0.0013587	0	FALSE	FALSE
1	ENSMUSG00000097130	Gm5262	1	145183894	145184889	995	processed_pseudogene	0	0		0.0285326	0	FALSE	FALSE
1	ENSMUSG00000088579	Gm25460	-1	145291354	145291480	126	snoRNA	0	0		0	0	FALSE	FALSE
1	ENSMUSG00000103055	Gm38269	-1	145323394	145326691	3297	TEC	0	0		0.000679348	0	FALSE	FALSE
1	ENSMUSG00000099964	Gm29514	-1	146419436	146495060	75624	antisense	0	0		0.0013587	0	FALSE	FALSE
1	ENSMUSG00000090323	Gm5263	1	146420436	146421036	600	processed_pseudogene	0	0		0.0224185	0	FALSE	FALSE
1	ENSMUSG00000102403	Gm38187	-1	146477647	146482355	4708	TEC	0	0		0.000679348	0	FALSE	FALSE
1	ENSMUSG00000035131	Brinp3	1	146494760	146902472	407712	protein_coding	3	12	0.2	0.00747283	0.00339674	FALSE	FALSE
1	ENSMUSG00000087627	A230059L01Rik	-1	146802965	146807340	4375	processed_transcript	1	0	1	0.00543478	0.000679348	FALSE	FALSE
1	ENSMUSG00000085822	Gm15584	-1	146809831	146841696	31865	antisense	0	0		0	0	FALSE	FALSE
1	ENSMUSG00000104269	Gm37749	1	147089037	147090935	1898	TEC	0	0		0	0	FALSE	FALSE
1	ENSMUSG00000104331	Gm38284	1	147515726	147520264	4538	TEC	0	0		0	0	FALSE	FALSE
1	ENSMUSG00000101973	Gm29516	1	147990085	147990552	467	processed_pseudogene	0	0		0.00407609	0	FALSE	FALSE
1	ENSMUSG00000099629	Gm29515	-1	148234517	148248378	13861	lincRNA	0	0		0	0	FALSE	FALSE
1	ENSMUSG00000101208	Gm19891	1	148498508	148498810	302	processed_pseudogene	0	0		0	0	FALSE	FALSE
1	ENSMUSG00000101735	Gm18505	-1	148650345	148651134	789	processed_pseudogene	0	0		0.0101902	0	FALSE	FALSE
1	ENSMUSG00000099842	Gm4034	-1	148937897	148938376	479	processed_pseudogene	97	1	0.989796	0.16644	0.060462	FALSE	FALSE
1	ENSMUSG00000101564	Gm5703	1	148975522	148979494	3972	processed_pseudogene	0	0		0.000679348	0	FALSE	FALSE
1	ENSMUSG00000082588	Gm15443	-1	149025228	149026047	819	processed_pseudogene	7	0	1	0.0169837	0.00475543	FALSE	FALSE
1	ENSMUSG00000104036	Gm37775	-1	149435015	149437327	2312	TEC	0	0		0	0	FALSE	FALSE
1	ENSMUSG00000056220	Pla2g4a	-1	149829618	149961290	131672	protein_coding	146	179	0.449231	0.116168	0.0679348	FALSE	FALSE
1	ENSMUSG00000099701	Gm19136	-1	150022190	150024256	2066	processed_pseudogene	0	0		0.0013587	0	FALSE	FALSE
1	ENSMUSG00000097028	Ptgs2os	-1	150074873	150099963	25090	processed_transcript	0	1	0	0.00203804	0.000679348	FALSE	FALSE
1	ENSMUSG00000032487	Ptgs2	1	150100031	150108227	8196	protein_coding	2	9	0.181818	0.0516304	0.00543478	FALSE	FALSE
1	ENSMUSG00000101199	Gm9687	1	150145968	150146569	601	processed_pseudogene	1	0	1	0.0400815	0.000679348	FALSE	FALSE
1	ENSMUSG00000097754	Ptgs2os2	-1	150159043	150164948	5905	lincRNA	0	0		0.000679348	0	FALSE	FALSE
1	ENSMUSG00000099875	Rbm3-ps	-1	150265535	150265999	464	processed_pseudogene	0	0		0.03125	0	FALSE	FALSE
1	ENSMUSG00000100690	Gm4322	-1	150268926	150269261	335	processed_pseudogene	0	0		0.0142663	0	FALSE	FALSE
1	ENSMUSG00000006007	Pdc	1	150319417	150333906	14489	protein_coding	0	0		0.000679348	0	FALSE	FALSE
1	ENSMUSG00000099447	2310030A07Rik	-1	150320681	150346771	26090	antisense	0	0		0.00339674	0	FALSE	FALSE
1	ENSMUSG00000102990	Gm37764	1	150324538	150326687	2149	TEC	0	0		0.000679348	0	FALSE	FALSE
1	ENSMUSG00000006010	BC003331	-1	150361305	150393080	31775	protein_coding	112	131	0.460905	0.555027	0.0692935	TRUE	FALSE
1	ENSMUSG00000006005	Tpr	1	150392838	150449935	57097	protein_coding	8870	8048	0.524294	1	0.978261	TRUE	TRUE
1	ENSMUSG00000006014	Prg4	-1	150449412	150466165	16753	protein_coding	8	1	0.888889	0.0230978	0.00271739	FALSE	FALSE
1	ENSMUSG00000101519	Ska2l-ps	1	150549317	150549676	359	processed_pseudogene	0	0		0.03125	0	FALSE	FALSE
1	ENSMUSG00000066842	Hmcn1	-1	150562524	150993435	430911	protein_coding	7	18	0.28	0.0788043	0.0108696	FALSE	FALSE
1	ENSMUSG00000093650	Gm20631	1	150625266	150783499	158233	antisense	0	0		0	0	FALSE	FALSE
1	ENSMUSG00000099622	Gm29188	1	151001040	151004577	3537	lincRNA	0	0		0	0	FALSE	FALSE
1	ENSMUSG00000102628	Gm37671	1	151080450	151082545	2095	TEC	0	0		0	0	FALSE	FALSE
1	ENSMUSG00000100595	Gm19087	1	151107915	151108860	945	processed_pseudogene	0	0		0	0	FALSE	FALSE
1	ENSMUSG00000097426	Gm8941	1	151136507	151137780	1273	processed_pseudogene	1	0	1	0.00679348	0.000679348	FALSE	FALSE
1	ENSMUSG00000100954	Gm10138	-1	151339604	151345231	5627	antisense	40	55	0.421053	0.044837	0.0278533	FALSE	FALSE
1	ENSMUSG00000023150	Ivns1abp	1	151344477	151364422	19945	protein_coding	418	395	0.514145	0.636549	0.257473	TRUE	TRUE
1	ENSMUSG00000052748	Swt1	-1	151367699	151428455	60756	protein_coding	3384	2319	0.593372	0.813859	0.598505	TRUE	TRUE
1	ENSMUSG00000053286	Trmt1l	1	151428542	151458161	29619	protein_coding	1947	1163	0.626045	0.578804	0.433424	TRUE	TRUE
1	ENSMUSG00000106406	Mir7682	1	151442393	151442450	57	miRNA	1	0	1	0.000679348	0.000679348	FALSE	FALSE
1	ENSMUSG00000103928	Gm37893	1	151445305	151447741	2436	TEC	2	19	0.0952381	0.0169837	0.00951087	FALSE	FALSE
1	ENSMUSG00000026484	Rnf2	-1	151458004	151500955	42951	protein_coding	377	207	0.645548	0.751359	0.15625	TRUE	FALSE
1	ENSMUSG00000103238	Gm36527	-1	151496557	151499585	3028	TEC	6	12	0.333333	0.0122283	0.00543478	FALSE	FALSE
1	ENSMUSG00000100981	Gm29072	1	151509224	151510092	868	processed_pseudogene	0	0		0.000679348	0	FALSE	FALSE
1	ENSMUSG00000100551	Gm19503	-1	151520447	151520687	240	processed_pseudogene	0	0		0.0726902	0	FALSE	FALSE
1	ENSMUSG00000026483	Fam129a	1	151571186	151721939	150753	protein_coding	267	45	0.855769	0.136549	0.0774457	FALSE	FALSE
1	ENSMUSG00000100594	2810414N06Rik	-1	151748949	151755018	6069	lincRNA	18	5	0.782609	0.00883152	0.00475543	FALSE	FALSE
1	ENSMUSG00000043019	Edem3	1	151755371	151822051	66680	protein_coding	205	114	0.642633	0.358696	0.0889946	TRUE	FALSE
1	ENSMUSG00000032666	1700025G04Rik	-1	151852403	152090125	237722	protein_coding	361	525	0.407449	0.355299	0.195652	TRUE	FALSE
1	ENSMUSG00000100685	Gm28610	1	151875419	151887063	11644	antisense	0	0		0	0	FALSE	FALSE
1	ENSMUSG00000102090	Gm8964	1	152128585	152129389	804	processed_pseudogene	0	11	0	0.0183424	0.0013587	FALSE	FALSE
1	ENSMUSG00000014980	Tsen15	-1	152370735	152386688	15953	protein_coding	56	57	0.495575	0.742527	0.064538	TRUE	FALSE
1	ENSMUSG00000032649	Colgalt2	1	152399830	152510695	110865	protein_coding	12	17	0.413793	0.0108696	0.00475543	FALSE	FALSE
1	ENSMUSG00000080878	Gm15618	-1	152407074	152407525	451	processed_pseudogene	0	0		0	0	FALSE	FALSE
1	ENSMUSG00000026482	Rgl1	-1	152516760	152766351	249591	protein_coding	20	133	0.130719	0.0665761	0.033288	FALSE	FALSE
1	ENSMUSG00000086145	Gm15479	-1	152684026	152687501	3475	sense_intronic	0	0		0.00339674	0	FALSE	FALSE
[truncated: 32,337 more rows]
