# Supplementary material for: Integrated analysis of Xist upregulation and X-chromosome inactivation with single-cell and single-allele resolution
Source: Nat Commun. 2021 Jun 15;12:3638. doi: 10.1038/s41467-021-23643-6 (PMC8206119; doi:10.1038/s41467-021-23643-6)
Supplement: Supplementary file 6 — Supplementary Data 3 [file 41467_2021_23643_MOESM6_ESM.xlsx]

## Sheet: Day 1
Day	Chromosome	Gene Symbol	Average CPM	log2FC [MAST: Xist High vs Low]	P-value [MAST: Xist High vs Low]	FDR [MAST: Xist High vs Low]	Coefficient [Spearman: Gene CPM vs Xist CPM]	P-value [Spearman: Gene CPM vs Xist CPM]	FDR [Spearman: Gene CPM vs Xist CPM]	log2FC [MAST: Xchr.Change High vs Low]	P-value [MAST: Xchr.Change High vs Low]	FDR [MAST: Xchr.Change High vs Low]	Coefficient [Spearman: Gene CPM vs Xchr.Change]	P-value [Spearman: Gene CPM vs Xchr.Change]	FDR [Spearman: Gene CPM vs Xchr.Change]
1	11	0610009B22Rik	5.422995e+01	4.052473e-03	9.520214e-01	9.999875e-01	-3.595174e-02	5.183824e-01	0.8450137577	0.0907846296	4.736001e-01	0.9456384393	3.194146e-02	5.661298e-01	8.725303e-01
1	18	0610009O20Rik	1.780644e+01	-1.504380e-01	2.519932e-01	8.901902e-01	1.636876e-03	9.765491e-01	0.9955730038	-0.3588077083	5.590673e-01	0.9549292516	-7.896164e-02	1.555393e-01	5.783278e-01
1	11	0610010F05Rik	2.055372e+01	3.713460e-02	9.743402e-01	9.999875e-01	1.883442e-02	7.351642e-01	0.9301801682	-0.0720910058	5.640943e-01	0.9559567701	-9.934702e-03	8.583973e-01	9.665658e-01
1	16	0610012G03Rik	6.954397e+01	2.045062e-01	2.599939e-01	8.945798e-01	4.706838e-02	3.976996e-01	0.7796431585	-0.1474995074	8.595249e-01	1.0000000000	-4.587758e-03	9.343376e-01	9.844059e-01
1	6	0610030E20Rik	2.357221e+01	-7.637075e-02	9.734403e-01	9.999875e-01	6.302393e-02	2.572441e-01	0.6654195664	0.5963388255	3.238405e-01	0.9095077581	6.660528e-02	2.311322e-01	6.674395e-01
1	4	0610037L13Rik	1.427041e+02	-5.935429e-01	2.315672e-01	8.819871e-01	-1.208830e-01	2.934286e-02	0.2657999300	0.6616965702	1.773753e-01	0.8515439115	5.101839e-02	3.592471e-01	7.647011e-01
1	16	1110004E09Rik	9.224335e+01	-1.978114e-01	7.880881e-01	9.923026e-01	-1.240697e-02	8.236783e-01	0.9549864775	-0.7275279272	1.299121e-01	0.8384923496	-7.281768e-02	1.903920e-01	6.217412e-01
1	7	1110004F10Rik	2.400393e+02	1.576286e-01	5.554120e-01	9.604170e-01	7.912604e-02	1.546779e-01	0.5476827842	-0.3665496913	9.991570e-02	0.8074215817	-8.941542e-02	1.076223e-01	5.010938e-01
1	2	1110008F13Rik	2.877881e+02	-4.405005e-03	9.887751e-01	9.999875e-01	7.411698e-02	1.825815e-01	0.5848532942	-0.5135943420	5.809750e-02	0.7668539015	-8.991567e-02	1.056602e-01	4.992553e-01
1	12	1110008L16Rik	1.799114e+02	-2.117469e-01	2.252310e-01	8.765186e-01	-7.354289e-02	1.860029e-01	0.5887103119	-0.4178011365	4.686476e-01	0.9448112367	-4.998136e-02	3.691101e-01	7.711473e-01
1	2	1110008P14Rik	3.317564e+01	-8.351490e-01	1.217316e-01	8.092613e-01	-1.011254e-01	6.865091e-02	0.3910382650	0.2711017960	8.296236e-01	0.9974768517	3.355859e-02	5.466252e-01	8.644709e-01
1	X	1110012L19Rik	2.903374e+01	-2.951406e-01	6.345533e-01	9.748895e-01	-5.021571e-02	3.668667e-01	0.7574071830	-0.4022665322	3.845910e-01	0.9303932474	-1.325264e-02	8.118769e-01	9.543800e-01
1	2	1110034G24Rik	1.250685e+01	3.504156e-01	4.460778e-01	9.381870e-01	7.481136e-02	1.785056e-01	0.5796726862	0.5120917148	2.314186e-01	0.8845113761	1.135200e-01	4.083098e-02	3.382280e-01
1	17	1110038B12Rik	2.620965e+02	3.541669e-02	9.855417e-01	9.999875e-01	-3.494015e-03	9.499682e-01	0.9896285669	-0.4545768452	1.146328e-01	0.8305929457	-1.017891e-02	8.549544e-01	9.656397e-01
1	15	1110038F14Rik	3.740546e+01	3.293962e-01	6.429248e-03	5.197761e-01	4.401849e-02	4.290138e-01	0.7996246176	-0.5260407438	3.012251e-01	0.9065629452	-8.700432e-02	1.174847e-01	5.186996e-01
1	19	1110059E24Rik	7.172460e+01	6.267211e-01	3.271928e-01	9.137173e-01	9.321071e-02	9.343312e-02	0.4455394443	-0.4958451397	4.145293e-01	0.9327597060	-9.082035e-02	1.021837e-01	4.926549e-01
1	9	1110059G10Rik	3.436267e+01	4.066239e-01	2.075576e-01	8.550778e-01	2.100149e-02	7.060305e-01	0.9216279865	-0.1440504769	9.016138e-01	1.0000000000	9.109201e-03	8.700546e-01	9.697358e-01
1	4	1110065P20Rik	2.606430e+01	1.754560e-01	8.296903e-01	9.924992e-01	4.144654e-02	4.564959e-01	0.8155732207	0.5715616263	8.612165e-02	0.7855885735	5.387751e-02	3.329187e-01	7.465590e-01
1	9	1190002N15Rik	3.365830e+01	4.003068e-01	6.174233e-01	9.733887e-01	5.065360e-02	3.626977e-01	0.7543732186	0.6442591841	1.549975e-01	0.8384923496	5.540302e-02	3.193917e-01	7.382239e-01
1	8	1190005I06Rik	6.502230e+01	-4.224108e-01	4.166839e-01	9.309952e-01	-3.614987e-02	5.160783e-01	0.8437058325	-0.1098809072	9.271394e-01	1.0000000000	-2.255045e-03	9.676970e-01	9.913698e-01
1	10	1190007I07Rik	2.306001e+01	5.200880e-01	3.681380e-01	9.226154e-01	4.055131e-02	4.662879e-01	0.8209999853	-0.5061149033	3.012581e-01	0.9065629452	-7.594458e-02	1.719991e-01	5.998547e-01
1	16	1300002E11Rik	2.414924e+01	3.225718e-01	1.882491e-01	8.524758e-01	1.453941e-02	7.940024e-01	0.9462946924	0.1525800232	5.761392e-01	0.9559567701	-1.145936e-02	8.369492e-01	9.608484e-01
1	10	1500009L16Rik	4.035600e+01	-4.802701e-01	3.798330e-01	9.251853e-01	-2.165491e-02	6.973273e-01	0.9187423645	-0.3249538217	7.971198e-01	0.9913560293	-4.335523e-02	4.360078e-01	8.097188e-01
1	5	1500011B03Rik	3.090313e+01	9.313335e-01	5.109198e-02	7.221941e-01	1.606798e-01	3.679224e-03	0.0867857046	-0.3915410186	1.955770e-01	0.8612505806	-3.795736e-02	4.953052e-01	8.395958e-01
1	2	1500011K16Rik	6.785091e+01	-1.146742e-01	7.990793e-01	9.923026e-01	-3.984721e-02	4.740701e-01	0.8249433078	-0.3414546911	6.826812e-01	0.9712827478	-5.173831e-02	3.524981e-01	7.606044e-01
1	10	1600002K03Rik	2.873976e+01	1.698535e-02	9.506343e-01	9.999875e-01	3.967028e-02	4.760368e-01	0.8261784928	-0.4539366486	4.369311e-01	0.9366811261	-5.488397e-02	3.239534e-01	7.408323e-01
1	17	1600012H06Rik	2.616144e+01	-2.891358e-01	7.646430e-01	9.923026e-01	-5.658483e-02	3.091619e-01	0.7124520731	0.3372398446	5.589510e-01	0.9549292516	1.829677e-02	7.424533e-01	9.337104e-01
1	6	1600020E01Rik	4.275611e+01	3.953139e-01	2.262485e-01	8.765727e-01	1.291162e-02	8.166309e-01	0.9533459619	-0.0926783884	7.299182e-01	0.9750837092	-7.371988e-04	9.894372e-01	9.970950e-01
1	2	1700007K13Rik	1.156497e+02	-1.079963e+00	6.102141e-02	7.345174e-01	-1.110209e-01	4.550744e-02	0.3253108728	0.5622695070	5.233850e-01	0.9508757740	8.146458e-02	1.428114e-01	5.597518e-01
1	16	1700007L15Rik	1.543382e+01	-2.575866e-01	5.510969e-01	9.604170e-01	-2.687204e-02	6.293348e-01	0.8926844544	0.0274144244	9.492818e-01	1.0000000000	1.953026e-02	7.257657e-01	9.297789e-01
1	X	1700013H16Rik	8.937853e+01	3.769616e-01	3.275813e-01	9.137173e-01	1.206966e-02	8.283966e-01	0.9564608848	0.4977228102	2.072746e-01	0.8652661400	4.614447e-02	4.070378e-01	7.918390e-01
1	9	1700017B05Rik	7.496337e+01	2.259673e-01	8.735239e-01	9.981584e-01	5.178478e-02	3.520652e-01	0.7474901497	0.3197812829	5.226426e-03	0.4701753434	1.930929e-02	7.287459e-01	9.304848e-01
1	1	1700019A02Rik	1.237262e+01	1.814101e-02	6.560025e-01	9.782527e-01	-2.671315e-02	6.313637e-01	0.8936673102	0.1752506740	6.521114e-01	0.9686623125	2.230390e-02	6.887221e-01	9.190227e-01
1	2	1700020I14Rik	1.379185e+02	1.491266e-01	8.323952e-01	9.929917e-01	-5.440950e-03	9.221618e-01	0.9816356786	0.1070841984	8.812872e-01	1.0000000000	2.746161e-02	6.218312e-01	8.947655e-01
1	10	1700021F05Rik	1.185991e+02	-6.323407e-01	2.416829e-01	8.866710e-01	-6.395140e-02	2.502941e-01	0.6579481315	-0.1266698290	3.210832e-01	0.9095077581	-1.746953e-02	7.537133e-01	9.367828e-01
1	1	1700025G04Rik	2.584995e+01	2.346812e-01	8.448720e-01	9.951716e-01	2.675503e-03	9.616783e-01	0.9922447336	0.5512460830	2.246017e-01	0.8796840074	6.621681e-02	2.338703e-01	6.695316e-01
1	15	1700029P11Rik	3.780835e+01	2.285698e-01	6.547246e-01	9.777710e-01	-1.106688e-02	8.424595e-01	0.9601108707	-0.1244506450	1.781461e-01	0.8515439115	-2.582227e-02	6.427901e-01	9.021957e-01
1	8	1700030K09Rik	2.261110e+01	-2.548296e-01	4.833874e-01	9.473401e-01	-2.420030e-02	6.638093e-01	0.9069811808	-0.4752687477	3.551553e-01	0.9241577642	-1.136832e-01	4.054029e-02	3.370724e-01
1	2	1700037H04Rik	8.150446e+01	-2.855597e-01	1.444012e-01	8.270814e-01	7.878036e-04	9.887122e-01	0.9981534670	-0.7769928697	6.886906e-02	0.7846489827	-7.116782e-02	2.006591e-01	6.335958e-01
1	17	1700061G19Rik	6.117530e+01	-5.112228e-01	1.793991e-01	8.492989e-01	-8.409024e-02	1.303310e-01	0.5125580043	-0.0604362814	4.343006e-01	0.9366811261	-1.942013e-02	7.272505e-01	9.299347e-01
1	17	1700097N02Rik	2.277508e+01	-1.219836e-01	6.431425e-01	9.755004e-01	-1.595647e-02	7.744422e-01	0.9405860170	-0.8119364163	8.089347e-02	0.7851399459	-1.302612e-01	1.880943e-02	2.403254e-01
1	14	1700123O20Rik	4.678186e+01	-2.083843e-01	3.703554e-01	9.234088e-01	2.738455e-04	9.960762e-01	0.9989569585	-0.2868217331	7.534935e-01	0.9797927667	-3.059703e-02	5.825943e-01	8.785812e-01
1	16	1810013L24Rik	8.201302e+01	1.268689e-01	9.524049e-01	9.999875e-01	4.215717e-02	4.488056e-01	0.8116431745	-0.0914295018	9.498402e-01	1.0000000000	1.687861e-02	7.617888e-01	9.392181e-01
1	10	1810014B01Rik	9.614514e+00	-6.141121e-01	1.973715e-02	6.157726e-01	-1.391728e-01	1.202053e-02	0.1701677273	-0.1422699262	5.202124e-01	0.9508757740	-5.655846e-02	3.093878e-01	7.308501e-01
1	3	1810022K09Rik	1.282692e+02	-1.656867e-01	3.740108e-01	9.242753e-01	2.951003e-02	5.960667e-01	0.8800818605	-0.2169317938	5.588660e-01	0.9549292516	-6.192520e-02	2.656485e-01	6.979621e-01
1	7	1810026B05Rik	6.112761e+01	3.493606e-01	5.507959e-01	9.604170e-01	3.858620e-02	4.881837e-01	0.8316651578	0.6945065270	2.489589e-01	0.8892643526	9.811250e-02	7.736285e-02	4.424339e-01
1	X	1810030O07Rik	7.507711e+01	-3.570551e-01	6.441973e-01	9.755004e-01	-3.639554e-02	5.132287e-01	0.8421866681	0.4974942968	5.592682e-01	0.9549292516	4.336974e-02	4.358540e-01	8.096084e-01
1	11	1810032O08Rik	1.077764e+02	8.863463e-02	9.126535e-01	9.995014e-01	6.060200e-02	2.760171e-01	0.6831658551	-0.3778286931	4.176120e-01	0.9327597060	-8.289165e-02	1.359195e-01	5.491508e-01
1	3	1810037I17Rik	2.363996e+02	1.621999e-01	5.087180e-01	9.527557e-01	2.440866e-03	9.650368e-01	0.9932950005	-0.1807659229	4.899704e-01	0.9487135386	-6.413542e-02	2.487860e-01	6.832709e-01
1	19	1810055G02Rik	3.815615e+01	1.391564e-01	7.074017e-01	9.786859e-01	2.039914e-02	7.140876e-01	0.9240254580	-0.2821674808	1.867422e-01	0.8579665708	-4.964735e-02	3.723221e-01	7.732703e-01
1	6	1810058I24Rik	2.028687e+02	5.809682e-01	5.651934e-02	7.313192e-01	8.180999e-02	1.411193e-01	0.5288979070	0.0873351699	6.736638e-01	0.9711197926	5.384918e-02	3.331733e-01	7.465590e-01
1	12	2010107E04Rik	3.556009e+02	1.445052e-01	4.751337e-01	9.449403e-01	4.275444e-02	4.423992e-01	0.8076077059	-0.2200943333	1.524865e-01	0.8384923496	-7.368503e-02	1.851514e-01	6.147733e-01
1	13	2010111I01Rik	2.628788e+01	-1.573135e-01	3.374099e-01	9.163471e-01	-2.897885e-02	6.027011e-01	0.8825973034	-0.3616031069	6.711745e-01	0.9707317390	-5.608531e-02	3.134592e-01	7.337524e-01
1	X	2010204K13Rik	1.676532e+02	1.644421e-02	2.725540e-01	8.984725e-01	6.294518e-02	2.578402e-01	0.6659845895	-0.3214509157	2.470096e-01	0.8892643526	4.388516e-03	9.371832e-01	9.849355e-01
1	8	2010320M18Rik	4.543953e+01	-8.506673e-01	1.218600e-01	8.092613e-01	-7.113870e-02	2.008439e-01	0.6051184520	-0.2678271981	8.432364e-01	0.9986488442	-2.696510e-02	6.281480e-01	8.971684e-01
1	7	2200002D01Rik	1.458857e+01	-2.311311e-02	7.942535e-01	9.923026e-01	2.115356e-03	9.696971e-01	0.9939069022	0.1858478366	4.520002e-01	0.9411603178	2.547914e-02	6.472138e-01	9.035338e-01
1	13	2210016F16Rik	6.777914e+01	-6.838367e-01	1.724063e-01	8.413460e-01	-8.415874e-02	1.300171e-01	0.5122780195	0.4528104244	4.159176e-01	0.9327597060	3.838495e-02	4.904568e-01	8.375423e-01
1	5	2210016L21Rik	7.449220e+01	2.718164e-02	8.801592e-01	9.981584e-01	-3.547888e-02	5.239028e-01	0.8477889938	-0.6849796026	1.571799e-01	0.8384923496	-5.174154e-02	3.524680e-01	7.606044e-01
1	13	2210408I21Rik	1.197203e+01	1.341881e-03	3.676039e-01	9.226154e-01	5.282796e-02	3.424359e-01	0.7402238748	-0.0956653389	6.318164e-01	0.9635304793	-3.554921e-02	5.230799e-01	8.527819e-01
1	11	2210409E12Rik	1.064100e+02	-1.001608e+00	2.883629e-03	4.441500e-01	-2.232707e-01	4.887560e-05	0.0048618769	0.7013014246	8.936087e-02	0.7906300147	1.277628e-01	2.123097e-02	2.555833e-01
1	9	2300009A05Rik	1.375188e+01	-3.558547e-01	3.997136e-01	9.251853e-01	-8.248134e-02	1.378743e-01	0.5244464654	-0.0462792326	7.952865e-01	0.9909179091	-1.904998e-02	7.322483e-01	9.313955e-01
1	9	2310009A05Rik	5.197481e+01	-1.211789e-01	7.317811e-01	9.821928e-01	-3.478292e-02	5.320819e-01	0.8521394983	-0.3254279237	6.568191e-01	0.9686623125	-5.457223e-02	3.267134e-01	7.421343e-01
1	1	2310009B15Rik	1.213480e+01	-1.484669e-01	8.299162e-01	9.924992e-01	-2.000497e-02	7.193773e-01	0.9260124026	0.4607236212	1.921672e-01	0.8587127142	7.723162e-02	1.648256e-01	5.908472e-01
1	10	2310011J03Rik	6.456358e+01	-2.890274e-01	5.250000e-01	9.570187e-01	-1.906371e-02	7.320627e-01	0.9290453043	-0.7510188151	1.860393e-01	0.8579665708	-7.832544e-02	1.589072e-01	5.827329e-01
1	7	2310022A10Rik	3.923547e+01	-2.192122e-01	6.283890e-01	9.748895e-01	-3.013583e-02	5.882931e-01	0.8770855281	-0.3421949272	2.645980e-01	0.8940381722	-6.591868e-02	2.359872e-01	6.711008e-01
1	8	2310022B05Rik	2.898556e+01	9.839765e-02	8.267411e-01	9.923026e-01	-1.696239e-02	7.606423e-01	0.9375618395	0.3197530440	7.383099e-01	0.9750837092	2.090239e-02	7.073539e-01	9.242722e-01
1	11	2310033P09Rik	1.039277e+02	-4.693674e-01	2.518412e-01	8.901902e-01	-2.753827e-02	6.208583e-01	0.8898325608	-0.5599976843	2.631656e-01	0.8940381722	-7.373246e-02	1.848680e-01	6.147733e-01
1	1	2310035C23Rik	6.109356e+01	5.623504e-01	4.049278e-01	9.251853e-01	3.544688e-04	9.949210e-01	0.9988322543	-0.4305374911	5.376056e-01	0.9521875886	-6.714147e-02	2.273902e-01	6.637999e-01
1	17	2310039H08Rik	6.036614e+01	1.927201e-01	1.543746e-01	8.310707e-01	6.628836e-02	2.333643e-01	0.6428649888	-0.8031478352	6.032147e-02	0.7716775310	-8.998451e-02	1.053924e-01	4.989130e-01
1	6	2310040G24Rik	1.714286e+01	-3.681268e-01	1.834812e-01	8.494221e-01	-2.535394e-02	6.488310e-01	0.9013187453	-0.7284302455	6.013897e-02	0.7716775310	-1.134584e-01	4.094128e-02	3.383417e-01
1	7	2310057M21Rik	2.248846e+01	-1.059497e-01	9.083619e-01	9.991945e-01	-2.156960e-03	9.691014e-01	0.9939069022	-0.1006191861	6.212016e-01	0.9614368159	-5.741462e-02	3.021095e-01	7.256513e-01
1	17	2310061I04Rik	7.463757e+01	5.126349e-01	2.896267e-01	9.035077e-01	4.467685e-02	4.221360e-01	0.7963663459	0.5452472291	4.375176e-01	0.9366811261	5.539831e-02	3.194328e-01	7.382587e-01
1	3	2400006E01Rik	2.211539e+01	2.521637e-01	7.824511e-01	9.923026e-01	7.400225e-02	1.832615e-01	0.5851873526	-0.3761231154	5.993021e-01	0.9601608759	-7.732033e-02	1.643395e-01	5.904085e-01
1	7	2410002F23Rik	5.096610e+01	3.033975e-01	3.899658e-01	9.251853e-01	6.486876e-02	2.435494e-01	0.6515254948	-0.2145062428	8.398283e-01	0.9986488442	-2.353150e-02	6.725549e-01	9.132471e-01
1	11	2410003L11Rik	3.865373e+01	1.712280e-01	6.336882e-01	9.748895e-01	2.889636e-02	6.037344e-01	0.8830401032	-0.4151796579	6.034373e-01	0.9601608759	-2.144968e-02	7.000567e-01	9.218977e-01
1	3	2410004B18Rik	5.284565e+01	-1.720497e-01	7.193339e-01	9.803932e-01	-1.804117e-02	7.459267e-01	0.9339166230	-0.3496132724	7.402915e-01	0.9752821639	-3.441680e-02	5.364104e-01	8.601493e-01
1	11	2410006H16Rik	6.227900e+02	3.184045e-01	1.108721e-01	8.033011e-01	7.884323e-02	1.561620e-01	0.5494115598	-0.3947723588	4.506924e-02	0.7404460642	-1.180368e-01	3.345625e-02	3.132376e-01
1	17	2410015M20Rik	2.629649e+02	-1.252535e-01	8.662859e-02	7.618233e-01	-6.334301e-02	2.548382e-01	0.6626613730	-0.0534063406	2.834203e-01	0.9037071064	2.395347e-02	6.670318e-01	9.107452e-01
1	3	2410024N13Rik	1.262895e+01	1.081684e-01	8.272970e-01	9.923026e-01	3.476593e-02	5.322824e-01	0.8522030314	-0.5201709968	1.174785e-01	0.8372502564	-5.156664e-02	3.541002e-01	7.612585e-01
1	15	2410089E03Rik	4.126323e+01	7.127673e-01	6.195129e-02	7.345174e-01	1.040871e-01	6.088628e-02	0.3690776900	-0.5885577192	2.628802e-01	0.8940381722	-6.671782e-02	2.303432e-01	6.663807e-01
1	5	2410131K14Rik	3.772404e+01	7.663410e-01	1.932723e-01	8.550778e-01	6.156964e-02	2.684080e-01	0.6764973867	0.1454731763	3.037078e-01	0.9065629452	4.245308e-02	4.456251e-01	8.150233e-01
1	13	2410141K09Rik	1.070637e+01	-2.666774e-01	4.587976e-01	9.416313e-01	-5.467057e-03	9.217896e-01	0.9816356786	-0.4855702765	6.814388e-02	0.7846489827	-8.765902e-02	1.147394e-01	5.139171e-01
1	8	2500002B13Rik	2.242988e+01	-2.567746e-01	7.538405e-01	9.910856e-01	-2.882187e-02	6.046682e-01	0.8835122789	-0.1311475607	9.315968e-01	1.0000000000	-2.336787e-02	6.747014e-01	9.138397e-01
1	16	2510002D24Rik	2.677247e+01	1.631561e-01	7.458751e-01	9.868359e-01	7.043176e-02	2.053672e-01	0.6102790077	0.0922444899	8.204334e-01	0.9953643622	-7.348002e-03	8.950164e-01	9.753300e-01
1	4	2510039O18Rik	6.025806e+01	-1.408600e-01	9.361639e-01	9.999875e-01	3.789179e-02	4.960509e-01	0.8357294130	-0.1894409057	8.805255e-01	1.0000000000	1.954657e-02	7.255458e-01	9.297732e-01
1	6	2610001J05Rik	2.050858e+01	3.587477e-02	4.236045e-01	9.329714e-01	-1.373208e-02	8.052052e-01	0.9500117830	0.2618370784	3.121271e-01	0.9085999070	-8.304450e-03	8.814460e-01	9.722109e-01
1	X	2610002M06Rik	1.153304e+01	-1.104275e-03	7.448223e-01	9.864157e-01	-2.159994e-02	6.980579e-01	0.9187735160	-0.1022671323	4.600116e-01	0.9411603178	-3.592846e-02	5.186536e-01	8.508698e-01
1	7	2610021A01Rik	7.655296e+01	1.240566e-02	2.191706e-01	8.715102e-01	5.038379e-02	3.652630e-01	0.7563338629	0.0186292776	4.184180e-02	0.7389360701	-6.223038e-02	2.632954e-01	6.960183e-01
1	8	2610044O15Rik8	2.089218e+01	1.124803e-01	9.344964e-01	9.999875e-01	-1.118101e-02	8.408565e-01	0.9597672035	-0.2625582842	7.709001e-01	0.9815811048	-4.713470e-02	3.970343e-01	7.872303e-01
1	4	2610301B20Rik	1.857282e+01	4.067918e-01	1.178137e-01	8.081900e-01	9.163027e-03	8.692936e-01	0.9670285573	-0.4352423284	3.153638e-01	0.9095077581	-7.128593e-02	1.999110e-01	6.328814e-01
1	11	2610507B11Rik	7.626833e+01	-1.565528e-01	3.392263e-01	9.163471e-01	1.819901e-02	7.437811e-01	0.9328439338	0.8195788933	7.191213e-02	0.7851399459	1.418596e-01	1.045160e-02	1.795011e-01
1	5	2610524H06Rik	2.612898e+01	-8.256150e-02	3.051787e-01	9.053463e-01	6.075894e-03	9.131123e-01	0.9801610479	0.4140108758	5.551958e-01	0.9543936941	1.454949e-02	7.938628e-01	9.497601e-01
1	4	2610528J11Rik	5.173090e+00	1.042796e+00	2.483652e-04	2.341338e-01	2.128755e-01	1.100473e-04	0.0089347785	-0.2588181093	4.375231e-01	0.9366811261	-6.862044e-02	2.172920e-01	6.515867e-01
1	5	2700038G22Rik	2.956013e+01	4.766025e-02	6.140230e-01	9.719059e-01	1.860206e-03	9.733507e-01	0.9947767792	-0.2005491814	5.994085e-01	0.9601608759	-8.113333e-03	8.841550e-01	9.730583e-01
1	12	2700049A03Rik	5.802774e+01	1.410624e-01	8.518260e-01	9.951716e-01	-1.754876e-02	7.526324e-01	0.9356304834	0.1255189018	6.881650e-01	0.9712827478	-5.056384e-03	9.276478e-01	9.828284e-01
1	18	2700062C07Rik	5.767062e+01	4.369046e-02	8.128278e-01	9.923026e-01	1.623087e-02	7.706705e-01	0.9396714613	0.0013085962	9.685098e-01	1.0000000000	1.889236e-02	7.343801e-01	9.319026e-01
1	19	2700081O15Rik	1.975411e+01	6.643928e-03	4.620355e-02	7.026605e-01	2.807267e-02	6.140950e-01	0.8873004376	0.0299881600	9.576876e-01	1.0000000000	1.370688e-03	9.803619e-01	9.946943e-01
1	12	2700097O09Rik	6.670284e+01	-2.793871e-02	8.528299e-01	9.951716e-01	2.851955e-02	6.084644e-01	0.8851462543	-0.0462114420	9.065129e-01	1.0000000000	-1.245028e-02	8.230728e-01	9.571203e-01
1	17	2700099C18Rik	2.763044e+01	4.516499e-02	5.028404e-01	9.510318e-01	-2.125076e-02	7.027058e-01	0.9205986849	0.1744224402	8.449971e-01	0.9986773977	-3.306397e-03	9.526515e-01	9.885509e-01
1	8	2810004N23Rik	4.997350e+02	-1.181338e-01	7.266594e-01	9.821928e-01	-5.223384e-02	3.478993e-01	0.7452895681	-0.2869008694	1.652217e-01	0.8425669240	-5.273697e-02	3.430828e-01	7.542043e-01
1	8	2810013P06Rik	2.963489e+01	1.093943e-01	8.598746e-01	9.973356e-01	1.941546e-02	7.273134e-01	0.9279497049	0.0507311854	8.154213e-01	0.9949557812	2.658385e-02	6.330168e-01	8.985254e-01
1	1	2810025M15Rik	1.819543e+02	-9.218078e-02	2.087308e-01	8.554178e-01	5.465208e-03	9.218159e-01	0.9816356786	-0.2745860686	5.827443e-01	0.9562044338	-2.260576e-02	6.847332e-01	9.171685e-01
1	3	2810403A07Rik	4.879936e+01	2.910572e-01	3.082317e-01	9.053463e-01	6.530579e-02	2.403812e-01	0.6488933842	0.3883739110	6.477053e-01	0.9686623125	7.362829e-02	1.854909e-01	6.151368e-01
1	1	2810408I11Rik	1.973238e+01	-4.955681e-01	3.967578e-01	9.251853e-01	-9.548837e-02	8.566213e-02	0.4282414235	-0.0213387068	8.249949e-01	0.9960468577	-2.760558e-02	6.200047e-01	8.937474e-01
1	13	2810429I04Rik	1.115977e+01	2.094935e-01	7.640558e-01	9.923026e-01	5.045608e-04	9.927704e-01	0.9987924187	-0.2714366831	6.439061e-01	0.9686623125	-6.157944e-02	2.683317e-01	6.999071e-01
1	6	2810474O19Rik	5.600999e+02	-4.580500e-03	9.995713e-01	9.999875e-01	8.669002e-02	1.188207e-01	0.4955454125	-0.0227036346	9.900323e-01	1.0000000000	1.905301e-02	7.320717e-01	9.312754e-01
1	16	2900011O08Rik	1.901370e+01	2.308209e-01	7.730492e-01	9.923026e-01	7.611792e-02	1.710197e-01	0.5694155039	0.0245473983	4.361735e-01	0.9366811261	-9.576098e-03	8.634577e-01	9.676783e-01
1	5	2900026A02Rik	1.156889e+01	8.129872e-02	8.666326e-01	9.981584e-01	-2.523350e-02	6.503883e-01	0.9022890519	-0.3684025815	1.262274e-01	0.8384923496	-5.437825e-02	3.284385e-01	7.431775e-01
1	11	2900041M22Rik	2.512656e+01	-7.116844e-02	9.664105e-01	9.999875e-01	-1.128053e-02	8.394590e-01	0.9593176423	-0.8055304125	1.459393e-01	0.8384923496	-1.411146e-01	1.086738e-02	1.828676e-01
1	2	2900093K20Rik	9.680313e+00	3.677370e-01	2.061977e-01	8.550778e-01	6.277490e-02	2.591327e-01	0.6671546460	0.4663433522	2.196893e-01	0.8754485122	2.484299e-02	6.554480e-01	9.056635e-01
1	2	2900097C17Rik	4.503637e+00	1.929951e-01	6.377276e-01	9.748895e-01	6.070155e-02	2.752276e-01	0.6824153486	0.1982144048	6.934535e-01	0.9713267668	-6.646360e-03	9.049912e-01	9.780108e-01
1	16	3110001I22Rik	2.363504e+01	1.625724e-01	3.291556e-01	9.150783e-01	3.135400e-02	5.732967e-01	0.8714400318	0.2255486089	6.756816e-01	0.9712827478	-1.036908e-02	8.522754e-01	9.650792e-01
1	18	3110002H16Rik	2.956142e+01	8.962384e-02	7.321430e-01	9.821928e-01	9.562847e-03	8.636448e-01	0.9657802221	0.3138235787	2.454837e-01	0.8875227984	1.441741e-02	7.956927e-01	9.504663e-01
1	1	3110009E18Rik	1.275825e+01	5.620942e-01	1.669888e-01	8.363463e-01	2.834487e-02	6.106626e-01	0.8858860156	-0.0416817368	9.783368e-01	1.0000000000	-3.037871e-02	5.852888e-01	8.798935e-01
1	7	3110040N11Rik	4.508862e+01	-3.120938e-01	4.396334e-01	9.381870e-01	-3.089596e-02	5.789143e-01	0.8730657726	-0.1808960221	6.523111e-02	0.7808836235	-2.571077e-02	6.442262e-01	9.024262e-01
1	4	3110043O21Rik	2.142984e+01	1.814282e-01	8.840654e-01	9.981584e-01	5.062230e-02	3.629947e-01	0.7547871544	-0.7421047508	8.058687e-02	0.7851399459	-1.021047e-01	6.599863e-02	4.162063e-01
1	5	3110082I17Rik	5.876274e+01	3.741868e-01	2.547044e-02	6.415308e-01	3.196667e-03	9.542211e-01	0.9906939456	0.5469138450	2.250381e-02	0.6693336665	1.216571e-01	2.831423e-02	2.910999e-01
1	14	3830406C13Rik	1.582323e+01	1.514437e-01	8.924816e-01	9.981584e-01	4.208497e-02	4.495837e-01	0.8121793675	-0.5676258664	9.278647e-02	0.7929667881	-1.330746e-01	1.637367e-02	2.233642e-01
1	7	4632427E13Rik	6.063015e+01	1.590553e-01	9.429431e-01	9.999875e-01	3.320045e-04	9.952429e-01	0.9988676644	-0.1036182290	6.258205e-01	0.9614368159	-3.506959e-02	5.287052e-01	8.558590e-01
1	13	4833420G17Rik	5.924319e+01	1.631835e-01	5.093639e-01	9.527557e-01	6.511831e-02	2.417368e-01	0.6502372242	-0.1791360118	9.266774e-01	1.0000000000	-5.610094e-02	3.133241e-01	7.337524e-01
1	13	4833439L19Rik	5.491236e+01	1.627111e-01	1.209598e-01	8.092613e-01	-2.126153e-02	7.025623e-01	0.9205406683	0.1966763422	7.836935e-01	0.9873152660	6.244972e-02	2.616131e-01	6.950374e-01
1	8	4921524J17Rik	6.400824e+01	2.381479e-01	8.256896e-01	9.923026e-01	-7.465150e-03	8.933526e-01	0.9745290591	-0.2274422243	8.645470e-01	1.0000000000	-7.791880e-02	1.610884e-01	5.863919e-01
1	10	4930430F08Rik	1.281436e+01	-4.468695e-01	1.725321e-01	8.413460e-01	-5.503727e-02	3.226017e-01	0.7251795741	0.4428124460	2.919239e-01	0.9061613476	3.997724e-02	4.726277e-01	8.294603e-01
1	14	4930444M15Rik	8.934198e+01	-5.439843e-01	4.460353e-01	9.381870e-01	1.165451e-02	8.342123e-01	0.9582227021	1.1288779646	3.837578e-02	0.7233766009	1.743167e-01	1.607089e-03	6.547165e-02
1	12	4930447C04Rik	6.297969e+01	1.750937e-01	4.575799e-01	9.416313e-01	9.826031e-02	7.691547e-02	0.4105699366	-0.0180297435	8.305339e-01	0.9976887798	8.373715e-03	8.804646e-01	9.721216e-01
1	16	4930453N24Rik	8.658937e+01	3.510700e-01	2.705898e-01	8.964195e-01	8.446181e-02	1.286350e-01	0.5104132822	-0.7872716692	1.638077e-01	0.8418427718	-9.640753e-02	8.267719e-02	4.544673e-01
1	18	4930503L19Rik	2.153197e+01	9.311324e-01	3.306967e-02	6.644265e-01	1.301917e-01	1.887339e-02	0.2136296891	-0.1678439021	6.007295e-01	0.9601608759	-2.886333e-02	6.041483e-01	8.887008e-01
1	5	4930522L14Rik	1.037067e+01	-2.206116e-01	3.342395e-01	9.163471e-01	-4.245351e-02	4.456205e-01	0.8101694133	0.3925427393	3.264910e-01	0.9112291814	1.043611e-01	6.020602e-02	3.988319e-01
1	3	4930579G24Rik	2.180995e+01	-5.286705e-01	2.301888e-01	8.817909e-01	-8.038220e-02	1.482142e-01	0.5378455677	-0.0385073077	6.427050e-01	0.9686623125	1.261844e-02	8.207234e-01	9.566512e-01
1	9	4931406C07Rik	2.235758e+01	-3.051033e-02	9.967259e-01	9.999875e-01	-1.635449e-02	7.689731e-01	0.9395161136	-0.0515805832	6.155147e-01	0.9604849088	-5.606986e-02	3.135927e-01	7.337524e-01
1	7	4931406P16Rik	6.050457e+01	1.371393e-01	7.371748e-01	9.835366e-01	2.302970e-02	6.791458e-01	0.9122010628	-0.5315708582	1.087750e-01	0.8242833836	-5.242717e-02	3.461155e-01	7.562283e-01
1	3	4932438A13Rik	4.678277e+01	1.631794e-01	6.488020e-01	9.766917e-01	-3.294426e-03	9.528227e-01	0.9901903497	0.6483763395	3.249260e-01	0.9095077581	7.791764e-02	1.610947e-01	5.863919e-01
1	11	4933427D14Rik	1.090524e+01	-5.481709e-01	1.636225e-01	8.363463e-01	-1.246352e-01	2.463980e-02	0.2437960744	-0.0349459757	5.640875e-01	0.9559567701	-2.690291e-02	6.289410e-01	8.974462e-01
1	3	4933434E20Rik	3.466561e+01	4.973067e-01	4.676914e-01	9.418785e-01	3.080298e-02	5.800577e-01	0.8739398077	-0.6795115815	1.587481e-01	0.8384923496	-7.614301e-02	1.708782e-01	5.980817e-01
1	5	5031425E22Rik	2.251210e+01	1.913306e-01	8.807310e-01	9.981584e-01	4.414121e-02	4.277268e-01	0.7988876381	-0.2493326055	4.378698e-01	0.9368048680	-1.689374e-02	7.615817e-01	9.392181e-01
1	15	5031439G07Rik	3.992708e+01	-2.423899e-01	3.785842e-01	9.250069e-01	-6.210761e-03	9.111915e-01	0.9794408857	0.3367849792	5.824879e-01	0.9562044338	1.974188e-02	7.229154e-01	9.294972e-01
1	5	5430403G16Rik	1.669875e+01	-3.732166e-02	9.381151e-01	9.999875e-01	2.482447e-02	6.556884e-01	0.9039510494	-0.3844754137	4.774999e-01	0.9456384393	-5.777796e-02	2.990553e-01	7.231660e-01
1	5	5430416N02Rik	7.761961e+01	4.537748e-01	9.561574e-02	7.717215e-01	7.427376e-02	1.816553e-01	0.5838079686	-0.7719279923	9.913421e-02	0.8064772170	-1.230665e-01	2.652046e-02	2.838077e-01
1	X	5530601H04Rik	2.658625e+01	-3.771732e-01	6.225756e-01	9.742826e-01	-5.969230e-02	2.833030e-01	0.6895374562	-0.2370080584	5.617316e-01	0.9559567701	-1.079144e-02	8.463313e-01	9.635782e-01
1	11	5730455P16Rik	2.412596e+01	1.951009e-01	8.781399e-01	9.981584e-01	1.741180e-02	7.545010e-01	0.9360002144	0.0939064597	9.426205e-01	1.0000000000	2.438484e-02	6.614041e-01	9.082187e-01
1	5	5730480H06Rik	1.679027e+01	1.711855e-01	2.143472e-01	8.664918e-01	-2.704258e-02	6.271604e-01	0.8921922390	-0.2741163593	1.934773e-01	0.8587127142	-5.564424e-02	3.172860e-01	7.366594e-01
1	1	5730559C18Rik	2.835571e+00	3.033345e-01	1.340706e-01	8.173979e-01	8.010341e-02	1.496307e-01	0.5395285910	-0.0410300049	9.350770e-01	1.0000000000	-6.214541e-02	2.639491e-01	6.963401e-01
1	15	6030458C11Rik	2.795011e+01	9.258300e-01	6.759602e-02	7.381247e-01	1.232212e-01	2.632969e-02	0.2526695467	-0.4103187240	5.628126e-01	0.9559567701	-4.519160e-02	4.168036e-01	7.970448e-01
1	13	6720427I07Rik	5.213278e+01	4.964017e-01	3.082146e-01	9.053463e-01	5.273250e-02	3.433100e-01	0.7407912395	0.5291154634	4.273407e-01	0.9352156800	8.132231e-02	1.435128e-01	5.604568e-01
1	13	6720489N17Rik	1.114065e+01	-6.448229e-01	4.048432e-02	6.907046e-01	-1.304065e-01	1.867628e-02	0.2130233197	-0.0517488833	1.448039e-01	0.8384923496	-8.133734e-03	8.838658e-01	9.729131e-01
1	18	8030462N17Rik	2.376447e+01	2.394926e-01	5.503206e-01	9.604170e-01	-3.193605e-02	5.661956e-01	0.8687042921	-0.9196239996	5.584516e-02	0.7609724256	-1.321707e-01	1.712430e-02	2.288698e-01
1	7	9030624J02Rik	4.411671e+01	-6.520846e-02	7.302981e-01	9.821928e-01	-6.743941e-02	2.253296e-01	0.6346317180	0.7645722573	5.613159e-02	0.7630307128	9.660056e-02	8.206112e-02	4.539948e-01
1	19	9130011E15Rik	1.747207e+01	1.981917e-01	7.864014e-01	9.923026e-01	3.349489e-02	5.473872e-01	0.8600573040	0.1131880865	8.425975e-01	0.9986488442	-9.755458e-03	8.609260e-01	9.669101e-01
1	15	9130401M01Rik	1.749021e+02	1.705752e-01	2.473412e-02	6.415308e-01	3.117276e-02	5.755164e-01	0.8720174695	-0.0080613841	9.636343e-01	1.0000000000	4.017816e-02	4.704034e-01	8.290420e-01
1	5	9230114K14Rik	1.032439e+01	-1.864926e-01	6.208894e-01	9.740652e-01	-3.211844e-02	5.639791e-01	0.8681496949	-0.5930063634	8.228962e-02	0.7851399459	-1.830988e-01	9.124359e-04	4.568829e-02
1	9	9330159M07Rik	1.764843e+00	1.606630e-01	5.495254e-01	9.604170e-01	6.109441e-02	2.721270e-01	0.6795701461	-0.1602761211	4.179852e-01	0.9327597060	-2.383315e-02	6.686049e-01	9.113946e-01
1	4	9430015G10Rik	2.766873e+01	6.928513e-02	6.510558e-01	9.766917e-01	1.758947e-02	7.520774e-01	0.9356304834	-0.0692108631	4.018682e-01	0.9327597060	-1.213218e-02	8.275216e-01	9.583433e-01
1	1	9430037O13Rik	2.132769e+01	3.477991e-01	2.692223e-01	8.964077e-01	4.101148e-02	4.612401e-01	0.8181924654	0.7939173693	8.162418e-02	0.7851399459	5.614356e-02	3.129561e-01	7.334333e-01
1	7	9430038I01Rik	8.384354e+01	1.396707e-01	5.813707e-01	9.632283e-01	1.615928e-03	9.768492e-01	0.9956630928	-0.2874674249	3.876385e-01	0.9312753538	-1.855918e-02	7.388928e-01	9.332045e-01
1	11	9530068E07Rik	1.586259e+01	8.561919e-01	6.107901e-02	7.345174e-01	1.275786e-01	2.141974e-02	0.2279203083	0.2002158966	2.640066e-01	0.8940381722	5.854147e-02	2.927043e-01	7.197208e-01
1	19	9930021J03Rik	7.621383e+01	1.064829e+00	2.914392e-02	6.463932e-01	1.325536e-01	1.680269e-02	0.2021553780	0.2947084182	3.453921e-01	0.9221547730	4.696553e-02	3.987327e-01	7.876579e-01
1	4	A430005L14Rik	1.412287e+02	-1.983983e-01	6.267077e-01	9.746552e-01	-1.288308e-02	8.170291e-01	0.9533459619	-0.6821947554	2.802622e-02	0.6768119576	-7.927168e-02	1.539177e-01	5.758181e-01
1	15	A4galt	9.578358e+00	-1.791020e-01	4.487871e-01	9.393717e-01	-2.482099e-02	6.557336e-01	0.9039694484	0.6669345017	5.338622e-02	0.7575447569	9.570759e-02	8.494247e-02	4.593471e-01
1	2	A730036I17Rik	4.104687e+01	9.314451e-01	1.032563e-01	7.913752e-01	1.043405e-01	6.025680e-02	0.3670609811	-0.6387990828	3.655570e-01	0.9276451934	-9.099458e-02	1.015247e-01	4.919708e-01
1	15	Aaas	1.077836e+02	-6.360068e-01	4.539652e-02	7.026605e-01	-2.527221e-02	6.498876e-01	0.9022460409	0.2361852169	6.726208e-01	0.9709463429	-8.968250e-03	8.720479e-01	9.703102e-01
1	5	Aacs	4.393916e+01	-4.670194e-01	5.059808e-01	9.510318e-01	-2.919260e-02	6.000274e-01	0.8817194426	0.6693289118	2.457237e-01	0.8875227984	3.988463e-02	4.736548e-01	8.300425e-01
1	13	Aaed1	8.471061e+00	2.185461e-02	9.150344e-01	9.998688e-01	6.809634e-03	9.026687e-01	0.9770878965	0.2766683051	4.581371e-01	0.9411603178	4.939608e-03	9.293144e-01	9.831416e-01
1	9	Aagab	3.653337e+01	-1.512898e-04	8.400984e-01	9.951716e-01	2.639609e-02	6.354204e-01	0.8958268932	-0.3866118022	6.225912e-01	0.9614368159	-4.969295e-02	3.718826e-01	7.731446e-01
1	6	Aak1	4.389405e+01	-1.842187e-01	6.435914e-01	9.755004e-01	1.107457e-02	8.423516e-01	0.9601108707	0.2204040651	1.258324e-01	0.8384923496	3.720676e-02	5.038774e-01	8.438394e-01
1	1	Aamp	1.422275e+02	-6.753880e-02	3.389695e-01	9.163471e-01	9.922539e-03	8.585688e-01	0.9644239142	0.0051256821	9.962297e-01	1.0000000000	-1.878578e-02	7.358226e-01	9.322849e-01
1	2	Aar2	7.219815e+01	7.384387e-01	1.907567e-01	8.541395e-01	1.251253e-01	2.407627e-02	0.2408452881	0.5064389390	5.654593e-01	0.9559567701	2.964982e-02	5.943262e-01	8.836631e-01
1	15	Aard	1.992918e+02	-5.146225e-01	3.901779e-02	6.860320e-01	-6.791508e-02	2.220673e-01	0.6310903672	0.6427019129	1.166445e-01	0.8359071383	1.136853e-01	4.053654e-02	3.370724e-01
1	8	Aars	5.026779e+02	-1.112936e-01	8.034661e-01	9.923026e-01	-1.285939e-02	8.173597e-01	0.9533593324	0.1142495541	8.038695e-01	0.9936333214	1.032821e-01	6.294534e-02	4.065606e-01
1	17	Aars2	2.503964e+01	-5.316819e-01	2.065775e-01	8.550778e-01	-1.708384e-02	7.589811e-01	0.9370391387	0.4418360409	5.679477e-01	0.9559567701	6.314235e-02	2.563494e-01	6.903275e-01
1	5	Aasdh	2.204393e+01	8.287637e-02	4.850470e-01	9.475954e-01	-1.464847e-02	7.924923e-01	0.9458114846	0.6680811198	1.449408e-01	0.8384923496	6.019368e-02	2.792715e-01	7.094646e-01
1	9	Aasdhppt	1.083555e+02	1.486569e-01	5.362984e-01	9.604170e-01	2.123367e-02	7.029336e-01	0.9206219062	-0.6735379792	2.230706e-01	0.8788627917	-7.973189e-02	1.515343e-01	5.723260e-01
1	11	Aatf	7.203364e+01	3.345116e-01	6.952591e-01	9.784937e-01	1.171415e-01	3.477802e-02	0.2878341390	-0.6373539641	2.706044e-01	0.8951595633	-4.912121e-02	3.774166e-01	7.761969e-01
1	8	Abcb10	3.774407e+01	5.016089e-01	4.704972e-01	9.418785e-01	1.215917e-01	2.839989e-02	0.2615466706	0.0810464581	4.798783e-01	0.9456384393	-6.176428e-03	9.116804e-01	9.789707e-01
1	5	Abcb1a	4.387622e+01	-5.467251e-01	1.292758e-01	8.151209e-01	-6.492385e-02	2.431484e-01	0.6510183221	0.4711337673	5.122064e-01	0.9508757740	6.196606e-02	2.653326e-01	6.976032e-01
1	5	Abcb1b	1.118109e+02	1.295066e-01	4.655272e-01	9.418785e-01	5.833020e-02	2.944526e-01	0.6998505939	-0.2590373715	5.856717e-01	0.9562044338	1.061015e-03	9.847980e-01	9.958828e-01
1	X	Abcb7	1.013327e+02	9.824143e-01	1.308890e-02	5.811079e-01	2.037975e-01	2.166668e-04	0.0140172476	0.8372563308	4.491614e-02	0.7402793658	1.142826e-01	3.948740e-02	3.345929e-01
1	5	Abcb8	3.141864e+01	3.034403e-01	3.028327e-01	9.053463e-01	6.746487e-03	9.035669e-01	0.9774027506	-0.5666246894	4.144430e-01	0.9327597060	-7.989505e-02	1.506961e-01	5.705538e-01
1	16	Abcc1	4.111166e+01	-7.827103e-02	5.043006e-02	7.221941e-01	3.753687e-02	5.000978e-01	0.8374990747	-0.6669447661	2.614919e-01	0.8938496610	-6.470857e-02	2.447179e-01	6.794529e-01
1	14	Abcc4	1.364876e+02	6.799017e-01	2.777921e-01	8.993575e-01	1.155977e-01	3.725797e-02	0.2975901078	-0.6007800470	7.527899e-02	0.7851399459	-1.026259e-01	6.462138e-02	4.113463e-01
1	16	Abcc5	2.820355e+02	1.317229e-01	6.529495e-01	9.769466e-01	4.914609e-02	3.771748e-01	0.7651136481	-0.0057175445	6.338404e-01	0.9645930130	1.456278e-02	7.936788e-01	9.497295e-01
1	X	Abcd1	2.637380e+01	2.947647e-01	7.585039e-01	9.923026e-01	-4.263425e-03	9.389702e-01	0.9865673298	-0.4663210027	2.677044e-01	0.8943845086	-1.034251e-01	6.255573e-02	4.054975e-01
1	3	Abcd3	7.005445e+01	1.769962e-01	4.914523e-01	9.491031e-01	9.492811e-03	8.646338e-01	0.9660736111	0.1494858314	2.244640e-02	0.6693336665	-2.776846e-02	6.179411e-01	8.929447e-01
1	12	Abcd4	1.027243e+02	9.190253e-01	2.923931e-03	4.441500e-01	2.049870e-01	1.985890e-04	0.0131579404	-0.8240425001	7.636631e-02	0.7851399459	-1.203151e-01	3.011776e-02	2.993735e-01
1	8	Abce1	2.961120e+02	2.785971e-01	2.731651e-01	8.984725e-01	1.447310e-01	8.977917e-03	0.1445818689	0.0767709593	6.749664e-01	0.9711197926	4.551907e-02	4.134321e-01	7.952034e-01
1	17	Abcf1	6.837188e+02	-1.412914e-01	4.930855e-01	9.494867e-01	-6.520793e-02	2.410881e-01	0.6496669877	-0.0811504687	8.304791e-01	0.9976887798	4.820618e-02	3.861816e-01	7.811635e-01
1	5	Abcf2	1.136348e+02	-1.554759e-01	8.563755e-01	9.962555e-01	-2.134310e-03	9.694257e-01	0.9939069022	-0.1769970019	7.922238e-01	0.9896197444	5.356438e-03	9.233671e-01	9.815027e-01
1	16	Abcf3	8.285915e+01	-1.077272e+00	4.166651e-02	6.933553e-01	-8.281574e-02	1.362795e-01	0.5217743619	-0.3147859235	6.192369e-01	0.9608405380	-3.073470e-02	5.808981e-01	8.778416e-01
1	6	Abcg2	6.323722e+01	4.605744e-01	5.996723e-01	9.682111e-01	8.143384e-02	1.429627e-01	0.5312870803	0.2190903441	8.969713e-01	1.0000000000	-8.461766e-03	8.792172e-01	9.718061e-01
1	16	Abhd10	4.233483e+01	6.115284e-01	3.167808e-01	9.091931e-01	6.011896e-02	2.798699e-01	0.6860539598	0.7682241925	1.965180e-01	0.8613066923	7.205620e-02	1.950818e-01	6.274951e-01
1	5	Abhd11	1.008142e+02	1.818469e-01	8.300528e-01	9.924992e-01	2.192201e-02	6.937810e-01	0.9173603768	-0.1912782941	5.491073e-01	0.9541927014	-4.029678e-03	9.423103e-01	9.860640e-01
1	2	Abhd12	4.472151e+01	-1.703694e-01	8.256682e-01	9.923026e-01	-8.207311e-03	8.828228e-01	0.9712121952	-0.1443515592	7.407388e-01	0.9752917112	-2.226370e-02	6.892539e-01	9.192371e-01
1	8	Abhd13	2.785548e+01	-6.749028e-02	4.646870e-01	9.418785e-01	9.570162e-03	8.635415e-01	0.9657092617	0.2634686260	2.364908e-01	0.8865034635	2.339390e-03	9.664895e-01	9.909037e-01
1	9	Abhd14a	5.964419e+01	-2.046188e-02	9.752603e-01	9.999875e-01	-2.366096e-02	6.708585e-01	0.9093768300	-0.6023424849	2.631458e-01	0.8940381722	-7.820829e-02	1.595333e-01	5.838412e-01
1	17	Abhd16a	1.688736e+01	-1.607623e-01	3.055185e-01	9.053463e-01	2.905107e-02	6.017972e-01	0.8823705072	-0.0059652459	8.981558e-01	1.0000000000	4.067878e-02	4.648866e-01	8.252337e-01
1	10	Abhd17a	1.096234e+02	5.556992e-01	1.185463e-01	8.085019e-01	1.333347e-01	1.616301e-02	0.1983266727	-0.3579917085	3.628978e-01	0.9273609592	1.325558e-02	8.118360e-01	9.543800e-01
1	19	Abhd17b	3.550426e+01	-1.014227e+00	4.998392e-02	7.221941e-01	-4.498830e-02	4.189050e-01	0.7947301203	0.5454635127	2.077166e-01	0.8652661400	2.937993e-02	5.976886e-01	8.851863e-01
1	7	Abhd17c	3.630066e+01	9.128016e-01	1.318504e-02	5.811079e-01	1.406388e-01	1.114052e-02	0.1624195712	-0.7313168226	1.410376e-01	0.8384923496	-1.027520e-01	6.429189e-02	4.102298e-01
1	7	Abhd2	2.762697e+01	2.316929e-01	3.442333e-01	9.163471e-01	3.791756e-02	4.957578e-01	0.8355990695	0.4286744325	5.297767e-01	0.9513365980	6.137727e-02	2.699092e-01	7.009667e-01
1	14	Abhd4	3.762024e+01	-6.383452e-01	1.691449e-01	8.390815e-01	-1.083378e-01	5.102038e-02	0.3427399987	-0.0190162159	9.745995e-01	1.0000000000	-1.930718e-02	7.287743e-01	9.304848e-01
1	9	Abhd5	3.414565e+01	-1.751336e-01	8.955105e-01	9.981584e-01	-1.647252e-02	7.673535e-01	0.9392667746	-0.1153810778	9.020047e-01	1.0000000000	-1.197417e-02	8.297335e-01	9.589343e-01
1	14	Abhd6	3.973022e+01	-7.271273e-01	2.412736e-01	8.866710e-01	-7.710098e-02	1.655433e-01	0.5617632507	0.9291980664	7.467874e-02	0.7851399459	7.577014e-02	1.729890e-01	6.011518e-01
1	2	Abi1	8.454702e+01	2.188217e-01	2.941174e-01	9.049558e-01	3.655437e-02	5.113907e-01	0.8417616726	-0.0229730623	8.923364e-01	1.0000000000	-1.367591e-02	8.059860e-01	9.533454e-01
1	1	Abi2	8.421046e+01	1.113631e+00	9.025284e-03	5.381916e-01	1.557098e-01	4.901101e-03	0.1016229923	0.0100552133	3.146518e-02	0.6915905386	-3.518103e-02	5.273954e-01	8.553075e-01
1	2	Abl1	4.230828e+01	1.985844e-01	7.733232e-01	9.923026e-01	-3.599222e-02	5.179112e-01	0.8447218980	-0.0399679449	5.390726e-01	0.9536894832	4.099752e-02	4.613928e-01	8.231725e-01
1	1	Abl2	1.294682e+02	2.958254e-01	7.016443e-01	9.785203e-01	7.098469e-02	2.018231e-01	0.6057632113	-0.0904699289	5.849412e-01	0.9562044338	1.794060e-02	7.472947e-01	9.352880e-01
1	19	Ablim1	2.295532e+01	2.341061e-01	7.862136e-02	7.518117e-01	1.315795e-02	8.131964e-01	0.9525922510	0.5988384764	3.884917e-01	0.9312753538	5.318286e-02	3.391985e-01	7.510724e-01
1	11	Abr	3.855000e+01	8.141092e-02	8.725546e-01	9.981584e-01	-1.492645e-02	7.886465e-01	0.9443849486	-0.1624287511	8.462989e-01	0.9986773977	-9.219313e-03	8.684980e-01	9.692948e-01
1	10	Abracl	1.089239e+02	4.269740e-01	2.581233e-01	8.927770e-01	3.955897e-02	4.772764e-01	0.8268442594	0.5500239191	2.584079e-01	0.8914157693	1.007133e-01	6.979292e-02	4.248723e-01
1	5	Abraxas1	2.656514e+01	-2.467438e-01	5.919773e-01	9.640665e-01	-3.042892e-04	9.956400e-01	0.9988974777	-0.3753799657	6.682214e-01	0.9707317390	-5.688524e-02	3.065963e-01	7.290328e-01
1	7	Abraxas2	4.410051e+01	-8.484065e-01	1.496388e-01	8.310707e-01	-6.401345e-02	2.498338e-01	0.6578882691	-0.0121721184	6.713824e-01	0.9707317390	-7.693775e-02	1.664434e-01	5.923379e-01
1	13	Abt1	1.125695e+02	6.182704e-02	4.954495e-01	9.503612e-01	-7.325062e-03	8.953423e-01	0.9749442383	0.4051334525	1.155066e-01	0.8355069484	1.030289e-01	6.357296e-02	4.084866e-01
1	6	Abtb1	2.888546e+01	4.562283e-01	4.981740e-01	9.504773e-01	3.267458e-02	5.572464e-01	0.8643777637	0.6096074645	3.666184e-01	0.9276587790	1.028244e-01	6.410312e-02	4.098157e-01
1	9	Acaa1a	5.951820e+01	-1.051359e+00	6.824843e-03	5.218045e-01	-1.339331e-01	1.568748e-02	0.1959826342	0.2599711085	8.005056e-01	0.9928434343	1.080962e-01	5.154296e-02	3.751296e-01
1	18	Acaa2	1.083886e+02	-7.213309e-01	2.687893e-01	8.964077e-01	-7.405205e-02	1.829661e-01	0.5850328745	0.4964313046	4.339082e-01	0.9366811261	4.968586e-02	3.719510e-01	7.731446e-01
1	11	Acaca	4.815347e+01	3.085184e-01	2.961292e-01	9.049558e-01	3.369765e-02	5.449635e-01	0.8591598165	-0.1229861630	6.474602e-01	0.9686623125	-1.630176e-02	7.696970e-01	9.414173e-01
1	5	Acacb	8.022360e+00	-3.430194e-01	2.852598e-01	9.017700e-01	-6.671961e-02	2.303307e-01	0.6402056270	0.5251003857	1.551676e-01	0.8384923496	7.761557e-02	1.627296e-01	5.884121e-01
1	9	Acad11	6.496371e+00	2.039435e-01	6.005615e-01	9.682587e-01	4.380759e-02	4.312306e-01	0.8008598660	-0.2238422393	1.812921e-01	0.8561709013	-8.481565e-02	1.270360e-01	5.347790e-01
1	9	Acad8	3.678484e+01	-1.269898e-02	8.199107e-01	9.923026e-01	1.468207e-03	9.789650e-01	0.9962479288	-0.0740411242	9.687712e-01	1.0000000000	-9.889933e-03	8.590287e-01	9.666865e-01
1	3	Acad9	1.737945e+01	-2.650467e-01	2.803867e-01	8.999347e-01	-2.261964e-02	6.845500e-01	0.9144421189	0.6881746907	1.953481e-01	0.8612505806	4.362551e-02	4.331498e-01	8.080643e-01
1	1	Acadl	3.028456e+01	3.058016e-01	2.146870e-01	8.664918e-01	5.707948e-02	3.049449e-01	0.7089396640	0.0916399672	2.133071e-01	0.8691975843	-1.006353e-02	8.565808e-01	9.660505e-01
1	3	Acadm	8.636115e+01	-4.550668e-01	3.437927e-01	9.163471e-01	-7.701047e-02	1.660420e-01	0.5627861997	-0.0859124599	5.714104e-01	0.9559567701	-4.280909e-02	4.418156e-01	8.128456e-01
1	5	Acads	7.574780e+00	4.582819e-01	2.698166e-01	8.964077e-01	9.844642e-02	7.635517e-02	0.4097072929	-0.2322661514	6.568233e-01	0.9686623125	-4.153325e-02	4.555537e-01	8.198110e-01
1	7	Acadsb	3.580622e+01	-4.255493e-01	5.905811e-01	9.634375e-01	-4.214047e-02	4.489855e-01	0.8117499964	0.0673934529	7.395735e-01	0.9750837092	-2.852427e-02	6.084050e-01	8.896426e-01
1	11	Acadvl	4.189088e+01	7.427507e-01	7.174758e-02	7.420703e-01	4.994686e-02	3.694410e-01	0.7591960419	1.0713421727	2.796224e-02	0.6768119576	1.465812e-01	8.129145e-03	1.580693e-01
1	16	Acap2	4.869516e+01	2.074595e-01	8.680300e-01	9.981584e-01	2.474701e-03	9.645525e-01	0.9932283754	0.2504604540	5.310591e-01	0.9513365980	4.184180e-03	9.401025e-01	9.855956e-01
1	9	Acat1	2.124680e+01	-7.030226e-02	5.745255e-01	9.624099e-01	9.719544e-05	9.986073e-01	0.9996743595	-0.1622679623	3.440930e-01	0.9219367263	-2.242488e-02	6.871224e-01	9.182420e-01
1	17	Acat2	9.686574e+01	-2.058691e-01	2.590097e-01	8.938071e-01	-1.052198e-02	8.501225e-01	0.9627765263	-0.2908124321	2.146247e-01	0.8714777584	-8.551408e-02	1.239248e-01	5.290653e-01
1	1	Acbd3	5.338764e+01	2.761931e-01	2.746092e-01	8.984725e-01	1.124301e-01	4.281813e-02	0.3170473060	-0.4497360475	3.516612e-01	0.9235821540	-5.164103e-02	3.534054e-01	7.609503e-01
1	2	Acbd5	2.876669e+01	2.616931e-01	6.484689e-01	9.766917e-01	3.519994e-02	5.271733e-01	0.8494848766	-0.4278629744	1.341563e-01	0.8384923496	-8.761434e-02	1.149251e-01	5.142648e-01
1	1	Acbd6	8.842750e+01	-1.048741e-01	9.326306e-01	9.999875e-01	-9.441711e-03	8.653555e-01	0.9662191231	0.0077702943	7.282908e-01	0.9747162114	-2.550783e-02	6.468434e-01	9.031904e-01
1	8	Acd	2.452813e+01	-9.597072e-02	5.902212e-01	9.632283e-01	-2.043708e-02	7.135792e-01	0.9239613244	-0.6211749453	1.483293e-01	0.8384923496	-6.137793e-02	2.699040e-01	7.009667e-01
1	4	Acer2	3.538505e+01	3.220088e-01	6.147667e-01	9.721733e-01	1.726669e-02	7.564823e-01	0.9365630801	-0.0429798220	6.747082e-01	0.9711197926	-2.285304e-02	6.814720e-01	9.165539e-01
1	7	Acer3	2.925854e+01	-1.477358e-01	5.606624e-01	9.604170e-01	-2.178128e-02	6.956486e-01	0.9182247835	0.5537438461	1.527122e-01	0.8384923496	1.667089e-02	7.646337e-01	9.401167e-01
1	14	Acin1	2.787305e+02	-4.380372e-03	9.996824e-01	9.999875e-01	-2.450247e-02	6.598729e-01	0.9054187185	-0.1439580350	6.914014e-01	0.9712827478	1.812176e-03	9.740266e-01	9.929580e-01
1	11	Acly	3.016838e+02	7.903463e-02	8.399522e-01	9.951716e-01	5.282289e-02	3.424823e-01	0.7402693457	-0.0982113416	2.842122e-01	0.9041549029	-3.568493e-02	5.214936e-01	8.522562e-01
1	4	Aco1	7.212907e+01	-5.360123e-01	1.218976e-01	8.092613e-01	-7.729313e-02	1.644884e-01	0.5601815892	-0.1517210956	9.345135e-01	1.0000000000	-1.449611e-02	7.946021e-01	9.500199e-01
1	15	Aco2	2.600450e+02	1.770592e-01	7.473477e-01	9.876810e-01	-5.871367e-03	9.160262e-01	0.9808512601	-0.2324688439	6.324132e-01	0.9639703000	1.817594e-02	7.440946e-01	9.343109e-01
1	12	Acot1	7.367755e+00	8.492506e-02	2.940985e-01	9.049558e-01	-1.824965e-02	7.430932e-01	0.9326144493	-0.2636649117	4.200993e-01	0.9328572043	-9.254241e-02	9.581709e-02	4.814425e-01
1	13	Acot13	2.146320e+01	-2.143123e-01	5.374478e-01	9.604170e-01	-4.992354e-02	3.696649e-01	0.7593868394	0.5178759043	1.798307e-01	0.8527255202	7.233804e-02	1.933363e-01	6.253649e-01
1	12	Acot2	6.666068e+00	-1.372977e-01	8.225610e-01	9.923026e-01	-1.045417e-02	8.510771e-01	0.9630192927	0.4289625400	3.149387e-01	0.9095077581	2.951883e-03	9.577232e-01	9.895673e-01
1	4	Acot7	9.984218e+01	-9.730308e-01	4.433925e-02	7.026605e-01	-1.674545e-01	2.456807e-03	0.0680786954	-0.2962524687	4.875536e-01	0.9474034195	-6.913034e-02	2.138861e-01	6.483982e-01
1	2	Acot8	4.136883e+01	-3.574594e-01	7.058270e-01	9.786260e-01	-9.693982e-02	8.098734e-02	0.4187943255	0.7086264506	2.660493e-01	0.8940381722	8.722579e-02	1.165503e-01	5.168526e-01
1	X	Acot9	1.052576e+02	-8.337330e-01	5.954341e-02	7.331051e-01	-1.632564e-01	3.160966e-03	0.0795848504	0.4792222330	1.928382e-01	0.8587127142	8.964988e-02	1.066991e-01	4.999038e-01
1	11	Acox1	2.332961e+01	2.118915e-01	4.430247e-01	9.381870e-01	-3.179430e-03	9.544677e-01	0.9907836161	0.6958023184	1.947831e-01	0.8609319597	9.385598e-02	9.117651e-02	4.730206e-01
1	12	Acp1	9.230253e+01	1.278692e-01	3.548137e-01	9.192175e-01	-1.950161e-02	7.261518e-01	0.9273787747	0.1536499000	3.326959e-01	0.9146937599	-2.307164e-02	6.785941e-01	9.156461e-01
1	2	Acp2	2.058878e+01	4.479116e-01	4.912089e-01	9.488308e-01	5.174302e-02	3.524542e-01	0.7478549106	-0.7813579437	1.367609e-01	0.8384923496	-9.570425e-02	8.495338e-02	4.593471e-01
1	9	Acp5	2.957061e+01	8.427915e-01	7.027970e-02	7.420703e-01	8.894966e-02	1.094748e-01	0.4790941013	0.5712861565	3.077178e-01	0.9070864855	4.665582e-02	4.018534e-01	7.894096e-01
1	3	Acp6	1.719047e+02	3.251567e-01	5.085459e-01	9.527557e-01	2.296964e-02	6.799363e-01	0.9124384634	-0.2330723430	1.989723e-01	0.8615013367	2.462813e-02	6.582386e-01	9.068163e-01
1	8	Acsl1	4.715363e+01	1.065228e-01	6.544547e-01	9.777710e-01	4.335598e-02	4.359998e-01	0.8040679211	-0.0078838846	8.790045e-01	1.0000000000	-2.109914e-02	7.047274e-01	9.234102e-01
1	1	Acsl3	7.692814e+01	-3.711324e-02	9.499922e-01	9.999875e-01	3.841732e-02	4.900908e-01	0.8328064007	-0.4762263044	1.229987e-01	0.8384923496	-3.346323e-02	5.477661e-01	8.647280e-01
1	X	Acsl4	9.130809e+01	-3.440100e-02	9.777281e-01	9.999875e-01	1.916082e-02	7.307506e-01	0.9289128608	-0.1819747708	3.714557e-01	0.9279882739	-2.275134e-02	6.828126e-01	9.170782e-01
1	19	Acsl5	6.273619e+01	3.794043e-01	6.447188e-01	9.755004e-01	3.915780e-02	4.817583e-01	0.8286735588	-0.3607927702	2.927114e-01	0.9061613476	-9.086127e-02	1.020286e-01	4.925601e-01
1	2	Acss1	4.728152e+01	6.770845e-02	3.891959e-01	9.251853e-01	-1.557943e-02	7.796333e-01	0.9420932222	-0.0962249782	2.760729e-01	0.9004194090	-3.685355e-02	5.079379e-01	8.452765e-01
1	5	Actb	3.744675e+03	1.067469e-01	2.888188e-01	9.031899e-01	1.043575e-01	6.021479e-02	0.3670343906	0.0171369239	9.769203e-01	1.0000000000	6.420709e-02	2.482569e-01	6.826803e-01
1	3	Actl6a	2.794032e+02	-1.260966e-01	6.162361e-01	9.730817e-01	-4.001213e-02	4.722410e-01	0.8243420795	-0.2038526335	4.027015e-01	0.9327597060	-7.844094e-02	1.582917e-01	5.824139e-01
1	12	Actn1	3.849579e+01	-1.357930e+00	3.256841e-03	4.715295e-01	-1.367376e-01	1.361845e-02	0.1821709187	0.9244270055	8.421207e-02	0.7851399459	1.060680e-01	5.610849e-02	3.869946e-01
1	19	Actn3	7.475782e+00	7.883388e-02	8.423725e-01	9.951716e-01	-4.091176e-04	9.941380e-01	0.9987924187	0.2855876485	4.395531e-02	0.7397138142	7.429582e-02	1.815253e-01	6.124532e-01
1	7	Actn4	7.642363e+02	3.986451e-02	9.043894e-01	9.991945e-01	4.064363e-03	9.418146e-01	0.9873839075	0.0806348993	7.151193e-01	0.9723610367	8.292136e-02	1.357245e-01	5.489340e-01
1	12	Actr10	1.219193e+02	1.622370e-01	5.582377e-01	9.604170e-01	7.582123e-02	1.726987e-01	0.5719698026	-0.2818959836	5.236631e-01	0.9508757740	-2.230817e-02	6.886656e-01	9.190227e-01
1	19	Actr1a	6.833229e+01	-9.105904e-02	3.795303e-01	9.250069e-01	-9.420479e-03	8.656554e-01	0.9662191231	-0.2853859708	1.359980e-01	0.8384923496	-3.545738e-02	5.241545e-01	8.533961e-01
1	1	Actr1b	8.718640e+01	3.734780e-01	5.443588e-01	9.604170e-01	8.295242e-02	1.356318e-01	0.5204123726	-0.1997933883	2.880444e-01	0.9059806422	5.460053e-03	9.218894e-01	9.811566e-01
1	11	Actr2	1.501435e+02	2.463208e-02	6.979011e-01	9.784937e-01	1.908059e-02	7.318346e-01	0.9290453043	0.1059079071	2.334213e-01	0.8865034635	3.639491e-02	5.132361e-01	8.479693e-01
1	1	Actr3	1.315205e+02	1.912832e-01	5.533275e-01	9.604170e-01	7.664801e-02	1.680501e-01	0.5653066358	0.0521618766	9.476745e-01	1.0000000000	3.326405e-02	5.501529e-01	8.662366e-01
1	5	Actr3b	3.270078e+01	1.653444e-01	5.674685e-01	9.608915e-01	2.163366e-02	6.976096e-01	0.9187611034	-0.5053635945	3.782522e-01	0.9290554253	-5.239465e-02	3.464152e-01	7.565712e-01
1	10	Actr6	4.688399e+01	6.519431e-01	2.924954e-01	9.040234e-01	5.273511e-02	3.432861e-01	0.7407912395	-0.4174629933	9.205201e-02	0.7929667881	-5.963602e-02	2.837580e-01	7.123454e-01
1	14	Actr8	7.817645e+01	3.218856e-01	7.428519e-01	9.861413e-01	4.634289e-02	4.050214e-01	0.7847171577	0.1701397326	4.613835e-01	0.9418003753	2.243905e-03	9.678565e-01	9.914256e-01
1	15	Acvr1b	9.221844e+00	4.560372e-01	1.831750e-01	8.494221e-01	8.791280e-02	1.136888e-01	0.4860364403	0.2400537950	5.197457e-01	0.9508757740	2.215159e-02	6.907381e-01	9.195325e-01
1	2	Acvr2a	1.737638e+01	1.121790e-01	4.754613e-01	9.450352e-01	1.373961e-02	8.051004e-01	0.9500117830	0.3808679608	4.489018e-01	0.9397930285	9.690178e-03	8.618473e-01	9.673936e-01
1	9	Acvr2b	5.228752e+01	3.834672e-02	9.936017e-01	9.999875e-01	3.447027e-03	9.506402e-01	0.9896547208	-1.4137225538	7.521383e-03	0.5068556623	-1.720064e-01	1.857186e-03	7.060353e-02
1	9	Acy1	4.016604e+01	-6.907462e-01	1.097040e-02	5.547821e-01	-8.276295e-02	1.365303e-01	0.5221958500	0.3504722493	8.022823e-02	0.7851399459	2.805538e-02	6.143134e-01	8.913824e-01
1	12	Acyp1	1.195239e+01	-5.004882e-01	2.222819e-01	8.743610e-01	-1.076808e-01	5.245195e-02	0.3464458400	0.2186912736	4.364340e-01	0.9366811261	1.777694e-02	7.495227e-01	9.358756e-01
1	11	Acyp2	1.240351e+01	-3.511712e-02	9.944334e-01	9.999875e-01	5.365668e-02	3.349069e-01	0.7347375914	-0.2316210834	7.834869e-01	0.9871892573	-9.397338e-02	9.077066e-02	4.718029e-01
1	2	Ada	2.087839e+01	-3.613101e-02	4.359649e-02	7.015569e-01	3.335863e-02	5.490189e-01	0.8607014706	0.0635551405	1.674803e-01	0.8442972380	-1.800272e-02	7.464496e-01	9.350732e-01
1	2	Adal	1.253407e+01	4.395838e-01	3.208303e-01	9.100013e-01	4.332848e-02	4.362912e-01	0.8040679211	0.1518242542	8.183162e-01	0.9953643622	-2.969070e-02	5.938176e-01	8.835162e-01
1	9	Adam10	7.527801e+01	7.648614e-02	9.640683e-01	9.999875e-01	-1.685252e-02	7.621459e-01	0.9377697718	-0.1614898987	7.911804e-01	0.9896197444	-6.411590e-03	9.083322e-01	9.784230e-01
1	12	Adam17	3.254128e+01	3.943668e-01	5.690362e-01	9.608915e-01	5.685107e-02	3.068874e-01	0.7104286394	-0.7137410472	2.953618e-01	0.9062883151	-9.169121e-02	9.892342e-02	4.870917e-01
1	11	Adam19	1.341469e+02	2.024345e-01	8.642656e-02	7.618233e-01	5.585845e-02	3.154236e-01	0.7179607570	-0.3858902719	6.414520e-01	0.9686623125	-8.236200e-02	1.384469e-01	5.533105e-01
1	1	Adam23	5.765300e+01	-8.780511e-01	5.316689e-02	7.253884e-01	-5.851514e-02	2.929218e-01	0.6982352167	0.0861738993	9.506122e-01	1.0000000000	2.440606e-03	9.650406e-01	9.907745e-01
1	8	Adam9	9.737880e+00	-1.208396e-01	2.028859e-01	8.550778e-01	-4.948832e-02	3.738575e-01	0.7623798548	0.2081774949	7.213868e-01	0.9740154881	4.164653e-02	4.543242e-01	8.191479e-01
1	6	Adamts9	4.910366e+01	-9.865427e-01	1.812847e-02	6.029582e-01	-9.419348e-02	9.001368e-02	0.4376899831	-1.1997902720	2.796508e-02	0.6768119576	-1.385708e-01	1.239934e-02	1.946184e-01
1	5	Adap1	7.583432e+01	-4.180236e-01	4.952708e-01	9.503612e-01	-6.811894e-02	2.206796e-01	0.6298747141	0.7937256432	1.958514e-01	0.8612505806	8.085667e-02	1.458270e-01	5.631075e-01
1	3	Adar	3.393063e+01	-1.441083e-01	6.003685e-01	9.682587e-01	-2.302152e-02	6.792534e-01	0.9122010628	-0.0514957069	9.237019e-01	1.0000000000	3.162476e-02	5.699882e-01	8.732385e-01
1	8	Adat1	1.075413e+01	3.276777e-03	7.591408e-01	9.923026e-01	-9.762611e-03	8.608250e-01	0.9648599564	-0.4318460411	4.478665e-01	0.9396383770	-8.493630e-02	1.264942e-01	5.338917e-01
1	10	Adat2	7.034678e+01	4.638341e-02	9.893816e-01	9.999875e-01	-5.121286e-03	9.267217e-01	0.9829396568	-0.1912469985	9.246410e-01	1.0000000000	8.817041e-03	8.741872e-01	9.703102e-01
1	10	Adat3	2.141556e+01	4.425547e-01	4.284200e-01	9.348351e-01	4.555140e-02	4.131000e-01	0.7900508123	-0.5876393899	2.933812e-01	0.9061613476	-6.376338e-02	2.516924e-01	6.863973e-01
1	15	Adck5	2.535244e+01	2.553556e-01	4.379306e-01	9.381870e-01	5.624017e-02	3.121228e-01	0.7151417312	-0.0677157724	6.645441e-01	0.9707317390	-3.192069e-02	5.663825e-01	8.726096e-01
1	5	Add1	7.049338e+01	-2.152197e-02	9.957273e-01	9.999875e-01	-3.059240e-02	5.826514e-01	0.8749704990	-0.7247545064	4.279193e-02	0.7389360701	-7.121272e-02	2.003745e-01	6.332746e-01
1	19	Add3	2.326310e+01	3.436801e-02	9.806476e-01	9.999875e-01	4.063124e-02	4.654090e-01	0.8204470402	-0.3568602603	5.947409e-01	0.9570804159	-1.231447e-02	8.249715e-01	9.574820e-01
1	5	Adgra3	3.579466e+01	-5.372503e-01	3.731882e-01	9.237889e-01	-9.312405e-02	9.373955e-02	0.4461356819	0.0344734281	9.921481e-01	1.0000000000	-5.212298e-03	9.254232e-01	9.821695e-01
1	8	Adgre5	4.774105e+01	6.992496e-03	5.353540e-01	9.604170e-01	-1.685787e-02	7.620727e-01	0.9377697718	-0.0906116304	7.354520e-01	0.9750837092	5.673411e-04	9.918709e-01	9.975965e-01
1	8	Adgrl1	2.920468e+01	2.625521e-01	4.531204e-01	9.403816e-01	-8.888918e-03	8.731702e-01	0.9682413694	-0.4436647479	4.277307e-01	0.9354149162	-3.447989e-02	5.356633e-01	8.599598e-01
1	3	Adgrl2	1.126738e+02	-1.275521e-01	2.836633e-02	6.463932e-01	6.095950e-02	2.731890e-01	0.6804719166	-0.6008814472	2.383079e-01	0.8865034635	-9.651686e-02	8.232781e-02	4.542369e-01
1	3	Adh5	4.641973e+02	3.260236e-02	9.730002e-01	9.999875e-01	2.341141e-02	6.741299e-01	0.9103210811	-0.0622545107	9.235353e-01	1.0000000000	-4.249698e-02	4.449519e-01	8.146401e-01
1	12	Adi1	3.487601e+01	-1.629130e-01	8.693741e-01	9.981584e-01	-1.318538e-02	8.128141e-01	0.9524562387	0.1358648622	6.004449e-01	0.9601608759	6.608651e-03	9.055278e-01	9.780108e-01
1	1	Adipor1	1.245682e+02	-2.652354e-01	4.285711e-01	9.348351e-01	-8.681928e-02	1.182698e-01	0.4946773685	-0.0138230149	5.823513e-01	0.9562044338	-1.821730e-04	9.973897e-01	9.992406e-01
1	6	Adipor2	1.063691e+02	2.605532e-01	7.524986e-01	9.904335e-01	8.043064e-02	1.479692e-01	0.5376704679	-0.4926924876	3.625088e-01	0.9272691623	-8.986998e-02	1.058382e-01	4.994848e-01
1	14	Adk	1.097194e+02	7.683667e-01	3.851433e-02	6.833991e-01	1.333696e-01	1.613497e-02	0.1983266727	0.2678231411	3.584083e-01	0.9262465935	1.810280e-02	7.450887e-01	9.346220e-01
1	18	Adnp2	2.911350e+01	-1.988040e-01	1.618724e-01	8.357076e-01	-3.626083e-02	5.147903e-01	0.8430081103	0.4360140442	4.425558e-01	0.9380454147	4.078169e-02	4.637570e-01	8.246577e-01
1	10	Ado	5.057783e+01	-1.681473e-01	6.636880e-01	9.784468e-01	-3.865923e-02	4.873602e-01	0.8312117572	-0.5767234139	2.785603e-01	0.9009844902	-8.786822e-02	1.138728e-01	5.128158e-01
1	9	Adpgk	5.752960e+01	1.681051e-01	2.678647e-01	8.964077e-01	7.803331e-02	1.604719e-01	0.5553613133	-0.3119762534	7.487851e-01	0.9777681803	-5.077131e-02	3.615820e-01	7.665926e-01
1	16	Adprh	5.369772e+02	1.398139e-01	5.948471e-01	9.652809e-01	6.401113e-02	2.498511e-01	0.6578882691	-0.3458377307	7.292970e-02	0.7851399459	-9.761348e-02	7.889543e-02	4.455708e-01
1	4	Adprhl2	2.705914e+01	1.337309e-01	2.420562e-01	8.866710e-01	1.150409e-02	8.363218e-01	0.9587125241	-0.3718677015	5.151698e-01	0.9508757740	-5.049954e-02	3.641610e-01	7.684287e-01
1	11	Adprm	3.617739e+01	-1.126159e-01	7.279992e-01	9.821928e-01	1.834399e-02	7.418122e-01	0.9320442510	-0.4824684590	1.732458e-01	0.8488259953	-9.148539e-02	9.968640e-02	4.887142e-01
1	8	Adrb3	7.535787e+01	3.788054e-01	5.897685e-01	9.632283e-01	4.096437e-02	4.617555e-01	0.8185455597	0.1994983913	4.257100e-01	0.9352156800	2.292647e-02	6.805047e-01	9.163284e-01
1	2	Adrm1	7.779455e+01	1.168732e-01	3.600084e-01	9.196487e-01	7.302307e-02	1.891413e-01	0.5925080221	-0.2706927292	5.806615e-01	0.9559567701	-2.534991e-02	6.488831e-01	9.038954e-01
1	15	Adsl	8.391152e+01	2.473409e-01	7.650245e-01	9.923026e-01	6.538963e-02	2.397768e-01	0.6485149736	-0.4980770249	9.156230e-02	0.7929667881	-9.999614e-02	7.181724e-02	4.302142e-01
1	1	Adss	3.034149e+02	3.859961e-02	8.604783e-01	9.974436e-01	5.415306e-02	3.304485e-01	0.7311170889	0.0946791455	3.841577e-01	0.9303932474	7.552782e-02	1.743711e-01	6.026048e-01
1	6	Aebp2	1.800096e+02	-8.101006e-02	8.936409e-01	9.981584e-01	-7.922007e-02	1.541868e-01	0.5466532445	0.4002286516	2.706925e-01	0.8951595633	6.954061e-02	2.111735e-01	6.456748e-01
1	7	Aen	2.931220e+01	5.551434e-01	1.194784e-01	8.092613e-01	3.561501e-02	5.223105e-01	0.8469455921	-0.4111222874	5.483553e-01	0.9541927014	-6.398448e-02	2.500487e-01	6.844564e-01
1	10	Aes	4.995884e+01	-5.336503e-02	8.180035e-01	9.923026e-01	-3.487063e-02	5.310476e-01	0.8516593592	0.3405294423	5.127862e-01	0.9508757740	7.464950e-02	1.794496e-01	6.103594e-01
1	5	Afap1	2.086578e+01	7.039809e-01	1.376745e-01	8.177060e-01	8.254673e-02	1.375613e-01	0.5241400017	0.1560859810	6.867596e-01	0.9712827478	3.100407e-02	5.775861e-01	8.760640e-01
1	17	Afdn	1.832015e+02	-4.326003e-04	6.819043e-01	9.784937e-01	1.642062e-02	7.680655e-01	0.9392738002	0.2384432856	6.468071e-01	0.9686623125	4.098280e-03	9.413299e-01	9.858231e-01
1	5	Aff1	2.567009e+01	-3.219913e-01	4.759728e-01	9.450352e-01	-8.589193e-02	1.222665e-01	0.5009850661	0.3429167293	7.113779e-01	0.9723610367	2.647319e-02	6.344330e-01	8.989880e-01
1	11	Aff4	4.482865e+02	-4.840707e-02	3.602096e-01	9.196487e-01	-4.095754e-02	4.618302e-01	0.8186323721	0.1915667131	3.447032e-01	0.9219367263	7.727475e-02	1.645074e-01	5.906219e-01
1	8	Afg3l1	1.112846e+02	-1.522609e-01	6.286052e-01	9.748895e-01	-5.939698e-02	2.856958e-01	0.6910788702	0.6007466371	1.537389e-01	0.8384923496	1.095151e-01	4.853637e-02	3.644231e-01
1	18	Afg3l2	8.836186e+01	3.063669e-01	2.551636e-01	8.920136e-01	1.039664e-02	8.518872e-01	0.9630545531	-0.5402325257	2.226973e-01	0.8788627917	-7.228234e-02	1.936803e-01	6.255497e-01
1	11	Aftph	6.910189e+01	1.259820e-01	8.599938e-01	9.973356e-01	3.369403e-02	5.450067e-01	0.8591841086	-0.8803318734	1.415522e-01	0.8384923496	-1.068556e-01	5.429720e-02	3.833436e-01
1	8	Aga	3.071226e+01	7.534218e-02	8.920950e-01	9.981584e-01	4.757700e-03	9.319111e-01	0.9847024427	0.5840981359	3.884603e-01	0.9312753538	4.504124e-02	4.183572e-01	7.973866e-01
1	1	Agap1	3.969835e+01	-2.049624e-01	2.019833e-01	8.550778e-01	-1.908862e-02	7.317261e-01	0.9290453043	-0.6708053460	2.958713e-01	0.9062883151	-8.680622e-02	1.183254e-01	5.194910e-01
1	5	Agap3	2.512625e+01	1.440803e-01	8.470352e-01	9.951716e-01	5.047061e-02	3.644363e-01	0.7559551551	-0.1367327610	7.867922e-01	0.9883538235	7.994116e-03	8.858456e-01	9.734114e-01
1	1	Agfg1	9.808698e+01	6.150679e-02	8.790088e-01	9.981584e-01	-2.938357e-02	5.976432e-01	0.8809420735	0.1810665827	8.593199e-01	1.0000000000	1.931548e-02	7.286624e-01	9.304848e-01
1	5	Agfg2	2.429498e+01	1.781522e-01	6.212254e-01	9.740652e-01	3.167456e-02	5.693807e-01	0.8701766992	0.3203821256	5.394223e-01	0.9536894832	5.833254e-02	2.944332e-01	7.200533e-01
1	13	Aggf1	1.603248e+02	4.148421e-01	1.094484e-01	8.012068e-01	9.505027e-02	8.711503e-02	0.4303443048	-0.3686046359	4.543992e-01	0.9411603178	-3.628890e-02	5.144647e-01	8.486945e-01
1	6	Agk	2.608539e+01	1.215972e-01	8.232652e-01	9.923026e-01	1.199672e-02	8.294178e-01	0.9567039467	0.9157036208	8.422206e-02	0.7851399459	1.240516e-01	2.532550e-02	2.765970e-01
1	3	Agl	2.354173e+01	-2.118902e-01	4.984049e-01	9.504812e-01	-1.812759e-03	9.740302e-01	0.9947767792	-0.2951125152	7.565468e-01	0.9802517365	-5.138451e-02	3.558048e-01	7.628159e-01
1	4	Ago1	4.769847e+01	4.344596e-01	5.503788e-01	9.604170e-01	2.964457e-02	5.943915e-01	0.8793482061	-0.2166908144	1.675097e-01	0.8442972380	-1.308584e-02	8.142013e-01	9.548368e-01
1	15	Ago2	1.297219e+02	-1.370470e-02	9.071936e-01	9.991945e-01	2.011612e-02	7.178844e-01	0.9253849667	0.8068137632	2.001770e-02	0.6653404183	1.749635e-01	1.542820e-03	6.386803e-02
1	4	Ago3	3.298887e+01	7.735410e-01	5.697166e-02	7.313192e-01	1.155059e-01	3.741003e-02	0.2981232679	-0.2568381032	5.751115e-01	0.9559567701	-3.392419e-02	5.422619e-01	8.625001e-01
1	17	Agpat1	1.245601e+01	-6.209406e-03	4.807851e-01	9.470439e-01	-2.449444e-02	6.599774e-01	0.9054187185	-0.0211117602	4.234901e-01	0.9345832050	-2.184845e-02	6.947569e-01	9.208028e-01
1	2	Agpat2	7.197422e+01	-2.144239e-01	4.145562e-01	9.289667e-01	-1.198095e-02	8.296385e-01	0.9567039467	0.0416721609	1.407409e-01	0.8384923496	-4.883739e-02	3.801825e-01	7.768556e-01
1	10	Agpat3	4.197339e+01	4.047537e-01	6.215898e-01	9.740652e-01	5.079405e-02	3.613667e-01	0.7533515459	-0.5538487412	4.713715e-01	0.9456384393	-4.417992e-02	4.273214e-01	8.046874e-01
1	17	Agpat4	7.555759e+01	-2.209338e-01	4.181812e-01	9.315871e-01	1.478620e-04	9.978813e-01	0.9995565644	0.1555302213	8.527418e-01	1.0000000000	7.513670e-03	8.926636e-01	9.749786e-01
1	8	Agpat5	1.293952e+02	-2.769741e-01	7.737013e-01	9.923026e-01	-2.857555e-02	6.077604e-01	0.8849841648	0.1100980722	5.000443e-01	0.9487135386	1.657049e-02	7.660098e-01	9.406595e-01
1	2	Agps	1.088401e+02	1.737153e-01	7.264830e-01	9.821928e-01	4.705916e-02	3.977922e-01	0.7796431585	-0.0074155598	9.683326e-01	1.0000000000	3.560661e-02	5.224087e-01	8.526571e-01
1	4	Agrn	1.230249e+02	-1.754736e-01	5.347623e-01	9.604170e-01	-6.032047e-02	2.782582e-01	0.6846934945	0.1776486319	7.460293e-01	0.9764888119	7.762394e-02	1.626841e-01	5.883701e-01
1	13	Agtpbp1	2.994917e+01	5.855442e-02	7.532764e-01	9.908943e-01	-1.919668e-03	9.724992e-01	0.9946690414	0.0454403441	5.194867e-01	0.9508757740	-4.133011e-02	4.577628e-01	8.208691e-01
1	4	Agtrap	1.541414e+02	-7.318243e-01	1.052019e-01	7.932220e-01	-1.327155e-01	1.666832e-02	0.2015845641	0.6394213566	1.649374e-01	0.8419620695	1.566176e-01	4.653791e-03	1.182701e-01
1	1	Ahctf1	2.119352e+02	3.146002e-01	1.289319e-01	8.151209e-01	9.377752e-02	9.144852e-02	0.4410853941	-0.2972408433	3.665656e-01	0.9276587790	-4.359037e-02	4.335208e-01	8.081827e-01
1	2	Ahcy	6.840428e+01	2.593261e-01	5.452504e-01	9.604170e-01	1.237180e-01	2.572486e-02	0.2494108293	0.4622030553	1.863666e-01	0.8579665708	1.043166e-01	6.031604e-02	3.988319e-01
1	3	Ahcyl1	1.001725e+02	-1.556178e-01	5.336847e-01	9.604170e-01	-1.297061e-02	8.158081e-01	0.9533459619	0.4355606579	4.283085e-01	0.9355121595	1.921438e-02	7.300271e-01	9.306055e-01
1	6	Ahcyl2	4.393483e+01	5.775837e-01	2.272288e-01	8.773141e-01	5.034167e-02	3.656644e-01	0.7565343788	-0.2992681194	6.836687e-01	0.9712827478	-6.739024e-02	2.256687e-01	6.616526e-01
1	4	Ahdc1	1.780353e+01	-1.058990e-01	9.550601e-01	9.999875e-01	-4.759782e-02	3.924069e-01	0.7760295706	-0.3727295536	5.525988e-01	0.9541927014	-3.754281e-02	5.000299e-01	8.418743e-01
1	10	Ahi1	1.698172e+01	3.703464e-01	1.459027e-01	8.291174e-01	3.949075e-02	4.780369e-01	0.8270578200	-0.1683163659	8.933002e-01	1.0000000000	-5.540486e-02	3.193756e-01	7.382239e-01
1	19	Ahnak	2.394522e+02	-3.088325e-01	4.888373e-01	9.477756e-01	-3.867910e-02	4.871363e-01	0.8311752222	0.2990629233	5.358790e-01	0.9515911454	7.230657e-02	1.935306e-01	6.254418e-01
1	12	Ahr	1.250645e+01	1.801676e-02	9.222937e-01	9.999875e-01	2.989543e-02	5.912738e-01	0.8781906711	-0.3099946946	5.065885e-01	0.9497487147	-9.762525e-02	7.885253e-02	4.455218e-01
1	12	Ahsa1	2.389176e+02	-1.976851e-01	2.231346e-01	8.743610e-01	-9.632236e-02	8.295021e-02	0.4237389348	0.0972507444	5.546748e-01	0.9543936941	8.799854e-02	1.133356e-01	5.117864e-01
1	11	Ahsa2	5.310193e+01	-1.196363e-01	8.227940e-01	9.923026e-01	-3.536760e-02	5.252062e-01	0.8482797423	-0.2134335748	9.024948e-01	1.0000000000	-5.632244e-02	3.114144e-01	7.322366e-01
1	4	AI314180	1.388936e+02	-8.785787e-02	5.870182e-01	9.632283e-01	-4.741372e-02	3.942425e-01	0.7773393767	-0.5953509167	9.944604e-02	0.8072733283	-4.484800e-02	4.203586e-01	7.992118e-01
1	17	AI413582	1.393667e+01	3.173159e-01	3.393477e-01	9.163471e-01	-5.533991e-03	9.208351e-01	0.9815641944	-0.2614110104	7.513828e-01	0.9782998685	-5.127945e-02	3.567905e-01	7.634583e-01
1	5	AI506816	9.008076e+00	-3.235679e-01	5.124617e-01	9.531169e-01	-5.610981e-02	3.132475e-01	0.7159942092	-0.3435896093	5.791206e-01	0.9559567701	-7.580898e-02	1.727682e-01	6.007865e-01
1	1	AI597479	1.650249e+01	-2.330502e-01	7.147277e-02	7.420703e-01	-4.090955e-02	4.623556e-01	0.8191788630	0.2676811914	1.570487e-01	0.8384923496	-1.661879e-03	9.761910e-01	9.937335e-01
1	19	AI837181	2.196132e+01	2.077646e-02	5.354637e-01	9.604170e-01	3.401899e-02	5.411334e-01	0.8570171699	-0.4045909522	2.238698e-01	0.8788654923	-6.271018e-02	2.596251e-01	6.930885e-01
1	1	Aida	2.579404e+01	5.251560e-01	2.382902e-01	8.866710e-01	2.118356e-02	7.036015e-01	0.9208720516	0.2056940721	2.270564e-01	0.8814009898	1.362854e-02	8.066448e-01	9.533454e-01
1	2	Aif1l	8.003574e+00	2.723136e-01	5.350511e-01	9.604170e-01	1.538787e-01	5.436307e-03	0.1079581113	-0.2994452178	5.070103e-01	0.9497487147	-7.755052e-02	1.630833e-01	5.889144e-01
1	X	Aifm1	2.891182e+02	2.082953e-02	3.540664e-01	9.192175e-01	-3.672458e-02	5.094249e-01	0.8410549707	0.1445516515	4.195656e-01	0.9328572043	9.566418e-02	8.508459e-02	4.596944e-01
1	3	Aimp1	4.886103e+02	8.945187e-02	7.941878e-01	9.923026e-01	2.913950e-02	6.006911e-01	0.8818450561	-0.0765852438	8.667733e-01	1.0000000000	2.151924e-02	6.989818e-01	9.213959e-01
1	5	Aimp2	1.974154e+02	2.130218e-01	7.493133e-01	9.885472e-01	1.959868e-02	7.248438e-01	0.9271962624	-0.0642504044	5.066478e-01	0.9497487147	-2.596383e-02	6.409687e-01	9.015231e-01
1	19	Aip	2.201144e+01	7.413301e-02	9.796531e-01	9.999875e-01	8.777961e-02	1.142392e-01	0.4870516735	0.0096878022	9.983226e-01	1.0000000000	1.244742e-02	8.231128e-01	9.571211e-01
1	10	Aire	1.533449e+02	2.162421e-01	5.654556e-01	9.608915e-01	1.785002e-01	1.231204e-03	0.0437153868	-0.0938346508	5.843458e-01	0.9562044338	4.247043e-03	9.392043e-01	9.855828e-01
1	14	Ajuba	3.718167e+02	-1.027721e-01	4.068266e-01	9.251853e-01	-7.168787e-02	1.973803e-01	0.6012314651	-0.3212474339	1.066740e-01	0.8223012504	-8.016849e-02	1.492316e-01	5.683731e-01
1	2	Ak1	1.027852e+02	-6.552797e-01	1.702364e-01	8.390815e-01	-7.105562e-02	2.013717e-01	0.6054597059	0.1538994316	6.130896e-01	0.9604849088	2.495798e-02	6.539564e-01	9.052402e-01
1	4	Ak2	2.520647e+02	-1.233375e-01	1.649928e-01	8.363463e-01	6.263736e-02	2.601798e-01	0.6684563877	0.1882330733	4.829848e-01	0.9456384393	7.107803e-02	2.012292e-01	6.341439e-01
1	4	Ak4	2.618580e+01	-2.358899e-01	7.967066e-01	9.923026e-01	-7.952624e-03	8.864341e-01	0.9723075954	0.4075630279	5.245551e-01	0.9508757740	4.302596e-02	4.395041e-01	8.118653e-01
1	13	Ak6	1.610730e+02	4.965406e-01	2.889995e-01	9.031899e-01	5.644480e-02	3.103626e-01	0.7135261290	-0.1292064867	4.016499e-01	0.9327597060	-7.266809e-02	1.913067e-01	6.231307e-01
1	12	Ak7	4.362697e+01	-2.600078e-01	3.980839e-01	9.251853e-01	-3.707626e-02	5.053757e-01	0.8392269695	-0.4765307894	4.790451e-02	0.7443223842	-8.338656e-02	1.335900e-01	5.449945e-01
1	11	Akap1	8.669430e+01	-2.338575e-01	7.094250e-01	9.786859e-01	-3.209268e-02	5.642919e-01	0.8681972273	0.0312610910	4.960424e-01	0.9487135386	-4.381573e-02	4.311449e-01	8.074783e-01
1	11	Akap10	2.109497e+01	5.089437e-01	1.146362e-01	8.044736e-01	8.068481e-03	8.847910e-01	0.9718917814	-0.3046748655	7.035846e-01	0.9723610367	-7.573334e-02	1.731983e-01	6.014367e-01
1	14	Akap11	8.585520e+01	4.346831e-01	5.143119e-01	9.531169e-01	3.826511e-02	4.918131e-01	0.8339761890	0.0584972827	5.313993e-01	0.9513365980	5.805066e-03	9.169710e-01	9.800269e-01
1	10	Akap12	8.069044e+02	2.076796e-01	2.515100e-01	8.901902e-01	6.629530e-02	2.333153e-01	0.6428649888	-0.1063762417	6.939370e-01	0.9713267668	4.716201e-02	3.965624e-01	7.869090e-01
1	7	Akap13	5.336845e+01	-3.505443e-01	5.576194e-01	9.604170e-01	-1.116443e-01	4.430081e-02	0.3217685367	0.2595582661	6.330288e-01	0.9645485788	1.444326e-02	7.953345e-01	9.503749e-01
1	X	Akap17b	6.307118e+01	-6.688221e-02	8.177586e-01	9.923026e-01	9.704523e-03	8.616448e-01	0.9650524124	0.0722103958	9.795369e-01	1.0000000000	-3.951130e-02	4.778078e-01	8.320370e-01
1	10	Akap7	1.051627e+01	1.565344e-01	8.617387e-01	9.974436e-01	2.577892e-02	6.433482e-01	0.8992447076	-0.1020826605	8.727416e-01	1.0000000000	9.631497e-03	8.626756e-01	9.675568e-01
1	17	Akap8	3.160917e+02	2.028913e-01	6.491654e-01	9.766917e-01	4.308252e-02	4.389023e-01	0.8055821084	-0.4029992463	1.088806e-01	0.8242833836	-9.571962e-02	8.490311e-02	4.593471e-01
1	17	Akap8l	6.503989e+01	-4.086568e-01	5.944357e-01	9.652809e-01	-5.469927e-02	3.255869e-01	0.7275532849	0.1028932057	8.759876e-01	1.0000000000	6.008611e-02	2.801332e-01	7.096376e-01
1	5	Akap9	1.290543e+02	5.324078e-01	2.533911e-01	8.917663e-01	8.069540e-02	1.466351e-01	0.5359815843	0.7993843264	1.504695e-01	0.8384923496	1.203385e-01	3.008550e-02	2.993544e-01
1	7	Akip1	7.640962e+01	-5.191881e-01	1.977354e-01	8.550778e-01	-6.015151e-02	2.796091e-01	0.6857504499	-1.0892644011	6.394775e-02	0.7808836235	-1.029272e-01	6.383608e-02	4.092922e-01
1	4	Akirin1	2.141121e+01	-1.982660e-01	6.531185e-01	9.770216e-01	-1.481198e-02	7.902295e-01	0.9447920240	0.0241612833	9.906109e-01	1.0000000000	1.711058e-02	7.586155e-01	9.383685e-01
1	4	Akirin2	8.037780e+01	1.291759e+00	3.376901e-04	2.341338e-01	2.356252e-01	1.770638e-05	0.0022030805	-0.4107692579	5.576156e-01	0.9549292516	-6.942093e-02	2.119622e-01	6.464888e-01
1	4	Akr1a1	4.454666e+02	3.373325e-02	6.158610e-01	9.728579e-01	3.149517e-02	5.715705e-01	0.8710829186	0.1054372948	2.724634e-01	0.8961425597	4.973870e-02	3.714420e-01	7.728823e-01
1	6	Akr1b10	1.527371e+01	-1.687459e-01	8.440289e-01	9.951716e-01	2.824534e-02	6.119167e-01	0.8863428630	-0.6576532814	1.628179e-01	0.8401070000	-1.044755e-01	5.992390e-02	3.981726e-01
1	6	Akr1b3	1.485472e+01	4.490188e-01	3.081314e-01	9.053463e-01	3.729793e-02	5.028320e-01	0.8388536241	-0.4783756265	3.780494e-01	0.9290554253	-9.588174e-02	8.437422e-02	4.583398e-01
1	6	Akr1b8	5.224976e+01	3.080973e-01	3.019672e-01	9.053463e-01	1.548565e-02	7.809260e-01	0.9421721754	-0.1023516789	7.573259e-01	0.9802517365	-2.438506e-02	6.614013e-01	9.082187e-01
1	13	Akr1e1	1.344620e+01	-3.184882e-01	2.528358e-01	8.912610e-01	-5.373748e-02	3.341786e-01	0.7343418444	0.6377267295	1.090371e-01	0.8242833836	4.801823e-02	3.882346e-01	7.824436e-01
1	4	Akr7a5	3.281836e+01	-3.562883e-01	6.771923e-01	9.784937e-01	-3.248827e-02	5.594975e-01	0.8653797086	-0.3333033337	7.439990e-01	0.9754587048	-8.960986e-02	1.068563e-01	4.999038e-01
1	12	Akt1	1.548325e+01	-4.471431e-01	2.511999e-01	8.901902e-01	-8.070257e-02	1.465991e-01	0.5359027721	0.6010233132	1.769227e-01	0.8515439115	9.519178e-02	8.664360e-02	4.625646e-01
1	7	Akt2	1.616965e+01	-2.460549e-03	5.506516e-01	9.604170e-01	1.186428e-02	8.312726e-01	0.9574393408	0.1622707894	8.090390e-01	0.9936333214	1.181269e-02	8.319954e-01	9.595351e-01
1	1	Akt3	1.262446e+01	-4.609190e-01	3.154559e-01	9.091931e-01	-1.000683e-02	8.573802e-01	0.9642638082	-0.0549333943	6.092451e-01	0.9604849088	-5.035784e-03	9.279418e-01	9.828442e-01
1	8	Aktip	3.577657e+01	2.176894e-02	3.197736e-01	9.100013e-01	1.026604e-02	8.537268e-01	0.9632564270	0.2603240868	5.344694e-01	0.9513365980	-2.586413e-03	9.629535e-01	9.907327e-01
1	4	Alad	9.266317e+01	2.129490e-01	8.495049e-01	9.951716e-01	2.501527e-02	6.532139e-01	0.9032335889	0.1852325849	8.672824e-01	1.0000000000	2.959082e-02	5.950604e-01	8.840242e-01
1	9	Alas1	4.912482e+01	6.076032e-01	3.247792e-01	9.127818e-01	6.386508e-02	2.509354e-01	0.6585352943	-0.6080051900	1.863149e-01	0.8579665708	-8.594174e-02	1.220492e-01	5.257809e-01
1	7	Aldh16a1	9.781072e+01	-1.952438e-01	5.253236e-01	9.570680e-01	-1.438545e-02	7.961357e-01	0.9466180720	-0.0975342066	9.356156e-01	1.0000000000	1.441936e-02	7.956656e-01	9.504645e-01
1	19	Aldh18a1	7.169341e+01	-3.252710e-01	1.592813e-01	8.326652e-01	-3.886882e-02	4.850010e-01	0.8298266822	0.5823052834	3.798791e-01	0.9290554253	9.892005e-02	7.494423e-02	4.375909e-01
1	6	Aldh1l1	1.166473e+01	5.013065e-01	1.847603e-01	8.500441e-01	6.141599e-02	2.696066e-01	0.6776050058	-0.0203142414	9.915182e-01	1.0000000000	-1.803616e-02	7.459948e-01	9.350332e-01
1	5	Aldh2	5.439545e+01	-3.262840e-01	4.651379e-01	9.418785e-01	-2.376254e-02	6.695287e-01	0.9087152897	-0.0069167685	2.958105e-01	0.9062883151	3.331853e-02	5.494995e-01	8.658328e-01
1	11	Aldh3a2	2.273994e+01	-2.811601e-01	2.031800e-01	8.550778e-01	4.061500e-03	9.418555e-01	0.9873839075	-0.3854851590	3.712573e-01	0.9279882739	-5.853888e-02	2.927257e-01	7.197208e-01
1	4	Aldh4a1	2.561291e+01	-5.118877e-01	3.993684e-01	9.251853e-01	-5.589503e-02	3.151064e-01	0.7175532011	-0.2900149244	6.916597e-01	0.9712827478	-8.583732e-02	1.225051e-01	5.265790e-01
1	13	Aldh5a1	1.834661e+01	1.388073e-01	1.228583e-01	8.092613e-01	2.435163e-02	6.618367e-01	0.9060924403	0.2750598203	5.496994e-01	0.9541927014	6.668606e-04	9.904450e-01	9.974885e-01
1	12	Aldh6a1	2.754858e+01	-6.489885e-02	5.761222e-01	9.632283e-01	3.147780e-02	5.717828e-01	0.8711127264	-0.1418959611	5.928573e-01	0.9562044338	-5.537715e-02	3.196180e-01	7.384039e-01
1	18	Aldh7a1	1.165924e+02	1.135139e-01	8.636457e-01	9.979005e-01	-3.343984e-02	5.480461e-01	0.8603275212	-0.5623137373	2.134753e-01	0.8694779694	-6.504395e-02	2.422759e-01	6.771914e-01
1	1	Aldh9a1	1.087979e+02	-2.726278e-01	3.830007e-01	9.251853e-01	-2.011853e-02	7.178519e-01	0.9253849667	0.0731919994	9.584757e-01	1.0000000000	5.332267e-02	3.379285e-01	7.500449e-01
1	7	Aldoa	1.788354e+03	7.531595e-02	7.022293e-01	9.785203e-01	1.285983e-01	2.039273e-02	0.2216382039	-0.0785094285	7.181445e-01	0.9727393964	6.203835e-03	9.112435e-01	9.789707e-01
1	16	Alg1	2.183290e+01	6.325586e-01	2.320572e-01	8.819871e-01	9.545245e-02	8.578052e-02	0.4284999428	0.2024981148	3.529162e-01	0.9238642358	7.684522e-03	8.902381e-01	9.744886e-01
1	8	Alg11	3.122631e+01	4.147960e-01	6.168176e-01	9.733887e-01	-8.538033e-03	8.781370e-01	0.9698827640	0.0228802660	9.955515e-01	1.0000000000	-2.524589e-03	9.638384e-01	9.907327e-01
1	X	Alg13	2.359612e+02	4.411535e-01	9.499905e-02	7.717215e-01	9.923999e-02	7.400316e-02	0.4051066989	0.2547630778	5.242161e-01	0.9508757740	6.619623e-02	2.340161e-01	6.696177e-01
1	3	Alg14	3.097451e+01	-6.844431e-02	2.487972e-01	8.892492e-01	9.342165e-04	9.866146e-01	0.9977472580	0.1021636286	2.843568e-01	0.9041549029	3.136552e-02	5.731558e-01	8.743208e-01
1	4	Alg2	1.225627e+01	2.681755e-01	4.037918e-01	9.251853e-01	7.261603e-02	1.916258e-01	0.5950515627	0.3109530942	5.840975e-01	0.9562044338	2.593577e-02	6.413296e-01	9.015986e-01
1	16	Alg3	6.434308e+01	2.544425e-01	8.207583e-01	9.923026e-01	5.255508e-02	3.449384e-01	0.7423779605	0.2328617237	4.839685e-01	0.9456384393	2.135111e-02	7.013689e-01	9.224262e-01
1	3	Alg5	5.474536e+01	-3.948161e-01	6.846969e-01	9.784937e-01	-5.838065e-03	9.165007e-01	0.9808512601	-0.6227664874	4.237330e-01	0.9345832050	-9.071870e-02	1.025698e-01	4.933900e-01
1	4	Alg6	2.826995e+01	3.693499e-01	2.212805e-01	8.741480e-01	3.654069e-02	5.115489e-01	0.8418451383	-0.1329565548	3.199571e-01	0.9095077581	-3.925381e-02	4.806837e-01	8.335603e-01
1	7	Alg8	1.083543e+01	-5.462830e-01	1.534475e-02	5.811079e-01	-6.676876e-02	2.299867e-01	0.6401354768	0.4243168578	1.484775e-01	0.8384923496	9.077621e-02	1.023512e-01	4.929438e-01
1	9	Alg9	2.337270e+01	-5.520987e-01	1.208853e-01	8.092613e-01	-5.640621e-02	3.106940e-01	0.7138277824	0.6224015137	8.970107e-02	0.7908373984	7.005364e-02	2.078166e-01	6.430494e-01
1	12	Alkbh1	1.499866e+02	6.915983e-01	4.998466e-02	7.221941e-01	8.263113e-02	1.371582e-01	0.5233822300	0.0602764050	9.724172e-02	0.8037839168	-5.322748e-02	3.387929e-01	7.507507e-01
1	5	Alkbh2	7.603038e+01	5.765308e-01	2.749651e-01	8.984725e-01	8.893774e-02	1.095225e-01	0.4790941013	-0.2301092852	7.700344e-01	0.9815811048	-3.200643e-02	5.653398e-01	8.724807e-01
1	2	Alkbh3	3.770226e+01	1.431351e-01	4.644644e-01	9.418785e-01	6.124761e-02	2.709243e-01	0.6785762861	0.2111282420	5.800205e-01	0.9559567701	5.631354e-02	3.114909e-01	7.322366e-01
1	5	Alkbh4	3.687976e+01	6.551701e-02	1.497553e-01	8.310707e-01	4.147158e-03	9.406315e-01	0.9871747156	-0.3074182684	6.544196e-01	0.9686623125	-5.989354e-02	2.816802e-01	7.110321e-01
1	11	Alkbh5	6.251992e+01	-5.959016e-01	2.046704e-01	8.550778e-01	-1.115742e-01	4.443508e-02	0.3220783410	-0.0253978552	1.110281e-01	0.8248137549	1.366493e-02	8.061387e-01	9.533454e-01
1	7	Alkbh6	3.647876e+01	3.466754e-01	6.756650e-01	9.784468e-01	6.501843e-02	2.424611e-01	0.6508073836	-0.4286267323	6.050111e-01	0.9604849088	-4.951161e-02	3.736324e-01	7.738679e-01
1	17	Alkbh7	9.253004e+01	-3.377944e-01	7.312113e-01	9.821928e-01	-1.986090e-02	7.213140e-01	0.9264941208	-0.2244101659	8.865359e-01	1.0000000000	-3.045868e-02	5.843011e-01	8.796350e-01
1	9	Alkbh8	6.509179e+01	-6.993146e-01	1.726597e-01	8.413460e-01	-7.832489e-02	1.589101e-01	0.5528857411	-0.8827173707	3.240262e-02	0.6915905386	-8.850910e-02	1.112500e-01	5.081647e-01
1	6	Alms1	3.741967e+01	-2.469065e-01	4.904923e-01	9.482374e-01	-4.196792e-02	4.508465e-01	0.8124333490	-0.1451639021	8.126216e-01	0.9945845576	-2.732020e-02	6.236275e-01	8.957333e-01
1	4	Alpl	5.450042e+01	-3.131595e-01	3.796354e-01	9.250069e-01	-6.134292e-02	2.701779e-01	0.6781536247	0.1329348127	8.948482e-01	1.0000000000	1.598736e-02	7.740173e-01	9.428785e-01
1	1	Als2	1.490966e+01	8.480524e-02	9.698404e-01	9.999875e-01	2.817714e-02	6.127766e-01	0.8865846908	-0.1391539741	3.792850e-01	0.9290554253	3.196131e-04	9.954204e-01	9.988645e-01
1	11	Alyref	6.963873e+01	2.194055e-01	2.420767e-01	8.866710e-01	5.264039e-02	3.441549e-01	0.7414329931	-0.0995294672	7.353614e-01	0.9750837092	3.206032e-02	5.646850e-01	8.724214e-01
1	1	Alyref2	1.402129e+01	4.392400e-01	9.268087e-02	7.696474e-01	9.036974e-02	1.039038e-01	0.4683116916	-0.3492593174	3.891399e-01	0.9312753538	-5.548479e-02	3.186768e-01	7.376745e-01
1	15	Amacr	1.028591e+01	-1.320529e-01	3.562119e-01	9.196487e-01	-3.974305e-02	4.752274e-01	0.8256174378	-0.2381091889	6.948464e-01	0.9713267668	-4.304210e-02	4.393323e-01	8.118653e-01
1	2	Ambra1	1.940557e+01	4.256089e-02	9.541587e-01	9.999875e-01	-2.840873e-02	6.098586e-01	0.8856435456	0.9272327645	6.432167e-02	0.7808836235	1.389748e-01	1.214398e-02	1.929722e-01
1	10	Amd1	1.283807e+01	-2.391216e-02	1.309465e-01	8.151209e-01	-2.616190e-02	6.384240e-01	0.8968342441	-0.3726243701	1.833544e-01	0.8561709013	-1.085907e-01	5.047799e-02	3.719832e-01
1	10	Amd2	3.813885e+00	1.366099e-02	9.413152e-01	9.999875e-01	-9.100490e-03	8.701778e-01	0.9672630081	-0.3561251295	2.673045e-01	0.8943845086	-7.929980e-02	1.537713e-01	5.756847e-01
1	17	Amdhd2	8.875351e+01	-3.987313e-02	1.855381e-01	8.510869e-01	-4.808431e-02	3.875812e-01	0.7721656159	-0.3770689666	4.762936e-01	0.9456384393	1.194060e-02	8.302036e-01	9.589806e-01
1	X	Amer1	3.906661e+01	1.957687e-01	1.525575e-01	8.310707e-01	-1.449383e-02	7.946338e-01	0.9464724983	0.0512967165	6.628253e-01	0.9704123245	-4.358692e-02	4.335572e-01	8.081827e-01
1	8	Amfr	3.715344e+01	1.780637e-01	8.072675e-03	5.367334e-01	8.533577e-02	1.247134e-01	0.5047157822	-0.1480616654	7.703666e-01	0.9815811048	-5.550505e-02	3.184999e-01	7.375871e-01
1	X	Ammecr1	6.166369e+01	8.407389e-01	2.051208e-02	6.195109e-01	8.158271e-02	1.422309e-01	0.5305307754	0.2889259009	3.448557e-01	0.9219367263	1.135516e-02	8.384114e-01	9.611319e-01
1	18	Ammecr1l	3.275407e+01	1.641982e-01	9.088208e-01	9.992140e-01	3.216358e-02	5.634312e-01	0.8675964208	-0.5607119297	2.068580e-01	0.8652661400	-5.986301e-02	2.819259e-01	7.111687e-01
1	6	Amn1	9.987399e+00	-3.113821e-01	8.692858e-02	7.627653e-01	-2.340306e-02	6.742395e-01	0.9103210811	0.0996492850	9.236032e-01	1.0000000000	3.122951e-02	5.748209e-01	8.747412e-01
1	X	Amot	1.236709e+00	-7.849986e-02	6.287496e-01	9.748895e-01	-1.281960e-02	8.179149e-01	0.9534918266	0.0496241544	1.626788e-01	0.8401070000	2.488098e-02	6.549550e-01	9.056233e-01
1	9	Amotl1	2.727757e+01	-8.976471e-02	3.783084e-02	6.803991e-01	-1.409825e-02	8.001189e-01	0.9480831697	0.7512525707	1.456653e-01	0.8384923496	5.872577e-02	2.911848e-01	7.183591e-01
1	9	Amotl2	5.868685e+01	4.313000e-01	2.797531e-02	6.463932e-01	5.639488e-02	3.107914e-01	0.7138277824	0.8191517796	1.489567e-01	0.8384923496	1.070880e-01	5.377225e-02	3.817038e-01
1	3	Ampd2	6.072042e+01	-4.108212e-01	5.661034e-01	9.608915e-01	-9.201163e-02	9.774484e-02	0.4547947559	0.5698879454	3.457378e-01	0.9221547730	4.752468e-02	3.931355e-01	7.851348e-01
1	13	Amph	3.395226e+01	4.843853e-02	1.847015e-01	8.500441e-01	3.291670e-02	5.543274e-01	0.8628202329	-0.4788346977	3.170494e-01	0.9095077581	-5.742500e-02	3.020220e-01	7.256513e-01
1	9	Amt	1.370293e+02	-4.862620e-02	9.584885e-01	9.999875e-01	-9.017393e-03	8.713529e-01	0.9676377279	0.1186142936	8.581105e-01	1.0000000000	2.948342e-02	5.963982e-01	8.847242e-01
1	11	Amz2	2.719462e+01	2.595154e-01	8.083333e-01	9.923026e-01	-1.577381e-02	7.769558e-01	0.9411078425	-0.0970201122	4.427710e-01	0.9380454147	-1.257008e-02	8.213989e-01	9.566856e-01
1	2	Anapc1	1.168750e+02	2.597128e-01	5.491514e-01	9.604170e-01	4.873011e-03	9.302650e-01	0.9839849670	-0.0723575001	7.429792e-01	0.9754055648	3.084117e-03	9.558312e-01	9.891368e-01
1	8	Anapc10	8.268750e+01	-2.389928e-01	6.124982e-01	9.710225e-01	-4.048847e-02	4.669795e-01	0.8213305743	0.2371926173	6.866990e-01	0.9712827478	4.706452e-02	3.977384e-01	7.872677e-01
1	11	Anapc11	9.721501e+01	7.204181e-02	8.987493e-01	9.981794e-01	4.228789e-02	4.473991e-01	0.8112563077	-0.1141578300	8.161281e-01	0.9949669370	-5.771094e-03	9.174551e-01	9.800807e-01
1	9	Anapc13	2.521860e+02	-6.121659e-02	5.537977e-01	9.604170e-01	6.012694e-03	9.140126e-01	0.9804429790	-0.3951547015	1.511970e-01	0.8384923496	-4.039661e-03	9.421676e-01	9.860640e-01
1	7	Anapc15	9.903068e+01	-2.156901e-01	4.838371e-01	9.473401e-01	3.119433e-02	5.752521e-01	0.8719729739	-0.2658721686	3.542791e-01	0.9238642358	-4.732809e-02	3.950980e-01	7.863389e-01
1	10	Anapc16	1.587113e+02	5.638918e-02	9.586573e-01	9.999875e-01	-3.018893e-02	5.876357e-01	0.8770105864	-0.3275253697	3.265943e-01	0.9112291814	-3.927954e-02	4.803959e-01	8.333476e-01
1	2	Anapc2	4.726655e+01	3.793654e-01	5.773188e-01	9.632283e-01	6.390746e-02	2.506204e-01	0.6581513081	0.1358506397	6.583611e-01	0.9689676444	1.895593e-02	7.335201e-01	9.317219e-01
1	5	Anapc4	1.481372e+02	-3.046373e-01	5.455423e-01	9.604170e-01	-1.693074e-02	7.610753e-01	0.9376319342	0.1299364247	8.649048e-01	1.0000000000	7.634023e-02	1.697695e-01	5.965033e-01
1	5	Anapc5	4.086310e+02	-4.917446e-02	9.445256e-01	9.999875e-01	-2.834462e-02	6.106658e-01	0.8858860156	0.0733501349	9.107588e-01	1.0000000000	3.029102e-02	5.861867e-01	8.803323e-01
1	5	Anapc7	8.775128e+01	-3.076395e-01	5.849730e-01	9.632283e-01	1.869516e-02	7.370499e-01	0.9309787195	0.2394794686	4.906079e-01	0.9487135386	2.062101e-02	7.111160e-01	9.260582e-01
1	1	Angel2	5.743229e+01	1.842363e-01	8.069663e-01	9.923026e-01	4.164093e-03	9.403895e-01	0.9871661876	-0.6141643401	3.823999e-01	0.9299114992	-5.022969e-02	3.667332e-01	7.699291e-01
1	17	Angptl4	5.726325e+01	-7.555807e-01	2.066621e-01	8.550778e-01	-3.334864e-02	5.491386e-01	0.8607404616	-0.0424812950	6.369707e-01	0.9664598418	-2.437378e-02	6.615482e-01	9.083069e-01
1	9	Angptl6	3.483993e+01	-3.030741e-02	9.956645e-01	9.999875e-01	8.554537e-03	8.779033e-01	0.9698601667	0.7788103122	1.577630e-01	0.8384923496	5.468002e-02	3.257574e-01	7.416206e-01
1	15	Ank	2.022470e+01	2.374366e-01	5.729950e-01	9.618427e-01	1.424080e-02	7.981412e-01	0.9473522648	0.0884845731	7.471047e-01	0.9770421392	-8.401959e-03	8.800644e-01	9.720629e-01
1	3	Ank2	3.099955e+01	7.014536e-01	1.921032e-01	8.550778e-01	1.255030e-01	2.364959e-02	0.2393324426	-0.7867201952	1.241158e-01	0.8384923496	-1.261956e-01	2.288430e-02	2.652605e-01
1	10	Ank3	9.252181e+00	3.878692e-01	4.039029e-01	9.251853e-01	7.954745e-02	1.524861e-01	0.5433444160	-0.5431666155	1.165495e-01	0.8359071383	-1.120481e-01	4.353355e-02	3.487151e-01
1	11	Ankfy1	6.097077e+01	-8.087539e-01	8.595665e-02	7.618233e-01	-1.610839e-01	3.593169e-03	0.0856267980	1.2131793154	6.021717e-03	0.4790524745	1.100660e-01	4.740922e-02	3.615978e-01
1	18	Ankhd1	1.578949e+02	-1.874976e-01	3.414009e-01	9.163471e-01	4.647179e-02	4.037147e-01	0.7837709799	0.2732308189	7.167801e-01	0.9723610367	3.375717e-02	5.442531e-01	8.636544e-01
1	5	Ankib1	2.730435e+01	4.904573e-01	4.288507e-01	9.350617e-01	8.994750e-02	1.055363e-01	0.4719561389	0.2628112091	8.015177e-01	0.9932945161	-2.594349e-02	6.412303e-01	9.015616e-01
1	8	Ankle1	2.174705e+01	6.310181e-02	4.949493e-01	9.503108e-01	2.428009e-02	6.627690e-01	0.9066270818	-0.1592038015	5.454999e-01	0.9541927014	-7.375832e-04	9.894317e-01	9.970950e-01
1	5	Ankle2	9.256688e+01	-2.522544e-01	8.067953e-01	9.923026e-01	-6.889083e-02	2.154811e-01	0.6234508076	-0.0587767859	6.502204e-01	0.9686623125	-1.918546e-03	9.725152e-01	9.926381e-01
1	12	Ankmy2	5.746331e+01	-3.633445e-01	3.738925e-01	9.242753e-01	-5.556410e-02	3.179845e-01	0.7210027571	0.3598295962	7.307450e-01	0.9750837092	6.664526e-02	2.308517e-01	6.670967e-01
1	13	Ankra2	3.040163e+01	-3.411080e-01	4.732712e-01	9.438316e-01	-6.191901e-02	2.656963e-01	0.6730659571	-0.3962830642	6.541925e-01	0.9686623125	-8.840703e-02	1.116645e-01	5.088002e-01
1	8	Ankrd10	1.505260e+02	1.220025e-01	6.656545e-02	7.381247e-01	5.600223e-02	3.141777e-01	0.7168397585	-0.4838257159	2.239262e-01	0.8788654923	-9.975330e-02	7.251345e-02	4.318996e-01
1	8	Ankrd11	5.812633e+02	2.179489e-01	3.031184e-01	9.053463e-01	1.169761e-01	3.503679e-02	0.2887576289	0.0719799340	9.024919e-01	1.0000000000	8.156048e-02	1.422792e-01	5.587562e-01
1	17	Ankrd12	5.588119e+01	3.790104e-01	6.730309e-01	9.784468e-01	2.475516e-02	6.565882e-01	0.9041126781	1.0394697198	3.164332e-02	0.6915905386	1.423216e-01	1.020090e-02	1.779198e-01
1	5	Ankrd13a	7.663490e+01	3.401307e-01	5.961451e-01	9.655827e-01	9.578049e-03	8.634302e-01	0.9657092617	-0.3366888915	6.185449e-01	0.9608405380	-2.178073e-02	6.956559e-01	9.208884e-01
1	3	Ankrd13c	1.287757e+02	1.558172e-01	7.276136e-01	9.821928e-01	7.300103e-02	1.892752e-01	0.5925080221	0.4381339909	4.646050e-01	0.9428449391	3.205599e-02	5.647376e-01	8.724367e-01
1	2	Ankrd16	1.775640e+01	1.649471e-01	8.899101e-01	9.981584e-01	-4.831935e-03	9.308513e-01	0.9842216524	0.1161161045	4.933661e-01	0.9487135386	-2.549445e-03	9.634826e-01	9.907327e-01
1	5	Ankrd17	3.885378e+02	2.209876e-01	4.385614e-01	9.381870e-01	5.954072e-02	2.845295e-01	0.6901472017	-0.2151679337	9.922245e-02	0.8064870071	-5.866220e-02	2.917084e-01	7.187036e-01
1	6	Ankrd26	8.577228e+01	1.939191e-01	7.294437e-01	9.821928e-01	1.609747e-02	7.725035e-01	0.9402840414	1.0964949920	4.989913e-02	0.7489292307	1.699884e-01	2.104237e-03	7.684609e-02
1	7	Ankrd27	5.874532e+01	8.459668e-02	9.623610e-01	9.999875e-01	1.175488e-02	8.328054e-01	0.9579443615	0.1391521593	5.510338e-01	0.9541927014	1.740036e-02	7.546572e-01	9.373483e-01
1	14	Ankrd28	4.326793e+01	-7.346785e-01	6.562441e-02	7.363440e-01	-9.851496e-02	7.614967e-02	0.4096310694	0.7352783120	1.835479e-01	0.8561709013	3.172923e-02	5.687140e-01	8.731062e-01
1	3	Ankrd35	3.415283e+01	1.685126e-02	2.594799e-01	8.938071e-01	-1.885039e-02	7.349480e-01	0.9300017834	-1.3210649492	9.545974e-03	0.5372783439	-1.882489e-01	6.468318e-04	3.779535e-02
1	8	Ankrd37	1.825326e+01	3.103805e-01	2.023230e-01	8.550778e-01	-1.660662e-02	7.655145e-01	0.9382962025	-0.3669953062	7.038466e-02	0.7851399459	-6.176584e-02	2.668829e-01	6.985893e-01
1	11	Ankrd40	5.155887e+01	4.394162e-01	1.722062e-01	8.413460e-01	4.150929e-02	4.558138e-01	0.8151707673	-0.1115245218	6.840230e-01	0.9712827478	-3.346766e-02	5.477131e-01	8.647280e-01
1	1	Ankrd45	7.484748e+01	-5.595450e-02	9.026231e-01	9.991945e-01	3.665379e-02	5.102420e-01	0.8413938185	0.2121096841	9.302341e-02	0.7929667881	5.598471e-02	3.143293e-01	7.340656e-01
1	15	Ankrd46	2.091431e+01	-3.841314e-01	4.871771e-01	9.477604e-01	-7.638284e-02	1.695307e-01	0.5668951446	0.2885829366	7.599299e-01	0.9802517365	1.839196e-02	7.411611e-01	9.335328e-01
1	9	Ankrd49	1.450889e+02	1.825283e-01	8.849849e-01	9.981584e-01	7.297433e-02	1.894375e-01	0.5926043936	0.9171064777	2.050996e-02	0.6653404183	1.456628e-01	8.541077e-03	1.617614e-01
1	3	Ankrd50	2.184607e+01	-6.912642e-01	1.509465e-01	8.310707e-01	-9.083496e-02	1.021283e-01	0.4644437978	0.4367234337	3.315530e-01	0.9143266684	3.128056e-02	5.741957e-01	8.745181e-01
1	15	Ankrd54	5.251379e+01	6.181409e-01	1.065651e-01	7.943946e-01	7.926161e-02	1.539702e-01	0.5461733661	0.5371503447	3.727441e-01	0.9288516961	1.283361e-01	2.065261e-02	2.526117e-01
1	4	Ankrd6	4.919881e+01	-6.024233e-01	1.054610e-02	5.547603e-01	-3.878139e-02	4.859845e-01	0.8303540088	-0.1491590886	6.679231e-01	0.9707317390	-1.718290e-02	7.576271e-01	9.381303e-01
1	17	Anks1	1.313115e+01	7.886784e-01	5.874547e-02	7.331051e-01	1.200805e-01	3.044300e-02	0.2706401802	0.1735174367	8.487808e-01	0.9994666334	3.254022e-02	5.588693e-01	8.697740e-01
1	16	Anks3	2.172004e+01	-5.758196e-01	2.294487e-01	8.810799e-01	-8.793721e-02	1.135882e-01	0.4856620859	-0.0967318277	9.604109e-01	1.0000000000	-3.585399e-02	5.195211e-01	8.513007e-01
1	1	Ankzf1	2.687055e+01	6.448197e-01	2.523448e-02	6.415308e-01	9.939451e-02	7.355211e-02	0.4037316262	0.1512568095	4.307393e-01	0.9366811261	-1.535053e-02	7.827896e-01	9.459558e-01
1	9	Anln	1.260602e+02	4.474897e-01	2.955886e-01	9.049558e-01	8.753983e-02	1.152354e-01	0.4884803707	-0.1982976333	7.381037e-01	0.9750837092	1.116312e-02	8.411076e-01	9.619473e-01
1	15	Ano6	7.022013e+01	3.694579e-01	6.347467e-01	9.748895e-01	5.649114e-02	3.099650e-01	0.7131039337	0.2769200545	7.911428e-01	0.9896197444	3.776082e-02	4.975422e-01	8.406499e-01
1	9	Anp32a	1.701665e+02	-5.345740e-01	2.665002e-01	8.964077e-01	-7.170963e-02	1.972440e-01	0.6009642028	-0.1167993873	7.923547e-01	0.9896197444	2.213325e-02	6.909810e-01	9.195325e-01
1	4	Anp32b	8.070997e+02	1.042413e-01	6.048914e-01	9.693669e-01	6.671918e-02	2.303337e-01	0.6402056270	-0.0015870695	9.998988e-01	1.0000000000	7.695209e-02	1.662809e-01	5.923379e-01
1	4	Anp32b-ps1	8.371174e+00	1.440598e-01	1.720441e-01	8.413460e-01	5.001070e-02	3.688288e-01	0.7585400779	0.2726931168	4.298216e-01	0.9364770553	9.447545e-02	8.905131e-02	4.677652e-01
1	3	Anp32e	2.466606e+02	1.767906e-01	4.268274e-01	9.343214e-01	1.355995e-02	8.075989e-01	0.9508934086	-0.4012640664	2.944520e-02	0.6915905386	-7.206952e-02	1.949991e-01	6.274359e-01
1	9	Anxa2	7.553760e+01	-1.026595e+00	9.475339e-02	7.717215e-01	-3.667361e-02	5.100131e-01	0.8413084061	0.2748890264	6.998228e-01	0.9717312902	1.513368e-02	7.857829e-01	9.468523e-01
1	6	Anxa4	1.295748e+01	4.198688e-01	4.172533e-01	9.315871e-01	2.309568e-02	6.782777e-01	0.9120660112	-0.2138665025	4.687349e-01	0.9448112367	-4.977268e-02	3.711148e-01	7.727926e-01
1	3	Anxa5	1.034506e+01	1.498192e-01	8.509529e-01	9.951716e-01	7.570660e-02	1.733506e-01	0.5726496666	0.2376323568	4.812462e-01	0.9456384393	7.909475e-02	1.548415e-01	5.772912e-01
1	11	Anxa6	3.863354e+01	2.502216e-01	6.692306e-01	9.784468e-01	2.708263e-03	9.612095e-01	0.9921552974	0.1177984913	5.415997e-01	0.9541927014	-1.152135e-02	8.360796e-01	9.605920e-01
1	14	Anxa7	1.255357e+02	4.531228e-01	4.403268e-01	9.381870e-01	7.793084e-02	1.610235e-01	0.5562439048	0.0435507945	9.448086e-01	1.0000000000	1.004753e-02	8.568063e-01	9.661431e-01
1	3	Ap1ar	7.942474e+01	5.569258e-01	3.309513e-01	9.163471e-01	3.569767e-02	5.213448e-01	0.8464478750	0.3948833048	5.768245e-01	0.9559567701	5.358313e-02	3.355708e-01	7.481339e-01
1	11	Ap1b1	7.101217e+01	6.445523e-03	7.721844e-01	9.923026e-01	5.428986e-02	3.292265e-01	0.7307597219	-0.2074490220	6.808420e-01	0.9712827478	-2.547684e-02	6.472435e-01	9.035338e-01
1	8	Ap1g1	1.226127e+02	3.373813e-01	6.722519e-01	9.784468e-01	6.568339e-02	2.376673e-01	0.6467608504	-0.3221641214	7.002280e-01	0.9717312902	-3.225494e-02	5.623230e-01	8.714511e-01
1	14	Ap1g2	9.646820e+00	-7.048293e-02	6.667204e-01	9.784468e-01	8.080574e-04	9.884220e-01	0.9981534670	0.3611259689	4.508660e-01	0.9403422068	6.614336e-02	2.343907e-01	6.699934e-01
1	8	Ap1m1	5.270393e+01	-6.363682e-01	2.814278e-02	6.463932e-01	-8.372066e-02	1.320349e-01	0.5144952869	-0.2854076830	6.540587e-01	0.9686623125	-4.728566e-02	3.955223e-01	7.864940e-01
1	9	Ap1m2	1.397386e+00	-1.148621e-02	9.617448e-01	9.999875e-01	4.510288e-03	9.354439e-01	0.9853594936	-0.0826488599	2.428592e-01	0.8875227984	-1.005303e-01	7.030495e-02	4.267989e-01
1	5	Ap1s1	1.107554e+02	4.650873e-01	1.719288e-01	8.413460e-01	7.248366e-02	1.924389e-01	0.5953186580	-0.2422841942	7.233019e-01	0.9740154881	-1.191468e-02	8.305666e-01	9.590532e-01
1	X	Ap1s2	1.585536e+02	5.230546e-01	7.293905e-02	7.445577e-01	8.818977e-02	1.125509e-01	0.4840562168	0.3278796854	4.086357e-01	0.9327597060	4.284271e-02	4.414568e-01	8.126519e-01
1	1	Ap1s3	9.981085e+00	4.472430e-02	1.385179e-01	8.187491e-01	-3.001206e-02	5.898269e-01	0.8778596773	-0.0842903530	7.011202e-01	0.9721052839	-1.424618e-02	7.980666e-01	9.513723e-01
1	7	Ap2a1	3.119747e+00	-1.077876e-01	6.000276e-01	9.682587e-01	-4.405891e-02	4.285897e-01	0.7993561071	0.0305129457	7.700132e-01	0.9815811048	2.488973e-02	6.548415e-01	9.056233e-01
1	7	Ap2a2	2.098503e+02	-3.479365e-01	3.489430e-01	9.173350e-01	-7.182137e-02	1.965450e-01	0.5999673717	0.4160951820	1.787983e-01	0.8515439115	8.632940e-02	1.203682e-01	5.225987e-01
1	11	Ap2b1	3.918468e+01	-4.493409e-02	2.783858e-01	8.993575e-01	-2.532064e-02	6.492615e-01	0.9016129878	0.6569151786	1.840536e-01	0.8565747288	8.750276e-02	1.153900e-01	5.145330e-01
1	16	Ap2m1	5.761025e+01	4.040433e-01	6.338345e-02	7.363440e-01	4.439883e-02	4.250326e-01	0.7980307563	0.0513051900	6.763156e-01	0.9712827478	4.426128e-02	4.264698e-01	8.039291e-01
1	7	Ap2s1	1.895143e+02	-8.169354e-02	1.471741e-01	8.310707e-01	1.452480e-02	7.942048e-01	0.9463167957	-0.3052211683	3.213956e-02	0.6915905386	-4.288234e-02	4.410341e-01	8.122755e-01
1	13	Ap3b1	9.222391e+01	-7.424592e-01	1.603992e-01	8.345079e-01	-9.389781e-02	9.103173e-02	0.4398685317	0.6882055954	1.442644e-01	0.8384923496	9.771891e-02	7.856438e-02	4.448135e-01
1	7	Ap3b2	1.982629e+00	-3.681535e-02	1.572472e-01	8.310707e-01	-4.257896e-02	4.442759e-01	0.8089639603	0.1555661604	5.845298e-01	0.9562044338	3.886056e-02	4.850940e-01	8.353294e-01
1	10	Ap3d1	1.365695e+02	2.956948e-01	5.478449e-01	9.604170e-01	-3.299869e-03	9.527449e-01	0.9901903497	0.0070681735	2.552668e-01	0.8914157693	5.013994e-02	3.675912e-01	7.699705e-01
1	14	Ap3m1	6.408791e+01	6.353409e-01	2.158557e-01	8.667483e-01	1.091070e-01	4.938570e-02	0.3377708447	-0.1827168528	6.347135e-01	0.9653518754	-4.307068e-02	4.390282e-01	8.118653e-01
1	18	Ap3s1	4.520662e+00	2.192732e-01	4.023522e-01	9.251853e-01	5.429314e-02	3.291972e-01	0.7307597219	-0.3266089098	4.177378e-01	0.9327597060	-5.101476e-02	3.592814e-01	7.647303e-01
1	7	Ap3s2	4.610428e+01	-3.460474e-01	1.663931e-01	8.363463e-01	-3.787096e-02	4.962880e-01	0.8358935076	-0.2232324977	4.559584e-01	0.9411603178	-4.487035e-02	4.201268e-01	7.989873e-01
1	3	Ap4b1	9.794279e+00	5.592403e-01	1.531010e-01	8.310707e-01	1.092758e-01	4.903297e-02	0.3367239184	-0.2100420404	5.358880e-01	0.9515911454	-6.674153e-03	9.045958e-01	9.780108e-01
1	2	Ap4e1	8.328005e+00	1.553614e-01	3.856004e-01	9.251853e-01	1.184168e-02	8.315892e-01	0.9574952319	0.2138756363	7.220884e-01	0.9740154881	4.460521e-02	4.228813e-01	8.013169e-01
1	5	Ap4m1	3.433078e+01	-5.014888e-02	8.769907e-01	9.981584e-01	3.643241e-03	9.478343e-01	0.9891052100	-0.6357397132	2.580905e-01	0.8914157693	-1.076256e-01	5.257362e-02	3.783055e-01
1	12	Ap4s1	3.157916e+01	2.391707e-02	8.574225e-01	9.966487e-01	-2.558360e-05	9.996334e-01	0.9998082204	-0.7344771638	2.578899e-01	0.8914157693	-9.550207e-02	8.561702e-02	4.610672e-01
1	14	Ap5m1	1.004295e+01	-3.457427e-01	4.575087e-02	7.026605e-01	-6.501597e-02	2.424790e-01	0.6508073836	0.1535890634	6.653807e-01	0.9707317390	2.006632e-02	7.185531e-01	9.284545e-01
1	5	Ap5z1	4.551824e+01	6.096241e-01	3.155816e-01	9.091931e-01	7.472050e-02	1.790351e-01	0.5805138215	-0.3285140867	2.734404e-01	0.8969917898	-2.696179e-02	6.281901e-01	8.971684e-01
1	10	Apaf1	2.876962e+01	1.928923e-01	5.553379e-01	9.604170e-01	4.985591e-02	3.703145e-01	0.7597095589	0.7616384476	5.663049e-03	0.4790524745	1.212411e-01	2.886311e-02	2.941127e-01
1	10	Apba3	2.409160e+01	-2.490426e-01	1.563208e-01	8.310707e-01	-1.386822e-03	9.801308e-01	0.9966261826	0.3571751707	6.521384e-01	0.9686623125	6.465246e-02	2.451281e-01	6.797066e-01
1	7	Apbb1	1.166997e+01	-5.654363e-01	1.749891e-01	8.443599e-01	-7.589742e-02	1.722663e-01	0.5716095403	0.3914529869	2.106328e-01	0.8681620124	3.468775e-02	5.332054e-01	8.582967e-01
1	5	Apbb2	2.928662e+01	2.841185e-01	6.006483e-02	7.345174e-01	1.684146e-02	7.622973e-01	0.9377697718	-0.2673695635	8.329860e-01	0.9986300494	-9.130700e-02	1.003515e-01	4.900968e-01
1	18	Apc	1.239029e+02	-1.788767e-02	4.498876e-01	9.393717e-01	4.671823e-02	4.012234e-01	0.7819847768	-0.1557600432	9.258681e-01	1.0000000000	-4.360075e-02	4.334112e-01	8.081827e-01
1	9	Apeh	2.750679e+01	1.795797e-01	7.256882e-01	9.821928e-01	6.067901e-02	2.754062e-01	0.6825644753	0.6436120043	2.603141e-01	0.8920380152	9.143664e-02	9.986780e-02	4.888832e-01
1	8	Apela	1.421453e+02	1.212604e+00	1.076478e-03	3.965565e-01	2.300739e-01	2.813571e-05	0.0032121463	0.4187015472	7.158339e-02	0.7851399459	7.701834e-02	1.659985e-01	5.923379e-01
1	14	Apex1	6.165084e+02	1.281566e-01	5.955602e-01	9.654410e-01	5.983943e-02	2.821159e-01	0.6885237953	-0.0410353394	9.526755e-01	1.0000000000	2.167619e-02	6.968942e-01	9.210882e-01
1	X	Apex2	3.965306e+01	2.856280e-01	2.989467e-01	9.053463e-01	5.524453e-02	3.207801e-01	0.7236960102	-0.3401151778	7.381166e-01	0.9750837092	-5.676844e-02	3.075922e-01	7.297717e-01
1	2	Api5	1.900165e+02	2.970615e-01	1.813418e-01	8.494221e-01	8.722758e-02	1.165428e-01	0.4910198861	-0.1093276237	2.651152e-01	0.8940381722	-6.872663e-04	9.901527e-01	9.974359e-01
1	2	Apip	5.519668e+01	3.107280e-01	3.689934e-01	9.233305e-01	3.897490e-02	4.838093e-01	0.8297114130	0.5110463710	4.563182e-01	0.9411603178	3.655685e-02	5.113621e-01	8.473745e-01
1	6	Aplf	1.215064e+01	-1.785800e-01	6.396118e-01	9.748895e-01	-5.609924e-02	3.133388e-01	0.7161589389	0.3419896029	2.405933e-01	0.8869836653	7.582286e-02	1.726894e-01	6.007254e-01
1	7	Aplp1	4.630222e+01	8.184956e-01	1.203223e-01	8.092613e-01	9.042195e-02	1.037034e-01	0.4679325538	-0.2533234302	8.035299e-01	0.9936333214	-5.158560e-02	3.539230e-01	7.612553e-01
1	9	Aplp2	2.875326e+02	1.548107e-01	6.445621e-01	9.755004e-01	3.028451e-02	5.864532e-01	0.8767204580	-0.3198860195	1.963864e-01	0.8613066923	-6.409545e-02	2.492265e-01	6.835660e-01
1	2	Apmap	3.096579e+01	4.120295e-01	9.207314e-02	7.696474e-01	9.229839e-02	9.669954e-02	0.4523699236	-0.3540442928	7.231356e-01	0.9740154881	-5.760593e-02	3.004988e-01	7.244759e-01
1	1	Apoa2	2.575782e+01	-7.030230e-01	1.839964e-01	8.494221e-01	-9.154475e-02	9.946585e-02	0.4586281595	-1.1822186063	1.519342e-02	0.6067562144	-1.367935e-01	1.357978e-02	2.036115e-01
1	17	Apobec2	3.850057e+01	3.065836e-01	2.702318e-01	8.964077e-01	3.732275e-02	5.025477e-01	0.8388536241	0.0850810956	7.400384e-01	0.9751416604	9.937634e-03	8.583559e-01	9.665658e-01
1	15	Apobec3	9.871349e+01	1.099360e-01	9.179085e-01	9.999875e-01	6.935829e-02	2.123759e-01	0.6195502621	-0.9387431696	2.457335e-03	0.4206795945	-1.803677e-01	1.091082e-03	5.104013e-02
1	7	Apoc1	1.484441e+02	-2.451849e-01	4.613553e-01	9.418195e-01	-1.093196e-01	4.894181e-02	0.3365298622	0.5176714496	1.832073e-01	0.8561709013	1.127129e-01	4.229499e-02	3.432881e-01
1	7	Apoe	1.564270e+03	-6.782925e-02	8.843580e-01	9.981584e-01	-4.146047e-03	9.406473e-01	0.9871747156	0.2562858796	2.115837e-01	0.8683630667	1.688046e-01	2.290029e-03	8.115310e-02
1	17	Apom	5.060075e+01	-1.843681e-01	4.381951e-01	9.381870e-01	-2.547082e-02	6.473213e-01	0.9006722108	0.2190493255	6.701922e-01	0.9707317390	3.556584e-03	9.490734e-01	9.876156e-01
1	13	Apoo-ps	1.591380e+00	6.851308e-02	7.298545e-01	9.821928e-01	-2.947573e-02	5.964941e-01	0.8802471946	-0.0139039518	5.804583e-01	0.9559567701	-1.695289e-02	7.607722e-01	9.391116e-01
1	X	Apool	7.383432e+01	-5.202558e-01	3.305311e-01	9.163471e-01	-5.556973e-02	3.179354e-01	0.7210027571	0.6999311240	2.576332e-01	0.8914157693	7.715055e-02	1.652707e-01	5.914531e-01
1	12	Apopt1	2.359645e+01	2.657511e-01	7.432848e-01	9.862848e-01	1.646564e-02	7.674478e-01	0.9392667746	-0.5922172422	3.006496e-01	0.9065629452	-1.117034e-01	4.418790e-02	3.508176e-01
1	16	App	8.877096e+00	3.721931e-01	1.149980e-01	8.044736e-01	1.016216e-01	6.729622e-02	0.3872853908	-0.0455243114	8.254480e-01	0.9960468577	-7.238770e-03	8.965683e-01	9.757757e-01
1	11	Appbp2	1.522493e+02	-1.405036e-01	4.605784e-01	9.416313e-01	3.050726e-02	5.837015e-01	0.8751277304	0.0707122419	8.632870e-01	1.0000000000	-1.301621e-02	8.151722e-01	9.551255e-01
1	14	Appl1	9.337535e+01	-5.106371e-01	1.447903e-02	5.811079e-01	-3.885309e-02	4.851779e-01	0.8299120735	0.2394464750	3.734399e-01	0.9288516961	1.442586e-01	9.206892e-03	1.685806e-01
1	8	Aprt	4.763985e+02	6.673903e-02	7.842442e-01	9.923026e-01	-5.907705e-03	9.155084e-01	0.9808281869	-0.0522250050	9.600582e-01	1.0000000000	-3.539458e-02	5.248901e-01	8.539020e-01
1	4	Aptx	2.353567e+01	-5.342336e-01	3.344806e-01	9.163471e-01	-6.195300e-02	2.654335e-01	0.6730642057	-0.0911175309	7.184456e-01	0.9728360106	4.875715e-03	9.302264e-01	9.834833e-01
1	4	Aqp3	8.404413e+00	-9.011410e-02	8.045352e-01	9.923026e-01	-7.122979e-02	2.002664e-01	0.6047160418	0.2065946928	7.174059e-01	0.9727075273	1.720862e-02	7.572757e-01	9.379733e-01
1	2	Aqr	7.904907e+01	-3.170736e-01	1.492517e-01	8.310707e-01	-3.638298e-02	5.133742e-01	0.8422414061	-0.7009868795	2.074140e-01	0.8652661400	-1.259693e-01	2.313198e-02	2.662199e-01
1	X	Ar	1.717099e+01	1.504853e-01	8.024725e-01	9.923026e-01	3.436795e-02	5.369892e-01	0.8550752382	0.0245475181	9.687008e-01	1.0000000000	7.364840e-04	9.894475e-01	9.970950e-01
1	X	Araf	1.260465e+02	4.507388e-01	2.963348e-01	9.049558e-01	6.753931e-02	2.246416e-01	0.6342663242	-0.2654411436	6.147175e-01	0.9604849088	4.936215e-03	9.293628e-01	9.831416e-01
1	7	Arap1	1.909116e+01	-1.600182e-01	8.882124e-01	9.981584e-01	-8.799653e-02	1.133439e-01	0.4851673226	-0.1475980973	4.157199e-01	0.9327597060	-2.581140e-02	6.429300e-01	9.022077e-01
1	5	Arap2	1.570283e+01	-1.591063e-02	7.772812e-01	9.923026e-01	1.705880e-02	7.593234e-01	0.9371175604	0.4421533907	1.025305e-01	0.8107362352	7.161102e-02	1.978624e-01	6.310915e-01
1	9	Arcn1	1.645670e+02	-1.097133e-01	3.855807e-01	9.251853e-01	-7.540515e-02	1.750739e-01	0.5753276268	0.1111810752	4.143214e-01	0.9327597060	3.676245e-02	5.089880e-01	8.456429e-01
1	12	Arel1	2.947981e+01	-3.578281e-01	6.317616e-02	7.363440e-01	-6.583202e-02	2.366050e-01	0.6461287808	0.8415821966	1.373625e-01	0.8384923496	1.025033e-01	6.494329e-02	4.122530e-01
1	11	Arf1	1.252562e+02	3.295524e-01	7.953073e-02	7.531960e-01	5.990923e-02	2.815540e-01	0.6880738928	0.1948194838	1.649376e-01	0.8419620695	6.616509e-02	2.342366e-01	6.698871e-01
1	11	Arf2	2.403866e+01	-1.305295e-01	6.746769e-01	9.784468e-01	-2.791170e-02	6.161289e-01	0.8880844984	-0.3250621285	1.928210e-01	0.8587127142	-3.745165e-02	5.010721e-01	8.421423e-01
1	15	Arf3	1.127445e+02	-1.428351e-01	8.987286e-01	9.981794e-01	-1.662339e-02	7.652847e-01	0.9382962025	-0.0277712758	4.058673e-01	0.9327597060	1.345237e-02	8.090959e-01	9.541039e-01
1	14	Arf4	1.596164e+02	-3.932310e-01	4.603436e-01	9.416313e-01	-3.349769e-02	5.473536e-01	0.8600573040	-0.0780656696	6.792168e-01	0.9712827478	-3.491495e-02	5.305254e-01	8.566031e-01
1	6	Arf5	3.820394e+01	-5.204213e-01	1.350161e-01	8.177060e-01	-7.835963e-02	1.587248e-01	0.5527806889	-0.0090780342	8.474327e-01	0.9989196943	-1.344408e-03	9.807383e-01	9.946943e-01
1	12	Arf6	8.571970e+01	-1.057632e-01	8.739802e-01	9.981584e-01	7.645242e-03	8.907956e-01	0.9734601384	0.1152830221	2.105292e-01	0.8681620124	1.054742e-01	5.750682e-02	3.909368e-01
1	2	Arfgap1	6.765137e+01	-4.947625e-02	9.643111e-01	9.999875e-01	-4.018559e-03	9.424692e-01	0.9876820504	-0.2310341571	7.495479e-01	0.9780860240	-1.887429e-02	7.346245e-01	9.320081e-01
1	2	Arfgap2	2.156290e+01	2.909651e-01	6.208058e-01	9.740652e-01	1.223756e-02	8.260472e-01	0.9557703349	-0.6360305914	2.821094e-01	0.9017123938	-7.363722e-02	1.854375e-01	6.150653e-01
1	15	Arfgap3	1.404379e+01	-1.126469e-03	9.581914e-01	9.999875e-01	-3.117052e-02	5.755440e-01	0.8720174695	0.2312890137	2.558180e-01	0.8914157693	-5.424502e-03	9.223964e-01	9.813786e-01
1	1	Arfgef1	3.713771e+01	-5.421864e-01	2.468648e-01	8.885365e-01	-8.358918e-02	1.326452e-01	0.5154659073	0.8041036186	1.871912e-01	0.8579665708	5.055896e-02	3.635962e-01	7.681418e-01
1	2	Arfgef2	5.883630e+01	1.129801e-01	6.263232e-01	9.746552e-01	6.456757e-03	9.076893e-01	0.9788955512	-0.0173072719	9.657698e-01	1.0000000000	-2.875229e-03	9.588201e-01	9.896300e-01
1	3	Arfip1	3.637840e+01	-3.503610e-01	7.169952e-01	9.794600e-01	-1.062637e-02	8.486533e-01	0.9626118574	-0.4490209175	5.520090e-01	0.9541927014	-6.843464e-02	2.185427e-01	6.523288e-01
1	7	Arfip2	6.083785e+00	-7.037400e-02	9.120491e-01	9.995014e-01	2.489101e-03	9.643464e-01	0.9932283754	-0.4040189141	2.375268e-01	0.8865034635	-1.205358e-01	2.981457e-02	2.984372e-01
1	2	Arfrp1	8.956621e+01	1.339190e-01	1.546573e-01	8.310707e-01	-1.679614e-02	7.629178e-01	0.9378138743	-0.2584386967	8.199583e-01	0.9953643622	-2.916930e-02	6.003186e-01	8.865008e-01
1	8	Arglu1	3.546839e+02	3.584025e-01	1.229538e-01	8.092613e-01	6.880178e-02	2.160763e-01	0.6240835059	0.2646690730	1.118924e-01	0.8248137549	5.432542e-02	3.289093e-01	7.432957e-01
1	2	Arhgap1	6.147571e+01	1.753756e-01	7.927892e-01	9.923026e-01	3.985072e-03	9.429478e-01	0.9878209402	0.0913381902	4.771940e-01	0.9456384393	5.501237e-02	3.228210e-01	7.396665e-01
1	2	Arhgap11a	6.908627e+01	-2.099980e-01	4.632528e-01	9.418785e-01	-3.441019e-02	5.364887e-01	0.8546962617	-0.7937150958	9.877975e-02	0.8047504993	-1.203886e-01	3.001656e-02	2.988106e-01
1	18	Arhgap12	4.797099e+01	-8.712049e-01	1.864923e-02	6.062501e-01	-1.034821e-01	6.241047e-02	0.3737830018	0.4308332386	5.363233e-01	0.9515911454	3.070851e-02	5.812206e-01	8.779109e-01
1	7	Arhgap17	2.365376e+01	-2.832192e-01	3.105018e-02	6.568743e-01	-1.416745e-02	7.991587e-01	0.9478322452	-0.3516546231	6.386955e-01	0.9679673571	-4.899947e-02	3.786015e-01	7.767695e-01
1	19	Arhgap19	7.375383e+01	-2.594248e-01	3.299252e-01	9.163471e-01	-4.826101e-02	3.858374e-01	0.7709267633	0.3210794124	6.120903e-01	0.9604849088	3.206765e-02	5.645959e-01	8.724079e-01
1	2	Arhgap21	6.588516e+01	3.013315e-01	3.030044e-01	9.053463e-01	-1.970661e-02	7.233902e-01	0.9266647223	0.2786024682	8.385538e-01	0.9986488442	2.699128e-02	6.278141e-01	8.971152e-01
1	14	Arhgap22	6.553756e+00	2.974170e-01	2.475410e-01	8.885365e-01	1.905265e-02	7.322123e-01	0.9290873271	0.1868600842	3.743809e-01	0.9288516961	-8.505701e-03	8.785949e-01	9.716947e-01
1	11	Arhgap23	4.282102e+00	-7.381031e-02	6.185850e-01	9.739692e-01	1.150787e-02	8.362687e-01	0.9587125241	-0.2725228167	3.910180e-01	0.9316041098	-5.479662e-02	3.247253e-01	7.410454e-01
1	17	Arhgap28	2.148107e+01	-3.715725e-01	5.083450e-01	9.527356e-01	-5.067101e-02	3.625325e-01	0.7542868670	-0.5538129641	3.459878e-01	0.9221547730	-1.037880e-01	6.163605e-02	4.024446e-01
1	3	Arhgap29	3.672560e+01	-3.334182e-01	1.109779e-01	8.033011e-01	-3.585317e-02	5.195308e-01	0.8454332055	-0.2160166005	3.204147e-01	0.9095077581	-2.720456e-02	6.250981e-01	8.960955e-01
1	9	Arhgap32	3.986558e+01	-2.921314e-02	3.656626e-02	6.777243e-01	-1.301493e-02	8.151901e-01	0.9532369536	0.0229484845	5.070841e-01	0.9497487147	-3.231357e-02	5.616123e-01	8.711162e-01
1	7	Arhgap35	6.839920e+01	1.056408e-01	8.921516e-01	9.981584e-01	2.855178e-02	6.080592e-01	0.8851436734	-0.2112382089	4.464988e-01	0.9396383770	-1.708667e-02	7.589424e-01	9.384539e-01
1	15	Arhgap39	2.284757e+01	5.440387e-01	2.951107e-01	9.049558e-01	5.394758e-02	3.322894e-01	0.7330121941	0.0202137151	2.497346e-01	0.8900155221	-1.648565e-02	7.671734e-01	9.411084e-01
1	9	Arhgap42	3.932990e+01	1.430388e-01	1.812337e-01	8.494221e-01	-1.780380e-02	7.491569e-01	0.9347881409	-0.1163078963	4.973047e-01	0.9487135386	-2.292655e-02	6.805036e-01	9.163284e-01
1	12	Arhgap5	1.906990e+02	5.538619e-02	3.445533e-01	9.163471e-01	3.838084e-02	4.905033e-01	0.8330566764	0.1388856384	8.785730e-01	1.0000000000	5.870457e-02	2.913594e-01	7.183591e-01
1	15	Arhgap8	1.986434e+01	-1.003714e-01	9.299788e-01	9.999875e-01	-5.863797e-02	2.919081e-01	0.6975113766	0.2588908947	8.109934e-01	0.9938718478	-2.058258e-03	9.705146e-01	9.919254e-01
1	11	Arhgdia	2.591773e+02	1.637783e-01	4.315839e-01	9.363881e-01	5.718672e-02	3.040358e-01	0.7088244340	-0.2545490226	1.596532e-01	0.8384923496	-5.784979e-02	2.982838e-01	7.228949e-01
1	6	Arhgdib	1.915998e+02	-3.973140e-01	2.958214e-01	9.049558e-01	-2.288687e-02	6.810263e-01	0.9128556519	0.6326168384	9.981266e-02	0.8074215817	1.127090e-01	4.230201e-02	3.432881e-01
1	17	Arhgdig	3.317071e+01	1.389470e-01	8.883551e-01	9.981584e-01	5.358934e-02	3.355147e-01	0.7351010803	0.4433326072	5.188525e-01	0.9508757740	3.682412e-02	5.082771e-01	8.454177e-01
1	7	Arhgef1	2.793433e+01	3.013399e-01	3.997287e-01	9.251853e-01	3.720244e-02	5.039269e-01	0.8388536241	0.2821879552	7.796314e-01	0.9857729102	3.781607e-02	4.969128e-01	8.404769e-01
1	4	Arhgef10l	1.683999e+01	-8.307704e-01	3.082895e-02	6.551858e-01	-8.069007e-02	1.466619e-01	0.5360003023	0.6809333674	8.750509e-02	0.7855885735	9.616041e-02	8.347135e-02	4.564659e-01
1	3	Arhgef11	1.026135e+01	5.511906e-01	1.943961e-01	8.550778e-01	6.584194e-02	2.365343e-01	0.6461287808	0.4385618685	2.868547e-01	0.9043878967	6.947557e-02	2.116019e-01	6.460361e-01
1	9	Arhgef12	6.069975e+01	3.886241e-01	3.739131e-01	9.242753e-01	3.342441e-02	5.482309e-01	0.8604334856	0.2994780765	7.912050e-01	0.9896197444	1.157288e-02	8.353570e-01	9.603137e-01
1	4	Arhgef16	2.894206e+00	3.384315e-01	7.419319e-02	7.445577e-01	8.855962e-02	1.110453e-01	0.4818576718	0.1927501698	3.456638e-01	0.9221547730	4.851374e-02	3.833516e-01	7.791772e-01
1	8	Arhgef18	6.522133e+01	-7.344021e-02	4.971922e-01	9.503612e-01	-3.336119e-02	5.489882e-01	0.8607014706	0.4377417959	1.309615e-01	0.8384923496	1.752523e-02	7.529535e-01	9.367213e-01
1	3	Arhgef2	1.882171e+01	2.422818e-01	3.509040e-01	9.179775e-01	4.225101e-03	9.395178e-01	0.9868607164	0.0528257669	9.246080e-01	1.0000000000	1.842253e-03	9.736078e-01	9.927962e-01
1	10	Arhgef25	1.900444e+01	-7.389741e-02	8.812536e-01	9.981584e-01	-1.929007e-02	7.290053e-01	0.9284158148	-0.6088454237	2.140270e-01	0.8708644826	-1.051701e-01	5.823419e-02	3.932407e-01
1	14	Arhgef3	3.623677e+01	7.976108e-01	1.841667e-01	8.494221e-01	6.194341e-02	2.655077e-01	0.6730642057	-0.0444385968	9.366690e-01	1.0000000000	-6.017695e-02	2.794054e-01	7.094646e-01
1	4	Arhgef39	2.571183e+01	-3.773690e-01	5.881204e-01	9.632283e-01	-2.251685e-02	6.859072e-01	0.9147139960	0.1939426986	8.833886e-01	1.0000000000	7.540504e-03	8.922826e-01	9.749786e-01
1	8	Arhgef7	3.700194e+01	9.445479e-01	7.181139e-02	7.420703e-01	1.247713e-01	2.448220e-02	0.2428517269	-0.8469404462	9.883510e-02	0.8047504993	-1.300034e-01	1.904762e-02	2.420352e-01
1	4	Arid1a	2.416738e+02	1.353027e-01	6.635370e-01	9.784468e-01	1.761745e-03	9.747608e-01	0.9950304066	-0.0632440099	5.199178e-01	0.9508757740	-5.631728e-02	3.114588e-01	7.322366e-01
1	17	Arid1b	2.272257e+01	-1.546914e-01	5.062991e-02	7.221941e-01	-9.702669e-02	8.071420e-02	0.4187761628	-0.5794730791	1.639011e-01	0.8418555418	-1.141483e-01	3.972131e-02	3.351113e-01
1	15	Arid2	1.543659e+02	2.419626e-01	6.158843e-01	9.728579e-01	9.110830e-02	1.010964e-01	0.4620610098	0.4730888162	3.558866e-01	0.9252651103	5.288393e-02	3.419240e-01	7.534794e-01
1	9	Arid3b	1.116398e+02	8.491992e-02	6.880168e-01	9.784937e-01	-5.001721e-02	3.687664e-01	0.7585389351	-0.0509030111	8.657237e-01	1.0000000000	-1.091236e-02	8.446311e-01	9.630061e-01
1	12	Arid4a	1.129959e+02	1.782562e-01	5.120673e-02	7.221941e-01	8.406881e-03	8.799947e-01	0.9703216462	0.1102962769	9.132527e-01	1.0000000000	1.251412e-02	8.221807e-01	9.568769e-01
1	13	Arid4b	1.727217e+02	1.726703e-01	1.968745e-01	8.550778e-01	1.358811e-02	8.072071e-01	0.9507520442	0.2271640213	2.161333e-01	0.8737568156	3.370611e-02	5.448625e-01	8.637309e-01
1	10	Arid5b	2.494657e+02	-7.888581e-02	5.549611e-01	9.604170e-01	-5.881818e-02	2.904250e-01	0.6962026128	0.1447492038	8.591907e-01	1.0000000000	3.703024e-02	5.059046e-01	8.441222e-01
1	9	Arih1	7.544484e+01	-5.409944e-02	6.046333e-01	9.693669e-01	-2.392445e-02	6.674111e-01	0.9085058045	0.4688777209	8.309481e-02	0.7851399459	8.238533e-02	1.383348e-01	5.532200e-01
1	9	Arih2	8.613277e+01	3.103227e-01	6.446612e-01	9.755004e-01	3.104299e-02	5.771083e-01	0.8725703111	0.3018654221	7.369801e-01	0.9750837092	4.061520e-02	4.655853e-01	8.259658e-01
1	10	Arl1	3.329644e+01	1.918993e-01	6.989269e-01	9.784937e-01	3.582491e-02	5.198602e-01	0.8454948212	-0.0776106360	5.308243e-01	0.9513365980	-2.703882e-02	6.272083e-01	8.968515e-01
1	16	Arl13b	1.539916e+01	8.355746e-02	7.678919e-01	9.923026e-01	3.893882e-02	4.842145e-01	0.8297199659	-0.5773540658	1.908928e-01	0.8585302812	-1.184318e-01	3.281408e-02	3.114347e-01
1	2	Arl14ep	4.777821e+01	-1.487717e-01	8.884922e-01	9.981584e-01	-5.242151e-02	3.461677e-01	0.7432714248	-0.0652713371	5.018105e-01	0.9490344849	-1.483355e-02	7.899312e-01	9.484091e-01
1	18	Arl14epl	1.685366e+02	-4.939225e-01	2.365733e-01	8.857314e-01	-9.295680e-02	9.433323e-02	0.4473594368	0.0964219872	8.190818e-01	0.9953643622	1.936196e-02	7.280351e-01	9.302499e-01
1	13	Arl15	1.398595e+01	-1.585328e-01	8.880998e-01	9.981584e-01	-2.832629e-02	6.108966e-01	0.8860708232	0.0500798018	5.775537e-01	0.9559567701	1.066394e-02	8.481248e-01	9.638157e-01
1	11	Arl16	2.027474e+01	5.780688e-02	2.818927e-01	9.010496e-01	1.001204e-02	8.573068e-01	0.9642459643	0.7694034705	1.767601e-01	0.8515439115	8.782955e-02	1.140326e-01	5.130830e-01
1	19	Arl2	1.021030e+02	-1.231382e+00	6.509679e-03	5.197761e-01	-8.577665e-02	1.227706e-01	0.5015724643	-0.3889479244	5.314673e-01	0.9513365980	-3.526906e-02	5.263619e-01	8.547046e-01
1	8	Arl2bp	2.665996e+01	-1.276103e+00	4.797314e-03	5.030371e-01	-1.876904e-01	6.717114e-04	0.0300763103	1.0715397159	2.769245e-02	0.6768119576	1.435408e-01	9.564742e-03	1.715274e-01
1	19	Arl3	3.805808e+01	4.429893e-01	5.445329e-01	9.604170e-01	7.926391e-02	1.539582e-01	0.5461733661	0.4583439804	5.569568e-01	0.9548125733	5.549973e-02	3.185464e-01	7.375999e-01
1	12	Arl4a	1.143566e+02	1.302634e-01	9.266240e-02	7.696474e-01	3.732231e-02	5.025526e-01	0.8388536241	0.0535794129	9.846585e-01	1.0000000000	3.711048e-02	5.049825e-01	8.441222e-01
1	1	Arl4c	2.804956e+01	2.433070e-01	4.725596e-01	9.438316e-01	-5.410530e-03	9.225957e-01	0.9817876469	-0.4644146249	1.908803e-01	0.8585302812	-4.293699e-02	4.404516e-01	8.120504e-01
1	2	Arl5a	3.443208e+01	-2.985772e-01	5.216414e-01	9.566759e-01	-2.119443e-02	7.034566e-01	0.9208221229	-0.7555591025	1.864566e-01	0.8579665708	-1.247104e-01	2.455260e-02	2.735822e-01
1	2	Arl5b	3.995891e+01	4.217157e-01	4.626086e-01	9.418785e-01	4.786210e-02	3.897809e-01	0.7733140134	0.2214806285	3.170907e-01	0.9095077581	1.159386e-02	8.350626e-01	9.602357e-01
1	16	Arl6	9.424454e+00	-1.550275e-01	8.102345e-01	9.923026e-01	-4.396539e-02	4.295713e-01	0.7998034776	0.3733114875	3.869750e-01	0.9312753538	7.455052e-02	1.800287e-01	6.110596e-01
1	7	Arl6ip1	7.195562e+02	-7.224418e-02	4.553804e-01	9.416313e-01	-2.689872e-02	6.289945e-01	0.8924405127	0.0323990948	6.385694e-01	0.9679673571	1.704158e-04	9.975582e-01	9.992406e-01
1	5	Arl6ip4	1.154902e+02	-1.277832e-01	7.411629e-01	9.854521e-01	-5.523071e-02	3.209014e-01	0.7236960102	0.0840952644	8.894952e-01	1.0000000000	-1.169865e-02	8.335935e-01	9.599622e-01
1	2	Arl6ip6	6.369216e+01	3.720718e-01	9.185320e-02	7.696474e-01	6.552504e-02	2.388028e-01	0.6478422953	-0.3682995799	4.315249e-01	0.9366811261	-8.478157e-02	1.271893e-01	5.349786e-01
1	1	Arl8a	1.913890e+01	1.579627e-01	7.092955e-01	9.786859e-01	-5.741964e-03	9.178703e-01	0.9811168019	0.8344193009	7.016092e-02	0.7851399459	8.992065e-02	1.056408e-01	4.992553e-01
1	6	Arl8b	8.375607e+01	1.186762e-01	5.878637e-01	9.632283e-01	-1.869251e-02	7.370859e-01	0.9309895668	-0.2478189455	8.125058e-01	0.9945845576	-1.048168e-02	8.506899e-01	9.644656e-01
1	3	Armc1	1.324140e+02	6.082290e-02	9.287883e-01	9.999875e-01	7.333710e-02	1.872407e-01	0.5906564824	0.1225629700	5.164817e-01	0.9508757740	3.525493e-02	5.265277e-01	8.547926e-01
1	5	Armc10	5.424288e+01	-5.722515e-02	7.041545e-01	9.786260e-01	2.726788e-02	6.242927e-01	0.8914584785	-0.5279558169	3.892824e-01	0.9312753538	-7.838711e-02	1.585783e-01	5.824615e-01
1	7	Armc5	2.691945e+01	-7.879131e-02	8.735445e-01	9.981584e-01	2.137852e-02	7.010039e-01	0.9194807637	0.3059833837	3.815288e-01	0.9291053305	1.095773e-02	8.439934e-01	9.627550e-01
1	8	Armc6	3.164944e+01	1.141445e-01	9.533993e-01	9.999875e-01	2.831950e-02	6.109822e-01	0.8860708232	-0.2230938804	6.920474e-01	0.9712827478	-2.707041e-02	6.268058e-01	8.967675e-01
1	9	Armc8	7.143673e+01	1.503093e-01	8.453327e-01	9.951716e-01	-8.383119e-04	9.879886e-01	0.9981534670	-0.0012442736	2.327735e-01	0.8865034635	-4.319677e-02	4.376883e-01	8.111882e-01
1	1	Armc9	1.690928e+01	1.882413e-01	7.623038e-01	9.923026e-01	3.377200e-02	5.440761e-01	0.8587824887	0.5275623024	3.563458e-01	0.9255942599	5.100242e-02	3.593978e-01	7.648024e-01
1	X	Armcx1	9.618637e+01	4.446884e-02	9.303343e-01	9.999875e-01	-1.173823e-02	8.330388e-01	0.9579725958	0.8437724173	1.534269e-01	0.8384923496	9.510961e-02	8.691710e-02	4.630919e-01
1	X	Armcx2	2.446028e+01	2.827344e-01	1.308145e-01	8.151209e-01	-7.775046e-03	8.889534e-01	0.9728801477	0.0246001356	9.400519e-01	1.0000000000	4.444923e-03	9.363775e-01	9.847051e-01
1	X	Armcx4	6.492580e+01	1.116968e-01	2.481602e-01	8.885365e-01	1.382078e-02	8.039723e-01	0.9492707069	-0.1416204709	4.703313e-01	0.9456384393	1.542397e-02	7.817764e-01	9.457082e-01
1	X	Armcx5	4.305559e+01	5.006863e-01	4.569010e-01	9.416313e-01	6.376916e-02	2.516493e-01	0.6591271187	-0.3857064611	6.941308e-01	0.9713267668	-2.220834e-02	6.899866e-01	9.193615e-01
1	10	Armt1	5.211794e+01	1.711828e-01	8.613053e-01	9.974436e-01	-1.174760e-02	8.329074e-01	0.9579725958	-0.0424333793	4.463799e-01	0.9396383770	-1.548109e-02	7.809888e-01	9.455349e-01
1	3	Arnt	2.045549e+01	1.840528e-02	1.952581e-01	8.550778e-01	-2.676092e-02	6.307535e-01	0.8933648131	0.0007114530	8.942344e-01	1.0000000000	-1.946907e-02	7.265905e-01	9.298997e-01
1	7	Arntl	1.362779e+01	-3.542433e-01	5.303863e-01	9.604170e-01	-2.540121e-02	6.482203e-01	0.9009737937	0.2725217034	7.328396e-01	0.9750837092	1.487619e-02	7.893414e-01	9.480826e-01
1	5	Arpc1a	1.808849e+02	-8.326191e-02	8.825730e-01	9.981584e-01	-2.497307e-02	6.537609e-01	0.9033527650	-0.0623514807	9.661969e-01	1.0000000000	-4.908512e-02	3.777677e-01	7.763078e-01
1	5	Arpc1b	5.073085e+01	-1.302377e-01	1.584586e-01	8.319224e-01	4.117025e-02	4.595055e-01	0.8169736956	0.7157466900	4.612388e-02	0.7412981028	8.727096e-02	1.163604e-01	5.165017e-01
1	1	Arpc2	2.723182e+02	2.161556e-02	7.058923e-01	9.786260e-01	2.949519e-02	5.962515e-01	0.8802471946	0.2393880825	3.286800e-01	0.9138183260	7.151836e-02	1.984447e-01	6.314290e-01
1	5	Arpc3	1.003667e+01	3.927776e-01	4.192058e-01	9.316257e-01	8.111763e-02	1.445266e-01	0.5330694528	0.1698041348	8.435715e-01	0.9986773977	2.496425e-02	6.538752e-01	9.052402e-01
1	6	Arpc4	7.013037e+01	2.696425e-01	1.994902e-01	8.550778e-01	2.092308e-02	7.070775e-01	0.9220934469	0.4093805261	9.253042e-02	0.7929667881	1.058129e-01	5.670578e-02	3.885524e-01
1	1	Arpc5	9.356976e+01	-1.283671e-01	8.026907e-01	9.923026e-01	-4.607171e-02	4.077786e-01	0.7869665140	0.6439122897	1.318492e-01	0.8384923496	7.881786e-02	1.562957e-01	5.790503e-01
1	2	Arpc5l	1.714783e+02	-3.103622e-01	2.183970e-01	8.707688e-01	-1.518779e-02	7.850358e-01	0.9434353074	-0.0627790985	8.928422e-01	1.0000000000	-4.186017e-02	4.520108e-01	8.173013e-01
1	9	Arpp19	5.992006e+02	-8.799856e-02	7.750528e-01	9.923026e-01	7.179959e-03	8.974039e-01	0.9755019166	-0.0461552816	9.334293e-01	1.0000000000	3.930890e-02	4.798656e-01	8.332912e-01
1	7	Arrb1	9.636571e+00	-7.155598e-03	5.158933e-01	9.537226e-01	-5.846974e-02	2.932971e-01	0.6986258084	-0.0602101252	9.153501e-01	1.0000000000	-3.134372e-02	5.734225e-01	8.743208e-01
1	11	Arrb2	1.834643e+01	-4.053236e-01	4.920532e-01	9.491245e-01	-8.766582e-02	1.147111e-01	0.4877932706	0.4429692381	4.723954e-01	0.9456384393	4.210370e-02	4.493817e-01	8.168958e-01
1	2	Arrdc1	1.304104e+01	-2.205121e-01	7.981604e-01	9.923026e-01	-3.865137e-02	4.874488e-01	0.8312864251	-1.1225263850	2.487839e-03	0.4206795945	-1.999405e-01	2.864199e-04	2.361627e-02
1	13	Arrdc3	6.351102e+01	7.950653e-01	1.676615e-01	8.374940e-01	7.722267e-02	1.648746e-01	0.5606362090	-0.1263762264	6.660676e-01	0.9707317390	-5.104727e-02	3.589749e-01	7.643409e-01
1	7	Arrdc4	9.092320e+01	-9.085719e-01	1.458955e-02	5.811079e-01	-6.217603e-02	2.637134e-01	0.6717209756	-1.4126191542	4.512092e-03	0.4530048664	-1.639589e-01	3.031658e-03	9.402169e-02
1	8	Arv1	1.892525e+01	2.753711e-01	6.193504e-01	9.740652e-01	7.035943e-02	2.058341e-01	0.6110303103	-0.6009151613	3.039185e-01	0.9065629452	-1.205916e-01	2.973842e-02	2.979194e-01
1	16	Arvcf	3.141104e+01	1.403385e-01	3.807349e-01	9.251853e-01	2.956314e-02	5.954051e-01	0.8797188143	0.4891421648	4.974925e-01	0.9487135386	6.964494e-02	2.104877e-01	6.451746e-01
1	X	Arxes1	7.137007e+01	-3.092473e-01	7.050250e-01	9.786260e-01	-6.181913e-02	2.664696e-01	0.6740583715	0.0035506484	3.669141e-02	0.7172486881	1.576035e-02	7.771411e-01	9.439634e-01
1	X	Arxes2	7.717533e+01	-3.630047e-01	6.518869e-01	9.766917e-01	-5.591254e-02	3.149546e-01	0.7175532011	-0.3741825368	1.864494e-01	0.8579665708	-4.364598e-02	4.329338e-01	8.080643e-01
1	19	As3mt	1.661903e+01	1.535310e-01	8.752336e-01	9.981584e-01	-1.822303e-02	7.434548e-01	0.9326553624	0.3973570040	2.568932e-01	0.8914157693	-4.491790e-03	9.357081e-01	9.845839e-01
1	8	Asah1	6.303286e+01	-5.353575e-01	1.826055e-01	8.494221e-01	-9.895966e-02	7.482721e-02	0.4065465747	0.9473484786	4.008999e-02	0.7255348057	1.081161e-01	5.149972e-02	3.749177e-01
1	15	Asap1	4.193449e+01	3.543990e-01	5.396646e-01	9.604170e-01	8.005013e-02	1.499026e-01	0.5398892131	0.5756130528	4.320806e-01	0.9366811261	4.784198e-02	3.899805e-01	7.834270e-01
1	12	Asap2	1.341153e+01	-1.673054e-01	2.504610e-01	8.901902e-01	1.049745e-02	8.504678e-01	0.9628594354	-0.9163512224	2.122390e-02	0.6653404183	-1.292054e-01	1.980170e-02	2.474908e-01
1	1	Asb1	3.547295e+01	3.149769e-01	2.069754e-01	8.550778e-01	6.399272e-02	2.499876e-01	0.6578882691	0.4057966902	5.533895e-01	0.9541927014	3.245683e-02	5.598778e-01	8.702769e-01
1	13	Asb13	7.914323e+00	-4.114640e-01	2.438224e-01	8.866710e-01	-1.497034e-01	6.857833e-03	0.1239167457	0.3529584381	1.739634e-01	0.8492860587	9.250826e-02	9.594020e-02	4.817655e-01
1	11	Asb3	2.300335e+01	2.121196e-01	7.459312e-01	9.868359e-01	1.153529e-02	8.358841e-01	0.9587125241	-0.0129722917	7.087340e-01	0.9723610367	-6.594063e-03	9.057353e-01	9.780108e-01
1	2	Asb6	5.106764e+01	-5.618519e-01	1.517123e-01	8.310707e-01	-5.023190e-02	3.667121e-01	0.7572620976	0.5951827971	1.710326e-02	0.6288841735	5.067085e-02	3.625340e-01	7.672958e-01
1	7	Asb7	2.088959e+01	-3.575973e-01	4.136108e-01	9.284660e-01	-2.328157e-02	6.758345e-01	0.9112560791	0.2656919687	6.893641e-01	0.9712827478	-5.803534e-04	9.916845e-01	9.975965e-01
1	15	Asb8	2.295349e+01	-4.917136e-01	2.169128e-02	6.244010e-01	-1.152460e-02	8.360340e-01	0.9587125241	1.1468078617	6.462504e-03	0.4790524745	1.314265e-01	1.776463e-02	2.334167e-01
1	10	Ascc1	3.163134e+01	-5.688320e-01	1.926130e-02	6.119580e-01	-8.373694e-02	1.319595e-01	0.5144952869	0.0168971443	9.499994e-01	1.0000000000	-4.956411e-02	3.731253e-01	7.735696e-01
1	11	Ascc2	4.194753e+01	-3.415754e-01	2.490880e-01	8.892492e-01	-8.139036e-02	1.431770e-01	0.5314503481	0.4782713344	5.632331e-01	0.9559567701	4.352710e-02	4.341892e-01	8.088240e-01
1	10	Ascc3	7.891794e+01	6.065066e-01	1.992008e-01	8.550778e-01	1.070997e-01	5.374589e-02	0.3500339064	0.5090374226	1.956615e-01	0.8612505806	8.421209e-02	1.297729e-01	5.396461e-01
1	7	Ascl2	2.709348e+01	3.331156e-01	5.988569e-01	9.674002e-01	1.459553e-02	7.932253e-01	0.9460992481	-0.4823318669	3.484869e-01	0.9228578984	-6.570026e-02	2.375466e-01	6.725259e-01
1	10	Asf1a	1.764001e+02	5.016699e-01	5.333981e-02	7.253884e-01	1.347614e-01	1.504953e-02	0.1917324841	-0.4689547150	8.030651e-02	0.7851399459	-1.016303e-01	6.727277e-02	4.188068e-01
1	8	Asf1b	4.435259e+01	1.957001e-01	4.504151e-01	9.393717e-01	4.569283e-02	4.116496e-01	0.7894391251	0.3133366667	2.618711e-01	0.8940381722	4.414693e-02	4.276669e-01	8.050729e-01
1	3	Ash1l	7.475872e+01	-1.010775e-01	6.274943e-01	9.748895e-01	1.351662e-02	8.082018e-01	0.9509926078	0.4405295330	6.240411e-01	0.9614368159	5.727625e-02	3.032780e-01	7.266152e-01
1	8	Ash2l	5.819222e+02	9.517738e-02	6.995379e-01	9.784937e-01	6.331725e-02	2.550318e-01	0.6629326518	-0.1696792261	4.320153e-01	0.9366811261	-3.588695e-02	5.189385e-01	8.510054e-01
1	5	Asl	3.373752e+00	3.539229e-01	1.297757e-01	8.151209e-01	8.985605e-02	1.058925e-01	0.4728082532	0.0845375767	9.285958e-01	1.0000000000	-3.156554e-02	5.707111e-01	8.735683e-01
1	8	Asna1	1.710144e+01	-2.650118e-01	5.959637e-01	9.655827e-01	-3.878337e-02	4.859621e-01	0.8303540088	-0.1849959867	5.917282e-01	0.9562044338	-3.476866e-02	5.322502e-01	8.574795e-01
1	6	Asns	4.018141e+02	-1.802394e-01	4.503569e-01	9.393717e-01	-8.162404e-02	1.420283e-01	0.5302160042	0.1528042747	3.225622e-01	0.9095077581	1.314408e-01	1.775217e-02	2.334077e-01
1	1	Asnsd1	3.784447e+01	4.584316e-01	2.078706e-01	8.550778e-01	3.420755e-02	5.388921e-01	0.8558690721	-0.2951652133	7.788782e-01	0.9852676502	-4.999885e-02	3.689423e-01	7.709757e-01
1	4	Asph	4.481753e+01	5.148459e-01	3.441656e-01	9.163471e-01	3.397725e-02	5.416301e-01	0.8571824804	0.9077595145	1.328667e-01	0.8384923496	1.103680e-01	4.680068e-02	3.595222e-01
1	1	Aspm	1.625244e+02	-3.839336e-01	3.784944e-01	9.250069e-01	-3.328417e-02	5.499116e-01	0.8609749244	0.0716294551	8.210833e-01	0.9953643622	4.236923e-02	4.465250e-01	8.158294e-01
1	19	Asrgl1	2.784321e+01	2.298263e-01	1.015854e-01	7.879459e-01	2.801778e-02	6.147882e-01	0.8875211671	-0.3687763571	5.347027e-01	0.9513365980	-4.640138e-02	4.044281e-01	7.907831e-01
1	2	Ass1	1.271598e+01	-6.029187e-01	1.478998e-01	8.310707e-01	-1.343483e-01	1.536482e-02	0.1939762391	0.3595809937	3.016372e-01	0.9065629452	7.417167e-02	1.822580e-01	6.132550e-01
1	9	Aste1	1.437776e+01	-1.603606e-01	8.929751e-01	9.981584e-01	-1.823554e-02	7.432849e-01	0.9326144493	0.0370089078	8.460103e-01	0.9986773977	-5.226124e-02	3.476462e-01	7.573204e-01
1	2	Asxl1	1.781220e+02	-1.456573e-01	7.964537e-01	9.923026e-01	-1.625215e-02	7.703782e-01	0.9396534054	-0.0396433086	8.205885e-01	0.9953643622	2.046142e-02	7.132530e-01	9.267024e-01
1	12	Asxl2	1.178974e+02	7.400857e-01	5.309394e-02	7.253884e-01	1.258526e-01	2.326061e-02	0.2377591180	-0.6333708904	1.244492e-01	0.8384923496	-8.014840e-02	1.494015e-01	5.687353e-01
1	19	Atad1	7.246701e+01	6.788090e-02	5.855148e-01	9.632283e-01	-2.506244e-02	6.526027e-01	0.9031094965	-0.6088320712	5.406141e-02	0.7585400464	-9.109055e-02	1.011632e-01	4.915609e-01
1	15	Atad2	2.854253e+02	2.460980e-01	5.372146e-01	9.604170e-01	4.878990e-02	3.806465e-01	0.7678699834	-0.5301516750	7.269657e-02	0.7851399459	-7.694638e-02	1.663957e-01	5.923379e-01
1	12	Atad2b	6.642018e+01	-6.242586e-01	2.537241e-01	8.917663e-01	-1.194243e-01	3.136858e-02	0.2755872513	0.6170381312	3.197337e-01	0.9095077581	9.830402e-02	7.678360e-02	4.413464e-01
1	4	Atad3a	1.716902e+02	1.208152e-01	7.726600e-01	9.923026e-01	7.155962e-02	1.981853e-01	0.6024855635	-0.3355770554	4.051647e-01	0.9327597060	-4.646234e-02	4.038104e-01	7.903666e-01
1	11	Atad5	1.858514e+02	7.764621e-01	4.372577e-02	7.015569e-01	1.094009e-01	4.877275e-02	0.3358693943	-0.1388231421	2.157746e-01	0.8737568156	1.981890e-02	7.218790e-01	9.291701e-01
1	17	Atat1	8.125216e+00	-2.190907e-01	2.379582e-01	8.866710e-01	-8.874085e-02	1.103134e-01	0.4803771674	0.2721185287	4.797163e-01	0.9456384393	3.713278e-02	5.047264e-01	8.441222e-01
1	7	Ate1	9.582011e+01	6.976758e-01	1.662137e-01	8.363463e-01	6.068480e-02	2.753604e-01	0.6825644753	0.0343735373	9.904638e-01	1.0000000000	8.663603e-03	8.763590e-01	9.706106e-01
1	15	Atf1	6.818690e+01	-1.863897e-02	9.001437e-01	9.987871e-01	-3.268850e-02	5.570783e-01	0.8643402247	-0.3948285826	4.792050e-01	0.9456384393	-6.288140e-02	2.583239e-01	6.920841e-01
1	2	Atf2	1.268288e+02	2.999970e-01	2.205913e-01	8.741176e-01	7.151943e-02	1.984380e-01	0.6026874233	0.1156580450	6.616251e-01	0.9701742948	3.330308e-02	5.496848e-01	8.659481e-01
1	1	Atf3	9.837195e+00	1.637882e-01	5.969710e-01	9.660379e-01	-3.152121e-02	5.712524e-01	0.8709136104	-0.1187792118	8.564665e-01	1.0000000000	4.971340e-03	9.288615e-01	9.830452e-01
1	15	Atf4	6.879988e+02	1.514604e-01	5.340848e-01	9.604170e-01	9.843885e-02	7.637791e-02	0.4097072929	-0.2558248058	2.124717e-01	0.8683630667	-6.711272e-02	2.274585e-01	6.637999e-01
1	7	Atf5	1.410466e+01	1.955095e-01	6.226114e-01	9.742826e-01	6.781948e-02	2.227203e-01	0.6319349551	0.0115365748	4.839200e-01	0.9456384393	2.381015e-03	9.658936e-01	9.908001e-01
1	1	Atf6	8.495611e+01	5.997949e-02	6.375118e-01	9.748895e-01	-3.077392e-02	5.804154e-01	0.8742634447	0.4283230333	3.895487e-01	0.9312753538	3.238874e-02	5.607019e-01	8.704168e-01
1	17	Atf6b	2.873205e+01	-2.373809e-02	8.740707e-01	9.981584e-01	-3.907493e-02	4.826870e-01	0.8290722872	0.4881935099	4.863660e-01	0.9467788074	4.397962e-02	4.294218e-01	8.061354e-01
1	15	Atf7	2.388017e+01	-1.570415e-01	8.334301e-01	9.933835e-01	-1.475907e-02	7.909616e-01	0.9451495298	-0.0469090692	5.313752e-01	0.9513365980	-7.644845e-03	8.908013e-01	9.745007e-01
1	6	Atf7ip	1.331215e+02	1.190666e-02	8.416638e-01	9.951716e-01	2.297267e-02	6.798965e-01	0.9124384634	0.1127976627	5.884146e-01	0.9562044338	4.822760e-02	3.861667e-01	7.811635e-01
1	16	Atf7ip2	3.168620e+01	-5.522309e-02	9.785528e-01	9.999875e-01	-1.106658e-02	8.424638e-01	0.9601108707	0.1735172004	3.679522e-01	0.9278279349	-4.613028e-03	9.339767e-01	9.842104e-01
1	15	Atg101	1.400735e+02	-4.862591e-01	1.304162e-01	8.151209e-01	-1.059525e-01	5.637823e-02	0.3566680337	0.7488209222	8.030274e-02	0.7851399459	9.712144e-02	8.041715e-02	4.497736e-01
1	18	Atg12	7.802217e+01	9.191740e-02	8.662205e-01	9.981584e-01	4.392910e-02	4.299526e-01	0.8000113885	-0.3359308446	2.652751e-01	0.8940381722	-3.237079e-02	5.609192e-01	8.706638e-01
1	2	Atg13	4.679290e+01	1.747075e-01	8.758575e-01	9.981584e-01	1.788435e-03	9.743785e-01	0.9948758807	0.8465679486	1.450359e-01	0.8384923496	1.243343e-01	2.499133e-02	2.756955e-01
1	14	Atg14	1.052318e+02	-5.033606e-01	9.569480e-02	7.717215e-01	-8.616362e-02	1.210849e-01	0.4994145360	-0.0476986039	4.749939e-01	0.9456384393	2.859639e-02	6.074984e-01	8.893296e-01
1	1	Atg16l1	9.157674e+01	1.979687e-01	4.958550e-01	9.503612e-01	7.201933e-02	1.953110e-01	0.5993043062	-0.1972731103	7.356743e-01	0.9750837092	-1.527445e-02	7.838393e-01	9.462679e-01
1	19	Atg2a	4.441623e+01	-7.327390e-01	2.026606e-01	8.550778e-01	-9.370560e-02	9.169847e-02	0.4417544460	0.1898977422	8.898369e-01	1.0000000000	1.618150e-02	7.713487e-01	9.418232e-01
1	12	Atg2b	3.499631e+01	5.675241e-01	3.768283e-01	9.250069e-01	7.612555e-02	1.709766e-01	0.5694155039	0.2002320333	8.752532e-01	1.0000000000	3.730688e-02	5.027294e-01	8.431141e-01
1	16	Atg3	3.623243e+01	-2.984013e-01	7.460952e-01	9.869120e-01	-4.357265e-02	4.337079e-01	0.8031669703	-0.3419329753	6.082251e-01	0.9604849088	-6.907453e-02	2.142569e-01	6.484488e-01
1	1	Atg4b	3.933223e+01	-3.821857e-02	9.068639e-01	9.991945e-01	-1.263532e-02	8.204876e-01	0.9541283514	-0.1918575743	7.824294e-01	0.9870815246	-1.134062e-02	8.386155e-01	9.611319e-01
1	9	Atg4d	2.480154e+01	7.684533e-01	1.076496e-01	7.968860e-01	1.531149e-01	5.674656e-03	0.1109794834	0.3083273460	6.924552e-01	0.9712827478	2.841972e-02	6.097202e-01	8.899708e-01
1	10	Atg5	7.139357e+01	1.914223e-01	8.652896e-01	9.981584e-01	-2.317993e-03	9.667958e-01	0.9935464029	0.1680344552	8.552255e-01	1.0000000000	1.163322e-02	8.345108e-01	9.602335e-01
1	6	Atg7	1.738271e+01	-9.049102e-02	9.608678e-01	9.999875e-01	-3.145468e-02	5.720655e-01	0.8713430437	0.0050612362	8.587057e-02	0.7855885735	-3.083327e-02	5.796851e-01	8.772233e-01
1	1	Atic	1.949648e+02	1.170136e-01	5.855012e-01	9.632283e-01	4.647377e-02	4.036946e-01	0.7837709799	-0.1490566360	6.835608e-01	0.9712827478	-2.527451e-02	6.498578e-01	9.043026e-01
1	17	Atl2	1.023358e+02	4.646653e-01	2.869174e-01	9.017700e-01	8.593455e-02	1.220806e-01	0.5005332963	-0.3453318596	4.569384e-01	0.9411603178	-3.649471e-02	5.120807e-01	8.477332e-01
1	19	Atl3	3.687647e+01	-7.017684e-02	1.253031e-01	8.150704e-01	1.011848e-02	8.558061e-01	0.9638251721	-0.1170436412	8.010404e-01	0.9929981882	-2.713869e-02	6.259363e-01	8.963793e-01
1	9	Atm	9.093927e+01	2.156815e-01	8.669262e-01	9.981584e-01	1.996437e-02	7.199229e-01	0.9261518311	0.2665440737	8.212624e-01	0.9953643622	1.935347e-02	7.281496e-01	9.302651e-01
1	8	Atmin	1.001102e+02	-8.276888e-01	6.525785e-02	7.363440e-01	-7.216031e-02	1.944357e-01	0.5978571484	-0.0677118311	9.728849e-01	1.0000000000	8.347441e-03	8.808369e-01	9.721216e-01
1	11	Atox1	7.021665e+02	-3.860938e-02	7.364362e-01	9.834140e-01	-7.669424e-02	1.677930e-01	0.5650050074	-0.3080288871	6.144542e-02	0.7716775310	-5.324664e-02	3.386188e-01	7.505660e-01
1	5	Atp10d	2.184543e+01	1.322338e-01	6.358892e-01	9.748895e-01	3.052985e-02	5.834228e-01	0.8751126074	0.3206885929	2.439125e-03	0.4206795945	5.522767e-02	3.209281e-01	7.390250e-01
1	8	Atp11a	2.303418e+01	5.701626e-02	9.360818e-01	9.999875e-01	-3.227607e-02	5.620668e-01	0.8666461718	-0.6345739939	2.380572e-01	0.8865034635	-8.432602e-02	1.292529e-01	5.388537e-01
1	3	Atp11b	7.269274e+01	2.998016e-01	6.895168e-01	9.784937e-01	7.689870e-02	1.666593e-01	0.5634836132	0.1249241554	9.504822e-01	1.0000000000	3.488970e-02	5.308228e-01	8.567051e-01
1	X	Atp11c	5.647401e+01	2.452680e-01	1.661337e-01	8.363463e-01	8.245383e-02	1.380062e-01	0.5246523616	0.3361512835	1.384461e-01	0.8384923496	4.662658e-02	4.021489e-01	7.895451e-01
1	8	Atp13a1	1.208110e+02	2.384878e-01	6.060507e-01	9.693669e-01	4.529706e-02	4.157161e-01	0.7921492379	0.0598277289	7.600134e-01	0.9802517365	5.003475e-02	3.685983e-01	7.706675e-01
1	4	Atp13a2	1.177284e+01	-2.879806e-01	4.674755e-01	9.418785e-01	-1.108228e-01	4.589676e-02	0.3264206367	0.1796333511	6.047959e-01	0.9604849088	6.627699e-03	9.052568e-01	9.780108e-01
1	16	Atp13a3	1.407219e+02	6.876711e-02	6.676498e-01	9.784468e-01	3.291541e-02	5.543429e-01	0.8628202329	0.1577170179	3.764685e-01	0.9288531572	5.904790e-02	2.885418e-01	7.165178e-01
1	3	Atp1a1	3.703082e+01	6.203606e-01	1.099481e-01	8.022991e-01	1.537852e-01	5.465000e-03	0.1082035014	-0.0826368253	5.253734e-01	0.9508757740	5.606522e-02	3.136328e-01	7.337524e-01
1	1	Atp1a2	1.804089e+01	-1.117428e-01	7.858383e-01	9.923026e-01	7.885942e-03	8.873799e-01	0.9723835255	-0.2690666735	7.325166e-01	0.9750837092	-1.946957e-03	9.721084e-01	9.924814e-01
1	7	Atp1a3	1.163774e+01	9.203188e-01	6.870295e-03	5.218045e-01	1.598987e-01	3.850870e-03	0.0890395590	-0.4925906314	1.515422e-01	0.8384923496	-1.145387e-01	3.904466e-02	3.331364e-01
1	1	Atp1b1	2.104936e+02	2.942123e-01	3.249278e-01	9.127818e-01	9.608395e-02	8.371827e-02	0.4252269439	-0.0738405772	2.898846e-01	0.9061613476	6.395393e-02	2.502753e-01	6.847580e-01
1	9	Atp1b3	2.240490e+02	-2.689304e-02	9.657224e-01	9.999875e-01	1.288201e-02	8.170441e-01	0.9533459619	0.1430419067	1.688336e-01	0.8454572689	8.905482e-02	1.090543e-01	5.032756e-01
1	10	Atp23	2.056935e+01	-5.505422e-01	1.399596e-01	8.208009e-01	-6.582730e-02	2.366387e-01	0.6461287808	0.1793158358	6.647891e-01	0.9707317390	-3.791910e-02	4.957403e-01	8.396762e-01
1	5	Atp2a2	1.962454e+02	4.985801e-01	3.069415e-02	6.538207e-01	1.017254e-01	6.701578e-02	0.3863511312	-0.1760780537	4.642713e-01	0.9428449391	-3.719825e-02	5.039749e-01	8.438982e-01
1	10	Atp2b1	1.582990e+02	-4.136308e-01	4.454282e-01	9.381870e-01	-1.594401e-02	7.746135e-01	0.9406217276	0.2354179042	7.733828e-01	0.9828738179	3.506743e-02	5.287305e-01	8.558597e-01
1	1	Atp2b4	5.024909e+01	5.899177e-01	3.381265e-01	9.163471e-01	6.281212e-02	2.588498e-01	0.6667962565	-0.3996153922	6.881581e-01	0.9712827478	-5.389418e-02	3.327689e-01	7.465590e-01
1	9	Atp2c1	6.146732e+01	1.327078e-01	1.813103e-01	8.494221e-01	8.206144e-02	1.398971e-01	0.5272636093	-0.7013592410	2.695358e-01	0.8951595633	-1.190801e-01	3.186364e-02	3.066440e-01
1	18	Atp5a1	1.407110e+03	9.963600e-03	9.935072e-01	9.999875e-01	3.159723e-02	5.703242e-01	0.8704214779	-0.0579269651	8.371735e-01	0.9986488442	2.810655e-02	6.134886e-01	8.911236e-01
1	10	Atp5b	2.163686e+03	3.762068e-02	8.661407e-01	9.981584e-01	1.668291e-02	7.644689e-01	0.9382106850	-0.0368575477	8.856611e-01	1.0000000000	2.654467e-02	6.333453e-01	8.985739e-01
1	2	Atp5c1	5.919099e+02	1.246720e-01	5.132037e-01	9.531169e-01	6.383406e-02	2.511661e-01	0.6586520519	0.0147135216	9.925461e-01	1.0000000000	8.250677e-02	1.376963e-01	5.520349e-01
1	10	Atp5d	4.667296e+02	-1.119963e-01	7.326670e-01	9.821928e-01	-5.620159e-02	3.124554e-01	0.7153617712	0.0045370620	9.995494e-01	1.0000000000	4.892839e-02	3.790992e-01	7.767936e-01
1	2	Atp5e	5.348340e+02	1.112304e-01	5.667655e-01	9.608915e-01	5.787409e-02	2.982506e-01	0.7035150284	0.0229473665	9.796335e-01	1.0000000000	3.130233e-02	5.737403e-01	8.743817e-01
1	3	Atp5f1	5.140299e+02	6.626603e-02	7.726873e-01	9.923026e-01	3.360561e-02	5.460631e-01	0.8595222458	0.0215686580	9.769738e-01	1.0000000000	2.782410e-02	6.170592e-01	8.926296e-01
1	2	Atp5g3	1.847151e+03	4.076394e-02	8.983405e-01	9.981584e-01	-1.256620e-02	8.214530e-01	0.9543619898	-0.0580925537	8.302556e-01	0.9976849465	-5.383042e-03	9.229475e-01	9.815027e-01
1	11	Atp5h	2.521619e+02	2.660052e-01	6.165016e-02	7.345174e-01	9.067094e-02	1.027515e-01	0.4653922175	0.1103130821	6.872095e-01	0.9712827478	1.328691e-01	1.659768e-02	2.250056e-01
1	16	Atp5j	6.965165e+02	1.318895e-01	5.488036e-01	9.604170e-01	3.057872e-02	5.828200e-01	0.8749704990	0.0276804142	9.820082e-01	1.0000000000	1.869400e-02	7.369320e-01	9.326659e-01
1	5	Atp5j2	5.678047e+02	4.404890e-02	9.092831e-01	9.992929e-01	-1.627801e-02	7.700232e-01	0.9396534054	0.0115332606	9.945819e-01	1.0000000000	8.946918e-03	8.722821e-01	9.703102e-01
1	5	Atp5k	4.871145e+02	-2.431734e-01	1.330627e-01	8.168614e-01	-8.418890e-02	1.298790e-01	0.5121724846	-0.0664231374	5.890467e-01	0.9562044338	1.692692e-02	7.610047e-01	9.391239e-01
1	2	Atp5k-ps2	4.978867e+00	-1.460136e-01	5.267182e-01	9.579512e-01	-3.878493e-02	4.859446e-01	0.8303540088	0.1049978499	2.387737e-01	0.8867641905	3.408334e-02	5.403680e-01	8.619312e-01
1	9	Atp5l	2.086567e+01	1.805689e-01	6.335630e-01	9.748895e-01	1.557220e-02	7.797329e-01	0.9420932222	0.1666800929	8.979854e-01	1.0000000000	4.688729e-02	3.995197e-01	7.881216e-01
1	16	Atp5o	6.288059e+02	-2.052857e-01	1.455153e-01	8.282214e-01	-7.141559e-02	1.990921e-01	0.6037033768	-0.0093727162	9.963660e-01	1.0000000000	3.562337e-02	5.220146e-01	8.524059e-01
1	12	Atp5s	2.600190e+01	-2.633314e-01	5.819363e-01	9.632283e-01	-3.305074e-02	5.527146e-01	0.8619853015	0.5866471109	1.380878e-01	0.8384923496	1.970481e-02	7.234145e-01	9.294972e-01
1	X	Atp6ap1	1.148514e+02	1.628256e-01	7.144094e-01	9.786859e-01	1.438189e-02	7.961849e-01	0.9466180720	0.7788095144	2.175591e-02	0.6676155979	1.311769e-01	1.798410e-02	2.341195e-01
1	X	Atp6ap2	1.283176e+02	-1.962837e-01	6.270955e-01	9.746552e-01	-3.206189e-02	5.646659e-01	0.8682667436	0.9805997965	1.011735e-02	0.5391506107	1.960181e-01	3.784165e-04	2.791695e-02
1	11	Atp6v0a1	2.653753e+01	-2.266581e-01	3.992678e-01	9.251853e-01	4.658441e-03	9.333283e-01	0.9850776361	0.4741340171	3.174028e-01	0.9095077581	3.510667e-02	5.282691e-01	8.556491e-01
1	5	Atp6v0a2	3.614428e+01	-4.062153e-01	5.530824e-01	9.604170e-01	-2.301542e-02	6.793337e-01	0.9122010628	-0.1660951403	4.604504e-01	0.9413924328	-8.167148e-03	8.833921e-01	9.727377e-01
1	4	Atp6v0b	2.088719e+02	-2.569268e-01	4.528104e-01	9.401167e-01	-1.035035e-01	6.235624e-02	0.3737830018	0.5814633724	2.380467e-02	0.6768119576	1.678330e-01	2.400938e-03	8.283629e-02
1	8	Atp6v0d1	1.816981e+02	1.649702e-01	4.591247e-01	9.416313e-01	6.926470e-03	9.010072e-01	0.9764084823	-0.0016029217	9.817989e-01	1.0000000000	1.194870e-02	8.300902e-01	9.589684e-01
1	17	Atp6v0e	2.582082e+02	6.308650e-01	1.856995e-02	6.058774e-01	1.263471e-01	2.271972e-02	0.2349586139	-0.5214318484	1.016391e-01	0.8107362352	-5.286348e-02	3.421110e-01	7.535582e-01
1	6	Atp6v0e2	2.046773e+01	6.404884e-02	9.847234e-01	9.999875e-01	-1.117829e-02	8.408946e-01	0.9597672035	-0.2304943884	7.152434e-01	0.9723610367	-3.878984e-02	4.858893e-01	8.357719e-01
1	16	Atp6v1a	2.443803e+02	1.860813e-01	6.114893e-01	9.705583e-01	1.122531e-01	4.314836e-02	0.3182223751	-0.3411455234	2.210913e-01	0.8766551766	-1.932735e-02	7.285021e-01	9.304324e-01
1	8	Atp6v1b2	1.674565e+02	3.363057e-01	5.014757e-01	9.510318e-01	6.678052e-02	2.299045e-01	0.6401354768	0.1641620333	5.193126e-01	0.9508757740	8.587989e-02	1.223191e-01	5.262061e-01
1	15	Atp6v1c1	1.758419e+02	2.428351e-01	7.076933e-01	9.786859e-01	6.172763e-02	2.671794e-01	0.6747039340	0.0861230390	6.155997e-02	0.7716775310	-1.822762e-02	7.433924e-01	9.339704e-01
1	12	Atp6v1d	1.984165e+02	2.765352e-01	1.650795e-02	5.829815e-01	9.724783e-03	8.613589e-01	0.9649780924	0.1174794011	8.343274e-01	0.9986488442	2.985584e-02	5.917653e-01	8.832041e-01
1	6	Atp6v1e1	2.475490e+02	4.276499e-02	4.909243e-01	9.484789e-01	-1.287310e-02	8.171684e-01	0.9533459619	0.1432773415	2.266738e-01	0.8810284231	4.526379e-02	4.160590e-01	7.966373e-01
1	6	Atp6v1f	1.637714e+02	1.683148e-01	5.874467e-01	9.632283e-01	-1.726146e-02	7.565537e-01	0.9365797409	-0.4141563425	6.150906e-02	0.7716775310	-1.176812e-01	3.394474e-02	3.150289e-01
1	4	Atp6v1g1	4.456751e+01	3.543790e-01	3.880163e-01	9.251853e-01	6.645090e-02	2.322176e-01	0.6417550416	0.1473228738	6.560584e-01	0.9686623125	7.860600e-02	1.574153e-01	5.811276e-01
1	1	Atp6v1h	1.233298e+02	4.073675e-01	3.544551e-01	9.192175e-01	1.094693e-01	4.863116e-02	0.3357667585	-0.2861039062	5.369121e-01	0.9515911454	-6.142224e-02	2.695578e-01	7.007482e-01
1	5	Atp8a1	1.750881e+01	3.072837e-01	3.733171e-01	9.237889e-01	9.463475e-02	8.851129e-02	0.4345613146	0.3263861624	3.120110e-01	0.9085999070	1.179690e-02	8.322166e-01	9.596119e-01
1	3	Atp8b2	1.854732e+01	8.832012e-02	9.355787e-01	9.999875e-01	5.344133e-03	9.235426e-01	0.9821193498	0.6914922967	1.053913e-01	0.8181615166	9.045103e-02	1.035918e-01	4.948721e-01
1	2	Atp9a	3.436153e+01	-4.374865e-01	5.633337e-01	9.608915e-01	-7.927246e-02	1.539137e-01	0.5461733661	0.1662616125	2.987368e-01	0.9065629452	-7.640374e-03	8.908647e-01	9.745007e-01
1	18	Atp9b	4.580660e+01	-5.179343e-01	4.478506e-01	9.390497e-01	-6.848782e-02	2.181842e-01	0.6272669384	0.1825499618	6.030245e-01	0.9601608759	-1.783808e-02	7.486901e-01	9.355989e-01
1	4	Atpaf1	3.959910e+01	-1.302957e-01	9.104306e-01	9.995014e-01	-1.388790e-02	8.030397e-01	0.9489469674	0.7310446562	1.910238e-01	0.8585302812	8.398797e-02	1.308008e-01	5.411546e-01
1	11	Atpaf2	3.408109e+01	7.224860e-01	1.369309e-01	8.177060e-01	6.730963e-02	2.262255e-01	0.6356636441	1.3431207268	5.428447e-03	0.4776927836	1.308253e-01	1.829718e-02	2.365500e-01
1	4	Atpif1	1.130759e+03	-1.039703e-01	5.842923e-01	9.632283e-01	-3.318981e-02	5.510438e-01	0.8613890243	0.0514316913	9.066076e-01	1.0000000000	9.933966e-02	7.372432e-02	4.343994e-01
1	9	Atr	8.482654e+01	5.058759e-02	4.527752e-02	7.026605e-01	3.461943e-02	5.340126e-01	0.8532025664	0.7164632076	2.076690e-02	0.6653404183	7.760475e-02	1.627884e-01	5.885315e-01
1	5	Atraid	6.229373e+01	1.389104e-01	4.683556e-01	9.418785e-01	2.729890e-03	9.609000e-01	0.9920761380	-0.1669068081	8.768505e-01	1.0000000000	-8.466142e-03	8.791552e-01	9.718061e-01
1	2	Atrn	2.617358e+01	-4.203146e-02	9.795316e-01	9.999875e-01	-2.385132e-02	6.683672e-01	0.9085555669	0.9437622715	5.175209e-02	0.7535800524	1.198550e-01	3.075841e-02	3.025476e-01
1	X	Atrx	1.776507e+03	-6.490881e-02	7.736178e-01	9.923026e-01	-2.702221e-02	6.274200e-01	0.8923062572	0.2453008648	3.158351e-02	0.6915905386	2.064569e-01	1.837161e-04	1.780686e-02
1	15	Atxn10	5.025608e+02	1.234304e-01	6.163569e-01	9.731067e-01	4.952175e-02	3.735345e-01	0.7622866332	0.0539076429	9.419486e-01	1.0000000000	5.850838e-02	2.928099e-01	7.197839e-01
1	8	Atxn1l	2.157924e+01	4.570493e-01	4.490184e-01	9.393717e-01	1.128507e-01	4.204188e-02	0.3143103117	0.4009008671	5.222617e-01	0.9508757740	5.441938e-02	3.280723e-01	7.429720e-01
1	5	Atxn2	1.025081e+02	1.244685e-01	9.237566e-01	9.999875e-01	3.106563e-02	5.768304e-01	0.8724730246	0.0340890415	9.939978e-01	1.0000000000	-5.967786e-03	9.146524e-01	9.796187e-01
1	7	Atxn2l	4.734073e+01	5.102702e-01	2.469881e-01	8.885365e-01	9.758114e-02	7.898853e-02	0.4154659419	0.0397211395	8.502947e-01	0.9999785030	6.310203e-02	2.566537e-01	6.904291e-01
1	12	Atxn3	5.663278e+01	-7.759221e-03	8.144922e-01	9.923026e-01	-3.225659e-02	5.623030e-01	0.8668643682	-0.8042934810	5.557734e-03	0.4776927836	-8.521447e-02	1.252521e-01	5.312685e-01
1	14	Atxn7	1.248570e+01	-7.246348e-01	4.846621e-02	7.185407e-01	-1.245899e-01	2.469245e-02	0.2439445586	0.7389004747	1.102385e-01	0.8248137549	5.932829e-02	2.862543e-01	7.150948e-01
1	11	Atxn7l3	3.164758e+01	-3.733172e-01	1.462896e-01	8.295849e-01	-9.104552e-02	1.013327e-01	0.4627505182	-0.0732608602	9.769539e-01	1.0000000000	-1.881729e-02	7.353961e-01	9.321360e-01
1	10	Atxn7l3b	1.804976e+02	4.677364e-01	2.111101e-01	8.597090e-01	7.899528e-02	1.553628e-01	0.5483382151	-0.2394535829	1.540739e-01	0.8384923496	-6.989213e-02	2.088693e-01	6.438386e-01
1	X	AU015836	3.636110e+01	-1.027086e+00	5.293139e-02	7.253884e-01	-1.232309e-01	2.631770e-02	0.2526695467	0.9099039316	8.292599e-02	0.7851399459	1.081651e-01	5.139331e-02	3.746808e-01
1	7	AU018091	3.192015e+02	3.603635e-02	7.937654e-01	9.923026e-01	1.822526e-02	7.434245e-01	0.9326488780	0.1612166741	5.557847e-01	0.9543936941	6.908922e-02	2.141593e-01	6.484488e-01
1	9	AU019823	3.979342e+01	1.942960e-01	8.799549e-01	9.981584e-01	-3.082230e-04	9.955836e-01	0.9988974777	0.0774850896	7.076027e-01	0.9723610367	2.057961e-02	7.116701e-01	9.262820e-01
1	4	AU022252	5.231633e+01	-2.196646e-01	7.524195e-01	9.904335e-01	-4.838235e-02	3.846427e-01	0.7705112801	0.2702876366	4.814579e-01	0.9456384393	-1.451546e-02	7.943341e-01	9.498921e-01
1	13	Auh	2.664031e+01	-1.863851e-02	9.912209e-01	9.999875e-01	6.375057e-03	9.088523e-01	0.9789996868	-0.5673196237	4.104599e-01	0.9327597060	-9.857610e-02	7.596675e-02	4.396456e-01
1	4	Aunip	2.496408e+01	-6.006633e-01	2.954915e-01	9.049558e-01	-7.579684e-02	1.728372e-01	0.5719698026	-0.0810066660	9.773310e-01	1.0000000000	-2.062663e-02	7.110408e-01	9.260582e-01
1	6	Aup1	5.866254e+01	4.450357e-01	2.238582e-01	8.748502e-01	4.716443e-02	3.967363e-01	0.7788264925	0.1787103413	3.968316e-01	0.9327597060	2.181694e-02	6.951752e-01	9.208884e-01
1	2	Aurka	1.849403e+02	-4.381325e-01	1.587818e-01	8.321676e-01	-1.197626e-01	3.088849e-02	0.2729427066	-0.3959784238	3.141303e-01	0.9093192642	-5.786102e-02	2.983600e-01	7.229852e-01
1	4	Aurkaip1	2.471522e+02	-1.456880e-01	7.422131e-01	9.857673e-01	5.517347e-03	9.210724e-01	0.9815641944	-0.1369459279	8.389279e-01	0.9986488442	4.634310e-03	9.336728e-01	9.840922e-01
1	11	Aurkb	7.027144e+01	2.070252e-01	5.351425e-01	9.604170e-01	7.183233e-02	1.964765e-01	0.5998079227	0.3552608463	6.467270e-01	0.9686623125	2.352105e-02	6.726920e-01	9.133300e-01
1	5	Auts2	2.912904e+01	3.255165e-01	5.914777e-02	7.331051e-01	9.525657e-02	8.642842e-02	0.4300900020	-0.2971028554	6.917492e-01	0.9712827478	-5.956781e-02	2.843100e-01	7.129174e-01
1	2	Aven	1.042926e+02	2.350370e-01	4.293010e-02	6.968550e-01	1.044244e-01	6.004975e-02	0.3665820612	-0.4022880180	4.014490e-01	0.9327597060	-1.934539e-02	7.282588e-01	9.302938e-01
1	6	Avl9	4.121518e+01	1.120119e-01	1.902839e-01	8.538356e-01	2.313202e-02	6.777999e-01	0.9119089780	0.4272017853	5.691869e-01	0.9559567701	-1.995669e-04	9.971405e-01	9.992406e-01
1	19	Avpi1	2.797680e+02	-1.666492e-01	3.384103e-01	9.163471e-01	1.586446e-02	7.757081e-01	0.9407378204	-0.4328175955	2.488378e-01	0.8892643526	-5.318536e-02	3.391758e-01	7.510724e-01
1	7	AW146154	1.116448e+01	-1.521218e-01	2.022519e-02	6.187521e-01	2.188390e-02	6.942865e-01	0.9176166448	0.0780356573	2.606028e-01	0.8923671978	3.611828e-02	5.164454e-01	8.495045e-01
1	13	AW209491	2.744671e+01	1.733802e-01	4.720228e-01	9.438316e-01	2.652914e-02	6.337167e-01	0.8952246470	-0.4645913001	4.186158e-01	0.9327597060	-7.231570e-02	1.934742e-01	6.254418e-01
1	15	AW549877	7.299450e+01	6.987771e-01	1.478478e-01	8.310707e-01	9.577575e-02	8.471970e-02	0.4262863245	-0.2906038177	8.105608e-01	0.9938552160	-3.582912e-02	5.198111e-01	8.513007e-01
1	17	Axin1	6.626990e+01	1.432332e-01	8.174908e-01	9.923026e-01	-3.342038e-02	5.482792e-01	0.8604386381	0.0508968895	9.037055e-01	1.0000000000	2.171976e-02	6.964657e-01	9.210882e-01
1	11	Axin2	2.658743e+01	-4.636862e-01	3.748598e-01	9.242753e-01	-4.081743e-02	4.633650e-01	0.8193686698	-0.2002498416	8.247992e-01	0.9960468577	-4.540324e-02	4.146228e-01	7.960882e-01
1	9	Azi2	1.873776e+01	2.324172e-01	7.117497e-01	9.786859e-01	4.055680e-02	4.662275e-01	0.8209999853	-0.2955656618	6.929432e-01	0.9713267668	-7.563547e-02	1.737561e-01	6.022463e-01
1	15	Azin1	1.263848e+02	-2.123946e-01	7.734458e-02	7.478188e-01	-2.980438e-02	5.924046e-01	0.8787559415	0.1759727540	3.756566e-01	0.9288531572	9.338813e-02	9.280826e-02	4.764851e-01
1	2	B230118H07Rik	3.280218e+01	7.386422e-02	8.607156e-01	9.974436e-01	1.879655e-02	7.356768e-01	0.9303845787	0.2465566535	7.053557e-01	0.9723610367	2.257896e-02	6.850870e-01	9.172350e-01
1	13	B230219D22Rik	5.591892e+01	6.885041e-01	2.186110e-01	8.707688e-01	6.683135e-02	2.295492e-01	0.6399522911	0.1497753311	3.021516e-01	0.9065629452	-1.077812e-02	8.465186e-01	9.635915e-01
1	16	B230307C23Rik	6.831766e+00	7.269853e-02	9.503350e-01	9.999875e-01	1.638880e-03	9.765204e-01	0.9955710961	0.0741927084	7.040817e-01	0.9723610367	-2.050038e-02	7.127312e-01	9.265356e-01
1	17	B230354K17Rik	6.574501e+01	5.400182e-01	4.525477e-01	9.398647e-01	7.164665e-02	1.976388e-01	0.6017711667	-0.0742737116	9.576273e-01	1.0000000000	-4.736651e-02	3.947141e-01	7.859755e-01
1	2	B2m	9.638310e+00	4.307688e-02	9.794950e-01	9.999875e-01	-1.778183e-02	7.494560e-01	0.9349257090	0.8523106331	1.659967e-02	0.6247290062	1.173273e-01	3.448916e-02	3.168526e-01
1	13	B3galnt2	2.647320e+01	3.825356e-01	6.089006e-01	9.697143e-01	7.224082e-02	1.939371e-01	0.5970483244	-0.0699100887	7.611603e-01	0.9802517365	-1.485202e-02	7.896757e-01	9.483163e-01
1	4	B3galt6	1.820103e+01	5.988267e-01	1.162675e-01	8.058972e-01	5.190964e-02	3.509038e-01	0.7470270359	0.5697529842	3.243527e-01	0.9095077581	4.681175e-02	4.002805e-01	7.884066e-01
1	19	B3gat3	1.183538e+01	-1.102476e-01	9.456139e-01	9.999875e-01	-5.866466e-02	2.916881e-01	0.6973511591	0.0661946586	8.722407e-01	1.0000000000	-2.970209e-02	5.936760e-01	8.835162e-01
1	5	B3glct	7.760312e+01	-5.365428e-01	7.697651e-02	7.475768e-01	-1.112048e-02	8.417066e-01	0.9598053496	-0.2711378672	5.560605e-01	0.9545121082	-3.711936e-02	5.048805e-01	8.441222e-01
1	16	B3gnt5	1.631692e+01	3.750698e-01	4.696151e-01	9.418785e-01	7.055540e-02	2.045708e-01	0.6094745109	0.1424777119	4.546729e-01	0.9411603178	-1.384458e-02	8.036416e-01	9.530273e-01
1	1	B3gnt7	9.725987e+01	-1.978635e-01	2.394621e-01	8.866710e-01	2.056621e-02	7.118496e-01	0.9235851989	-0.4716473443	4.767990e-01	0.9456384393	-6.199415e-02	2.651156e-01	6.974083e-01
1	7	B4galnt4	1.713297e+01	-7.008033e-01	2.830934e-02	6.463932e-01	-1.507142e-01	6.486161e-03	0.1196135807	0.6536896088	1.645768e-01	0.8419620695	6.848796e-02	2.181832e-01	6.520375e-01
1	4	B4galt1	4.260396e+01	-2.221856e-01	4.830272e-01	9.470439e-01	-3.760219e-02	4.993516e-01	0.8370806688	-0.2504477676	7.646865e-01	0.9805390485	-3.313150e-02	5.517441e-01	8.667467e-01
1	1	B4galt3	2.836602e+01	3.747080e-01	3.355676e-01	9.163471e-01	4.487119e-02	4.201182e-01	0.7955141321	0.5151435170	4.074118e-01	0.9327597060	2.415007e-02	6.644647e-01	9.095177e-01
1	2	B4galt5	2.974057e+01	2.825849e-01	5.424575e-01	9.604170e-01	8.855064e-03	8.736492e-01	0.9683275945	-0.4712112432	1.775920e-01	0.8515439115	-5.011615e-02	3.678188e-01	7.700884e-01
1	18	B4galt6	5.282626e+01	-4.115853e-01	6.409652e-01	9.748895e-01	-3.387736e-03	9.514881e-01	0.9899062067	0.4829303471	4.468733e-01	0.9396383770	5.636891e-02	3.110146e-01	7.320405e-01
1	12	B830012L14Rik	1.373017e+01	4.680561e-01	3.709542e-01	9.234088e-01	7.004059e-02	2.079015e-01	0.6138281097	-0.1322553463	8.143698e-01	0.9947123334	-3.319287e-02	5.510071e-01	8.665474e-01
1	1	B930036N10Rik	6.440297e+00	4.639412e-01	2.357186e-01	8.846369e-01	5.428690e-02	3.292529e-01	0.7307597219	-0.2596727849	4.652845e-01	0.9432519492	-3.682895e-02	5.082214e-01	8.454177e-01
1	7	B930086L07Rik	8.347451e+00	1.476418e-01	2.934968e-02	6.463932e-01	1.986181e-02	7.213019e-01	0.9264941208	0.3182987839	5.193099e-01	0.9508757740	4.045373e-02	4.673622e-01	8.268678e-01
1	11	B9d1	7.446215e+01	6.210525e-01	2.686350e-01	8.964077e-01	1.012442e-01	6.832450e-02	0.3902328525	0.0275097249	9.359047e-01	1.0000000000	-1.664966e-03	9.761468e-01	9.937202e-01
1	8	Babam1	7.064307e+01	1.899299e-03	9.999376e-01	9.999875e-01	-2.469610e-02	6.573553e-01	0.9045886336	-0.5238343185	2.536223e-01	0.8914157693	-1.006284e-01	7.003000e-02	4.258963e-01
1	5	Babam2	1.055471e+02	9.732963e-03	9.699076e-01	9.999875e-01	3.260927e-02	5.580350e-01	0.8647398165	-0.1055213328	9.699515e-01	1.0000000000	-1.561997e-02	7.790746e-01	9.448848e-01
1	9	Bace1	1.655711e+01	1.919526e-02	7.495206e-01	9.886203e-01	1.709180e-02	7.588723e-01	0.9370391387	0.1059445576	9.320959e-01	1.0000000000	-1.058222e-02	8.492746e-01	9.641553e-01
1	16	Bach1	4.979329e+01	-1.776418e-01	2.728392e-01	8.984725e-01	-1.157373e-02	8.353450e-01	0.9586981001	-0.1693682687	6.621392e-01	0.9701742948	-3.905023e-02	4.829641e-01	8.343375e-01
1	19	Bad	2.994078e+01	-9.336865e-01	2.949765e-02	6.463932e-01	-9.026038e-02	1.043247e-01	0.4690250113	-0.6469512415	1.017910e-01	0.8107362352	-1.004773e-01	7.045402e-02	4.274241e-01
1	4	Bag1	2.381801e+02	-2.410711e-02	4.341706e-01	9.373687e-01	2.979091e-02	5.925719e-01	0.8787684799	0.0451404896	3.957598e-01	0.9327597060	-1.607409e-02	7.728248e-01	9.423435e-01
1	7	Bag3	3.243064e+01	5.735930e-01	3.686813e-01	9.227988e-01	5.270329e-02	3.435778e-01	0.7410831359	-0.5825486444	5.287968e-02	0.7549817540	-7.072433e-02	2.034863e-01	6.370518e-01
1	8	Bag4	8.009140e+01	-3.794694e-01	3.879719e-01	9.251853e-01	-7.427230e-02	1.816639e-01	0.5838079686	-0.3292255668	2.831180e-01	0.9033817805	-4.970213e-02	3.717941e-01	7.731351e-01
1	12	Bag5	3.160693e+01	-5.273589e-01	3.961435e-01	9.251853e-01	-3.112922e-02	5.760503e-01	0.8722413332	0.1413663887	6.261239e-01	0.9614368159	1.884752e-02	7.349869e-01	9.320712e-01
1	17	Bag6	1.941757e+02	2.000694e-01	5.250587e-01	9.570187e-01	6.192331e-02	2.656631e-01	0.6730642057	0.2711760607	5.222082e-01	0.9508757740	6.099675e-02	2.728955e-01	7.038450e-01
1	2	Bahd1	5.865524e+00	2.552167e-01	4.624153e-01	9.418785e-01	5.324895e-02	3.385978e-01	0.7374579735	0.4820359523	1.455628e-01	0.8384923496	8.433784e-02	1.291990e-01	5.387502e-01
1	11	Baiap2	2.493115e+01	-1.991950e-01	7.051369e-01	9.786260e-01	-5.483433e-02	3.243919e-01	0.7263789389	0.3017681314	6.666038e-01	0.9707317390	4.200105e-02	4.504888e-01	8.170886e-01
1	17	Bak1	4.211223e+00	2.514104e-02	8.152282e-01	9.923026e-01	5.899540e-03	9.156247e-01	0.9808512601	0.0248089888	6.247346e-01	0.9614368159	-5.236874e-03	9.250726e-01	9.820576e-01
1	18	Bambi	3.770524e+01	3.993766e-02	9.722724e-01	9.999875e-01	1.608374e-02	7.726921e-01	0.9403095104	0.4431902433	1.778509e-01	0.8515439115	1.964511e-02	7.242183e-01	9.295240e-01
1	19	Banf1	1.066701e+03	-8.895755e-03	9.954518e-01	9.999875e-01	-1.136834e-02	8.382264e-01	0.9590626966	-0.0101445356	9.948132e-01	1.0000000000	3.810987e-02	4.933718e-01	8.390217e-01
1	8	Banp	4.595688e+01	3.356063e-01	5.132401e-01	9.531169e-01	9.704705e-02	8.065031e-02	0.4186921667	-0.3050786178	4.804819e-01	0.9456384393	-5.400941e-02	3.317348e-01	7.458003e-01
1	14	Bap1	7.660794e+01	6.255914e-01	3.090106e-01	9.055788e-01	1.174100e-01	3.436126e-02	0.2866613057	0.1475764464	9.348770e-01	1.0000000000	2.274518e-02	6.828938e-01	9.170782e-01
1	1	Bard1	8.219945e+01	-9.907146e-02	6.064781e-01	9.696000e-01	-3.071586e-02	5.811302e-01	0.8744883448	-0.0610646389	9.818135e-01	1.0000000000	-1.846077e-02	7.402274e-01	9.334065e-01
1	15	Basp1	2.298434e+02	-2.213836e-01	3.048817e-01	9.053463e-01	-3.620071e-02	5.154879e-01	0.8432774000	-0.3471505515	1.449767e-01	0.8384923496	-3.990475e-02	4.734316e-01	8.299662e-01
1	7	Bax	5.731523e+01	1.002888e-01	6.918604e-01	9.784937e-01	2.048355e-03	9.706564e-01	0.9942643109	-0.1342584965	8.146626e-01	0.9947123334	-2.175137e-03	9.688411e-01	9.915076e-01
1	12	Baz1a	9.469969e+01	-1.234995e-01	5.392766e-01	9.604170e-01	3.716909e-02	5.043096e-01	0.8388536241	-0.4761256979	1.961190e-01	0.8612505806	2.332370e-04	9.966580e-01	9.991084e-01
1	5	Baz1b	2.816955e+02	5.278496e-01	2.427529e-02	6.415308e-01	1.172105e-01	3.467054e-02	0.2876626345	0.2199450045	1.910405e-01	0.8585302812	1.188889e-01	3.214144e-02	3.078410e-01
1	10	Baz2a	1.344632e+02	9.955625e-02	6.271200e-01	9.746552e-01	8.561896e-03	8.777991e-01	0.9698601667	-0.4846264971	2.529359e-01	0.8914157693	-6.897397e-02	2.149264e-01	6.489841e-01
1	2	Baz2b	7.249394e+01	-7.102277e-01	2.539565e-01	8.917663e-01	-4.796129e-02	3.887980e-01	0.7729298561	0.2129159469	8.579312e-01	1.0000000000	3.338514e-02	5.487012e-01	8.652218e-01
1	7	Bbc3	1.332746e+01	-7.437760e-01	3.135709e-03	4.611980e-01	-1.162622e-01	3.617281e-02	0.2935598795	-0.0228228349	9.982857e-01	1.0000000000	-4.583319e-03	9.344010e-01	9.844059e-01
1	19	Bbip1	4.064631e+01	3.182813e-01	5.648729e-01	9.608915e-01	4.026562e-02	4.694370e-01	0.8230008332	-0.0637628921	9.194249e-01	1.0000000000	-8.188451e-03	8.830901e-01	9.726942e-01
1	8	Bbs2	1.329964e+02	-2.815471e-01	4.781377e-01	9.458008e-01	-3.196883e-02	5.657969e-01	0.8685520285	-0.1793598561	8.696870e-01	1.0000000000	-5.415439e-02	3.304366e-01	7.445057e-01
1	9	Bbs4	2.020351e+01	1.212598e-01	6.535254e-02	7.363440e-01	-6.019533e-03	9.139152e-01	0.9804026603	0.3223721105	2.335952e-01	0.8865034635	5.120871e-03	9.267277e-01	9.823714e-01
1	2	Bbs5	9.679406e+00	-2.126445e-01	8.922590e-02	7.684297e-01	-6.126274e-02	2.708057e-01	0.6785762861	0.1303059936	6.804642e-01	0.9712827478	3.337996e-02	5.487633e-01	8.652218e-01
1	3	Bbs7	8.490782e+00	-4.822095e-01	7.931039e-02	7.531960e-01	-1.385381e-01	1.242023e-02	0.1734438720	0.8311824257	6.311333e-03	0.4790524745	1.631334e-01	3.184120e-03	9.683902e-02
1	16	Bbx	1.765450e+02	-2.650195e-01	5.841109e-01	9.632283e-01	-4.350677e-02	4.344041e-01	0.8033747567	1.0899213467	1.532061e-02	0.6067562144	1.574878e-01	4.427307e-03	1.150825e-01
1	17	BC002059	3.301324e+01	6.292531e-01	1.426734e-02	5.811079e-01	7.536398e-02	1.753103e-01	0.5755363841	0.2060164737	6.195516e-03	0.4790524745	-8.827036e-03	8.740458e-01	9.703102e-01
1	16	BC002163	3.500195e+01	-2.591553e-01	5.265886e-02	7.253884e-01	-8.954002e-03	8.722495e-01	0.9678793355	0.1796940744	8.087463e-01	0.9936333214	7.471524e-02	1.790658e-01	6.098263e-01
1	1	BC003331	4.604028e+01	2.219943e-01	1.332387e-01	8.168614e-01	5.169549e-02	3.528973e-01	0.7480304250	0.2688849257	8.453329e-01	0.9986773977	4.144094e-02	4.565568e-01	8.203474e-01
1	17	BC003965	1.172492e+02	1.372850e-01	5.742783e-01	9.624099e-01	4.072386e-02	4.643916e-01	0.8200889315	0.3237129365	6.229484e-01	0.9614368159	4.784660e-02	3.899346e-01	7.834270e-01
1	17	BC004004	6.621071e+01	-1.960085e-01	8.326802e-01	9.930006e-01	2.345705e-02	6.735312e-01	0.9103085297	-0.4632203611	5.148740e-01	0.9508757740	-3.474522e-02	5.325269e-01	8.576274e-01
1	13	BC005537	1.463007e+02	1.958114e-01	1.994886e-01	8.550778e-01	1.562088e-02	7.790620e-01	0.9420932222	0.3580462435	1.628353e-01	0.8401070000	1.161533e-01	3.634874e-02	3.240773e-01
1	5	BC005561	6.818613e+01	7.920876e-01	9.211898e-02	7.696474e-01	1.271616e-01	2.185256e-02	0.2295632905	0.1653940995	7.593072e-01	0.9802517365	-2.212721e-02	6.910610e-01	9.195642e-01
1	2	BC005624	2.115399e+01	9.645277e-01	1.430402e-02	5.811079e-01	9.368497e-02	9.177025e-02	0.4417544460	0.4870657413	4.146319e-01	0.9327597060	7.207933e-02	1.949381e-01	6.274359e-01
1	7	BC017158	1.933169e+01	-3.739637e-01	3.663158e-01	9.226154e-01	-6.215727e-02	2.638578e-01	0.6718487998	-0.3209531183	5.115620e-01	0.9508757740	-6.198651e-02	2.651745e-01	6.974083e-01
1	11	BC017643	1.381769e+01	5.359045e-02	8.618744e-01	9.974436e-01	-3.435934e-02	5.370913e-01	0.8550752382	-0.6115172472	1.842393e-01	0.8570088134	-1.163729e-01	3.599461e-02	3.224927e-01
1	7	BC024386	3.061778e+00	1.888447e-02	9.948929e-01	9.999875e-01	6.205760e-03	9.112627e-01	0.9794408857	0.2867402973	1.120507e-01	0.8248137549	3.419068e-02	5.390925e-01	8.612869e-01
1	7	BC024978	2.006066e+01	-2.662764e-01	3.696333e-01	9.234088e-01	-2.601915e-02	6.402576e-01	0.8979142136	-0.5740417713	2.039501e-01	0.8649924936	-1.127245e-01	4.227351e-02	3.432881e-01
1	11	BC030867	2.831332e+01	9.106260e-02	9.727197e-01	9.999875e-01	4.116121e-02	4.596042e-01	0.8169736956	-0.7130748292	1.579041e-01	0.8384923496	-1.009231e-01	6.920967e-02	4.230569e-01
1	18	BC031181	1.269730e+02	-1.497463e-01	3.412725e-01	9.163471e-01	-6.178968e-02	2.666979e-01	0.6743244636	-0.1110979656	7.161870e-01	0.9723610367	-2.701816e-02	6.274715e-01	8.970372e-01
1	10	BC048403	1.050050e+01	5.256040e-01	6.108187e-02	7.345174e-01	9.914467e-02	7.428253e-02	0.4055629869	0.0216626396	7.866007e-01	0.9883538235	3.382623e-04	9.951532e-01	9.987573e-01
1	2	BC052040	3.332227e+01	-9.094547e-02	4.104864e-01	9.268777e-01	-5.674904e-03	9.188262e-01	0.9812285082	-0.1590459425	8.360264e-01	0.9986488442	-4.200503e-03	9.398692e-01	9.855956e-01
1	1	BC055324	1.113398e+02	2.764675e-01	3.579054e-01	9.196487e-01	6.479669e-02	2.440746e-01	0.6517106331	-0.3411523538	5.836810e-01	0.9562044338	-2.118107e-02	7.036347e-01	9.231638e-01
1	X	BC065397	2.347613e+01	2.752202e-01	3.077724e-01	9.053463e-01	7.189563e-02	1.960814e-01	0.5997064556	0.6935967349	9.398817e-02	0.7961936759	4.686913e-02	3.997026e-01	7.881824e-01
1	7	Bcam	2.235205e+01	-4.566584e-01	4.116632e-01	9.268777e-01	-9.180006e-02	9.852177e-02	0.4567726681	-0.4178834034	3.083005e-01	0.9070864855	-7.555611e-02	1.742093e-01	6.024466e-01
1	12	Bcap29	4.790810e+01	-2.238769e-01	5.432125e-01	9.604170e-01	-6.296469e-02	2.576925e-01	0.6659299908	0.3877608774	1.643736e-01	0.8419620695	2.073937e-02	7.095326e-01	9.256856e-01
1	X	Bcap31	5.590686e+02	4.234245e-02	9.647215e-01	9.999875e-01	4.315125e-02	4.381718e-01	0.8052662916	0.2551051090	3.488462e-01	0.9228710033	1.439463e-01	9.411052e-03	1.698384e-01
1	8	Bcar1	9.220252e+01	-3.479910e-01	3.339107e-01	9.163471e-01	-4.783495e-02	3.900502e-01	0.7736272116	-0.4431302590	1.413320e-01	0.8384923496	-1.047439e-01	5.926615e-02	3.957570e-01
1	3	Bcar3	2.906557e+01	6.887090e-01	1.094670e-01	8.012068e-01	5.844059e-02	2.935382e-01	0.6989056513	-0.6384371513	8.747697e-02	0.7855885735	-8.398018e-02	1.308366e-01	5.411546e-01
1	3	Bcas2	5.400932e+02	1.238944e-02	9.949506e-01	9.999875e-01	2.420068e-02	6.638045e-01	0.9069811808	-0.1066837682	6.982242e-01	0.9714890812	-1.667803e-03	9.760954e-01	9.937202e-01
1	11	Bcas3	2.496993e+01	-1.794784e-01	6.809166e-01	9.784937e-01	-4.630751e-02	4.053805e-01	0.7851561502	-0.1308463610	9.413242e-01	1.0000000000	-4.026794e-02	4.694114e-01	8.283812e-01
1	6	Bcat1	5.581612e+02	1.624557e-01	4.602830e-01	9.416313e-01	5.515532e-02	3.215633e-01	0.7242026923	0.0378891582	9.681229e-01	1.0000000000	1.998707e-02	7.194768e-01	9.286026e-01
1	7	Bcat2	2.821256e+01	1.722486e-01	5.631721e-01	9.608915e-01	2.071618e-02	7.098428e-01	0.9228130028	-0.3083558480	4.210779e-01	0.9334876895	-2.481311e-02	6.558358e-01	9.057594e-01
1	7	Bccip	1.368268e+02	-1.663187e-02	1.870610e-01	8.523704e-01	-6.634500e-02	2.329643e-01	0.6427173724	-0.2855013194	3.052892e-01	0.9065629452	-1.181040e-02	8.320275e-01	9.595351e-01
1	15	Bcdin3d	3.340183e+01	-1.201524e-01	2.364941e-01	8.857314e-01	6.815020e-03	9.025921e-01	0.9770596177	-0.4206081477	3.616490e-01	0.9268454753	-2.689717e-02	6.290143e-01	8.974462e-01
1	7	Bckdha	4.459691e+01	-5.817639e-01	1.322754e-01	8.168614e-01	-5.669820e-02	3.081920e-01	0.7115719088	0.2408785043	7.331974e-01	0.9750837092	5.806279e-02	2.966754e-01	7.223757e-01
1	9	Bckdhb	5.113584e+01	-4.065525e-01	6.078269e-01	9.697143e-01	-5.492435e-02	3.235970e-01	0.7259180108	-0.4773801132	1.637318e-01	0.8418427718	-3.857398e-02	4.883215e-01	8.368791e-01
1	7	Bckdk	1.086805e+02	-2.520682e-01	6.942045e-01	9.784937e-01	-3.674714e-03	9.473843e-01	0.9890924202	-0.1535479833	8.401826e-01	0.9986488442	-3.893904e-02	4.842120e-01	8.350548e-01
1	3	Bcl10	4.640087e+01	-8.463198e-01	1.935071e-02	6.119580e-01	-1.085910e-01	5.047735e-02	0.3417717662	0.5618655462	3.292456e-01	0.9138183260	8.664588e-02	1.190093e-01	5.205323e-01
1	2	Bcl2l1	6.406886e+01	-4.662046e-01	2.803831e-02	6.463932e-01	-5.801545e-03	9.170212e-01	0.9809884492	0.0239433143	6.928811e-01	0.9713267668	2.153043e-02	6.989822e-01	9.213959e-01
1	2	Bcl2l11	5.408241e+01	-3.324398e-02	8.852128e-01	9.981584e-01	7.194273e-03	8.972005e-01	0.9754946092	0.4705761820	5.761365e-01	0.9559567701	5.349762e-02	3.363437e-01	7.485703e-01
1	7	Bcl2l12	9.768339e+00	-5.421499e-01	1.729726e-01	8.413460e-01	-5.275375e-02	3.431154e-01	0.7407912395	0.0370023278	1.315731e-01	0.8384923496	3.683179e-03	9.472633e-01	9.870884e-01
1	6	Bcl2l13	3.032427e+01	-5.752310e-02	5.884672e-01	9.632283e-01	4.579789e-03	9.344514e-01	0.9852486133	-0.9962191535	6.981105e-02	0.7851399459	-1.379820e-01	1.277999e-02	1.978260e-01
1	5	Bcl7a	1.079652e+01	2.867287e-01	3.600722e-01	9.196487e-01	3.729814e-02	5.028296e-01	0.8388536241	-0.2156930049	7.976014e-01	0.9914412140	-6.857506e-02	2.175970e-01	6.517259e-01
1	5	Bcl7b	3.255617e+01	2.003141e-02	9.568651e-01	9.999875e-01	7.180167e-03	8.974010e-01	0.9755019166	-0.2565486556	8.196677e-01	0.9953643622	-6.009208e-02	2.800853e-01	7.096376e-01
1	7	Bcl7c	7.085416e+00	3.750486e-01	2.872779e-01	9.017700e-01	1.206093e-01	2.971420e-02	0.2676008766	-0.1646283504	4.632123e-02	0.7412981028	-6.921497e-02	2.133245e-01	6.479365e-01
1	3	Bcl9	5.706680e+00	-5.946169e-02	9.714633e-01	9.999875e-01	-2.919716e-02	5.999705e-01	0.8817174299	-0.1288027252	8.668931e-01	1.0000000000	-6.951923e-02	2.113143e-01	6.459020e-01
1	9	Bcl9l	6.940561e+00	3.510939e-01	4.435150e-01	9.381870e-01	3.568517e-02	5.214908e-01	0.8465101625	0.3200350940	2.948134e-01	0.9062883151	8.237277e-02	1.383952e-01	5.532851e-01
1	10	Bclaf1	7.013788e+02	1.560635e-02	9.925800e-01	9.999875e-01	-1.124819e-02	8.399131e-01	0.9595260521	-0.0322701351	9.702493e-01	1.0000000000	-2.213029e-02	6.908677e-01	9.195325e-01
1	X	Bcor	1.124743e+02	-6.663905e-01	1.485396e-02	5.811079e-01	-5.930006e-02	2.864841e-01	0.6920381752	-0.3505475956	6.246047e-01	0.9614368159	-3.973185e-02	4.753520e-01	8.306094e-01
1	10	Bcr	2.824132e+01	1.927970e-01	8.834301e-01	9.981584e-01	3.501648e-02	5.293299e-01	0.8504910001	0.2460635280	8.285282e-01	0.9969487844	4.047390e-02	4.671400e-01	8.268085e-01
1	1	Bcs1l	2.025885e+01	-3.104169e-01	6.594041e-01	9.784468e-01	-4.447804e-02	4.242062e-01	0.7976372673	-0.0981568625	7.709847e-01	0.9815811048	1.122109e-02	8.402935e-01	9.617188e-01
1	16	Bdh1	7.518880e+00	-5.824720e-02	1.835511e-01	8.494221e-01	-2.862129e-02	6.071857e-01	0.8848182893	-0.3600219522	4.079050e-01	0.9327597060	-7.461481e-02	1.796524e-01	6.105852e-01
1	3	Bdh2	7.526326e+00	-1.009032e-01	7.909805e-03	5.367334e-01	-8.829768e-02	1.121100e-01	0.4835207151	-0.0751861463	9.497088e-01	1.0000000000	-4.528655e-02	4.158243e-01	7.965280e-01
1	13	Bdp1	1.956604e+02	4.230420e-01	3.557957e-01	9.196487e-01	4.339396e-02	4.355976e-01	0.8039722878	0.0921110718	8.044373e-01	0.9936333214	6.588569e-02	2.362223e-01	6.711008e-01
1	11	Becn1	5.571320e+01	-8.116370e-02	8.188840e-01	9.923026e-01	-1.096943e-02	8.438289e-01	0.9609424863	0.0533696311	2.053445e-01	0.8652661400	-4.000855e-02	4.722807e-01	8.292925e-01
1	10	Bend3	6.590659e+01	1.912028e-01	5.316173e-01	9.604170e-01	-7.450361e-03	8.935626e-01	0.9746236238	-0.2848594547	6.575935e-02	0.7808836235	3.388169e-02	5.427682e-01	8.628480e-01
1	5	Bend4	4.642761e+01	3.848093e-01	6.730023e-01	9.784468e-01	3.011300e-02	5.885760e-01	0.8771725898	-0.3597520655	6.847382e-01	0.9712827478	-2.900040e-03	9.584650e-01	9.895771e-01
1	6	Bet1	2.670256e+01	4.963419e-01	1.414850e-01	8.219435e-01	1.509023e-02	7.863831e-01	0.9438429022	0.7758012714	5.211353e-02	0.7549817540	5.545012e-02	3.189798e-01	7.379154e-01
1	7	Bet1l	2.498450e+01	-9.102702e-01	3.974893e-02	6.879554e-01	-1.142697e-01	3.950982e-02	0.3054093282	0.4185547427	6.223708e-01	0.9614368159	3.982933e-02	4.742687e-01	8.301448e-01
1	X	Bex1	2.713506e+03	-1.541904e-01	1.708330e-01	8.390815e-01	-8.693613e-02	1.177736e-01	0.4932689878	0.1389810708	3.340003e-01	0.9148004899	1.658557e-01	2.736069e-03	8.812422e-02
1	X	Bex2	3.472475e+02	-3.772881e-02	9.560216e-01	9.999875e-01	-1.490466e-02	7.889479e-01	0.9444488519	0.1224094762	6.558870e-01	0.9686623125	9.804939e-02	7.756259e-02	4.426895e-01
1	X	Bex3	2.463223e+03	-1.184327e-01	4.327958e-01	9.371525e-01	-5.089650e-02	3.603978e-01	0.7524308240	0.1728286148	1.996746e-01	0.8615013367	1.368948e-01	1.356440e-02	2.035153e-01
1	X	Bex4	5.927551e+01	-6.329921e-02	9.015983e-01	9.989704e-01	-6.445889e-02	2.465470e-01	0.6543876797	-0.2277556876	5.514618e-01	0.9541927014	-1.890187e-02	7.342513e-01	9.319026e-01
1	16	Bfar	4.065425e+01	-4.954420e-01	4.996513e-01	9.508665e-01	-1.286010e-02	8.173498e-01	0.9533593324	-0.2694330108	7.689647e-01	0.9815811048	-6.582452e-02	2.366586e-01	6.713181e-01
1	X	Bhlhb9	6.311731e+01	5.638243e-01	3.455272e-01	9.163471e-01	8.778376e-02	1.142220e-01	0.4870516735	0.5284043957	1.497672e-01	0.8384923496	3.595571e-02	5.183362e-01	8.507086e-01
1	6	Bhlhe40	1.103115e+01	8.868972e-01	9.201625e-03	5.390336e-01	1.639502e-01	3.033224e-03	0.0778856430	0.4386951892	1.802364e-01	0.8529761483	9.428169e-02	8.971174e-02	4.689581e-01
1	6	Bicd1	4.437375e+01	1.007656e+00	3.129614e-02	6.596000e-01	1.148300e-01	3.854611e-02	0.3023070774	-1.0206249850	7.236463e-02	0.7851399459	-1.171328e-01	3.479159e-02	3.176445e-01
1	13	Bicd2	2.052240e+01	-1.455046e-01	8.464360e-01	9.951716e-01	1.242108e-02	8.234809e-01	0.9549088977	-0.3950557585	5.423835e-01	0.9541927014	-8.230929e-02	1.387004e-01	5.536932e-01
1	5	Bicdl1	1.015828e+01	-8.763209e-01	1.692569e-03	3.965565e-01	-1.041438e-01	6.074502e-02	0.3687699520	0.4150427668	4.063276e-01	0.9327597060	6.958196e-02	2.109015e-01	6.455647e-01
1	7	Bicra	7.203076e+00	-2.510804e-01	6.681481e-01	9.784468e-01	-5.813433e-02	2.960797e-01	0.7013367930	-0.0289123169	9.911309e-01	1.0000000000	-3.522127e-03	9.495662e-01	9.877594e-01
1	17	Bicral	7.067366e+01	-1.093996e+00	3.413716e-02	6.715816e-01	-1.815882e-01	1.007601e-03	0.0385552326	0.2165156969	4.587788e-01	0.9411603178	3.028221e-02	5.864817e-01	8.805413e-01
1	6	Bid	3.688731e+01	-1.809215e-01	5.484835e-01	9.604170e-01	-4.276922e-02	4.422413e-01	0.8075981507	-0.2446467940	8.535771e-01	1.0000000000	-3.931220e-02	4.800307e-01	8.332960e-01
1	18	Bin1	2.272509e+01	-3.606075e-01	6.593481e-01	9.784468e-01	-4.288612e-02	4.409938e-01	0.8070090956	-0.2897166731	6.990702e-01	0.9714890812	-2.778006e-02	6.177942e-01	8.929447e-01
1	15	Bin2	1.255346e+01	1.896386e-01	2.220946e-01	8.743610e-01	3.054930e-02	5.831829e-01	0.8751126074	-0.4438960757	3.219982e-01	0.9095077581	-9.002712e-02	1.052269e-01	4.983841e-01
1	9	Birc2	4.461495e+01	-8.133686e-02	8.412984e-01	9.951716e-01	3.506598e-02	5.287476e-01	0.8501386346	0.7453234434	1.701217e-01	0.8456802732	6.701958e-02	2.282371e-01	6.647694e-01
1	11	Birc5	5.469902e+02	-1.000170e-01	4.117684e-01	9.268777e-01	2.748087e-02	6.215867e-01	0.8900645519	-0.2400853103	3.169993e-01	0.9095077581	-9.154388e-02	9.945301e-02	4.882382e-01
1	17	Birc6	2.536828e+02	2.562373e-01	4.811635e-01	9.470439e-01	2.217157e-02	6.904735e-01	0.9159901289	0.1321579312	3.690530e-01	0.9278279349	6.182358e-02	2.664351e-01	6.982440e-01
1	1	Bivm	1.313216e+01	-3.782400e-01	4.608343e-01	9.416313e-01	-1.233152e-02	8.247331e-01	0.9553085251	0.0366772993	6.735657e-01	0.9711197926	4.675524e-03	9.330843e-01	9.839733e-01
1	2	Blcap	1.040698e+01	-7.819248e-02	7.955943e-01	9.923026e-01	-3.909937e-02	4.824130e-01	0.8288318985	0.2312655939	2.023566e-01	0.8642232708	5.543652e-02	3.190987e-01	7.380907e-01
1	7	Blm	1.959502e+02	-2.385028e-01	6.968530e-02	7.411238e-01	-5.876718e-02	2.908442e-01	0.6962696035	-0.2236701790	7.196407e-01	0.9734585171	-5.018276e-02	3.671816e-01	7.699705e-01
1	11	Blmh	2.026414e+02	3.583210e-01	2.571387e-01	8.920136e-01	4.573752e-02	4.111918e-01	0.7890784982	-0.0329968038	9.889811e-01	1.0000000000	4.526920e-02	4.160032e-01	7.965827e-01
1	10	Bloc1s1	8.393389e+00	-3.586714e-01	1.002253e-01	7.862022e-01	-8.062182e-02	1.470050e-01	0.5364869699	0.0473951486	1.801417e-01	0.8529761483	-1.657690e-02	7.659220e-01	9.406140e-01
1	19	Bloc1s2	1.201080e+01	-4.051449e-01	4.572542e-01	9.416313e-01	-1.268975e-01	2.213050e-02	0.2316226474	0.2738363841	4.321287e-01	0.9366811261	-2.480337e-03	9.644718e-01	9.907474e-01
1	5	Bloc1s4	1.997895e+01	8.414452e-02	9.084024e-01	9.991945e-01	4.711914e-02	3.971903e-01	0.7792179990	-0.1180909253	8.605438e-01	1.0000000000	-3.292030e-02	5.542841e-01	8.679535e-01
1	2	Bloc1s6	2.251882e+01	-2.932067e-01	6.258777e-01	9.746552e-01	-7.320458e-02	1.880410e-01	0.5913753008	0.3288927959	6.193659e-01	0.9608405380	1.799857e-02	7.465060e-01	9.350732e-01
1	2	Blvra	1.811982e+01	4.159474e-02	7.850969e-01	9.923026e-01	-1.370967e-02	8.055167e-01	0.9501794011	0.1746692302	8.871789e-01	1.0000000000	9.361051e-04	9.865875e-01	9.961916e-01
1	7	Blvrb	3.240213e+02	1.792295e-01	2.169370e-01	8.688213e-01	4.912480e-02	3.773817e-01	0.7652178177	-0.3005229265	4.649270e-01	0.9430852534	-4.861952e-02	3.823141e-01	7.782206e-01
1	1	Blzf1	4.122094e+01	-1.547154e-02	9.801978e-01	9.999875e-01	2.493489e-02	6.542558e-01	0.9036109643	-0.1975248802	2.958261e-01	0.9062883151	-1.327859e-02	8.115156e-01	9.543638e-01
1	2	Bmi1	2.771234e+01	8.564820e-01	9.405784e-02	7.717215e-01	1.045732e-01	5.968383e-02	0.3655515483	0.6807613699	3.398357e-02	0.7028832918	1.032432e-01	6.302108e-02	4.068083e-01
1	14	Bmp4	7.033055e+01	-1.969654e+00	9.436857e-05	1.748838e-01	-2.158410e-01	8.764601e-05	0.0076159663	0.4066792566	2.166649e-02	0.6676155979	7.872361e-02	1.567930e-01	5.801404e-01
1	14	Bmpr1a	5.761428e+01	6.301740e-01	1.370907e-01	8.177060e-01	9.145666e-02	9.979327e-02	0.4593387487	0.0885183048	6.690624e-01	0.9707317390	2.510615e-03	9.640384e-01	9.907327e-01
1	1	Bmpr2	4.419605e+01	3.745945e-01	4.942970e-02	7.221720e-01	4.325897e-02	4.370283e-01	0.8044522982	0.1288834394	4.615301e-01	0.9418003753	3.992364e-02	4.732220e-01	8.299217e-01
1	6	Bms1	2.646785e+02	-1.690570e-01	4.680470e-01	9.418785e-01	-5.406057e-02	3.312763e-01	0.7318545675	0.0960898769	8.647375e-01	1.0000000000	4.851482e-02	3.833410e-01	7.791772e-01
1	6	Bmt2	3.053550e+01	1.737193e-02	8.168743e-01	9.923026e-01	-9.478608e-03	8.648344e-01	0.9661813548	0.5024596402	4.419092e-01	0.9380062857	5.842253e-02	2.936877e-01	7.200533e-01
1	2	Bmyc	2.169464e+01	-3.067579e-01	7.009800e-01	9.785203e-01	-2.863374e-02	6.070292e-01	0.8848058781	-0.0033479999	9.902679e-01	1.0000000000	-1.081813e-02	8.459560e-01	9.634357e-01
1	17	Bnip1	4.293842e+01	-4.571488e-01	3.387409e-01	9.163471e-01	-5.801794e-02	2.970493e-01	0.7023471551	-0.2410080982	7.224996e-01	0.9740154881	-6.134953e-02	2.701262e-01	7.011866e-01
1	9	Bnip2	8.099778e+01	2.602512e-02	8.333216e-01	9.933820e-01	9.223279e-02	9.693788e-02	0.4526532944	-0.0115344075	8.918326e-01	1.0000000000	-1.038541e-02	8.520454e-01	9.650792e-01
1	7	Bnip3	3.622138e+01	3.684098e-01	5.735444e-01	9.620678e-01	2.226844e-02	6.891912e-01	0.9155179453	-0.7051750437	1.750599e-01	0.8515425960	-9.255794e-02	9.576114e-02	4.814425e-01
1	14	Bnip3l	7.053613e+01	7.492643e-01	6.696726e-02	7.381247e-01	6.940968e-02	2.120365e-01	0.6190416913	0.1258833914	1.987429e-01	0.8615013367	3.173982e-02	5.685849e-01	8.731062e-01
1	11	Bod1	8.589053e+01	3.684166e-01	4.769339e-01	9.458008e-01	8.582479e-02	1.225599e-01	0.5011355520	0.5156049773	2.838974e-01	0.9039840768	5.716595e-02	3.042117e-01	7.270729e-01
1	5	Bod1l	2.902705e+02	1.943934e-01	5.123360e-01	9.531169e-01	2.266619e-02	6.839356e-01	0.9142390414	-0.4453539334	2.149292e-01	0.8719502719	-8.255323e-03	8.821423e-01	9.726195e-01
1	1	Bok	1.587032e+01	1.120738e-03	5.486228e-01	9.604170e-01	-1.730940e-02	7.558990e-01	0.9362065761	-0.1781600638	5.660166e-01	0.9559567701	-3.743943e-02	5.012119e-01	8.421423e-01
1	3	Bola1	1.227281e+02	-2.126113e-01	7.739201e-01	9.923026e-01	-1.823232e-02	7.433286e-01	0.9326144493	-0.3676512142	4.271226e-01	0.9352156800	-5.914554e-02	2.877438e-01	7.159608e-01
1	7	Bola2	4.104014e+02	-6.016074e-02	8.760479e-01	9.981584e-01	1.128824e-02	8.393508e-01	0.9593176423	-0.0416339682	9.486560e-01	1.0000000000	-1.331061e-02	8.109705e-01	9.542800e-01
1	6	Bola3	2.790296e+01	-6.112204e-01	2.137276e-01	8.659378e-01	-5.030743e-02	3.659910e-01	0.7565506468	-0.3526332645	5.875414e-01	0.9562044338	-6.884347e-02	2.157975e-01	6.501258e-01
1	15	Bop1	2.115866e+02	3.995521e-01	1.772609e-01	8.466493e-01	7.463977e-02	1.795065e-01	0.5810523456	-0.4849637668	7.814573e-02	0.7851399459	-1.400303e-02	8.014408e-01	9.524875e-01
1	14	Bora	7.898177e+01	-4.332124e-01	4.410100e-01	9.381870e-01	-2.296381e-02	6.800131e-01	0.9124384634	-0.2176707856	3.474967e-01	0.9226374025	-7.394452e-02	1.836044e-01	6.143755e-01
1	19	Borcs7	4.340878e+01	2.383667e-01	7.217000e-01	9.812152e-01	4.325565e-02	4.370634e-01	0.8044522982	0.0783240696	6.895735e-01	0.9712827478	-5.996546e-02	2.811017e-01	7.106445e-01
1	8	Borcs8	4.724766e+01	-9.067996e-01	1.117840e-01	8.033011e-01	-5.778286e-02	2.990142e-01	0.7042763315	-0.0323449407	7.543137e-01	0.9798476344	-2.655278e-02	6.334142e-01	8.985739e-01
1	6	Bpgm	1.191632e+01	-1.769269e-03	7.288514e-01	9.821928e-01	2.100879e-02	7.059330e-01	0.9215726900	0.2544725105	3.052673e-01	0.9065629452	3.130227e-02	5.739299e-01	8.744420e-01
1	13	Bphl	5.739591e+00	2.871870e-01	2.664380e-01	8.964077e-01	-1.436505e-02	7.964184e-01	0.9466180720	-0.2103781324	6.450224e-01	0.9686623125	-4.624039e-02	4.060623e-01	7.913421e-01
1	1	Bpnt1	3.253732e+01	-5.265849e-02	8.378932e-02	7.575309e-01	-8.877859e-03	8.733267e-01	0.9683215627	0.3865925569	3.247720e-01	0.9095077581	4.433766e-02	4.256714e-01	8.033220e-01
1	11	Bptf	6.052624e+02	-3.067123e-02	9.716374e-01	9.999875e-01	1.125311e-03	9.838769e-01	0.9971521996	-0.2372951547	2.571801e-01	0.8914157693	-8.338559e-02	1.335424e-01	5.449201e-01
1	6	Braf	1.376197e+02	8.487768e-01	2.403627e-03	4.137988e-01	1.359503e-01	1.417359e-02	0.1861340198	-0.1051450689	6.090254e-01	0.9604849088	-3.938993e-02	4.791623e-01	8.329274e-01
1	5	Brap	2.293654e+01	-5.514302e-01	9.290625e-02	7.696474e-01	-3.720164e-02	5.039361e-01	0.8388536241	0.6641288259	1.559373e-01	0.8384923496	6.789351e-02	2.222145e-01	6.576269e-01
1	5	Brat1	1.548702e+01	-3.156429e-01	5.241511e-01	9.570187e-01	-6.087046e-02	2.738916e-01	0.6810851999	0.1300450544	6.494897e-01	0.9686623125	1.484512e-02	7.897712e-01	9.483388e-01
1	11	Brca1	9.503272e+01	3.208675e-01	2.205396e-01	8.741176e-01	5.796745e-02	2.974706e-01	0.7028105719	0.2053086582	8.947194e-01	1.0000000000	4.746468e-02	3.937339e-01	7.853524e-01
1	5	Brca2	1.520863e+02	5.745664e-01	2.763738e-01	8.990730e-01	5.314214e-02	3.395690e-01	0.7381159381	-0.4883324041	2.717521e-01	0.8957861209	-1.428629e-02	7.975104e-01	9.511802e-01
1	X	Brcc3	1.747070e+02	-5.462775e-02	4.180800e-01	9.315871e-01	-5.848641e-02	2.931592e-01	0.6984612020	0.5922570934	1.196845e-01	0.8384923496	1.190653e-01	3.188508e-02	3.066440e-01
1	15	Brd1	5.755100e+01	-8.409184e-02	9.418724e-01	9.999875e-01	-7.048625e-03	8.992706e-01	0.9761075497	-0.0888908947	6.787758e-01	0.9712827478	1.377114e-03	9.802698e-01	9.946943e-01
1	17	Brd2	4.174647e+02	4.111048e-01	5.090466e-02	7.221941e-01	1.102040e-01	4.713037e-02	0.3301973771	-0.1061713254	8.548625e-01	1.0000000000	-3.523675e-03	9.495184e-01	9.877594e-01
1	2	Brd3	2.448860e+02	-1.787144e-02	9.838744e-01	9.999875e-01	4.827915e-02	3.856587e-01	0.7707605696	-0.1620721212	4.866689e-01	0.9470623177	9.551722e-03	8.638019e-01	9.676994e-01
1	17	Brd4	2.553289e+02	3.848626e-01	6.182115e-02	7.345174e-01	8.423914e-02	1.296493e-01	0.5117561357	-0.1177739228	6.138448e-01	0.9604849088	-1.629869e-02	7.697392e-01	9.414342e-01
1	8	Brd7	1.205814e+02	8.638339e-02	9.688240e-01	9.999875e-01	5.784309e-03	9.172668e-01	0.9810104109	0.0345136384	3.670392e-01	0.9278279349	-3.488164e-02	5.309179e-01	8.567444e-01
1	18	Brd8	3.394438e+02	3.454705e-01	3.319982e-02	6.644265e-01	1.516261e-01	6.166396e-03	0.1164366141	0.2911709771	2.464950e-01	0.8887247650	6.583297e-02	2.365983e-01	6.713181e-01
1	13	Brd9	7.587482e+01	2.220332e-01	5.815414e-02	7.321417e-01	-1.362167e-02	8.067403e-01	0.9505348431	0.7232744466	1.953197e-01	0.8612505806	1.172188e-01	3.465753e-02	3.172010e-01
1	12	Brf1	3.585407e+01	-7.042459e-02	5.479598e-01	9.604170e-01	-6.627101e-02	2.334870e-01	0.6429436059	0.6067873637	2.469832e-01	0.8892643526	2.215482e-02	6.906952e-01	9.195325e-01
1	8	Brf2	1.696838e+01	3.518018e-01	6.017840e-01	9.685749e-01	5.761093e-02	3.004568e-01	0.7054004394	-0.5204538113	3.796028e-01	0.9290554253	-5.863358e-02	2.919443e-01	7.187036e-01
1	5	Bri3	1.321735e+01	1.750161e-01	7.635280e-01	9.923026e-01	3.235102e-02	5.611587e-01	0.8659976366	0.4382489863	3.743453e-01	0.9288516961	8.619418e-02	1.209525e-01	5.234847e-01
1	5	Bri3bp	7.861652e+01	-2.481185e-01	8.125953e-01	9.923026e-01	3.266071e-02	5.574138e-01	0.8644298731	0.2393563084	7.288992e-01	0.9748361560	3.811913e-02	4.934679e-01	8.390217e-01
1	11	Brip1	3.380126e+01	1.315814e+00	5.589114e-03	5.053849e-01	2.077925e-01	1.613867e-04	0.0115823836	-0.5552357668	2.002149e-01	0.8615013367	-7.753792e-02	1.631518e-01	5.889680e-01
1	11	Brip1os	2.000339e+01	1.690488e-01	5.663083e-01	9.608915e-01	2.935672e-04	9.957936e-01	0.9989569585	0.0121881537	6.743521e-01	0.9711197926	2.919442e-02	6.000046e-01	8.862096e-01
1	15	Brix1	4.319356e+02	-4.316314e-02	4.348563e-01	9.374348e-01	1.621758e-02	7.708531e-01	0.9397644958	-0.4284130826	4.122400e-02	0.7374162635	-1.309416e-01	1.819310e-02	2.360269e-01
1	6	Brk1	1.891978e+02	-5.905883e-01	1.146638e-01	8.044736e-01	-8.927643e-02	1.081725e-01	0.4770749936	0.3439343931	4.369766e-01	0.9366811261	1.086515e-01	5.034824e-02	3.715778e-01
1	19	Brms1	7.862830e+01	-2.724836e-01	7.612314e-01	9.923026e-01	-2.042544e-02	7.137351e-01	0.9239613244	-0.7840875417	1.024413e-01	0.8107362352	-8.366057e-02	1.323136e-01	5.435522e-01
1	12	Brms1l	3.327270e+01	6.336128e-01	2.704630e-01	8.964077e-01	2.760326e-02	6.200341e-01	0.8897005854	0.0722200638	9.178161e-01	1.0000000000	1.702388e-02	7.598011e-01	9.388387e-01
1	1	Brox	2.267146e+01	3.972674e-01	4.426283e-01	9.381870e-01	4.597571e-02	4.087574e-01	0.7874629221	0.2809288808	6.998270e-01	0.9717312902	5.047566e-02	3.643882e-01	7.685022e-01
1	6	Brpf1	9.976810e+01	2.027448e-01	4.375136e-02	7.015569e-01	4.532538e-02	4.154243e-01	0.7919185922	-0.1368116481	8.351230e-01	0.9986488442	7.826288e-03	8.882263e-01	9.739503e-01
1	17	Brpf3	2.488952e+01	2.252266e-01	8.406363e-01	9.951716e-01	6.229208e-03	9.109288e-01	0.9794408857	-0.2893861834	5.600129e-01	0.9552934703	-7.507667e-02	1.769662e-01	6.063677e-01
1	16	Brwd1	1.327083e+02	1.522281e-01	7.391074e-01	9.845557e-01	6.274103e-02	2.593903e-01	0.6675742194	0.0748238789	5.097486e-01	0.9497487147	3.734848e-02	5.022530e-01	8.429976e-01
1	X	Brwd3	7.859544e+01	7.867882e-02	7.480510e-01	9.882294e-01	5.264282e-02	3.441325e-01	0.7414329931	0.1212788733	2.852729e-01	0.9041549029	2.639812e-02	6.353944e-01	8.993985e-01
1	19	Bscl2	7.676029e+01	3.299077e-01	6.798285e-01	9.784937e-01	1.113729e-01	4.482275e-02	0.3238226250	-0.8824512944	1.183011e-01	0.8384923496	-1.517951e-01	6.108722e-03	1.363767e-01
1	4	Bsdc1	2.815008e+01	-3.300641e-01	8.178556e-02	7.575309e-01	-2.300953e-02	6.794113e-01	0.9122010628	0.6718174846	2.421459e-01	0.8875227984	5.144640e-02	3.552250e-01	7.624508e-01
1	10	Bsg	3.282154e+02	2.459962e-01	6.531403e-02	7.363440e-01	1.649927e-01	2.850076e-03	0.0748402082	-0.0970896360	5.653285e-01	0.9559567701	-7.913936e-03	8.869828e-01	9.738940e-01
1	4	Bspry	6.632843e+00	2.527590e-02	7.960337e-01	9.923026e-01	2.311078e-02	6.780792e-01	0.9119629738	-0.2071161922	6.887826e-01	0.9712827478	-2.399618e-02	6.664737e-01	9.106216e-01
1	8	Bst2	1.011190e+01	1.779864e-01	2.479142e-01	8.885365e-01	8.891109e-02	1.096293e-01	0.4790941013	0.0961659593	4.015520e-01	0.9327597060	5.934568e-03	9.151256e-01	9.796187e-01
1	19	Btaf1	7.689420e+01	-1.740917e-01	8.976382e-01	9.981584e-01	-1.319421e-02	8.126911e-01	0.9523966063	-0.4494098837	4.680405e-01	0.9448112367	-4.541957e-02	4.144548e-01	7.960360e-01
1	7	Btbd1	1.872963e+01	-4.600510e-01	3.224477e-01	9.121942e-01	-6.603011e-02	2.351944e-01	0.6445091825	0.5184666248	4.109697e-01	0.9327597060	5.721516e-02	3.037949e-01	7.270480e-01
1	7	Btbd10	7.340649e+01	-5.196069e-01	1.871568e-01	8.523704e-01	-4.678517e-02	4.005484e-01	0.7812876080	0.5207230363	4.972854e-01	0.9487135386	3.978045e-02	4.748117e-01	8.305393e-01
1	4	Btbd19	3.306954e+01	1.593169e-01	9.057465e-01	9.991945e-01	5.399435e-02	3.318698e-01	0.7325708709	0.0298643090	9.347805e-01	1.0000000000	-3.706257e-02	5.055329e-01	8.441222e-01
1	10	Btbd2	3.140663e+01	6.235912e-01	3.024859e-01	9.053463e-01	1.039383e-01	6.125822e-02	0.3704849211	-0.7869279969	1.486951e-01	0.8384923496	-1.255569e-01	2.358924e-02	2.690609e-01
1	2	Btbd3	1.666873e+01	3.519235e-01	5.325672e-01	9.604170e-01	5.996308e-02	2.811209e-01	0.6876332969	-0.0423076936	9.901755e-01	1.0000000000	-6.329698e-02	2.551843e-01	6.894911e-01
1	12	Btbd6	9.652493e+00	1.078256e-01	6.409805e-01	9.748895e-01	-8.812093e-03	8.742572e-01	0.9686008061	0.0271660871	1.599789e-01	0.8384923496	-2.952037e-02	5.959379e-01	8.845379e-01
1	12	Btbd7	5.854290e+01	-6.754850e-01	3.030719e-01	9.053463e-01	-8.124631e-02	1.438886e-01	0.5324015427	-0.3745411967	7.093107e-01	0.9723610367	-4.918777e-02	3.767698e-01	7.759438e-01
1	17	Btbd9	2.755676e+01	-2.169629e-01	8.591712e-01	9.971293e-01	-2.728986e-02	6.240132e-01	0.8913529268	0.2899621717	4.384934e-01	0.9369528244	6.391384e-03	9.086199e-01	9.785019e-01
1	13	Btf3	2.290931e+01	-1.857873e-01	6.769419e-02	7.381247e-01	-1.422142e-02	7.984099e-01	0.9474050537	0.2905556719	4.731731e-01	0.9456384393	7.932068e-02	1.536626e-01	5.755600e-01
1	4	Btf3l4	1.556245e+01	7.617993e-01	8.192466e-02	7.575309e-01	1.147836e-01	3.862518e-02	0.3026073931	0.0657464807	9.604865e-01	1.0000000000	1.498893e-02	7.877829e-01	9.478299e-01
1	10	Btg1	8.228265e+00	-1.606653e-02	8.684409e-01	9.981584e-01	-3.630863e-02	5.142359e-01	0.8428025905	0.8143782685	1.417701e-02	0.6067562144	1.210359e-01	2.913724e-02	2.951094e-01
1	1	Btg2	4.376401e+01	-3.212480e-01	2.799329e-01	8.999347e-01	-5.531806e-02	3.201354e-01	0.7233606710	-0.1918106058	7.953411e-01	0.9909179091	-6.488011e-02	2.434667e-01	6.783921e-01
1	16	Btg3	2.777658e+00	-1.852214e-01	4.825002e-01	9.470439e-01	-8.817471e-02	1.126125e-01	0.4840562168	0.3257840721	2.912362e-01	0.9061613476	6.336261e-02	2.546909e-01	6.889601e-01
1	19	Btrc	1.340937e+01	-8.630708e-02	8.977999e-01	9.981584e-01	-2.858041e-02	6.076992e-01	0.8849669116	0.6333739682	1.475868e-01	0.8384923496	8.229017e-02	1.387924e-01	5.538562e-01
1	2	Bub1	1.594057e+02	-4.028358e-01	2.456177e-03	4.137988e-01	-7.187227e-02	1.962271e-01	0.5997064556	1.0260832589	2.657935e-03	0.4206795945	1.579174e-01	4.319226e-03	1.135902e-01
1	2	Bub1b	1.524059e+02	-1.618447e-01	7.807688e-01	9.923026e-01	-2.407582e-02	6.654337e-01	0.9078633647	0.1102920823	7.985239e-01	0.9918002041	-6.219967e-04	9.910878e-01	9.975673e-01
1	7	Bub3	3.097194e+02	1.204792e-01	6.350274e-01	9.748895e-01	2.395211e-02	6.670496e-01	0.9085058045	-0.1384704076	4.096338e-01	0.9327597060	-3.148800e-02	5.716581e-01	8.738019e-01
1	9	Bud13	4.750022e+01	-3.717062e-01	6.081748e-01	9.697143e-01	-6.433522e-03	9.080201e-01	0.9789080183	-0.5642192508	1.872690e-01	0.8579665708	-7.848280e-02	1.580691e-01	5.819437e-01
1	5	Bud31	3.490006e+02	5.205411e-02	5.979586e-01	9.668745e-01	5.029116e-02	3.661462e-01	0.7566307763	-0.4368929472	8.118866e-02	0.7851399459	-8.573035e-02	1.229735e-01	5.276755e-01
1	17	Bysl	1.585171e+02	2.980741e-01	2.291797e-01	8.808509e-01	8.254178e-02	1.375850e-01	0.5241765096	-0.2595510301	3.744231e-02	0.7197934856	-4.374667e-02	4.318721e-01	8.077959e-01
1	1	Bzw1	3.414671e+02	1.840191e-01	3.787639e-01	9.250069e-01	9.972156e-02	7.260485e-02	0.4005844284	0.0158379838	9.943858e-01	1.0000000000	2.100397e-02	7.058508e-01	9.237405e-01
1	12	Bzw2	3.793335e+02	-3.052782e-01	1.673411e-01	8.367960e-01	-1.274433e-02	8.189655e-01	0.9538613382	-0.2074767737	4.441516e-01	0.9385034463	-5.187912e-02	3.511874e-01	7.603379e-01
1	11	C1d	1.003809e+02	-1.100942e-01	9.641113e-01	9.999875e-01	-2.825327e-03	9.595342e-01	0.9915070997	-1.1344715090	2.255351e-02	0.6693336665	-1.238562e-01	2.555883e-02	2.777782e-01
1	6	C1galt1	3.829148e+01	4.360920e-01	5.250899e-01	9.570187e-01	6.468677e-02	2.448772e-01	0.6528589058	0.0217360150	9.721562e-01	1.0000000000	1.693142e-03	9.757433e-01	9.936687e-01
1	X	C1galt1c1	1.544828e+01	5.293157e-02	9.581206e-01	9.999875e-01	-1.436391e-02	7.964341e-01	0.9466180720	0.1120861899	6.873261e-01	0.9712827478	-1.211526e-03	9.826418e-01	9.952533e-01
1	11	C1qbp	6.149369e+02	1.457993e-01	5.329507e-01	9.604170e-01	1.609777e-02	7.724993e-01	0.9402840414	-0.1508583628	5.880206e-01	0.9562044338	-6.471082e-02	2.445592e-01	6.794159e-01
1	7	C2cd3	1.734094e+01	-1.235446e-01	4.572552e-01	9.416313e-01	-1.679415e-02	7.629451e-01	0.9378138743	0.9536973199	3.585839e-02	0.7135281130	8.971966e-02	1.064256e-01	4.997738e-01
1	6	C2cd5	5.134863e+01	7.382288e-01	1.057113e-01	7.932220e-01	1.040927e-01	6.087217e-02	0.3690524399	0.8844733895	3.634004e-02	0.7135281130	1.066593e-01	5.474415e-02	3.844591e-01
1	X	C330007P06Rik	2.445742e+01	3.851890e-01	5.716265e-01	9.618427e-01	-9.949580e-03	8.581875e-01	0.9644239142	1.2442459743	3.361572e-03	0.4206795945	1.019197e-01	6.649306e-02	4.167497e-01
1	18	C330018D20Rik	1.368715e+01	-1.464219e-01	8.962850e-01	9.981584e-01	2.935780e-02	5.979647e-01	0.8809788116	-0.4720727237	3.587363e-01	0.9262465935	-7.073108e-02	2.034431e-01	6.370086e-01
1	8	C330021F23Rik	2.031138e+01	2.120040e-01	5.334027e-01	9.604170e-01	2.567501e-02	6.446871e-01	0.8996475683	-0.5456945988	2.666515e-01	0.8940381722	-8.912019e-02	1.087936e-01	5.029501e-01
1	16	C330027C09Rik	1.553594e+02	6.426802e-03	9.917028e-01	9.999875e-01	-4.030490e-02	4.690034e-01	0.8225833305	0.4395397876	1.048855e-02	0.5521983070	2.752925e-02	6.209728e-01	8.941892e-01
1	4	C77080	2.782314e+01	-8.214978e-01	9.276034e-02	7.696474e-01	-5.231919e-02	3.471111e-01	0.7443380636	0.1047728501	8.589969e-01	1.0000000000	-1.300849e-02	8.152799e-01	9.551370e-01
1	5	C78283	2.792394e+01	-5.978053e-02	4.784615e-01	9.458981e-01	5.615050e-02	3.128961e-01	0.7156319678	-0.5182537438	3.613326e-01	0.9267968752	-7.992622e-02	1.505363e-01	5.702494e-01
1	4	Caap1	2.468159e+01	1.316925e-01	6.965047e-01	9.784937e-01	1.809674e-02	7.451711e-01	0.9336404015	-0.6412056280	1.580255e-01	0.8384923496	-1.435556e-01	9.557245e-03	1.714758e-01
1	1	Cab39	9.072187e+01	-1.063281e-01	6.883866e-01	9.784937e-01	9.063228e-03	8.707047e-01	0.9675718993	-0.2570673264	1.207360e-01	0.8384923496	4.877106e-03	9.302065e-01	9.834833e-01
1	14	Cab39l	3.063903e+01	5.439190e-01	2.059420e-02	6.195109e-01	8.955544e-02	1.070702e-01	0.4756625104	-0.2163010797	8.705116e-01	1.0000000000	-1.073629e-02	8.471070e-01	9.637397e-01
1	10	Cabin1	5.621724e+01	1.045283e+00	4.608655e-02	7.026605e-01	1.617680e-01	3.451634e-03	0.0836508389	-0.3214002061	3.981885e-01	0.9327597060	-4.297564e-02	4.400397e-01	8.118963e-01
1	2	Cables2	1.025246e+01	-1.457444e-01	8.200004e-01	9.923026e-01	-4.416939e-02	4.274316e-01	0.7988024041	0.0101593404	8.190528e-01	0.9953643622	1.005398e-02	8.567154e-01	9.660994e-01
1	2	Cacfd1	1.674229e+01	3.283150e-02	6.332952e-01	9.748895e-01	1.596166e-02	7.743708e-01	0.9405860170	-0.0717098895	7.150116e-01	0.9723610367	7.358776e-05	9.989456e-01	9.995741e-01
1	4	Cachd1	5.695919e+01	4.367420e-01	7.529530e-02	7.445577e-01	5.522329e-02	3.209665e-01	0.7236960102	-0.1387065957	6.229607e-01	0.9614368159	1.783070e-02	7.487907e-01	9.356479e-01
1	8	Cacna1a	6.237487e+01	7.062380e-01	2.527175e-02	6.415308e-01	5.836110e-02	2.941964e-01	0.6995951965	-0.3889447411	6.011511e-01	0.9601608759	-2.799011e-02	6.151378e-01	8.916764e-01
1	15	Cacnb3	2.317076e+01	6.436099e-01	2.210293e-01	8.741176e-01	4.170821e-02	4.536556e-01	0.8137807725	0.1557233481	5.326405e-01	0.9513365980	1.561409e-03	9.776300e-01	9.940212e-01
1	10	Cactin	5.202233e+01	3.299378e-01	6.569071e-01	9.782527e-01	1.604229e-02	7.732620e-01	0.9403222500	0.1862212420	6.780707e-01	0.9712827478	5.561137e-02	3.175724e-01	7.367148e-01
1	19	Cacul1	6.805852e+01	-3.046639e-02	2.021173e-01	8.550778e-01	3.987603e-02	4.737502e-01	0.8249109585	0.1028391267	1.719620e-01	0.8471026233	-1.541918e-02	7.818425e-01	9.457082e-01
1	1	Cacybp	8.910597e+02	1.114588e-01	4.472038e-01	9.385709e-01	9.606825e-02	8.376907e-02	0.4253102830	-0.2233274888	8.902938e-02	0.7901784120	-4.713754e-02	3.968077e-01	7.869977e-01
1	5	Cad	7.723344e+01	-1.554419e-01	7.875641e-01	9.923026e-01	2.000477e-03	9.713420e-01	0.9943785298	-0.4116439320	8.076923e-02	0.7851399459	-4.218807e-02	4.484729e-01	8.166901e-01
1	9	Cadm1	5.421901e+01	-2.739636e-01	4.944964e-01	9.503108e-01	-2.352638e-02	6.726220e-01	0.9099747127	-0.3438825403	6.913453e-01	0.9712827478	-7.063908e-02	2.040331e-01	6.377796e-01
1	7	Calca	1.978780e+01	1.552773e-03	8.473653e-01	9.951716e-01	-7.931410e-03	8.867350e-01	0.9723679902	-0.6468804014	2.269586e-01	0.8813906750	-1.104319e-01	4.667283e-02	3.587629e-01
1	11	Calcoco2	2.715946e+02	-1.096780e+00	6.077248e-04	2.961347e-01	-1.787892e-01	1.208489e-03	0.0432398894	1.3629895540	7.087719e-03	0.5025553700	1.868928e-01	7.087829e-04	3.996760e-02
1	6	Cald1	2.610614e+02	1.137651e-01	7.894313e-01	9.923026e-01	4.320737e-03	9.381515e-01	0.9864393266	0.3378008484	5.105998e-01	0.9502345661	1.108651e-01	4.581338e-02	3.562602e-01
1	12	Calm1	1.311204e+03	6.463424e-02	7.833877e-01	9.923026e-01	-2.111354e-02	7.045353e-01	0.9210894411	0.1132375705	5.519844e-01	0.9541927014	1.289001e-01	2.015350e-02	2.496921e-01
1	17	Calm2	4.050233e+02	-1.224756e-01	5.993047e-01	9.677861e-01	-4.073568e-02	4.642618e-01	0.8200109811	0.0719094908	8.777492e-01	1.0000000000	-1.048468e-02	8.505687e-01	9.644656e-01
1	7	Calm3	2.128328e+02	-3.399108e-01	1.534928e-01	8.310707e-01	-9.016611e-02	1.046886e-01	0.4695799852	-0.1174539065	4.852864e-01	0.9456384393	2.419416e-02	6.638895e-01	9.094366e-01
1	8	Calr	4.688334e+02	-4.526836e-02	9.337220e-01	9.999875e-01	-3.401034e-02	5.412363e-01	0.8571076015	0.0455331769	9.371868e-01	1.0000000000	4.365581e-02	4.326283e-01	8.080643e-01
1	6	Calu	1.420865e+02	3.306606e-02	7.523226e-01	9.904335e-01	-5.141772e-03	9.264294e-01	0.9828545790	0.1300103455	4.889000e-01	0.9485232579	7.090035e-02	2.023608e-01	6.356054e-01
1	2	Camk1d	3.869723e+01	-2.703332e-01	6.793247e-01	9.784937e-01	-2.358809e-02	6.718132e-01	0.9097429047	0.4387601763	3.731509e-01	0.9288516961	-2.392720e-02	6.673752e-01	9.108140e-01
1	11	Camk2b	2.337050e+01	-5.295455e-01	3.478946e-01	9.163490e-01	-9.511487e-02	8.689958e-02	0.4302714532	-0.8358325375	9.159110e-02	0.7929667881	-1.079948e-01	5.176361e-02	3.757114e-01
1	3	Camk2d	1.264788e+01	-6.851619e-01	6.956521e-02	7.411238e-01	-1.287106e-01	2.028223e-02	0.2212086200	0.4275994000	4.105796e-01	0.9327597060	6.375614e-02	2.517463e-01	6.864094e-01
1	14	Camk2g	2.121537e+01	-9.764985e-02	9.405956e-01	9.999875e-01	7.731959e-03	8.895648e-01	0.9731238068	0.3381903687	6.504175e-01	0.9686623125	1.768370e-02	7.507930e-01	9.364698e-01
1	5	Camkk2	8.897084e+00	-2.724212e-01	4.945928e-01	9.503108e-01	-3.058056e-02	5.827974e-01	0.8749704990	0.1186725201	8.298672e-01	0.9974768517	-4.830352e-03	9.308739e-01	9.834896e-01
1	13	Caml	2.973525e+01	-1.520144e-01	9.264064e-01	9.999875e-01	-4.821456e-02	3.862953e-01	0.7711020075	0.6059994788	4.070248e-01	0.9327597060	4.270208e-02	4.429586e-01	8.133157e-01
1	2	Camsap1	6.803355e+01	1.672624e-01	2.539792e-01	8.917663e-01	5.361244e-02	3.353061e-01	0.7350782320	-0.1378860500	8.498466e-01	0.9999562245	2.766629e-03	9.603742e-01	9.900037e-01
1	1	Camsap2	6.092926e+01	7.938686e-01	2.039312e-01	8.550778e-01	4.117677e-02	4.594345e-01	0.8169736956	0.3989096051	4.819853e-01	0.9456384393	3.842235e-02	4.900339e-01	8.375048e-01
1	8	Camsap3	8.062849e+01	-3.213500e-02	3.469377e-01	9.163471e-01	-5.113943e-02	3.581069e-01	0.7506543267	0.0651048330	9.043602e-01	1.0000000000	-3.075037e-02	5.807052e-01	8.777288e-01
1	4	Camta1	3.218204e+01	-1.397863e-01	9.342882e-01	9.999875e-01	-1.041314e-02	8.516549e-01	0.9630545531	0.2627731362	8.246335e-01	0.9960468577	7.319590e-02	1.880936e-01	6.186323e-01
1	10	Cand1	2.593570e+02	1.364591e-01	2.714791e-01	8.977607e-01	7.957028e-02	1.523681e-01	0.5431845773	-0.2454830840	1.619912e-01	0.8401070000	-5.212140e-02	3.489394e-01	7.582015e-01
1	6	Cand2	2.174957e+01	-5.131314e-01	2.037913e-01	8.550778e-01	-1.051924e-01	5.818062e-02	0.3620093753	-0.1752648704	8.547204e-01	1.0000000000	-5.161622e-02	3.536370e-01	7.610989e-01
1	11	Cant1	3.061739e+01	2.041689e-01	6.525663e-01	9.766917e-01	-1.185896e-02	8.313471e-01	0.9574393408	0.5178668882	4.100218e-01	0.9327597060	5.505063e-02	3.224842e-01	7.396665e-01
1	11	Canx	7.628318e+02	1.331756e-01	4.803785e-01	9.470439e-01	1.016019e-01	6.734972e-02	0.3874932818	-0.0417224849	9.366835e-01	1.0000000000	-1.408142e-02	8.002483e-01	9.520668e-01
1	4	Cap1	2.336687e+01	1.204328e-01	9.094647e-01	9.992929e-01	-3.132857e-03	9.551340e-01	0.9909640595	0.3122827898	2.938293e-01	0.9062883151	4.573460e-02	4.112217e-01	7.938534e-01
1	6	Capg	1.056983e+01	1.583802e-01	6.333727e-01	9.748895e-01	-1.144582e-02	8.371393e-01	0.9587697038	0.2862597378	6.571518e-01	0.9686623125	4.812834e-02	3.871463e-01	7.818696e-01
1	19	Capn1	6.301741e+00	1.686049e-01	5.931583e-01	9.649236e-01	1.313505e-02	8.135154e-01	0.9526812419	-0.0054980363	9.839677e-01	1.0000000000	1.644080e-02	7.677887e-01	9.411930e-01
1	1	Capn10	1.791498e+01	-1.701095e-01	8.684359e-01	9.981584e-01	-4.221320e-02	4.482025e-01	0.8115412730	0.2127426195	3.837666e-01	0.9299114992	2.407207e-03	9.655187e-01	9.908001e-01
1	17	Capn15	2.352203e+01	5.898752e-02	3.817457e-01	9.251853e-01	3.546412e-02	5.240757e-01	0.8478070795	0.4569933745	4.082456e-01	0.9327597060	1.969109e-02	7.235992e-01	9.294972e-01
1	1	Capn2	1.367966e+01	-4.846147e-01	3.605902e-02	6.776282e-01	-1.396981e-02	8.019021e-01	0.9486620664	0.1231353267	5.140477e-02	0.7535800524	-6.067795e-03	9.132277e-01	9.792966e-01
1	14	Capn7	5.710678e+01	2.946688e-01	5.156235e-01	9.536462e-01	1.219214e-02	8.266825e-01	0.9558715362	0.6053762266	4.356156e-01	0.9366811261	3.179565e-02	5.679047e-01	8.729923e-01
1	7	Capns1	2.191681e+02	3.162277e-01	5.602135e-01	9.604170e-01	7.857972e-02	1.575546e-01	0.5506692973	0.0147249170	6.353623e-01	0.9654423553	4.575484e-02	4.110145e-01	7.938508e-01
1	2	Caprin1	4.306262e+02	2.068259e-01	3.440611e-01	9.163471e-01	8.519599e-02	1.253343e-01	0.5054266986	-0.1938794621	4.369940e-01	0.9366811261	-6.649153e-02	2.317975e-01	6.679815e-01
1	6	Caprin2	3.650590e+01	-3.672850e-01	6.807049e-01	9.784937e-01	-7.353584e-02	1.860452e-01	0.5887309166	0.2754272956	7.881266e-01	0.9891123033	4.631464e-02	4.053081e-01	7.910547e-01
1	3	Capza1	9.535072e+00	5.238877e-02	7.644539e-01	9.923026e-01	1.489304e-02	7.891086e-01	0.9444488519	0.3641652827	4.395704e-01	0.9376527985	3.798306e-02	4.950130e-01	8.394407e-01
1	6	Capza2	3.224017e+02	-5.472643e-02	4.079196e-01	9.257366e-01	1.053780e-02	8.498999e-01	0.9627765263	-0.1132921037	3.159745e-01	0.9095077581	-5.519726e-03	9.210385e-01	9.811566e-01
1	4	Capzb	3.563598e+02	-2.862160e-01	9.200725e-02	7.696474e-01	-8.824604e-02	1.123208e-01	0.4838675465	0.0291691281	3.289489e-02	0.6915905386	1.102758e-01	4.698580e-02	3.600429e-01
1	3	Car13	3.125878e+00	9.856562e-02	7.872701e-01	9.923026e-01	1.930849e-03	9.723391e-01	0.9946465943	0.0898990128	8.690543e-01	1.0000000000	5.109729e-02	3.585036e-01	7.641266e-01
1	3	Car14	8.056005e+00	-8.306892e-02	9.485825e-01	9.999875e-01	-7.716559e-02	1.651880e-01	0.5610979409	-0.0604600521	1.435281e-01	0.8384923496	-5.823572e-03	9.167073e-01	9.800103e-01
1	11	Car4	3.779733e+01	-1.065897e-01	9.255073e-01	9.999875e-01	-1.320457e-02	8.125467e-01	0.9523670257	-0.2754284136	5.539731e-01	0.9542586214	-6.253030e-02	2.609969e-01	6.943450e-01
1	15	Card10	2.020585e+01	-1.092933e-01	9.372592e-01	9.999875e-01	-5.944873e-02	2.852755e-01	0.6907396733	0.3266139525	4.264411e-01	0.9352156800	6.830459e-02	2.194212e-01	6.535699e-01
1	13	Card19	3.822411e+01	7.370696e-01	2.111696e-01	8.597090e-01	1.056731e-01	5.703521e-02	0.3584070264	-0.8742716209	1.519203e-01	0.8384923496	-1.263165e-01	2.275285e-02	2.643658e-01
1	16	Carhsp1	4.949446e+01	1.532541e-01	8.953983e-01	9.981584e-01	-2.961377e-02	5.947748e-01	0.8794342918	-0.0469440018	9.123113e-01	1.0000000000	-1.908695e-04	9.972651e-01	9.992406e-01
1	9	Carm1	6.382446e+01	2.264624e-01	7.180785e-01	9.799287e-01	5.033743e-02	3.657048e-01	0.7565343788	-0.4609431258	4.401535e-01	0.9380062857	-8.855126e-02	1.110792e-01	5.078843e-01
1	13	Carmil1	1.678403e+01	-1.537019e-01	3.572255e-01	9.196487e-01	-1.847128e-03	9.735380e-01	0.9947767792	-0.5157244582	3.446161e-01	0.9219367263	-8.338932e-02	1.335771e-01	5.449945e-01
1	7	Cars	2.453119e+02	6.483639e-02	3.081395e-01	9.053463e-01	2.525264e-02	6.501408e-01	0.9022495080	0.3044696234	3.267877e-01	0.9112291814	1.247082e-01	2.455509e-02	2.735822e-01
1	8	Cars2	8.853907e+01	2.625501e-01	4.035298e-01	9.251853e-01	4.626992e-02	4.057622e-01	0.7853088935	0.4688836295	4.427053e-01	0.9380454147	2.512204e-02	6.518308e-01	9.048105e-01
1	11	Casc3	6.044854e+01	-8.859053e-01	8.479207e-02	7.575309e-01	-9.846884e-02	7.628790e-02	0.4097072929	0.0869305983	3.307930e-01	0.9138183260	-2.562582e-03	9.632946e-01	9.907327e-01
1	2	Casc4	7.904475e+01	7.023240e-01	6.222440e-02	7.345174e-01	1.068100e-01	5.440081e-02	0.3519741576	0.4397061794	4.937144e-01	0.9487135386	4.960752e-02	3.727063e-01	7.735147e-01
1	6	Casd1	1.077682e+01	1.731044e-01	5.545460e-01	9.604170e-01	4.423800e-02	4.267134e-01	0.7986953393	0.4235343815	3.585027e-01	0.9262465935	6.263930e-02	2.601650e-01	6.934744e-01
1	X	Cask	7.577757e+01	1.712566e-01	9.054657e-01	9.991945e-01	5.988125e-02	2.817791e-01	0.6881998385	0.0342599315	1.787727e-01	0.8515439115	-5.147899e-02	3.549199e-01	7.623109e-01
1	6	Casp2	1.215901e+01	7.974679e-02	9.602587e-01	9.999875e-01	4.403491e-03	9.369693e-01	0.9860820823	-0.5780099981	1.537789e-01	0.8384923496	-6.336697e-02	2.546582e-01	6.889488e-01
1	8	Casp3	6.125489e+01	4.564035e-01	1.887379e-01	8.530953e-01	6.498009e-02	2.427395e-01	0.6508605228	-0.1431056278	9.362226e-01	1.0000000000	-2.224348e-02	6.895215e-01	9.192371e-01
1	3	Casp6	6.704255e+00	3.769793e-01	2.687191e-01	8.964077e-01	1.556776e-02	7.797941e-01	0.9420932222	0.2502706697	3.927997e-01	0.9327597060	4.788596e-02	3.895443e-01	7.830563e-01
1	4	Casp8ap2	2.591493e+02	5.714868e-02	7.841059e-01	9.923026e-01	-1.750300e-03	9.749247e-01	0.9950304066	-0.1025024776	8.104973e-01	0.9938552160	-9.748610e-03	8.610226e-01	9.669145e-01
1	4	Casp9	8.830746e+00	1.533717e-01	2.281144e-01	8.784426e-01	-5.156262e-02	3.541377e-01	0.7485108189	0.2113223285	6.166989e-01	0.9606492144	1.344087e-02	8.092559e-01	9.541251e-01
1	13	Cast	5.600575e+01	-4.709714e-01	5.680143e-01	9.608915e-01	-6.424152e-02	2.481472e-01	0.6563670525	1.1124880858	5.734600e-02	0.7640464816	1.093899e-01	4.879560e-02	3.654472e-01
1	2	Cat	8.067820e+01	2.792485e-01	7.743225e-01	9.923026e-01	2.183815e-02	6.948936e-01	0.9179809663	-0.5354188136	3.316669e-01	0.9143266684	-1.018191e-01	6.676330e-02	4.175266e-01
1	10	Cbarp	8.271235e+00	1.212623e-01	8.850088e-01	9.981584e-01	2.239341e-02	6.875384e-01	0.9151922351	-0.1765170908	8.071934e-01	0.9936333214	-3.596964e-02	5.181741e-01	8.506776e-01
1	2	Cbfa2t2	5.266596e+01	7.220983e-01	5.682501e-02	7.313192e-01	5.436349e-02	3.285700e-01	0.7302574012	-0.8220411527	2.403482e-02	0.6768119576	-1.106043e-01	4.632921e-02	3.579011e-01
1	8	Cbfb	6.412227e+01	-1.824227e-01	2.912613e-01	9.038652e-01	-7.891473e-03	8.873015e-01	0.9723835255	0.0980370980	9.373299e-01	1.0000000000	6.415982e-03	9.082697e-01	9.783875e-01
1	9	Cbl	7.288887e+01	-3.330938e-01	6.600056e-01	9.784468e-01	1.535024e-04	9.978005e-01	0.9995565644	-0.5475786875	3.596790e-01	0.9267968752	-8.261913e-02	1.372155e-01	5.511083e-01
1	16	Cblb	9.389721e+00	8.616346e-01	2.079223e-02	6.204995e-01	1.367128e-01	1.363566e-02	0.1821770079	-0.3669344013	4.653146e-01	0.9432519492	-3.881217e-02	4.856381e-01	8.356666e-01
1	12	Cbll1	5.024936e+01	4.299968e-01	5.897208e-01	9.632283e-01	2.757886e-02	6.203435e-01	0.8897446323	0.0999247877	9.195361e-01	1.0000000000	-2.966568e-02	5.941289e-01	8.836224e-01
1	16	Cbr1	5.492357e+01	9.963694e-02	9.316075e-01	9.999875e-01	-5.019707e-02	3.670449e-01	0.7574071830	-0.1421108031	6.622774e-01	0.9702233452	-2.052415e-02	7.124128e-01	9.264363e-01
1	16	Cbr3	1.047230e+02	2.279754e-01	1.750452e-01	8.443599e-01	-8.889808e-03	8.731576e-01	0.9682413694	-0.4420396756	4.208108e-01	0.9332772760	-7.290568e-02	1.898554e-01	6.208155e-01
1	8	Cbr4	1.601712e+01	-2.821791e-01	6.328625e-01	9.748895e-01	-6.409619e-02	2.492210e-01	0.6574077435	-0.1752434821	7.270860e-01	0.9746495469	-5.746477e-02	3.016867e-01	7.255555e-01
1	17	Cbs	3.365023e+01	-5.848005e-01	1.944475e-01	8.550778e-01	-9.837245e-02	7.657747e-02	0.4101003586	-0.0152555895	8.001015e-01	0.9928434343	1.594720e-02	7.745696e-01	9.431480e-01
1	19	Cbwd1	3.919301e+01	-1.946272e-01	8.960395e-01	9.981584e-01	8.688792e-03	8.760024e-01	0.9689568939	0.1488490639	8.730717e-01	1.0000000000	-7.198647e-03	8.971384e-01	9.759056e-01
1	11	Cbx1	6.950522e+02	4.207730e-02	9.262884e-01	9.999875e-01	4.077924e-02	4.637838e-01	0.8197129447	-0.3020147256	3.397789e-02	0.7028832918	-8.173142e-02	1.414428e-01	5.579518e-01
1	11	Cbx2	2.521776e+01	1.512335e-01	8.523857e-01	9.951716e-01	2.206792e-02	6.918465e-01	0.9165049068	0.8311313802	3.720265e-02	0.7196655257	9.992658e-02	7.201610e-02	4.309815e-01
1	6	Cbx3	3.153774e+01	1.364606e-01	4.507705e-01	9.393717e-01	7.957864e-02	1.523249e-01	0.5431845773	-0.2474157759	6.799173e-01	0.9712827478	-2.037374e-02	7.144280e-01	9.273648e-01
1	15	Cbx5	6.101704e+02	1.187679e-01	5.878208e-01	9.632283e-01	8.228750e-02	1.388053e-01	0.5259458122	-0.2874673513	7.524228e-02	0.7851399459	-6.393477e-02	2.502719e-01	6.847580e-01
1	15	Cbx6	2.798347e+01	6.296382e-01	2.135658e-01	8.656609e-01	9.144741e-02	9.982771e-02	0.4594135531	-0.1118200102	7.691603e-01	0.9815811048	-4.251817e-02	4.449272e-01	8.146350e-01
1	15	Cbx7	1.314495e+02	-1.174899e-01	1.331872e-01	8.168614e-01	2.111737e-03	9.697489e-01	0.9939109018	-0.5486561906	6.010009e-02	0.7716775310	-8.732349e-02	1.161400e-01	5.160787e-01
1	15	Cby1	2.531000e+01	-1.847809e-01	7.900685e-01	9.923026e-01	1.517122e-02	7.852646e-01	0.9435194064	0.1634572975	6.943855e-01	0.9713267668	-1.877130e-02	7.360187e-01	9.323933e-01
1	8	Cc2d1a	1.338422e+01	-1.018149e-01	8.655602e-01	9.981584e-01	2.365514e-02	6.709347e-01	0.9094162609	0.2565262253	7.597749e-01	0.9802517365	2.947254e-02	5.965339e-01	8.847242e-01
1	4	Cc2d1b	5.617895e+01	7.232261e-02	9.732849e-01	9.999875e-01	-7.907643e-04	9.886698e-01	0.9981534670	-0.0770421619	3.153611e-01	0.9095077581	-1.323794e-02	8.120818e-01	9.543800e-01
1	5	Cc2d2a	2.893994e+01	6.866467e-01	1.462397e-01	8.295849e-01	1.213142e-01	2.876596e-02	0.2630841023	0.6820766522	2.450747e-01	0.8875227984	1.061767e-01	5.585561e-02	3.864379e-01
1	10	Ccar1	4.512281e+02	9.937481e-02	7.048706e-01	9.786260e-01	1.291192e-02	8.166268e-01	0.9533459619	0.0308764525	6.657341e-01	0.9707317390	-6.578577e-03	9.059557e-01	9.780108e-01
1	14	Ccar2	9.616430e+00	1.338179e-01	8.549847e-01	9.958426e-01	3.863057e-03	9.446918e-01	0.9882367166	-0.3051725761	3.321454e-01	0.9146906566	-5.552765e-02	3.183026e-01	7.372681e-01
1	4	Ccdc107	3.025973e+01	-6.700991e-01	6.147768e-02	7.345174e-01	-4.795573e-02	3.888532e-01	0.7729868470	0.5836129447	3.612880e-01	0.9267968752	6.629956e-02	2.332852e-01	6.690357e-01
1	18	Ccdc112	3.775796e+01	7.237209e-02	5.535943e-02	7.307130e-01	-4.769026e-02	3.914872e-01	0.7750481699	0.8061808111	1.780483e-01	0.8515439115	8.418527e-02	1.298956e-01	5.397472e-01
1	1	Ccdc115	4.786072e+01	5.359255e-01	4.186444e-01	9.315943e-01	7.875776e-02	1.566127e-01	0.5499062258	-0.5763337450	1.063543e-01	0.8214616105	-5.644366e-02	3.103725e-01	7.314056e-01
1	11	Ccdc117	4.594502e+01	-3.220318e-02	9.971020e-01	9.999875e-01	3.200472e-02	5.653606e-01	0.8682667436	-0.8697741677	1.425883e-01	0.8384923496	-9.651088e-02	8.234689e-02	4.542369e-01
1	9	Ccdc12	3.889645e+01	-5.783127e-01	1.432309e-01	8.263870e-01	-5.704549e-02	3.052335e-01	0.7091663370	-0.3770582765	2.674632e-01	0.8943845086	-4.235550e-02	4.466725e-01	8.159620e-01
1	X	Ccdc120	2.685741e+01	-9.935915e-01	3.201942e-02	6.596000e-01	-1.627668e-01	3.254040e-03	0.0807071452	0.3993823874	4.279892e-01	0.9355121595	4.169969e-02	4.537480e-01	8.187854e-01
1	8	Ccdc124	2.518891e+02	-9.937657e-02	7.619775e-01	9.923026e-01	4.937357e-02	3.749678e-01	0.7631399743	-0.1969475687	5.796626e-01	0.9559567701	-2.215514e-02	6.906910e-01	9.195325e-01
1	13	Ccdc127	7.297995e+01	6.442945e-01	1.224038e-01	8.092613e-01	7.580486e-02	1.727917e-01	0.5719698026	-0.3045883137	6.369103e-01	0.9664598418	-5.426858e-02	3.294164e-01	7.435635e-01
1	8	Ccdc130	1.909927e+01	-5.961454e-02	9.174578e-01	9.999875e-01	-2.105355e-02	7.053357e-01	0.9214441902	-0.4196239384	5.599750e-01	0.9552934703	-5.087333e-02	3.606168e-01	7.655660e-01
1	6	Ccdc136	1.810904e+01	6.682916e-01	1.948902e-01	8.550778e-01	9.895155e-02	7.485114e-02	0.4065465747	0.0048349661	5.828554e-01	0.9562044338	-1.165693e-02	8.341784e-01	9.600599e-01
1	11	Ccdc137	5.720504e+01	7.613913e-01	1.209362e-01	8.092613e-01	6.223941e-02	2.632260e-01	0.6711035686	-0.6410328037	3.027654e-01	0.9065629452	-9.320359e-02	9.345828e-02	4.775098e-01
1	10	Ccdc138	1.428500e+01	3.620561e-01	2.460705e-01	8.885365e-01	3.180675e-02	5.677695e-01	0.8692959434	-0.1084094788	8.901978e-01	1.0000000000	-2.036126e-02	7.145954e-01	9.273832e-01
1	16	Ccdc14	4.234562e+01	5.617818e-01	1.281376e-01	8.151209e-01	6.439823e-02	2.469928e-01	0.6548277256	-0.5297662995	4.459068e-01	0.9396383770	-4.690180e-02	3.993737e-01	7.881216e-01
1	4	Ccdc163	1.506576e+01	-1.508797e-01	8.788301e-01	9.981584e-01	2.923309e-03	9.581321e-01	0.9915070997	-0.1320794616	8.784524e-01	1.0000000000	-3.504305e-02	5.290173e-01	8.561745e-01
1	17	Ccdc167	9.771607e+00	1.652840e-01	2.573837e-01	8.920136e-01	-7.354417e-03	8.949253e-01	0.9749442383	0.4088898014	2.519757e-01	0.8911474913	5.396324e-02	3.321489e-01	7.461870e-01
1	6	Ccdc174	6.139947e+01	3.095190e-01	5.081480e-01	9.526878e-01	1.678664e-02	7.630480e-01	0.9378138743	-0.1147121499	9.556006e-01	1.0000000000	-1.425201e-02	7.979857e-01	9.513676e-01
1	5	Ccdc18	8.831776e+01	-1.573910e-01	6.587503e-01	9.784468e-01	-6.997489e-02	2.083294e-01	0.6140652182	-0.0678295466	9.648598e-01	1.0000000000	-5.792563e-02	2.978198e-01	7.226518e-01
1	1	Ccdc181	1.930747e+01	6.891662e-01	1.147453e-01	8.044736e-01	8.957120e-02	1.070082e-01	0.4755009820	-0.3113611868	4.177483e-01	0.9327597060	-6.468886e-02	2.448620e-01	6.794823e-01
1	19	Ccdc186	7.587772e+01	2.135050e-01	8.665602e-01	9.981584e-01	3.203394e-02	5.650054e-01	0.8682667436	-0.7072088531	2.663329e-01	0.8940381722	-6.330000e-02	2.551616e-01	6.894911e-01
1	16	Ccdc191	5.153667e+01	-3.834051e-01	7.055610e-01	9.786260e-01	-3.897302e-02	4.838304e-01	0.8297114130	-0.3323392982	3.679392e-01	0.9278279349	-8.776730e-02	1.142902e-01	5.134548e-01
1	X	Ccdc22	4.833805e+01	-9.069915e-01	7.451487e-02	7.445577e-01	-1.183630e-01	3.291646e-02	0.2821549118	1.1009751403	3.131212e-02	0.6915905386	1.412564e-01	1.078711e-02	1.820095e-01
1	14	Ccdc25	2.007698e+02	1.181040e-01	7.565637e-02	7.445577e-01	4.306700e-02	4.390674e-01	0.8055978333	0.0295428160	4.442171e-01	0.9385034463	1.301473e-02	8.151928e-01	9.551255e-01
1	10	Ccdc28a	1.546078e+01	-3.142566e-01	4.764011e-01	9.452532e-01	-6.812142e-02	2.206628e-01	0.6298747141	0.6260665604	7.493979e-02	0.7851399459	6.493254e-02	2.430852e-01	6.780771e-01
1	4	Ccdc28b	2.731551e+01	-1.283059e-01	8.727730e-01	9.981584e-01	-8.118117e-03	8.840872e-01	0.9716302526	-0.2745605358	8.096068e-01	0.9938552160	-2.622216e-02	6.376506e-01	9.004271e-01
1	2	Ccdc32	2.070918e+01	-2.368766e-01	2.995189e-01	9.053463e-01	1.393771e-02	8.023479e-01	0.9488522799	-0.0106024907	7.332204e-01	0.9750837092	-3.300140e-02	5.533081e-01	8.675601e-01
1	2	Ccdc34	1.500256e+02	8.613562e-02	8.271138e-01	9.923026e-01	2.052604e-02	7.123875e-01	0.9237907363	0.1096009939	1.111764e-01	0.8248137549	-4.527469e-03	9.351986e-01	9.845309e-01
1	11	Ccdc43	6.095986e+01	-1.119535e+00	2.188207e-02	6.244010e-01	-1.520018e-01	6.038849e-03	0.1147876374	-0.2368225373	2.101099e-01	0.8681620124	-7.672908e-02	1.675994e-01	5.935190e-01
1	11	Ccdc47	8.493148e+01	1.108019e+00	2.132052e-03	4.065840e-01	1.787245e-01	1.213542e-03	0.0433788754	-0.1255696109	8.177871e-01	0.9953643622	-1.791527e-02	7.476394e-01	9.352923e-01
1	16	Ccdc50	5.429016e+01	-1.314312e-01	4.178440e-01	9.315871e-01	2.110438e-02	7.046575e-01	0.9211715894	0.3718062884	4.272510e-01	0.9352156800	2.935774e-02	5.979653e-01	8.852848e-01
1	16	Ccdc58	1.715390e+02	-3.872756e-02	1.023511e-01	7.885704e-01	1.545794e-02	7.813081e-01	0.9423851425	-0.0249001677	5.179115e-01	0.9508757740	7.415677e-03	8.940552e-01	9.752390e-01
1	10	Ccdc59	1.975875e+02	3.545068e-01	3.546407e-01	9.192175e-01	1.064547e-01	5.521295e-02	0.3533999306	-0.3937880433	2.961658e-01	0.9062883151	-9.748137e-02	7.929681e-02	4.463291e-01
1	10	Ccdc6	8.142058e+01	1.529180e-01	6.000551e-01	9.682587e-01	-9.552756e-03	8.637873e-01	0.9657864435	-0.8367219270	1.270523e-01	0.8384923496	-1.354223e-01	1.455688e-02	2.108497e-01
1	7	Ccdc61	2.361889e+01	4.536838e-01	1.543970e-01	8.310707e-01	5.304123e-02	3.404881e-01	0.7385178021	-0.3150783835	6.858440e-01	0.9712827478	-6.104520e-02	2.725141e-01	7.036875e-01
1	14	Ccdc66	3.080027e+01	1.097157e-02	9.995126e-01	9.999875e-01	1.333626e-02	8.107123e-01	0.9517752667	0.0544577399	9.830543e-01	1.0000000000	1.156300e-04	9.983432e-01	9.993314e-01
1	9	Ccdc71	9.782927e+00	4.041633e-02	9.752281e-01	9.999875e-01	1.975184e-02	7.227813e-01	0.9266647223	-0.6368019235	1.307394e-01	0.8384923496	-1.348530e-01	1.498039e-02	2.142762e-01
1	12	Ccdc71l	8.302760e+00	2.300021e-01	4.661413e-01	9.418785e-01	1.131559e-02	8.389668e-01	0.9592919337	-0.2697532964	4.361175e-01	0.9366811261	-2.201771e-02	6.925119e-01	9.201419e-01
1	2	Ccdc73	5.088555e+01	-2.783250e-01	4.908286e-01	9.484789e-01	-4.158757e-02	4.549638e-01	0.8146403308	-0.5699898256	4.426968e-01	0.9380454147	-8.462778e-02	1.278831e-01	5.366862e-01
1	6	Ccdc77	6.345536e+01	-7.047320e-01	2.021924e-02	6.187521e-01	-1.052569e-01	5.802584e-02	0.3617864116	0.0845281049	9.824616e-01	1.0000000000	-4.543518e-03	9.349694e-01	9.845079e-01
1	9	Ccdc84	2.583056e+01	1.965094e-01	1.633809e-01	8.363463e-01	-3.020916e-03	9.567355e-01	0.9912795883	0.5071749473	2.357542e-01	0.8865034635	5.454893e-02	3.269204e-01	7.421343e-01
1	19	Ccdc85b	8.530701e+00	2.395014e-01	7.927628e-02	7.531960e-01	5.192811e-02	3.507321e-01	0.7470270359	-0.1040908110	9.403681e-01	1.0000000000	-8.977555e-03	8.719163e-01	9.703102e-01
1	12	Ccdc85c	4.041801e+01	1.892149e-01	7.914298e-01	9.923026e-01	2.174919e-03	9.688442e-01	0.9939069022	-0.0744420032	9.021199e-01	1.0000000000	-1.913271e-02	7.311304e-01	9.310451e-01
1	19	Ccdc86	1.519419e+02	-2.675279e-01	2.258788e-01	8.765727e-01	3.217120e-03	9.539285e-01	0.9904733291	0.0067327093	7.285422e-01	0.9747162114	-2.262145e-02	6.845261e-01	9.171685e-01
1	11	Ccdc88a	7.720481e+01	4.912471e-01	5.323685e-01	9.604170e-01	6.353424e-02	2.534038e-01	0.6607838137	-0.1469858820	4.481035e-01	0.9396383770	-7.749148e-03	8.893209e-01	9.741206e-01
1	12	Ccdc88c	6.359073e+01	5.223032e-02	8.840433e-01	9.981584e-01	1.647061e-02	7.673796e-01	0.9392667746	0.1713719190	7.970529e-01	0.9913560293	1.029230e-02	8.533569e-01	9.651324e-01
1	7	Ccdc9	6.435161e+01	3.034918e-01	4.799945e-01	9.470439e-01	3.821031e-02	4.924339e-01	0.8340189462	-0.2600039338	7.702858e-01	0.9815811048	-5.778999e-02	2.989545e-01	7.231660e-01
1	7	Ccdc90b	2.800466e+01	4.886740e-02	3.805371e-01	9.251853e-01	-8.868633e-03	8.734572e-01	0.9683216082	0.6579481284	1.379392e-01	0.8384923496	3.500731e-02	5.294378e-01	8.563696e-01
1	6	Ccdc91	1.422371e+01	5.858646e-01	7.079216e-02	7.420703e-01	6.251093e-02	2.611450e-01	0.6691983769	-0.3605749611	5.694537e-01	0.9559567701	-6.863565e-02	2.171899e-01	6.514642e-01
1	5	Ccdc92	2.583800e+01	-4.123200e-02	4.382452e-01	9.381870e-01	-3.430772e-02	5.377034e-01	0.8552420956	-0.3104609480	5.567867e-01	0.9547972154	-1.739546e-02	7.547241e-01	9.373483e-01
1	1	Ccdc93	4.866321e+01	2.220124e-01	8.200286e-01	9.923026e-01	-1.912227e-02	7.312714e-01	0.9290453043	0.4334538373	3.540986e-01	0.9238642358	3.674941e-02	5.091385e-01	8.457932e-01
1	17	Ccdc94	5.671460e+00	-3.234435e-01	4.135828e-01	9.284660e-01	-4.933213e-02	3.753692e-01	0.7634544304	0.1495995945	6.715383e-01	0.9707317390	1.502039e-02	7.873481e-01	9.476681e-01
1	7	Ccdc97	4.063356e+01	7.593762e-02	7.406548e-01	9.849399e-01	-2.303502e-02	6.790757e-01	0.9122010628	-0.7316446767	1.795968e-01	0.8527255202	-8.249249e-02	1.378209e-01	5.522878e-01
1	17	Cchcr1	1.027122e+01	-5.391703e-01	2.076601e-01	8.550778e-01	-9.238333e-02	9.639166e-02	0.4513523737	0.1683962943	2.232833e-01	0.8788654923	1.849027e-02	7.398273e-01	9.332948e-01
1	8	Ccl25	4.085248e+01	-2.360506e-02	8.874250e-01	9.981584e-01	1.606868e-02	7.728992e-01	0.9403095104	-0.2431515225	1.699773e-01	0.8456802732	-3.152496e-02	5.712067e-01	8.737913e-01
1	4	Ccl27a	2.270458e+00	-2.199375e-01	4.185474e-01	9.315943e-01	-5.820742e-02	2.954718e-01	0.7009437244	0.0273901178	9.610403e-01	1.0000000000	-5.369392e-03	9.231824e-01	9.815027e-01
1	11	Ccm2	1.889187e+01	9.681314e-02	5.037088e-01	9.510318e-01	6.698564e-03	9.042486e-01	0.9777426303	-0.0441211567	9.925569e-01	1.0000000000	-5.505457e-02	3.224495e-01	7.396665e-01
1	3	Ccna2	2.587178e+02	1.399631e-01	5.896950e-01	9.632283e-01	1.211287e-02	8.277918e-01	0.9560475498	0.1232256173	8.750705e-01	1.0000000000	5.340875e-02	3.371481e-01	7.495682e-01
1	13	Ccnb1	2.175560e+02	2.557320e-01	5.302930e-01	9.604170e-01	2.956930e-02	5.953284e-01	0.8797188143	-0.0426426881	1.969112e-01	0.8613066923	-8.198272e-02	1.402788e-01	5.556950e-01
1	7	Ccnb1-ps	1.715189e+00	-1.048829e-01	7.759178e-01	9.923026e-01	-4.733039e-02	3.950750e-01	0.7778648042	-0.2061585536	4.139629e-01	0.9327597060	-7.081072e-02	2.029334e-01	6.362791e-01
1	14	Ccnb1ip1	1.494647e+01	1.251823e-01	8.714707e-01	9.981584e-01	3.008378e-02	5.889380e-01	0.8773771146	-0.0526809964	9.392088e-01	1.0000000000	-3.729158e-02	5.029048e-01	8.431893e-01
1	9	Ccnb2	1.352889e+02	-5.088193e-01	7.499626e-02	7.445577e-01	-1.607660e-01	3.660716e-03	0.0866797764	-0.0783510509	4.933254e-01	0.9487135386	-9.109202e-03	8.700546e-01	9.697358e-01
1	4	Ccnc	4.214121e+01	-1.102823e-01	7.740415e-01	9.923026e-01	-3.683484e-02	5.081535e-01	0.8405839627	0.2642161446	1.349156e-01	0.8384923496	3.589192e-02	5.190792e-01	8.510054e-01
1	7	Ccnd1	5.224072e+02	-3.916141e-02	7.830375e-01	9.923026e-01	2.600450e-02	6.404459e-01	0.8980086626	-0.2849599434	2.862930e-01	0.9041549029	-6.614022e-02	2.344129e-01	6.699934e-01
1	6	Ccnd2	7.064033e+01	-1.419736e-01	4.046458e-01	9.251853e-01	-5.007018e-02	3.682588e-01	0.7583037569	-0.3333012844	7.259793e-01	0.9740451313	-4.261896e-02	4.438478e-01	8.139037e-01
1	17	Ccnd3	6.609323e+02	-1.045821e-01	7.166574e-01	9.793575e-01	-6.412882e-02	2.489796e-01	0.6571758069	0.0177813296	9.926344e-01	1.0000000000	5.189345e-02	3.508656e-01	7.602055e-01
1	2	Ccndbp1	3.159588e+01	-1.368632e-01	9.306429e-01	9.999875e-01	-2.149686e-02	6.994289e-01	0.9190639679	0.2376249028	2.506250e-01	0.8911069802	-2.743666e-03	9.607028e-01	9.900646e-01
1	7	Ccne1	6.133179e+02	3.754160e-01	7.420714e-03	5.344347e-01	1.138616e-01	4.022441e-02	0.3073838226	-0.1582839300	6.025575e-01	0.9601608759	1.074511e-02	8.469829e-01	9.637397e-01
1	4	Ccne2	5.485219e+01	3.853790e-01	6.656304e-01	9.784468e-01	2.675703e-02	6.308031e-01	0.8934009616	-0.2206501713	3.879693e-01	0.9312753538	2.294845e-02	6.802153e-01	9.162053e-01
1	17	Ccnf	2.674201e+02	1.394322e-01	1.621645e-01	8.357076e-01	8.196924e-02	1.403443e-01	0.5279041995	-0.5806291323	6.830302e-02	0.7846489827	-9.050617e-02	1.033806e-01	4.943534e-01
1	11	Ccng1	2.410394e+02	4.525238e-01	3.429200e-01	9.163471e-01	5.142777e-02	3.553995e-01	0.7496897461	0.0236391707	9.963680e-01	1.0000000000	-3.744465e-02	5.011522e-01	8.421423e-01
1	13	Ccnh	1.031349e+02	3.293266e-01	4.058163e-01	9.251853e-01	4.198708e-02	4.506396e-01	0.8124333490	0.0328230417	8.146076e-01	0.9947123334	2.138565e-02	7.009090e-01	9.222017e-01
1	5	Ccni	3.971622e+01	-3.148504e-01	4.261476e-01	9.342843e-01	-5.678145e-02	3.074811e-01	0.7108438399	0.3444713636	5.851054e-01	0.9562044338	7.505146e-02	1.771121e-01	6.064008e-01
1	12	Ccnk	1.053495e+02	5.619100e-02	8.318047e-01	9.927539e-01	3.073035e-02	5.809517e-01	0.8744539413	-0.2593549832	5.677728e-02	0.7630307128	-8.289356e-02	1.359104e-01	5.491508e-01
1	3	Ccnl1	1.578654e+02	5.139771e-01	4.038698e-02	6.907046e-01	4.853042e-02	3.831878e-01	0.7698770013	-0.0016015808	8.773941e-01	1.0000000000	-8.736972e-03	8.753204e-01	9.705548e-01
1	4	Ccnl2	1.244279e+02	-1.488544e-01	4.940430e-01	9.503108e-01	-5.967972e-02	2.834047e-01	0.6895374562	-0.5520006124	4.682492e-03	0.4530048664	-3.861800e-02	4.878251e-01	8.366548e-01
1	13	Ccno	2.865659e+01	3.646022e-01	2.440440e-01	8.866710e-01	8.879477e-03	8.733038e-01	0.9683215627	-0.8209602173	9.787735e-02	0.8047504993	-1.148001e-01	3.859704e-02	3.324352e-01
1	15	Ccnt1	1.507555e+02	-8.562579e-02	7.291979e-01	9.821928e-01	4.914165e-02	3.772179e-01	0.7651174390	-0.2515416218	6.703442e-01	0.9707317390	-8.101384e-03	8.843245e-01	9.730779e-01
1	1	Ccnt2	1.206774e+02	7.182580e-01	5.918734e-02	7.331051e-01	1.482045e-01	7.444120e-03	0.1302861467	0.4759258882	3.024205e-01	0.9065629452	6.462774e-02	2.453090e-01	6.799600e-01
1	18	Ccny	4.978500e+01	2.160801e-01	6.113215e-01	9.705583e-01	9.853540e-03	8.595421e-01	0.9646839067	-0.1624088771	9.106541e-02	0.7929667881	1.457139e-02	7.935594e-01	9.497295e-01
1	1	Ccnyl1	2.224227e+01	-3.377000e-01	8.506798e-02	7.575309e-01	-3.410217e-02	5.401441e-01	0.8564708452	0.5177434500	1.388429e-01	0.8384923496	4.141836e-02	4.568023e-01	8.205061e-01
1	7	Ccp110	7.722004e+01	2.398018e-01	3.008835e-01	9.053463e-01	8.316595e-04	9.880839e-01	0.9981534670	-0.2881127939	2.073699e-02	0.6653404183	-5.092878e-02	3.600929e-01	7.654058e-01
1	9	Ccpg1	1.685585e+01	-3.038956e-01	5.692546e-01	9.608915e-01	-1.244290e-03	9.821725e-01	0.9969504805	0.7054030882	4.809943e-02	0.7452997932	9.019223e-02	1.045877e-01	4.972605e-01
1	19	Ccs	1.197620e+02	8.069804e-02	9.663526e-01	9.999875e-01	-3.668835e-02	5.098430e-01	0.8412139786	-0.2324068178	8.012852e-01	0.9931392609	2.838805e-02	6.101188e-01	8.903138e-01
1	14	Ccser2	4.711923e+01	3.031383e-01	7.390760e-01	9.845557e-01	3.922717e-02	4.809817e-01	0.8282327759	0.1521678031	8.409098e-01	0.9986488442	9.135621e-03	8.696811e-01	9.695525e-01
1	10	Cct2	1.171696e+03	1.158723e-01	5.052948e-01	9.510318e-01	9.507012e-02	8.704879e-02	0.4302721228	-0.1985076277	2.013461e-01	0.8637375940	-6.586475e-02	2.362346e-01	6.711008e-01
1	3	Cct3	1.260468e+03	7.895111e-02	6.353132e-01	9.748895e-01	6.702097e-02	2.282274e-01	0.6382050647	-0.1005319239	5.748417e-01	0.9559567701	1.138343e-02	8.379292e-01	9.610370e-01
1	11	Cct4	1.328777e+03	1.064323e-01	4.788548e-01	9.459676e-01	-1.857131e-03	9.733947e-01	0.9947767792	-0.1758595202	2.125533e-01	0.8683630667	-5.028228e-03	9.280122e-01	9.828442e-01
1	15	Cct5	1.566543e+03	-4.349328e-02	8.663108e-01	9.981584e-01	-4.067332e-02	4.649466e-01	0.8204470402	-0.1470121075	2.791593e-01	0.9012405420	-2.209882e-02	6.912846e-01	9.196968e-01
1	5	Cct6a	1.546338e+03	5.330298e-02	8.153413e-01	9.923026e-01	6.036169e-02	2.779294e-01	0.6842018815	-0.1109618262	4.685460e-01	0.9448112367	-4.971248e-02	3.715009e-01	7.728823e-01
1	6	Cct7	1.480924e+03	6.753557e-02	6.955990e-01	9.784937e-01	1.354332e-01	1.454889e-02	0.1881568841	-0.1170234794	4.170025e-01	0.9327597060	7.796130e-03	8.885953e-01	9.739503e-01
1	16	Cct8	1.664459e+03	1.734940e-01	4.399723e-02	7.015569e-01	1.570588e-01	4.537680e-03	0.0978303804	-0.0434356111	8.662583e-01	1.0000000000	2.309999e-02	6.780636e-01	9.154007e-01
1	5	Ccz1	1.703617e+02	2.401433e-02	9.537197e-01	9.999875e-01	-1.657137e-02	7.659978e-01	0.9385016426	0.3736308174	3.436405e-01	0.9219367263	1.211172e-01	2.902830e-02	2.946829e-01
1	7	Cd151	4.791184e+01	-5.007716e-01	4.047132e-01	9.251853e-01	-5.388494e-02	3.328519e-01	0.7334246346	-0.0550625260	4.560411e-01	0.9411603178	-2.762795e-02	6.197211e-01	8.937395e-01
1	10	Cd164	2.059838e+02	9.438971e-02	5.675440e-01	9.608915e-01	6.428563e-02	2.478219e-01	0.6560021499	0.0948773944	5.250447e-01	0.9508757740	9.953299e-02	7.314979e-02	4.331551e-01
1	10	Cd24a	5.791668e+01	1.087597e+00	1.094378e-02	5.547821e-01	1.422270e-01	1.025182e-02	0.1552167639	-0.3876915279	5.154911e-01	0.9508757740	-9.106062e-02	1.012758e-01	4.919149e-01
1	9	Cd276	1.330017e+01	-1.588766e-01	8.807636e-01	9.981584e-01	1.128881e-02	8.393427e-01	0.9593176423	-0.2043253194	4.254417e-01	0.9352156800	-8.433864e-02	1.291953e-01	5.387502e-01
1	17	Cd2ap	1.204641e+02	-9.546381e-02	7.592404e-01	9.923026e-01	1.023737e-04	9.985331e-01	0.9996743595	0.2810970475	6.942170e-01	0.9713267668	5.500552e-02	3.228814e-01	7.396665e-01
1	7	Cd2bp2	9.763792e+01	1.087155e-01	9.068725e-01	9.991945e-01	-4.559061e-03	9.347474e-01	0.9853254459	-0.0845115540	9.255188e-01	1.0000000000	1.401345e-02	8.012962e-01	9.523826e-01
1	17	Cd320	1.273196e+02	-1.214156e-01	8.686841e-01	9.981584e-01	-1.143073e-02	8.373510e-01	0.9587891559	0.1080395350	1.380349e-01	0.8384923496	-6.915310e-03	9.011659e-01	9.767215e-01
1	7	Cd3eap	1.783205e+02	1.302176e-01	1.243845e-01	8.124650e-01	7.526982e-02	1.758517e-01	0.5760904918	-0.4624412736	2.981546e-01	0.9065629452	-5.409400e-02	3.309770e-01	7.450432e-01
1	1	Cd55	2.521172e+01	1.502315e-01	5.394695e-02	7.262584e-01	-1.868925e-02	7.371300e-01	0.9309895668	0.2574663535	4.267836e-01	0.9352156800	9.980450e-03	8.577521e-01	9.663874e-01
1	10	Cd63	2.990011e+02	4.816417e-02	1.995086e-02	6.170648e-01	4.329268e-03	9.380296e-01	0.9864393266	0.8967018917	2.660014e-05	0.0579689683	3.460362e-01	1.422807e-10	4.799257e-07
1	18	Cd63-ps	6.447413e+00	-1.358084e-01	1.703362e-01	8.390815e-01	1.529113e-02	7.836092e-01	0.9431372203	0.4493789737	6.968060e-02	0.7851399459	1.205228e-01	2.983239e-02	2.984372e-01
1	11	Cd68	1.940142e+01	1.751842e-01	8.178329e-01	9.923026e-01	2.283413e-02	6.817212e-01	0.9128981701	-0.3090274415	2.311877e-01	0.8845113761	6.770407e-03	9.032266e-01	9.776152e-01
1	7	Cd81	2.181145e+02	-2.256814e-01	4.524438e-01	9.398647e-01	-3.703495e-02	5.058504e-01	0.8394271038	0.2963682083	4.573648e-01	0.9411603178	7.324732e-02	1.877827e-01	6.186323e-01
1	6	Cd9	1.515441e+02	-1.196841e-01	5.126335e-01	9.531169e-01	-7.615291e-02	1.708224e-01	0.5691791812	0.4806111076	1.428288e-01	0.8384923496	1.145360e-01	3.904930e-02	3.331364e-01
1	14	Cdadc1	3.189471e+01	-1.190937e-01	7.403612e-01	9.849399e-01	-2.484172e-02	6.554645e-01	0.9039510494	0.6146356414	1.851432e-01	0.8579665708	5.799442e-02	2.972455e-01	7.224473e-01
1	2	Cdan1	2.151991e+01	2.301848e-01	2.607806e-01	8.959561e-01	5.183818e-03	9.258295e-01	0.9827486630	-0.3375994127	4.264262e-01	0.9352156800	-6.648164e-02	2.320012e-01	6.681151e-01
1	2	Cdc123	2.243182e+02	7.010751e-02	8.993686e-01	9.984099e-01	4.844322e-02	3.840442e-01	0.7704667501	0.4942070758	1.156710e-02	0.5689662128	1.681839e-01	2.350167e-03	8.203254e-02
1	3	Cdc14a	4.567703e+01	-1.189988e-01	9.523809e-01	9.999875e-01	-2.112865e-02	7.043338e-01	0.9210079409	0.9652536305	1.284292e-01	0.8384923496	7.759590e-02	1.628365e-01	5.886019e-01
1	13	Cdc14b	2.918021e+01	5.476363e-01	9.229186e-02	7.696474e-01	6.338256e-02	2.545410e-01	0.6623863868	0.5294878139	4.617494e-01	0.9418003753	3.905035e-02	4.829628e-01	8.343375e-01
1	8	Cdc16	1.334210e+02	-7.467790e-01	1.535986e-01	8.310707e-01	-1.173984e-01	3.437921e-02	0.2866613057	-0.7115868073	2.654867e-01	0.8940381722	-6.329546e-02	2.551957e-01	6.894911e-01
1	4	Cdc20	7.326844e+02	-5.230078e-02	4.115954e-01	9.268777e-01	-3.157949e-02	5.705407e-01	0.8704857795	-0.1196889421	5.591337e-01	0.9549292516	-1.106007e-02	8.424721e-01	9.622699e-01
1	18	Cdc23	1.068254e+02	-2.700829e-02	9.970915e-01	9.999875e-01	-3.774598e-03	9.459563e-01	0.9887532506	0.5389456015	3.284813e-01	0.9138183260	1.112974e-01	4.496890e-02	3.535301e-01
1	9	Cdc25a	2.048425e+02	-1.973037e-01	2.011311e-01	8.550778e-01	3.668988e-02	5.098253e-01	0.8412139786	-0.3215858095	4.079176e-01	0.9327597060	-2.791892e-02	6.160376e-01	8.920565e-01
1	2	Cdc25b	1.523813e+01	4.325118e-01	3.707010e-01	9.234088e-01	6.676262e-02	2.300297e-01	0.6401354768	0.0565943063	3.267193e-01	0.9112291814	-2.502718e-02	6.530595e-01	9.051664e-01
1	18	Cdc25c	3.461601e+01	-4.246670e-01	4.155663e-01	9.304696e-01	-8.905615e-02	1.090490e-01	0.4786649658	-0.3262120221	7.551769e-01	0.9800530006	-6.084313e-02	2.741074e-01	7.048595e-01
1	4	Cdc26	4.484187e+01	7.350020e-02	7.123270e-01	9.786859e-01	1.402700e-02	8.011080e-01	0.9483056361	-0.1790022810	6.480169e-01	0.9686623125	-3.368343e-02	5.451334e-01	8.638259e-01
1	11	Cdc27	1.390023e+02	-1.600951e-02	9.987009e-01	9.999875e-01	1.935980e-02	7.280643e-01	0.9282233865	-0.1836308777	8.103053e-01	0.9938552160	-5.883933e-02	2.902512e-01	7.179425e-01
1	10	Cdc34	3.999541e+02	2.209857e-01	1.559591e-01	8.310707e-01	6.942934e-02	2.119067e-01	0.6188668338	-0.0619035349	8.788250e-01	1.0000000000	-1.127331e-02	8.394756e-01	9.615541e-01
1	11	Cdc34b	4.782348e+01	5.276811e-01	5.801346e-02	7.317950e-01	1.357515e-01	1.431689e-02	0.1872131898	-0.3356269265	3.797675e-01	0.9290554253	-6.548462e-02	2.390933e-01	6.738966e-01
1	9	Cdc37	2.492406e+02	-5.572744e-02	9.338413e-01	9.999875e-01	8.178440e-03	8.832320e-01	0.9712721271	-0.0319433561	9.832095e-01	1.0000000000	1.678220e-02	7.629868e-01	9.394789e-01
1	19	Cdc37l1	7.891100e+01	2.021204e-01	8.167583e-01	9.923026e-01	2.378392e-02	6.692489e-01	0.9086911716	0.9782788840	4.792293e-02	0.7443223842	1.249234e-01	2.430710e-02	2.727727e-01
1	10	Cdc40	9.096345e+01	6.961564e-01	7.589536e-02	7.445577e-01	1.055183e-01	5.740215e-02	0.3595289374	0.0311688258	9.060407e-01	1.0000000000	-1.908958e-02	7.317131e-01	9.312311e-01
1	4	Cdc42	2.983959e+02	3.718176e-02	5.953572e-01	9.652809e-01	-4.048241e-02	4.670463e-01	0.8213711125	0.1347551242	6.572337e-01	0.9686623125	6.803110e-02	2.212768e-01	6.564175e-01
1	1	Cdc42bpa	8.366691e+01	-3.094552e-01	7.517332e-01	9.901432e-01	-4.003828e-02	4.719514e-01	0.8240603977	0.6670189484	1.738299e-01	0.8490815865	1.295118e-01	1.950912e-02	2.449672e-01
1	12	Cdc42bpb	1.494078e+01	-5.526338e-01	2.450335e-01	8.882716e-01	-1.047598e-01	5.922736e-02	0.3650152750	-0.0549364414	9.221962e-01	1.0000000000	1.924469e-02	7.296179e-01	9.305242e-01
1	19	Cdc42bpg	1.574007e+01	5.346666e-01	1.987853e-01	8.550778e-01	6.655925e-02	2.314555e-01	0.6406990518	-0.1705221979	8.102479e-01	0.9938552160	-3.527282e-02	5.263177e-01	8.547046e-01
1	17	Cdc42ep3	5.583969e+01	-4.630779e-01	5.728700e-01	9.618427e-01	-7.785108e-02	1.614538e-01	0.5570565805	0.8444302276	1.233097e-01	0.8384923496	8.207461e-02	1.398333e-01	5.552033e-01
1	11	Cdc42ep4	1.655622e+01	-3.777251e-01	1.793495e-01	8.492989e-01	-2.497109e-02	6.537865e-01	0.9033527650	0.1288983133	9.075134e-01	1.0000000000	3.422094e-02	5.387331e-01	8.611560e-01
1	7	Cdc42ep5	5.603371e+00	-1.567365e-01	5.960014e-01	9.655827e-01	1.589482e-02	7.752903e-01	0.9407158851	-0.5880397578	3.590553e-02	0.7135281130	-1.242806e-01	2.505454e-02	2.759801e-01
1	3	Cdc42se1	7.524307e+01	-1.864037e-01	5.625782e-01	9.608915e-01	-2.325164e-02	6.762277e-01	0.9113650703	-0.7130236482	2.360285e-02	0.6768119576	-7.242894e-02	1.927758e-01	6.249348e-01
1	11	Cdc42se2	8.930989e+01	4.831742e-01	3.457716e-01	9.163471e-01	5.716800e-02	3.041943e-01	0.7089396640	0.0312216652	1.376471e-01	0.8384923496	-5.386165e-02	3.330613e-01	7.465590e-01
1	16	Cdc45	8.879475e+01	-2.340600e-01	2.815738e-01	9.010496e-01	-2.697663e-02	6.280010e-01	0.8923121388	-0.3390524014	6.963869e-01	0.9713267668	-6.549037e-02	2.390520e-01	6.738966e-01
1	17	Cdc5l	2.525984e+02	2.071142e-01	3.446135e-01	9.163471e-01	4.415158e-02	4.276182e-01	0.7988876381	-0.0808088073	3.073020e-01	0.9070864855	1.515373e-02	7.855061e-01	9.468332e-01
1	11	Cdc6	1.060411e+02	5.225520e-01	3.067828e-01	9.053463e-01	7.698775e-02	1.661673e-01	0.5629025999	-0.2683731081	8.000470e-01	0.9928434343	-1.276024e-02	8.187434e-01	9.560721e-01
1	5	Cdc7	3.968106e+01	5.153177e-01	4.116727e-01	9.268777e-01	6.066989e-02	2.754785e-01	0.6826068929	-0.1318114410	9.193042e-01	1.0000000000	-7.396779e-02	1.834661e-01	6.143755e-01
1	1	Cdc73	1.602650e+02	6.652588e-01	7.441210e-03	5.344347e-01	2.016877e-01	2.525638e-04	0.0155070729	-0.2341730558	7.689675e-01	0.9815811048	-7.336049e-02	1.870997e-01	6.175739e-01
1	14	Cdca2	1.560096e+02	-4.961260e-01	1.898391e-01	8.538356e-01	-9.255438e-02	9.577396e-02	0.4499587466	0.4030135709	1.620746e-01	0.8401070000	9.321646e-02	9.341282e-02	4.774917e-01
1	6	Cdca3	1.931423e+02	-8.951494e-02	8.128497e-01	9.923026e-01	-5.910665e-03	9.154662e-01	0.9808281869	-0.2267625581	6.844102e-01	0.9712827478	8.679312e-03	8.761366e-01	9.706106e-01
1	12	Cdca4	7.614846e+01	8.007788e-01	8.202182e-02	7.575309e-01	7.406656e-02	1.828801e-01	0.5850328745	0.1342193778	9.226796e-01	1.0000000000	-5.030266e-02	3.660365e-01	7.696676e-01
1	19	Cdca5	1.170547e+02	-1.356703e-02	6.324668e-01	9.748895e-01	-3.027972e-02	5.865124e-01	0.8767204580	-0.4445239420	3.369332e-01	0.9174930253	-2.694480e-02	6.284067e-01	8.971684e-01
1	2	Cdca7	1.802762e+02	3.257610e-01	1.919857e-01	8.550778e-01	1.278362e-01	2.115621e-02	0.2264148114	-0.5352362494	2.166146e-02	0.6676155979	-1.208291e-01	2.941576e-02	2.968831e-01
1	12	Cdca7l	2.692388e+01	4.962037e-01	4.226651e-01	9.329714e-01	1.074069e-01	5.305843e-02	0.3481205725	0.1565924150	9.201983e-01	1.0000000000	6.243282e-03	9.107284e-01	9.789707e-01
1	4	Cdca8	3.919330e+02	1.219624e-01	6.935208e-01	9.784937e-01	5.383117e-02	3.333353e-01	0.7336619564	-0.3788921458	7.983888e-02	0.7851399459	-1.372742e-01	1.325112e-02	2.011469e-01
1	9	Cdcp1	3.071965e+00	-7.434625e-03	9.734799e-01	9.999875e-01	-3.540208e-02	5.248022e-01	0.8482056642	-0.1868207398	6.585968e-01	0.9689676444	-8.672574e-02	1.186683e-01	5.198840e-01
1	8	Cdh1	3.220063e+02	1.911178e-01	5.653913e-01	9.608915e-01	4.408892e-02	4.282749e-01	0.7990903277	0.0484834024	9.383178e-01	1.0000000000	2.261601e-02	6.845980e-01	9.171685e-01
1	2	Cdh4	1.975896e+01	-5.358658e-02	5.561677e-01	9.604170e-01	-1.677547e-02	7.632010e-01	0.9378138743	1.1808140459	2.628395e-03	0.4206795945	1.760957e-01	1.435965e-03	6.110098e-02
1	16	Cdip1	5.152957e+01	-4.229158e-01	6.343790e-01	9.748895e-01	-2.670013e-02	6.315301e-01	0.8937823802	0.0731540508	2.480607e-01	0.8892643526	2.104326e-02	7.054730e-01	9.237313e-01
1	7	Cdipt	7.240310e+01	-3.366839e-01	1.179017e-01	8.081900e-01	-4.988455e-02	3.700393e-01	0.7595673031	0.3592981087	6.686357e-01	0.9707317390	2.978648e-02	5.926269e-01	8.834548e-01
1	10	Cdk1	3.501362e+02	8.072083e-02	8.757963e-01	9.981584e-01	2.465074e-02	6.579447e-01	0.9047654385	-0.3688258265	7.026422e-02	0.7851399459	-8.721413e-02	1.165994e-01	5.169439e-01
1	8	Cdk10	2.970771e+01	3.315452e-02	8.956554e-01	9.981584e-01	-3.397044e-02	5.417112e-01	0.8572743093	0.7018118085	2.203343e-01	0.8754485122	7.067022e-02	2.038332e-01	6.375736e-01
1	4	Cdk11b	3.861055e+02	-2.768549e-02	9.868087e-01	9.999875e-01	-1.310110e-02	8.139886e-01	0.9528880237	0.0817859205	9.048401e-01	1.0000000000	1.008575e-01	6.940868e-02	4.236453e-01
1	11	Cdk12	1.307500e+02	4.731783e-01	2.408032e-01	8.866710e-01	4.857893e-02	3.827120e-01	0.7695303978	-0.4901088156	2.263804e-01	0.8810284231	-8.839971e-02	1.116943e-01	5.088002e-01
1	13	Cdk13	7.777448e+01	2.775565e-01	7.352584e-01	9.831118e-01	6.910376e-02	2.140627e-01	0.6217771593	-0.0970760607	8.955562e-01	1.0000000000	-3.645039e-02	5.125936e-01	8.479185e-01
1	X	Cdk16	2.549516e+01	-5.539724e-01	2.841384e-01	9.016027e-01	-1.173706e-02	8.330552e-01	0.9579725958	0.1045608594	8.387789e-01	0.9986488442	2.161857e-02	6.978103e-01	9.212109e-01
1	10	Cdk17	2.606642e+01	-2.402916e-01	5.835849e-01	9.632283e-01	5.635975e-03	9.193811e-01	0.9812720039	0.2356847143	5.999028e-01	0.9601608759	6.959984e-03	9.005307e-01	9.767215e-01
1	1	Cdk18	9.269670e+00	-1.243702e-01	9.088469e-01	9.992140e-01	-4.783522e-02	3.900476e-01	0.7736272116	-0.0183309510	9.586599e-01	1.0000000000	-1.533317e-02	7.830290e-01	9.460198e-01
1	10	Cdk2	2.964062e+01	-8.818742e-02	8.219585e-01	9.923026e-01	1.274968e-02	8.188908e-01	0.9538613382	-0.3853253535	2.697670e-01	0.8951595633	-3.910693e-02	4.823284e-01	8.339370e-01
1	5	Cdk2ap1	2.544800e+00	-8.076571e-02	1.295724e-02	5.811079e-01	-3.978317e-03	9.430443e-01	0.9878209402	0.0252274025	4.997582e-01	0.9487135386	1.008615e-02	8.562619e-01	9.660250e-01
1	19	Cdk2ap2	5.382591e+01	7.040413e-02	1.631150e-01	8.363463e-01	-4.085118e-03	9.415180e-01	0.9873684691	0.6741322583	2.831711e-01	0.9033817805	9.514372e-02	8.680348e-02	4.630534e-01
1	10	Cdk4	4.054395e+02	8.279489e-02	7.262660e-01	9.821928e-01	5.199493e-02	3.501117e-01	0.7467766307	-0.1051096743	6.499960e-01	0.9686623125	-3.284813e-02	5.549605e-01	8.683655e-01
1	5	Cdk5	4.303084e+01	4.289449e-01	1.163837e-01	8.058972e-01	6.116975e-02	2.715351e-01	0.6791053844	-0.2015550120	8.840938e-01	1.0000000000	-3.372490e-02	5.446382e-01	8.637309e-01
1	2	Cdk5rap1	4.971826e+01	2.131111e-01	7.218804e-01	9.812152e-01	-2.055492e-02	7.120008e-01	0.9236372461	0.1159818781	8.483604e-01	0.9992890839	7.127873e-03	8.981442e-01	9.760254e-01
1	4	Cdk5rap2	5.678497e+01	1.352143e-02	9.876226e-01	9.999875e-01	1.358200e-02	8.072921e-01	0.9507520442	-0.2154105675	6.133669e-01	0.9604849088	-2.583076e-03	9.630012e-01	9.907327e-01
1	11	Cdk5rap3	8.081334e+01	1.380604e-01	4.420869e-01	9.381870e-01	4.294847e-02	4.403292e-01	0.8065573488	0.3192060084	6.849445e-01	0.9712827478	3.889502e-02	4.847066e-01	8.353294e-01
1	5	Cdk6	8.756988e+01	-4.453471e-01	2.538729e-01	8.917663e-01	6.745321e-03	9.035834e-01	0.9774027506	0.3191689383	1.020674e-01	0.8107362352	4.054320e-03	9.419581e-01	9.860310e-01
1	13	Cdk7	1.673353e+02	-1.531520e-01	7.691705e-01	9.923026e-01	-4.618470e-02	4.066285e-01	0.7860728770	-0.4733048909	9.804221e-03	0.5391506107	-1.097943e-01	4.796246e-02	3.631491e-01
1	5	Cdk8	2.657328e+01	1.726323e-01	8.717710e-01	9.981584e-01	2.293063e-02	6.804499e-01	0.9126121051	-0.5563181198	2.107162e-01	0.8681620124	-8.703610e-02	1.173502e-01	5.182537e-01
1	2	Cdk9	6.100560e+01	-3.795229e-02	9.056951e-01	9.991945e-01	-2.035123e-03	9.708459e-01	0.9943485942	-0.3207187038	5.839274e-01	0.9562044338	-2.218782e-02	6.902584e-01	9.195185e-01
1	13	Cdkal1	4.377213e+01	1.105936e+00	3.555270e-02	6.750642e-01	8.594871e-02	1.220188e-01	0.5005332963	-0.3659440248	5.054335e-01	0.9497487147	-6.593988e-02	2.358362e-01	6.709966e-01
1	5	Cdkl2	4.171334e+01	2.655230e-01	8.227457e-01	9.923026e-01	5.351969e-02	3.361441e-01	0.7354705863	0.3678787816	7.101068e-01	0.9723610367	1.757176e-02	7.523188e-01	9.366395e-01
1	X	Cdkl5	5.004255e+01	-4.623904e-01	5.723805e-01	9.618427e-01	-5.401479e-02	3.316865e-01	0.7323126361	-0.4112264184	5.619874e-01	0.9559567701	-6.255626e-02	2.607987e-01	6.942656e-01
1	17	Cdkn1a	9.961397e+01	-1.128190e+00	4.383537e-02	7.015569e-01	-1.117681e-01	4.406441e-02	0.3210852376	-0.2638555883	2.455794e-01	0.8875227984	-7.776613e-02	1.619132e-01	5.872136e-01
1	6	Cdkn1b	7.501849e+00	3.979173e-01	3.076409e-01	9.053463e-01	5.496824e-02	3.232100e-01	0.7256725655	0.2010625666	6.253505e-01	0.9614368159	3.013550e-02	5.882972e-01	8.816029e-01
1	8	Cdkn2aip	1.751196e+01	3.446106e-01	6.413219e-01	9.748895e-01	4.617374e-02	4.067399e-01	0.7861677430	-1.1198415371	1.067317e-02	0.5528002039	-2.037644e-01	2.171910e-04	1.986458e-02
1	11	Cdkn2aipnl	1.246160e+02	-2.368585e-01	8.454559e-02	7.575309e-01	-6.477720e-02	2.442168e-01	0.6518537471	0.1568861982	7.594255e-01	0.9802517365	5.550691e-03	9.205970e-01	9.809831e-01
1	9	Cdkn2d	3.107469e+01	1.733342e-01	7.200273e-01	9.807104e-01	4.032807e-02	4.687476e-01	0.8224528959	0.4323787992	1.449153e-01	0.8384923496	1.647647e-02	7.672993e-01	9.411528e-01
1	14	Cdkn3	3.258521e+01	1.598069e-01	9.560210e-02	7.717215e-01	-2.634643e-02	6.360569e-01	0.8961214360	0.0138868775	3.825055e-01	0.9299114992	-1.542595e-02	7.817492e-01	9.457082e-01
1	9	Cdon	1.482572e+01	3.827838e-02	7.958733e-01	9.923026e-01	1.777440e-02	7.495573e-01	0.9349257090	0.0186764155	4.464255e-01	0.9396383770	1.376219e-04	9.980281e-01	9.992443e-01
1	15	Cdpf1	3.012472e+01	-2.138483e-01	8.228456e-01	9.923026e-01	-5.303638e-02	3.405323e-01	0.7385478993	0.2870717128	7.757196e-01	0.9840198538	3.393843e-02	5.420924e-01	8.625001e-01
1	7	Cdr2	2.157029e+01	2.292827e-01	4.926734e-01	9.491245e-01	1.712419e-02	7.584295e-01	0.9369238240	0.2576755739	7.958884e-02	0.7851399459	5.335284e-02	3.376549e-01	7.499198e-01
1	11	Cdr2l	1.972744e+01	-4.748699e-01	3.206835e-01	9.100013e-01	-6.566930e-02	2.377683e-01	0.6467608504	0.3323528146	2.505011e-01	0.8911069802	2.191432e-02	6.938830e-01	9.205790e-01
1	5	Cds1	2.298815e+01	3.703938e-01	2.824858e-01	9.016027e-01	-2.395935e-03	9.656800e-01	0.9933343777	-0.6687621066	1.377029e-01	0.8384923496	-7.544137e-02	1.748662e-01	6.032202e-01
1	2	Cds2	3.237135e+02	-6.902876e-02	9.770781e-01	9.999875e-01	-4.474653e-02	4.214119e-01	0.7960488634	0.5923452174	1.932141e-01	0.8587127142	1.127356e-01	4.225312e-02	3.432800e-01
1	8	Cdt1	6.447138e+02	1.924053e-01	2.530389e-01	8.915053e-01	1.469272e-01	7.978599e-03	0.1349885595	-0.3370804189	2.891229e-02	0.6904672380	-1.660752e-01	2.700322e-03	8.750458e-02
1	9	Cdv3	1.403377e+02	1.471233e-01	5.727230e-01	9.618427e-01	1.693394e-02	7.610315e-01	0.9376319342	0.1284603020	7.067643e-01	0.9723610367	8.399175e-02	1.307342e-01	5.411546e-01
1	13	Cdyl	4.877550e+01	-6.766122e-02	9.454087e-01	9.999875e-01	-5.155640e-02	3.541959e-01	0.7485173249	0.2411938538	3.084396e-01	0.9070864855	-6.614783e-03	9.054405e-01	9.780108e-01
1	8	Cdyl2	2.625235e+01	-9.809294e-01	2.659614e-02	6.463932e-01	-1.054616e-01	5.753686e-02	0.3601294791	0.1649679189	7.967273e-01	0.9913560293	5.096813e-02	3.597214e-01	7.650464e-01
1	2	Cebpb	6.459394e+00	-2.002667e-01	6.455356e-01	9.758237e-01	-2.416319e-02	6.642935e-01	0.9072752295	0.3039235702	2.067865e-01	0.8652661400	5.905185e-02	2.885095e-01	7.165178e-01
1	7	Cebpg	3.088736e+01	-9.383620e-03	9.995524e-01	9.999875e-01	-1.279374e-03	9.816699e-01	0.9969487651	-0.3775770509	5.168905e-01	0.9508757740	-6.453739e-02	2.459709e-01	6.804477e-01
1	17	Cebpz	3.227457e+02	4.848475e-01	3.501092e-02	6.743709e-01	1.009005e-01	6.927217e-02	0.3924955357	0.1685989145	6.083827e-01	0.9604849088	1.725832e-02	7.565967e-01	9.377906e-01
1	17	Cebpzos	1.322248e+02	4.514807e-02	2.420084e-01	8.866710e-01	-6.365183e-03	9.089929e-01	0.9789996868	-0.0718341068	1.424600e-01	0.8384923496	3.042831e-02	5.846761e-01	8.797884e-01
1	6	Cecr2	8.028206e+01	3.757117e-01	4.686956e-01	9.418785e-01	2.080224e-02	7.086921e-01	0.9223223568	-0.5001911472	4.920259e-01	0.9487135386	-7.005239e-02	2.078247e-01	6.430494e-01
1	2	Celf1	3.461222e+02	2.063365e-01	1.389213e-01	8.188581e-01	7.219089e-02	1.942462e-01	0.5975220711	-0.0161595020	2.646821e-01	0.8940381722	-5.314946e-02	3.395023e-01	7.512909e-01
1	2	Celf2	2.488568e+01	-1.902268e-01	7.204672e-01	9.808727e-01	-3.206450e-02	5.646342e-01	0.8682667436	0.3169023475	6.338643e-01	0.9645930130	3.751305e-02	5.003700e-01	8.418743e-01
1	18	Celf4	9.763414e+01	9.613110e-02	9.705047e-01	9.999875e-01	3.354384e-02	5.468016e-01	0.8596468843	-0.1077199914	5.762906e-01	0.9559567701	-5.298819e-03	9.241890e-01	9.818679e-01
1	15	Celsr1	1.242100e+01	-3.414808e-01	5.177832e-01	9.542123e-01	-9.256972e-02	9.571872e-02	0.4498988239	0.5330071844	1.776325e-01	0.8515439115	8.238950e-02	1.383148e-01	5.532200e-01
1	5	Cenpa	2.805506e+02	-1.653189e-01	3.827088e-01	9.251853e-01	-7.738747e-02	1.639723e-01	0.5596760884	-0.3722470501	1.615580e-01	0.8401070000	-4.977013e-02	3.711394e-01	7.727926e-01
1	2	Cenpb	9.653126e+01	-2.960963e-01	4.467849e-01	9.385420e-01	-6.379456e-02	2.514601e-01	0.6590039004	-0.3681582688	4.634874e-01	0.9422278420	-6.102358e-02	2.726842e-01	7.036966e-01
1	5	Cenpc1	3.977155e+01	4.116261e-01	6.323834e-01	9.748895e-01	1.155702e-02	8.355793e-01	0.9587125241	0.0888129469	8.839709e-01	1.0000000000	-9.907625e-03	8.587792e-01	9.666865e-01
1	3	Cenpe	4.270043e+02	-8.014376e-02	4.103492e-01	9.268777e-01	-1.743441e-02	7.541924e-01	0.9360002144	0.1997681276	6.199496e-01	0.9608405380	7.614950e-02	1.708416e-01	5.980666e-01
1	1	Cenpf	5.482654e+02	-2.617577e-01	1.776411e-01	8.469805e-01	3.509009e-03	9.497538e-01	0.9895534679	0.1846100828	4.030478e-01	0.9327597060	1.812408e-02	7.447994e-01	9.344949e-01
1	13	Cenph	1.154127e+02	6.299853e-01	3.791542e-02	6.803991e-01	5.163619e-02	3.534506e-01	0.7484335191	0.1361021358	6.718749e-01	0.9707317390	3.219580e-02	5.630402e-01	8.717403e-01
1	X	Cenpi	5.505986e+01	-1.857052e-01	1.384031e-01	8.187491e-01	-4.643722e-02	4.040649e-01	0.7840502639	-0.2160209233	5.066829e-01	0.9497487147	-1.949962e-02	7.261787e-01	9.297789e-01
1	14	Cenpj	3.328230e+01	-2.407979e-02	8.391013e-01	9.951716e-01	4.196231e-02	4.509071e-01	0.8124333490	0.5418231068	3.183571e-01	0.9095077581	6.543757e-02	2.394317e-01	6.742466e-01
1	13	Cenpk	4.342623e+01	-4.577694e-02	4.842911e-01	9.473401e-01	-4.477931e-02	4.210714e-01	0.7960174346	0.3172539220	7.921633e-01	0.9896197444	-1.398587e-03	9.799622e-01	9.946943e-01
1	1	Cenpl	2.728874e+01	-4.995824e-01	4.433445e-01	9.381870e-01	-7.241850e-02	1.928401e-01	0.5959634604	-0.3966719494	4.206684e-01	0.9332772760	-5.554444e-02	3.181560e-01	7.371588e-01
1	15	Cenpm	4.459259e+02	3.369038e-02	9.782228e-01	9.999875e-01	-1.789853e-02	7.478672e-01	0.9345929534	-0.3963450995	1.213112e-01	0.8384923496	-4.191901e-02	4.513748e-01	8.172658e-01
1	8	Cenpn	6.145889e+01	-3.643384e-01	6.634069e-01	9.784468e-01	-1.774081e-02	7.500148e-01	0.9351042154	0.2482001295	4.434285e-01	0.9385034463	1.741347e-02	7.544783e-01	9.372494e-01
1	12	Cenpo	2.249506e+01	-5.341739e-01	1.624336e-01	8.357076e-01	-4.474889e-02	4.213873e-01	0.7960488634	-0.3220002231	6.653203e-01	0.9707317390	-1.026666e-01	6.451500e-02	4.110173e-01
1	13	Cenpp	9.892542e+01	3.486168e-02	9.959135e-01	9.999875e-01	2.318336e-02	6.771249e-01	0.9116456415	0.2957109695	6.914899e-01	0.9712827478	8.073414e-03	8.847210e-01	9.731617e-01
1	17	Cenpq	5.188010e+01	1.741508e-01	9.188685e-01	9.999875e-01	7.350451e-03	8.949816e-01	0.9749442383	-1.0731524347	3.942348e-02	0.7233766009	-1.067479e-01	5.454198e-02	3.841545e-01
1	8	Cenpt	9.299022e+01	-2.140629e-01	5.750673e-01	9.630533e-01	-5.071287e-02	3.621357e-01	0.7540648652	0.4557368237	4.400900e-02	0.7397138142	5.930445e-02	2.864483e-01	7.151124e-01
1	8	Cenpu	5.549411e+01	-3.830953e-01	6.984461e-01	9.784937e-01	-5.032726e-02	3.658019e-01	0.7565343788	0.0210651954	9.431500e-01	1.0000000000	-2.361281e-02	6.714893e-01	9.125602e-01
1	11	Cenpv	6.460402e+01	-9.971113e-02	4.866826e-01	9.477604e-01	-3.122211e-02	5.749117e-01	0.8719226552	-0.2497227440	7.349981e-01	0.9750837092	-2.171376e-02	6.965453e-01	9.210882e-01
1	10	Cenpw	9.131587e+01	1.796398e-01	6.485288e-02	7.363440e-01	2.280265e-02	6.821361e-01	0.9131242927	-0.3988964673	3.286443e-01	0.9138183260	-5.481660e-02	3.245486e-01	7.409581e-01
1	11	Cenpx	2.116191e+01	-5.609913e-01	2.751746e-01	8.984725e-01	-9.506855e-02	8.705403e-02	0.4302721228	-0.6108322586	1.138293e-01	0.8291996317	-9.340764e-02	9.273976e-02	4.764851e-01
1	4	Cep104	4.622907e+01	2.506977e-01	7.776087e-01	9.923026e-01	6.094611e-02	2.732946e-01	0.6804719166	-0.9645963048	8.577199e-02	0.7855885735	-1.141813e-01	3.966366e-02	3.349295e-01
1	18	Cep120	5.378182e+01	2.961339e-01	8.069407e-01	9.923026e-01	6.213167e-02	2.640549e-01	0.6720556850	0.3248360100	7.541631e-01	0.9798476344	3.689811e-02	5.074247e-01	8.449320e-01
1	12	Cep128	1.765295e+01	-4.968631e-01	3.286852e-01	9.145938e-01	-7.900365e-02	1.553189e-01	0.5483299515	0.6250779046	2.167890e-01	0.8737568156	6.403014e-02	2.497102e-01	6.840632e-01
1	5	Cep135	3.046691e+01	3.303561e-01	7.172033e-01	9.794697e-01	4.067659e-02	4.649107e-01	0.8204470402	-0.1944747886	8.442478e-01	0.9986773977	-1.386564e-02	8.033490e-01	9.529544e-01
1	2	Cep152	3.890086e+01	-2.505943e-01	7.055925e-01	9.786260e-01	-2.824601e-02	6.119082e-01	0.8863428630	-0.0934791615	7.123629e-01	0.9723610367	-2.854643e-02	6.081264e-01	8.895365e-01
1	9	Cep162	4.245472e+01	6.866204e-02	9.495414e-01	9.999875e-01	5.227117e-03	9.252118e-01	0.9826196274	-0.0185992763	9.775619e-01	1.0000000000	-2.218942e-02	6.902372e-01	9.195185e-01
1	9	Cep164	8.489555e+01	-2.022673e-02	9.940261e-01	9.999875e-01	-3.730900e-02	5.027052e-01	0.8388536241	0.3320051110	7.360669e-01	0.9750837092	2.882117e-02	6.046769e-01	8.889291e-01
1	1	Cep170	2.453793e+01	7.335702e-02	9.538908e-01	9.999875e-01	5.961916e-02	2.838943e-01	0.6897826882	-0.8458631880	1.191217e-01	0.8384923496	-1.331174e-01	1.633881e-02	2.233531e-01
1	12	Cep170b	3.368348e+01	-1.377926e-01	9.304706e-01	9.999875e-01	-1.610258e-02	7.724332e-01	0.9402840414	0.3691378097	2.956778e-01	0.9062883151	3.864702e-02	4.874979e-01	8.366548e-01
1	16	Cep19	3.578123e+01	5.086009e-01	4.993625e-01	9.508665e-01	6.348624e-02	2.537633e-01	0.6613306383	-0.1444527620	4.165636e-01	0.9327597060	-1.734720e-02	7.553829e-01	9.374735e-01
1	18	Cep192	1.234678e+02	5.593393e-02	5.788959e-01	9.632283e-01	3.719713e-02	5.039879e-01	0.8388536241	-0.2493469411	3.503510e-01	0.9231544862	-2.894841e-02	6.030824e-01	8.883799e-01
1	2	Cep250	4.834813e+01	-7.618663e-01	1.914670e-01	8.550778e-01	-5.570966e-02	3.167164e-01	0.7194674000	-1.1043950285	5.681968e-02	0.7630307128	-1.351421e-01	1.476402e-02	2.124095e-01
1	10	Cep290	1.304663e+02	1.454682e-01	8.874801e-01	9.981584e-01	2.360506e-02	6.715908e-01	0.9096106673	0.1844183658	8.386426e-01	0.9986488442	7.400971e-02	1.832172e-01	6.142448e-01
1	9	Cep295	1.281722e+02	-1.842716e-01	5.182519e-01	9.543168e-01	-4.234116e-02	4.468266e-01	0.8110950301	-0.1283275409	9.602503e-01	1.0000000000	-3.184008e-02	5.673636e-01	8.727440e-01
1	1	Cep350	5.534245e+01	3.951637e-01	6.343541e-01	9.748895e-01	3.562057e-02	5.222455e-01	0.8469141531	0.3610504958	7.305157e-01	0.9750837092	9.677322e-02	8.151320e-02	4.525611e-01
1	6	Cep41	4.167915e+01	1.676199e-01	8.210538e-01	9.923026e-01	-5.052422e-04	9.927607e-01	0.9987924187	-0.3648311819	3.747255e-01	0.9288516961	-4.705918e-02	3.977920e-01	7.872677e-01
1	8	Cep44	5.340840e+01	-9.980510e-02	3.164135e-02	6.596000e-01	-5.881752e-02	2.904304e-01	0.6962026128	-0.0458268095	9.303392e-01	1.0000000000	-2.474817e-02	6.566789e-01	9.060774e-01
1	19	Cep55	5.626852e+01	-3.708520e-01	6.914475e-01	9.784937e-01	-3.118723e-02	5.753390e-01	0.8720174695	0.7206042085	5.285040e-02	0.7549817540	9.567536e-02	8.504795e-02	4.596678e-01
1	9	Cep57	1.505768e+02	-1.586462e-01	5.301695e-01	9.604170e-01	-3.298571e-02	5.534968e-01	0.8625562974	-0.0963964784	4.834129e-01	0.9456384393	-5.874551e-02	2.910224e-01	7.183591e-01
1	10	Cep57l1	5.952566e+01	-4.193362e-01	6.142587e-01	9.720592e-01	-3.820452e-02	4.924996e-01	0.8340189462	-0.0639061561	8.159255e-01	0.9949669370	3.616684e-02	5.158812e-01	8.493222e-01
1	9	Cep63	5.179591e+01	7.294176e-01	1.649614e-01	8.363463e-01	1.065131e-01	5.507880e-02	0.3530794903	0.1483192971	6.764023e-01	0.9712827478	1.935077e-02	7.281861e-01	9.302651e-01
1	11	Cep68	2.560845e+01	-1.334061e-02	4.925086e-01	9.491245e-01	8.959332e-03	8.721741e-01	0.9678534305	-0.8068854202	1.428632e-01	0.8384923496	-9.936353e-02	7.364239e-02	4.342010e-01
1	9	Cep70	1.306315e+02	-7.512844e-02	8.019149e-01	9.923026e-01	-2.140524e-02	7.006481e-01	0.9194000889	0.1548413314	8.515251e-01	1.0000000000	-1.135119e-02	8.384672e-01	9.611319e-01
1	18	Cep76	5.265105e+01	-1.008884e+00	3.632045e-02	6.776282e-01	-9.667233e-02	8.183301e-02	0.4212636152	0.3965257430	5.412984e-01	0.9540938361	1.446686e-02	7.950074e-01	9.502005e-01
1	19	Cep78	3.521460e+01	-2.618619e-01	6.627287e-01	9.784468e-01	-3.359204e-02	5.462252e-01	0.8595222458	-0.3310223013	3.198201e-01	0.9095077581	-4.340733e-02	4.354560e-01	8.095878e-01
1	10	Cep83	9.273648e+01	2.884544e-01	7.660924e-01	9.923026e-01	7.692033e-02	1.665397e-01	0.5633180174	-0.9907337707	5.996435e-02	0.7716775310	-1.512998e-01	6.279152e-03	1.386796e-01
1	4	Cep85	5.327563e+01	4.014391e-01	5.571766e-01	9.604170e-01	7.942967e-02	1.530963e-01	0.5448818627	-0.4010516813	6.886579e-01	0.9712827478	-7.860120e-02	1.574407e-01	5.811276e-01
1	7	Cep89	4.824525e+01	1.648450e-01	5.887382e-01	9.632283e-01	-1.080159e-02	8.461886e-01	0.9617405502	0.6334190394	1.160814e-01	0.8359071383	3.541503e-02	5.246506e-01	8.537623e-01
1	11	Cep95	1.527666e+01	1.486047e-01	5.106358e-01	9.530481e-01	-1.058737e-02	8.492022e-01	0.9627151593	0.1817284008	4.263478e-01	0.9352156800	-7.353966e-04	9.894631e-01	9.970950e-01
1	16	Cep97	1.948477e+01	5.153351e-01	8.347048e-02	7.575309e-01	8.117688e-02	1.442325e-01	0.5328793842	-0.0455735427	6.269282e-01	0.9614762010	-4.888168e-02	3.797501e-01	7.767936e-01
1	3	Cept1	1.959895e+01	3.796548e-01	4.249889e-01	9.333909e-01	1.701310e-02	7.599485e-01	0.9373239317	0.6577958695	1.591850e-01	0.8384923496	3.182616e-02	5.675331e-01	8.728120e-01
1	2	Cercam	7.256858e+00	-2.664863e-01	4.181849e-01	9.315871e-01	-1.364556e-01	1.381506e-02	0.1833522518	0.5906863159	7.559753e-02	0.7851399459	8.852027e-02	1.112048e-01	5.080829e-01
1	3	Cers2	3.940988e+01	2.277043e-01	3.322012e-01	9.163471e-01	-2.488039e-02	6.549628e-01	0.9039510494	-0.1465372012	9.400226e-01	1.0000000000	1.710318e-04	9.975493e-01	9.992406e-01
1	8	Cers4	9.050190e+01	-3.993477e-01	6.053553e-01	9.693669e-01	-7.464132e-02	1.794975e-01	0.5810523456	-0.4885430431	3.987181e-01	0.9327597060	-6.770339e-02	2.235150e-01	6.594912e-01
1	15	Cers5	8.336747e+01	3.471640e-01	5.568164e-01	9.604170e-01	3.513713e-02	5.279112e-01	0.8498829182	0.0674748873	6.541454e-01	0.9686623125	1.241322e-02	8.235909e-01	9.573169e-01
1	2	Cers6	5.556570e+01	4.898934e-01	5.162739e-01	9.537226e-01	2.921025e-02	5.998069e-01	0.8817174299	0.8000770402	4.895523e-02	0.7489292307	1.054296e-01	5.761301e-02	3.913003e-01
1	X	Cetn2	1.872183e+02	2.574492e-01	1.695335e-01	8.390815e-01	8.713071e-02	1.169507e-01	0.4914314051	0.3060725273	2.819843e-01	0.9017123938	6.653508e-02	2.316253e-01	6.677919e-01
1	13	Cetn3	1.238181e+02	5.092650e-02	2.425609e-01	8.866710e-01	6.831187e-02	2.193719e-01	0.6281577156	0.5117187375	2.545673e-01	0.8914157693	7.615523e-02	1.708094e-01	5.980101e-01
1	8	Cfap20	9.320048e+01	-2.460767e-01	7.284016e-01	9.821928e-01	-2.411094e-02	6.649753e-01	0.9074048303	0.7906768197	4.181442e-02	0.7389360701	1.046868e-01	5.940570e-02	3.961519e-01
1	11	Cfap36	6.391932e+01	-1.341629e+00	7.717052e-03	5.367334e-01	-1.363712e-01	1.387438e-02	0.1838553209	-0.7539836774	2.023920e-01	0.8642232708	-1.057939e-01	5.675044e-02	3.886761e-01
1	8	Cfap97	1.992750e+01	9.694278e-02	1.946077e-01	8.550778e-01	-4.719041e-02	3.964759e-01	0.7786398441	-0.4887702963	1.710194e-01	0.8469470443	-9.798424e-02	7.775275e-02	4.428342e-01
1	8	Cfdp1	8.108219e+02	2.467961e-01	7.593724e-02	7.445577e-01	1.059466e-01	5.639205e-02	0.3566945945	-0.3112494311	2.404203e-02	0.6768119576	-1.401940e-01	1.145387e-02	1.871251e-01
1	19	Cfl1	8.460404e+01	1.652106e-01	3.685085e-01	9.226154e-01	1.144890e-01	3.913019e-02	0.3039866094	0.0539829388	4.666068e-01	0.9436911184	1.074511e-02	8.469020e-01	9.637397e-01
1	12	Cfl2	4.307028e+01	7.353435e-01	1.966663e-01	8.550778e-01	7.368200e-02	1.851695e-01	0.5877957013	0.9838289267	4.369334e-02	0.7397138142	1.475915e-01	7.696480e-03	1.541205e-01
1	X	Cfp	8.706273e+00	-1.630138e-01	4.746254e-01	9.448514e-01	3.922418e-02	4.810152e-01	0.8282327759	-0.0689540780	1.037700e-01	0.8107362352	-1.003124e-02	8.570360e-01	9.661673e-01
1	16	Cggbp1	3.209129e+02	4.687854e-02	9.661106e-01	9.999875e-01	-5.653254e-03	9.191348e-01	0.9812285082	0.0909679770	8.970248e-01	1.0000000000	1.579222e-02	7.765867e-01	9.437225e-01
1	3	Cgn	2.057846e+01	-5.766166e-02	9.052977e-01	9.991945e-01	3.612375e-02	5.163818e-01	0.8437058325	0.0928584284	5.496454e-01	0.9541927014	8.027671e-03	8.853697e-01	9.732982e-01
1	9	Cgnl1	5.135606e+01	7.157419e-01	1.313956e-01	8.151209e-01	1.104570e-01	4.662271e-02	0.3286887708	-0.7548406441	2.472515e-01	0.8892643526	-1.268947e-01	2.213352e-02	2.607945e-01
1	5	Cgref1	1.264781e+01	-2.375250e-01	5.264584e-01	9.579512e-01	-4.917987e-02	3.768466e-01	0.7646568380	0.3869628524	3.891654e-01	0.9312753538	5.773342e-02	2.994286e-01	7.234557e-01
1	14	Cgrrf1	1.193949e+01	2.028356e-01	7.560707e-01	9.917542e-01	2.659692e-02	6.328497e-01	0.8945849128	0.0138152251	9.859793e-01	1.0000000000	-1.146215e-02	8.369101e-01	9.608484e-01
1	2	Chac1	1.325923e+01	1.346623e-01	8.135367e-01	9.923026e-01	2.470056e-02	6.572973e-01	0.9045886336	0.1044846469	3.535005e-01	0.9238642358	3.713750e-02	5.046723e-01	8.441222e-01
1	17	Chaf1a	1.344258e+02	1.076937e-01	6.057999e-01	9.693669e-01	-1.606872e-02	7.728987e-01	0.9403095104	0.1546380725	5.491057e-01	0.9541927014	3.210927e-02	5.640904e-01	8.722437e-01
1	16	Chaf1b	1.029923e+02	1.130201e-01	6.035424e-01	9.692242e-01	6.149638e-02	2.689790e-01	0.6770056822	-0.3788452859	4.685062e-02	0.7412981028	-6.563710e-02	2.379989e-01	6.731238e-01
1	8	Champ1	1.262723e+02	-9.730601e-01	1.822019e-02	6.029582e-01	-9.309701e-02	9.383535e-02	0.4463675351	-0.5278679820	3.571025e-01	0.9255942599	-5.630417e-02	3.115716e-01	7.322366e-01
1	14	Chchd1	4.371161e+02	3.270710e-01	8.645713e-02	7.618233e-01	1.451767e-01	8.766556e-03	0.1426641664	-0.0446242924	5.859522e-01	0.9562044338	3.272614e-02	5.566241e-01	8.686848e-01
1	10	Chchd10	1.102967e+03	-8.970294e-02	7.266477e-01	9.821928e-01	-4.085636e-02	4.629383e-01	0.8193686698	-0.1495691479	4.516076e-01	0.9411603178	-5.898659e-03	9.155930e-01	9.797307e-01
1	5	Chchd2	7.304089e+02	7.278241e-02	7.396031e-01	9.847913e-01	8.391574e-02	1.311334e-01	0.5134085965	-0.1120651662	5.694561e-01	0.9559567701	1.544544e-02	7.813670e-01	9.455808e-01
1	6	Chchd3	1.071369e+02	-3.115725e-01	6.891985e-01	9.784937e-01	-3.777126e-02	4.974232e-01	0.8364616587	0.0354817503	9.302743e-01	1.0000000000	1.535431e-02	7.827374e-01	9.459558e-01
1	6	Chchd4	4.477723e+02	-6.896698e-02	8.932231e-01	9.981584e-01	-2.190298e-02	6.940334e-01	0.9174706831	-0.1634556950	5.712721e-01	0.9559567701	-5.471029e-02	3.253086e-01	7.413330e-01
1	2	Chchd5	1.644248e+02	-4.989179e-01	2.641083e-01	8.964077e-01	-6.251162e-02	2.611397e-01	0.6691983769	-0.9687957446	2.978463e-02	0.6915905386	-9.241702e-02	9.626976e-02	4.823107e-01
1	6	Chchd6	5.895141e+01	4.620957e-02	1.017039e-01	7.879459e-01	7.175386e-02	1.969671e-01	0.6005954005	-0.1565897600	6.672591e-01	0.9707317390	-3.167932e-02	5.693226e-01	8.731726e-01
1	4	Chchd7	5.616836e+01	-2.842419e-01	3.700963e-01	9.234088e-01	-5.339716e-02	3.372531e-01	0.7363187924	-0.7041698248	2.328687e-01	0.8865034635	-1.027366e-01	6.433205e-02	4.103449e-01
1	17	Chd1	4.851373e+02	4.054122e-01	2.815917e-02	6.463932e-01	1.539381e-01	5.418144e-03	0.1077934572	-0.3095942450	1.775944e-01	0.8515439115	-8.162166e-02	1.419795e-01	5.583981e-01
1	3	Chd1l	2.953013e+01	-3.755249e-01	4.426176e-01	9.381870e-01	-4.735361e-02	3.948429e-01	0.7778648042	-0.3165471378	7.331247e-01	0.9750837092	-7.662956e-02	1.681528e-01	5.944442e-01
1	7	Chd2	1.611278e+02	-8.026932e-02	8.061260e-01	9.923026e-01	-1.157165e-02	8.353741e-01	0.9586981001	-0.1364791248	6.772848e-01	0.9712827478	3.310164e-03	9.525976e-01	9.885509e-01
1	11	Chd3	1.458273e+01	-1.264938e-01	4.732870e-01	9.438316e-01	-4.332902e-02	4.362855e-01	0.8040679211	-0.0253801737	2.310306e-01	0.8845113761	2.398726e-02	6.665903e-01	9.106600e-01
1	6	Chd4	3.957891e+02	1.207124e-01	6.088179e-01	9.697143e-01	9.942433e-02	7.346533e-02	0.4033527047	-0.0079090491	9.984777e-01	1.0000000000	3.565483e-02	5.216469e-01	8.522983e-01
1	2	Chd6	1.072835e+02	7.406486e-01	1.537438e-01	8.310707e-01	6.144618e-02	2.693708e-01	0.6775601975	0.4991844907	4.709501e-01	0.9456384393	8.203463e-02	1.400270e-01	5.553782e-01
1	4	Chd7	1.118533e+02	5.059585e-01	3.701390e-01	9.234088e-01	1.103641e-01	4.680868e-02	0.3291867710	-0.2016678006	9.028589e-01	1.0000000000	-3.049546e-04	9.956304e-01	9.989503e-01
1	14	Chd8	2.625249e+02	-9.973029e-02	5.451933e-01	9.604170e-01	5.876437e-03	9.159539e-01	0.9808512601	-0.2514998086	3.098390e-01	0.9073856820	-6.809904e-02	2.208148e-01	6.556076e-01
1	8	Chd9	1.584511e+02	5.207475e-01	2.482913e-01	8.885365e-01	9.739371e-02	7.956851e-02	0.4169340389	-0.1624133525	7.625048e-01	0.9805390485	-2.674538e-02	6.309520e-01	8.981026e-01
1	9	Chek1	1.122186e+02	5.361610e-02	7.402928e-01	9.849399e-01	-2.835556e-02	6.105280e-01	0.8858529253	0.4180117463	3.343650e-01	0.9150105773	1.635311e-02	7.689921e-01	9.413462e-01
1	5	Chek2	3.537602e+01	3.221763e-01	4.196369e-01	9.316257e-01	4.335990e-03	9.379336e-01	0.9864393266	-0.4216947178	5.877039e-01	0.9562044338	-6.639294e-02	2.326261e-01	6.686311e-01
1	8	Cherp	1.776061e+02	-1.730194e-02	9.737128e-01	9.999875e-01	2.502693e-02	6.530628e-01	0.9032335889	-0.1770437391	3.483155e-01	0.9226895324	-2.671907e-02	6.312881e-01	8.981331e-01
1	5	Chfr	6.458184e+01	3.266834e-01	6.832279e-01	9.784937e-01	2.782661e-02	6.172052e-01	0.8883674342	0.0429688124	9.861377e-01	1.0000000000	-3.078997e-02	5.802179e-01	8.774651e-01
1	X	Chic1	1.393192e+02	3.002228e-02	3.953599e-01	9.251853e-01	4.786832e-02	3.897193e-01	0.7733046777	0.0936182849	8.143260e-01	0.9947123334	-1.680824e-03	9.759197e-01	9.937202e-01
1	5	Chic2	6.085591e+01	4.267278e-01	5.958339e-01	9.655827e-01	4.444002e-02	4.246027e-01	0.7977703306	0.3472376983	7.242672e-01	0.9740154881	1.973933e-02	7.229497e-01	9.294972e-01
1	7	Chid1	2.087017e+01	-6.780561e-02	9.605725e-01	9.999875e-01	-3.415122e-02	5.395612e-01	0.8561985928	-0.0312599615	3.073529e-01	0.9070864855	-1.888676e-02	7.344559e-01	9.319216e-01
1	19	Chka	1.329205e+02	-3.643280e-01	1.992321e-01	8.550778e-01	-6.438043e-02	2.471238e-01	0.6548277256	0.6467220606	1.208736e-02	0.5766738508	1.208972e-01	2.932375e-02	2.962234e-01
1	15	Chkb	1.003142e+01	-3.569285e-02	2.787032e-01	8.993575e-01	-1.910597e-02	7.314917e-01	0.9290453043	0.6187277434	8.594973e-02	0.7855885735	9.367014e-02	9.182188e-02	4.742465e-01
1	X	Chm	6.269649e+01	-2.502178e-01	4.898865e-01	9.482374e-01	8.826314e-04	9.873536e-01	0.9979054386	0.6763239343	2.258641e-01	0.8808320901	9.524013e-02	8.648298e-02	4.623694e-01
1	1	Chml	1.880566e+01	-4.214867e-01	6.226294e-02	7.345174e-01	-4.864009e-02	3.821125e-01	0.7690099458	-0.2174470309	6.813156e-01	0.9712827478	-6.265839e-02	2.600195e-01	6.932857e-01
1	8	Chmp1a	3.064499e+01	-3.003168e-01	6.227104e-02	7.345174e-01	4.282208e-02	4.416769e-01	0.8072414906	0.4124872161	1.033308e-01	0.8107362352	6.349054e-02	2.537310e-01	6.882866e-01
1	18	Chmp1b	4.148855e+01	3.687682e-01	4.472015e-01	9.385709e-01	-1.226399e-03	9.824288e-01	0.9969654890	0.0117447280	8.182223e-01	0.9953643622	-1.267484e-02	8.199357e-01	9.565982e-01
1	7	Chmp2a	2.431413e+02	-5.271049e-01	4.037459e-02	6.907046e-01	-1.310790e-01	1.807081e-02	0.2097845679	0.1838097037	6.118362e-01	0.9604849088	5.116303e-02	3.578847e-01	7.640118e-01
1	16	Chmp2b	4.419339e+01	-7.437339e-01	7.811354e-02	7.492754e-01	-9.716909e-02	8.026812e-02	0.4180674598	-0.3091737685	4.374994e-01	0.9366811261	-8.419408e-02	1.298553e-01	5.397472e-01
1	6	Chmp3	1.121054e+02	8.865319e-02	5.799755e-01	9.632283e-01	-2.166978e-02	6.971297e-01	0.9187423645	0.1105026682	9.367560e-01	1.0000000000	5.069858e-02	3.622711e-01	7.670679e-01
1	2	Chmp4b	6.068642e+01	1.603681e-01	6.004993e-01	9.682587e-01	2.376255e-02	6.695285e-01	0.9087152897	0.4189712989	5.030264e-01	0.9494981628	6.540888e-02	2.396382e-01	6.744612e-01
1	3	Chmp4c	2.216650e+01	-6.201915e-01	2.728266e-01	8.984725e-01	-5.088844e-02	3.604740e-01	0.7524625295	-0.1902645469	1.209970e-01	0.8384923496	-3.655067e-02	5.114335e-01	8.473850e-01
1	4	Chmp5	9.543401e+01	-8.114883e-02	8.793606e-01	9.981584e-01	1.048240e-02	8.506797e-01	0.9628788911	0.1297724963	8.587689e-01	1.0000000000	2.164675e-02	6.974357e-01	9.211190e-01
1	11	Chmp6	5.734829e+01	-4.448440e-01	4.332632e-01	9.372004e-01	6.762689e-03	9.033364e-01	0.9773259483	0.0940039515	9.765359e-01	1.0000000000	-3.174556e-02	5.685150e-01	8.731062e-01
1	14	Chmp7	6.041111e+01	8.566952e-01	1.534374e-01	8.310707e-01	8.477656e-02	1.272118e-01	0.5078072101	0.2695141635	3.357112e-01	0.9158451248	3.881553e-02	4.856003e-01	8.356666e-01
1	2	Chn1	3.016469e+01	6.607311e-01	5.481316e-02	7.290981e-01	9.350980e-02	9.238167e-02	0.4431021840	-0.5215455903	8.531295e-02	0.7851399459	-7.269819e-02	1.911224e-01	6.230916e-01
1	9	Chordc1	1.324143e+02	-2.476450e-01	7.807461e-01	9.923026e-01	-3.398145e-02	5.415801e-01	0.8571824804	-0.3734349754	1.560851e-01	0.8384923496	-4.027930e-02	4.692860e-01	8.283213e-01
1	2	Chp1	2.049457e+01	-8.436719e-01	4.202396e-02	6.941069e-01	-1.264575e-01	2.260050e-02	0.2344132800	0.2664601158	3.966801e-01	0.9327597060	4.374541e-02	4.318854e-01	8.077959e-01
1	1	Chpf	1.976542e+01	-3.765242e-01	5.926005e-01	9.646936e-01	-2.493604e-02	6.542409e-01	0.9036109643	0.3786029944	5.779870e-01	0.9559567701	2.919894e-02	5.999482e-01	8.862008e-01
1	10	Chpt1	1.552032e+01	-1.204894e-01	7.773375e-01	9.923026e-01	-2.245034e-02	6.867859e-01	0.9148428982	-0.3704496473	5.945772e-01	0.9570804159	-4.374961e-02	4.318412e-01	8.077959e-01
1	15	Chrac1	9.526812e+01	-2.413884e-01	6.805404e-01	9.784937e-01	-4.450740e-02	4.239000e-01	0.7974105191	-0.7934026231	8.516869e-02	0.7851399459	-1.007174e-01	6.978145e-02	4.248722e-01
1	5	Chst12	2.297657e+01	1.760982e-01	3.408974e-01	9.163471e-01	8.075034e-03	8.846981e-01	0.9718654006	0.1320699815	9.437075e-01	1.0000000000	3.365907e-02	5.454243e-01	8.638421e-01
1	7	Chst15	1.172911e+01	4.479471e-01	6.503150e-02	7.363440e-01	5.225065e-02	3.477440e-01	0.7452173167	-0.3066401965	2.593326e-01	0.8915659087	-6.541518e-02	2.395928e-01	6.744445e-01
1	7	Chsy1	3.842610e+01	-2.545450e-01	8.466142e-01	9.951716e-01	-2.976606e-02	5.928807e-01	0.8789351873	-0.4661628254	4.638001e-01	0.9424498537	-8.592227e-02	1.221341e-01	5.257945e-01
1	17	Chtf18	1.298169e+02	-4.561872e-01	3.730569e-01	9.237889e-01	-4.868571e-02	3.816657e-01	0.7687180388	-0.4280056395	3.361103e-01	0.9162534726	-3.079434e-02	5.801640e-01	8.774470e-01
1	8	Chtf8	1.721844e+01	1.807372e-01	8.162991e-01	9.923026e-01	5.027531e-02	3.662975e-01	0.7567024331	-0.3837776832	2.295314e-01	0.8841524945	-3.747034e-02	5.008583e-01	8.421423e-01
1	3	Chtop	1.157696e+02	3.568621e-01	1.829259e-01	8.494221e-01	8.114952e-02	1.443683e-01	0.5329460452	0.1506224987	6.393904e-01	0.9683869386	2.835529e-02	6.105314e-01	8.903143e-01
1	19	Chuk	7.759833e+01	5.866791e-01	2.339002e-01	8.827712e-01	8.600980e-02	1.217528e-01	0.4999487567	-0.4626808052	7.343767e-02	0.7851399459	-3.836684e-02	4.906617e-01	8.375740e-01
1	12	Churc1	4.666570e+01	3.016994e-02	7.289805e-01	9.821928e-01	1.021612e-02	8.544301e-01	0.9634651736	0.8146870883	6.885922e-02	0.7846489827	5.109118e-02	3.585611e-01	7.641415e-01
1	2	Ciao1	7.245182e+01	7.025335e-02	6.473296e-01	9.763231e-01	5.264730e-04	9.924565e-01	0.9987924187	-0.5978072607	4.005648e-02	0.7255348057	-7.701243e-02	1.660311e-01	5.923379e-01
1	8	Ciapin1	2.128211e+02	7.831336e-02	6.755258e-01	9.784468e-01	4.386447e-02	4.306321e-01	0.8003554421	-0.3179551180	7.401545e-02	0.7851399459	-3.176492e-02	5.682791e-01	8.730788e-01
1	3	Ciart	1.104936e+01	-5.557590e-02	4.922042e-01	9.491245e-01	-6.336481e-02	2.546743e-01	0.6624987729	0.4565982191	1.780354e-01	0.8515439115	1.102148e-02	8.430974e-01	9.625061e-01
1	7	Cib1	1.328323e+02	7.473572e-03	6.653745e-01	9.784468e-01	-9.346425e-02	9.254120e-02	0.4434745768	0.4493482793	8.737946e-02	0.7855885735	3.801806e-02	4.946153e-01	8.393427e-01
1	7	Cic	7.579273e+00	7.003170e-02	9.095010e-01	9.992929e-01	3.938754e-02	4.791889e-01	0.8270839979	0.2407141605	7.434785e-01	0.9754055648	8.449488e-04	9.878935e-01	9.966502e-01
1	12	Cinp	6.070515e+01	-6.792938e-01	2.228832e-01	8.743610e-01	-1.387375e-01	1.229342e-02	0.1723866084	0.1639619987	9.164726e-01	1.0000000000	1.775156e-02	7.498684e-01	9.359229e-01
1	12	Cipc	3.712884e+01	-1.612826e-01	9.105372e-01	9.995014e-01	-2.779664e-02	6.175844e-01	0.8883674342	-0.3519872741	3.461535e-01	0.9222134631	-8.455435e-02	1.282153e-01	5.372447e-01
1	2	Cir1	1.155242e+01	-3.484237e-01	3.667435e-01	9.226154e-01	-6.537785e-02	2.398617e-01	0.6485663787	-0.3237205381	4.745786e-01	0.9456384393	-4.187222e-02	4.518805e-01	8.173013e-01
1	10	Cirbp	4.336167e+01	4.179241e-01	4.648341e-01	9.418785e-01	7.405409e-02	1.829540e-01	0.5850328745	0.2545048734	8.214060e-01	0.9953643622	1.201307e-02	8.291888e-01	9.588715e-01
1	10	Cisd1	2.198613e+02	2.768755e-02	9.867636e-01	9.999875e-01	4.905893e-02	3.780225e-01	0.7656792056	-0.4066222367	6.154075e-02	0.7716775310	-1.178976e-01	3.361546e-02	3.139159e-01
1	3	Cisd2	3.885044e+01	9.202125e-01	5.156228e-03	5.030371e-01	1.282219e-01	2.076669e-02	0.2238603387	-0.9078553765	8.085981e-02	0.7851399459	-7.744277e-02	1.636704e-01	5.895865e-01
1	11	Cisd3	2.273180e+01	-3.305701e-02	4.486826e-01	9.393717e-01	-4.900876e-03	9.298672e-01	0.9837698591	-0.4358648840	4.750790e-01	0.9456384393	-1.113293e-01	4.490708e-02	3.535301e-01
1	5	Cit	3.441949e+01	-1.014209e+00	3.881835e-02	6.851254e-01	-1.971706e-01	3.488724e-04	0.0193202407	0.7754995083	2.046833e-01	0.8652351403	7.088862e-02	2.024357e-01	6.356054e-01
1	X	Cited1	2.963446e+01	2.536068e-01	5.745318e-01	9.624099e-01	2.518060e-02	6.510727e-01	0.9026595240	1.9711982630	3.128047e-05	0.0579689683	2.087479e-01	1.502839e-04	1.597746e-02
1	10	Cited2	6.161652e+01	1.479041e-01	3.621817e-01	9.196631e-01	3.459137e-02	5.343443e-01	0.8533685954	-0.0395178425	1.390421e-01	0.8384923496	8.246399e-03	8.822687e-01	9.726195e-01
1	4	Cited4	7.124560e+01	-1.399945e+00	2.653556e-03	4.297469e-01	-1.372449e-01	1.327095e-02	0.1803925005	0.6746394261	1.815472e-01	0.8561709013	9.097521e-02	1.015978e-01	4.919708e-01
1	8	Ckap2	1.710716e+02	-1.357844e-01	8.657995e-01	9.981584e-01	-4.721635e-02	3.962161e-01	0.7784026263	0.0491947218	4.669558e-01	0.9440909889	-3.385980e-02	5.430291e-01	8.630409e-01
1	2	Ckap2l	1.129054e+02	1.986296e-01	1.680854e-01	8.384420e-01	6.598236e-02	2.355339e-01	0.6449031941	-0.6705136871	2.785798e-01	0.9009844902	-9.339188e-02	9.279508e-02	4.764851e-01
1	10	Ckap4	1.170036e+02	-3.976795e-01	4.761892e-01	9.450352e-01	-2.935972e-02	5.979407e-01	0.8809788116	0.4279895948	4.485102e-02	0.7402793658	1.386151e-01	1.237110e-02	1.944165e-01
1	2	Ckap5	2.541961e+02	-3.839491e-02	3.190736e-01	9.100013e-01	2.262208e-02	6.845177e-01	0.9144318885	-0.0342377750	9.870584e-01	1.0000000000	-4.787983e-02	3.896051e-01	7.831360e-01
1	12	Ckb	2.862204e+02	-2.508172e-01	3.326723e-01	9.163471e-01	-6.298024e-02	2.575747e-01	0.6659038214	0.3046047131	2.130802e-01	0.8690144082	1.548991e-01	5.131924e-03	1.244473e-01
1	8	Cklf	2.287634e+01	2.264055e-02	9.052493e-01	9.991945e-01	3.382794e-02	5.434090e-01	0.8582771022	0.6471074941	1.545482e-01	0.8384923496	7.391285e-02	1.837927e-01	6.143793e-01
1	2	Ckmt1	1.064030e+01	-2.418535e-01	6.116601e-01	9.705583e-01	-2.728214e-02	6.241112e-01	0.8913657438	0.1281724809	8.892350e-01	1.0000000000	4.329709e-02	4.366239e-01	8.102679e-01
1	3	Cks1b	3.201835e+02	1.508721e-01	4.807672e-01	9.470439e-01	-7.179962e-03	8.974039e-01	0.9755019166	-0.0812268649	4.559875e-01	0.9411603178	-5.173686e-02	3.525116e-01	7.606044e-01
1	13	Cks2	1.623460e+01	3.361074e-01	4.585694e-01	9.416313e-01	5.964628e-02	2.836750e-01	0.6896881003	0.1781556689	5.193684e-01	0.9508757740	2.737926e-02	6.228769e-01	8.952017e-01
1	1	Clasp1	8.196418e+01	5.994399e-01	1.890416e-01	8.535269e-01	1.741072e-02	7.545157e-01	0.9360002144	0.6033629181	3.334419e-01	0.9146937599	3.882435e-02	4.855011e-01	8.356666e-01
1	9	Clasp2	4.135331e+01	1.769421e-01	8.864962e-01	9.981584e-01	8.210459e-03	8.827782e-01	0.9712121952	0.3743028097	4.876070e-01	0.9474034195	4.859768e-02	3.825281e-01	7.783329e-01
1	7	Clasrp	2.980640e+01	-2.195155e-01	7.551998e-01	9.917542e-01	-2.775793e-02	6.180745e-01	0.8884297196	0.3447611998	7.194091e-01	0.9734293853	3.502586e-02	5.292196e-01	8.562408e-01
1	3	Clcc1	1.639405e+01	-4.182268e-02	7.084057e-01	9.786859e-01	2.496790e-02	6.538279e-01	0.9033561853	0.0337489915	3.244608e-01	0.9095077581	-1.270087e-02	8.195722e-01	9.565982e-01
1	16	Clcn2	2.745233e+01	4.734359e-01	5.040796e-01	9.510318e-01	-5.239281e-03	9.250383e-01	0.9826196274	-0.5414789855	4.172386e-01	0.9327597060	-7.391338e-02	1.837896e-01	6.143793e-01
1	8	Clcn3	1.413782e+02	8.141426e-02	9.476042e-01	9.999875e-01	2.615682e-02	6.384892e-01	0.8968579177	-0.1938498039	3.249925e-01	0.9095077581	-5.809643e-02	2.963951e-01	7.219961e-01
1	7	Clcn4	1.554370e+01	-3.205715e-01	5.014686e-01	9.510318e-01	-7.106977e-02	2.012817e-01	0.6053801777	0.4880582684	3.276318e-01	0.9127589588	3.129432e-02	5.740272e-01	8.745106e-01
1	X	Clcn5	4.942327e+01	1.207920e-01	5.523236e-01	9.604170e-01	3.846588e-02	4.895420e-01	0.8324476107	1.9492230283	1.266743e-04	0.1676805671	1.862072e-01	7.421502e-04	4.061466e-02
1	4	Clcn6	1.979231e+01	3.988224e-01	3.995376e-01	9.251853e-01	4.396122e-02	4.296151e-01	0.7998034776	0.2780598847	6.801594e-01	0.9712827478	2.284126e-02	6.816273e-01	9.165539e-01
1	17	Clcn7	2.731191e+01	4.820586e-01	4.265359e-01	9.342843e-01	1.935103e-02	7.281826e-01	0.9282233865	0.0882358502	8.174284e-01	0.9953643622	2.412368e-02	6.648090e-01	9.097019e-01
1	5	Cldn12	1.649078e+01	-3.541749e-01	3.005678e-01	9.053463e-01	-9.035084e-02	1.039765e-01	0.4684544709	-0.0481550217	7.758741e-01	0.9840198538	-2.617250e-02	6.382879e-01	9.004271e-01
1	5	Cldn3	2.491904e+01	3.562922e-01	2.034259e-01	8.550778e-01	3.404709e-02	5.407991e-01	0.8568541226	-0.6282725340	3.166590e-01	0.9095077581	-1.130772e-01	4.162881e-02	3.405353e-01
1	17	Cldn6	1.237911e+01	3.100005e-01	4.261041e-01	9.342843e-01	3.747994e-02	5.007486e-01	0.8381415560	0.1820832611	5.560937e-02	0.7609724256	3.142215e-02	5.724632e-01	8.738697e-01
1	11	Cldn7	4.383107e+00	-6.292834e-02	8.672811e-01	9.981584e-01	-4.005053e-02	4.718156e-01	0.8240603977	0.2294671546	5.772456e-01	0.9559567701	2.942889e-02	5.970780e-01	8.848334e-01
1	16	Cldnd1	2.334396e+01	6.063483e-02	9.529934e-01	9.999875e-01	-4.430962e-03	9.365769e-01	0.9858165115	0.7116588803	1.890486e-01	0.8585302812	7.280335e-02	1.904795e-01	6.218241e-01
1	16	Clec16a	1.412138e+01	-3.874407e-01	6.915729e-02	7.411238e-01	-1.947373e-02	7.265277e-01	0.9275396587	-0.1239929530	8.159680e-01	0.9949669370	-1.290607e-02	8.167084e-01	9.555041e-01
1	17	Clic1	7.553447e+00	1.004371e-02	9.881000e-01	9.999875e-01	-1.510883e-02	7.861262e-01	0.9438033121	0.5387587715	1.860212e-01	0.8579665708	8.584655e-02	1.224648e-01	5.265304e-01
1	4	Clic4	5.958303e+01	2.588561e-01	1.797756e-01	8.492989e-01	4.030318e-02	4.690223e-01	0.8225833305	0.2665601712	2.862583e-01	0.9041549029	3.213574e-03	9.539793e-01	9.888479e-01
1	11	Clint1	7.796210e+01	1.433013e-02	4.876761e-01	9.477756e-01	1.798130e-02	7.467409e-01	0.9342507937	0.2539907439	6.867692e-01	0.9712827478	4.916223e-02	3.770179e-01	7.761065e-01
1	5	Clip1	2.567518e+01	4.507989e-01	5.050883e-01	9.510318e-01	1.479725e-02	7.904333e-01	0.9448529647	0.9779727961	7.311802e-02	0.7851399459	1.098924e-01	4.776210e-02	3.628511e-01
1	7	Clip3	2.436512e+00	5.043938e-02	6.654046e-01	9.784468e-01	2.258729e-02	6.849770e-01	0.9146832117	-0.0579540276	8.038214e-02	0.7851399459	-7.661188e-02	1.682513e-01	5.946652e-01
1	1	Clk1	1.862973e+02	-2.749227e-02	8.960599e-01	9.981584e-01	4.176612e-02	4.530283e-01	0.8132854750	-0.2588127803	4.707236e-01	0.9456384393	-5.926593e-02	2.867620e-01	7.151124e-01
1	3	Clk2	5.378542e+01	6.761811e-01	3.201210e-01	9.100013e-01	7.869239e-02	1.569580e-01	0.5504754660	0.3011768911	7.169405e-01	0.9723610367	3.496935e-02	5.298847e-01	8.565323e-01
1	9	Clk3	5.575433e+01	9.588652e-01	4.657044e-02	7.026605e-01	8.404366e-02	1.305448e-01	0.5128358185	-0.0647207486	7.074842e-01	0.9723610367	-1.515997e-02	7.854199e-01	9.468263e-01
1	11	Clk4	7.292487e+01	1.513625e-01	5.148875e-01	9.532363e-01	8.409949e-03	8.799512e-01	0.9703216462	-0.7686183594	1.081207e-01	0.8238866074	-7.312520e-02	1.885217e-01	6.189371e-01
1	9	Clmp	1.910401e+02	6.223147e-02	1.056205e-01	7.932220e-01	1.780604e-02	7.491264e-01	0.9347881409	-0.5461343894	1.491175e-01	0.8384923496	-1.370193e-01	1.342454e-02	2.023168e-01
1	7	Cln3	3.516293e+01	5.624818e-01	3.091919e-01	9.055788e-01	7.337132e-02	1.870345e-01	0.5903674714	-0.2439361888	8.061604e-01	0.9936333214	-2.598134e-02	6.407437e-01	9.015231e-01
1	14	Cln5	1.476169e+01	8.479958e-01	3.753206e-02	6.803991e-01	1.298768e-01	1.916560e-02	0.2156443212	-0.0562959086	9.685217e-01	1.0000000000	3.857136e-02	4.883512e-01	8.368791e-01
1	9	Cln6	6.503962e+00	1.559979e-01	8.119210e-01	9.923026e-01	8.980279e-02	1.061004e-01	0.4733378704	-0.0014465964	9.820979e-01	1.0000000000	-2.824381e-02	6.119360e-01	8.903671e-01
1	8	Cln8	1.431795e+01	1.512813e-01	7.607095e-01	9.923026e-01	5.576201e-02	3.162612e-01	0.7188970436	-0.1993301155	2.185321e-03	0.4206795945	-6.937734e-02	2.122500e-01	6.467690e-01
1	7	Clns1a	3.181955e+02	8.805907e-02	8.505080e-01	9.951716e-01	4.485678e-02	4.202676e-01	0.7955983454	-0.0382063846	9.719487e-01	1.0000000000	6.265010e-03	9.103719e-01	9.789532e-01
1	5	Clock	4.007075e+01	-3.413147e-01	7.237856e-01	9.815011e-01	-2.335241e-02	6.749043e-01	0.9106385750	0.2789957462	5.952873e-01	0.9575315530	3.935829e-02	4.795156e-01	8.332037e-01
1	2	Clp1	5.791866e+01	-6.760371e-01	1.287990e-01	8.151209e-01	-7.651655e-02	1.687829e-01	0.5663853017	-0.1412705249	7.771204e-01	0.9846571071	-7.326223e-03	8.953258e-01	9.753426e-01
1	7	Clpb	1.203722e+02	-3.055957e-01	6.864799e-01	9.784937e-01	-9.132458e-02	1.002858e-01	0.4604631565	-0.3839679167	3.302461e-01	0.9138183260	3.753739e-03	9.462545e-01	9.869082e-01
1	17	Clpp	3.260959e+02	1.999287e-01	3.550037e-01	9.192175e-01	6.375828e-02	2.517304e-01	0.6591999058	-0.3305808454	1.535294e-01	0.8384923496	-4.255719e-02	4.445092e-01	8.142991e-01
1	7	Clptm1	5.229259e+01	3.970217e-01	3.574097e-01	9.196487e-01	5.240800e-02	3.462921e-01	0.7433509281	0.0347048722	6.137464e-01	0.9604849088	-1.011905e-02	8.557981e-01	9.659751e-01
1	13	Clptm1l	8.137853e+01	8.894657e-02	6.498617e-01	9.766917e-01	3.238139e-02	5.607909e-01	0.8659189936	-0.0401228972	7.641403e-01	0.9805390485	-5.048803e-02	3.642705e-01	7.684287e-01
1	9	Clpx	6.548707e+01	-6.070382e-02	9.761415e-01	9.999875e-01	-3.553047e-02	5.232991e-01	0.8473635400	-0.1441606298	5.733747e-01	0.9559567701	2.092171e-03	9.700290e-01	9.916837e-01
1	4	Clspn	9.148777e+01	4.810862e-01	3.969402e-01	9.251853e-01	5.909469e-02	2.881592e-01	0.6937810193	-0.5271092305	2.159020e-01	0.8737568156	-5.433215e-02	3.288493e-01	7.432957e-01
1	4	Clstn1	6.700892e+01	-1.037658e-01	9.568134e-01	9.999875e-01	-1.929138e-02	7.289877e-01	0.9284158148	1.0600953044	3.630984e-02	0.7135281130	9.315284e-02	9.363766e-02	4.779656e-01
1	6	Clstn3	1.484254e+01	4.482274e-01	1.155029e-02	5.648476e-01	1.120237e-01	4.357971e-02	0.3195290229	-0.0827452784	9.072386e-01	1.0000000000	-4.696852e-02	3.987026e-01	7.876405e-01
1	4	Clta	6.001897e+02	6.007551e-02	8.875131e-01	9.981584e-01	1.114595e-03	9.840304e-01	0.9971521996	-0.1601138816	4.788996e-01	0.9456384393	-3.007953e-02	5.888053e-01	8.817386e-01
1	13	Cltb	2.787141e+01	4.887144e-01	3.938638e-01	9.251853e-01	5.192966e-02	3.507177e-01	0.7470270359	0.0470203260	2.827378e-01	0.9030186631	-1.770764e-02	7.504667e-01	9.362793e-01
1	11	Cltc	4.288299e+02	2.113577e-01	2.996418e-01	9.053463e-01	4.947994e-02	3.739386e-01	0.7624253272	0.1832782933	5.199606e-01	0.9508757740	8.242078e-02	1.381080e-01	5.530338e-01
1	14	Clu	1.609845e+01	-5.181896e-02	9.853746e-01	9.999875e-01	-4.017628e-03	9.424825e-01	0.9876820504	-0.7071887656	5.730990e-02	0.7640464816	-1.380540e-01	1.273291e-02	1.974078e-01
1	16	Cluap1	4.736007e+01	-1.405893e-01	9.458758e-01	9.999875e-01	-5.142935e-03	9.264128e-01	0.9828545790	-0.1419660850	6.692476e-01	0.9707317390	-1.900842e-02	7.328102e-01	9.314544e-01
1	11	Cluh	1.271032e+02	-3.909597e-02	9.096736e-01	9.992929e-01	-5.624650e-04	9.919408e-01	0.9987924187	0.2776971154	6.488532e-01	0.9686623125	-4.537681e-03	9.350527e-01	9.845309e-01
1	14	Clybl	2.396860e+01	-2.043747e-01	7.991442e-01	9.923026e-01	-3.713605e-02	5.046889e-01	0.8389398624	0.0410272112	2.761243e-02	0.6768119576	-2.178065e-02	6.956569e-01	9.208884e-01
1	6	Cmas	1.303920e+02	7.346714e-02	9.778710e-01	9.999875e-01	-5.264012e-03	9.246855e-01	0.9824630384	-0.1858674529	5.223566e-01	0.9508757740	2.380980e-02	6.689102e-01	9.114353e-01
1	9	Cmc1	3.823064e+01	2.562858e-01	8.447153e-01	9.951716e-01	3.207993e-02	5.644467e-01	0.8681972273	-0.0904560049	8.055850e-01	0.9936333214	4.267646e-03	9.389099e-01	9.854684e-01
1	8	Cmc2	8.782721e+01	-4.568170e-01	5.678011e-01	9.608915e-01	-7.668620e-03	8.904638e-01	0.9734184399	-0.3252442488	1.864127e-01	0.8579665708	-5.789517e-02	2.980744e-01	7.228343e-01
1	X	Cmc4	7.470143e+00	-3.697703e-01	2.694182e-02	6.463932e-01	-3.637117e-02	5.135111e-01	0.8422507024	0.0959842732	9.492616e-01	1.0000000000	-6.682696e-03	9.044743e-01	9.780108e-01
1	8	Cmip	7.573713e+01	4.617911e-02	4.733418e-01	9.438316e-01	4.124267e-02	4.587157e-01	0.8166374469	0.1621907060	8.079229e-01	0.9936333214	-2.358068e-03	9.662221e-01	9.908558e-01
1	5	Cmklr1	1.618381e+01	-7.466948e-02	1.434259e-01	8.269969e-01	1.582602e-02	7.762370e-01	0.9409896116	-0.4234180914	4.985508e-02	0.7489292307	-7.180700e-02	1.966348e-01	6.296001e-01
1	4	Cmpk1	4.808958e+01	-3.940422e-01	5.574338e-01	9.604170e-01	-2.187092e-02	6.944587e-01	0.9177427119	-0.0120634118	9.994448e-01	1.0000000000	-3.394957e-02	5.419596e-01	8.624544e-01
1	16	Cmss1	4.331994e+01	2.233403e-01	3.046864e-01	9.053463e-01	1.554874e-02	7.800563e-01	0.9420932222	0.1620876990	4.524798e-01	0.9411603178	4.137442e-02	4.572805e-01	8.206532e-01
1	8	Cmtm4	3.720920e+01	2.201599e-01	5.249124e-01	9.570187e-01	2.917603e-02	6.002345e-01	0.8817559633	-0.1082501554	3.497621e-01	0.9231544862	-9.548663e-03	8.638451e-01	9.676994e-01
1	9	Cmtm6	4.770249e+01	3.859022e-01	3.643775e-01	9.214851e-01	-5.044906e-04	9.927714e-01	0.9987924187	-0.0319098806	9.371084e-01	1.0000000000	-3.934152e-02	4.797029e-01	8.332037e-01
1	6	Cnbp	1.569476e+03	8.893881e-02	5.900380e-01	9.632283e-01	5.868531e-02	2.915179e-01	0.6972077498	-0.0975301684	5.930824e-01	0.9562044338	-4.193802e-02	4.509669e-01	8.170886e-01
1	18	Cndp2	2.452418e+02	-5.490876e-01	5.914460e-02	7.331051e-01	-7.902779e-02	1.551923e-01	0.5483095092	-0.2377580050	5.191761e-01	0.9508757740	-2.653573e-02	6.336325e-01	8.986923e-01
1	8	Cnep1r1	1.725120e+01	-2.269584e-02	6.927389e-01	9.784937e-01	-1.015279e-02	8.553226e-01	0.9636673796	0.1246550020	5.355527e-01	0.9515687394	-3.022474e-02	5.871925e-01	8.810025e-01
1	14	Cnih1	8.223730e+01	-4.815044e-02	3.112603e-01	9.086761e-01	-6.668076e-02	2.306028e-01	0.6405374942	-0.1218520349	4.595519e-01	0.9411603178	3.427338e-02	5.381107e-01	8.610868e-01
1	1	Cnih4	1.472818e+02	-2.582863e-01	7.559684e-01	9.917542e-01	-1.678457e-02	7.630763e-01	0.9378138743	-0.5650466743	2.998612e-01	0.9065629452	-6.766476e-02	2.237798e-01	6.598686e-01
1	10	Cnksr3	2.567391e+01	-8.666192e-01	6.525167e-02	7.363440e-01	-9.485883e-02	8.775613e-02	0.4324174713	0.1725686586	8.730850e-01	1.0000000000	-3.007840e-02	5.890046e-01	8.818670e-01
1	9	Cnn1	1.573450e+00	6.694562e-02	2.235393e-01	8.744455e-01	-1.342329e-02	8.095007e-01	0.9514177889	0.0094828831	7.116701e-01	0.9723610367	1.428372e-03	9.795356e-01	9.946549e-01
1	10	Cnn2	6.231498e+01	5.229819e-01	3.361223e-01	9.163471e-01	1.089402e-01	4.973647e-02	0.3391072963	0.1456824389	9.489873e-01	1.0000000000	7.998483e-03	8.857836e-01	9.733782e-01
1	3	Cnn3	4.001944e+02	-4.423279e-02	4.216403e-01	9.329714e-01	2.689257e-03	9.614815e-01	0.9921879453	0.3571454449	4.367350e-02	0.7397138142	1.345830e-01	1.524037e-02	2.158503e-01
1	19	Cnnm2	2.289157e+01	2.439172e-01	2.492186e-02	6.415308e-01	-1.290011e-02	8.167915e-01	0.9533459619	-0.3421065148	6.830004e-01	0.9712827478	-3.099068e-02	5.777505e-01	8.761234e-01
1	1	Cnnm3	3.209496e+01	-1.353055e-01	7.832274e-01	9.923026e-01	-5.605347e-03	9.198178e-01	0.9812939778	-0.1887336502	8.686732e-01	1.0000000000	-7.326792e-02	1.876582e-01	6.185923e-01
1	8	Cnot1	1.837204e+02	1.001541e-01	3.282821e-01	9.145707e-01	5.587372e-02	3.152912e-01	0.7177826916	0.0808855393	8.801228e-01	1.0000000000	1.489494e-02	7.890822e-01	9.480024e-01
1	9	Cnot10	1.789793e+02	1.418875e-01	1.852556e-01	8.510551e-01	6.244896e-03	9.107054e-01	0.9794137742	-0.7025531581	3.634635e-02	0.7135281130	-9.948442e-02	7.329071e-02	4.333401e-01
1	1	Cnot11	5.620726e+01	2.533923e-01	6.379166e-01	9.748895e-01	4.586599e-02	4.098778e-01	0.7882297479	0.2556670736	1.272914e-01	0.8384923496	7.710532e-03	8.898689e-01	9.743501e-01
1	10	Cnot2	1.052441e+02	-5.130582e-02	6.872615e-01	9.784937e-01	-3.299643e-02	5.533679e-01	0.8624196948	-0.5786098593	6.566533e-02	0.7808836235	-5.792752e-02	2.978041e-01	7.226518e-01
1	7	Cnot3	2.214986e+02	2.453354e-02	5.898757e-01	9.632283e-01	2.766005e-02	6.193143e-01	0.8892763005	-0.3163399282	5.575947e-02	0.7609724256	-1.485168e-01	7.318394e-03	1.498452e-01
1	6	Cnot4	9.382402e+01	3.629770e-01	6.660010e-01	9.784468e-01	6.222277e-02	2.633539e-01	0.6712566755	-0.4385653976	2.544336e-01	0.8914157693	-4.412867e-02	4.278582e-01	8.050979e-01
1	11	Cnot6	1.338226e+02	5.464230e-01	2.332461e-01	8.824196e-01	2.660518e-02	6.327439e-01	0.8945448368	-0.0854789505	9.042027e-01	1.0000000000	-7.511429e-03	8.926954e-01	9.749786e-01
1	5	Cnot6l	4.330526e+01	-1.971810e-01	9.011260e-01	9.989704e-01	-3.574253e-02	5.208211e-01	0.8461988463	0.0188294596	1.500590e-01	0.8384923496	-6.678438e-03	9.045349e-01	9.780108e-01
1	8	Cnot7	9.501629e+01	1.155817e+00	1.677709e-04	2.220808e-01	1.722784e-01	1.825990e-03	0.0566011066	0.6389167393	1.399765e-01	0.8384923496	1.237483e-01	2.568840e-02	2.788597e-01
1	11	Cnot8	8.751977e+01	1.833989e-01	7.462201e-01	9.869362e-01	7.290939e-03	8.958271e-01	0.9751088567	0.3634577517	5.332066e-01	0.9513365980	1.082629e-01	5.118174e-02	3.739260e-01
1	1	Cnot9	1.152620e+02	7.397319e-01	4.136792e-03	5.030371e-01	1.122191e-01	4.321214e-02	0.3183763365	-0.4210453341	4.026675e-01	0.9327597060	-8.196841e-02	1.403483e-01	5.558800e-01
1	1	Cnppd1	2.827326e+01	6.663099e-01	8.436986e-02	7.575309e-01	1.068155e-01	5.438833e-02	0.3519741576	0.5395569084	4.062980e-01	0.9327597060	6.068761e-02	2.753381e-01	7.056968e-01
1	5	Cnpy1	1.210338e+01	2.423599e-01	6.766552e-01	9.784468e-01	-1.607592e-04	9.976965e-01	0.9995565644	-0.4051789610	2.891617e-01	0.9061613476	-9.573379e-02	8.485677e-02	4.593471e-01
1	10	Cnpy2	3.140864e+02	-4.372184e-02	1.899615e-01	8.538356e-01	1.211944e-02	8.276999e-01	0.9560475498	-0.0980923740	1.921467e-01	0.8587127142	5.137300e-02	3.559127e-01	7.628159e-01
1	17	Cnpy3	1.553591e+01	4.236211e-01	1.446414e-01	8.270814e-01	8.952098e-02	1.072059e-01	0.4757406374	0.1829370700	6.626902e-01	0.9704123245	4.132589e-02	4.578088e-01	8.208691e-01
1	5	Cnpy4	1.890902e+01	6.896972e-01	1.226975e-01	8.092613e-01	8.015302e-02	1.493779e-01	0.5390669221	-0.8545451141	7.447996e-02	0.7851399459	-1.440578e-01	9.305795e-03	1.688422e-01
1	6	Cntnap2	1.816745e+01	6.037064e-01	2.584583e-01	8.927770e-01	1.420085e-02	7.986954e-01	0.9475553557	-0.1717140570	8.252331e-01	0.9960468577	-5.956238e-02	2.843540e-01	7.129401e-01
1	2	Cntrl	1.190183e+02	2.253531e-01	7.121948e-01	9.786859e-01	-1.029015e-02	8.533871e-01	0.9631657319	0.2261789503	8.484143e-01	0.9992890839	7.114374e-02	2.008119e-01	6.337975e-01
1	11	Cntrob	2.045420e+01	1.328797e-01	9.098202e-01	9.993355e-01	1.030074e-02	8.532380e-01	0.9631402181	-0.0331849572	2.977191e-01	0.9065034342	4.271124e-03	9.388603e-01	9.854684e-01
1	11	Coa3	4.093150e+02	-1.596545e-01	4.236547e-01	9.329714e-01	-4.530428e-02	4.156417e-01	0.7920481049	-0.5840509844	2.202864e-02	0.6693336665	-9.195094e-02	9.796719e-02	4.855905e-01
1	7	Coa4	3.506862e+01	1.698393e-01	8.777549e-01	9.981584e-01	5.119156e-02	3.576164e-01	0.7506281926	-0.4917989089	5.432396e-01	0.9541927014	-5.914812e-02	2.877228e-01	7.159590e-01
1	1	Coa5	8.170516e+01	3.339255e-01	6.589774e-01	9.784468e-01	4.347623e-02	4.347270e-01	0.8035695760	-0.1223015970	7.940103e-01	0.9906432194	-7.224534e-03	8.967705e-01	9.757757e-01
1	8	Coa6	5.332950e+01	3.405355e-01	4.285754e-01	9.348351e-01	1.534272e-02	7.828973e-01	0.9430145995	-0.6343861588	3.126711e-01	0.9085999070	-1.351836e-01	1.473319e-02	2.122129e-01
1	4	Coa7	1.457347e+02	-2.895138e-01	1.961302e-01	8.550778e-01	-3.718318e-02	5.041479e-01	0.8388536241	-0.1500460667	6.975305e-01	0.9714890812	-5.207022e-02	3.494136e-01	7.587205e-01
1	11	Coasy	3.265581e+01	-2.915670e-02	9.390948e-01	9.999875e-01	5.215724e-03	9.253744e-01	0.9826309354	-0.1372686770	9.343734e-01	1.0000000000	-4.409464e-02	4.282149e-01	8.052142e-01
1	11	Cobl	6.530313e+01	-1.183262e+00	3.979425e-02	6.879554e-01	-1.029870e-01	6.368128e-02	0.3774106809	-0.1878754608	8.501481e-01	0.9999562245	-4.905152e-03	9.298062e-01	9.834810e-01
1	11	Cog1	2.329168e+01	-2.240566e-01	8.490793e-01	9.951716e-01	1.416394e-02	7.992074e-01	0.9478397719	-0.6694958885	2.406642e-01	0.8869836653	-1.130708e-01	4.164037e-02	3.405387e-01
1	8	Cog2	4.710696e+01	-5.266046e-02	8.885786e-01	9.981584e-01	-1.665253e-02	7.648853e-01	0.9382106850	-0.1973696730	7.475965e-01	0.9770421392	-2.178320e-02	6.956231e-01	9.208884e-01
1	14	Cog3	2.130647e+01	1.871071e-01	6.378546e-01	9.748895e-01	1.946831e-03	9.721102e-01	0.9945845475	0.2080464497	8.663758e-01	1.0000000000	-1.615479e-02	7.717157e-01	9.419728e-01
1	8	Cog4	8.386811e+01	2.101191e-01	7.628801e-01	9.923026e-01	7.100821e-02	2.016733e-01	0.6055826060	-0.0454392750	9.953373e-01	1.0000000000	-3.050064e-02	5.837832e-01	8.795280e-01
1	12	Cog5	3.589016e+01	8.357302e-01	1.554830e-01	8.310707e-01	9.994260e-02	7.197025e-02	0.3992202211	0.4155171542	6.441908e-01	0.9686623125	5.117738e-02	3.577498e-01	7.640118e-01
1	3	Cog6	2.742563e+01	1.513623e-01	8.951730e-01	9.981584e-01	6.896224e-02	2.150047e-01	0.6228068330	0.3840734433	5.493568e-01	0.9541927014	2.429884e-02	6.625246e-01	9.088215e-01
1	7	Cog7	4.827702e+01	-4.176382e-01	6.289754e-01	9.748895e-01	-7.667309e-02	1.679106e-01	0.5651573295	0.9551399385	1.222826e-01	0.8384923496	1.197485e-01	3.090838e-02	3.028319e-01
1	8	Cog8	4.850329e+01	2.553294e-02	9.906689e-01	9.999875e-01	-3.422049e-03	9.509974e-01	0.9896547208	-0.0704501604	6.541343e-01	0.9686623125	-3.721921e-02	5.037345e-01	8.437797e-01
1	11	Coil	1.044633e+02	-6.669376e-01	1.369051e-01	8.177060e-01	-1.051840e-01	5.820082e-02	0.3620093753	-0.9403154998	1.956256e-02	0.6653404183	-1.621781e-01	3.369207e-03	9.893284e-02
1	10	Col18a1	3.666968e+02	-7.459407e-02	8.809276e-01	9.981584e-01	1.102861e-02	8.429973e-01	0.9604387128	-0.1183213812	7.504926e-01	0.9780860240	-2.699701e-02	6.275665e-01	8.970668e-01
1	15	Col2a1	5.381323e+01	3.914347e-01	5.936093e-01	9.652363e-01	1.049347e-01	5.880235e-02	0.3638156401	-0.0064915405	8.989164e-01	1.0000000000	-7.043934e-03	8.993372e-01	9.765146e-01
1	8	Col4a1	4.466964e+01	-8.786046e-01	1.215982e-01	8.092613e-01	-1.066170e-01	5.484071e-02	0.3527756079	1.1005239354	3.899659e-02	0.7233766009	1.144886e-01	3.913083e-02	3.334371e-01
1	13	Col4a3bp	6.553926e+01	-1.470630e-01	2.874892e-01	9.017700e-01	-8.234216e-03	8.824414e-01	0.9710952575	-0.6775832107	3.506182e-01	0.9231544862	-1.011947e-01	6.846057e-02	4.216078e-01
1	18	Colec12	3.610383e+01	-2.637732e-01	1.983735e-01	8.550778e-01	7.241442e-03	8.965303e-01	0.9752719201	-0.0865990935	5.658247e-01	0.9559567701	-6.719457e-02	2.270220e-01	6.635054e-01
1	8	Colgalt1	9.839597e+01	-8.447922e-02	3.593590e-01	9.196487e-01	-2.869309e-02	6.062839e-01	0.8844679873	0.6617118357	6.955502e-02	0.7851399459	1.567367e-01	4.622173e-03	1.179471e-01
1	11	Commd1	1.076745e+02	3.967038e-02	7.993078e-01	9.923026e-01	-2.499265e-03	9.642009e-01	0.9932283754	0.0124578354	9.415775e-01	1.0000000000	5.797380e-02	2.974176e-01	7.224473e-01
1	18	Commd10	9.206564e+01	2.798004e-01	1.374061e-01	8.177060e-01	2.223244e-02	6.896677e-01	0.9157113399	0.0675107267	3.710688e-01	0.9279882739	-4.804607e-02	3.879592e-01	7.824414e-01
1	3	Commd2	6.849028e+01	-4.285782e-02	8.924228e-01	9.981584e-01	-1.134694e-02	8.385268e-01	0.9591419122	-0.2725966759	8.894850e-02	0.7901784120	-1.627979e-02	7.699986e-01	9.415070e-01
1	2	Commd3	3.347637e+01	-1.448711e-01	6.969943e-01	9.784937e-01	1.244671e-02	8.231228e-01	0.9548616886	-0.3288108165	4.281670e-01	0.9355121595	-5.474866e-02	3.251495e-01	7.412545e-01
1	9	Commd4	1.848167e+02	9.178747e-03	5.326130e-01	9.604170e-01	3.417851e-02	5.392370e-01	0.8561085413	0.7459340671	1.773514e-02	0.6413199059	7.318329e-02	1.881699e-01	6.186323e-01
1	15	Commd5	1.236444e+02	-7.228037e-01	2.292236e-01	8.808509e-01	-6.153844e-02	2.686511e-01	0.6766627864	-0.1314783882	4.025500e-01	0.9327597060	-5.698889e-02	3.057144e-01	7.283195e-01
1	14	Commd6	8.792578e+01	-6.813163e-01	2.640515e-01	8.964077e-01	-8.408916e-02	1.303359e-01	0.5125580043	-0.3335028056	7.422663e-01	0.9754055648	-4.581688e-02	4.103797e-01	7.934799e-01
1	2	Commd7	4.579644e+01	-1.885419e-01	8.431354e-01	9.951716e-01	2.006647e-02	7.185511e-01	0.9256285371	0.6640569434	1.246963e-01	0.8384923496	8.211717e-02	1.396274e-01	5.551176e-01
1	5	Commd8	5.464833e+01	3.220186e-01	7.211883e-01	9.808727e-01	-3.204052e-03	9.541155e-01	0.9906119911	0.3462856834	7.256462e-01	0.9740451313	5.317272e-02	3.392907e-01	7.510724e-01
1	2	Commd9	4.479045e+01	-1.202294e-01	3.714226e-01	9.234088e-01	1.258450e-02	8.211974e-01	0.9543619898	-0.5276695848	4.762720e-01	0.9456384393	-8.558783e-02	1.235998e-01	5.285291e-01
1	16	Comt	7.393229e+01	-4.875219e-01	2.971668e-01	9.049558e-01	-7.039282e-02	2.056185e-01	0.6106833717	-0.3080730546	4.983179e-01	0.9487135386	-5.944464e-02	2.853088e-01	7.142847e-01
1	14	Comtd1	9.194741e+01	-4.904322e-01	3.452109e-01	9.163471e-01	7.868528e-04	9.887258e-01	0.9981534670	-0.1758356830	5.237805e-01	0.9508757740	2.160642e-02	6.979718e-01	9.212352e-01
1	1	Copa	1.169833e+02	-1.770731e-02	8.513600e-01	9.951716e-01	-5.127333e-02	3.568480e-01	0.7503818931	1.0872403149	2.747672e-03	0.4206795945	1.925886e-01	4.806714e-04	3.196207e-02
1	7	Copb1	1.413301e+02	-3.865003e-01	1.668708e-01	8.363463e-01	-2.353065e-02	6.725660e-01	0.9099653107	0.6510334233	1.680678e-01	0.8442972380	8.167490e-02	1.417792e-01	5.582104e-01
1	9	Copb2	2.556176e+02	1.496069e-01	6.611689e-01	9.784468e-01	2.245619e-02	6.867086e-01	0.9148428982	0.4200326768	3.591067e-01	0.9262465935	1.120870e-01	4.346032e-02	3.483957e-01
1	8	Cope	2.213421e+02	8.333029e-02	1.480040e-01	8.310707e-01	-4.535118e-03	9.350893e-01	0.9853594936	-0.2378022568	5.628645e-01	0.9559567701	3.285851e-03	9.529454e-01	9.885588e-01
1	6	Copg1	1.334179e+02	3.790293e-01	4.265025e-01	9.342843e-01	1.466638e-02	7.922443e-01	0.9458114846	-0.1176012530	3.705477e-01	0.9278279349	-9.503452e-03	8.644835e-01	9.678981e-01
1	6	Copg2	1.539002e+01	2.712734e-01	4.624153e-01	9.418785e-01	-1.400427e-02	8.014236e-01	0.9483056361	-0.0015929643	5.476785e-02	0.7596989296	-4.395695e-02	4.296599e-01	8.064894e-01
1	8	Coprs	1.376799e+02	3.268849e-01	4.185842e-01	9.315943e-01	1.007618e-01	6.965771e-02	0.3934510099	0.1253847716	7.570250e-01	0.9802517365	3.269737e-02	5.569713e-01	8.689026e-01
1	2	Cops2	3.396043e+02	3.409910e-01	1.279936e-01	8.151209e-01	1.541225e-01	5.362130e-03	0.1070809848	-0.0173726567	8.090691e-01	0.9936333214	-2.956201e-02	5.954192e-01	8.842806e-01
1	11	Cops3	3.229430e+02	-2.399198e-01	1.663837e-01	8.363463e-01	-1.986403e-02	7.212719e-01	0.9264941208	0.1590081382	3.164697e-01	0.9095077581	5.316921e-02	3.393226e-01	7.510724e-01
1	5	Cops4	2.637533e+02	-3.593157e-02	9.607394e-01	9.999875e-01	3.296301e-02	5.537699e-01	0.8625984361	-0.3443099104	1.245108e-01	0.8384923496	-5.763823e-02	3.002274e-01	7.244759e-01
1	1	Cops5	2.323799e+02	2.268314e-01	5.864167e-01	9.632283e-01	2.604318e-02	6.399488e-01	0.8977912495	-0.2490964368	4.094404e-01	0.9327597060	-5.332454e-02	3.379116e-01	7.500449e-01
1	5	Cops6	3.864860e+02	-1.679519e-01	4.373565e-01	9.381870e-01	-3.567828e-02	5.215713e-01	0.8465101625	-0.0188088795	9.917218e-01	1.0000000000	1.839582e-02	7.409768e-01	9.334919e-01
1	6	Cops7a	2.542523e+02	-1.960147e-01	3.909584e-01	9.251853e-01	3.223192e-02	5.626021e-01	0.8671092903	-0.0224896827	9.930504e-01	1.0000000000	-2.635766e-02	6.359130e-01	8.996765e-01
1	1	Cops7b	3.618694e+01	-3.857302e-01	6.434179e-01	9.755004e-01	-6.458494e-02	2.456224e-01	0.6534900670	-0.1054640860	9.631443e-01	1.0000000000	-2.193037e-02	6.936700e-01	9.204611e-01
1	1	Cops8	2.284595e+02	1.017272e-01	2.599761e-02	6.441013e-01	8.186833e-02	1.408350e-01	0.5282544049	-0.2981396837	4.682124e-01	0.9448112367	1.726306e-02	7.565319e-01	9.377906e-01
1	1	Cops9	2.224001e+02	-3.163530e-01	3.158844e-01	9.091931e-01	-1.267642e-01	2.227199e-02	0.2321716111	0.2423065537	8.488618e-02	0.7851399459	6.940554e-02	2.120638e-01	6.464888e-01
1	15	Copz1	2.735967e+02	1.166598e-01	7.543640e-01	9.914741e-01	-5.707035e-03	9.183682e-01	0.9811950855	0.0490667934	9.520664e-01	1.0000000000	3.343382e-02	5.481181e-01	8.650153e-01
1	1	Coq10b	1.169475e+01	-4.986573e-01	2.635258e-01	8.964077e-01	-7.830278e-02	1.590281e-01	0.5531101822	0.2482538765	6.514911e-01	0.9686623125	-5.349913e-03	9.234602e-01	9.815027e-01
1	5	Coq2	1.993337e+01	5.895711e-01	1.856462e-01	8.511618e-01	2.173600e-02	6.962499e-01	0.9183013844	-1.1260504431	3.504557e-03	0.4206795945	-1.516232e-01	6.167414e-03	1.373564e-01
1	4	Coq3	4.751339e+01	5.745755e-02	3.503835e-01	9.173350e-01	1.490271e-02	7.889747e-01	0.9444488519	0.3086967252	6.353675e-02	0.7808836235	5.842322e-02	2.936820e-01	7.200533e-01
1	2	Coq4	5.265771e+01	-1.614489e-01	9.367762e-01	9.999875e-01	-3.648905e-02	5.121462e-01	0.8420276228	0.4063396098	4.833521e-01	0.9456384393	4.770527e-02	3.913379e-01	7.846159e-01
1	5	Coq5	5.806580e+01	1.066213e-01	1.157753e-01	8.058972e-01	-4.316377e-03	9.382137e-01	0.9864393266	-0.2031514981	5.256701e-01	0.9508757740	-5.252957e-02	3.451730e-01	7.558498e-01
1	12	Coq6	6.588024e+01	-2.833936e-01	3.036788e-01	9.053463e-01	2.009089e-03	9.712187e-01	0.9943785298	-0.1070505405	4.753807e-01	0.9456384393	-4.795304e-02	3.888798e-01	7.827013e-01
1	7	Coq7	2.029572e+02	9.907091e-02	1.644156e-01	8.363463e-01	2.434102e-02	6.619750e-01	0.9060924403	-0.1103920961	8.199107e-01	0.9953643622	9.507520e-03	8.644261e-01	9.678905e-01
1	8	Coq9	3.505455e+01	8.327983e-03	9.894606e-01	9.999875e-01	-2.604292e-02	6.399521e-01	0.8977912495	0.3982349450	4.350030e-01	0.9366811261	9.387806e-03	8.661170e-01	9.686697e-01
1	19	Coro1b	6.709844e+01	-2.033912e-01	8.756916e-01	9.981584e-01	1.231601e-02	8.249500e-01	0.9553085251	0.5261323387	4.503955e-01	0.9403422068	4.495911e-02	4.192071e-01	7.981047e-01
1	5	Coro1c	3.662772e+02	2.519448e-01	2.251904e-01	8.765186e-01	1.786621e-01	1.218433e-03	0.0435117808	0.0317846202	9.657797e-01	1.0000000000	1.297084e-02	8.158049e-01	9.553635e-01
1	9	Coro2b	3.228510e+01	-3.624789e-02	3.617168e-01	9.196631e-01	-4.968843e-03	9.288971e-01	0.9835259433	-0.1736518172	5.081425e-01	0.9497487147	-4.363709e-02	4.330276e-01	8.080643e-01
1	16	Coro7	1.295772e+01	-8.054645e-02	3.772283e-01	9.250069e-01	-6.499731e-02	2.426145e-01	0.6508073836	0.2350701539	6.727864e-01	0.9710340138	2.555713e-02	6.462072e-01	9.031361e-01
1	8	Cotl1	3.183583e+01	9.332975e-01	6.267184e-02	7.357356e-01	9.265829e-02	9.540029e-02	0.4493565719	0.3517647008	5.968544e-01	0.9591490337	-1.859947e-02	7.383466e-01	9.330786e-01
1	11	Cox10	6.186311e+01	-2.095369e-01	2.435404e-01	8.866710e-01	2.732103e-02	6.236169e-01	0.8911256618	0.1644977167	9.073282e-01	1.0000000000	4.667508e-03	9.331988e-01	9.839733e-01
1	11	Cox11	2.725501e+01	6.465854e-01	2.463814e-01	8.885365e-01	7.086306e-02	2.025989e-01	0.6069887285	-0.6376695481	2.130422e-01	0.8690144082	-8.623895e-02	1.207588e-01	5.233176e-01
1	15	Cox14	1.526615e+02	-6.342104e-01	6.060171e-02	7.345174e-01	-1.621146e-02	7.709371e-01	0.9398051507	0.1944803627	7.625164e-01	0.9805390485	1.240576e-02	8.236952e-01	9.573169e-01
1	19	Cox15	3.260267e+01	-2.412067e-01	8.395794e-02	7.575309e-01	-1.910366e-02	7.315228e-01	0.9290453043	0.0766138724	9.423801e-01	1.0000000000	-1.814855e-02	7.444668e-01	9.343854e-01
1	12	Cox16	3.695080e+01	7.339956e-01	8.768492e-02	7.665236e-01	1.130825e-01	4.161917e-02	0.3124090112	0.1107345259	9.499989e-01	1.0000000000	3.393599e-02	5.421215e-01	8.625001e-01
1	16	Cox17	2.805331e+02	-1.688948e-01	2.843297e-01	9.016027e-01	-5.565140e-02	3.172236e-01	0.7201822738	-0.0796831193	7.888751e-01	0.9891361952	3.947355e-03	9.434579e-01	9.863608e-01
1	5	Cox18	2.282205e+01	-8.982534e-01	5.957566e-02	7.331051e-01	-6.223164e-02	2.632857e-01	0.6711289223	-0.2991467679	7.426207e-01	0.9754055648	-6.796792e-02	2.217070e-01	6.567604e-01
1	5	Cox19	8.340249e+01	5.405307e-01	4.579971e-01	9.416313e-01	6.280608e-02	2.588957e-01	0.6668099922	-0.0169711722	2.525093e-01	0.8913339232	-2.167362e-02	6.970786e-01	9.210882e-01
1	1	Cox20	7.650908e+01	-3.618062e-01	6.923768e-01	9.784937e-01	-5.317418e-02	3.392775e-01	0.7379621418	-0.8821906852	1.011528e-01	0.8107362352	-1.287289e-01	2.026426e-02	2.504444e-01
1	8	Cox4i1	2.132637e+03	-2.008585e-03	9.997159e-01	9.999875e-01	-1.077213e-02	8.466028e-01	0.9619461211	0.0783789022	6.862240e-01	0.9712827478	1.192407e-01	3.168414e-02	3.059188e-01
1	9	Cox5a	7.639296e+02	-6.441698e-02	8.855847e-01	9.981584e-01	4.169569e-02	4.537913e-01	0.8138762594	-0.0893040429	8.295338e-01	0.9974768517	-2.146470e-02	6.997076e-01	9.216497e-01
1	1	Cox5b	5.928746e+01	6.771399e-02	9.486454e-01	9.999875e-01	-2.882349e-03	9.587182e-01	0.9915070997	0.4288264203	2.128803e-02	0.6653404183	3.149359e-02	5.715899e-01	8.737913e-01
1	5	Cox6a1	6.225420e+02	3.314007e-02	9.634637e-01	9.999875e-01	4.091697e-02	4.622744e-01	0.8191131430	0.1744661606	2.879173e-01	0.9059806422	1.123049e-01	4.309530e-02	3.467812e-01
1	7	Cox6b1	1.197238e+03	-7.622952e-02	6.951147e-01	9.784937e-01	-7.105442e-02	2.013793e-01	0.6054597059	0.1705817933	2.411658e-01	0.8869836653	1.397116e-01	1.174310e-02	1.892822e-01
1	7	Cox6b2	1.998260e+01	-6.179195e-01	2.305486e-01	8.817909e-01	-1.159664e-01	3.665246e-02	0.2949366131	-0.4755168363	4.168385e-01	0.9327597060	-7.055836e-02	2.045518e-01	6.387015e-01
1	15	Cox6c	8.874871e+02	6.085872e-02	7.388884e-01	9.845470e-01	3.012849e-02	5.883840e-01	0.8771505526	-0.0616777305	7.783568e-01	0.9852531285	1.742821e-02	7.541511e-01	9.370644e-01
1	7	Cox7a1	2.620270e+01	2.513522e-01	4.735044e-01	9.439525e-01	1.842261e-03	9.736077e-01	0.9947767792	0.0918257660	4.578796e-01	0.9411603178	6.880624e-03	9.016591e-01	9.770082e-01
1	9	Cox7a2	5.052714e+02	2.560744e-01	1.121845e-01	8.033011e-01	1.116185e-01	4.435028e-02	0.3219288718	0.0273365606	9.752629e-01	1.0000000000	5.342947e-02	3.367761e-01	7.491338e-01
1	X	Cox7b	9.131433e+02	-8.187951e-02	6.029167e-01	9.690592e-01	-2.651383e-02	6.339127e-01	0.8953010952	0.0927018124	6.228604e-01	0.9614368159	7.387377e-02	1.839267e-01	6.143793e-01
1	5	Cox7b2	3.325514e+01	1.656904e-01	1.226182e-01	8.092613e-01	-1.718939e-02	7.575384e-01	0.9367870923	-0.1786653502	8.213500e-01	0.9953643622	-4.273891e-02	4.425651e-01	8.131189e-01
1	19	Cox8a	7.667575e+02	1.467642e-01	2.944965e-01	9.049558e-01	9.271340e-02	9.520258e-02	0.4490144173	0.0421531706	9.175029e-01	1.0000000000	7.943824e-02	1.529808e-01	5.743979e-01
1	11	Cpd	7.214969e+00	-3.368302e-01	3.225290e-01	9.121942e-01	-3.902547e-02	4.832418e-01	0.8293724513	0.4000245204	1.257558e-01	0.8384923496	5.890718e-02	2.896944e-01	7.175960e-01
1	11	Cpeb4	2.339197e+01	5.288487e-01	3.271630e-01	9.137173e-01	1.157769e-01	3.696273e-02	0.2965545778	-0.0842448794	4.419727e-01	0.9380062857	-3.204356e-02	5.648886e-01	8.724807e-01
1	4	Cpne3	6.703545e+01	9.049337e-02	9.706150e-01	9.999875e-01	1.646708e-02	7.674281e-01	0.9392667746	0.3609581593	6.968609e-01	0.9713267668	1.938562e-02	7.277160e-01	9.301407e-01
1	17	Cpne5	3.137228e+01	3.010158e-02	9.625938e-01	9.999875e-01	-6.551720e-03	9.063379e-01	0.9784619818	-0.7806667968	1.364356e-01	0.8384923496	-1.325272e-01	1.682474e-02	2.270586e-01
1	16	Cpox	4.126701e+01	-2.067249e-02	3.030592e-01	9.053463e-01	-1.811797e-02	7.448824e-01	0.9336013218	-0.3651424010	6.511972e-01	0.9686623125	-3.107253e-02	5.767457e-01	8.754539e-01
1	16	Cpped1	2.404771e+01	-5.615315e-01	3.014649e-01	9.053463e-01	-1.114058e-01	4.475937e-02	0.3235440266	-0.1724121243	5.225864e-01	0.9508757740	-2.207653e-02	6.917324e-01	9.198486e-01
1	15	Cpsf1	9.488986e+01	6.405865e-01	1.509647e-01	8.310707e-01	2.436401e-02	6.616755e-01	0.9060924403	0.0981456791	5.866887e-01	0.9562044338	2.815858e-02	6.130108e-01	8.907093e-01
1	12	Cpsf2	1.823957e+02	-1.152501e-01	9.270938e-01	9.999875e-01	-3.771701e-02	4.980416e-01	0.8366905781	0.0695176098	6.224806e-01	0.9614368159	2.786608e-02	6.167057e-01	8.924782e-01
1	12	Cpsf3	1.665945e+02	3.295676e-01	4.967858e-01	9.503612e-01	2.056581e-02	7.118549e-01	0.9235851989	0.1638301333	9.006384e-01	1.0000000000	5.660553e-02	3.089846e-01	7.305210e-01
1	5	Cpsf4	7.393260e+01	6.319693e-02	9.583448e-01	9.999875e-01	3.740161e-02	5.016446e-01	0.8386888867	-0.1353129976	9.477303e-01	1.0000000000	-4.421820e-02	4.269206e-01	8.044110e-01
1	10	Cpsf6	2.302309e+02	1.502332e-01	7.285081e-01	9.821928e-01	6.090162e-02	2.736456e-01	0.6808842767	-0.1303959267	8.217453e-01	0.9953643622	-1.204949e-02	8.286790e-01	9.585767e-01
1	19	Cpsf7	3.459005e+01	1.513699e-01	6.297139e-01	9.748895e-01	-1.089295e-02	8.449040e-01	0.9614270675	-0.4414333412	4.446598e-02	0.7402793658	-5.535272e-02	3.198319e-01	7.385052e-01
1	19	Cpt1a	1.017978e+01	-6.830102e-02	9.674612e-01	9.999875e-01	-1.622965e-02	7.706873e-01	0.9396714613	0.3567391501	4.269250e-01	0.9352156800	5.200172e-02	3.500488e-01	7.592562e-01
1	7	Cpt1c	1.452159e+01	-6.805033e-02	9.247818e-01	9.999875e-01	-3.991723e-02	4.732930e-01	0.8248897816	0.4065543480	4.845947e-01	0.9456384393	3.371724e-02	5.447297e-01	8.637309e-01
1	4	Cpt2	1.937458e+01	1.777812e-01	8.032475e-01	9.923026e-01	-9.158382e-04	9.868779e-01	0.9978347139	0.2263862856	8.538295e-01	1.0000000000	1.759215e-04	9.974793e-01	9.992406e-01
1	2	Cpxm1	2.959277e+01	-1.403388e-01	2.700982e-01	8.964077e-01	-1.333222e-02	8.107687e-01	0.9517752667	0.2346093923	7.440350e-01	0.9754587048	2.435548e-02	6.617867e-01	9.084902e-01
1	1	Cr1l	4.112694e+01	-4.317163e-01	5.852016e-01	9.632283e-01	-6.818008e-02	2.202646e-01	0.6294150179	0.1702922637	6.296647e-01	0.9621493340	1.754958e-02	7.526213e-01	9.367213e-01
1	3	Crabp2	1.595794e+01	5.417017e-01	3.123642e-01	9.091931e-01	7.658732e-02	1.683881e-01	0.5656424303	-0.5987988612	2.785115e-01	0.9009844902	-8.685172e-02	1.181319e-01	5.194910e-01
1	17	Cramp1l	3.468953e+01	3.032997e-01	7.638128e-01	9.923026e-01	7.421043e-02	1.820290e-01	0.5841049126	-0.7606359687	3.236179e-02	0.6915905386	-7.969811e-02	1.517083e-01	5.726677e-01
1	2	Crat	1.229873e+01	1.211438e-01	9.044064e-01	9.991945e-01	3.557732e-02	5.227511e-01	0.8471040095	-0.7084451762	3.089164e-02	0.6915905386	-1.139936e-01	3.999206e-02	3.357474e-01
1	17	Crb3	4.510737e+00	3.131292e-01	3.551024e-01	9.192175e-01	7.074633e-02	2.033454e-01	0.6078736503	0.0368541301	9.579349e-01	1.0000000000	-4.237704e-02	4.464412e-01	8.158156e-01
1	6	Crbn	3.585661e+01	-3.335798e-01	5.344328e-01	9.604170e-01	-5.267367e-02	3.438494e-01	0.7411592351	-0.4030335771	6.577244e-01	0.9688755833	-6.437645e-02	2.471530e-01	6.818622e-01
1	5	Crcp	4.794451e+01	4.755295e-03	4.386978e-01	9.381870e-01	4.624413e-02	4.060242e-01	0.7855009721	0.1240008451	3.200930e-01	0.9095077581	-5.630993e-02	3.115220e-01	7.322366e-01
1	1	Creb1	7.030238e+01	2.305742e-01	8.257099e-01	9.923026e-01	4.580259e-02	4.105259e-01	0.7886693554	-0.2880394359	7.946166e-01	0.9907047504	-5.799925e-02	2.972052e-01	7.224473e-01
1	4	Creb3	3.349717e+01	5.327168e-01	2.232612e-01	8.743610e-01	9.112128e-02	1.010476e-01	0.4620610098	0.5954619004	1.481254e-02	0.6067562144	8.766601e-02	1.147103e-01	5.138537e-01
1	2	Creb3l1	7.017167e+00	-1.245550e-01	5.844880e-01	9.632283e-01	-4.795192e-02	3.888909e-01	0.7729868470	-0.6209872052	9.356563e-03	0.5372783439	-7.980706e-02	1.511477e-01	5.715639e-01
1	16	Crebbp	1.659915e+02	8.609974e-02	8.816644e-01	9.981584e-01	2.314594e-02	6.776168e-01	0.9118447115	0.2424175400	6.858625e-01	0.9712827478	4.134741e-02	4.575744e-01	8.208545e-01
1	17	Crebrf	4.710744e+01	1.388989e-01	3.540504e-01	9.192175e-01	7.134355e-02	1.995468e-01	0.6042410011	0.3970693488	6.233701e-01	0.9614368159	6.810838e-02	2.207513e-01	6.556076e-01
1	7	Crebzf	1.860378e+01	2.769074e-01	7.339685e-01	9.822288e-01	1.062512e-01	5.568287e-02	0.3546378867	0.3772981595	4.071685e-01	0.9327597060	4.052820e-02	4.665422e-01	8.263202e-01
1	1	Creg1	6.397956e+01	1.039566e-01	5.127893e-01	9.531169e-01	-1.172812e-02	8.331804e-01	0.9579725958	0.1230228540	3.499607e-01	0.9231544862	3.742951e-02	5.013253e-01	8.422105e-01
1	6	Creld1	2.386681e+01	2.259055e-01	3.615098e-01	9.196631e-01	6.125553e-02	2.708622e-01	0.6785762861	-0.3180884127	1.229977e-01	0.8384923496	-6.953210e-02	2.112296e-01	6.456964e-01
1	15	Creld2	1.432205e+02	3.771934e-02	9.914078e-01	9.999875e-01	3.441737e-02	5.364036e-01	0.8546682267	-0.1857123207	8.311202e-01	0.9976887798	-4.757536e-02	3.926305e-01	7.851341e-01
1	18	Crem	9.334033e+00	2.966920e-01	5.911168e-01	9.634633e-01	-1.981263e-03	9.716171e-01	0.9944334314	-0.1671452247	6.918200e-01	0.9712827478	-8.183651e-02	1.409900e-01	5.572317e-01
1	12	Crip1	2.119854e+01	-9.946347e-02	8.324584e-01	9.929917e-01	-1.850999e-02	7.395598e-01	0.9316119532	0.8827509971	5.463831e-02	0.7590383718	1.332041e-01	1.626847e-02	2.229869e-01
1	12	Crip2	8.453025e+01	2.262703e-01	2.581290e-01	8.927770e-01	-1.085340e-02	8.454600e-01	0.9616194031	-0.1062280455	9.048156e-01	1.0000000000	7.108850e-05	9.989814e-01	9.995741e-01
1	17	Cript	9.036692e+01	4.361799e-01	2.962808e-01	9.049558e-01	5.650666e-02	3.098319e-01	0.7130238042	0.1542504876	4.362182e-01	0.9366811261	3.596802e-02	5.181930e-01	8.506776e-01
1	11	Crk	7.110863e+01	-4.020230e-01	2.766449e-01	8.990730e-01	-4.197821e-02	4.507354e-01	0.8124333490	0.4087536603	6.076499e-01	0.9604849088	3.203549e-02	5.649867e-01	8.724807e-01
1	5	Crlf2	3.256738e+01	6.049176e-02	4.824130e-01	9.470439e-01	-4.030243e-02	4.690307e-01	0.8225833305	1.3219956229	2.928048e-03	0.4206795945	1.667188e-01	2.568818e-03	8.540628e-02
1	11	Crlf3	4.605120e+01	2.082913e-01	8.586393e-01	9.968668e-01	2.933083e-02	5.983011e-01	0.8811808418	-0.3198628083	4.139672e-01	0.9327597060	-6.056688e-02	2.762960e-01	7.065690e-01
1	2	Crls1	5.831073e+01	5.114317e-01	2.879708e-01	9.017700e-01	1.277791e-01	2.121434e-02	0.2268405482	0.2981640536	6.150469e-01	0.9604849088	2.918596e-02	6.001104e-01	8.862639e-01
1	5	Crmp1	1.780513e+01	1.135011e+00	1.071000e-02	5.547603e-01	1.199679e-01	3.060021e-02	0.2714296169	-0.0621467723	2.440544e-02	0.6768119576	-3.424765e-02	5.384161e-01	8.611038e-01
1	2	Crnkl1	1.213952e+02	4.087216e-01	3.214376e-01	9.106134e-01	7.639207e-02	1.694790e-01	0.5668951446	-0.2297279892	2.904912e-01	0.9061613476	-2.575413e-02	6.436676e-01	9.024262e-01
1	4	Crocc	1.696028e+01	-3.718423e-01	4.904213e-01	9.482374e-01	-6.754976e-02	2.245698e-01	0.6341765021	0.5418831300	2.201467e-02	0.6693336665	6.547500e-02	2.391625e-01	6.738966e-01
1	5	Crot	1.984296e+01	1.405421e-02	9.683709e-01	9.999875e-01	-3.894285e-02	4.841693e-01	0.8297114130	0.6412750656	1.691395e-01	0.8454572689	5.106062e-02	3.588491e-01	7.642189e-01
1	9	Crtap	6.972641e+01	-1.425776e-01	6.647500e-01	9.784468e-01	-6.262286e-02	2.602904e-01	0.6684997311	0.4777178286	5.281958e-01	0.9513365980	6.879935e-02	2.160925e-01	6.504865e-01
1	3	Crtc2	8.204359e+00	-4.411381e-01	2.623919e-01	8.964077e-01	-8.165516e-02	1.418758e-01	0.5300735333	-0.1262379292	8.215718e-01	0.9953643622	-3.982814e-02	4.742819e-01	8.301448e-01
1	10	Cry1	5.986313e+01	-8.136913e-02	9.062449e-01	9.991945e-01	-2.590841e-03	9.628901e-01	0.9927461573	-0.1133441336	2.235028e-01	0.8788654923	-2.287632e-02	6.811653e-01	9.165312e-01
1	2	Cry2	2.824923e+01	2.576735e-01	2.768060e-01	8.990730e-01	6.672489e-03	9.046195e-01	0.9778353704	-0.0295721318	9.638607e-01	1.0000000000	-4.466779e-03	9.360654e-01	9.846298e-01
1	9	Cryab	5.475558e+00	2.595367e-02	5.670080e-01	9.608915e-01	-3.541188e-02	5.246874e-01	0.8481311605	0.2576194952	7.742103e-02	0.7851399459	4.948579e-02	3.738820e-01	7.739615e-01
1	3	Cryz	8.199828e+00	-5.913695e-01	1.151362e-02	5.648476e-01	-1.563047e-01	4.737732e-03	0.0998800007	0.2784520452	2.204166e-01	0.8754485122	-5.765745e-03	9.175314e-01	9.800807e-01
1	16	Cryzl1	6.226584e+01	-5.227593e-01	5.198590e-01	9.550413e-01	-6.499248e-02	2.426496e-01	0.6508073836	0.7347189807	8.199268e-02	0.7851399459	1.240763e-01	2.529625e-02	2.765970e-01
1	10	Cs	3.065140e+02	2.347732e-02	2.913415e-01	9.038652e-01	-2.229191e-02	6.888808e-01	0.9154154995	-0.0149196765	6.135898e-01	0.9604849088	2.166047e-02	6.972534e-01	9.210882e-01
1	15	Csad	5.437205e+01	-6.030991e-01	1.294663e-01	8.151209e-01	-5.194894e-02	3.505387e-01	0.7469316108	0.1035937403	7.695773e-01	0.9815811048	3.066041e-03	9.560899e-01	9.891743e-01
1	3	Csde1	3.677077e+02	1.112291e-01	7.133835e-01	9.786859e-01	7.836420e-03	8.880825e-01	0.9725345097	0.0257509548	9.827103e-01	1.0000000000	5.252233e-02	3.450526e-01	7.558498e-01
1	2	Cse1l	2.024805e+02	5.160770e-01	2.065928e-02	6.195109e-01	8.117506e-02	1.442416e-01	0.5328793842	0.0827495442	8.712191e-01	1.0000000000	4.985010e-02	3.703703e-01	7.722734e-01
1	19	Csf2ra	1.365877e+01	-1.203800e-01	3.251773e-01	9.127818e-01	-3.324754e-02	5.503509e-01	0.8611307658	0.3478967286	4.194585e-01	0.9328572043	1.097783e-02	8.437109e-01	9.626209e-01
1	9	Csk	2.826231e+01	4.598823e-01	5.104621e-01	9.530481e-01	1.873370e-02	7.365279e-01	0.9307312321	-0.4712225436	3.977718e-01	0.9327597060	-1.151882e-01	3.794055e-02	3.302459e-01
1	18	Csnk1a1	4.657496e+02	2.292972e-01	2.739912e-01	8.984725e-01	2.357689e-02	6.719599e-01	0.9098276648	0.0342177247	9.763583e-01	1.0000000000	7.537063e-02	1.751809e-01	6.035203e-01
1	11	Csnk1d	1.097329e+02	1.494707e-02	7.627451e-01	9.923026e-01	5.070453e-03	9.274471e-01	0.9833828467	-0.0537537945	6.868850e-01	0.9712827478	-1.216951e-02	8.269993e-01	9.580973e-01
1	15	Csnk1e	2.362225e+01	-3.491053e-01	5.689736e-01	9.608915e-01	-9.128973e-03	8.697751e-01	0.9672208208	0.0245011496	3.806557e-01	0.9290554253	1.395085e-02	8.021654e-01	9.526303e-01
1	9	Csnk1g1	3.618810e+01	-5.945697e-01	3.827501e-01	9.251853e-01	-9.881766e-02	7.524745e-02	0.4074100781	0.3882269210	6.818830e-01	0.9712827478	3.032207e-02	5.859888e-01	8.802306e-01
1	10	Csnk1g2	1.080212e+02	-6.141391e-02	8.423840e-01	9.951716e-01	-2.238619e-02	6.876338e-01	0.9151922351	-0.0787903205	5.877281e-02	0.7716775310	5.079223e-02	3.613839e-01	7.664355e-01
1	18	Csnk1g3	3.255989e+01	1.686881e-02	2.928896e-01	9.049399e-01	2.038778e-02	7.142398e-01	0.9241478880	0.1938872093	9.056147e-01	1.0000000000	2.995451e-03	9.570998e-01	9.892820e-01
1	2	Csnk2a1	7.991327e+01	-9.677362e-02	8.958890e-01	9.981584e-01	-4.468152e-02	4.220875e-01	0.7963663459	-0.2202872964	8.250521e-01	0.9960468577	-3.655491e-02	5.113845e-01	8.473745e-01
1	8	Csnk2a2	2.072335e+02	1.656321e-01	3.143307e-01	9.091931e-01	1.006971e-01	6.983823e-02	0.3937513406	0.2259279059	2.539252e-01	0.8914157693	8.176704e-02	1.413288e-01	5.577986e-01
1	17	Csnk2b	1.014712e+02	-2.264875e-01	4.449258e-01	9.381870e-01	-5.384565e-02	3.332050e-01	0.7336475698	0.1931778094	1.320038e-01	0.8384923496	4.463308e-02	4.225913e-01	8.010128e-01
1	1	Cspp1	9.230939e+01	7.046590e-01	1.594263e-01	8.326652e-01	1.239497e-01	2.544698e-02	0.2476653653	-0.3418460787	8.482221e-02	0.7851399459	-7.141992e-02	1.990648e-01	6.321550e-01
1	9	Csrnp1	4.081619e+01	4.847401e-01	4.779516e-01	9.458008e-01	5.584282e-02	3.155593e-01	0.7181813530	-0.4172421509	5.072922e-01	0.9497487147	-2.655699e-02	6.333604e-01	8.985739e-01
1	15	Csrnp2	1.697897e+01	-5.608214e-01	1.737893e-01	8.435473e-01	-2.561163e-02	6.455042e-01	0.8998924963	0.7312412058	1.067589e-01	0.8223012504	9.432821e-02	8.955282e-02	4.685894e-01
1	1	Csrp1	5.586126e+00	1.808833e-01	4.111130e-01	9.268777e-01	2.831744e-02	6.110081e-01	0.8860708232	0.6258746632	6.926668e-02	0.7851399459	1.154007e-01	3.758496e-02	3.288263e-01
1	10	Csrp2	1.732893e+02	-3.723167e-02	4.962310e-01	9.503612e-01	-8.759066e-03	8.750077e-01	0.9687854506	1.0116436225	2.128397e-02	0.6653404183	1.623172e-01	3.341681e-03	9.856100e-02
1	2	Cst3	2.830983e+02	1.053463e-01	5.106453e-01	9.530481e-01	7.583489e-02	1.726211e-01	0.5719200714	0.4074975171	1.787185e-01	0.8515439115	1.053293e-01	5.785256e-02	3.918513e-01
1	10	Cstb	1.875274e+02	-4.240963e-01	2.473595e-02	6.415308e-01	-7.588992e-02	1.723088e-01	0.5716095403	0.4086053802	7.510955e-02	0.7851399459	1.367538e-01	1.360720e-02	2.036634e-01
1	2	Cstf1	1.241927e+02	-5.364883e-01	1.114677e-01	8.033011e-01	-4.671251e-02	4.012811e-01	0.7820334977	-0.6585631097	9.508513e-02	0.7985510280	-7.726475e-02	1.646439e-01	5.906358e-01
1	X	Cstf2	1.924823e+02	7.432085e-01	3.087463e-04	2.341338e-01	1.550630e-01	5.084474e-03	0.1038221464	0.0175002934	9.705932e-01	1.0000000000	1.095987e-02	8.439633e-01	9.627503e-01
1	19	Cstf2t	5.340438e+01	7.807384e-01	8.514052e-02	7.575309e-01	8.802296e-02	1.132352e-01	0.4851590702	-0.6771972453	2.711405e-01	0.8956818784	-1.061248e-01	5.597614e-02	3.866230e-01
1	2	Cstf3	1.191154e+02	2.428469e-01	7.743224e-01	9.923026e-01	3.384690e-02	5.431829e-01	0.8581037808	0.3444046092	4.875936e-01	0.9474034195	4.779881e-02	3.904088e-01	7.839446e-01
1	5	Ctbp1	7.180885e+01	-2.015032e-01	8.085103e-01	9.923026e-01	-3.657641e-02	5.111360e-01	0.8417329126	0.0039419028	7.909720e-01	0.9896197444	-1.270637e-02	8.194954e-01	9.565982e-01
1	7	Ctbp2	3.259399e+02	-3.806388e-01	5.742718e-02	7.317950e-01	-6.684092e-02	2.294824e-01	0.6399522911	-0.0165011833	6.487823e-01	0.9686623125	1.143866e-02	8.371538e-01	9.608610e-01
1	11	Ctc1	1.054085e+02	-1.433878e-01	1.869919e-01	8.523704e-01	-2.333053e-02	6.751916e-01	0.9108605588	0.0994556761	8.600219e-01	1.0000000000	-5.599808e-03	9.198967e-01	9.808848e-01
1	8	Ctcf	4.254384e+02	4.465374e-01	3.610648e-03	5.019162e-01	1.922598e-01	4.917180e-04	0.0249127502	-0.0061914721	9.837679e-01	1.0000000000	9.088859e-04	9.869775e-01	9.962841e-01
1	11	Ctdnep1	3.261888e+01	1.101803e+00	3.998832e-03	5.030371e-01	1.856200e-01	7.718739e-04	0.0328059652	-0.1469243202	1.718500e-01	0.8471026233	-1.210949e-02	8.278392e-01	9.584119e-01
1	18	Ctdp1	4.110583e+01	-4.512327e-02	3.539432e-01	9.192175e-01	1.538138e-02	7.823639e-01	0.9428359760	-0.1399481208	9.525441e-01	1.0000000000	-3.514556e-02	5.278120e-01	8.554719e-01
1	1	Ctdsp1	8.880907e+00	1.376056e-01	5.406647e-01	9.604170e-01	5.817841e-02	2.957129e-01	0.7011843646	-0.2008241163	4.413385e-01	0.9380062857	-3.208420e-02	5.643948e-01	8.723558e-01
1	10	Ctdsp2	8.200242e+01	7.600855e-02	6.892370e-01	9.784937e-01	2.913403e-02	6.007595e-01	0.8818450561	-0.1383705372	1.596250e-01	0.8384923496	2.851523e-02	6.085187e-01	8.896426e-01
1	9	Ctdspl	9.085191e+00	-1.089560e-01	3.921620e-01	9.251853e-01	-1.436848e-02	7.963709e-01	0.9466180720	0.0474076254	8.100462e-01	0.9938552160	-2.844726e-02	6.093737e-01	8.898167e-01
1	2	Ctdspl2	9.797736e+01	-1.528886e-01	8.097860e-01	9.923026e-01	-1.719853e-02	7.574135e-01	0.9367870923	0.5186863223	7.536542e-02	0.7851399459	8.381849e-02	1.315822e-01	5.425298e-01
1	10	Ctgf	6.871339e+01	2.229837e-02	8.666869e-01	9.981584e-01	2.369412e-02	6.704242e-01	0.9091229035	0.1400463880	9.432090e-01	1.0000000000	1.371412e-02	8.054547e-01	9.533454e-01
1	3	Cth	1.372727e+02	-2.108305e-01	6.547668e-01	9.777710e-01	-5.924087e-02	2.869663e-01	0.6926166691	0.2544576861	4.109632e-01	0.9327597060	1.876253e-02	7.361374e-01	9.324584e-01
1	15	Cthrc1	1.656154e+01	6.788415e-01	1.684931e-01	8.390815e-01	7.671888e-02	1.676560e-01	0.5646976694	-0.5929772866	3.007482e-01	0.9065629452	-1.414115e-01	1.069995e-02	1.815322e-01
1	18	Ctnna1	6.153467e+02	4.417919e-03	9.993415e-01	9.999875e-01	1.004154e-02	8.568907e-01	0.9640967542	0.0564203850	9.105994e-01	1.0000000000	6.996836e-02	2.082542e-01	6.431717e-01
1	4	Ctnnal1	1.573180e+02	3.080521e-01	5.811294e-01	9.632283e-01	3.582697e-04	9.948665e-01	0.9988322543	0.3724146909	1.529099e-01	0.8384923496	7.585515e-02	1.725061e-01	6.004939e-01
1	9	Ctnnb1	4.926169e+02	1.221427e-01	6.101485e-01	9.699153e-01	3.892369e-02	4.843844e-01	0.8297215573	0.0488082467	9.317928e-01	1.0000000000	3.534372e-02	5.252885e-01	8.541636e-01
1	4	Ctnnbip1	2.551439e+01	1.953402e-01	5.896136e-02	7.331051e-01	-1.100844e-02	8.432807e-01	0.9606130138	-0.5051919734	3.336936e-01	0.9146937599	-7.376365e-02	1.846817e-01	6.147733e-01
1	2	Ctnnbl1	9.093887e+01	2.553988e-01	7.993405e-01	9.923026e-01	2.173876e-02	6.962132e-01	0.9183013844	-0.1816941631	8.836069e-01	1.0000000000	-1.260949e-02	8.208484e-01	9.566856e-01
1	2	Ctnnd1	4.640093e+01	-4.435154e-01	3.940629e-01	9.251853e-01	-6.722305e-02	2.268246e-01	0.6363300123	-0.7893142289	8.211237e-02	0.7851399459	-8.048197e-02	1.477098e-01	5.654794e-01
1	11	Ctns	1.320956e+01	1.231924e-01	8.408723e-01	9.951716e-01	1.458794e-02	7.933303e-01	0.9460992481	0.0456458610	9.790088e-01	1.0000000000	-1.081436e-02	8.460090e-01	9.634442e-01
1	4	Ctps	1.945646e+02	1.493334e-01	4.576312e-01	9.416313e-01	3.134214e-02	5.734418e-01	0.8714525694	0.1848251690	7.500303e-01	0.9780860240	8.288483e-02	1.359518e-01	5.491508e-01
1	X	Ctps2	4.897272e+01	1.139621e+00	3.795377e-02	6.803991e-01	1.187547e-01	3.233766e-02	0.2799123482	-0.0623418904	4.088883e-01	0.9327597060	-1.013661e-02	8.555506e-01	9.658804e-01
1	7	Ctr9	1.323250e+02	5.555623e-01	3.188690e-02	6.596000e-01	8.241614e-02	1.381869e-01	0.5249604097	-0.2692854113	5.752826e-01	0.9559567701	-6.559327e-02	2.383131e-01	6.734322e-01
1	2	Ctsa	8.603112e+01	2.004156e-01	3.387328e-01	9.163471e-01	5.164505e-02	3.533678e-01	0.7484335191	0.5606631963	3.704894e-01	0.9278279349	1.043217e-01	6.030335e-02	3.988319e-01
1	14	Ctsb	1.813914e+02	-3.048851e-01	3.976189e-01	9.251853e-01	-3.330591e-02	5.496509e-01	0.8609241241	0.3377507082	5.178496e-01	0.9508757740	6.281191e-02	2.588514e-01	6.923602e-01
1	7	Ctsc	5.296741e+00	-1.955447e-01	5.378350e-01	9.604170e-01	-6.093531e-02	2.733798e-01	0.6804967572	0.0040084896	9.969124e-01	1.0000000000	7.873144e-03	8.875615e-01	9.739379e-01
1	7	Ctsd	2.349713e+02	-9.542172e-02	9.043411e-01	9.991945e-01	-3.648441e-02	5.121999e-01	0.8420276228	0.2564461134	5.867502e-01	0.9562044338	1.179927e-01	3.347152e-02	3.132430e-01
1	19	Ctsf	4.072560e+01	2.364569e-01	6.686627e-01	9.784468e-01	6.115068e-02	2.716848e-01	0.6791935934	0.0115416516	9.664303e-01	1.0000000000	8.554845e-03	8.778989e-01	9.713882e-01
1	13	Ctsl	2.698270e+02	7.259832e-02	8.715864e-01	9.981584e-01	-2.253654e-02	6.856472e-01	0.9147139960	0.9194340914	9.876010e-04	0.3268254023	1.912006e-01	5.289240e-04	3.309477e-02
1	2	Ctsz	5.439791e+01	6.639759e-02	8.412765e-01	9.951716e-01	-3.866312e-02	4.873163e-01	0.8311752222	0.4359516914	2.859700e-01	0.9041549029	7.504259e-02	1.771634e-01	6.064647e-01
1	7	Cttn	4.436736e+01	-2.465619e-01	7.875357e-01	9.923026e-01	-2.010298e-02	7.180607e-01	0.9253849667	0.4030155481	5.656873e-01	0.9559567701	5.640602e-02	3.106957e-01	7.317696e-01
1	3	Cttnbp2nl	1.983384e+01	8.530740e-02	9.731345e-01	9.999875e-01	-2.158950e-02	6.981968e-01	0.9187735160	1.0292962796	2.521391e-02	0.6768119576	9.973600e-02	7.256324e-02	4.319493e-01
1	7	Ctu1	1.936164e+01	2.120650e-01	8.438082e-01	9.951716e-01	5.621078e-02	3.123761e-01	0.7153352520	-0.0292806549	9.272706e-01	1.0000000000	-3.165535e-02	5.696150e-01	8.732385e-01
1	8	Ctu2	6.577550e+01	-1.375940e-01	8.205645e-01	9.923026e-01	-2.538614e-02	6.484150e-01	0.9009880712	0.4885292595	2.557491e-01	0.8914157693	3.230162e-02	5.617572e-01	8.711627e-01
1	19	Cuedc2	1.150118e+02	-2.210410e-02	8.716839e-01	9.981584e-01	3.717287e-02	5.042663e-01	0.8388536241	0.2438663758	6.333710e-01	0.9645930130	1.447915e-02	7.948372e-01	9.501172e-01
1	6	Cul1	2.766159e+02	1.126571e-01	5.987244e-01	9.673549e-01	8.052542e-02	1.474905e-01	0.5369747853	-0.1815353592	7.054016e-01	0.9723610367	-1.114125e-01	4.474640e-02	3.530223e-01
1	18	Cul2	1.096951e+02	2.162867e-01	6.857612e-01	9.784937e-01	7.282630e-02	1.903394e-01	0.5937056980	0.2384138836	7.830697e-01	0.9870815246	-4.008140e-03	9.426181e-01	9.860899e-01
1	1	Cul3	2.813133e+02	-9.954377e-02	1.229445e-01	8.092613e-01	2.935757e-03	9.579540e-01	0.9915070997	-0.2006516251	4.667856e-02	0.7412981028	-4.368353e-02	4.325377e-01	8.080494e-01
1	8	Cul4a	2.548610e+01	6.045484e-01	3.157248e-01	9.091931e-01	8.402817e-02	1.306160e-01	0.5129160742	0.4381811947	1.860171e-01	0.8579665708	-3.880724e-03	9.444393e-01	9.863608e-01
1	X	Cul4b	9.700024e+02	1.832644e-01	1.713310e-01	8.394702e-01	1.031319e-01	6.330715e-02	0.3764183257	0.0291657380	9.623659e-01	1.0000000000	1.285694e-01	2.047766e-02	2.515905e-01
1	9	Cul5	1.586050e+02	1.818010e-01	5.360515e-01	9.604170e-01	5.033304e-02	3.657467e-01	0.7565343788	0.6542884527	7.675743e-02	0.7851399459	8.703957e-02	1.173355e-01	5.182537e-01
1	17	Cul7	3.891228e+01	1.865392e-01	8.734163e-01	9.981584e-01	4.798080e-03	9.313346e-01	0.9845643176	-0.4923463898	5.399383e-01	0.9539598618	-8.760870e-02	1.149486e-01	5.142648e-01
1	17	Cuta	2.088045e+02	-4.950872e-01	5.141294e-02	7.234538e-01	-3.081943e-02	5.798554e-01	0.8738457211	0.6045537786	1.348280e-01	0.8384923496	1.058276e-01	5.667121e-02	3.885524e-01
1	5	Cux1	4.348810e+01	1.929401e-01	8.182835e-02	7.575309e-01	-1.394428e-02	8.022566e-01	0.9488522799	-0.4194341705	6.376916e-01	0.9673952329	-5.393840e-02	3.323718e-01	7.462498e-01
1	9	Cwc15	1.883328e+02	1.202940e-01	7.050016e-01	9.786260e-01	7.443212e-02	1.807233e-01	0.5823828079	0.0706542892	2.764598e-01	0.9009844902	1.811835e-02	7.448773e-01	9.345294e-01
1	2	Cwc22	4.394466e+01	-3.333368e-01	6.095742e-01	9.697143e-01	-3.193808e-02	5.661709e-01	0.8687042921	0.1848732128	8.386558e-01	0.9986488442	1.420211e-02	7.986778e-01	9.517885e-01
1	11	Cwc25	6.834699e+01	5.263050e-01	1.923208e-01	8.550778e-01	1.179598e-01	3.352119e-02	0.2835773640	-0.5683650899	4.736527e-01	0.9456384393	-6.562554e-02	2.380817e-01	6.732368e-01
1	13	Cwc27	1.028332e+02	-8.470743e-02	2.159855e-01	8.667483e-01	-3.276130e-02	5.562000e-01	0.8638339426	-0.2450591814	5.537586e-01	0.9541927014	-2.404141e-02	6.658831e-01	9.103175e-01
1	19	Cwf19l1	4.050533e+01	-1.902634e-01	5.860911e-01	9.632283e-01	-1.438641e-02	7.961224e-01	0.9466180720	0.2923122197	6.902129e-01	0.9712827478	5.114300e-03	9.268214e-01	9.823963e-01
1	9	Cwf19l2	1.563270e+02	2.476467e-01	7.004150e-01	9.785203e-01	4.823419e-02	3.861018e-01	0.7711020075	-0.0337101151	9.030827e-01	1.0000000000	4.573844e-03	9.345363e-01	9.844059e-01
1	16	Cxadr	2.474532e+01	-4.229981e-01	5.076470e-01	9.521978e-01	-2.095429e-02	7.066607e-01	0.9219145539	0.4342221122	1.992678e-01	0.8615013367	4.891894e-02	3.793865e-01	7.767936e-01
1	6	Cxcl12	6.985138e-01	1.053764e-01	1.057162e-01	7.932220e-01	7.122249e-02	2.003126e-01	0.6047517608	-0.0493269775	8.603667e-01	1.0000000000	-6.934415e-02	2.124693e-01	6.469359e-01
1	11	Cxcl16	6.630902e+00	2.150992e-01	4.110243e-02	6.933553e-01	6.456960e-02	2.457348e-01	0.6536016489	0.4996077844	1.096850e-01	0.8242833836	7.517543e-02	1.763957e-01	6.054510e-01
1	18	Cxxc1	6.649431e+01	1.181111e+00	6.998850e-03	5.240931e-01	1.523796e-01	5.912963e-03	0.1131766545	-0.4991769475	4.480325e-01	0.9396383770	-6.012138e-02	2.798505e-01	7.096376e-01
1	18	Cxxc5	6.571855e+01	-4.366616e-01	6.787956e-02	7.381247e-01	-5.459974e-02	3.264693e-01	0.7284452203	-0.1870174923	8.162895e-01	0.9949669370	-1.574072e-02	7.774114e-01	9.441305e-01
1	11	Cyb561	2.618052e+01	8.394345e-01	9.836156e-02	7.796563e-01	9.279079e-02	9.492548e-02	0.4483343748	0.7693372690	7.257979e-02	0.7851399459	7.988186e-02	1.507637e-01	5.707089e-01
1	9	Cyb561d2	2.902580e+01	4.845694e-01	4.720751e-01	9.438316e-01	1.088995e-01	4.982232e-02	0.3393808405	-0.0556699645	2.734798e-01	0.8969917898	-3.629604e-02	5.143819e-01	8.486945e-01
1	18	Cyb5a	6.622152e+02	1.606856e-01	5.075201e-01	9.521978e-01	6.076941e-02	2.746903e-01	0.6819176177	-0.5876991862	2.482443e-03	0.4206795945	-2.442896e-01	8.401098e-06	2.416390e-03
1	8	Cyb5b	3.987534e+02	2.574796e-01	7.648685e-02	7.452441e-01	1.025419e-01	6.484187e-02	0.3809655846	-0.1153866230	8.132339e-01	0.9945845576	-1.987835e-02	7.209390e-01	9.291056e-01
1	1	Cyb5r1	9.618893e+01	1.756248e-01	3.840322e-01	9.251853e-01	1.526786e-02	7.839304e-01	0.9432129029	-0.0020213018	8.446440e-01	0.9986773977	3.046412e-02	5.842340e-01	8.796350e-01
1	15	Cyb5r3	1.631939e+02	-5.179608e-01	2.264614e-01	8.765727e-01	-6.716322e-02	2.272393e-01	0.6369636028	-0.0620686738	9.825164e-01	1.0000000000	1.542906e-02	7.817063e-01	9.457082e-01
1	9	Cyb5r4	3.893365e+01	1.567057e-01	1.818090e-01	8.494221e-01	4.548732e-02	4.137582e-01	0.7904104782	-0.4608152836	4.271258e-01	0.9352156800	-6.133650e-02	2.702281e-01	7.013496e-01
1	8	Cyba	4.533528e+00	1.960997e-01	5.707915e-02	7.315289e-01	4.660269e-02	4.023903e-01	0.7828214959	0.0368967061	6.767478e-02	0.7846489827	-9.301705e-03	8.673335e-01	9.691518e-01
1	15	Cyc1	5.004773e+02	-7.591303e-02	4.294199e-01	9.356016e-01	-8.825800e-02	1.122719e-01	0.4838254805	0.0512015224	6.510551e-01	0.9686623125	5.552619e-02	3.181372e-01	7.371588e-01
1	6	Cycs	1.224095e+01	1.201034e-01	9.286384e-01	9.999875e-01	-8.492111e-03	8.787874e-01	0.9700541785	-0.1666552641	8.997579e-01	1.0000000000	-1.345115e-02	8.091129e-01	9.541039e-01
1	2	Cyct	2.555709e+01	6.559259e-01	7.643986e-02	7.452441e-01	1.717748e-02	7.577011e-01	0.9368124793	0.6158519079	3.020023e-01	0.9065629452	6.419999e-02	2.484537e-01	6.829253e-01
1	7	Cyfip1	9.729005e+01	-1.790632e-01	8.883397e-01	9.981584e-01	-6.168630e-02	2.675004e-01	0.6751470437	-0.0131908561	6.901724e-01	0.9712827478	8.124007e-03	8.840037e-01	9.729556e-01
1	11	Cyfip2	9.645337e+00	1.334607e-01	5.271517e-01	9.579512e-01	2.144597e-02	7.001060e-01	0.9192700473	0.0440197211	9.669918e-01	1.0000000000	-3.274251e-03	9.531113e-01	9.886288e-01
1	15	Cyhr1	2.912817e+01	-1.048553e-01	6.094761e-01	9.697143e-01	-3.650825e-02	5.119241e-01	0.8419890267	-0.4863429539	4.488537e-01	0.9397930285	-8.268431e-02	1.369047e-01	5.509604e-01
1	8	Cyld	3.386656e+01	1.407510e-02	1.712533e-01	8.394702e-01	-1.571036e-02	7.778294e-01	0.9414902544	0.5096320246	5.084351e-01	0.9497487147	5.037847e-02	3.653137e-01	7.690116e-01
1	1	Cyp20a1	3.025410e+01	-2.375175e-01	1.546669e-01	8.310707e-01	-2.377822e-02	6.693234e-01	0.9086943709	-0.6735895476	2.175974e-01	0.8754485122	-1.207555e-01	2.951532e-02	2.972566e-01
1	7	Cyp2b23	3.698579e+01	-2.730831e-01	5.602787e-01	9.604170e-01	-1.093763e-01	4.882397e-02	0.3360350080	0.3489270986	3.105449e-01	0.9080257417	4.387484e-02	4.305230e-01	8.072225e-01
1	5	Cyp51	1.534583e+02	3.451971e-02	8.693615e-01	9.981584e-01	-1.863519e-02	7.378625e-01	0.9312414893	0.3492986273	5.537697e-01	0.9541927014	5.145479e-02	3.551464e-01	7.624508e-01
1	3	Cyr61	5.564426e+01	-6.954291e-02	2.709599e-01	8.971883e-01	-3.513406e-02	5.279472e-01	0.8498829182	-0.0864549167	5.055351e-01	0.9497487147	3.722182e-03	9.467057e-01	9.870138e-01
1	X	Cysltr1	5.294104e+00	1.986938e-01	6.745984e-01	9.784468e-01	4.173630e-02	4.533513e-01	0.8134017201	-0.0340982802	3.061210e-01	0.9070864855	-2.166717e-02	6.971643e-01	9.210882e-01
1	18	Cystm1	2.971103e+01	-4.006634e-01	5.879144e-01	9.632283e-01	-5.887613e-03	9.157947e-01	0.9808512601	0.5680239454	2.266751e-01	0.8810284231	6.210764e-02	2.642401e-01	6.965800e-01
1	7	Cyth2	8.786508e+01	3.887597e-01	3.954092e-01	9.251853e-01	2.292861e-02	6.804765e-01	0.9126148015	-0.3822925988	2.561207e-01	0.8914157693	-5.282419e-02	3.424704e-01	7.536723e-01
1	5	Cyth3	6.723534e+00	-1.303585e-01	4.299024e-01	9.356016e-01	-4.897345e-02	3.788551e-01	0.7662222690	0.1745442309	3.004832e-01	0.9065629452	2.593668e-03	9.628496e-01	9.907327e-01
1	16	Cyyr1	7.861581e+00	-4.576893e-02	9.645968e-01	9.999875e-01	-2.187038e-02	6.944659e-01	0.9177427119	-0.1496665122	2.364843e-01	0.8865034635	-9.378023e-02	9.143914e-02	4.735843e-01
1	19	D030056L22Rik	6.446877e+01	-2.544309e-01	1.901559e-01	8.538356e-01	-8.533625e-02	1.247113e-01	0.5047157822	-0.2643088279	7.125831e-01	0.9723610367	-1.201115e-02	8.292157e-01	9.588715e-01
1	10	D10Jhu81e	1.438419e+01	-3.344710e-01	3.458799e-01	9.163471e-01	-2.525952e-03	9.638189e-01	0.9930669216	-0.2491767252	6.889594e-01	0.9712827478	-6.198907e-02	2.651548e-01	6.974083e-01
1	10	D10Wsu102e	6.845808e+01	2.761685e-01	3.227037e-01	9.121942e-01	2.636046e-02	6.358771e-01	0.8959701543	0.1746680178	5.676241e-01	0.9559567701	3.255381e-02	5.587051e-01	8.697402e-01
1	11	D11Wsu47e	4.629934e+01	3.681353e-01	6.703545e-01	9.784468e-01	8.453620e-02	1.282976e-01	0.5096193280	-0.2622126212	5.804833e-01	0.9559567701	-4.441894e-02	4.248227e-01	8.027823e-01
1	16	D16Ertd472e	7.719575e+01	-7.559996e-01	1.664817e-01	8.363463e-01	-1.206187e-01	2.970139e-02	0.2676008766	-0.3804092095	4.969940e-01	0.9487135386	1.191590e-02	8.305494e-01	9.590532e-01
1	17	D17Wsu92e	1.088422e+02	2.104467e-01	2.147607e-01	8.664918e-01	1.340922e-01	1.556319e-02	0.1953678542	0.2510788133	7.243213e-01	0.9740154881	5.444332e-02	3.278592e-01	7.426813e-01
1	1	D1Pas1	5.593180e+01	6.692033e-01	2.871219e-01	9.017700e-01	4.344413e-02	4.350665e-01	0.8037595828	0.1413046664	8.461205e-01	0.9986773977	-3.713952e-02	5.046490e-01	8.441222e-01
1	8	D230025D16Rik	3.955524e+01	-4.604814e-01	5.487831e-01	9.604170e-01	2.654245e-03	9.619826e-01	0.9924012509	-0.6565006199	3.203505e-01	0.9095077581	-8.777211e-02	1.142703e-01	5.134275e-01
1	3	D3Ertd254e	5.879862e+01	2.031958e-01	3.513345e-01	9.180670e-01	5.814317e-02	2.960061e-01	0.7013367930	-0.1706136889	1.673502e-01	0.8442972380	-2.508114e-02	6.523605e-01	9.048949e-01
1	5	D5Ertd579e	1.557337e+01	-2.376727e-01	7.873488e-01	9.923026e-01	-4.802563e-02	3.881614e-01	0.7727406116	-0.3931495316	4.804448e-01	0.9456384393	-5.291756e-02	3.416168e-01	7.533192e-01
1	5	D5Ertd605e	1.288770e+01	-4.051352e-01	1.974458e-01	8.550778e-01	-2.326706e-02	6.760251e-01	0.9112560791	0.1208605006	7.666288e-01	0.9811494184	2.518567e-02	6.510071e-01	9.046805e-01
1	1	D630023F18Rik	2.381713e+01	-9.687133e-01	2.649118e-02	6.463932e-01	-1.377009e-01	1.296528e-02	0.1780398125	0.1108192387	9.619877e-01	1.0000000000	-1.619344e-02	7.711846e-01	9.417800e-01
1	6	D630045J12Rik	1.560914e+01	2.554203e-01	5.342541e-01	9.604170e-01	2.752735e-02	6.209969e-01	0.8898325608	-0.3609963630	1.230116e-01	0.8384923496	-9.472158e-02	8.821807e-02	4.657830e-01
1	6	D6Wsu163e	1.693210e+01	5.645910e-01	8.919104e-02	7.684297e-01	1.163780e-01	3.598631e-02	0.2931363518	0.1215980717	3.614768e-01	0.9267968752	7.000876e-03	8.999493e-01	9.766638e-01
1	8	D8Ertd738e	4.436100e+02	-3.695591e-02	7.370950e-01	9.835366e-01	-3.992929e-02	4.731593e-01	0.8248670256	-0.0935420654	5.881954e-01	0.9562044338	-2.506511e-02	6.525681e-01	9.049517e-01
1	5	D930016D06Rik	2.947563e+01	9.142385e-01	4.382598e-02	7.015569e-01	1.363054e-01	1.392081e-02	0.1840106559	0.5118188918	4.137394e-01	0.9327597060	8.443600e-02	1.287523e-01	5.380364e-01
1	12	Daam1	6.116543e+01	6.511670e-01	3.056006e-01	9.053463e-01	1.010837e-01	6.876574e-02	0.3914767467	0.5509747500	4.655798e-01	0.9435831228	2.206623e-02	6.918689e-01	9.198486e-01
1	4	Dab1	2.906944e+01	2.914981e-01	5.156200e-01	9.536462e-01	5.306787e-02	3.402453e-01	0.7384453630	0.0851960256	2.676284e-01	0.8943845086	-4.130390e-04	9.940818e-01	9.983809e-01
1	15	Dab2	1.275061e+01	9.435341e-02	6.614431e-01	9.784468e-01	7.345072e-02	1.865565e-01	0.5896954677	0.3690695525	1.292065e-01	0.8384923496	4.890439e-02	3.795285e-01	7.767936e-01
1	2	Dab2ip	4.458065e+01	2.013276e-01	7.327363e-01	9.821928e-01	5.865590e-02	2.917603e-01	0.6974187939	0.4092805274	4.447124e-01	0.9385034463	3.838546e-02	4.904511e-01	8.375423e-01
1	12	Dact1	6.796663e+00	1.379704e-02	5.079223e-02	7.221941e-01	-3.042939e-02	5.846628e-01	0.8757239367	-0.2761138106	5.368839e-01	0.9515911454	-8.787293e-02	1.138534e-01	5.128158e-01
1	14	Dad1	3.430333e+02	-3.537115e-01	1.507507e-01	8.310707e-01	-9.662168e-02	8.199394e-02	0.4217805590	-0.4329028908	9.776280e-02	0.8047504993	-3.151332e-02	5.713488e-01	8.737913e-01
1	9	Dag1	1.499991e+02	7.465721e-01	6.217034e-03	5.197761e-01	1.831360e-01	9.101999e-04	0.0361198477	-0.4004823901	2.920979e-01	0.9061613476	-6.100116e-02	2.728608e-01	7.038450e-01
1	9	Dalrd3	5.396354e+01	7.734446e-01	2.258265e-01	8.765727e-01	5.093473e-02	3.600367e-01	0.7522592849	-0.4819610381	2.403907e-01	0.8869836653	-5.537575e-02	3.196303e-01	7.384039e-01
1	5	Dancr	1.186612e+02	1.793565e-01	6.571818e-01	9.782527e-01	6.005996e-02	2.803429e-01	0.6867715972	0.3257368141	4.027189e-01	0.9327597060	3.962932e-03	9.432642e-01	9.863284e-01
1	3	Dap3	1.770196e+02	1.738389e-01	8.033041e-01	9.923026e-01	3.299864e-02	5.533413e-01	0.8624196948	-0.2022662641	5.217843e-01	0.9508757740	-2.291526e-02	6.806524e-01	9.163284e-01
1	13	Dapk1	4.986723e+01	3.898426e-02	9.387323e-01	9.999875e-01	-2.474211e-02	6.567576e-01	0.9041842074	0.2799727613	8.111877e-01	0.9939784213	2.138893e-02	7.008653e-01	9.221925e-01
1	1	Dars	1.554361e+02	3.520292e-01	1.281756e-01	8.151209e-01	7.926429e-02	1.539562e-01	0.5461733661	0.2537081848	1.957677e-01	0.8612505806	4.402147e-02	4.289825e-01	8.058408e-01
1	1	Dars2	2.206648e+01	-3.544937e-01	6.794954e-02	7.381247e-01	-4.077421e-02	4.638390e-01	0.8197714335	0.1782759025	6.185431e-01	0.9608405380	-8.346666e-03	8.808478e-01	9.721216e-01
1	17	Daxx	1.589324e+02	1.133036e-01	3.052553e-01	9.053463e-01	3.761919e-02	4.991577e-01	0.8370601024	-0.0324932140	9.387993e-01	1.0000000000	5.998649e-03	9.142127e-01	9.795544e-01
1	10	Dazap1	8.614901e+01	-1.050748e-01	8.961208e-01	9.981584e-01	-1.164632e-02	8.343271e-01	0.9582391129	0.0645926806	6.981169e-01	0.9714890812	2.369480e-02	6.704154e-01	9.118604e-01
1	15	Dazap2	8.024644e+01	5.034433e-01	3.306469e-01	9.163471e-01	3.218126e-02	5.632166e-01	0.8674797857	0.1838628710	7.051376e-01	0.9723610367	4.109073e-02	4.603739e-01	8.223183e-01
1	17	Dazl	1.109786e+02	2.302398e-01	9.066428e-01	9.991945e-01	5.763382e-02	3.002645e-01	0.7053360203	-0.2017678651	6.743714e-01	0.9711197926	-7.580105e-03	8.917203e-01	9.746484e-01
1	5	Dbf4	2.837283e+02	1.213572e-01	7.009726e-01	9.785203e-01	1.930148e-02	7.288513e-01	0.9284158148	-0.0620226383	1.451532e-01	0.8384923496	-1.030990e-02	8.531089e-01	9.651324e-01
1	1	Dbi	6.371881e+02	2.368157e-02	3.003386e-01	9.053463e-01	-2.349134e-02	6.730815e-01	0.9102615855	0.1027780389	2.836123e-01	0.9038228550	1.008086e-01	6.954453e-02	4.241166e-01
1	13	Dbn1	1.914028e+00	-2.603499e-01	1.807999e-01	8.494221e-01	-1.008912e-01	6.929814e-02	0.3924955357	-0.0814240433	8.434985e-01	0.9986773977	-3.277537e-02	5.560303e-01	8.685415e-01
1	11	Dbnl	1.044648e+02	1.500904e-01	8.752367e-01	9.981584e-01	1.973651e-02	7.229877e-01	0.9266647223	-0.0679634994	4.588634e-01	0.9411603178	-1.662212e-02	7.653020e-01	9.402529e-01
1	7	Dbp	1.127469e+01	-4.374481e-02	5.474428e-01	9.604170e-01	-1.842968e-03	9.735976e-01	0.9947767792	0.5348085030	2.426073e-02	0.6768119576	2.991988e-02	5.909703e-01	8.828698e-01
1	9	Dbr1	6.964090e+01	4.896676e-01	2.207842e-01	8.741176e-01	3.029395e-02	5.863364e-01	0.8767204580	-0.2601328097	6.158106e-01	0.9605089570	-4.326873e-02	4.369246e-01	8.104205e-01
1	3	Dbt	8.053361e+01	-1.633454e-01	8.867084e-01	9.981584e-01	2.315164e-02	6.775419e-01	0.9118389550	-0.1429476647	6.834088e-01	0.9712827478	-2.154223e-02	6.988253e-01	9.213708e-01
1	4	Dcaf10	1.413043e+01	-2.009082e-01	4.097717e-01	9.268777e-01	-1.156673e-02	8.354432e-01	0.9586981001	0.1146399725	9.416250e-01	1.0000000000	-6.859224e-03	9.019634e-01	9.770540e-01
1	14	Dcaf11	3.367443e+01	2.246039e-01	8.046154e-01	9.923026e-01	3.821972e-02	4.923273e-01	0.8340189462	0.0272004499	7.964892e-01	0.9913560293	-2.869743e-02	6.062294e-01	8.891428e-01
1	4	Dcaf12	7.687130e+01	8.056106e-02	6.010871e-01	9.683282e-01	1.723588e-02	7.569031e-01	0.9366997979	0.4338018925	6.296555e-01	0.9621493340	6.873075e-02	2.165519e-01	6.506552e-01
1	X	Dcaf12l1	1.827495e+01	-4.662288e-01	2.245530e-01	8.760876e-01	-2.362856e-02	6.712829e-01	0.9095891800	1.0193965593	3.250805e-02	0.6915905386	1.127641e-01	4.220077e-02	3.429298e-01
1	15	Dcaf13	1.928486e+02	-3.937465e-01	1.523712e-01	8.310707e-01	-3.926239e-02	4.805877e-01	0.8278808394	0.1668408289	4.941736e-01	0.9487135386	5.700801e-02	3.055519e-01	7.281438e-01
1	8	Dcaf15	7.144212e+01	-2.477996e-01	5.821956e-01	9.632283e-01	-9.557200e-03	8.637245e-01	0.9657802221	-0.6645799290	1.832484e-01	0.8561709013	-9.626598e-02	8.313133e-02	4.556543e-01
1	2	Dcaf17	1.178380e+02	3.560960e-02	9.430030e-01	9.999875e-01	-1.381090e-02	8.041095e-01	0.9493343576	-0.1567820742	5.901588e-01	0.9562044338	-2.159884e-02	6.980725e-01	9.212352e-01
1	12	Dcaf4	6.368106e+01	1.153800e-01	5.362308e-02	7.253884e-01	2.644705e-05	9.996210e-01	0.9998082204	-0.1235452759	3.653107e-01	0.9276451934	-2.196823e-02	6.931679e-01	9.203419e-01
1	12	Dcaf5	1.103446e+01	1.043299e-01	9.402594e-01	9.999875e-01	2.841712e-03	9.592997e-01	0.9915070997	0.0009849882	8.462594e-02	0.7851399459	-5.945034e-02	2.852625e-01	7.142437e-01
1	1	Dcaf6	9.466202e+00	-2.961034e-02	9.832554e-01	9.999875e-01	2.603559e-02	6.400463e-01	0.8977973831	0.4580379869	2.778943e-01	0.9009844902	7.930128e-02	1.537636e-01	5.756847e-01
1	11	Dcaf7	7.339371e+01	-9.019903e-03	6.635817e-01	9.784468e-01	-1.231556e-03	9.823549e-01	0.9969654890	-0.6092196510	2.122765e-01	0.8683630667	-5.642492e-02	3.105333e-01	7.315574e-01
1	1	Dcaf8	1.050660e+02	-6.558133e-02	4.255227e-02	6.953166e-01	1.648255e-02	7.672158e-01	0.9392667746	-0.0405829273	9.549430e-01	1.0000000000	-1.042467e-02	8.514926e-01	9.647451e-01
1	11	Dcakd	1.035430e+02	5.019159e-01	2.401592e-01	8.866710e-01	6.253390e-02	2.609694e-01	0.6691283285	-0.0851061700	7.969538e-01	0.9913560293	-7.916892e-03	8.869409e-01	9.738940e-01
1	10	Dcbld1	6.734378e+01	-9.239516e-01	1.383213e-01	8.187491e-01	-1.425714e-01	1.006760e-02	0.1537236114	0.3460016438	6.696518e-01	0.9707317390	3.518067e-02	5.273996e-01	8.553075e-01
1	16	Dcbld2	3.835060e+01	-3.470607e-01	6.433932e-01	9.755004e-01	-4.702949e-02	3.980901e-01	0.7800162346	0.2301506444	7.696818e-01	0.9815811048	5.025946e-02	3.664488e-01	7.698724e-01
1	5	Dck	2.145458e+01	4.765968e-02	4.941986e-01	9.503108e-01	3.547931e-02	5.238977e-01	0.8477889938	0.0772603116	9.472056e-01	1.0000000000	-2.708153e-02	6.266642e-01	8.967675e-01
1	3	Dclk2	4.526069e+01	7.839570e-01	1.959026e-01	8.550778e-01	9.921861e-02	7.406576e-02	0.4052699881	0.0528042546	7.637893e-01	0.9805390485	1.236261e-02	8.242985e-01	9.574467e-01
1	19	Dclre1a	2.658305e+01	2.748866e-01	7.632498e-01	9.923026e-01	1.278799e-02	8.183561e-01	0.9535623247	0.0955295686	9.662280e-01	1.0000000000	-3.295131e-02	5.539108e-01	8.677851e-01
1	3	Dclre1b	2.129963e+01	-1.995767e-01	6.722009e-01	9.784468e-01	-6.567389e-02	2.377354e-01	0.6467608504	0.6659086473	1.403519e-01	0.8384923496	9.261753e-02	9.554671e-02	4.814425e-01
1	14	Dcp1a	2.872204e+01	-4.475417e-01	5.312581e-01	9.604170e-01	-1.425191e-02	7.979871e-01	0.9472059758	0.5882853204	3.843016e-01	0.9303932474	5.178608e-02	3.520531e-01	7.605291e-01
1	18	Dcp2	1.229003e+02	1.053878e-02	4.889017e-02	7.210665e-01	7.006125e-02	2.077671e-01	0.6137242301	0.0686835303	8.754121e-01	1.0000000000	2.916392e-02	6.003859e-01	8.865650e-01
1	9	Dcps	6.350725e+01	-1.993358e-01	6.208452e-01	9.740652e-01	8.180031e-03	8.832095e-01	0.9712721271	-0.1300060784	8.159896e-01	0.9949669370	-1.210337e-04	9.982658e-01	9.993314e-01
1	8	Dctd	7.607901e+01	4.971661e-01	6.749366e-02	7.381247e-01	1.486001e-02	7.895653e-01	0.9445669547	-0.3012810800	7.849410e-01	0.9879467004	-8.139966e-02	1.431311e-01	5.601105e-01
1	6	Dctn1	3.727403e+01	-8.629344e-02	9.388902e-01	9.999875e-01	2.581255e-02	6.429152e-01	0.8989232054	0.3002975954	7.134630e-01	0.9723610367	5.783132e-02	2.986085e-01	7.231660e-01
1	10	Dctn2	1.909889e+02	1.858619e-02	6.075281e-01	9.697143e-01	1.191709e-02	8.305328e-01	0.9569990581	0.4552767791	2.377458e-01	0.8865034635	9.488485e-02	8.766875e-02	4.643402e-01
1	4	Dctn3	1.776301e+02	-3.834229e-01	4.020261e-01	9.251853e-01	-4.173983e-02	4.533131e-01	0.8133779250	0.0330554997	7.061456e-01	0.9723610367	4.666952e-02	4.017151e-01	7.893469e-01
1	18	Dctn4	6.950809e+01	-7.676660e-01	8.995486e-03	5.381916e-01	-9.229589e-02	9.670863e-02	0.4523699236	-0.2470053769	5.879312e-01	0.9562044338	-5.536770e-02	3.197007e-01	7.384509e-01
1	7	Dctn5	7.120502e+01	6.744074e-01	8.973027e-02	7.696474e-01	6.481573e-02	2.439358e-01	0.6515254948	0.2102568979	2.382187e-01	0.8865034635	1.827257e-02	7.427819e-01	9.338737e-01
1	8	Dctn6	4.203106e+01	2.278769e-01	1.149746e-01	8.044736e-01	-7.649100e-03	8.907409e-01	0.9734345215	-0.7022717754	2.601487e-01	0.8919245413	-7.388733e-02	1.839445e-01	6.143793e-01
1	7	Dctpp1	5.770910e+02	2.826993e-01	8.928060e-02	7.684297e-01	1.162704e-01	3.615946e-02	0.2935598795	-0.2882560755	7.979083e-02	0.7851399459	-1.275850e-01	2.146957e-02	2.566388e-01
1	3	Dcun1d1	3.017356e+01	-1.776775e-01	5.406564e-01	9.604170e-01	1.852519e-02	7.393536e-01	0.9316119532	0.4723004087	1.310560e-02	0.5923729785	1.371112e-02	8.054965e-01	9.533454e-01
1	8	Dcun1d2	1.376823e+01	-3.380719e-01	4.549971e-01	9.416313e-01	-8.819673e-02	1.125224e-01	0.4840562168	0.5684325383	2.229310e-01	0.8788627917	6.590337e-02	2.360963e-01	6.711008e-01
1	7	Dcun1d3	1.494618e+01	2.378374e-01	5.773814e-01	9.632283e-01	4.609329e-03	9.340295e-01	0.9852325832	0.0567865296	9.493496e-01	1.0000000000	-3.972162e-02	4.754657e-01	8.306094e-01
1	5	Dcun1d4	4.886056e+01	3.462800e-01	6.252030e-01	9.746552e-01	6.701605e-02	2.282616e-01	0.6382050647	-0.0963531395	8.452832e-01	0.9986773977	1.341395e-02	8.096306e-01	9.542580e-01
1	9	Dcun1d5	1.847489e+02	2.145574e-01	5.048878e-01	9.510318e-01	-3.816581e-02	4.929384e-01	0.8343591280	-0.1980696107	5.453554e-01	0.9541927014	-1.277088e-02	8.185948e-01	9.560721e-01
1	11	Dcxr	2.625874e+01	-6.828178e-01	1.846115e-01	8.500441e-01	-8.835057e-02	1.118944e-01	0.4831432236	0.3732038390	6.328409e-01	0.9644578778	5.226636e-02	3.475988e-01	7.573204e-01
1	8	Dda1	9.863783e+01	-4.394830e-02	6.326585e-01	9.748895e-01	3.160458e-02	5.702345e-01	0.8704214779	-0.0956381196	3.962566e-01	0.9327597060	-2.921747e-02	5.997167e-01	8.860352e-01
1	3	Ddah1	1.060411e+02	1.608490e-01	7.285234e-01	9.821928e-01	3.439004e-02	5.367275e-01	0.8550010605	-0.6774627760	3.091435e-01	0.9070864855	-2.837229e-02	6.103173e-01	8.903138e-01
1	17	Ddah2	4.573246e+01	-8.627864e-01	1.035373e-01	7.926156e-01	-9.826715e-02	7.689484e-02	0.4105699366	0.4696851651	4.917929e-01	0.9487135386	3.348985e-02	5.474475e-01	8.646619e-01
1	19	Ddb1	7.711411e+02	-2.131767e-01	1.167945e-01	8.058972e-01	-7.287150e-02	1.900637e-01	0.5934896284	0.1365149995	5.010420e-01	0.9487135386	1.114852e-01	4.464864e-02	3.528526e-01
1	11	Ddc	1.276184e+02	-2.799670e-01	6.377201e-01	9.748895e-01	-5.733092e-02	3.028160e-01	0.7075813888	-0.3578496764	5.919194e-01	0.9562044338	-8.502646e-02	1.260906e-01	5.329966e-01
1	14	Ddhd1	1.546497e+01	3.884388e-01	4.457904e-01	9.381870e-01	7.631568e-02	1.699072e-01	0.5674119323	0.3943338071	4.049425e-01	0.9327597060	4.868759e-02	3.816473e-01	7.778541e-01
1	8	Ddhd2	1.172371e+02	1.478493e-01	3.003583e-01	9.053463e-01	9.342806e-02	9.266809e-02	0.4438313412	-0.1319827661	3.370997e-01	0.9174985287	-4.371911e-02	4.321626e-01	8.079961e-01
1	4	Ddi2	7.548633e+01	2.522463e-01	7.564776e-01	9.919050e-01	2.204814e-02	6.921086e-01	0.9165049068	0.1664200226	7.539697e-02	0.7851399459	1.088319e-02	8.450411e-01	9.630619e-01
1	7	Ddias	4.775113e+01	-2.494137e-01	3.039161e-01	9.053463e-01	-4.292108e-02	4.406210e-01	0.8067506602	0.0420829750	9.769791e-01	1.0000000000	-3.127490e-02	5.742650e-01	8.745181e-01
1	10	Ddit3	2.478032e+01	3.814774e-02	5.054221e-01	9.510318e-01	1.049597e-02	8.504887e-01	0.9628594354	1.2952941053	4.601871e-03	0.4530048664	1.531092e-01	5.676465e-03	1.313090e-01
1	10	Ddit4	4.440975e+00	1.480984e-01	8.060687e-01	9.923026e-01	-1.432611e-02	7.969583e-01	0.9468154663	-0.1042880414	8.945788e-01	1.0000000000	-1.225499e-03	9.824417e-01	9.952328e-01
1	3	Ddit4l	3.838721e+01	-4.081623e-01	4.242313e-01	9.329714e-01	-6.458522e-02	2.456204e-01	0.6534900670	-0.1801263303	9.276297e-01	1.0000000000	-4.213715e-02	4.490213e-01	8.168958e-01
1	4	Ddost	2.618642e+02	-8.522822e-02	8.002729e-01	9.923026e-01	-3.153475e-02	5.710871e-01	0.8708537850	0.1692557709	3.999298e-01	0.9327597060	8.843810e-02	1.115383e-01	5.087922e-01
1	17	Ddr1	2.570828e+01	-1.107440e-01	9.591998e-01	9.999875e-01	-1.409840e-02	8.001168e-01	0.9480831697	-0.3788910976	6.559700e-01	0.9686623125	-6.812023e-02	2.206708e-01	6.555656e-01
1	2	Ddrgk1	4.612819e+01	3.463921e-01	3.731136e-01	9.237889e-01	5.012220e-02	3.677609e-01	0.7576989236	-0.7433318266	2.384935e-01	0.8865034635	-8.211057e-02	1.396593e-01	5.551176e-01
1	10	Ddt	6.701040e+01	-1.972514e-01	6.498107e-01	9.766917e-01	-4.178602e-02	4.528130e-01	0.8132617080	0.5380347050	3.150409e-02	0.6915905386	9.099081e-02	1.015390e-01	4.919708e-01
1	12	Ddx1	5.198396e+02	2.549192e-01	1.335662e-01	8.173979e-01	9.277726e-02	9.497387e-02	0.4483626441	0.0503353461	9.488731e-01	1.0000000000	5.960464e-02	2.840118e-01	7.126613e-01
1	9	Ddx10	3.449609e+02	-7.103051e-02	7.698321e-01	9.923026e-01	-5.419927e-02	3.300353e-01	0.7310444837	-0.0608320290	6.386127e-01	0.9679673571	1.126964e-02	8.396118e-01	9.615541e-01
1	17	Ddx11	4.152555e+01	-5.553361e-01	4.459941e-01	9.381870e-01	-1.363220e-03	9.804688e-01	0.9967571025	-0.4634038800	3.218003e-01	0.9095077581	-4.535033e-02	4.151674e-01	7.962126e-01
1	15	Ddx17	2.517839e+02	-6.483652e-02	8.945419e-01	9.981584e-01	-2.508217e-02	6.523471e-01	0.9030313115	0.2122757019	4.330571e-01	0.9366811261	4.188537e-02	4.517383e-01	8.173013e-01
1	1	Ddx18	2.139662e+02	2.516924e-02	9.768948e-01	9.999875e-01	1.551281e-02	7.805515e-01	0.9421375029	-0.1932767681	3.416224e-01	0.9201956098	-2.448045e-03	9.649170e-01	9.907474e-01
1	8	Ddx19a	3.805528e+01	1.997812e-01	8.675500e-01	9.981584e-01	3.160853e-02	5.701862e-01	0.8704101691	0.9728187822	2.731301e-02	0.6768119576	9.725132e-02	8.001141e-02	4.484507e-01
1	8	Ddx19b	4.800693e+01	-5.019672e-01	4.859032e-01	9.477529e-01	-3.241823e-02	5.603449e-01	0.8658602589	-0.2515560812	7.222922e-01	0.9740154881	-3.526233e-02	5.264409e-01	8.547638e-01
1	3	Ddx20	1.450167e+02	4.898976e-01	2.669389e-01	8.964077e-01	7.699343e-02	1.661359e-01	0.5628477109	-0.4628081559	2.455275e-01	0.8875227984	-3.586783e-02	5.193598e-01	8.512111e-01
1	10	Ddx21	7.360207e+02	4.390579e-02	9.444768e-01	9.999875e-01	6.844333e-02	2.184841e-01	0.6274483241	-0.1434020212	5.862805e-01	0.9562044338	3.309807e-02	5.519523e-01	8.668491e-01
1	15	Ddx23	6.170279e+01	-5.149215e-01	7.589603e-02	7.445577e-01	-2.894660e-02	6.031050e-01	0.8826725542	-0.2537690805	8.321529e-01	0.9980794557	-1.984124e-02	7.215785e-01	9.291498e-01
1	12	Ddx24	4.988313e+02	1.263485e-01	7.246751e-01	9.819889e-01	7.328853e-02	1.875338e-01	0.5908204733	-0.1444821555	7.235649e-01	0.9740154881	-1.905161e-04	9.972711e-01	9.992406e-01
1	9	Ddx25	1.138863e+01	-3.662301e-01	2.841255e-01	9.016027e-01	-1.076909e-01	5.242975e-02	0.3464458400	-0.2932639011	3.393139e-01	0.9189471949	-6.659136e-02	2.312299e-01	6.675015e-01
1	2	Ddx27	2.760270e+02	-2.978598e-01	2.480774e-01	8.885365e-01	-1.853039e-02	7.392831e-01	0.9316119532	-0.1288961801	4.471316e-01	0.9396383770	2.809502e-02	6.138129e-01	8.912416e-01
1	8	Ddx28	4.851238e+01	9.332569e-01	9.406154e-02	7.717215e-01	8.611793e-02	1.212830e-01	0.4997196983	-0.2434942108	7.220149e-01	0.9740154881	-2.333089e-02	6.751869e-01	9.141442e-01
1	2	Ddx31	2.147940e+01	-8.973200e-02	6.745579e-01	9.784468e-01	-6.199963e-02	2.650732e-01	0.6727713036	-0.3068768199	7.335431e-01	0.9750837092	-6.037352e-02	2.778350e-01	7.080213e-01
1	8	Ddx39	5.604413e+02	-1.436568e-01	5.606255e-01	9.604170e-01	-4.441569e-02	4.248566e-01	0.7978882748	0.0672519541	8.856721e-01	1.0000000000	4.635310e-04	9.933571e-01	9.982266e-01
1	17	Ddx39b	1.654629e+02	4.773489e-02	9.336335e-01	9.999875e-01	2.295047e-02	6.801887e-01	0.9125586791	-0.0290743150	9.792402e-01	1.0000000000	3.160505e-02	5.700389e-01	8.732385e-01
1	X	Ddx3x	1.161144e+03	2.600613e-01	9.742882e-03	5.460605e-01	1.258098e-01	2.330795e-02	0.2380116906	-0.0305880365	9.524581e-01	1.0000000000	4.374670e-02	4.316701e-01	8.077646e-01
1	13	Ddx4	1.052650e+01	-1.805609e-01	7.920965e-01	9.923026e-01	-2.157556e-02	6.983821e-01	0.9187735160	-0.2884821705	4.259520e-01	0.9352156800	-2.072067e-02	7.097827e-01	9.257054e-01
1	13	Ddx41	1.164669e+02	4.350840e-02	9.784762e-01	9.999875e-01	4.037420e-02	4.682388e-01	0.8221822770	-0.1279536498	5.220451e-01	0.9508757740	-4.634944e-03	9.336638e-01	9.840922e-01
1	11	Ddx42	1.546874e+02	4.057789e-02	3.757684e-01	9.242753e-01	-8.565371e-03	8.777499e-01	0.9698561593	0.0758121730	9.629610e-01	1.0000000000	3.110826e-02	5.763074e-01	8.754035e-01
1	9	Ddx43	2.557973e+01	4.843771e-02	9.036023e-01	9.991945e-01	6.818000e-04	9.902310e-01	0.9983614806	-0.0949380278	9.651584e-01	1.0000000000	-3.057160e-03	9.562169e-01	9.892057e-01
1	13	Ddx46	3.414997e+02	2.028745e-01	2.544158e-01	8.918708e-01	6.362776e-02	2.527043e-01	0.6601662659	0.1890389250	5.321568e-01	0.9513365980	3.175092e-02	5.684496e-01	8.731062e-01
1	6	Ddx47	1.829499e+02	-5.650073e-02	9.219018e-01	9.999875e-01	2.668422e-02	6.317335e-01	0.8939676792	-0.7069104508	2.001827e-02	0.6653404183	-1.833891e-01	8.951261e-04	4.520235e-02
1	8	Ddx49	8.889722e+01	-2.979868e-01	6.362431e-01	9.748895e-01	2.204532e-02	6.921460e-01	0.9165049068	-0.3227245956	5.627338e-01	0.9559567701	-4.586634e-02	4.098741e-01	7.932386e-01
1	11	Ddx5	7.131403e+02	1.199214e-01	4.565133e-01	9.416313e-01	3.070819e-02	5.812246e-01	0.8744883448	-0.2293959029	1.012634e-01	0.8107362352	-5.886285e-02	2.898918e-01	7.176992e-01
1	10	Ddx50	6.253591e+01	-9.641860e-03	6.840403e-01	9.784937e-01	1.364352e-02	8.064364e-01	0.9504975583	0.5183417829	3.336907e-01	0.9146937599	3.598377e-02	5.180096e-01	8.505075e-01
1	5	Ddx51	4.472548e+01	-4.608739e-01	5.497191e-01	9.604170e-01	-2.721415e-02	6.249760e-01	0.8915285587	0.0751604089	9.857814e-01	1.0000000000	-1.995637e-02	7.200305e-01	9.288971e-01
1	11	Ddx52	2.312746e+02	2.787154e-01	2.729776e-01	8.984725e-01	1.688605e-02	7.616869e-01	0.9377697718	-0.4875257360	9.771265e-02	0.8047504993	-1.043244e-01	6.029684e-02	3.988319e-01
1	5	Ddx54	1.432283e+02	-2.561465e-01	4.098116e-01	9.268777e-01	3.967836e-02	4.759469e-01	0.8261403361	-0.2485605190	3.655607e-01	0.9276451934	-4.997256e-02	3.691945e-01	7.712738e-01
1	5	Ddx55	7.465582e+01	2.105774e-01	3.080042e-01	9.053463e-01	-4.009069e-02	4.713710e-01	0.8239285327	0.4075340948	6.645255e-01	0.9707317390	7.501887e-02	1.773007e-01	6.067926e-01
1	11	Ddx56	4.014805e+02	1.500137e-01	6.113800e-01	9.705583e-01	1.287678e-02	8.171170e-01	0.9533459619	-0.2348973345	3.691847e-01	0.9278279349	-1.646129e-03	9.764060e-01	9.937397e-01
1	4	Ddx58	1.321421e+02	4.312717e-01	3.976347e-01	9.251853e-01	5.060738e-02	3.631363e-01	0.7549566668	-0.4159674289	1.710392e-01	0.8469470443	-7.411242e-03	8.941182e-01	9.752390e-01
1	1	Ddx59	1.876341e+01	-1.581666e-01	9.004218e-01	9.987883e-01	-2.325351e-02	6.762031e-01	0.9113650703	-0.0634271014	9.826660e-01	1.0000000000	-1.373983e-02	8.050975e-01	9.533454e-01
1	9	Ddx6	2.513685e+02	3.459843e-01	1.222443e-01	8.092613e-01	1.139801e-01	4.001580e-02	0.3065757198	-0.2932773692	2.257731e-01	0.8808320901	-5.930523e-02	2.864420e-01	7.151124e-01
1	7	Deaf1	2.834815e+01	4.958966e-01	1.938625e-01	8.550778e-01	7.422927e-02	1.819178e-01	0.5839499524	0.4272541754	4.426744e-01	0.9380454147	4.444676e-02	4.245324e-01	8.026011e-01
1	4	Decr1	5.893904e+00	1.964324e-01	4.978450e-01	9.503612e-01	-5.664411e-03	9.189758e-01	0.9812285082	-0.0110384558	8.866576e-01	1.0000000000	-4.756668e-02	3.927171e-01	7.851348e-01
1	17	Decr2	1.040506e+01	1.698003e-01	7.806518e-01	9.923026e-01	4.129376e-02	4.581588e-01	0.8163036703	0.8957763415	2.204067e-02	0.6693336665	9.204774e-02	9.761270e-02	4.845895e-01
1	1	Dedd	2.558288e+01	-2.504625e-01	2.031802e-01	8.550778e-01	-6.461592e-02	2.453955e-01	0.6533549744	0.2188371109	6.656758e-01	0.9707317390	5.026373e-02	3.664081e-01	7.698724e-01
1	7	Dedd2	2.749759e+01	6.871076e-01	2.354155e-01	8.839931e-01	1.177232e-01	3.388054e-02	0.2849737774	0.5575267740	9.048774e-02	0.7925781719	7.259342e-02	1.917645e-01	6.235557e-01
1	17	Def6	2.111231e+01	-3.884548e-01	2.900384e-01	9.036161e-01	-3.245645e-02	5.598824e-01	0.8656571794	-0.0850069947	6.521295e-01	0.9686623125	-1.006038e-02	8.566252e-01	9.660505e-01
1	8	Def8	7.413417e+01	3.486239e-01	3.304119e-01	9.163471e-01	1.083758e-02	8.456824e-01	0.9616815755	0.4051468918	6.148051e-01	0.9604849088	3.929387e-02	4.802356e-01	8.333112e-01
1	1	Degs1	1.869079e+02	1.601650e-01	8.208412e-01	9.923026e-01	4.344869e-02	4.350183e-01	0.8037105312	0.2041267743	3.748555e-01	0.9288516961	4.641801e-02	4.042595e-01	7.906994e-01
1	13	Dek	7.378209e+02	2.666764e-01	5.311328e-02	7.253884e-01	1.540419e-01	5.386545e-03	0.1074528756	-0.4014805870	2.276596e-03	0.4206795945	-1.442337e-01	9.268864e-03	1.687928e-01
1	2	Dennd1a	1.541599e+01	-2.914491e-01	1.374817e-01	8.177060e-01	-9.714120e-02	8.035534e-02	0.4181279823	0.6983691732	5.745955e-02	0.7640464816	7.227322e-02	1.937367e-01	6.256459e-01
1	1	Dennd1b	1.936386e+02	-7.144678e-02	9.598131e-01	9.999875e-01	2.913614e-02	6.007331e-01	0.8818450561	0.0078892131	6.367937e-01	0.9664598418	1.692052e-02	7.612151e-01	9.391855e-01
1	6	Dennd2a	2.822873e+01	-4.602837e-01	3.849598e-01	9.251853e-01	-9.022286e-02	1.044694e-01	0.4692080663	-0.0881407966	9.040664e-01	1.0000000000	-1.639782e-02	7.683784e-01	9.413462e-01
1	3	Dennd2c	1.235902e+02	3.654399e-01	6.217095e-01	9.740652e-01	7.203585e-03	8.970682e-01	0.9754946092	-0.3081145093	2.986119e-01	0.9065629452	-5.392795e-02	3.324656e-01	7.463580e-01
1	7	Dennd5a	2.962701e+01	-1.029166e-01	7.059891e-01	9.786260e-01	-1.576013e-02	7.771442e-01	0.9412181175	0.7580222166	2.153473e-01	0.8732638096	1.118806e-01	4.385049e-02	3.494255e-01
1	6	Dennd5b	5.062217e+01	3.782198e-01	6.759125e-01	9.784468e-01	7.944730e-02	1.530049e-01	0.5447220557	0.3463012479	7.413577e-01	0.9754055648	3.204708e-02	5.648458e-01	8.724807e-01
1	14	Dennd6a	2.511399e+01	2.042579e-01	6.823076e-01	9.784937e-01	5.163133e-03	9.261247e-01	0.9827547307	-0.2501365871	4.488786e-01	0.9397930285	2.216508e-02	6.905594e-01	9.195325e-01
1	5	Denr	5.386009e+02	3.091051e-02	8.403222e-01	9.951716e-01	3.210279e-02	5.641691e-01	0.8681972273	-0.0810947448	5.832079e-01	0.9562044338	-1.159177e-02	8.350050e-01	9.602357e-01
1	3	Depdc1a	3.460180e+00	-1.241899e-03	5.224741e-02	7.253884e-01	-4.088940e-02	4.625763e-01	0.8191980004	0.0125289599	9.950366e-01	1.0000000000	-6.182870e-02	2.663955e-01	6.981943e-01
1	13	Depdc1b	1.597000e+01	4.231774e-02	9.084000e-01	9.991945e-01	2.684310e-02	6.297042e-01	0.8927305496	-0.1150501496	8.598465e-01	1.0000000000	-5.199160e-02	3.501426e-01	7.592648e-01
1	5	Depdc5	1.599599e+01	6.131886e-01	2.428048e-01	8.866710e-01	1.002634e-01	7.105742e-02	0.3969459017	0.1527965369	5.704152e-01	0.9559567701	9.963943e-03	8.579849e-01	9.664127e-01
1	2	Depdc7	2.614619e+01	-1.615743e-01	8.236030e-01	9.923026e-01	-4.122960e-02	4.588581e-01	0.8166374469	0.3148446514	7.577963e-01	0.9802517365	5.248854e-03	9.249017e-01	9.820348e-01
1	15	Deptor	7.298405e+01	9.690196e-01	4.945124e-02	7.221720e-01	1.558041e-01	4.874862e-03	0.1013627627	0.4979876482	1.680132e-01	0.8442972380	3.987562e-02	4.737548e-01	8.300608e-01
1	6	Dera	5.245445e+01	1.168184e-01	2.258591e-01	8.765727e-01	1.513980e-02	7.856985e-01	0.9435729807	-0.0945800754	8.135604e-01	0.9946498095	-2.759582e-02	6.201285e-01	8.937474e-01
1	15	Derl1	8.196269e+01	7.203743e-01	2.574633e-02	6.415308e-01	9.933526e-02	7.372481e-02	0.4042390020	0.4628570797	3.945212e-01	0.9327597060	5.603345e-02	3.139075e-01	7.338222e-01
1	11	Derl2	5.384884e+01	-5.222422e-01	4.744533e-01	9.448514e-01	-5.282737e-02	3.424413e-01	0.7402238748	-0.1896415096	8.867252e-01	1.0000000000	-1.399591e-02	8.015397e-01	9.524936e-01
1	15	Desi1	8.890627e+01	-6.921907e-01	2.635421e-01	8.964077e-01	-9.539631e-02	8.596580e-02	0.4288350342	-0.2008868900	4.055569e-01	0.9327597060	-4.304839e-02	4.392654e-01	8.118653e-01
1	1	Desi2	6.280311e+01	1.090615e+00	1.958184e-02	6.142571e-01	1.135426e-01	4.079073e-02	0.3095989866	-0.3842721812	1.882652e-01	0.8584966092	-7.148446e-02	1.986581e-01	6.316735e-01
1	7	Det1	1.545148e+01	-3.947245e-01	4.519251e-01	9.394914e-01	-7.079600e-02	2.030275e-01	0.6075184638	-0.2838911822	4.391482e-02	0.7397138142	-9.278398e-02	9.494983e-02	4.803024e-01
1	4	Dffa	2.874516e+01	-1.250172e-01	9.533884e-01	9.999875e-01	-2.841078e-02	6.098328e-01	0.8856435456	0.5998321462	2.909431e-01	0.9061613476	7.560968e-02	1.739033e-01	6.024278e-01
1	4	Dffb	1.389989e+01	-5.145458e-02	3.884393e-01	9.251853e-01	9.771412e-03	8.607008e-01	0.9648599564	0.8903619570	6.131909e-03	0.4790524745	1.305057e-01	1.858584e-02	2.391155e-01
1	15	Dgat1	3.325689e+01	-4.686291e-01	4.576666e-01	9.416313e-01	-4.583905e-02	4.101531e-01	0.7883736569	0.6848853159	1.542703e-01	0.8384923496	8.104822e-02	1.448716e-01	5.622343e-01
1	16	Dgcr14	2.964795e+01	1.578218e-01	8.385926e-01	9.951716e-01	2.475942e-02	6.565328e-01	0.9041126781	-0.7290651643	2.044598e-01	0.8649924936	-9.548633e-02	8.566884e-02	4.610672e-01
1	16	Dgcr2	4.440293e+01	-6.202720e-02	9.609674e-01	9.999875e-01	-3.032645e-02	5.859347e-01	0.8764790888	0.0140526505	4.783165e-01	0.9456384393	3.615268e-02	5.160457e-01	8.493851e-01
1	16	Dgcr6	2.609012e+01	9.048589e-02	1.062133e-01	7.932220e-01	-4.585136e-03	9.343750e-01	0.9852486133	-0.0344009438	7.338065e-01	0.9750837092	-2.220608e-02	6.900167e-01	9.193615e-01
1	16	Dgcr8	8.830145e+01	-5.972031e-01	3.601210e-01	9.196487e-01	-4.323192e-02	4.373152e-01	0.8045489342	0.4549021113	4.031441e-01	0.9327597060	9.985041e-02	7.223439e-02	4.314764e-01
1	10	Dgka	1.609580e+01	5.730902e-01	2.594476e-01	8.938071e-01	9.062048e-02	1.029439e-01	0.4656381379	-0.3761968568	3.921224e-01	0.9326112908	-2.582159e-02	6.427988e-01	9.021957e-01
1	1	Dgkd	4.938464e+01	4.950092e-01	2.133696e-01	8.656228e-01	1.059814e-01	5.631064e-02	0.3564835338	-0.0745962794	1.243869e-01	0.8384923496	-2.192037e-02	6.938027e-01	9.205055e-01
1	11	Dgke	8.796753e+01	2.354169e-01	7.831495e-01	9.923026e-01	6.063033e-02	2.757923e-01	0.6829739156	0.0504481773	9.733895e-01	1.0000000000	-3.382599e-02	5.434322e-01	8.632505e-01
1	2	Dgkz	2.531720e+01	-1.035369e-01	7.233896e-01	9.813514e-01	8.130118e-03	8.839171e-01	0.9715578093	-0.0854818105	7.952703e-01	0.9909179091	7.522394e-04	9.892218e-01	9.970950e-01
1	6	Dguok	1.846822e+01	-4.914581e-01	3.670636e-01	9.226154e-01	-3.656060e-02	5.113187e-01	0.8417616726	0.4189529002	5.192967e-01	0.9508757740	6.471186e-02	2.446938e-01	6.794529e-01
1	4	Dhcr24	2.035724e+02	3.599647e-01	1.707107e-01	8.390815e-01	1.302468e-01	1.882262e-02	0.2135856588	0.0625222445	9.349279e-01	1.0000000000	-1.300969e-02	8.152631e-01	9.551370e-01
1	7	Dhcr7	3.512653e+01	-3.284142e-01	7.151894e-01	9.788692e-01	-4.574820e-02	4.110825e-01	0.7890784982	-0.5204439052	1.995408e-01	0.8615013367	-7.029301e-02	2.062635e-01	6.415627e-01
1	4	Dhdds	1.104535e+01	3.029884e-01	1.662982e-01	8.363463e-01	4.810148e-02	3.874115e-01	0.7719642332	-0.2957448651	5.159191e-01	0.9508757740	-8.419235e-02	1.298632e-01	5.397472e-01
1	7	Dhdh	2.348925e+01	-2.896235e-02	7.136352e-01	9.786859e-01	-2.751286e-02	6.211807e-01	0.8898325608	-0.1131151239	9.244833e-01	1.0000000000	-2.839759e-02	6.099988e-01	8.902024e-01
1	13	Dhfr	1.864270e+02	4.443664e-01	1.559624e-01	8.310707e-01	1.116587e-01	4.427335e-02	0.3217685367	0.0253433934	7.249211e-01	0.9740154881	7.137596e-02	1.993422e-01	6.325063e-01
1	8	Dhodh	5.910548e+01	9.555620e-01	7.372353e-02	7.445577e-01	1.474628e-01	7.750425e-03	0.1334989543	-0.1633141852	4.608220e-01	0.9414060051	-2.173511e-02	6.962617e-01	9.210882e-01
1	8	Dhps	8.095830e+01	-2.827522e-01	7.458512e-01	9.868359e-01	-5.096535e-02	3.597476e-01	0.7519617957	-1.0935006747	1.127907e-02	0.5649289980	-1.674920e-01	2.451220e-03	8.336907e-02
1	14	Dhrs1	2.009778e+01	1.272563e-01	3.537875e-01	9.192175e-01	3.354028e-02	5.468442e-01	0.8596773972	-0.4176972019	4.803389e-01	0.9456384393	-4.437823e-02	4.252477e-01	8.030894e-01
1	11	Dhrs13	1.512858e+01	3.032536e-01	6.115306e-01	9.705583e-01	5.250167e-02	3.454296e-01	0.7427844720	0.4631058973	3.650062e-01	0.9276451934	8.839045e-02	1.117320e-01	5.088002e-01
1	4	Dhrs3	8.968380e+00	2.120392e-02	8.342651e-01	9.938047e-01	3.480208e-02	5.318559e-01	0.8520852431	-0.4272446008	2.630989e-01	0.8940381722	-3.808630e-02	4.938404e-01	8.390239e-01
1	14	Dhrs4	8.167003e+00	-3.451456e-01	4.514526e-01	9.393717e-01	-2.913283e-02	6.007745e-01	0.8818450561	-0.5575892619	1.665536e-01	0.8440726895	-9.103508e-02	1.013720e-01	4.919708e-01
1	12	Dhrs7	4.080834e+01	-5.798536e-02	9.810289e-01	9.999875e-01	-2.273988e-02	6.829637e-01	0.9134713095	-0.3528646887	5.330835e-01	0.9513365980	-5.382711e-02	3.333717e-01	7.465590e-01
1	11	Dhrs7b	6.552443e+01	-3.314670e-01	7.198086e-01	9.807008e-01	-3.871022e-02	4.867857e-01	0.8309613484	-0.5751878673	1.302252e-01	0.8384923496	-8.546448e-02	1.241438e-01	5.292796e-01
1	5	Dhx15	3.062117e+02	4.418524e-01	4.324431e-02	6.993050e-01	1.602936e-01	3.763204e-03	0.0879281644	0.1977276448	9.651499e-02	0.8013511616	7.892975e-03	8.872802e-01	9.739379e-01
1	17	Dhx16	6.114141e+02	-3.288553e-01	1.140144e-01	8.044736e-01	-1.206097e-01	2.971366e-02	0.2676008766	-0.0591945205	9.397457e-01	1.0000000000	-3.070596e-02	5.810648e-01	8.778924e-01
1	13	Dhx29	9.740700e+01	-4.033096e-01	5.899858e-01	9.632283e-01	-1.031754e-01	6.319535e-02	0.3763009065	-0.1620059774	8.826929e-01	1.0000000000	-7.028145e-02	2.063383e-01	6.417416e-01
1	9	Dhx30	1.502390e+02	2.927077e-01	3.394808e-01	9.163471e-01	6.711958e-02	2.275421e-01	0.6374881774	-0.4155615985	4.322860e-01	0.9366811261	-7.417008e-02	1.822674e-01	6.132550e-01
1	7	Dhx32	4.693145e+01	-1.155634e-01	8.050818e-01	9.923026e-01	4.301062e-02	4.396674e-01	0.8059590851	0.4455617028	4.597966e-01	0.9411603178	6.474547e-02	2.444483e-01	6.793507e-01
1	11	Dhx33	5.929884e+01	8.695687e-01	3.014223e-02	6.510440e-01	6.589065e-02	2.361869e-01	0.6457097381	-0.8525588800	1.413225e-01	0.8384923496	-1.001320e-01	7.143014e-02	4.293980e-01
1	7	Dhx34	1.181399e+01	-9.132069e-03	3.370222e-01	9.163471e-01	2.037023e-02	7.144751e-01	0.9241962337	-0.1382170504	5.075576e-01	0.9497487147	-5.289047e-02	3.418642e-01	7.534794e-01
[truncated: 7,267 more rows]

## Sheet: Day 2
Day	Chromosome	Gene Symbol	Average CPM	log2FC [MAST: Xist High vs Low]	P-value [MAST: Xist High vs Low]	FDR [MAST: Xist High vs Low]	Coefficient [Spearman: Gene CPM vs Xist CPM]	P-value [Spearman: Gene CPM vs Xist CPM]	FDR [Spearman: Gene CPM vs Xist CPM]	log2FC [MAST: Xchr.Change High vs Low]	P-value [MAST: Xchr.Change High vs Low]	FDR [MAST: Xchr.Change High vs Low]	Coefficient [Pearson: Gene CPM vs Xchr.Change]	P-value [Pearson: Gene CPM vs Xchr.Change]	FDR [Pearson: Gene CPM vs Xchr.Change]
2	11	0610009B22Rik	8.503586e+01	-1.284270e-01	9.525355e-01	9.991193e-01	2.452914e-02	6.517269e-01	9.029958e-01	2.021076e-01	7.681685e-01	9.318996e-01	-1.013784e-02	8.520333e-01	9.650792e-01
2	18	0610009O20Rik	1.110062e+01	-1.048415e-01	8.010365e-01	9.720195e-01	3.298714e-02	5.438010e-01	8.586404e-01	-6.487701e-02	9.738834e-01	9.967839e-01	2.115941e-02	6.970228e-01	9.210882e-01
2	11	0610010F05Rik	2.318819e+01	-6.399843e-01	1.735372e-01	7.124480e-01	-2.661025e-02	6.243659e-01	8.914585e-01	1.937851e-01	8.440489e-01	9.585849e-01	1.766918e-02	7.450980e-01	9.346220e-01
2	16	0610012G03Rik	5.978728e+01	4.845052e-01	8.831539e-02	5.968858e-01	-7.026685e-03	8.971351e-01	9.754946e-01	-3.475544e-01	4.269102e-01	7.768197e-01	-5.604799e-02	3.020704e-01	7.256513e-01
2	6	0610030E20Rik	2.651458e+01	7.840458e-01	1.501587e-01	6.844496e-01	1.095773e-01	4.316207e-02	3.182602e-01	8.102869e-01	4.528935e-02	3.356295e-01	9.975511e-02	6.577937e-02	4.151518e-01
2	4	0610037L13Rik	1.718902e+02	2.370566e-01	4.654848e-01	8.900501e-01	3.219405e-02	5.535346e-01	8.625563e-01	2.764671e-01	6.547647e-01	8.926070e-01	2.195599e-02	6.862103e-01	9.177912e-01
2	16	1110004E09Rik	7.782686e+01	1.118439e-01	4.605833e-01	8.891507e-01	2.513230e-02	6.437467e-01	8.994128e-01	3.424474e-01	6.503073e-01	8.913136e-01	7.065051e-02	1.930936e-01	6.251025e-01
2	7	1110004F10Rik	2.897841e+02	-7.193066e-02	2.324007e-01	7.699053e-01	5.083267e-02	3.493536e-01	7.462569e-01	2.629110e-01	1.456238e-01	5.476366e-01	1.516635e-01	5.006508e-03	1.227889e-01
2	2	1110008F13Rik	2.283826e+02	5.178455e-01	9.414681e-02	6.104719e-01	9.349619e-02	8.471568e-02	4.262863e-01	3.246514e-01	1.445442e-01	5.460036e-01	8.470607e-02	1.184620e-01	5.196364e-01
2	12	1110008L16Rik	3.134254e+02	-3.086624e-01	5.858018e-01	9.263566e-01	-4.083068e-02	4.523327e-01	8.131271e-01	2.768359e-01	6.608225e-01	8.954804e-01	6.357331e-02	2.416669e-01	6.767058e-01
2	2	1110008P14Rik	6.075176e+01	-1.162051e-01	9.022459e-01	9.906636e-01	8.575119e-03	8.746371e-01	9.686748e-01	3.487207e-01	5.313423e-01	8.357524e-01	3.197418e-02	5.562481e-01	8.686094e-01
2	X	1110012L19Rik	3.383412e+01	-6.631490e-02	9.693124e-01	1.000000e+00	-8.737924e-02	1.072411e-01	4.757406e-01	-2.424415e-01	8.464669e-01	9.585849e-01	-5.090741e-02	3.486445e-01	7.578474e-01
2	2	1110034G24Rik	1.444658e+01	-3.648975e-01	9.550947e-02	6.154317e-01	2.930398e-02	5.897063e-01	8.778083e-01	-1.089685e-01	7.350078e-01	9.191535e-01	3.488945e-04	9.948783e-01	9.986643e-01
2	17	1110038B12Rik	2.881849e+02	2.686429e-01	2.101546e-01	7.480956e-01	-3.017630e-03	9.557245e-01	9.911237e-01	3.274071e-02	6.758227e-01	9.011910e-01	3.258403e-02	5.487378e-01	8.652218e-01
2	15	1110038F14Rik	3.742649e+01	2.080075e-01	6.347186e-01	9.424645e-01	-4.674466e-02	3.895155e-01	7.731144e-01	-3.534216e-01	6.007915e-01	8.729850e-01	-4.523540e-02	4.050227e-01	7.910547e-01
2	19	1110059E24Rik	8.395773e+01	-5.103042e-02	3.331649e-01	8.327775e-01	6.639626e-02	2.213548e-01	6.304720e-01	7.304318e-01	1.469113e-01	5.504695e-01	1.079680e-01	4.634214e-02	3.579265e-01
2	9	1110059G10Rik	3.526125e+01	7.954813e-01	4.341794e-02	4.634915e-01	9.378763e-02	8.374574e-02	4.253082e-01	7.875393e-02	8.956696e-01	9.751837e-01	1.762430e-02	7.457233e-01	9.349388e-01
2	4	1110065P20Rik	2.588572e+01	2.897814e-01	3.692666e-01	8.503775e-01	9.202295e-02	8.975815e-02	4.375179e-01	3.947500e-01	3.370907e-01	7.220251e-01	3.803364e-02	4.839206e-01	8.348719e-01
2	9	1190002N15Rik	2.588678e+01	-3.395670e-01	6.637306e-01	9.468282e-01	-3.543020e-02	5.143605e-01	8.428310e-01	1.486471e-01	8.373794e-01	9.582602e-01	1.856394e-02	7.326702e-01	9.314544e-01
2	8	1190005I06Rik	9.272916e+00	-6.049328e-01	1.642434e-01	7.057462e-01	-1.378481e-01	1.082312e-02	1.601839e-01	-3.122493e-01	5.566416e-01	8.519518e-01	-8.324278e-02	1.249814e-01	5.308503e-01
2	10	1190007I07Rik	4.713332e+01	6.138681e-01	1.751198e-01	7.138849e-01	8.680469e-02	1.095792e-01	4.790941e-01	-2.119934e-01	7.639805e-01	9.314043e-01	-1.596430e-02	7.689597e-01	9.413462e-01
2	16	1300002E11Rik	3.475596e+01	-4.627546e-01	5.821987e-01	9.249933e-01	-7.024534e-02	1.956656e-01	5.994435e-01	-2.607596e-01	7.504703e-01	9.254787e-01	-6.733792e-02	2.148582e-01	6.489841e-01
2	10	1500009L16Rik	5.684270e+01	-1.112661e-01	2.057253e-01	7.433719e-01	2.716021e-02	6.172187e-01	8.883674e-01	-1.685388e+00	7.939981e-04	3.311346e-02	-2.164927e-01	5.553475e-05	8.444924e-03
2	5	1500011B03Rik	3.648670e+01	-4.828727e-02	7.497171e-01	9.620020e-01	-3.857715e-02	4.776908e-01	8.270578e-01	-1.357777e+00	8.138772e-04	3.351727e-02	-2.015930e-01	1.785843e-04	1.757611e-02
2	2	1500011K16Rik	1.059939e+02	1.256241e-01	2.567573e-01	7.871252e-01	-3.291885e-02	5.446358e-01	8.590762e-01	3.917645e-01	4.426741e-01	7.850725e-01	1.563182e-02	7.736394e-01	9.426658e-01
2	10	1600002K03Rik	1.964875e+01	2.336292e-01	8.240076e-01	9.769756e-01	2.164734e-02	6.903924e-01	9.159901e-01	3.500718e-01	3.659891e-01	7.422314e-01	5.039391e-02	3.535342e-01	7.610344e-01
2	17	1600012H06Rik	2.683915e+01	-9.162343e-02	9.186824e-01	9.942295e-01	8.998370e-03	8.685042e-01	9.670286e-01	-5.253106e-01	2.023930e-01	6.089923e-01	-9.417553e-02	8.246867e-02	4.543477e-01
2	6	1600020E01Rik	4.459577e+01	3.076474e-01	7.093128e-01	9.559602e-01	7.188086e-03	8.947859e-01	9.749442e-01	-5.609959e-01	3.904084e-01	7.591866e-01	-8.243805e-02	1.286836e-01	5.379310e-01
2	2	1700007K13Rik	1.428514e+02	-1.099774e+00	7.029944e-02	5.487739e-01	-6.759345e-02	2.131191e-01	6.206222e-01	-2.870582e+00	6.447025e-09	7.467267e-06	-3.309237e-01	3.707403e-10	1.146329e-06
2	16	1700007L15Rik	9.712921e+00	-1.063923e-01	8.900604e-01	9.899531e-01	2.328885e-02	6.682615e-01	9.085556e-01	3.727928e-01	4.667900e-01	8.010165e-01	9.711541e-02	7.329301e-02	4.333401e-01
2	X	1700013H16Rik	8.045204e+01	4.048200e-01	6.101462e-01	9.329876e-01	2.164357e-02	6.904435e-01	9.159901e-01	1.173959e+00	9.316871e-03	1.450927e-01	1.174275e-01	3.016008e-02	2.996722e-01
2	9	1700017B05Rik	8.049388e+01	-3.996961e-02	4.419690e-01	8.813095e-01	-5.652146e-02	2.979984e-01	7.030900e-01	-4.223210e-01	1.191770e-01	5.098310e-01	-5.974472e-02	2.712497e-01	7.025304e-01
2	1	1700019A02Rik	3.998447e+01	1.491074e-01	9.379052e-01	9.970892e-01	3.970776e-02	4.648728e-01	8.204470e-01	1.273616e+00	1.345098e-02	1.827518e-01	1.235276e-01	2.252172e-02	2.630139e-01
2	2	1700020I14Rik	1.581433e+02	3.334356e-01	5.315232e-01	9.120544e-01	1.911503e-02	7.250500e-01	9.271963e-01	-2.266359e-01	4.195385e-01	7.739973e-01	-8.759178e-03	8.719691e-01	9.703102e-01
2	10	1700021F05Rik	1.826956e+02	2.327308e-01	5.953042e-01	9.284782e-01	9.365285e-02	8.419321e-02	4.256138e-01	3.618002e-01	3.699852e-01	7.453866e-01	9.954694e-02	6.634799e-02	4.163488e-01
2	1	1700025G04Rik	2.432949e+01	-7.707922e-02	1.645966e-01	7.057462e-01	-3.497658e-02	5.197639e-01	8.454948e-01	6.166046e-01	1.731596e-01	5.817919e-01	8.345287e-02	1.240287e-01	5.291407e-01
2	15	1700029P11Rik	3.158430e+01	7.470599e-02	7.858842e-01	9.703160e-01	9.984608e-03	8.542447e-01	9.634652e-01	2.444877e-01	1.478855e-01	5.506582e-01	-2.122201e-02	6.961708e-01	9.210882e-01
2	8	1700030K09Rik	1.091165e+01	3.840943e-01	2.123427e-01	7.504070e-01	2.975608e-03	9.563404e-01	9.912456e-01	-4.224129e-02	8.579787e-01	9.618912e-01	-2.937360e-02	5.888224e-01	8.817386e-01
2	2	1700037H04Rik	5.023667e+01	-3.890411e-01	2.276597e-01	7.653737e-01	-1.188327e-01	2.822759e-02	2.608609e-01	-2.138525e-01	6.307549e-01	8.842362e-01	-8.127735e-03	8.811278e-01	9.721763e-01
2	17	1700061G19Rik	2.320767e+01	1.015620e-01	9.439025e-01	9.984304e-01	-5.222745e-03	9.234485e-01	9.820975e-01	-2.885206e-01	6.480594e-01	8.898812e-01	-8.127031e-02	1.342059e-01	5.460608e-01
2	17	1700097N02Rik	3.197904e+01	3.540170e-01	6.994004e-01	9.543322e-01	7.614139e-03	8.885890e-01	9.727747e-01	5.613677e-01	2.692491e-01	6.684164e-01	7.934440e-02	1.437099e-01	5.609229e-01
2	14	1700123O20Rik	6.627976e+01	5.337615e-02	7.741763e-01	9.660039e-01	3.307542e-02	5.427229e-01	8.577047e-01	-2.684146e-01	7.457579e-01	9.239723e-01	-2.042481e-02	7.070487e-01	9.241998e-01
2	16	1810013L24Rik	8.437541e+01	-9.483121e-01	7.430325e-02	5.601398e-01	-1.076949e-01	4.690088e-02	3.293346e-01	-2.710476e-01	5.332126e-01	8.365816e-01	-3.931209e-02	4.693368e-01	8.283439e-01
2	10	1810014B01Rik	1.107578e+01	4.228589e-01	3.510879e-01	8.403620e-01	7.911105e-02	1.448954e-01	5.335303e-01	-1.834741e-01	7.101555e-01	9.125461e-01	-5.054555e-02	3.520858e-01	7.605291e-01
2	3	1810022K09Rik	1.098106e+02	1.158626e-01	5.458384e-01	9.163379e-01	4.376006e-02	4.205311e-01	7.958069e-01	2.517140e-01	6.683243e-02	3.987568e-01	8.838783e-02	1.032319e-01	4.942344e-01
2	7	1810026B05Rik	4.552127e+01	2.630708e-01	3.803893e-01	8.565107e-01	2.688234e-02	6.208253e-01	8.898326e-01	-7.973056e-01	1.141566e-01	5.000976e-01	-1.020569e-01	5.975454e-02	3.979061e-01
2	X	1810030O07Rik	7.747952e+01	-2.957243e-01	7.768303e-01	9.668381e-01	-2.196424e-02	6.860986e-01	9.147323e-01	6.469878e-01	6.537322e-02	3.949700e-01	4.919384e-02	3.651289e-01	7.690084e-01
2	11	1810032O08Rik	1.824405e+02	4.531711e-01	3.151809e-01	8.183385e-01	1.065453e-01	4.931486e-02	3.376356e-01	-1.438830e-01	4.277111e-01	7.772447e-01	-3.559169e-02	5.124440e-01	8.478573e-01
2	3	1810037I17Rik	4.076336e+02	-4.296967e-03	9.994832e-01	1.000000e+00	1.226905e-02	8.214043e-01	9.543620e-01	-2.968672e-02	9.702911e-01	9.955395e-01	-2.739802e-02	6.139689e-01	8.912544e-01
2	19	1810055G02Rik	4.693953e+01	7.309488e-04	9.155027e-01	9.937027e-01	2.795832e-02	6.069106e-01	8.847397e-01	7.383982e-02	7.277450e-01	9.167561e-01	1.076205e-02	8.430372e-01	9.625061e-01
2	6	1810058I24Rik	2.944288e+02	2.016821e-01	6.626309e-01	9.468282e-01	8.944720e-03	8.692811e-01	9.670286e-01	-1.717597e-01	3.077332e-01	7.003852e-01	-1.138470e-01	3.560256e-02	3.206305e-01
2	12	2010107E04Rik	4.650382e+02	-3.202865e-01	1.101406e-01	6.340638e-01	-1.465712e-01	6.701363e-03	1.224698e-01	7.722797e-02	8.766481e-01	9.687694e-01	4.912190e-02	3.656480e-01	7.692354e-01
2	13	2010111I01Rik	5.169131e+01	-1.255466e+00	2.305481e-02	3.747822e-01	-7.974705e-02	1.416815e-01	5.299266e-01	-4.954787e-01	5.280669e-01	8.342097e-01	-6.312314e-02	2.450230e-01	6.796243e-01
2	X	2010204K13Rik	2.330599e+02	-2.815584e-01	2.236379e-01	7.596147e-01	-3.479586e-02	5.219247e-01	8.467641e-01	9.237650e-01	5.365566e-03	1.078467e-01	1.528056e-01	4.683946e-03	1.185764e-01
2	8	2010320M18Rik	4.402879e+01	9.022719e-01	1.557595e-01	6.915807e-01	8.500453e-02	1.171655e-01	4.920595e-01	4.628038e-01	1.457449e-01	5.476366e-01	8.962499e-03	8.690237e-01	9.695013e-01
2	7	2200002D01Rik	5.531074e+00	-3.358533e-01	4.458916e-01	8.838094e-01	-9.178252e-02	9.060343e-02	4.386734e-01	-2.307158e-01	2.397867e-01	6.393851e-01	-4.244966e-02	4.345924e-01	8.090243e-01
2	13	2210016F16Rik	5.179211e+01	2.083675e-01	8.718963e-01	9.860229e-01	-1.587861e-02	7.701649e-01	9.396534e-01	-1.209099e-01	7.125261e-01	9.134007e-01	-2.135018e-02	6.944277e-01	9.207388e-01
2	5	2210016L21Rik	9.956058e+01	-3.731653e-01	3.831571e-01	8.594369e-01	-4.439415e-02	4.138237e-01	7.904105e-01	3.183219e-01	3.810264e-01	7.529518e-01	7.512902e-02	1.662944e-01	5.923379e-01
2	13	2210408I21Rik	1.859877e+01	4.165556e-01	4.812618e-01	8.953454e-01	1.640218e-02	7.628092e-01	9.378139e-01	-2.788133e-01	6.628086e-01	8.960545e-01	-4.249710e-02	4.340787e-01	8.087638e-01
2	11	2210409E12Rik	1.137396e+01	-1.706861e+00	2.113587e-07	1.506500e-04	-3.673739e-01	2.459960e-12	5.070798e-09	-1.532699e+00	5.193652e-07	2.092364e-04	-3.144062e-01	2.924891e-09	5.719768e-06
2	9	2300009A05Rik	2.252183e+01	5.599774e-02	6.140912e-01	9.331683e-01	1.270152e-03	9.813561e-01	9.968582e-01	1.794092e-01	8.526426e-01	9.602401e-01	2.875950e-02	5.966406e-01	8.847316e-01
2	9	2310009A05Rik	4.838999e+01	-5.623032e-01	2.715569e-01	7.969878e-01	5.179798e-04	9.923963e-01	9.987924e-01	5.706327e-01	2.129269e-01	6.174921e-01	3.631683e-02	5.038838e-01	8.438394e-01
2	1	2310009B15Rik	1.530430e+01	-3.947696e-01	6.036061e-01	9.302277e-01	2.511693e-02	6.439496e-01	8.994581e-01	-9.485805e-02	9.532700e-01	9.899137e-01	-3.948473e-02	4.673862e-01	8.268678e-01
2	10	2310011J03Rik	4.145175e+01	-6.958225e-02	6.613135e-01	9.462544e-01	5.899662e-02	2.773070e-01	6.840773e-01	-6.971394e-02	8.967065e-01	9.753354e-01	-1.625029e-02	7.649411e-01	9.401167e-01
2	7	2310022A10Rik	3.369127e+01	-1.831084e-01	7.925284e-01	9.703160e-01	-4.232772e-02	4.359145e-01	8.040679e-01	-4.517217e-01	3.675973e-01	7.434208e-01	-7.849185e-02	1.480776e-01	5.663030e-01
2	8	2310022B05Rik	4.671496e+01	4.237491e-02	7.021840e-01	9.554582e-01	2.186775e-03	9.679072e-01	9.936545e-01	1.482806e+00	9.769068e-04	3.777942e-02	2.186301e-01	4.665010e-05	7.558538e-03
2	11	2310033P09Rik	7.526560e+01	-1.465252e-01	7.968442e-01	9.704992e-01	-4.728524e-02	3.840498e-01	7.704668e-01	6.153763e-01	5.567464e-02	3.682236e-01	7.609183e-02	1.609153e-01	5.863919e-01
2	1	2310035C23Rik	6.600558e+01	-3.032711e-01	7.499547e-01	9.620020e-01	-3.819213e-02	4.820995e-01	8.286769e-01	-3.679850e-01	5.998272e-01	8.723089e-01	-3.452882e-02	5.251260e-01	8.541239e-01
2	17	2310039H08Rik	4.434052e+01	-6.975267e-01	1.116429e-01	6.358224e-01	-5.826786e-02	2.832953e-01	6.895375e-01	-5.272420e-01	2.964381e-01	6.924112e-01	-5.964954e-02	2.720154e-01	7.031405e-01
2	6	2310040G24Rik	2.887166e+01	3.038663e-01	2.023982e-01	7.411413e-01	1.242064e-03	9.817683e-01	9.969488e-01	4.499508e-01	3.850486e-01	7.563372e-01	2.451580e-02	6.519039e-01	9.048105e-01
2	7	2310057M21Rik	3.963176e+01	-4.957175e-01	4.537188e-01	8.874589e-01	-3.376709e-02	5.343121e-01	8.533627e-01	-1.166797e+00	1.647075e-02	2.070800e-01	-1.487785e-01	5.912056e-03	1.339200e-01
2	17	2310061I04Rik	4.786331e+01	-2.206316e-02	8.506941e-01	9.822469e-01	2.053250e-02	7.055758e-01	9.215465e-01	7.548375e-01	7.108985e-02	4.113794e-01	1.125686e-01	3.773815e-02	3.294673e-01
2	3	2400006E01Rik	7.106803e+01	1.139153e+00	3.708108e-02	4.393776e-01	3.991059e-02	4.625935e-01	8.191980e-01	4.146407e-01	6.413012e-01	8.883685e-01	6.132900e-02	2.587217e-01	6.923046e-01
2	7	2410002F23Rik	5.063837e+01	6.910405e-01	5.804958e-02	5.193582e-01	9.802954e-02	7.061562e-02	3.959281e-01	1.625572e-01	2.531279e-01	6.549128e-01	3.862917e-02	4.770969e-01	8.317532e-01
2	11	2410003L11Rik	3.946588e+01	3.320862e-01	7.638129e-01	9.647131e-01	1.048606e-01	5.303912e-02	3.481206e-01	3.082016e-01	7.740666e-01	9.349224e-01	2.963107e-02	5.855586e-01	8.800100e-01
2	3	2410004B18Rik	4.550663e+01	3.016380e-01	5.102886e-01	9.071531e-01	-3.478146e-02	5.220970e-01	8.468870e-01	2.578094e-01	6.833752e-01	9.038188e-01	7.729542e-02	1.543764e-01	5.766047e-01
2	11	2410006H16Rik	1.354654e+03	2.083110e-01	2.792044e-01	8.003874e-01	9.497120e-02	7.989830e-02	4.175165e-01	-4.732151e-01	2.225672e-03	6.505702e-02	-2.075750e-01	1.166380e-04	1.360923e-02
2	17	2410015M20Rik	2.496190e+02	4.082507e-02	4.739311e-01	8.932411e-01	-2.910306e-02	5.922609e-01	8.787559e-01	4.601257e-01	1.739001e-02	2.131426e-01	1.071766e-01	4.797666e-02	3.631491e-01
2	3	2410024N13Rik	1.194763e+01	-5.003317e-01	2.087452e-01	7.450819e-01	-1.134041e-01	3.633054e-02	2.940790e-01	-2.783326e-01	7.101051e-01	9.125461e-01	-3.432760e-02	5.275447e-01	8.553256e-01
2	15	2410089E03Rik	4.289929e+01	5.364409e-01	4.727048e-01	8.925528e-01	9.321786e-02	8.565046e-02	4.282408e-01	-1.997043e-01	2.309368e-01	6.317863e-01	-3.582147e-02	5.097233e-01	8.459626e-01
2	5	2410131K14Rik	3.771754e+01	-2.127872e-01	6.786471e-01	9.484247e-01	6.702770e-03	9.018525e-01	9.766935e-01	1.681263e-01	8.270205e-01	9.547840e-01	3.039883e-02	5.758762e-01	8.752431e-01
2	13	2410141K09Rik	1.652392e+01	-3.602112e-02	3.104100e-01	8.168749e-01	-2.432999e-02	6.543706e-01	9.037359e-01	2.651201e-01	5.607006e-01	8.526918e-01	5.794427e-02	2.859821e-01	7.147605e-01
2	8	2500002B13Rik	1.102390e+01	8.471368e-02	2.785537e-01	8.003874e-01	-3.694814e-02	4.964930e-01	8.359830e-01	-3.482888e-01	7.062804e-02	4.108102e-01	-1.338058e-01	1.340064e-02	2.021665e-01
2	16	2510002D24Rik	2.925963e+01	7.634161e-03	7.750314e-01	9.660039e-01	1.169590e-02	8.296169e-01	9.567039e-01	1.563051e-02	7.385916e-01	9.209949e-01	-2.707021e-02	6.183859e-01	8.930913e-01
2	4	2510039O18Rik	3.786871e+01	-4.919004e-01	4.979024e-01	9.019675e-01	-7.106382e-02	1.904955e-01	5.939118e-01	-7.545446e-02	8.251591e-01	9.547840e-01	-4.048954e-02	4.561220e-01	8.200796e-01
2	6	2610001J05Rik	3.145842e+01	7.617092e-01	1.128582e-01	6.384272e-01	4.970402e-02	3.601711e-01	7.523384e-01	1.601063e-02	9.954119e-01	9.998180e-01	-7.042704e-03	8.969019e-01	9.757760e-01
2	X	2610002M06Rik	1.427142e+01	1.342518e-01	5.985083e-01	9.294081e-01	2.061199e-02	7.044892e-01	9.210813e-01	5.440641e-01	8.557335e-02	4.462142e-01	1.123354e-01	3.813916e-02	3.307117e-01
2	7	2610021A01Rik	5.494953e+01	3.840809e-01	3.369435e-01	8.343778e-01	7.934775e-02	1.436929e-01	5.322044e-01	2.344508e-01	8.232305e-01	9.536259e-01	4.644920e-02	3.925226e-01	7.850452e-01
2	8	2610044O15Rik8	2.380262e+01	3.672815e-01	4.166209e-01	8.713192e-01	4.642155e-02	3.928047e-01	7.763075e-01	-4.503337e-01	3.962977e-01	7.627955e-01	-6.397795e-02	2.386778e-01	6.738966e-01
2	4	2610301B20Rik	2.984214e+01	-1.073274e-01	8.469132e-01	9.806707e-01	9.880629e-03	8.557460e-01	9.638252e-01	-9.674296e-01	7.584962e-02	4.229804e-01	-1.019378e-01	6.005480e-02	3.986034e-01
2	11	2610507B11Rik	7.476169e+01	1.925505e-01	3.713437e-01	8.512961e-01	2.596354e-02	6.328156e-01	8.945849e-01	1.751722e-01	7.925625e-01	9.416090e-01	7.080353e-02	1.921287e-01	6.240692e-01
2	5	2610524H06Rik	4.876986e+01	1.663538e-01	2.939690e-01	8.070865e-01	-6.451371e-02	2.347602e-01	6.440803e-01	4.476574e-01	4.288710e-01	7.778271e-01	7.189242e-02	1.853642e-01	6.150387e-01
2	4	2610528J11Rik	1.307530e+01	1.222267e-01	9.350922e-01	9.964246e-01	7.982545e-02	1.412892e-01	5.292140e-01	9.846108e-01	2.699325e-03	7.334880e-02	1.575976e-01	3.525158e-03	1.006909e-01
2	5	2700038G22Rik	2.253163e+01	-1.133497e-01	9.496057e-01	9.984304e-01	8.366661e-02	1.230651e-01	5.017773e-01	-2.274056e-01	4.316134e-01	7.797485e-01	-3.836742e-02	4.800897e-01	8.332960e-01
2	12	2700049A03Rik	4.303012e+01	2.177056e-01	8.375997e-01	9.799116e-01	3.335895e-02	5.392672e-01	8.561085e-01	-6.193057e-01	3.695595e-01	7.453207e-01	-7.698793e-02	1.560275e-01	5.788520e-01
2	18	2700062C07Rik	5.480774e+01	3.207187e-01	2.485801e-01	7.826514e-01	3.445632e-02	5.259968e-01	8.485472e-01	-1.192219e-01	6.848331e-01	9.048294e-01	3.868101e-02	4.765054e-01	8.313463e-01
2	19	2700081O15Rik	8.486036e+00	-2.486951e-02	9.289768e-01	9.961031e-01	1.145041e-02	8.331402e-01	9.579726e-01	-9.035234e-02	5.653216e-01	8.558351e-01	-1.645470e-02	7.620725e-01	9.392181e-01
2	12	2700097O09Rik	7.875966e+01	9.056061e-01	6.031618e-02	5.233050e-01	1.620969e-01	2.680373e-03	7.191946e-02	-8.872431e-01	1.144821e-01	5.001480e-01	-1.275561e-01	1.845009e-02	2.377812e-01
2	17	2700099C18Rik	2.776368e+01	-1.902828e-01	9.026944e-01	9.910387e-01	-8.493667e-03	8.758182e-01	9.689549e-01	2.752300e-01	7.253737e-01	9.166911e-01	9.678407e-04	9.857931e-01	9.960701e-01
2	8	2810004N23Rik	4.991549e+02	1.603862e-01	4.440576e-01	8.825907e-01	5.779208e-03	9.153214e-01	9.807965e-01	2.746648e-01	9.060426e-02	4.546233e-01	1.127477e-01	3.747861e-02	3.284148e-01
2	8	2810013P06Rik	2.625920e+01	1.905508e-01	7.367651e-01	9.600381e-01	2.791188e-02	6.075083e-01	8.848972e-01	3.109129e-01	6.541691e-01	8.926070e-01	4.613378e-02	3.957482e-01	7.864940e-01
2	1	2810025M15Rik	2.113148e+02	-2.105690e-01	1.452401e-01	6.760336e-01	-7.120187e-02	1.896334e-01	5.927682e-01	4.464795e-01	7.967189e-02	4.314668e-01	7.932723e-02	1.437969e-01	5.610345e-01
2	3	2810403A07Rik	6.307489e+01	5.717868e-01	2.411581e-01	7.767594e-01	7.547245e-02	1.643605e-01	5.600543e-01	4.177600e-01	3.165332e-01	7.084842e-01	8.018316e-02	1.395094e-01	5.550461e-01
2	1	2810408I11Rik	1.402859e+01	1.660502e-01	7.155390e-01	9.564670e-01	-7.010279e-03	8.973740e-01	9.755019e-01	7.610385e-02	3.562076e-01	7.334853e-01	-1.106180e-02	8.387244e-01	9.611319e-01
2	13	2810429I04Rik	2.088515e+01	1.532417e-01	6.253304e-01	9.386541e-01	4.109530e-02	4.494055e-01	8.120936e-01	8.057114e-01	1.538424e-02	1.996768e-01	6.714637e-02	2.161685e-01	6.506097e-01
2	6	2810474O19Rik	5.976536e+02	5.888418e-01	8.833304e-04	7.795181e-02	1.017870e-01	6.043658e-02	3.675844e-01	4.117781e-01	1.531779e-02	1.996268e-01	1.491080e-01	5.842030e-03	1.333104e-01
2	16	2900011O08Rik	2.405927e+01	4.846320e-01	4.803359e-01	8.948447e-01	4.844644e-02	3.724681e-01	7.611803e-01	1.728972e-01	9.006742e-01	9.765184e-01	-3.260811e-02	5.484422e-01	8.651342e-01
2	5	2900026A02Rik	1.224061e+01	-5.317995e-01	4.121588e-02	4.557355e-01	-1.051367e-01	5.241332e-02	3.464458e-01	-5.089821e-01	2.243096e-01	6.258350e-01	-1.134468e-01	3.625984e-02	3.237212e-01
2	11	2900041M22Rik	2.461179e+01	-6.184320e-01	3.562433e-01	8.440170e-01	-1.030826e-01	5.722077e-02	3.589887e-01	4.017377e-01	4.975368e-01	8.173498e-01	7.219245e-02	1.835314e-01	6.143755e-01
2	2	2900093K20Rik	2.086827e+01	2.508832e-02	8.454035e-01	9.806707e-01	-3.445637e-02	5.259962e-01	8.485472e-01	-8.083080e-01	6.798066e-02	4.030748e-01	-1.158454e-01	3.247035e-02	3.096325e-01
2	2	2900097C17Rik	5.211100e+00	2.204561e-01	6.920112e-01	9.518633e-01	-1.083718e-02	8.419559e-01	9.599585e-01	-4.238485e-02	7.452903e-01	9.239723e-01	1.933029e-02	7.220808e-01	9.292544e-01
2	16	3110001I22Rik	2.355573e+01	2.925320e-01	6.269438e-01	9.395538e-01	-2.140023e-02	6.937474e-01	9.173604e-01	-3.588727e-01	6.576102e-01	8.943808e-01	-3.806964e-02	4.835066e-01	8.347306e-01
2	18	3110002H16Rik	2.498847e+01	1.387417e-01	2.644627e-01	7.934941e-01	5.062342e-02	3.513434e-01	7.470692e-01	-6.043486e-01	3.241208e-01	7.128657e-01	-7.351782e-02	1.755953e-01	6.041626e-01
2	1	3110009E18Rik	3.760460e+01	4.043561e-01	5.634632e-01	9.221211e-01	4.228258e-02	4.364045e-01	8.040679e-01	5.963495e-01	3.284457e-01	7.152084e-01	8.789232e-02	1.051865e-01	4.983833e-01
2	7	3110040N11Rik	5.867777e+01	-6.400165e-02	8.449562e-01	9.806707e-01	6.878867e-02	2.051190e-01	6.102554e-01	6.526122e-01	3.397118e-01	7.237976e-01	1.545030e-02	7.761978e-01	9.437225e-01
2	4	3110043O21Rik	1.704058e+01	-3.305645e-01	5.061043e-01	9.062206e-01	-1.512683e-02	7.807628e-01	9.421722e-01	1.672968e-01	1.665383e-01	5.772943e-01	1.235763e-02	8.201368e-01	9.565982e-01
2	5	3110082I17Rik	6.693518e+01	6.957972e-02	8.703356e-01	9.860229e-01	-2.844455e-02	6.006684e-01	8.818451e-01	-2.863288e-01	6.604426e-01	8.954804e-01	-8.397153e-03	8.772181e-01	9.711272e-01
2	14	3830406C13Rik	1.250902e+01	-9.631323e-01	7.817321e-03	2.495697e-01	-1.525968e-01	4.741484e-03	9.989871e-02	3.759476e-02	6.168323e-01	8.781024e-01	-5.465906e-04	9.919763e-01	9.975965e-01
2	7	4632427E13Rik	5.420422e+01	-2.177096e-03	4.574017e-01	8.882589e-01	7.022462e-02	1.957978e-01	5.995897e-01	-3.402640e-01	7.471272e-01	9.239723e-01	-9.075064e-02	9.430395e-02	4.795852e-01
2	13	4833420G17Rik	8.577635e+01	3.068251e-01	7.504193e-01	9.620020e-01	1.254169e-01	2.052437e-02	2.224763e-01	4.676261e-01	1.566558e-01	5.629108e-01	6.897598e-02	2.038852e-01	6.375736e-01
2	13	4833439L19Rik	9.014126e+01	-5.507465e-01	1.290189e-01	6.568318e-01	-4.615204e-02	3.955611e-01	7.782139e-01	-2.196056e-01	7.932441e-01	9.416090e-01	2.287667e-02	6.737924e-01	9.136568e-01
2	8	4921524J17Rik	7.756841e+01	-2.868182e-01	6.993297e-01	9.543322e-01	-4.383080e-02	4.197797e-01	7.953490e-01	-4.416952e-02	8.382363e-01	9.582602e-01	-4.159565e-02	4.439001e-01	8.139594e-01
2	10	4930430F08Rik	1.471045e+01	-4.815745e-01	1.756873e-01	7.148970e-01	-8.542591e-02	1.153539e-01	4.887066e-01	-2.134968e-01	4.534142e-01	7.914140e-01	-1.028313e-01	5.783312e-02	3.917912e-01
2	14	4930444M15Rik	1.365587e+01	-9.002722e-01	2.432268e-02	3.849451e-01	-1.771726e-01	1.017217e-03	3.860969e-02	-8.961619e-01	2.098058e-02	2.341649e-01	-1.541078e-01	4.339150e-03	1.136987e-01
2	12	4930447C04Rik	1.022071e+02	3.374118e-01	6.770398e-01	9.478496e-01	1.325298e-01	1.431951e-02	1.872132e-01	2.907098e-01	4.342644e-01	7.815752e-01	2.808703e-02	6.052554e-01	8.889291e-01
2	16	4930453N24Rik	8.497251e+01	-1.292720e-01	7.996629e-01	9.717867e-01	1.643236e-02	7.623858e-01	9.377698e-01	6.388320e-01	7.402750e-02	4.185106e-01	5.143240e-02	3.436899e-01	7.547207e-01
2	18	4930503L19Rik	2.788834e+01	7.685264e-01	6.835076e-02	5.409631e-01	9.831891e-02	6.978491e-02	3.935703e-01	1.461130e-01	8.667699e-01	9.650913e-01	-1.325395e-02	8.073377e-01	9.535941e-01
2	5	4930522L14Rik	1.619800e+01	1.108522e-01	7.971342e-01	9.707248e-01	-2.775049e-02	6.095875e-01	8.855370e-01	-8.075863e-01	5.492493e-02	3.655541e-01	-1.140960e-01	3.519879e-02	3.188286e-01
2	3	4930579G24Rik	1.850406e+01	5.204082e-01	4.051944e-01	8.675102e-01	3.409758e-02	5.303166e-01	8.511827e-01	-2.964915e-01	7.190776e-01	9.146974e-01	-2.996370e-02	5.813545e-01	8.779109e-01
2	9	4931406C07Rik	1.972560e+01	2.298641e-01	5.633621e-01	9.221211e-01	-4.312417e-02	4.273210e-01	7.987969e-01	2.500301e-02	7.771119e-01	9.352989e-01	-1.644953e-02	7.621450e-01	9.392181e-01
2	7	4931406P16Rik	8.772266e+01	5.716105e-01	1.252211e-01	6.524331e-01	2.673435e-02	6.227500e-01	8.906647e-01	-2.549145e-01	1.543450e-01	5.586567e-01	8.226218e-03	8.796983e-01	9.719437e-01
2	3	4932438A13Rik	5.096574e+01	9.261912e-01	7.711908e-02	5.664524e-01	1.240880e-01	2.191237e-02	2.300613e-01	9.680417e-02	7.730324e-01	9.343749e-01	-2.686096e-02	6.211032e-01	8.942383e-01
2	11	4933427D14Rik	2.185545e+01	1.059290e-01	7.387758e-01	9.613111e-01	5.915037e-02	2.760547e-01	6.831947e-01	-1.576153e-01	8.399957e-01	9.585849e-01	-7.193158e-02	1.851241e-01	6.147733e-01
2	3	4933434E20Rik	5.555385e+01	7.554983e-01	1.572878e-01	6.946482e-01	9.882153e-02	6.836101e-02	3.903458e-01	1.276085e-01	6.499006e-01	8.912520e-01	5.943037e-02	2.737839e-01	7.047475e-01
2	5	5031425E22Rik	2.599877e+01	-1.840107e-01	5.208711e-01	9.102514e-01	-3.953335e-02	4.668376e-01	8.213306e-01	-8.289314e-01	9.317883e-02	4.580942e-01	-5.743654e-02	2.902321e-01	7.179425e-01
2	15	5031439G07Rik	2.477939e+01	2.569554e-01	8.192899e-01	9.769065e-01	2.655040e-02	6.251458e-01	8.915286e-01	-5.362863e-02	8.026589e-01	9.447964e-01	-2.327607e-02	6.684327e-01	9.113946e-01
2	5	5430403G16Rik	2.313207e+01	-3.860038e-01	1.252621e-01	6.524331e-01	-4.621015e-02	3.949658e-01	7.778648e-01	-4.845086e-01	4.422761e-01	7.850725e-01	-8.329023e-02	1.247658e-01	5.304582e-01
2	5	5430416N02Rik	1.332636e+02	6.506166e-01	8.205536e-02	5.823944e-01	1.079601e-01	4.635825e-02	3.282955e-01	-4.401921e-02	7.315607e-01	9.178715e-01	-1.316797e-02	8.085634e-01	9.540875e-01
2	X	5530601H04Rik	3.863010e+01	-2.754681e-01	6.267049e-01	9.393477e-01	-1.125606e-02	8.359319e-01	9.587125e-01	7.779061e-02	7.209774e-01	9.155732e-01	-6.939765e-03	8.984007e-01	9.760725e-01
2	11	5730455P16Rik	2.642637e+01	-1.003676e-01	6.485679e-01	9.443004e-01	3.982346e-02	4.635719e-01	8.195299e-01	-4.458868e-01	4.037649e-01	7.680659e-01	-4.812966e-02	3.756061e-01	7.752107e-01
2	5	5730480H06Rik	1.916514e+01	3.680992e-02	6.477806e-01	9.442597e-01	2.067264e-02	7.036606e-01	9.208721e-01	-4.688642e-01	1.863462e-01	5.950887e-01	-6.193847e-02	2.540102e-01	6.884126e-01
2	1	5730559C18Rik	8.434655e+00	-1.305326e-02	7.718993e-01	9.658637e-01	-3.835349e-02	4.802492e-01	8.277799e-01	5.071478e-01	8.564290e-02	4.463257e-01	3.584919e-02	5.093955e-01	8.458630e-01
2	15	6030458C11Rik	3.183898e+01	-7.119545e-02	9.116595e-01	9.928483e-01	-7.046326e-02	1.942792e-01	5.975244e-01	-1.047516e-01	9.550325e-01	9.906631e-01	7.159003e-03	8.952091e-01	9.753300e-01
2	13	6720427I07Rik	6.584326e+01	7.816632e-01	2.828975e-01	8.004548e-01	1.224858e-01	2.369349e-02	2.394163e-01	4.934855e-02	6.332231e-02	3.902258e-01	5.444143e-03	9.202140e-01	9.809529e-01
2	13	6720489N17Rik	1.240398e+01	-2.653677e-01	7.344597e-01	9.597034e-01	-2.068833e-02	7.034463e-01	9.208221e-01	-1.370931e-01	1.906589e-01	5.973576e-01	-5.321557e-02	3.271974e-01	7.424825e-01
2	18	8030462N17Rik	3.062967e+01	-4.307170e-01	5.443038e-01	9.160836e-01	-8.033164e-02	1.387758e-01	5.259050e-01	-4.880635e-01	4.887369e-01	8.145632e-01	-7.562731e-02	1.634940e-01	5.895012e-01
2	7	9030624J02Rik	7.694831e+01	-5.562936e-02	1.246499e-01	6.524331e-01	9.625544e-03	8.594310e-01	9.646839e-01	-2.325677e-01	4.328494e-01	7.806116e-01	-2.259709e-02	6.775542e-01	9.151458e-01
2	19	9130011E15Rik	1.262511e+01	2.171519e-01	7.495142e-01	9.620020e-01	-3.593330e-02	5.084020e-01	8.407978e-01	-1.621758e-01	6.474670e-01	8.898812e-01	-1.496676e-02	7.830246e-01	9.460198e-01
2	15	9130401M01Rik	1.127536e+02	-2.013323e-01	7.222103e-01	9.569027e-01	-7.593301e-02	1.617935e-01	5.576476e-01	-2.553749e-01	4.507422e-01	7.905895e-01	-6.477399e-02	2.328734e-01	6.689581e-01
2	5	9230114K14Rik	1.556003e+01	1.295043e-01	9.355594e-01	9.964246e-01	4.228163e-02	4.364149e-01	8.040679e-01	-4.489163e-01	2.976493e-01	6.945499e-01	-6.120991e-02	2.596493e-01	6.930885e-01
2	9	9330159M07Rik	4.170197e+00	-2.610590e-01	4.411400e-01	8.813095e-01	-5.544469e-02	3.073123e-01	7.108357e-01	-2.800452e-01	4.518682e-01	7.905895e-01	-4.128440e-02	4.473202e-01	8.161972e-01
2	4	9430015G10Rik	4.034586e+01	-7.616004e-01	1.397406e-01	6.684653e-01	4.317742e-02	4.267501e-01	7.986953e-01	2.534558e-01	2.607907e-01	6.619972e-01	-8.362290e-03	8.777238e-01	9.713393e-01
2	1	9430037O13Rik	1.869222e+01	1.019352e-01	6.537817e-01	9.450767e-01	-1.388285e-02	7.983878e-01	9.474051e-01	-4.584694e-01	4.564077e-01	7.937545e-01	-3.886510e-02	4.744082e-01	8.301615e-01
2	7	9430038I01Rik	4.309059e+01	1.489026e-01	9.138639e-01	9.933513e-01	-2.228900e-02	6.817088e-01	9.128982e-01	5.831981e-01	2.918609e-01	6.886559e-01	5.884203e-02	2.785701e-01	7.087316e-01
2	11	9530068E07Rik	1.651287e+01	6.320516e-02	9.824312e-01	1.000000e+00	-1.169807e-02	8.295857e-01	9.567039e-01	-1.478594e-01	5.076533e-01	8.242361e-01	-4.259323e-02	4.330387e-01	8.080643e-01
2	19	9930021J03Rik	5.614918e+01	1.848851e-01	8.999250e-01	9.906636e-01	7.929153e-02	1.439778e-01	5.325644e-01	1.048686e+00	2.779884e-02	2.711411e-01	1.202209e-01	2.642368e-02	2.832777e-01
2	4	A430005L14Rik	1.203053e+02	-8.584285e-02	1.748125e-01	7.134528e-01	-2.354345e-02	6.648539e-01	9.074005e-01	-4.414845e-01	2.485199e-01	6.515114e-01	-3.423468e-02	5.286637e-01	8.558590e-01
2	15	A4galt	6.669486e+00	-8.039201e-01	3.952591e-02	4.464647e-01	-1.442191e-01	7.645077e-03	1.322869e-01	-2.582806e-01	5.708633e-01	8.583871e-01	-6.755565e-02	2.133758e-01	6.479861e-01
2	2	A730036I17Rik	1.741273e+01	-1.831238e-01	8.288247e-01	9.769756e-01	-9.772296e-02	7.150451e-02	3.983541e-01	9.132646e-02	9.220455e-01	9.820314e-01	-1.622568e-02	7.652866e-01	9.402529e-01
2	15	Aaas	1.120855e+02	7.464411e-01	2.152355e-01	7.536353e-01	8.055759e-02	1.376650e-01	5.242119e-01	-5.417847e-01	3.771144e-01	7.494691e-01	-4.411872e-02	4.167294e-01	7.970448e-01
[truncated: 9,106 more rows]

## Sheet: Day 3
Day	Chromosome	Gene Symbol	Average CPM	log2FC [MAST: Xist High vs Low]	P-value [MAST: Xist High vs Low]	FDR [MAST: Xist High vs Low]	Coefficient [Spearman: Gene CPM vs Xist CPM]	P-value [Spearman: Gene CPM vs Xist CPM]	FDR [Spearman: Gene CPM vs Xist CPM]	log2FC [MAST: Xchr.Change High vs Low]	P-value [MAST: Xchr.Change High vs Low]	FDR [MAST: Xchr.Change High vs Low]	Coefficient [Pearson: Gene CPM vs Xchr.Change]	P-value [Pearson: Gene CPM vs Xchr.Change]	FDR [Pearson: Gene CPM vs Xchr.Change]
[truncated: 9,266 more rows]

[truncated: 1 more sheets: Day 4]
