# Supplementary material for: Integrated analysis of Xist upregulation and X-chromosome inactivation with single-cell and single-allele resolution
Source: Nat Commun. 2021 Jun 15;12:3638. doi: 10.1038/s41467-021-23643-6 (PMC8206119; doi:10.1038/s41467-021-23643-6)
Supplement: Supplementary file 9 — Source Data [file 41467_2021_23643_MOESM9_ESM.zip]

Archive with 134 entries (131 files):
- SourceData/
- SourceData/Figure_4b.txt
- __MACOSX/
- __MACOSX/SourceData/
- __MACOSX/SourceData/._Figure_4b.txt
- SourceData/Figure_4c.txt
- __MACOSX/SourceData/._Figure_4c.txt
- SourceData/Figure_6i.txt
- __MACOSX/SourceData/._Figure_6i.txt
- SourceData/Figure_4a.txt
- __MACOSX/SourceData/._Figure_4a.txt
- SourceData/Figure_6h.txt
- __MACOSX/SourceData/._Figure_6h.txt
- SourceData/Figure_4d.txt
- __MACOSX/SourceData/._Figure_4d.txt
- SourceData/Figure_S1a.txt
- __MACOSX/SourceData/._Figure_S1a.txt
- SourceData/Figure_5a.txt
- __MACOSX/SourceData/._Figure_5a.txt
- SourceData/Figure_4e.txt
- __MACOSX/SourceData/._Figure_4e.txt
- SourceData/Figure_5c.txt
- __MACOSX/SourceData/._Figure_5c.txt
- SourceData/Figure_S1c.txt
- __MACOSX/SourceData/._Figure_S1c.txt
- SourceData/Figure_S1b.txt
- __MACOSX/SourceData/._Figure_S1b.txt
- SourceData/Figure_4f.txt
- __MACOSX/SourceData/._Figure_4f.txt
- SourceData/Figure_5b.txt
- __MACOSX/SourceData/._Figure_5b.txt
- SourceData/Figure_3e.txt
- __MACOSX/SourceData/._Figure_3e.txt
- SourceData/Figure_S11c.txt
- __MACOSX/SourceData/._Figure_S11c.txt
- SourceData/Figure_2a.txt
- __MACOSX/SourceData/._Figure_2a.txt
- SourceData/Figure_S7e.txt
- __MACOSX/SourceData/._Figure_S7e.txt
- SourceData/Figure_S6a.txt
- __MACOSX/SourceData/._Figure_S6a.txt
- SourceData/Figure_S7d.txt
- __MACOSX/SourceData/._Figure_S7d.txt
- SourceData/Figure_S11b.txt
- __MACOSX/SourceData/._Figure_S11b.txt
- SourceData/Figure_3d.txt
- __MACOSX/SourceData/._Figure_3d.txt
- SourceData/Figure_2b.txt
- __MACOSX/SourceData/._Figure_2b.txt
- SourceData/Figure_S6b.txt
- __MACOSX/SourceData/._Figure_S6b.txt
- SourceData/Figure_S7f.txt
- __MACOSX/SourceData/._Figure_S7f.txt
- SourceData/Figure_S6c.txt
- __MACOSX/SourceData/._Figure_S6c.txt
- SourceData/Figure_2c.txt
- __MACOSX/SourceData/._Figure_2c.txt
- SourceData/Figure_S11a.txt
- __MACOSX/SourceData/._Figure_S11a.txt
- SourceData/Figure_S11e.txt
- __MACOSX/SourceData/._Figure_S11e.txt
- SourceData/Figure_3c.txt
- __MACOSX/SourceData/._Figure_3c.txt
- SourceData/Figure_S7c.txt
- __MACOSX/SourceData/._Figure_S7c.txt
- SourceData/Figure_S7b.txt
- __MACOSX/SourceData/._Figure_S7b.txt
- SourceData/Figure_3b.txt
- __MACOSX/SourceData/._Figure_3b.txt
- SourceData/Figure_S11d.txt
- __MACOSX/SourceData/._Figure_S11d.txt
- SourceData/Figure_2d.txt
- __MACOSX/SourceData/._Figure_2d.txt
- SourceData/Figure_S11f.txt
- __MACOSX/SourceData/._Figure_S11f.txt
- SourceData/Figure_S7a.txt
- __MACOSX/SourceData/._Figure_S7a.txt
- SourceData/Figure_S11g.txt
- __MACOSX/SourceData/._Figure_S11g.txt
- SourceData/Figure_3a.txt
- __MACOSX/SourceData/._Figure_3a.txt
- SourceData/Figure_S8c.txt
- __MACOSX/SourceData/._Figure_S8c.txt
- SourceData/Figure_S4a.txt
- __MACOSX/SourceData/._Figure_S4a.txt
- SourceData/Figure_1e.txt
- __MACOSX/SourceData/._Figure_1e.txt
- SourceData/Figure_1cd.txt
- __MACOSX/SourceData/._Figure_1cd.txt
- SourceData/Figure_1g.txt
- __MACOSX/SourceData/._Figure_1g.txt
- SourceData/Figure_S4b.txt
- __MACOSX/SourceData/._Figure_S4b.txt
- SourceData/Figure_1f.txt
- __MACOSX/SourceData/._Figure_1f.txt
- SourceData/Figure_1b.txt
- __MACOSX/SourceData/._Figure_1b.txt
- SourceData/Figure_S8ab.txt
- __MACOSX/SourceData/._Figure_S8ab.txt
- SourceData/Figure_S5b.txt
- __MACOSX/SourceData/._Figure_S5b.txt
- SourceData/Figure_S8d.txt
- __MACOSX/SourceData/._Figure_S8d.txt
- SourceData/Figure_S5a.txt
- __MACOSX/SourceData/._Figure_S5a.txt
- SourceData/Figure_S9c.txt
- __MACOSX/SourceData/._Figure_S9c.txt
- SourceData/Figure_6c.txt
- __MACOSX/SourceData/._Figure_6c.txt
- SourceData/Figure_7d.txt
- __MACOSX/SourceData/._Figure_7d.txt
- SourceData/Figure_6a.txt
- __MACOSX/SourceData/._Figure_6a.txt
- SourceData/Figure_6e.txt
- __MACOSX/SourceData/._Figure_6e.txt
- SourceData/Figure_S3a.txt
- __MACOSX/SourceData/._Figure_S3a.txt
- SourceData/Figure_6d.txt
- __MACOSX/SourceData/._Figure_6d.txt
- SourceData/Figure_7b.txt
- __MACOSX/SourceData/._Figure_7b.txt
- SourceData/Figure_6f.txt
- __MACOSX/SourceData/._Figure_6f.txt
- SourceData/Figure_S3b.txt
- __MACOSX/SourceData/._Figure_S3b.txt
- SourceData/Figure_S9ab.txt
- __MACOSX/SourceData/._Figure_S9ab.txt
- SourceData/Figure_S3c.txt
- __MACOSX/SourceData/._Figure_S3c.txt
- SourceData/Figure_6g.txt
- __MACOSX/SourceData/._Figure_6g.txt
- SourceData/Figure_7c.txt
- __MACOSX/SourceData/._Figure_7c.txt
- __MACOSX/._SourceData
