# Supplementary material for: Integrated analysis of Xist upregulation and X-chromosome inactivation with single-cell and single-allele resolution
Source: Nat Commun. 2021 Jun 15;12:3638. doi: 10.1038/s41467-021-23643-6 (PMC8206119; doi:10.1038/s41467-021-23643-6)
Supplement: Supplementary file 9 — Source Data [file 41467_2021_23643_MOESM9_ESM.zip › SourceData/Figure_4c.txt]

Cell ID	Sequencing Day	Gene Symbol	Gene Expression [log10(CPM + 1)]
d1_Col_01_Row_1	1	Xist	3.32642370927874
d1_Col_01_Row_2	1	Xist	0
d1_Col_01_Row_3	1	Xist	0
d1_Col_01_Row_4	1	Xist	2.20030107173737
d1_Col_01_Row_5	1	Xist	2.56973978235174
d1_Col_01_Row_6	1	Xist	2.39957676932359
d1_Col_01_Row_7	1	Xist	2.53068913057914
d1_Col_01_Row_8	1	Xist	0
d1_Col_01_Row_10	1	Xist	2.4645728173211
d1_Col_01_Row_11	1	Xist	0
d1_Col_01_Row_12	1	Xist	2.63716430603761
d1_Col_01_Row_14	1	Xist	2.2121858068288
d1_Col_01_Row_15	1	Xist	2.48106411743253
d1_Col_01_Row_16	1	Xist	1.32916922146196
d1_Col_01_Row_18	1	Xist	0
d1_Col_01_Row_19	1	Xist	2.60281082215914
d1_Col_01_Row_20	1	Xist	0
d1_Col_01_Row_22	1	Xist	0.970233969767057
d1_Col_01_Row_23	1	Xist	0
d1_Col_01_Row_24	1	Xist	2.73444643140452
d1_Col_01_Row_25	1	Xist	1.75678255590185
d1_Col_01_Row_27	1	Xist	2.59194860592231
d1_Col_01_Row_28	1	Xist	1.57957312502439
d1_Col_01_Row_30	1	Xist	2.63147001280217
d1_Col_01_Row_31	1	Xist	3.07385413180133
d1_Col_01_Row_32	1	Xist	0.936757868735609
d1_Col_01_Row_34	1	Xist	2.34782866427603
d1_Col_01_Row_35	1	Xist	1.99765545862482
d1_Col_01_Row_37	1	Xist	1.9835013540857
d1_Col_01_Row_38	1	Xist	0.670567083433802
d1_Col_01_Row_39	1	Xist	2.37236193049493
d1_Col_01_Row_40	1	Xist	0
d1_Col_02_Row_1	1	Xist	2.21472044892778
d1_Col_02_Row_2	1	Xist	2.34610704018477
d1_Col_02_Row_3	1	Xist	1.60578488277506
d1_Col_02_Row_4	1	Xist	0
d1_Col_02_Row_5	1	Xist	1.44151041071154
d1_Col_02_Row_6	1	Xist	2.09855492954133
d1_Col_02_Row_7	1	Xist	2.24357030038133
d1_Col_02_Row_8	1	Xist	1.21478704464899
d1_Col_02_Row_11	1	Xist	0
d1_Col_02_Row_12	1	Xist	2.18526671417905
d1_Col_02_Row_14	1	Xist	0
d1_Col_02_Row_15	1	Xist	2.3005752001604
d1_Col_02_Row_17	1	Xist	2.23272052587642
d1_Col_02_Row_19	1	Xist	0
d1_Col_02_Row_20	1	Xist	1.33625440116256
d1_Col_02_Row_21	1	Xist	0
d1_Col_02_Row_22	1	Xist	1.56601394840151
d1_Col_02_Row_23	1	Xist	0
d1_Col_02_Row_24	1	Xist	1.95280221818614
d1_Col_02_Row_25	1	Xist	1.7098508606971
d1_Col_02_Row_27	1	Xist	2.44272376390466
d1_Col_02_Row_28	1	Xist	1.56811128858882
d1_Col_02_Row_29	1	Xist	0
d1_Col_02_Row_31	1	Xist	2.12852905772724
d1_Col_02_Row_33	1	Xist	1.62641048637471
d1_Col_02_Row_34	1	Xist	1.85432244152356
d1_Col_02_Row_35	1	Xist	2.06416241042262
d1_Col_02_Row_37	1	Xist	2.25675795405119
d1_Col_02_Row_38	1	Xist	2.12214334344306
d1_Col_02_Row_39	1	Xist	2.06749634528609
d1_Col_03_Row_1	1	Xist	1.33141905377677
d1_Col_03_Row_2	1	Xist	1.65896111839157
d1_Col_03_Row_3	1	Xist	0
d1_Col_03_Row_4	1	Xist	2.60099272568615
d1_Col_03_Row_5	1	Xist	2.27448100789994
d1_Col_03_Row_6	1	Xist	1.57727300132212
d1_Col_03_Row_7	1	Xist	2.28970525345537
d1_Col_03_Row_8	1	Xist	1.75965572661912
d1_Col_03_Row_10	1	Xist	1.92645367272044
d1_Col_03_Row_11	1	Xist	0
d1_Col_03_Row_12	1	Xist	2.58109457815531
d1_Col_03_Row_13	1	Xist	2.25318311851287
d1_Col_03_Row_14	1	Xist	2.38001224560107
d1_Col_03_Row_15	1	Xist	2.28963647757133
d1_Col_03_Row_16	1	Xist	2.28626120975038
d1_Col_03_Row_17	1	Xist	1.37010319032313
d1_Col_03_Row_18	1	Xist	1.82223277422383
d1_Col_03_Row_19	1	Xist	2.97047729289046
d1_Col_03_Row_20	1	Xist	0
d1_Col_03_Row_21	1	Xist	1.88388973056874
d1_Col_03_Row_22	1	Xist	2.74833687463452
d1_Col_03_Row_23	1	Xist	3.06955217837394
d1_Col_03_Row_24	1	Xist	0
d1_Col_03_Row_25	1	Xist	1.9866968019631
d1_Col_03_Row_27	1	Xist	1.99823010229881
d1_Col_03_Row_28	1	Xist	1.66171663597617
d1_Col_03_Row_29	1	Xist	0
d1_Col_03_Row_31	1	Xist	0
d1_Col_03_Row_33	1	Xist	2.18276248978317
d1_Col_03_Row_34	1	Xist	2.81935885549444
d1_Col_03_Row_35	1	Xist	1.78936674059842
d1_Col_03_Row_37	1	Xist	0
d1_Col_03_Row_39	1	Xist	0
d1_Col_03_Row_40	1	Xist	1.05497489540323
d1_Col_04_Row_1	1	Xist	1.33446469055504
d1_Col_04_Row_2	1	Xist	2.01378516633507
d1_Col_04_Row_3	1	Xist	2.45916689380459
d1_Col_04_Row_4	1	Xist	2.33609572082558
d1_Col_04_Row_5	1	Xist	2.54299313457818
d1_Col_04_Row_6	1	Xist	2.09258451966094
d1_Col_04_Row_7	1	Xist	1.18181483997732
d1_Col_04_Row_8	1	Xist	2.62745374958515
d1_Col_04_Row_11	1	Xist	2.82791921381544
d1_Col_04_Row_12	1	Xist	2.07754548315494
d1_Col_04_Row_13	1	Xist	0.834374271302323
d1_Col_04_Row_14	1	Xist	0
d1_Col_04_Row_15	1	Xist	1.85814881691297
d1_Col_04_Row_17	1	Xist	1.80551046339409
d1_Col_04_Row_18	1	Xist	3.56230660211914
d1_Col_04_Row_19	1	Xist	1.75124753368234
d1_Col_04_Row_20	1	Xist	2.73194737340985
d1_Col_04_Row_21	1	Xist	2.07734978437986
d1_Col_04_Row_22	1	Xist	2.05947169140716
d1_Col_04_Row_23	1	Xist	2.1072005211123
d1_Col_04_Row_24	1	Xist	1.46614651035295
d1_Col_04_Row_27	1	Xist	1.94819657370635
d1_Col_04_Row_28	1	Xist	1.78559066610648
d1_Col_04_Row_29	1	Xist	0.99097938560038
d1_Col_04_Row_30	1	Xist	2.18223903831119
d1_Col_04_Row_32	1	Xist	1.77363347545763
d1_Col_04_Row_33	1	Xist	0
d1_Col_04_Row_34	1	Xist	0
d1_Col_04_Row_35	1	Xist	2.08346696834611
d1_Col_04_Row_37	1	Xist	2.06810456771492
d1_Col_04_Row_38	1	Xist	1.81466553460725
d1_Col_04_Row_39	1	Xist	1.35032321334018
d1_Col_04_Row_40	1	Xist	2.11894045028245
d1_Col_05_Row_1	1	Xist	2.12046417436221
d1_Col_05_Row_3	1	Xist	1.75418854954502
d1_Col_05_Row_4	1	Xist	2.08513969200713
d1_Col_05_Row_5	1	Xist	0.974060351243435
d1_Col_05_Row_6	1	Xist	1.78577679761207
d1_Col_05_Row_8	1	Xist	2.18051388328163
d1_Col_05_Row_10	1	Xist	0
d1_Col_05_Row_13	1	Xist	1.14387094797152
d1_Col_05_Row_14	1	Xist	0
d1_Col_05_Row_15	1	Xist	1.42092424976016
d1_Col_05_Row_17	1	Xist	0
d1_Col_05_Row_18	1	Xist	1.72218295537911
d1_Col_05_Row_19	1	Xist	2.30122081100071
d1_Col_05_Row_21	1	Xist	1.46453127502366
d1_Col_05_Row_22	1	Xist	1.74903642993466
d1_Col_05_Row_23	1	Xist	0
d1_Col_05_Row_24	1	Xist	0.992405716811385
d1_Col_05_Row_27	1	Xist	2.10728729075787
d1_Col_05_Row_28	1	Xist	2.36483259964055
d1_Col_05_Row_29	1	Xist	0
d1_Col_05_Row_30	1	Xist	0
d1_Col_05_Row_31	1	Xist	2.68582595321221
d1_Col_05_Row_32	1	Xist	1.74013234391233
d1_Col_05_Row_33	1	Xist	0
d1_Col_05_Row_34	1	Xist	3.10009430174637
d1_Col_05_Row_35	1	Xist	1.8072879112643
d1_Col_05_Row_37	1	Xist	1.87438676645189
d1_Col_05_Row_38	1	Xist	0
d1_Col_05_Row_39	1	Xist	1.89354922041293
d1_Col_05_Row_40	1	Xist	1.28778973428782
d1_Col_06_Row_1	1	Xist	2.26097831820995
d1_Col_06_Row_2	1	Xist	0
d1_Col_06_Row_4	1	Xist	2.20168477947051
d1_Col_06_Row_5	1	Xist	1.24881790108354
d1_Col_06_Row_6	1	Xist	2.59993573296479
d1_Col_06_Row_7	1	Xist	2.22078620238972
d1_Col_06_Row_8	1	Xist	0
d1_Col_06_Row_10	1	Xist	2.77563640144283
d1_Col_06_Row_11	1	Xist	2.80102438239502
d1_Col_06_Row_13	1	Xist	0
d1_Col_06_Row_14	1	Xist	1.83382336161162
d1_Col_06_Row_15	1	Xist	0.882926148207671
d1_Col_06_Row_16	1	Xist	1.96829988590696
d1_Col_06_Row_17	1	Xist	1.94657169961554
d1_Col_06_Row_18	1	Xist	1.39975208496589
d1_Col_06_Row_19	1	Xist	0
d1_Col_06_Row_20	1	Xist	1.89414659410064
d1_Col_06_Row_21	1	Xist	2.33398881807236
d1_Col_06_Row_22	1	Xist	2.79365939958886
d1_Col_06_Row_23	1	Xist	1.90729076332311
d1_Col_06_Row_24	1	Xist	2.26171035624883
d1_Col_06_Row_25	1	Xist	2.41406589010412
d1_Col_06_Row_28	1	Xist	2.50544099357945
d1_Col_06_Row_30	1	Xist	1.71384949622523
d1_Col_06_Row_31	1	Xist	2.54814169281795
d1_Col_06_Row_32	1	Xist	1.83206660558367
d1_Col_06_Row_33	1	Xist	0
d1_Col_06_Row_35	1	Xist	1.37538411760744
d1_Col_06_Row_37	1	Xist	1.36446230328401
d1_Col_06_Row_38	1	Xist	2.58697157905135
d1_Col_06_Row_39	1	Xist	2.08991212459634
d1_Col_06_Row_40	1	Xist	0
d1_Col_07_Row_1	1	Xist	1.97563709165096
d1_Col_07_Row_2	1	Xist	1.81834866683849
d1_Col_07_Row_4	1	Xist	1.53816862800826
d1_Col_07_Row_5	1	Xist	2.65186647370704
d1_Col_07_Row_6	1	Xist	0
d1_Col_07_Row_7	1	Xist	2.16193857138566
d1_Col_07_Row_8	1	Xist	2.93497075222917
d1_Col_07_Row_10	1	Xist	2.79340303872517
d1_Col_07_Row_12	1	Xist	2.15631996683685
d1_Col_07_Row_13	1	Xist	0
d1_Col_07_Row_14	1	Xist	3.40172770962263
d1_Col_07_Row_15	1	Xist	0
d1_Col_07_Row_16	1	Xist	2.07359670991453
d1_Col_07_Row_17	1	Xist	3.01999381029953
d1_Col_07_Row_18	1	Xist	1.82205546446927
d1_Col_07_Row_19	1	Xist	1.89346736303944
d1_Col_07_Row_20	1	Xist	2.14960657209914
d1_Col_07_Row_21	1	Xist	2.32155964975421
d1_Col_07_Row_22	1	Xist	0.84874319970657
d1_Col_07_Row_23	1	Xist	1.06773644934794
d1_Col_07_Row_24	1	Xist	2.85081268015286
d1_Col_07_Row_25	1	Xist	1.52608130351036
d1_Col_07_Row_27	1	Xist	0
d1_Col_07_Row_28	1	Xist	2.46581588840486
d1_Col_07_Row_29	1	Xist	1.14488500240475
d1_Col_07_Row_30	1	Xist	3.03377863468691
d1_Col_07_Row_31	1	Xist	3.05718786261625
d1_Col_07_Row_32	1	Xist	2.2195719931238
d1_Col_07_Row_33	1	Xist	0
d1_Col_07_Row_35	1	Xist	0
d1_Col_07_Row_37	1	Xist	1.98303314712827
d1_Col_07_Row_38	1	Xist	1.64995084202693
d1_Col_07_Row_39	1	Xist	1.2917279853856
d1_Col_07_Row_40	1	Xist	3.34713275580537
d1_Col_08_Row_1	1	Xist	1.69372949527478
d1_Col_08_Row_2	1	Xist	2.73618742048322
d1_Col_08_Row_4	1	Xist	2.44595166162565
d1_Col_08_Row_5	1	Xist	0
d1_Col_08_Row_6	1	Xist	2.0771989217404
d1_Col_08_Row_7	1	Xist	2.78356910194451
d1_Col_08_Row_8	1	Xist	1.80660872154712
d1_Col_08_Row_9	1	Xist	1.31065601702078
d1_Col_08_Row_11	1	Xist	0
d1_Col_08_Row_12	1	Xist	0.826453464282459
d1_Col_08_Row_13	1	Xist	1.82411679407625
d1_Col_08_Row_15	1	Xist	2.32307277722331
d1_Col_08_Row_17	1	Xist	0
d1_Col_08_Row_18	1	Xist	1.3963543844653
d1_Col_08_Row_19	1	Xist	1.58108066815939
d1_Col_08_Row_20	1	Xist	2.31512914514878
d1_Col_08_Row_21	1	Xist	0
d1_Col_08_Row_22	1	Xist	1.61551511730579
d1_Col_08_Row_23	1	Xist	1.82411577189779
d1_Col_08_Row_24	1	Xist	0.955878516639506
d1_Col_08_Row_25	1	Xist	1.98375789334877
d1_Col_08_Row_27	1	Xist	0
d1_Col_08_Row_28	1	Xist	0
d1_Col_08_Row_29	1	Xist	0
d1_Col_08_Row_31	1	Xist	1.69749768425877
d1_Col_08_Row_32	1	Xist	2.42662568045689
d1_Col_08_Row_33	1	Xist	1.17414188943074
d1_Col_08_Row_34	1	Xist	3.05911380695576
d1_Col_08_Row_35	1	Xist	1.17892988661072
d1_Col_08_Row_37	1	Xist	0
d1_Col_08_Row_38	1	Xist	0
d1_Col_08_Row_39	1	Xist	0
d1_Col_08_Row_40	1	Xist	2.58438577950419
d1_Col_09_Row_1	1	Xist	1.26460617732724
d1_Col_09_Row_2	1	Xist	1.63580309111789
d1_Col_09_Row_3	1	Xist	1.74162788211097
d1_Col_09_Row_4	1	Xist	0
d1_Col_09_Row_5	1	Xist	1.70983592813452
d1_Col_09_Row_6	1	Xist	0
d1_Col_09_Row_7	1	Xist	1.03949033513379
d1_Col_09_Row_8	1	Xist	2.7287778254541
d1_Col_09_Row_9	1	Xist	1.6419119220065
d1_Col_09_Row_10	1	Xist	2.74160908598608
d1_Col_09_Row_11	1	Xist	2.39458877782826
d1_Col_09_Row_16	1	Xist	1.264892638251
d1_Col_09_Row_18	1	Xist	0
d1_Col_09_Row_19	1	Xist	2.8373767390326
d1_Col_09_Row_20	1	Xist	1.50662368844693
d1_Col_09_Row_21	1	Xist	0
d1_Col_09_Row_22	1	Xist	1.33205434327804
d1_Col_09_Row_23	1	Xist	2.5236319910223
d1_Col_09_Row_24	1	Xist	1.74353003978047
d1_Col_09_Row_25	1	Xist	0
d1_Col_09_Row_27	1	Xist	1.9116684032187
d1_Col_09_Row_28	1	Xist	2.73711034953457
d1_Col_09_Row_29	1	Xist	2.40401264253986
d1_Col_09_Row_30	1	Xist	0
d1_Col_09_Row_32	1	Xist	1.9708893065195
d1_Col_09_Row_34	1	Xist	2.53003642139563
d1_Col_09_Row_35	1	Xist	0
d1_Col_09_Row_36	1	Xist	0
d1_Col_09_Row_37	1	Xist	2.26252381470504
d1_Col_09_Row_38	1	Xist	2.59540578831845
d1_Col_09_Row_39	1	Xist	2.22610439331561
d1_Col_10_Row_1	1	Xist	2.66942861812857
d1_Col_10_Row_2	1	Xist	1.11837460409388
d1_Col_10_Row_3	1	Xist	0.916642516665389
d1_Col_10_Row_4	1	Xist	1.80902052375939
d1_Col_10_Row_5	1	Xist	2.22120366223147
d1_Col_10_Row_6	1	Xist	1.98985989668893
d1_Col_10_Row_7	1	Xist	1.4418361843411
d1_Col_10_Row_8	1	Xist	1.44264294008604
d1_Col_10_Row_9	1	Xist	1.91551630942575
d1_Col_10_Row_10	1	Xist	1.88969178920874
d1_Col_10_Row_11	1	Xist	1.85080922091611
d1_Col_10_Row_13	1	Xist	1.46116064999112
d1_Col_10_Row_14	1	Xist	2.11993379631741
d1_Col_10_Row_15	1	Xist	2.41619648387553
d1_Col_10_Row_16	1	Xist	2.19102515236159
d1_Col_10_Row_17	1	Xist	1.91080193714139
d1_Col_10_Row_19	1	Xist	2.24705502900264
d1_Col_10_Row_20	1	Xist	2.16792884848785
d1_Col_10_Row_21	1	Xist	2.33252489037263
d1_Col_10_Row_22	1	Xist	0.776702460358213
d1_Col_10_Row_24	1	Xist	2.43348704244525
d1_Col_10_Row_25	1	Xist	2.23124780215994
d1_Col_10_Row_27	1	Xist	0
d1_Col_10_Row_28	1	Xist	1.01915097418778
d1_Col_10_Row_29	1	Xist	1.72315615330861
d1_Col_10_Row_30	1	Xist	0
d1_Col_10_Row_31	1	Xist	2.2600132234118
d1_Col_10_Row_32	1	Xist	0
d1_Col_10_Row_33	1	Xist	2.13918968106574
d1_Col_10_Row_34	1	Xist	3.0634212929179
d1_Col_10_Row_35	1	Xist	1.81973024958769
d1_Col_10_Row_36	1	Xist	0
d1_Col_10_Row_37	1	Xist	0
d1_Col_10_Row_38	1	Xist	2.21263109027754
d1_Col_10_Row_39	1	Xist	2.51633087352249
d1_Col_10_Row_40	1	Xist	0
d1_Col_01_Row_1	1	Snhg11	2.42476506217922
d1_Col_01_Row_2	1	Snhg11	0.792721203853485
d1_Col_01_Row_3	1	Snhg11	2.38296795614156
d1_Col_01_Row_4	1	Snhg11	0
d1_Col_01_Row_5	1	Snhg11	1.43855668014888
d1_Col_01_Row_6	1	Snhg11	1.85428792853509
d1_Col_01_Row_7	1	Snhg11	2.19813806649035
d1_Col_01_Row_8	1	Snhg11	2.56556234011467
d1_Col_01_Row_10	1	Snhg11	1.62832451425923
d1_Col_01_Row_11	1	Snhg11	2.44283080595984
d1_Col_01_Row_12	1	Snhg11	2.22124342832189
d1_Col_01_Row_14	1	Snhg11	2.13697230028081
d1_Col_01_Row_15	1	Snhg11	1.94743756543937
d1_Col_01_Row_16	1	Snhg11	1.91569022660275
d1_Col_01_Row_18	1	Snhg11	0
d1_Col_01_Row_19	1	Snhg11	2.63573176813594
d1_Col_01_Row_20	1	Snhg11	0
d1_Col_01_Row_22	1	Snhg11	1.73081959681525
d1_Col_01_Row_23	1	Snhg11	0
d1_Col_01_Row_24	1	Snhg11	0
d1_Col_01_Row_25	1	Snhg11	0
d1_Col_01_Row_27	1	Snhg11	0.833646202967078
d1_Col_01_Row_28	1	Snhg11	1.40916173291155
d1_Col_01_Row_30	1	Snhg11	0
d1_Col_01_Row_31	1	Snhg11	2.37634717501693
d1_Col_01_Row_32	1	Snhg11	1.21191351780763
d1_Col_01_Row_34	1	Snhg11	1.98629832335331
d1_Col_01_Row_35	1	Snhg11	2.02372747115046
d1_Col_01_Row_37	1	Snhg11	1.51530987230445
d1_Col_01_Row_38	1	Snhg11	1.53340553626837
d1_Col_01_Row_39	1	Snhg11	0
d1_Col_01_Row_40	1	Snhg11	2.24582345606185
d1_Col_02_Row_1	1	Snhg11	2.23806210715185
d1_Col_02_Row_2	1	Snhg11	0
d1_Col_02_Row_3	1	Snhg11	2.26625028919806
d1_Col_02_Row_4	1	Snhg11	2.08840996730366
d1_Col_02_Row_5	1	Snhg11	2.35683830760868
d1_Col_02_Row_6	1	Snhg11	2.49441322416325
d1_Col_02_Row_7	1	Snhg11	2.21570678823134
d1_Col_02_Row_8	1	Snhg11	0
d1_Col_02_Row_11	1	Snhg11	2.21292583533693
d1_Col_02_Row_12	1	Snhg11	1.88706227538472
d1_Col_02_Row_14	1	Snhg11	2.20423335515472
d1_Col_02_Row_15	1	Snhg11	0
d1_Col_02_Row_17	1	Snhg11	1.7850571746816
d1_Col_02_Row_19	1	Snhg11	0
d1_Col_02_Row_20	1	Snhg11	0
d1_Col_02_Row_21	1	Snhg11	0
d1_Col_02_Row_22	1	Snhg11	0.997976690346711
d1_Col_02_Row_23	1	Snhg11	2.18506615186411
d1_Col_02_Row_24	1	Snhg11	2.38338915888702
d1_Col_02_Row_25	1	Snhg11	2.07295991021457
d1_Col_02_Row_27	1	Snhg11	0
d1_Col_02_Row_28	1	Snhg11	2.06511398019094
d1_Col_02_Row_29	1	Snhg11	1.95253542936959
d1_Col_02_Row_31	1	Snhg11	1.36623665778545
d1_Col_02_Row_33	1	Snhg11	1.0541036863922
d1_Col_02_Row_34	1	Snhg11	1.85432244152356
d1_Col_02_Row_35	1	Snhg11	2.14271879601158
d1_Col_02_Row_37	1	Snhg11	1.94191932385236
d1_Col_02_Row_38	1	Snhg11	2.17972531676404
d1_Col_02_Row_39	1	Snhg11	0
d1_Col_03_Row_1	1	Snhg11	2.3338918719234
d1_Col_03_Row_2	1	Snhg11	2.50801389446432
d1_Col_03_Row_3	1	Snhg11	2.00302021723209
d1_Col_03_Row_4	1	Snhg11	1.91599476186777
d1_Col_03_Row_5	1	Snhg11	2.62537920733097
d1_Col_03_Row_6	1	Snhg11	0
d1_Col_03_Row_7	1	Snhg11	1.69428083316178
d1_Col_03_Row_8	1	Snhg11	0
d1_Col_03_Row_10	1	Snhg11	1.63053779887134
d1_Col_03_Row_11	1	Snhg11	1.60242049751944
d1_Col_03_Row_12	1	Snhg11	2.52688881399459
d1_Col_03_Row_13	1	Snhg11	0
d1_Col_03_Row_14	1	Snhg11	0
d1_Col_03_Row_15	1	Snhg11	1.99082997412277
d1_Col_03_Row_16	1	Snhg11	2.44527024458791
d1_Col_03_Row_17	1	Snhg11	0
d1_Col_03_Row_18	1	Snhg11	1.29421352516308
d1_Col_03_Row_19	1	Snhg11	2.5319573147534
d1_Col_03_Row_20	1	Snhg11	1.98546238402036
d1_Col_03_Row_21	1	Snhg11	2.31394680210363
d1_Col_03_Row_22	1	Snhg11	1.95650801905062
d1_Col_03_Row_23	1	Snhg11	1.9248155202931
d1_Col_03_Row_24	1	Snhg11	1.05133117581259
d1_Col_03_Row_25	1	Snhg11	0
d1_Col_03_Row_27	1	Snhg11	2.24811912523164
d1_Col_03_Row_28	1	Snhg11	1.87976325222643
d1_Col_03_Row_29	1	Snhg11	2.01389029086113
d1_Col_03_Row_31	1	Snhg11	1.78982511868657
d1_Col_03_Row_33	1	Snhg11	2.38773852886031
d1_Col_03_Row_34	1	Snhg11	2.24141460512003
d1_Col_03_Row_35	1	Snhg11	1.72359398090975
d1_Col_03_Row_37	1	Snhg11	0
d1_Col_03_Row_39	1	Snhg11	1.91591990430012
d1_Col_03_Row_40	1	Snhg11	0
d1_Col_04_Row_1	1	Snhg11	1.54819575635042
d1_Col_04_Row_2	1	Snhg11	2.40919345519442
d1_Col_04_Row_3	1	Snhg11	1.33222261164312
d1_Col_04_Row_4	1	Snhg11	1.61019137178182
d1_Col_04_Row_5	1	Snhg11	2.04507760773191
d1_Col_04_Row_6	1	Snhg11	0.801914105801672
d1_Col_04_Row_7	1	Snhg11	1.18181483997732
d1_Col_04_Row_8	1	Snhg11	1.06360148985503
d1_Col_04_Row_11	1	Snhg11	1.87880987818372
d1_Col_04_Row_12	1	Snhg11	1.3928687807581
d1_Col_04_Row_13	1	Snhg11	0
d1_Col_04_Row_14	1	Snhg11	2.14050856687266
d1_Col_04_Row_15	1	Snhg11	1.66959522136469
d1_Col_04_Row_17	1	Snhg11	0
d1_Col_04_Row_18	1	Snhg11	2.29631465869391
d1_Col_04_Row_19	1	Snhg11	1.55172363504648
d1_Col_04_Row_20	1	Snhg11	2.28967876737439
d1_Col_04_Row_21	1	Snhg11	2.19299935392108
d1_Col_04_Row_22	1	Snhg11	0
d1_Col_04_Row_23	1	Snhg11	0
d1_Col_04_Row_24	1	Snhg11	1.46614651035295
d1_Col_04_Row_27	1	Snhg11	2.02656152958071
d1_Col_04_Row_28	1	Snhg11	0
d1_Col_04_Row_29	1	Snhg11	2.15140343699071
d1_Col_04_Row_30	1	Snhg11	0
d1_Col_04_Row_32	1	Snhg11	1.03059352589781
d1_Col_04_Row_33	1	Snhg11	0.922563412869299
d1_Col_04_Row_34	1	Snhg11	0.779039051515436
d1_Col_04_Row_35	1	Snhg11	0
d1_Col_04_Row_37	1	Snhg11	1.54544574992061
d1_Col_04_Row_38	1	Snhg11	0
d1_Col_04_Row_39	1	Snhg11	1.35032321334018
d1_Col_04_Row_40	1	Snhg11	0
d1_Col_05_Row_1	1	Snhg11	1.04431853040793
d1_Col_05_Row_3	1	Snhg11	1.58190497129464
d1_Col_05_Row_4	1	Snhg11	1.80442580291747
d1_Col_05_Row_5	1	Snhg11	1.41930488980341
d1_Col_05_Row_6	1	Snhg11	2.43342202304765
d1_Col_05_Row_8	1	Snhg11	1.0996682247102
d1_Col_05_Row_10	1	Snhg11	1.54522335991604
d1_Col_05_Row_13	1	Snhg11	2.26003321532385
d1_Col_05_Row_14	1	Snhg11	1.95452233699136
d1_Col_05_Row_15	1	Snhg11	0
d1_Col_05_Row_17	1	Snhg11	0
d1_Col_05_Row_18	1	Snhg11	1.61538465714585
d1_Col_05_Row_19	1	Snhg11	0.646653631428446
d1_Col_05_Row_21	1	Snhg11	1.72644356120518
d1_Col_05_Row_22	1	Snhg11	2.14230735574219
d1_Col_05_Row_23	1	Snhg11	1.39023050265817
d1_Col_05_Row_24	1	Snhg11	0
d1_Col_05_Row_27	1	Snhg11	1.46578850236244
d1_Col_05_Row_28	1	Snhg11	1.41014458955687
d1_Col_05_Row_29	1	Snhg11	0.896085861991003
d1_Col_05_Row_30	1	Snhg11	1.73489250108629
d1_Col_05_Row_31	1	Snhg11	2.57693720246369
d1_Col_05_Row_32	1	Snhg11	1.11372679152115
d1_Col_05_Row_33	1	Snhg11	1.43133714579957
d1_Col_05_Row_34	1	Snhg11	1.75526448508146
d1_Col_05_Row_35	1	Snhg11	2.0638686379534
d1_Col_05_Row_37	1	Snhg11	0.92367710677785
d1_Col_05_Row_38	1	Snhg11	2.03332336359419
d1_Col_05_Row_39	1	Snhg11	2.19179568472333
d1_Col_05_Row_40	1	Snhg11	1.57747948684528
d1_Col_06_Row_1	1	Snhg11	2.39163559107507
d1_Col_06_Row_2	1	Snhg11	0
d1_Col_06_Row_4	1	Snhg11	2.74742647377179
d1_Col_06_Row_5	1	Snhg11	1.24881790108354
d1_Col_06_Row_6	1	Snhg11	2.73794076736563
d1_Col_06_Row_7	1	Snhg11	2.07060556133098
d1_Col_06_Row_8	1	Snhg11	0
d1_Col_06_Row_10	1	Snhg11	0
d1_Col_06_Row_11	1	Snhg11	2.43874353048822
d1_Col_06_Row_13	1	Snhg11	0
d1_Col_06_Row_14	1	Snhg11	1.15960402033822
d1_Col_06_Row_15	1	Snhg11	1.97275265798424
d1_Col_06_Row_16	1	Snhg11	1.38003390094052
d1_Col_06_Row_17	1	Snhg11	2.4380690050094
d1_Col_06_Row_18	1	Snhg11	2.03929663506868
d1_Col_06_Row_19	1	Snhg11	2.22165800651154
d1_Col_06_Row_20	1	Snhg11	2.17026724612557
d1_Col_06_Row_21	1	Snhg11	1.06961054236305
d1_Col_06_Row_22	1	Snhg11	1.03559644171147
d1_Col_06_Row_23	1	Snhg11	2.08158617300102
d1_Col_06_Row_24	1	Snhg11	2.52386987857409
d1_Col_06_Row_25	1	Snhg11	1.9402795130795
d1_Col_06_Row_28	1	Snhg11	2.41344783326946
d1_Col_06_Row_30	1	Snhg11	1.97325892014293
d1_Col_06_Row_31	1	Snhg11	2.31016012461558
d1_Col_06_Row_32	1	Snhg11	1.83206660558367
d1_Col_06_Row_33	1	Snhg11	1.56754085845596
d1_Col_06_Row_35	1	Snhg11	1.76220426131467
d1_Col_06_Row_37	1	Snhg11	2.08919483093788
d1_Col_06_Row_38	1	Snhg11	2.28706425121551
d1_Col_06_Row_39	1	Snhg11	0
d1_Col_06_Row_40	1	Snhg11	1.44814862156616
d1_Col_07_Row_1	1	Snhg11	0
d1_Col_07_Row_2	1	Snhg11	2.13937298060208
d1_Col_07_Row_4	1	Snhg11	1.41740248857409
d1_Col_07_Row_5	1	Snhg11	2.27300845411014
d1_Col_07_Row_6	1	Snhg11	2.62084795459113
d1_Col_07_Row_7	1	Snhg11	1.42235020951833
d1_Col_07_Row_8	1	Snhg11	0
d1_Col_07_Row_10	1	Snhg11	0
d1_Col_07_Row_12	1	Snhg11	0
d1_Col_07_Row_13	1	Snhg11	1.85999645618138
d1_Col_07_Row_14	1	Snhg11	1.86347566361733
d1_Col_07_Row_15	1	Snhg11	2.15566893711089
d1_Col_07_Row_16	1	Snhg11	2.573750965226
d1_Col_07_Row_17	1	Snhg11	2.30503696371201
d1_Col_07_Row_18	1	Snhg11	2.17058809061675
d1_Col_07_Row_19	1	Snhg11	1.72014242805872
d1_Col_07_Row_20	1	Snhg11	0
d1_Col_07_Row_21	1	Snhg11	1.03890629652767
d1_Col_07_Row_22	1	Snhg11	1.5723371346439
d1_Col_07_Row_23	1	Snhg11	0
d1_Col_07_Row_24	1	Snhg11	1.99726001170502
d1_Col_07_Row_25	1	Snhg11	1.52608130351036
d1_Col_07_Row_27	1	Snhg11	2.14784911564061
d1_Col_07_Row_28	1	Snhg11	1.84222924883466
d1_Col_07_Row_29	1	Snhg11	2.85357609627513
d1_Col_07_Row_30	1	Snhg11	2.13765755688367
d1_Col_07_Row_31	1	Snhg11	2.57026244210467
d1_Col_07_Row_32	1	Snhg11	0
d1_Col_07_Row_33	1	Snhg11	0
d1_Col_07_Row_35	1	Snhg11	1.10040904214536
d1_Col_07_Row_37	1	Snhg11	0
d1_Col_07_Row_38	1	Snhg11	0
d1_Col_07_Row_39	1	Snhg11	2.14712379169899
d1_Col_07_Row_40	1	Snhg11	2.07187999647622
d1_Col_08_Row_1	1	Snhg11	2.14659568251376
d1_Col_08_Row_2	1	Snhg11	2.56463918648249
d1_Col_08_Row_4	1	Snhg11	0
d1_Col_08_Row_5	1	Snhg11	0
d1_Col_08_Row_6	1	Snhg11	2.61451634633499
d1_Col_08_Row_7	1	Snhg11	1.89630847970719
d1_Col_08_Row_8	1	Snhg11	0
d1_Col_08_Row_9	1	Snhg11	0
d1_Col_08_Row_11	1	Snhg11	0
d1_Col_08_Row_12	1	Snhg11	1.54697508544695
d1_Col_08_Row_13	1	Snhg11	0
d1_Col_08_Row_15	1	Snhg11	0
d1_Col_08_Row_17	1	Snhg11	0
d1_Col_08_Row_18	1	Snhg11	2.2463307986536
d1_Col_08_Row_19	1	Snhg11	1.94249688076951
d1_Col_08_Row_20	1	Snhg11	0.907928977730701
d1_Col_08_Row_21	1	Snhg11	1.04558820797156
d1_Col_08_Row_22	1	Snhg11	1.38030077836318
d1_Col_08_Row_23	1	Snhg11	0
d1_Col_08_Row_24	1	Snhg11	0
d1_Col_08_Row_25	1	Snhg11	0
d1_Col_08_Row_27	1	Snhg11	0
d1_Col_08_Row_28	1	Snhg11	0
d1_Col_08_Row_29	1	Snhg11	0
d1_Col_08_Row_31	1	Snhg11	1.87067405444693
d1_Col_08_Row_32	1	Snhg11	2.33425863154978
d1_Col_08_Row_33	1	Snhg11	1.26519595593311
d1_Col_08_Row_34	1	Snhg11	2.83067286609298
d1_Col_08_Row_35	1	Snhg11	1.63643866184412
d1_Col_08_Row_37	1	Snhg11	2.35033453143267
d1_Col_08_Row_38	1	Snhg11	0
d1_Col_08_Row_39	1	Snhg11	1.83862292286129
d1_Col_08_Row_40	1	Snhg11	2.69610245533748
d1_Col_09_Row_1	1	Snhg11	1.89905219802388
d1_Col_09_Row_2	1	Snhg11	2.2024042978282
d1_Col_09_Row_3	1	Snhg11	1.78659732880813
d1_Col_09_Row_4	1	Snhg11	1.71758621293912
d1_Col_09_Row_5	1	Snhg11	2.18127263011276
d1_Col_09_Row_6	1	Snhg11	1.33066319568121
d1_Col_09_Row_7	1	Snhg11	2.08070966546462
d1_Col_09_Row_8	1	Snhg11	1.98430434427618
d1_Col_09_Row_9	1	Snhg11	1.7368363210721
d1_Col_09_Row_10	1	Snhg11	2.08323990303211
d1_Col_09_Row_11	1	Snhg11	2.1460707793731
d1_Col_09_Row_16	1	Snhg11	1.264892638251
d1_Col_09_Row_18	1	Snhg11	0
d1_Col_09_Row_19	1	Snhg11	2.50710469203556
d1_Col_09_Row_20	1	Snhg11	0
d1_Col_09_Row_21	1	Snhg11	2.15244829911372
d1_Col_09_Row_22	1	Snhg11	1.05078548487646
d1_Col_09_Row_23	1	Snhg11	2.2904768110854
d1_Col_09_Row_24	1	Snhg11	2.41852072826019
d1_Col_09_Row_25	1	Snhg11	0
d1_Col_09_Row_27	1	Snhg11	2.05627305509665
d1_Col_09_Row_28	1	Snhg11	2.43687518795807
d1_Col_09_Row_29	1	Snhg11	2.02619308216724
d1_Col_09_Row_30	1	Snhg11	2.05268122286476
d1_Col_09_Row_32	1	Snhg11	1.94125767294272
d1_Col_09_Row_34	1	Snhg11	1.73072245255335
d1_Col_09_Row_35	1	Snhg11	0
d1_Col_09_Row_36	1	Snhg11	0
d1_Col_09_Row_37	1	Snhg11	2.15843510885722
d1_Col_09_Row_38	1	Snhg11	2.24025938444957
d1_Col_09_Row_39	1	Snhg11	0
d1_Col_10_Row_1	1	Snhg11	2.24500667394549
d1_Col_10_Row_2	1	Snhg11	2.60357697619975
d1_Col_10_Row_3	1	Snhg11	1.35718654261071
d1_Col_10_Row_4	1	Snhg11	0
d1_Col_10_Row_5	1	Snhg11	1.12232339519128
d1_Col_10_Row_6	1	Snhg11	2.13832366208265
d1_Col_10_Row_7	1	Snhg11	1.8007465587456
d1_Col_10_Row_8	1	Snhg11	1.44264294008604
d1_Col_10_Row_9	1	Snhg11	1.56987866797919
d1_Col_10_Row_10	1	Snhg11	0.900960890958468
d1_Col_10_Row_11	1	Snhg11	1.93684466674423
d1_Col_10_Row_13	1	Snhg11	1.75461576840923
d1_Col_10_Row_14	1	Snhg11	1.93802013708696
d1_Col_10_Row_15	1	Snhg11	1.06450885691545
d1_Col_10_Row_16	1	Snhg11	2.16126169942785
d1_Col_10_Row_17	1	Snhg11	1.78763728288757
d1_Col_10_Row_19	1	Snhg11	2.18941420210788
d1_Col_10_Row_20	1	Snhg11	1.69666832489286
d1_Col_10_Row_21	1	Snhg11	0
d1_Col_10_Row_22	1	Snhg11	1.70586521478184
d1_Col_10_Row_24	1	Snhg11	2.46616312908935
d1_Col_10_Row_25	1	Snhg11	2.33217387222454
d1_Col_10_Row_27	1	Snhg11	1.49186547217049
d1_Col_10_Row_28	1	Snhg11	0
d1_Col_10_Row_29	1	Snhg11	2.5290617916025
d1_Col_10_Row_30	1	Snhg11	1.45200145057953
d1_Col_10_Row_31	1	Snhg11	0
d1_Col_10_Row_32	1	Snhg11	0
d1_Col_10_Row_33	1	Snhg11	2.4386407795682
d1_Col_10_Row_34	1	Snhg11	2.15295901004097
d1_Col_10_Row_35	1	Snhg11	1.52522834086352
d1_Col_10_Row_36	1	Snhg11	0
d1_Col_10_Row_37	1	Snhg11	0
d1_Col_10_Row_38	1	Snhg11	2.13021684432962
d1_Col_10_Row_39	1	Snhg11	2.28119590165894
d1_Col_10_Row_40	1	Snhg11	1.78366506959844
d1_Col_01_Row_1	1	Nanog	0
d1_Col_01_Row_2	1	Nanog	1.05726325853584
d1_Col_01_Row_3	1	Nanog	2.173236958289
d1_Col_01_Row_4	1	Nanog	1.86470670657239
d1_Col_01_Row_5	1	Nanog	1.15306610269931
d1_Col_01_Row_6	1	Nanog	1.71825714077137
d1_Col_01_Row_7	1	Nanog	0
d1_Col_01_Row_8	1	Nanog	0
d1_Col_01_Row_10	1	Nanog	0
d1_Col_01_Row_11	1	Nanog	0
d1_Col_01_Row_12	1	Nanog	0
d1_Col_01_Row_14	1	Nanog	0
d1_Col_01_Row_15	1	Nanog	1.4800107016632
d1_Col_01_Row_16	1	Nanog	1.71472283823516
d1_Col_01_Row_18	1	Nanog	2.13403031747697
d1_Col_01_Row_19	1	Nanog	0
d1_Col_01_Row_20	1	Nanog	2.05042425848712
d1_Col_01_Row_22	1	Nanog	0.577398808462688
d1_Col_01_Row_23	1	Nanog	1.84574106211778
d1_Col_01_Row_24	1	Nanog	1.84593545322616
d1_Col_01_Row_25	1	Nanog	0
d1_Col_01_Row_27	1	Nanog	0
d1_Col_01_Row_28	1	Nanog	1.70164382678944
d1_Col_01_Row_30	1	Nanog	0
d1_Col_01_Row_31	1	Nanog	0
d1_Col_01_Row_32	1	Nanog	0
d1_Col_01_Row_34	1	Nanog	0
d1_Col_01_Row_35	1	Nanog	0
d1_Col_01_Row_37	1	Nanog	0.798851219482294
d1_Col_01_Row_38	1	Nanog	0
d1_Col_01_Row_39	1	Nanog	1.56946624125605
d1_Col_01_Row_40	1	Nanog	1.62537538958308
d1_Col_02_Row_1	1	Nanog	1.57068147732537
d1_Col_02_Row_2	1	Nanog	0
d1_Col_02_Row_3	1	Nanog	2.39825632759574
d1_Col_02_Row_4	1	Nanog	0
d1_Col_02_Row_5	1	Nanog	2.20636557754642
d1_Col_02_Row_6	1	Nanog	2.23591263085062
d1_Col_02_Row_7	1	Nanog	0
d1_Col_02_Row_8	1	Nanog	0
d1_Col_02_Row_11	1	Nanog	2.03816247319847
d1_Col_02_Row_12	1	Nanog	0
d1_Col_02_Row_14	1	Nanog	0
d1_Col_02_Row_15	1	Nanog	2.26298420774163
d1_Col_02_Row_17	1	Nanog	1.61251341383156
d1_Col_02_Row_19	1	Nanog	2.39217075227251
d1_Col_02_Row_20	1	Nanog	1.33625440116256
d1_Col_02_Row_21	1	Nanog	2.27866237926045
d1_Col_02_Row_22	1	Nanog	0.997976690346711
d1_Col_02_Row_23	1	Nanog	0
d1_Col_02_Row_24	1	Nanog	1.95280221818614
d1_Col_02_Row_25	1	Nanog	1.24934945301157
d1_Col_02_Row_27	1	Nanog	1.11416939902074
d1_Col_02_Row_28	1	Nanog	1.97579917119755
d1_Col_02_Row_29	1	Nanog	2.0972771120378
d1_Col_02_Row_31	1	Nanog	1.83071749927685
d1_Col_02_Row_33	1	Nanog	0
d1_Col_02_Row_34	1	Nanog	2.27647834851133
d1_Col_02_Row_35	1	Nanog	1.84480415080331
d1_Col_02_Row_37	1	Nanog	1.53481722039683
d1_Col_02_Row_38	1	Nanog	1.58619453266266
d1_Col_02_Row_39	1	Nanog	1.09973031615433
d1_Col_03_Row_1	1	Nanog	2.09236112370708
d1_Col_03_Row_2	1	Nanog	1.90997993401059
d1_Col_03_Row_3	1	Nanog	2.26987040884303
d1_Col_03_Row_4	1	Nanog	1.80835332978187
d1_Col_03_Row_5	1	Nanog	2.83211422352503
d1_Col_03_Row_6	1	Nanog	1.93863099890179
d1_Col_03_Row_7	1	Nanog	0
d1_Col_03_Row_8	1	Nanog	1.75965572661912
d1_Col_03_Row_10	1	Nanog	2.57564647880483
d1_Col_03_Row_11	1	Nanog	1.89799215893399
d1_Col_03_Row_12	1	Nanog	0
d1_Col_03_Row_13	1	Nanog	0.976930705920243
d1_Col_03_Row_14	1	Nanog	1.3756898334552
d1_Col_03_Row_15	1	Nanog	1.99082997412277
d1_Col_03_Row_16	1	Nanog	0
d1_Col_03_Row_17	1	Nanog	2.19902803492912
d1_Col_03_Row_18	1	Nanog	0
d1_Col_03_Row_19	1	Nanog	1.18014348496707
d1_Col_03_Row_20	1	Nanog	0.953066699642235
d1_Col_03_Row_21	1	Nanog	2.26589003285849
d1_Col_03_Row_22	1	Nanog	1.08578416156624
d1_Col_03_Row_23	1	Nanog	0
d1_Col_03_Row_24	1	Nanog	2.21767883515051
d1_Col_03_Row_25	1	Nanog	2.62006052363928
d1_Col_03_Row_27	1	Nanog	0
d1_Col_03_Row_28	1	Nanog	2.02425155684812
d1_Col_03_Row_29	1	Nanog	1.42426917141792
d1_Col_03_Row_31	1	Nanog	2.05952562036998
d1_Col_03_Row_33	1	Nanog	1.23585823476929
d1_Col_03_Row_34	1	Nanog	0
d1_Col_03_Row_35	1	Nanog	0
d1_Col_03_Row_37	1	Nanog	2.41566554584886
d1_Col_03_Row_39	1	Nanog	2.06563461436867
d1_Col_03_Row_40	1	Nanog	2.35924327325019
d1_Col_04_Row_1	1	Nanog	2.23721990903148
d1_Col_04_Row_2	1	Nanog	0
d1_Col_04_Row_3	1	Nanog	2.06857962705555
d1_Col_04_Row_4	1	Nanog	1.66684927583663
d1_Col_04_Row_5	1	Nanog	1.57571616176487
d1_Col_04_Row_6	1	Nanog	2.05341005296764
d1_Col_04_Row_7	1	Nanog	1.85730215129872
d1_Col_04_Row_8	1	Nanog	0
d1_Col_04_Row_11	1	Nanog	0
d1_Col_04_Row_12	1	Nanog	2.63121635393865
d1_Col_04_Row_13	1	Nanog	2.09136677246738
d1_Col_04_Row_14	1	Nanog	1.06272706234486
d1_Col_04_Row_15	1	Nanog	2.01124084848068
d1_Col_04_Row_17	1	Nanog	2.54027662164212
d1_Col_04_Row_18	1	Nanog	0
d1_Col_04_Row_19	1	Nanog	1.92476423779504
d1_Col_04_Row_20	1	Nanog	0
d1_Col_04_Row_21	1	Nanog	1.91926124060606
d1_Col_04_Row_22	1	Nanog	0
d1_Col_04_Row_23	1	Nanog	1.00308249959175
d1_Col_04_Row_24	1	Nanog	1.85508570714965
d1_Col_04_Row_27	1	Nanog	0.990142380601341
d1_Col_04_Row_28	1	Nanog	1.95930365612206
d1_Col_04_Row_29	1	Nanog	0
d1_Col_04_Row_30	1	Nanog	1.33938555120973
d1_Col_04_Row_32	1	Nanog	1.81865895639713
d1_Col_04_Row_33	1	Nanog	2.73731109379642
d1_Col_04_Row_34	1	Nanog	2.13459622973715
d1_Col_04_Row_35	1	Nanog	1.69086933842569
d1_Col_04_Row_37	1	Nanog	0.893331206095896
d1_Col_04_Row_38	1	Nanog	2.62664645672201
d1_Col_04_Row_39	1	Nanog	2.03350173524318
d1_Col_04_Row_40	1	Nanog	2.53187671565484
d1_Col_05_Row_1	1	Nanog	0
d1_Col_05_Row_3	1	Nanog	2.33829458959212
d1_Col_05_Row_4	1	Nanog	0
d1_Col_05_Row_5	1	Nanog	2.43208145875863
d1_Col_05_Row_6	1	Nanog	2.08323602490768
d1_Col_05_Row_8	1	Nanog	2.10848398777438
d1_Col_05_Row_10	1	Nanog	2.13790114724792
d1_Col_05_Row_13	1	Nanog	2.34393275967337
d1_Col_05_Row_14	1	Nanog	1.70309070631594
d1_Col_05_Row_15	1	Nanog	1.71363695098454
d1_Col_05_Row_17	1	Nanog	1.61767226331983
d1_Col_05_Row_18	1	Nanog	1.26122480350131
d1_Col_05_Row_19	1	Nanog	1.77344522129654
d1_Col_05_Row_21	1	Nanog	1.84102642455702
d1_Col_05_Row_22	1	Nanog	1.28712591407165
d1_Col_05_Row_23	1	Nanog	2.12364482110435
d1_Col_05_Row_24	1	Nanog	2.0954245248229
d1_Col_05_Row_27	1	Nanog	0.756221224539943
d1_Col_05_Row_28	1	Nanog	1.62518407953059
d1_Col_05_Row_29	1	Nanog	1.16861615144877
d1_Col_05_Row_30	1	Nanog	2.21847615010978
d1_Col_05_Row_31	1	Nanog	0
d1_Col_05_Row_32	1	Nanog	0
d1_Col_05_Row_33	1	Nanog	2.17750904142955
d1_Col_05_Row_34	1	Nanog	2.01502385372288
d1_Col_05_Row_35	1	Nanog	1.09636312175524
d1_Col_05_Row_37	1	Nanog	1.19801676694762
d1_Col_05_Row_38	1	Nanog	2.15232672406124
d1_Col_05_Row_39	1	Nanog	2.06778677559086
d1_Col_05_Row_40	1	Nanog	2.19699216078839
d1_Col_06_Row_1	1	Nanog	2.35229488207442
d1_Col_06_Row_2	1	Nanog	2.18580422092488
d1_Col_06_Row_4	1	Nanog	1.75436276921826
d1_Col_06_Row_5	1	Nanog	2.0724013798778
d1_Col_06_Row_6	1	Nanog	1.48824913976627
d1_Col_06_Row_7	1	Nanog	0
d1_Col_06_Row_8	1	Nanog	2.60487759147399
d1_Col_06_Row_10	1	Nanog	1.90528172242978
d1_Col_06_Row_11	1	Nanog	2.47081524227261
d1_Col_06_Row_13	1	Nanog	1.71765687000084
d1_Col_06_Row_14	1	Nanog	2.08625665837294
d1_Col_06_Row_15	1	Nanog	1.32037848076028
d1_Col_06_Row_16	1	Nanog	2.23911549305773
d1_Col_06_Row_17	1	Nanog	0
d1_Col_06_Row_18	1	Nanog	0
d1_Col_06_Row_19	1	Nanog	1.05498027440032
d1_Col_06_Row_20	1	Nanog	0.941359418103466
d1_Col_06_Row_21	1	Nanog	2.07599521003394
d1_Col_06_Row_22	1	Nanog	0
d1_Col_06_Row_23	1	Nanog	2.00312415807075
d1_Col_06_Row_24	1	Nanog	2.30723005721603
d1_Col_06_Row_25	1	Nanog	1.68117098366787
d1_Col_06_Row_28	1	Nanog	1.9508192250289
d1_Col_06_Row_30	1	Nanog	2.56188379976367
d1_Col_06_Row_31	1	Nanog	2.13513071552683
d1_Col_06_Row_32	1	Nanog	1.47253149798165
d1_Col_06_Row_33	1	Nanog	2.12317751462858
d1_Col_06_Row_35	1	Nanog	2.33641938973117
d1_Col_06_Row_37	1	Nanog	1.36446230328401
d1_Col_06_Row_38	1	Nanog	2.46240738760491
d1_Col_06_Row_39	1	Nanog	1.84951412957262
d1_Col_06_Row_40	1	Nanog	2.30958660705202
d1_Col_07_Row_1	1	Nanog	0
d1_Col_07_Row_2	1	Nanog	1.56832302274402
d1_Col_07_Row_4	1	Nanog	0
d1_Col_07_Row_5	1	Nanog	1.97428850282351
d1_Col_07_Row_6	1	Nanog	1.23112058630052
d1_Col_07_Row_7	1	Nanog	1.54316384090844
d1_Col_07_Row_8	1	Nanog	1.66520353838605
d1_Col_07_Row_10	1	Nanog	0
d1_Col_07_Row_12	1	Nanog	0
d1_Col_07_Row_13	1	Nanog	2.00440825333091
d1_Col_07_Row_14	1	Nanog	0
d1_Col_07_Row_15	1	Nanog	0
d1_Col_07_Row_16	1	Nanog	0
d1_Col_07_Row_17	1	Nanog	1.70938406669418
d1_Col_07_Row_18	1	Nanog	2.11980194080984
d1_Col_07_Row_19	1	Nanog	2.1130902960787
d1_Col_07_Row_20	1	Nanog	1.29410114916123
d1_Col_07_Row_21	1	Nanog	1.78263901141275
d1_Col_07_Row_22	1	Nanog	1.90182327923397
d1_Col_07_Row_23	1	Nanog	1.87975681698275
d1_Col_07_Row_24	1	Nanog	0
d1_Col_07_Row_25	1	Nanog	0
d1_Col_07_Row_27	1	Nanog	1.67686397635754
d1_Col_07_Row_28	1	Nanog	1.64184038789149
d1_Col_07_Row_29	1	Nanog	1.81822545244995
d1_Col_07_Row_30	1	Nanog	1.0601045183764
d1_Col_07_Row_31	1	Nanog	0
d1_Col_07_Row_32	1	Nanog	1.42083187564294
d1_Col_07_Row_33	1	Nanog	1.88785520521702
d1_Col_07_Row_35	1	Nanog	1.97224420818255
d1_Col_07_Row_37	1	Nanog	2.15761646757618
d1_Col_07_Row_38	1	Nanog	1.82278869779874
d1_Col_07_Row_39	1	Nanog	2.27128808845999
d1_Col_07_Row_40	1	Nanog	0
d1_Col_08_Row_1	1	Nanog	1.57171136109318
d1_Col_08_Row_2	1	Nanog	0
d1_Col_08_Row_4	1	Nanog	0
d1_Col_08_Row_5	1	Nanog	0
d1_Col_08_Row_6	1	Nanog	1.85776721885246
d1_Col_08_Row_7	1	Nanog	2.14912332615619
d1_Col_08_Row_8	1	Nanog	1.55672595773042
d1_Col_08_Row_9	1	Nanog	2.13715688495946
d1_Col_08_Row_11	1	Nanog	2.06183933113201
d1_Col_08_Row_12	1	Nanog	1.93745602428391
d1_Col_08_Row_13	1	Nanog	0
d1_Col_08_Row_15	1	Nanog	2.14801229831707
d1_Col_08_Row_17	1	Nanog	1.59166294599919
d1_Col_08_Row_18	1	Nanog	2.10895072159924
d1_Col_08_Row_19	1	Nanog	1.58108066815939
d1_Col_08_Row_20	1	Nanog	2.05855574351026
d1_Col_08_Row_21	1	Nanog	1.49582650877865
d1_Col_08_Row_22	1	Nanog	1.67218929942189
d1_Col_08_Row_23	1	Nanog	2.28056820873581
d1_Col_08_Row_24	1	Nanog	1.75768271619366
d1_Col_08_Row_25	1	Nanog	2.26145178301119
d1_Col_08_Row_27	1	Nanog	0
d1_Col_08_Row_28	1	Nanog	1.26876722575135
d1_Col_08_Row_29	1	Nanog	0
d1_Col_08_Row_31	1	Nanog	1.79266111268392
d1_Col_08_Row_32	1	Nanog	1.622565259984
d1_Col_08_Row_33	1	Nanog	1.96172164167172
d1_Col_08_Row_34	1	Nanog	0
d1_Col_08_Row_35	1	Nanog	0
d1_Col_08_Row_37	1	Nanog	0.808893476311094
d1_Col_08_Row_38	1	Nanog	1.00746249590558
d1_Col_08_Row_39	1	Nanog	0.932045551301917
d1_Col_08_Row_40	1	Nanog	0
d1_Col_09_Row_1	1	Nanog	2.24281551557979
d1_Col_09_Row_2	1	Nanog	0
d1_Col_09_Row_3	1	Nanog	0
d1_Col_09_Row_4	1	Nanog	1.78334259651975
d1_Col_09_Row_5	1	Nanog	2.20912250693571
d1_Col_09_Row_6	1	Nanog	1.04945631313087
d1_Col_09_Row_7	1	Nanog	1.03949033513379
d1_Col_09_Row_8	1	Nanog	0
d1_Col_09_Row_9	1	Nanog	1.88068391139709
d1_Col_09_Row_10	1	Nanog	0
d1_Col_09_Row_11	1	Nanog	0.94057609109254
d1_Col_09_Row_16	1	Nanog	2.14682656396006
d1_Col_09_Row_18	1	Nanog	2.55251264298939
d1_Col_09_Row_19	1	Nanog	1.67003837680127
d1_Col_09_Row_20	1	Nanog	0
d1_Col_09_Row_21	1	Nanog	1.46553842464252
d1_Col_09_Row_22	1	Nanog	1.33205434327804
d1_Col_09_Row_23	1	Nanog	0
d1_Col_09_Row_24	1	Nanog	1.52687602110081
d1_Col_09_Row_25	1	Nanog	0
d1_Col_09_Row_27	1	Nanog	0
d1_Col_09_Row_28	1	Nanog	2.340362047152
d1_Col_09_Row_29	1	Nanog	1.0615156882252
d1_Col_09_Row_30	1	Nanog	1.75548112102519
d1_Col_09_Row_32	1	Nanog	0.855384783127262
d1_Col_09_Row_34	1	Nanog	0
d1_Col_09_Row_35	1	Nanog	1.40800387218976
d1_Col_09_Row_36	1	Nanog	1.66784020889591
d1_Col_09_Row_37	1	Nanog	1.7243476145354
d1_Col_09_Row_38	1	Nanog	0
d1_Col_09_Row_39	1	Nanog	0
d1_Col_10_Row_1	1	Nanog	0
d1_Col_10_Row_2	1	Nanog	1.69489716970693
d1_Col_10_Row_3	1	Nanog	0
d1_Col_10_Row_4	1	Nanog	1.91666426713615
d1_Col_10_Row_5	1	Nanog	1.87227100461424
d1_Col_10_Row_6	1	Nanog	1.66747361625553
d1_Col_10_Row_7	1	Nanog	1.5628316348589
d1_Col_10_Row_8	1	Nanog	1.15700938772086
d1_Col_10_Row_9	1	Nanog	1.56987866797919
d1_Col_10_Row_10	1	Nanog	2.14680231748189
d1_Col_10_Row_11	1	Nanog	2.09799951856141
d1_Col_10_Row_13	1	Nanog	2.22661269503282
d1_Col_10_Row_14	1	Nanog	0.741193941607298
d1_Col_10_Row_15	1	Nanog	1.63754411318056
d1_Col_10_Row_16	1	Nanog	1.33377682892083
d1_Col_10_Row_17	1	Nanog	2.0851118370237
d1_Col_10_Row_19	1	Nanog	1.82516513996566
d1_Col_10_Row_20	1	Nanog	2.01655911307147
d1_Col_10_Row_21	1	Nanog	1.11029557756236
d1_Col_10_Row_22	1	Nanog	0.776702460358213
d1_Col_10_Row_24	1	Nanog	0.79937200178883
d1_Col_10_Row_25	1	Nanog	0
d1_Col_10_Row_27	1	Nanog	2.17949406280895
d1_Col_10_Row_28	1	Nanog	2.09293405507159
d1_Col_10_Row_29	1	Nanog	0.874072329520505
d1_Col_10_Row_30	1	Nanog	1.00452219970589
d1_Col_10_Row_31	1	Nanog	0.886648677228186
d1_Col_10_Row_32	1	Nanog	1.71674149006297
d1_Col_10_Row_33	1	Nanog	0
d1_Col_10_Row_34	1	Nanog	1.9916175411498
d1_Col_10_Row_35	1	Nanog	1.52522834086352
d1_Col_10_Row_36	1	Nanog	2.1849364343952
d1_Col_10_Row_37	1	Nanog	1.029107895803
d1_Col_10_Row_38	1	Nanog	1.46542561853097
d1_Col_10_Row_39	1	Nanog	0
d1_Col_10_Row_40	1	Nanog	2.21842573835359
d2_Col_01_Row_1	2	Xist	2.63234145779852
d2_Col_01_Row_2	2	Xist	2.5034773290322
d2_Col_01_Row_6	2	Xist	2.23643718362458
d2_Col_01_Row_7	2	Xist	2.47197217587765
d2_Col_01_Row_8	2	Xist	2.13929832127165
d2_Col_01_Row_9	2	Xist	2.81752712831567
d2_Col_01_Row_10	2	Xist	2.46219706120571
d2_Col_01_Row_11	2	Xist	2.40643796004691
d2_Col_01_Row_12	2	Xist	2.9085362950613
d2_Col_01_Row_13	2	Xist	3.1229266229209
d2_Col_01_Row_14	2	Xist	2.56930339965122
d2_Col_01_Row_15	2	Xist	2.39139446227085
d2_Col_01_Row_16	2	Xist	2.54657316730065
d2_Col_01_Row_18	2	Xist	3.21446948748791
d2_Col_01_Row_19	2	Xist	2.74389188787293
d2_Col_01_Row_20	2	Xist	2.57450986658324
d2_Col_01_Row_21	2	Xist	1.63494078117136
d2_Col_01_Row_22	2	Xist	2.93922163976328
d2_Col_01_Row_23	2	Xist	2.28168814775027
d2_Col_01_Row_24	2	Xist	2.70624787319359
d2_Col_01_Row_25	2	Xist	2.43921377605165
d2_Col_01_Row_26	2	Xist	0
d2_Col_01_Row_27	2	Xist	2.83552912385791
d2_Col_01_Row_29	2	Xist	2.76920014230122
d2_Col_01_Row_30	2	Xist	2.19105091413707
d2_Col_01_Row_31	2	Xist	3.43509267926293
d2_Col_01_Row_32	2	Xist	3.0498623155727
d2_Col_01_Row_33	2	Xist	3.2182800591857
d2_Col_01_Row_34	2	Xist	2.26057409356279
d2_Col_01_Row_36	2	Xist	2.24291389942503
d2_Col_01_Row_37	2	Xist	2.65609866504757
d2_Col_01_Row_38	2	Xist	2.33668492356527
d2_Col_01_Row_39	2	Xist	2.92414307066014
d2_Col_01_Row_40	2	Xist	2.98561956824566
d2_Col_02_Row_1	2	Xist	3.28166853102365
d2_Col_02_Row_2	2	Xist	3.35829734760751
d2_Col_02_Row_3	2	Xist	3.18212035643648
d2_Col_02_Row_4	2	Xist	2.39080584200491
d2_Col_02_Row_6	2	Xist	3.01524740817578
d2_Col_02_Row_7	2	Xist	3.0309357190601
d2_Col_02_Row_8	2	Xist	3.34926490768941
d2_Col_02_Row_10	2	Xist	2.95080730761095
d2_Col_02_Row_11	2	Xist	3.15521560307614
d2_Col_02_Row_12	2	Xist	2.48534692140228
d2_Col_02_Row_13	2	Xist	2.95319264332118
d2_Col_02_Row_14	2	Xist	0
d2_Col_02_Row_15	2	Xist	2.1934942834977
d2_Col_02_Row_18	2	Xist	2.52251984906807
d2_Col_02_Row_19	2	Xist	3.11585242726037
d2_Col_02_Row_20	2	Xist	2.75290185461553
d2_Col_02_Row_21	2	Xist	3.04756220769463
d2_Col_02_Row_22	2	Xist	2.54166918738159
d2_Col_02_Row_23	2	Xist	3.06447132217034
d2_Col_02_Row_24	2	Xist	3.09497606970764
d2_Col_02_Row_25	2	Xist	1.14825421705773
d2_Col_02_Row_26	2	Xist	2.72673610768767
d2_Col_02_Row_27	2	Xist	2.32890629007918
d2_Col_02_Row_28	2	Xist	3.05630923512801
d2_Col_02_Row_29	2	Xist	2.95308217596075
d2_Col_02_Row_30	2	Xist	3.11810541839584
d2_Col_02_Row_31	2	Xist	1.77144311666788
d2_Col_02_Row_33	2	Xist	2.21452053112676
d2_Col_02_Row_34	2	Xist	3.07460326636153
d2_Col_02_Row_35	2	Xist	1.49336702228384
d2_Col_02_Row_36	2	Xist	3.12550465871469
d2_Col_02_Row_37	2	Xist	1.85530565209713
d2_Col_02_Row_40	2	Xist	1.84278013047604
d2_Col_03_Row_2	2	Xist	0
d2_Col_03_Row_3	2	Xist	0
d2_Col_03_Row_4	2	Xist	2.81804699512953
d2_Col_03_Row_5	2	Xist	2.83391437736329
d2_Col_03_Row_6	2	Xist	2.91466960456675
d2_Col_03_Row_7	2	Xist	2.3720990210024
d2_Col_03_Row_8	2	Xist	2.31838275953554
d2_Col_03_Row_9	2	Xist	3.03654680456501
d2_Col_03_Row_10	2	Xist	1.44485720741848
d2_Col_03_Row_11	2	Xist	3.28668693562836
d2_Col_03_Row_12	2	Xist	3.07738744416072
d2_Col_03_Row_13	2	Xist	3.30547408779877
d2_Col_03_Row_14	2	Xist	3.04118444735765
d2_Col_03_Row_16	2	Xist	2.68157533912804
d2_Col_03_Row_18	2	Xist	3.75414507422564
d2_Col_03_Row_19	2	Xist	3.3747648487954
d2_Col_03_Row_21	2	Xist	2.73176605160677
d2_Col_03_Row_22	2	Xist	3.16758687807653
d2_Col_03_Row_23	2	Xist	2.94591726719858
d2_Col_03_Row_24	2	Xist	2.52236087610646
d2_Col_03_Row_26	2	Xist	2.85111725467989
d2_Col_03_Row_27	2	Xist	2.5947708796874
d2_Col_03_Row_28	2	Xist	2.74597147741305
d2_Col_03_Row_29	2	Xist	2.21447111021298
d2_Col_03_Row_30	2	Xist	2.98399176040712
d2_Col_03_Row_31	2	Xist	0
d2_Col_03_Row_32	2	Xist	2.30474386985651
d2_Col_03_Row_33	2	Xist	3.3548974791164
d2_Col_03_Row_34	2	Xist	2.79864167954329
d2_Col_03_Row_35	2	Xist	1.43880030635041
d2_Col_03_Row_36	2	Xist	2.7075183441429
d2_Col_03_Row_38	2	Xist	2.53821246483474
d2_Col_03_Row_39	2	Xist	3.00419593113599
d2_Col_03_Row_40	2	Xist	2.37524735472095
d2_Col_04_Row_2	2	Xist	0
d2_Col_04_Row_4	2	Xist	0
d2_Col_04_Row_5	2	Xist	2.61241208565367
d2_Col_04_Row_6	2	Xist	2.53898241362545
d2_Col_04_Row_9	2	Xist	2.13888122362332
d2_Col_04_Row_12	2	Xist	2.75358066040992
d2_Col_04_Row_13	2	Xist	3.41707589156659
d2_Col_04_Row_14	2	Xist	2.67802645404111
d2_Col_04_Row_15	2	Xist	1.70207776186466
d2_Col_04_Row_17	2	Xist	2.49527359083725
d2_Col_04_Row_18	2	Xist	2.80803569698234
d2_Col_04_Row_19	2	Xist	2.8452449602459
d2_Col_04_Row_20	2	Xist	3.43349072309304
d2_Col_04_Row_21	2	Xist	1.21703580962699
d2_Col_04_Row_22	2	Xist	3.02493816098081
d2_Col_04_Row_23	2	Xist	2.8302075996803
d2_Col_04_Row_24	2	Xist	3.15223870095922
d2_Col_04_Row_25	2	Xist	1.41143074372717
d2_Col_04_Row_26	2	Xist	0
d2_Col_04_Row_27	2	Xist	2.37725434826383
d2_Col_04_Row_28	2	Xist	2.33693282514654
d2_Col_04_Row_29	2	Xist	3.00687726148253
d2_Col_04_Row_30	2	Xist	3.00638812167096
d2_Col_04_Row_31	2	Xist	1.41451771828356
d2_Col_04_Row_33	2	Xist	1.53847076446276
d2_Col_04_Row_34	2	Xist	1.62134422986255
d2_Col_04_Row_35	2	Xist	3.34168673347702
d2_Col_04_Row_36	2	Xist	2.03173078636337
d2_Col_04_Row_38	2	Xist	0.887869086772979
d2_Col_04_Row_39	2	Xist	2.95616062288349
d2_Col_04_Row_40	2	Xist	2.27342139439433
d2_Col_05_Row_2	2	Xist	2.98032762740928
d2_Col_05_Row_3	2	Xist	2.89612690225482
d2_Col_05_Row_4	2	Xist	2.37868767511188
d2_Col_05_Row_6	2	Xist	0
d2_Col_05_Row_7	2	Xist	3.09233373347074
d2_Col_05_Row_8	2	Xist	3.08617807281387
d2_Col_05_Row_9	2	Xist	2.90452191564343
d2_Col_05_Row_10	2	Xist	2.21374630622125
d2_Col_05_Row_11	2	Xist	1.574454818158
d2_Col_05_Row_12	2	Xist	2.47654501726903
d2_Col_05_Row_15	2	Xist	3.20768400235416
d2_Col_05_Row_16	2	Xist	3.16660629694276
d2_Col_05_Row_18	2	Xist	2.13163508514642
d2_Col_05_Row_19	2	Xist	2.45778091376
d2_Col_05_Row_20	2	Xist	3.38292987018208
d2_Col_05_Row_21	2	Xist	2.99301947152008
d2_Col_05_Row_22	2	Xist	3.53013258189856
d2_Col_05_Row_24	2	Xist	3.26761315463997
d2_Col_05_Row_25	2	Xist	2.71399569006147
d2_Col_05_Row_26	2	Xist	0
d2_Col_05_Row_27	2	Xist	3.22670064550414
d2_Col_05_Row_29	2	Xist	1.33095601432907
d2_Col_05_Row_30	2	Xist	2.72309876797316
d2_Col_05_Row_31	2	Xist	2.1387864435865
d2_Col_05_Row_32	2	Xist	2.63663136465955
d2_Col_05_Row_33	2	Xist	2.65612998407611
d2_Col_05_Row_34	2	Xist	2.41803407437554
d2_Col_05_Row_35	2	Xist	2.71865691846194
d2_Col_05_Row_36	2	Xist	2.55259091602942
d2_Col_05_Row_37	2	Xist	2.57688494543502
d2_Col_05_Row_38	2	Xist	1.14154899720715
d2_Col_05_Row_39	2	Xist	2.44856880283566
d2_Col_05_Row_40	2	Xist	0.843988617309189
d2_Col_06_Row_2	2	Xist	2.94123401438589
d2_Col_06_Row_3	2	Xist	2.95019824608203
d2_Col_06_Row_4	2	Xist	3.55262975007551
d2_Col_06_Row_5	2	Xist	3.11027808457716
d2_Col_06_Row_6	2	Xist	3.35110655437469
d2_Col_06_Row_7	2	Xist	3.71401127953951
d2_Col_06_Row_8	2	Xist	2.05661189773776
d2_Col_06_Row_9	2	Xist	3.23288921540209
d2_Col_06_Row_10	2	Xist	3.38076237437058
d2_Col_06_Row_11	2	Xist	2.25521971850193
d2_Col_06_Row_12	2	Xist	2.89764364221052
d2_Col_06_Row_14	2	Xist	2.8259508754915
d2_Col_06_Row_15	2	Xist	2.94110733598854
d2_Col_06_Row_16	2	Xist	2.05365216310915
d2_Col_06_Row_17	2	Xist	3.32291281364315
d2_Col_06_Row_19	2	Xist	1.90675338931159
d2_Col_06_Row_20	2	Xist	2.78210786287384
d2_Col_06_Row_21	2	Xist	3.34415173663939
d2_Col_06_Row_22	2	Xist	2.91875085726818
d2_Col_06_Row_23	2	Xist	3.12379707035295
d2_Col_06_Row_24	2	Xist	3.05566646287197
d2_Col_06_Row_25	2	Xist	3.42785631588109
d2_Col_06_Row_26	2	Xist	2.68085104360949
d2_Col_06_Row_27	2	Xist	2.5243872737529
d2_Col_06_Row_28	2	Xist	3.04344763547329
d2_Col_06_Row_29	2	Xist	3.50744483159257
d2_Col_06_Row_30	2	Xist	3.44675344918985
d2_Col_06_Row_31	2	Xist	2.0875360471807
d2_Col_06_Row_32	2	Xist	3.16550268117227
d2_Col_06_Row_33	2	Xist	1.97418619884103
d2_Col_06_Row_34	2	Xist	3.36970942122834
d2_Col_06_Row_35	2	Xist	2.60369991295635
d2_Col_06_Row_36	2	Xist	3.10320895866342
d2_Col_06_Row_37	2	Xist	2.66547110106725
d2_Col_06_Row_38	2	Xist	3.19052444075914
d2_Col_06_Row_39	2	Xist	3.39219442969174
d2_Col_06_Row_40	2	Xist	3.02425409606326
d2_Col_07_Row_1	2	Xist	3.25201549376822
d2_Col_07_Row_2	2	Xist	2.86965996093846
d2_Col_07_Row_3	2	Xist	3.52617154853689
d2_Col_07_Row_4	2	Xist	3.38150201281307
d2_Col_07_Row_5	2	Xist	1.22457745387487
d2_Col_07_Row_6	2	Xist	3.24590866328723
d2_Col_07_Row_7	2	Xist	3.26001170049583
d2_Col_07_Row_8	2	Xist	3.09101289902371
d2_Col_07_Row_9	2	Xist	2.55967782995255
d2_Col_07_Row_10	2	Xist	2.24720772477832
d2_Col_07_Row_12	2	Xist	3.30721604997716
d2_Col_07_Row_13	2	Xist	2.89322620990584
d2_Col_07_Row_14	2	Xist	0
d2_Col_07_Row_15	2	Xist	3.2978341066887
d2_Col_07_Row_16	2	Xist	2.85275735143145
d2_Col_07_Row_17	2	Xist	3.04366067924215
d2_Col_07_Row_18	2	Xist	3.40066349039888
d2_Col_07_Row_19	2	Xist	3.0210575494994
d2_Col_07_Row_20	2	Xist	2.48550807137336
d2_Col_07_Row_21	2	Xist	2.76391234680851
d2_Col_07_Row_22	2	Xist	3.08898862843783
d2_Col_07_Row_23	2	Xist	1.43051364582945
d2_Col_07_Row_24	2	Xist	3.41767522096189
d2_Col_07_Row_25	2	Xist	2.8339879391505
d2_Col_07_Row_26	2	Xist	3.2027205248853
d2_Col_07_Row_27	2	Xist	3.77406510239795
d2_Col_07_Row_29	2	Xist	1.65283944211977
d2_Col_07_Row_32	2	Xist	1.43377366825681
d2_Col_07_Row_33	2	Xist	2.57524910271845
d2_Col_07_Row_34	2	Xist	2.67641260539349
d2_Col_07_Row_35	2	Xist	3.05590510047739
d2_Col_07_Row_36	2	Xist	3.31487242642377
d2_Col_07_Row_37	2	Xist	2.36751421348363
d2_Col_07_Row_38	2	Xist	2.85342469111863
d2_Col_07_Row_39	2	Xist	1.92980111415754
d2_Col_07_Row_40	2	Xist	2.62759795679539
d2_Col_08_Row_1	2	Xist	0
d2_Col_08_Row_2	2	Xist	0
d2_Col_08_Row_3	2	Xist	3.47476657626172
d2_Col_08_Row_4	2	Xist	2.96738746216491
d2_Col_08_Row_5	2	Xist	3.28113763130185
d2_Col_08_Row_6	2	Xist	2.41469733485541
d2_Col_08_Row_7	2	Xist	2.15595746853622
d2_Col_08_Row_8	2	Xist	3.20290853316883
d2_Col_08_Row_9	2	Xist	3.21045856371247
d2_Col_08_Row_10	2	Xist	1.07194242431653
d2_Col_08_Row_11	2	Xist	2.95230447799798
d2_Col_08_Row_12	2	Xist	2.37664381432068
d2_Col_08_Row_14	2	Xist	2.27316160661457
d2_Col_08_Row_15	2	Xist	2.61700418694876
d2_Col_08_Row_16	2	Xist	2.98857295777801
d2_Col_08_Row_18	2	Xist	2.15610528969006
d2_Col_08_Row_19	2	Xist	1.28862345434855
d2_Col_08_Row_20	2	Xist	2.24242665254109
d2_Col_08_Row_21	2	Xist	3.10698040268591
d2_Col_08_Row_22	2	Xist	2.62022274777733
d2_Col_08_Row_24	2	Xist	1.75503312194241
d2_Col_08_Row_25	2	Xist	3.40345057347686
d2_Col_08_Row_26	2	Xist	2.78402206299385
d2_Col_08_Row_27	2	Xist	0
d2_Col_08_Row_28	2	Xist	1.88524586256678
d2_Col_08_Row_29	2	Xist	3.01800545906821
d2_Col_08_Row_32	2	Xist	2.52937350506262
d2_Col_08_Row_33	2	Xist	1.94257152110349
d2_Col_08_Row_34	2	Xist	0
d2_Col_08_Row_37	2	Xist	2.16702780745305
d2_Col_08_Row_39	2	Xist	2.5878515457705
d2_Col_08_Row_40	2	Xist	3.40522570264605
d2_Col_09_Row_1	2	Xist	3.02959176364877
d2_Col_09_Row_2	2	Xist	2.70761207047854
d2_Col_09_Row_4	2	Xist	2.99667688136209
d2_Col_09_Row_6	2	Xist	3.19730721886878
d2_Col_09_Row_7	2	Xist	2.55995143059468
d2_Col_09_Row_9	2	Xist	2.26276074375304
d2_Col_09_Row_10	2	Xist	2.07952442010722
d2_Col_09_Row_11	2	Xist	2.49256771386549
d2_Col_09_Row_13	2	Xist	3.18362491639369
d2_Col_09_Row_14	2	Xist	1.65965902824928
d2_Col_09_Row_15	2	Xist	2.83576090333073
d2_Col_09_Row_17	2	Xist	2.05397180494353
d2_Col_09_Row_18	2	Xist	3.54641528064955
d2_Col_09_Row_19	2	Xist	2.91777641118406
d2_Col_09_Row_20	2	Xist	2.5036936611072
d2_Col_09_Row_21	2	Xist	2.13745031243742
d2_Col_09_Row_22	2	Xist	2.31321640909164
d2_Col_09_Row_23	2	Xist	3.18193213152647
d2_Col_09_Row_24	2	Xist	1.55613736113632
d2_Col_09_Row_25	2	Xist	3.2512702330716
d2_Col_09_Row_26	2	Xist	2.65175229152925
d2_Col_09_Row_28	2	Xist	1.87161422730539
d2_Col_09_Row_30	2	Xist	3.09214455801297
d2_Col_09_Row_31	2	Xist	2.99396415622311
d2_Col_09_Row_32	2	Xist	0.985419312678866
d2_Col_09_Row_33	2	Xist	1.02943292605654
d2_Col_09_Row_34	2	Xist	3.18394622871355
d2_Col_09_Row_35	2	Xist	2.79160441718109
d2_Col_09_Row_36	2	Xist	2.91179099637878
d2_Col_09_Row_37	2	Xist	2.70930952774008
d2_Col_09_Row_38	2	Xist	2.57221518462009
d2_Col_09_Row_39	2	Xist	2.88021985394876
d2_Col_09_Row_40	2	Xist	2.93633520014843
d2_Col_10_Row_1	2	Xist	2.96405845443847
d2_Col_10_Row_2	2	Xist	2.09791472551658
d2_Col_10_Row_3	2	Xist	2.92113492880366
d2_Col_10_Row_4	2	Xist	2.23153606121866
d2_Col_10_Row_5	2	Xist	1.6705400692531
d2_Col_10_Row_6	2	Xist	2.55992332120281
d2_Col_10_Row_7	2	Xist	0
d2_Col_10_Row_8	2	Xist	2.11300894995073
d2_Col_10_Row_9	2	Xist	2.73566841198717
d2_Col_10_Row_10	2	Xist	3.03958888864649
d2_Col_10_Row_11	2	Xist	3.22828720432649
d2_Col_10_Row_12	2	Xist	2.35123467459694
d2_Col_10_Row_13	2	Xist	2.44047713561547
d2_Col_10_Row_14	2	Xist	2.55539861750668
d2_Col_10_Row_15	2	Xist	3.4919376972185
d2_Col_10_Row_16	2	Xist	3.41047622872979
d2_Col_10_Row_17	2	Xist	2.71885477627975
d2_Col_10_Row_18	2	Xist	2.8195074177573
d2_Col_10_Row_19	2	Xist	2.04774454022898
d2_Col_10_Row_20	2	Xist	1.15869060695746
d2_Col_10_Row_22	2	Xist	2.09006147123677
d2_Col_10_Row_23	2	Xist	3.10109921160964
d2_Col_10_Row_24	2	Xist	1.74490699150499
d2_Col_10_Row_25	2	Xist	2.58036964330033
d2_Col_10_Row_26	2	Xist	0
d2_Col_10_Row_27	2	Xist	1.79173570062088
d2_Col_10_Row_28	2	Xist	2.64594529791297
d2_Col_10_Row_29	2	Xist	1.17855995480822
d2_Col_10_Row_30	2	Xist	3.36180251219847
d2_Col_10_Row_31	2	Xist	2.84045662297951
d2_Col_10_Row_33	2	Xist	2.67962626475835
d2_Col_10_Row_34	2	Xist	2.54668656673333
d2_Col_10_Row_35	2	Xist	3.21110563537705
d2_Col_10_Row_36	2	Xist	2.88101551606647
d2_Col_10_Row_37	2	Xist	3.17516127345225
d2_Col_10_Row_38	2	Xist	2.58030385832424
d2_Col_10_Row_39	2	Xist	3.06157947448777
d2_Col_10_Row_40	2	Xist	3.47027190868534
d2_Col_01_Row_1	2	Nanog	0
d2_Col_01_Row_2	2	Nanog	1.4508250356183
d2_Col_01_Row_6	2	Nanog	0
d2_Col_01_Row_7	2	Nanog	0
d2_Col_01_Row_8	2	Nanog	0
d2_Col_01_Row_9	2	Nanog	0
d2_Col_01_Row_10	2	Nanog	0
d2_Col_01_Row_11	2	Nanog	0
d2_Col_01_Row_12	2	Nanog	0
d2_Col_01_Row_13	2	Nanog	0
d2_Col_01_Row_14	2	Nanog	0
d2_Col_01_Row_15	2	Nanog	0
d2_Col_01_Row_16	2	Nanog	0
d2_Col_01_Row_18	2	Nanog	0
d2_Col_01_Row_19	2	Nanog	0
d2_Col_01_Row_20	2	Nanog	0
d2_Col_01_Row_21	2	Nanog	0
d2_Col_01_Row_22	2	Nanog	0
d2_Col_01_Row_23	2	Nanog	0
d2_Col_01_Row_24	2	Nanog	2.17470457914262
d2_Col_01_Row_25	2	Nanog	0
d2_Col_01_Row_26	2	Nanog	1.96621484622779
d2_Col_01_Row_27	2	Nanog	0
d2_Col_01_Row_29	2	Nanog	0
d2_Col_01_Row_30	2	Nanog	0
d2_Col_01_Row_31	2	Nanog	0
d2_Col_01_Row_32	2	Nanog	0
d2_Col_01_Row_33	2	Nanog	0
d2_Col_01_Row_34	2	Nanog	0
d2_Col_01_Row_36	2	Nanog	0
d2_Col_01_Row_37	2	Nanog	0
d2_Col_01_Row_38	2	Nanog	0
d2_Col_01_Row_39	2	Nanog	0
d2_Col_01_Row_40	2	Nanog	0
d2_Col_02_Row_1	2	Nanog	0
d2_Col_02_Row_2	2	Nanog	0
d2_Col_02_Row_3	2	Nanog	0
d2_Col_02_Row_4	2	Nanog	2.27739195190555
d2_Col_02_Row_6	2	Nanog	1.38946089874923
d2_Col_02_Row_7	2	Nanog	0
d2_Col_02_Row_8	2	Nanog	0
d2_Col_02_Row_10	2	Nanog	0
d2_Col_02_Row_11	2	Nanog	0
d2_Col_02_Row_12	2	Nanog	0
d2_Col_02_Row_13	2	Nanog	0
d2_Col_02_Row_14	2	Nanog	0
d2_Col_02_Row_15	2	Nanog	1.97349596628118
d2_Col_02_Row_18	2	Nanog	1.31244865481458
d2_Col_02_Row_19	2	Nanog	0
d2_Col_02_Row_20	2	Nanog	0
d2_Col_02_Row_21	2	Nanog	1.64221254439192
d2_Col_02_Row_22	2	Nanog	0
d2_Col_02_Row_23	2	Nanog	0
d2_Col_02_Row_24	2	Nanog	0
d2_Col_02_Row_25	2	Nanog	1.14825421705773
d2_Col_02_Row_26	2	Nanog	0
d2_Col_02_Row_27	2	Nanog	0
d2_Col_02_Row_28	2	Nanog	0
d2_Col_02_Row_29	2	Nanog	0
d2_Col_02_Row_30	2	Nanog	0
d2_Col_02_Row_31	2	Nanog	0
d2_Col_02_Row_33	2	Nanog	0
d2_Col_02_Row_34	2	Nanog	0
d2_Col_02_Row_35	2	Nanog	1.9610906901014
d2_Col_02_Row_36	2	Nanog	1.11456648058123
d2_Col_02_Row_37	2	Nanog	2.1078763999888
d2_Col_02_Row_40	2	Nanog	0
d2_Col_03_Row_2	2	Nanog	0
d2_Col_03_Row_3	2	Nanog	2.55556129557634
d2_Col_03_Row_4	2	Nanog	0.833259409382777
d2_Col_03_Row_5	2	Nanog	0
d2_Col_03_Row_6	2	Nanog	0
d2_Col_03_Row_7	2	Nanog	0
d2_Col_03_Row_8	2	Nanog	0
d2_Col_03_Row_9	2	Nanog	0
d2_Col_03_Row_10	2	Nanog	1.83333922792818
d2_Col_03_Row_11	2	Nanog	0
d2_Col_03_Row_12	2	Nanog	0
d2_Col_03_Row_13	2	Nanog	0.78994314689628
d2_Col_03_Row_14	2	Nanog	0
d2_Col_03_Row_16	2	Nanog	1.50415890645759
d2_Col_03_Row_18	2	Nanog	0
d2_Col_03_Row_19	2	Nanog	0
d2_Col_03_Row_21	2	Nanog	0
d2_Col_03_Row_22	2	Nanog	0
d2_Col_03_Row_23	2	Nanog	1.58577823536566
d2_Col_03_Row_24	2	Nanog	2.19285589048529
d2_Col_03_Row_26	2	Nanog	0
d2_Col_03_Row_27	2	Nanog	0
d2_Col_03_Row_28	2	Nanog	0
d2_Col_03_Row_29	2	Nanog	0
d2_Col_03_Row_30	2	Nanog	0
d2_Col_03_Row_31	2	Nanog	0
d2_Col_03_Row_32	2	Nanog	0
d2_Col_03_Row_33	2	Nanog	0
d2_Col_03_Row_34	2	Nanog	1.89679965924221
d2_Col_03_Row_35	2	Nanog	1.43880030635041
d2_Col_03_Row_36	2	Nanog	0
d2_Col_03_Row_38	2	Nanog	0
d2_Col_03_Row_39	2	Nanog	0.880405665670927
d2_Col_03_Row_40	2	Nanog	0
d2_Col_04_Row_2	2	Nanog	1.5005942727865
d2_Col_04_Row_4	2	Nanog	1.69340894996946
d2_Col_04_Row_5	2	Nanog	1.46224326552373
d2_Col_04_Row_6	2	Nanog	0
d2_Col_04_Row_9	2	Nanog	1.81786084438373
d2_Col_04_Row_12	2	Nanog	0
d2_Col_04_Row_13	2	Nanog	0
d2_Col_04_Row_14	2	Nanog	1.95495971675288
d2_Col_04_Row_15	2	Nanog	0
d2_Col_04_Row_17	2	Nanog	0
d2_Col_04_Row_18	2	Nanog	1.41366788519928
d2_Col_04_Row_19	2	Nanog	0
d2_Col_04_Row_20	2	Nanog	1.3559884632548
d2_Col_04_Row_21	2	Nanog	2.81890306000355
d2_Col_04_Row_22	2	Nanog	1.28903755920585
d2_Col_04_Row_23	2	Nanog	0
d2_Col_04_Row_24	2	Nanog	1.06699465500202
d2_Col_04_Row_25	2	Nanog	1.70395781934359
d2_Col_04_Row_26	2	Nanog	2.5493114546891
d2_Col_04_Row_27	2	Nanog	0
d2_Col_04_Row_28	2	Nanog	0
d2_Col_04_Row_29	2	Nanog	1.00974498433079
d2_Col_04_Row_30	2	Nanog	0
d2_Col_04_Row_31	2	Nanog	2.65849201758639
d2_Col_04_Row_33	2	Nanog	2.05246060072915
d2_Col_04_Row_34	2	Nanog	1.45041507158416
d2_Col_04_Row_35	2	Nanog	0
d2_Col_04_Row_36	2	Nanog	0.86149861348482
d2_Col_04_Row_38	2	Nanog	0
d2_Col_04_Row_39	2	Nanog	0
d2_Col_04_Row_40	2	Nanog	0
d2_Col_05_Row_2	2	Nanog	0
d2_Col_05_Row_3	2	Nanog	0
d2_Col_05_Row_4	2	Nanog	0
d2_Col_05_Row_6	2	Nanog	2.5473725994796
d2_Col_05_Row_7	2	Nanog	1.51011530758711
d2_Col_05_Row_8	2	Nanog	1.25915946850106
d2_Col_05_Row_9	2	Nanog	1.15382345986888
d2_Col_05_Row_10	2	Nanog	1.98515180655855
d2_Col_05_Row_11	2	Nanog	1.574454818158
d2_Col_05_Row_12	2	Nanog	0
d2_Col_05_Row_15	2	Nanog	0
d2_Col_05_Row_16	2	Nanog	0
d2_Col_05_Row_18	2	Nanog	0
d2_Col_05_Row_19	2	Nanog	0
d2_Col_05_Row_20	2	Nanog	1.56961686351351
d2_Col_05_Row_21	2	Nanog	0
d2_Col_05_Row_22	2	Nanog	0
d2_Col_05_Row_24	2	Nanog	0
d2_Col_05_Row_25	2	Nanog	2.09342309882329
d2_Col_05_Row_26	2	Nanog	0
d2_Col_05_Row_27	2	Nanog	0
d2_Col_05_Row_29	2	Nanog	0
d2_Col_05_Row_30	2	Nanog	0.931287436122151
d2_Col_05_Row_31	2	Nanog	1.18708484742207
d2_Col_05_Row_32	2	Nanog	0
d2_Col_05_Row_33	2	Nanog	0
d2_Col_05_Row_34	2	Nanog	1.13747583707616
d2_Col_05_Row_35	2	Nanog	0
d2_Col_05_Row_36	2	Nanog	0
d2_Col_05_Row_37	2	Nanog	0
d2_Col_05_Row_38	2	Nanog	1.42661420097831
d2_Col_05_Row_39	2	Nanog	0
d2_Col_05_Row_40	2	Nanog	2.54893740291119
d2_Col_06_Row_2	2	Nanog	0
d2_Col_06_Row_3	2	Nanog	0
d2_Col_06_Row_4	2	Nanog	0
d2_Col_06_Row_5	2	Nanog	0
d2_Col_06_Row_6	2	Nanog	0
d2_Col_06_Row_7	2	Nanog	0
d2_Col_06_Row_8	2	Nanog	0
d2_Col_06_Row_9	2	Nanog	0
d2_Col_06_Row_10	2	Nanog	0
d2_Col_06_Row_11	2	Nanog	0
d2_Col_06_Row_12	2	Nanog	0
d2_Col_06_Row_14	2	Nanog	0
d2_Col_06_Row_15	2	Nanog	0
d2_Col_06_Row_16	2	Nanog	2.22846212051077
d2_Col_06_Row_17	2	Nanog	0
d2_Col_06_Row_19	2	Nanog	0
d2_Col_06_Row_20	2	Nanog	0
d2_Col_06_Row_21	2	Nanog	1.7288900499206
d2_Col_06_Row_22	2	Nanog	0
d2_Col_06_Row_23	2	Nanog	0
d2_Col_06_Row_24	2	Nanog	0
d2_Col_06_Row_25	2	Nanog	0
d2_Col_06_Row_26	2	Nanog	0
d2_Col_06_Row_27	2	Nanog	2.54407362297194
d2_Col_06_Row_28	2	Nanog	0
d2_Col_06_Row_29	2	Nanog	0
d2_Col_06_Row_30	2	Nanog	0
d2_Col_06_Row_31	2	Nanog	0
d2_Col_06_Row_32	2	Nanog	0
d2_Col_06_Row_33	2	Nanog	0
d2_Col_06_Row_34	2	Nanog	0
d2_Col_06_Row_35	2	Nanog	1.10652413621404
d2_Col_06_Row_36	2	Nanog	0
d2_Col_06_Row_37	2	Nanog	0
d2_Col_06_Row_38	2	Nanog	0
d2_Col_06_Row_39	2	Nanog	0
d2_Col_06_Row_40	2	Nanog	1.32870728295941
d2_Col_07_Row_1	2	Nanog	1.79392234313606
d2_Col_07_Row_2	2	Nanog	0
d2_Col_07_Row_3	2	Nanog	1.40898049611801
d2_Col_07_Row_4	2	Nanog	0
d2_Col_07_Row_5	2	Nanog	1.90232153535688
d2_Col_07_Row_6	2	Nanog	0
d2_Col_07_Row_7	2	Nanog	0
d2_Col_07_Row_8	2	Nanog	1.5240684953284
d2_Col_07_Row_9	2	Nanog	1.60559640062158
d2_Col_07_Row_10	2	Nanog	1.36099144300426
d2_Col_07_Row_12	2	Nanog	1.47069029391875
d2_Col_07_Row_13	2	Nanog	1.56231181247949
d2_Col_07_Row_14	2	Nanog	1.75125192926586
d2_Col_07_Row_15	2	Nanog	1.08227102810962
d2_Col_07_Row_16	2	Nanog	0
d2_Col_07_Row_17	2	Nanog	0.849425995292255
d2_Col_07_Row_18	2	Nanog	0
d2_Col_07_Row_19	2	Nanog	0
d2_Col_07_Row_20	2	Nanog	0
d2_Col_07_Row_21	2	Nanog	1.07688573046575
d2_Col_07_Row_22	2	Nanog	0
d2_Col_07_Row_23	2	Nanog	2.319267666098
d2_Col_07_Row_24	2	Nanog	1.03469565549011
d2_Col_07_Row_25	2	Nanog	1.5894032854866
d2_Col_07_Row_26	2	Nanog	0
d2_Col_07_Row_27	2	Nanog	2.16209527743878
d2_Col_07_Row_29	2	Nanog	0
d2_Col_07_Row_32	2	Nanog	0
d2_Col_07_Row_33	2	Nanog	0
d2_Col_07_Row_34	2	Nanog	0
d2_Col_07_Row_35	2	Nanog	0
d2_Col_07_Row_36	2	Nanog	0
d2_Col_07_Row_37	2	Nanog	0
d2_Col_07_Row_38	2	Nanog	0
d2_Col_07_Row_39	2	Nanog	0
d2_Col_07_Row_40	2	Nanog	0
d2_Col_08_Row_1	2	Nanog	0
d2_Col_08_Row_2	2	Nanog	0
d2_Col_08_Row_3	2	Nanog	0
d2_Col_08_Row_4	2	Nanog	0
d2_Col_08_Row_5	2	Nanog	0
d2_Col_08_Row_6	2	Nanog	0
d2_Col_08_Row_7	2	Nanog	2.12621081128064
d2_Col_08_Row_8	2	Nanog	0
d2_Col_08_Row_9	2	Nanog	1.66816686122657
d2_Col_08_Row_10	2	Nanog	0
d2_Col_08_Row_11	2	Nanog	0
d2_Col_08_Row_12	2	Nanog	0
d2_Col_08_Row_14	2	Nanog	1.67799279873964
d2_Col_08_Row_15	2	Nanog	0
d2_Col_08_Row_16	2	Nanog	0
d2_Col_08_Row_18	2	Nanog	2.56642364329482
d2_Col_08_Row_19	2	Nanog	0
d2_Col_08_Row_20	2	Nanog	0
d2_Col_08_Row_21	2	Nanog	1.97038841150314
d2_Col_08_Row_22	2	Nanog	0
d2_Col_08_Row_24	2	Nanog	2.14836841553529
d2_Col_08_Row_25	2	Nanog	0
d2_Col_08_Row_26	2	Nanog	0
d2_Col_08_Row_27	2	Nanog	0
d2_Col_08_Row_28	2	Nanog	2.0087681973887
d2_Col_08_Row_29	2	Nanog	1.06139555774374
d2_Col_08_Row_32	2	Nanog	1.38499659635272
d2_Col_08_Row_33	2	Nanog	0.914755563411586
d2_Col_08_Row_34	2	Nanog	1.97647699953168
d2_Col_08_Row_37	2	Nanog	0
d2_Col_08_Row_39	2	Nanog	0
d2_Col_08_Row_40	2	Nanog	0
d2_Col_09_Row_1	2	Nanog	1.85914332357947
d2_Col_09_Row_2	2	Nanog	0
d2_Col_09_Row_4	2	Nanog	0
d2_Col_09_Row_6	2	Nanog	0
d2_Col_09_Row_7	2	Nanog	1.9452576125456
d2_Col_09_Row_9	2	Nanog	2.35407916728692
d2_Col_09_Row_10	2	Nanog	0
d2_Col_09_Row_11	2	Nanog	0
d2_Col_09_Row_13	2	Nanog	0
d2_Col_09_Row_14	2	Nanog	0
d2_Col_09_Row_15	2	Nanog	0
d2_Col_09_Row_17	2	Nanog	1.80175684460429
d2_Col_09_Row_18	2	Nanog	0
d2_Col_09_Row_19	2	Nanog	1.68331264228843
d2_Col_09_Row_20	2	Nanog	0
d2_Col_09_Row_21	2	Nanog	0
d2_Col_09_Row_22	2	Nanog	1.48060544224083
d2_Col_09_Row_23	2	Nanog	0
d2_Col_09_Row_24	2	Nanog	0
d2_Col_09_Row_25	2	Nanog	0
d2_Col_09_Row_26	2	Nanog	1.42044417925567
d2_Col_09_Row_28	2	Nanog	0
d2_Col_09_Row_30	2	Nanog	0
d2_Col_09_Row_31	2	Nanog	0
d2_Col_09_Row_32	2	Nanog	0
d2_Col_09_Row_33	2	Nanog	0
d2_Col_09_Row_34	2	Nanog	0
d2_Col_09_Row_35	2	Nanog	0
d2_Col_09_Row_36	2	Nanog	0
d2_Col_09_Row_37	2	Nanog	1.67631662665816
d2_Col_09_Row_38	2	Nanog	1.37239324105916
d2_Col_09_Row_39	2	Nanog	0
d2_Col_09_Row_40	2	Nanog	0
d2_Col_10_Row_1	2	Nanog	0
d2_Col_10_Row_2	2	Nanog	2.24305125095844
d2_Col_10_Row_3	2	Nanog	0
d2_Col_10_Row_4	2	Nanog	0
d2_Col_10_Row_5	2	Nanog	1.54868155427479
d2_Col_10_Row_6	2	Nanog	0
d2_Col_10_Row_7	2	Nanog	0
d2_Col_10_Row_8	2	Nanog	0
d2_Col_10_Row_9	2	Nanog	1.25458363132339
d2_Col_10_Row_10	2	Nanog	1.82390729312242
d2_Col_10_Row_11	2	Nanog	0
d2_Col_10_Row_12	2	Nanog	2.12324150301649
d2_Col_10_Row_13	2	Nanog	1.7833529532156
d2_Col_10_Row_14	2	Nanog	0
d2_Col_10_Row_15	2	Nanog	2.33997268595609
d2_Col_10_Row_16	2	Nanog	0
d2_Col_10_Row_17	2	Nanog	1.77918144617421
d2_Col_10_Row_18	2	Nanog	1.52556913671393
d2_Col_10_Row_19	2	Nanog	1.82848194705108
d2_Col_10_Row_20	2	Nanog	0
d2_Col_10_Row_22	2	Nanog	0
d2_Col_10_Row_23	2	Nanog	2.1576617148174
d2_Col_10_Row_24	2	Nanog	1.45162160067558
d2_Col_10_Row_25	2	Nanog	0
d2_Col_10_Row_26	2	Nanog	2.09844235062105
d2_Col_10_Row_27	2	Nanog	2.54931874077703
d2_Col_10_Row_28	2	Nanog	0
d2_Col_10_Row_29	2	Nanog	0
d2_Col_10_Row_30	2	Nanog	0
d2_Col_10_Row_31	2	Nanog	0
d2_Col_10_Row_33	2	Nanog	1.2280737287012
d2_Col_10_Row_34	2	Nanog	0
d2_Col_10_Row_35	2	Nanog	0
d2_Col_10_Row_36	2	Nanog	0
d2_Col_10_Row_37	2	Nanog	0
d2_Col_10_Row_38	2	Nanog	0
d2_Col_10_Row_39	2	Nanog	0
d2_Col_10_Row_40	2	Nanog	0
d2_Col_01_Row_1	2	Pim2	3.05861100081917
d2_Col_01_Row_2	2	Pim2	2.88802605395094
d2_Col_01_Row_6	2	Pim2	3.00357429022902
d2_Col_01_Row_7	2	Pim2	1.92288088634447
d2_Col_01_Row_8	2	Pim2	2.29097376888664
d2_Col_01_Row_9	2	Pim2	3.02139913338236
d2_Col_01_Row_10	2	Pim2	2.77926228085283
d2_Col_01_Row_11	2	Pim2	2.45992469050561
d2_Col_01_Row_12	2	Pim2	3.30803773778758
d2_Col_01_Row_13	2	Pim2	2.86040102171224
d2_Col_01_Row_14	2	Pim2	3.27985767765374
d2_Col_01_Row_15	2	Pim2	2.33727187743643
d2_Col_01_Row_16	2	Pim2	3.30632942812603
d2_Col_01_Row_18	2	Pim2	2.78035621672974
d2_Col_01_Row_19	2	Pim2	3.2835868916515
d2_Col_01_Row_20	2	Pim2	2.79898178124191
d2_Col_01_Row_21	2	Pim2	2.2293851211265
d2_Col_01_Row_22	2	Pim2	2.81653917026076
d2_Col_01_Row_23	2	Pim2	2.56459365812864
d2_Col_01_Row_24	2	Pim2	2.76545281971727
d2_Col_01_Row_25	2	Pim2	2.32770438153959
d2_Col_01_Row_26	2	Pim2	0
d2_Col_01_Row_27	2	Pim2	3.00468214454538
d2_Col_01_Row_29	2	Pim2	3.24399322092769
d2_Col_01_Row_30	2	Pim2	2.76494860008287
d2_Col_01_Row_31	2	Pim2	2.3963012686924
d2_Col_01_Row_32	2	Pim2	2.81205898387734
d2_Col_01_Row_33	2	Pim2	3.05483206543642
d2_Col_01_Row_34	2	Pim2	2.56041071467428
d2_Col_01_Row_36	2	Pim2	2.97126710122621
d2_Col_01_Row_37	2	Pim2	2.31947229022278
d2_Col_01_Row_38	2	Pim2	1.69998063040834
d2_Col_01_Row_39	2	Pim2	2.75332221406626
d2_Col_01_Row_40	2	Pim2	3.33446296610692
d2_Col_02_Row_1	2	Pim2	3.18733129197767
d2_Col_02_Row_2	2	Pim2	3.29029573781594
d2_Col_02_Row_3	2	Pim2	3.23039497833645
d2_Col_02_Row_4	2	Pim2	0
d2_Col_02_Row_6	2	Pim2	2.92212347169973
d2_Col_02_Row_7	2	Pim2	3.13711626239084
d2_Col_02_Row_8	2	Pim2	2.78102987928433
d2_Col_02_Row_10	2	Pim2	2.9940298729397
d2_Col_02_Row_11	2	Pim2	3.06287811721181
d2_Col_02_Row_12	2	Pim2	3.00238248178006
d2_Col_02_Row_13	2	Pim2	2.8564035428182
d2_Col_02_Row_14	2	Pim2	2.6860031388221
d2_Col_02_Row_15	2	Pim2	1.33614700570113
d2_Col_02_Row_18	2	Pim2	2.61404177793043
d2_Col_02_Row_19	2	Pim2	3.20011461357329
d2_Col_02_Row_20	2	Pim2	1.74576313532643
d2_Col_02_Row_21	2	Pim2	2.44666838174882
d2_Col_02_Row_22	2	Pim2	2.94231648579891
d2_Col_02_Row_23	2	Pim2	2.80580782821062
d2_Col_02_Row_24	2	Pim2	2.9444766103544
d2_Col_02_Row_25	2	Pim2	2.19817441243419
d2_Col_02_Row_26	2	Pim2	2.54310573674118
d2_Col_02_Row_27	2	Pim2	2.89781186744041
d2_Col_02_Row_28	2	Pim2	2.2096573781655
d2_Col_02_Row_29	2	Pim2	3.18483099649503
d2_Col_02_Row_30	2	Pim2	2.07629638814328
d2_Col_02_Row_31	2	Pim2	2.71216634415444
d2_Col_02_Row_33	2	Pim2	3.30119918870589
d2_Col_02_Row_34	2	Pim2	3.5427532666918
d2_Col_02_Row_35	2	Pim2	3.27876244925347
d2_Col_02_Row_36	2	Pim2	3.13325436590964
d2_Col_02_Row_37	2	Pim2	0.906683847159288
d2_Col_02_Row_40	2	Pim2	2.14068017020615
d2_Col_03_Row_2	2	Pim2	2.69709356396084
d2_Col_03_Row_3	2	Pim2	0.904562934064803
d2_Col_03_Row_4	2	Pim2	3.04345447731554
d2_Col_03_Row_5	2	Pim2	3.0144337708349
d2_Col_03_Row_6	2	Pim2	2.84697449563612
d2_Col_03_Row_7	2	Pim2	2.94242492353515
d2_Col_03_Row_8	2	Pim2	3.05236925416338
d2_Col_03_Row_9	2	Pim2	3.15251550266421
d2_Col_03_Row_10	2	Pim2	2.10906279049631
d2_Col_03_Row_11	2	Pim2	3.12419269247092
d2_Col_03_Row_12	2	Pim2	2.18408496933973
d2_Col_03_Row_13	2	Pim2	3.01235773326119
d2_Col_03_Row_14	2	Pim2	3.21892649211408
d2_Col_03_Row_16	2	Pim2	1.50415890645759
d2_Col_03_Row_18	2	Pim2	3.37218969335726
d2_Col_03_Row_19	2	Pim2	2.93896203855333
d2_Col_03_Row_21	2	Pim2	1.5330247458843
d2_Col_03_Row_22	2	Pim2	2.41404727617013
d2_Col_03_Row_23	2	Pim2	2.34225337043794
d2_Col_03_Row_24	2	Pim2	2.25049949004492
d2_Col_03_Row_26	2	Pim2	1.30440281924687
d2_Col_03_Row_27	2	Pim2	2.787171837754
d2_Col_03_Row_28	2	Pim2	2.83424976543363
d2_Col_03_Row_29	2	Pim2	2.97194394740755
d2_Col_03_Row_30	2	Pim2	3.05136978581457
d2_Col_03_Row_31	2	Pim2	2.87384599362734
d2_Col_03_Row_32	2	Pim2	3.20140111716045
d2_Col_03_Row_33	2	Pim2	2.58080928843946
d2_Col_03_Row_34	2	Pim2	2.3605156243333
d2_Col_03_Row_35	2	Pim2	2.02883645404389
d2_Col_03_Row_36	2	Pim2	1.50303847310461
d2_Col_03_Row_38	2	Pim2	2.23843833649668
d2_Col_03_Row_39	2	Pim2	3.0421849121093
d2_Col_03_Row_40	2	Pim2	2.97204149206752
d2_Col_04_Row_2	2	Pim2	2.82972416512742
d2_Col_04_Row_4	2	Pim2	1.02827708195395
d2_Col_04_Row_5	2	Pim2	1.71080597789831
d2_Col_04_Row_6	2	Pim2	3.08341605338219
d2_Col_04_Row_9	2	Pim2	2.18204640386976
d2_Col_04_Row_12	2	Pim2	2.76934757117095
d2_Col_04_Row_13	2	Pim2	2.82464384564983
d2_Col_04_Row_14	2	Pim2	2.87151821513285
d2_Col_04_Row_15	2	Pim2	1.62461789114148
d2_Col_04_Row_17	2	Pim2	2.82501822046643
d2_Col_04_Row_18	2	Pim2	1.94560087339505
d2_Col_04_Row_19	2	Pim2	2.67734342597587
d2_Col_04_Row_20	2	Pim2	2.93898070422588
d2_Col_04_Row_21	2	Pim2	1.38425436359577
d2_Col_04_Row_22	2	Pim2	2.6532883256117
d2_Col_04_Row_23	2	Pim2	2.37839842964477
d2_Col_04_Row_24	2	Pim2	2.89786258550102
d2_Col_04_Row_25	2	Pim2	0
d2_Col_04_Row_26	2	Pim2	0
d2_Col_04_Row_27	2	Pim2	1.21256820438025
d2_Col_04_Row_28	2	Pim2	2.84938785068648
d2_Col_04_Row_29	2	Pim2	2.45793426875327
d2_Col_04_Row_30	2	Pim2	3.12639253622169
d2_Col_04_Row_31	2	Pim2	1.61232155573084
d2_Col_04_Row_33	2	Pim2	2.34061610331882
d2_Col_04_Row_34	2	Pim2	2.92310481476907
d2_Col_04_Row_35	2	Pim2	2.95176696785609
d2_Col_04_Row_36	2	Pim2	2.65551957850186
d2_Col_04_Row_38	2	Pim2	2.73694013798959
d2_Col_04_Row_39	2	Pim2	2.76409974668739
d2_Col_04_Row_40	2	Pim2	1.80090365002761
d2_Col_05_Row_2	2	Pim2	2.98710657143633
d2_Col_05_Row_3	2	Pim2	1.9736431937358
d2_Col_05_Row_4	2	Pim2	1.68692127504575
d2_Col_05_Row_6	2	Pim2	0
d2_Col_05_Row_7	2	Pim2	2.75252725412949
d2_Col_05_Row_8	2	Pim2	2.67481538278704
d2_Col_05_Row_9	2	Pim2	2.76146720348024
d2_Col_05_Row_10	2	Pim2	1.30379571233551
d2_Col_05_Row_11	2	Pim2	1.36025163805286
d2_Col_05_Row_12	2	Pim2	3.04368765645342
d2_Col_05_Row_15	2	Pim2	2.88164955833619
d2_Col_05_Row_16	2	Pim2	2.70428832383399
d2_Col_05_Row_18	2	Pim2	3.07326551446309
d2_Col_05_Row_19	2	Pim2	2.00197178201309
d2_Col_05_Row_20	2	Pim2	3.14727105976919
d2_Col_05_Row_21	2	Pim2	2.67277717997525
d2_Col_05_Row_22	2	Pim2	3.22660281357017
d2_Col_05_Row_24	2	Pim2	2.87231349004728
d2_Col_05_Row_25	2	Pim2	1.52891808326761
d2_Col_05_Row_26	2	Pim2	2.9747505021777
d2_Col_05_Row_27	2	Pim2	2.71826412922719
d2_Col_05_Row_29	2	Pim2	3.40027690281262
d2_Col_05_Row_30	2	Pim2	2.67049842355221
d2_Col_05_Row_31	2	Pim2	2.3061755844832
d2_Col_05_Row_32	2	Pim2	1.86346469092799
d2_Col_05_Row_33	2	Pim2	2.87975830700006
d2_Col_05_Row_34	2	Pim2	2.0380344481761
d2_Col_05_Row_35	2	Pim2	2.90869396713758
d2_Col_05_Row_36	2	Pim2	2.50881485016187
d2_Col_05_Row_37	2	Pim2	2.43795161245626
d2_Col_05_Row_38	2	Pim2	2.50829953875094
d2_Col_05_Row_39	2	Pim2	3.14417805193218
d2_Col_05_Row_40	2	Pim2	0
d2_Col_06_Row_2	2	Pim2	2.63265195861324
d2_Col_06_Row_3	2	Pim2	3.22969207446078
d2_Col_06_Row_4	2	Pim2	2.82011593077789
d2_Col_06_Row_5	2	Pim2	3.44443433649242
d2_Col_06_Row_6	2	Pim2	2.89121795476076
d2_Col_06_Row_7	2	Pim2	2.96218591529093
d2_Col_06_Row_8	2	Pim2	3.07203631200972
d2_Col_06_Row_9	2	Pim2	3.14530566461644
d2_Col_06_Row_10	2	Pim2	3.11616835605473
d2_Col_06_Row_11	2	Pim2	2.24150926705423
d2_Col_06_Row_12	2	Pim2	3.18014918553041
d2_Col_06_Row_14	2	Pim2	3.51563058656755
d2_Col_06_Row_15	2	Pim2	2.89875449644078
d2_Col_06_Row_16	2	Pim2	2.93490825324723
d2_Col_06_Row_17	2	Pim2	2.94468839388978
d2_Col_06_Row_19	2	Pim2	3.13528541754566
d2_Col_06_Row_20	2	Pim2	2.87091610001862
d2_Col_06_Row_21	2	Pim2	3.20527641550465
d2_Col_06_Row_22	2	Pim2	1.94027229262851
d2_Col_06_Row_23	2	Pim2	2.84451307637734
d2_Col_06_Row_24	2	Pim2	2.81637008500318
d2_Col_06_Row_25	2	Pim2	2.62336016800738
d2_Col_06_Row_26	2	Pim2	2.78285672906145
d2_Col_06_Row_27	2	Pim2	1.21778155575457
d2_Col_06_Row_28	2	Pim2	2.81362325002337
d2_Col_06_Row_29	2	Pim2	3.19294305067399
d2_Col_06_Row_30	2	Pim2	2.28253860769671
d2_Col_06_Row_31	2	Pim2	2.3337742323438
d2_Col_06_Row_32	2	Pim2	2.65126660511037
d2_Col_06_Row_33	2	Pim2	1.97418619884103
d2_Col_06_Row_34	2	Pim2	3.16965383174447
d2_Col_06_Row_35	2	Pim2	1.85539081045868
d2_Col_06_Row_36	2	Pim2	2.55559924026293
d2_Col_06_Row_37	2	Pim2	2.92656790671924
d2_Col_06_Row_38	2	Pim2	2.91084359005536
d2_Col_06_Row_39	2	Pim2	2.65882262054065
d2_Col_06_Row_40	2	Pim2	2.73999463279514
d2_Col_07_Row_1	2	Pim2	3.25694796464448
d2_Col_07_Row_2	2	Pim2	2.1190598062272
d2_Col_07_Row_3	2	Pim2	3.01017825272031
d2_Col_07_Row_4	2	Pim2	2.30280298329201
d2_Col_07_Row_5	2	Pim2	0
d2_Col_07_Row_6	2	Pim2	3.11383124646547
d2_Col_07_Row_7	2	Pim2	3.00493007834896
d2_Col_07_Row_8	2	Pim2	2.76689294848852
d2_Col_07_Row_9	2	Pim2	2.36001913946616
d2_Col_07_Row_10	2	Pim2	2.76290894910588
d2_Col_07_Row_12	2	Pim2	3.05818356991081
d2_Col_07_Row_13	2	Pim2	3.23174385366069
d2_Col_07_Row_14	2	Pim2	1.28926534834439
d2_Col_07_Row_15	2	Pim2	2.34774666978863
d2_Col_07_Row_16	2	Pim2	3.17849337801386
d2_Col_07_Row_17	2	Pim2	3.04127003604751
d2_Col_07_Row_18	2	Pim2	2.968648969852
d2_Col_07_Row_19	2	Pim2	3.29866215724795
d2_Col_07_Row_20	2	Pim2	3.30520413878372
d2_Col_07_Row_21	2	Pim2	2.54527701986794
d2_Col_07_Row_22	2	Pim2	2.99401718729413
d2_Col_07_Row_23	2	Pim2	1.14530830738944
d2_Col_07_Row_24	2	Pim2	2.58482332551005
d2_Col_07_Row_25	2	Pim2	3.05073380599624
d2_Col_07_Row_26	2	Pim2	3.17440528383919
d2_Col_07_Row_27	2	Pim2	3.39981706489228
d2_Col_07_Row_29	2	Pim2	2.35257405095549
d2_Col_07_Row_32	2	Pim2	3.41327859058531
d2_Col_07_Row_33	2	Pim2	0
d2_Col_07_Row_34	2	Pim2	2.79537938255808
d2_Col_07_Row_35	2	Pim2	2.0846656880439
d2_Col_07_Row_36	2	Pim2	3.03598656316844
d2_Col_07_Row_37	2	Pim2	2.92104906284264
d2_Col_07_Row_38	2	Pim2	2.86014871000312
d2_Col_07_Row_39	2	Pim2	3.23818150597761
d2_Col_07_Row_40	2	Pim2	2.90466315826439
d2_Col_08_Row_1	2	Pim2	3.33261279546925
d2_Col_08_Row_2	2	Pim2	2.91974234505151
d2_Col_08_Row_3	2	Pim2	2.65995862247893
d2_Col_08_Row_4	2	Pim2	2.19582214543877
d2_Col_08_Row_5	2	Pim2	3.35253257846305
d2_Col_08_Row_6	2	Pim2	3.1403359020082
d2_Col_08_Row_7	2	Pim2	0
d2_Col_08_Row_8	2	Pim2	2.64618619880411
d2_Col_08_Row_9	2	Pim2	2.97726219640314
d2_Col_08_Row_10	2	Pim2	2.8470212418812
d2_Col_08_Row_11	2	Pim2	3.04846455684406
d2_Col_08_Row_12	2	Pim2	3.22017518693832
d2_Col_08_Row_14	2	Pim2	1.75565209257569
d2_Col_08_Row_15	2	Pim2	2.72486716731928
d2_Col_08_Row_16	2	Pim2	2.78294708059245
d2_Col_08_Row_18	2	Pim2	2.37673968323222
d2_Col_08_Row_19	2	Pim2	3.39939624101528
d2_Col_08_Row_20	2	Pim2	1.77024752873804
d2_Col_08_Row_21	2	Pim2	2.97335456057667
d2_Col_08_Row_22	2	Pim2	2.8328936291987
d2_Col_08_Row_24	2	Pim2	1.75503312194241
d2_Col_08_Row_25	2	Pim2	2.65924894677922
d2_Col_08_Row_26	2	Pim2	3.12038219894924
d2_Col_08_Row_27	2	Pim2	3.16440250711508
d2_Col_08_Row_28	2	Pim2	2.5176949572759
d2_Col_08_Row_29	2	Pim2	2.32504294534237
d2_Col_08_Row_32	2	Pim2	2.21447659590776
d2_Col_08_Row_33	2	Pim2	1.864380531241
d2_Col_08_Row_34	2	Pim2	1.6145704754872
d2_Col_08_Row_37	2	Pim2	3.13258966122773
d2_Col_08_Row_39	2	Pim2	2.7719874677635
d2_Col_08_Row_40	2	Pim2	3.60670992033251
d2_Col_09_Row_1	2	Pim2	3.18916776138575
d2_Col_09_Row_2	2	Pim2	2.19004747926696
d2_Col_09_Row_4	2	Pim2	2.65301872215264
d2_Col_09_Row_6	2	Pim2	3.03443681774767
d2_Col_09_Row_7	2	Pim2	2.40784467240605
d2_Col_09_Row_9	2	Pim2	1.06868892040871
d2_Col_09_Row_10	2	Pim2	2.40858467079066
d2_Col_09_Row_11	2	Pim2	2.96875659181785
d2_Col_09_Row_13	2	Pim2	2.36207181368681
d2_Col_09_Row_14	2	Pim2	2.28910437550012
d2_Col_09_Row_15	2	Pim2	2.87349663568409
d2_Col_09_Row_17	2	Pim2	2.2124909134092
d2_Col_09_Row_18	2	Pim2	2.99532583606038
d2_Col_09_Row_19	2	Pim2	3.06375447325404
d2_Col_09_Row_20	2	Pim2	3.09789714489183
d2_Col_09_Row_21	2	Pim2	3.00000994281065
d2_Col_09_Row_22	2	Pim2	2.70988773412243
d2_Col_09_Row_23	2	Pim2	2.77618401129362
d2_Col_09_Row_24	2	Pim2	1.97449712294775
d2_Col_09_Row_25	2	Pim2	3.47058594945595
d2_Col_09_Row_26	2	Pim2	2.960406756402
d2_Col_09_Row_28	2	Pim2	2.02951542770316
d2_Col_09_Row_30	2	Pim2	2.64137020378622
d2_Col_09_Row_31	2	Pim2	2.95867351197832
d2_Col_09_Row_32	2	Pim2	3.00290071713144
d2_Col_09_Row_33	2	Pim2	3.08409395089176
d2_Col_09_Row_34	2	Pim2	2.79696565919936
d2_Col_09_Row_35	2	Pim2	1.88281397064259
d2_Col_09_Row_36	2	Pim2	2.87775464137474
d2_Col_09_Row_37	2	Pim2	3.07567282541127
d2_Col_09_Row_38	2	Pim2	2.83132884231321
d2_Col_09_Row_39	2	Pim2	2.73101574579601
d2_Col_09_Row_40	2	Pim2	3.44843594050606
d2_Col_10_Row_1	2	Pim2	2.89205719662218
d2_Col_10_Row_2	2	Pim2	0
d2_Col_10_Row_3	2	Pim2	3.01623595130869
d2_Col_10_Row_4	2	Pim2	3.25178938273138
d2_Col_10_Row_5	2	Pim2	3.19292364503051
d2_Col_10_Row_6	2	Pim2	1.1738739980255
d2_Col_10_Row_7	2	Pim2	3.29675556255089
d2_Col_10_Row_8	2	Pim2	2.77655264929883
d2_Col_10_Row_9	2	Pim2	3.36024277187333
d2_Col_10_Row_10	2	Pim2	3.14671212479868
d2_Col_10_Row_11	2	Pim2	2.66077813131375
d2_Col_10_Row_12	2	Pim2	2.04095513613051
d2_Col_10_Row_13	2	Pim2	2.55550287619697
d2_Col_10_Row_14	2	Pim2	2.97641943177655
d2_Col_10_Row_15	2	Pim2	3.39885412851303
d2_Col_10_Row_16	2	Pim2	3.1675647428402
d2_Col_10_Row_17	2	Pim2	2.89738877415675
d2_Col_10_Row_18	2	Pim2	2.51375639612863
d2_Col_10_Row_19	2	Pim2	2.52226414604749
d2_Col_10_Row_20	2	Pim2	1.4443847088555
d2_Col_10_Row_22	2	Pim2	2.55014080813253
d2_Col_10_Row_23	2	Pim2	2.77514857216261
d2_Col_10_Row_24	2	Pim2	1.45162160067558
d2_Col_10_Row_25	2	Pim2	2.4878872524673
d2_Col_10_Row_26	2	Pim2	2.27337803407004
d2_Col_10_Row_27	2	Pim2	0
d2_Col_10_Row_28	2	Pim2	3.07430320006508
d2_Col_10_Row_29	2	Pim2	3.44778051807398
d2_Col_10_Row_30	2	Pim2	3.11926872868561
d2_Col_10_Row_31	2	Pim2	2.64025951136616
d2_Col_10_Row_33	2	Pim2	2.95027119071641
d2_Col_10_Row_34	2	Pim2	3.4292745203361
d2_Col_10_Row_35	2	Pim2	3.13804750315427
d2_Col_10_Row_36	2	Pim2	2.88620991000285
d2_Col_10_Row_37	2	Pim2	3.22461538845164
d2_Col_10_Row_38	2	Pim2	2.56510465813717
d2_Col_10_Row_39	2	Pim2	1.54651954374227
d2_Col_10_Row_40	2	Pim2	3.21019881980416
d2_Col_01_Row_1	2	Zfp930	0
[truncated: 17,390 more rows]
