# Supplementary material for: Integrated analysis of Xist upregulation and X-chromosome inactivation with single-cell and single-allele resolution
Source: Nat Commun. 2021 Jun 15;12:3638. doi: 10.1038/s41467-021-23643-6 (PMC8206119; doi:10.1038/s41467-021-23643-6)
Supplement: Supplementary file 9 — Source Data [file 41467_2021_23643_MOESM9_ESM.zip › SourceData/Figure_6i.txt]

Gene Symbol	Xist AS Classification	XP50 K-means classification [K=4]	XCI Progress [bin-wise; %]	Xi:Xa Ratio [bin-wise; log2]
Acsl4	Xist-MA (Xi=B6)	Cluster 1	9.96	0.221871834347804
Alg13	Xist-MA (Xi=B6)	Cluster 1	9.96	0.0641175007595349
Araf	Xist-MA (Xi=B6)	Cluster 2	9.96	0.552702432940652
Armcx1	Xist-MA (Xi=B6)	Cluster 1	9.96	0.0401378812587676
Arxes2	Xist-MA (Xi=B6)	Cluster 1	9.96	-0.225070243783652
Atrx	Xist-MA (Xi=B6)	Cluster 2	9.96	-0.733349877777048
Bcap31	Xist-MA (Xi=B6)	Cluster 2	9.96	0.171311733048076
Bex2	Xist-MA (Xi=B6)	Cluster 1	9.96	-0.270735924671147
Brcc3	Xist-MA (Xi=B6)	Cluster 4	9.96	0.7963830855169
Cetn2	Xist-MA (Xi=B6)	Cluster 2	9.96	0.178036099737899
Cul4b	Xist-MA (Xi=B6)	Cluster 2	9.96	0.061946745395039
Dkc1	Xist-MA (Xi=B6)	Cluster 3	9.96	0.250693689469876
Ebp	Xist-MA (Xi=B6)	Cluster 2	9.96	0.626630971586409
Eda2r	Xist-MA (Xi=B6)	Cluster 4	9.96	3.21662718722179
Eif1ax	Xist-MA (Xi=B6)	Cluster 2	9.96	0.0113875916889128
Eras	Xist-MA (Xi=B6)	Cluster 1	9.96	1.22037016900928
Fam50a	Xist-MA (Xi=B6)	Cluster 1	9.96	-0.372284197433924
Flna	Xist-MA (Xi=B6)	Cluster 1	9.96	-2.43823372760093
Ftsj1	Xist-MA (Xi=B6)	Cluster 2	9.96	0.562825930051565
Gnl3l	Xist-MA (Xi=B6)	Cluster 1	9.96	-0.35100250766866
Gprasp1	Xist-MA (Xi=B6)	Cluster 2	9.96	-0.0369173710526764
Hccs	Xist-MA (Xi=B6)	Cluster 2	9.96	-0.0954800105363438
Hdac6	Xist-MA (Xi=B6)	Cluster 1	9.96	-1.27422799234595
Hprt	Xist-MA (Xi=B6)	Cluster 2	9.96	0.206495474514547
Hsd17b10	Xist-MA (Xi=B6)	Cluster 2	9.96	-0.41902168203162
Htatsf1	Xist-MA (Xi=B6)	Cluster 1	9.96	0.529880356527452
Huwe1	Xist-MA (Xi=B6)	Cluster 2	9.96	0.143349993924934
Idh3g	Xist-MA (Xi=B6)	Cluster 3	9.96	-0.197853630199876
Jade3	Xist-MA (Xi=B6)	Cluster 3	9.96	0.362966661061315
Kif4	Xist-MA (Xi=B6)	Cluster 2	9.96	0.145922376699794
Klhl13	Xist-MA (Xi=B6)	Cluster 1	9.96	-0.991464310447003
Lage3	Xist-MA (Xi=B6)	Cluster 1	9.96	-1.22315643783064
Las1l	Xist-MA (Xi=B6)	Cluster 1	9.96	-0.186981320722258
Lpar4	Xist-MA (Xi=B6)	Cluster 1	9.96	0.949019444400753
Maged1	Xist-MA (Xi=B6)	Cluster 1	9.96	-0.895740816519728
Maoa	Xist-MA (Xi=B6)	Cluster 4	9.96	1.5883556913932
Mmgt1	Xist-MA (Xi=B6)	Cluster 1	9.96	-0.308574106731405
Msn	Xist-MA (Xi=B6)	Cluster 1	9.96	-1.20627845409256
Naa10	Xist-MA (Xi=B6)	Cluster 4	9.96	-1.4001402765805
Ndufb11	Xist-MA (Xi=B6)	Cluster 3	9.96	-0.351588722358132
Nkap	Xist-MA (Xi=B6)	Cluster 3	9.96	0.899478324761294
Nsdhl	Xist-MA (Xi=B6)	Cluster 1	9.96	-2.32093724800419
Otud5	Xist-MA (Xi=B6)	Cluster 2	9.96	-0.707266846601338
Pbdc1	Xist-MA (Xi=B6)	Cluster 3	9.96	-0.243118666380076
Pdha1	Xist-MA (Xi=B6)	Cluster 2	9.96	-0.690073885093186
Pgrmc1	Xist-MA (Xi=B6)	Cluster 2	9.96	0.17306518279877
Pir	Xist-MA (Xi=B6)	Cluster 4	9.96	0.636506933603261
Plp2	Xist-MA (Xi=B6)	Cluster 2	9.96	-0.176750266167654
Pnma5	Xist-MA (Xi=B6)	Cluster 1	9.96	-0.00438236669155816
Prdx4	Xist-MA (Xi=B6)	Cluster 2	9.96	-0.082201486148175
Prps1	Xist-MA (Xi=B6)	Cluster 1	9.96	0.361267570849721
Prps2	Xist-MA (Xi=B6)	Cluster 4	9.96	1.32514169002823
Psmd10	Xist-MA (Xi=B6)	Cluster 2	9.96	0.0564393054388784
Renbp	Xist-MA (Xi=B6)	Cluster 2	9.96	-0.891304426395718
Rlim	Xist-MA (Xi=B6)	Cluster 1	9.96	-1.70871992147243
Rnf128	Xist-MA (Xi=B6)	Cluster 1	9.96	-0.369903504361793
Rps6ka6	Xist-MA (Xi=B6)	Cluster 1	9.96	-0.835497354252357
Slc7a3	Xist-MA (Xi=B6)	Cluster 1	9.96	0.313105769395669
Smc1a	Xist-MA (Xi=B6)	Cluster 3	9.96	-0.163956972174974
Sms	Xist-MA (Xi=B6)	Cluster 1	9.96	-2.03974115141382
Spin2c	Xist-MA (Xi=B6)	Cluster 1	9.96	-0.280528341174366
Tab3	Xist-MA (Xi=B6)	Cluster 1	9.96	-1.13975308555111
Tbl1x	Xist-MA (Xi=B6)	Cluster 1	9.96	-0.725454569271477
Tceal9	Xist-MA (Xi=B6)	Cluster 1	9.96	-0.136376820531991
Tfe3	Xist-MA (Xi=B6)	Cluster 3	9.96	-0.73244626081395
Timp1	Xist-MA (Xi=B6)	Cluster 2	9.96	0.949372678327183
Tmem47	Xist-MA (Xi=B6)	Cluster 2	9.96	-0.852731197904218
Trap1a	Xist-MA (Xi=B6)	Cluster 4	9.96	0.0298393950649139
Uba1	Xist-MA (Xi=B6)	Cluster 2	9.96	0.186240572790006
Usp9x	Xist-MA (Xi=B6)	Cluster 2	9.96	-0.743899086214032
Utp14a	Xist-MA (Xi=B6)	Cluster 2	9.96	-0.985405120089577
Vbp1	Xist-MA (Xi=B6)	Cluster 2	9.96	-0.322005068715305
Zrsr2	Xist-MA (Xi=B6)	Cluster 2	9.96	0.699962057348847
Acsl4	Xist-MA (Xi=B6)	Cluster 1	18.8	-0.624789088742406
Alg13	Xist-MA (Xi=B6)	Cluster 1	18.8	-0.712325863708999
Araf	Xist-MA (Xi=B6)	Cluster 2	18.8	0.0873167822284657
Atrx	Xist-MA (Xi=B6)	Cluster 2	18.8	-0.694398447753314
Bcap31	Xist-MA (Xi=B6)	Cluster 2	18.8	-1.51511846165294
Bex2	Xist-MA (Xi=B6)	Cluster 1	18.8	-1.73448483842322
Brcc3	Xist-MA (Xi=B6)	Cluster 4	18.8	1.51295689085193
Cetn2	Xist-MA (Xi=B6)	Cluster 2	18.8	0.363496493144563
Clcn5	Xist-MA (Xi=B6)	Cluster 1	18.8	-1.63383329108969
Cul4b	Xist-MA (Xi=B6)	Cluster 2	18.8	0.661706248044276
Dkc1	Xist-MA (Xi=B6)	Cluster 3	18.8	-0.245339714841246
Ebp	Xist-MA (Xi=B6)	Cluster 2	18.8	-1.33250763380713
Eif1ax	Xist-MA (Xi=B6)	Cluster 2	18.8	0.286778715783287
Eras	Xist-MA (Xi=B6)	Cluster 1	18.8	0.581815814054857
Fam50a	Xist-MA (Xi=B6)	Cluster 1	18.8	-0.679091005296623
Flna	Xist-MA (Xi=B6)	Cluster 1	18.8	-1.06890145053997
Ftsj1	Xist-MA (Xi=B6)	Cluster 2	18.8	-0.0922733248295493
Gnl3l	Xist-MA (Xi=B6)	Cluster 1	18.8	0.0891429155110201
Gprasp1	Xist-MA (Xi=B6)	Cluster 2	18.8	-1.26698463766415
Hccs	Xist-MA (Xi=B6)	Cluster 2	18.8	0.304275418517476
Hdac6	Xist-MA (Xi=B6)	Cluster 1	18.8	0.0346096045360589
Hprt	Xist-MA (Xi=B6)	Cluster 2	18.8	0.114357895529992
Hsd17b10	Xist-MA (Xi=B6)	Cluster 2	18.8	-0.981147738934993
Htatsf1	Xist-MA (Xi=B6)	Cluster 1	18.8	-1.30583311314666
Huwe1	Xist-MA (Xi=B6)	Cluster 2	18.8	-0.416417513014486
Idh3g	Xist-MA (Xi=B6)	Cluster 3	18.8	-0.357946891444757
Jade3	Xist-MA (Xi=B6)	Cluster 3	18.8	-0.0730512916839114
Klhl13	Xist-MA (Xi=B6)	Cluster 1	18.8	-0.597194922431113
Lage3	Xist-MA (Xi=B6)	Cluster 1	18.8	-0.224500566682014
Las1l	Xist-MA (Xi=B6)	Cluster 1	18.8	-0.583406978803958
Maged1	Xist-MA (Xi=B6)	Cluster 1	18.8	-2.22600903220178
Mmgt1	Xist-MA (Xi=B6)	Cluster 1	18.8	0.750845697337131
Msn	Xist-MA (Xi=B6)	Cluster 1	18.8	1.40976752632757
Naa10	Xist-MA (Xi=B6)	Cluster 4	18.8	0.0403813703850908
Ndufb11	Xist-MA (Xi=B6)	Cluster 3	18.8	0.134360287572789
Nkap	Xist-MA (Xi=B6)	Cluster 3	18.8	-0.454593250504823
Nsdhl	Xist-MA (Xi=B6)	Cluster 1	18.8	-0.0558172405371248
Otud5	Xist-MA (Xi=B6)	Cluster 2	18.8	-0.394066592687601
Pbdc1	Xist-MA (Xi=B6)	Cluster 3	18.8	-0.86940440247899
Pdha1	Xist-MA (Xi=B6)	Cluster 2	18.8	0.525723588744162
Pgrmc1	Xist-MA (Xi=B6)	Cluster 2	18.8	-0.773262588508995
Pir	Xist-MA (Xi=B6)	Cluster 4	18.8	0.602289194680678
Plp2	Xist-MA (Xi=B6)	Cluster 2	18.8	-0.150861935065782
Pnma5	Xist-MA (Xi=B6)	Cluster 1	18.8	-0.672263558890909
Prdx4	Xist-MA (Xi=B6)	Cluster 2	18.8	-0.345933156601045
Prps1	Xist-MA (Xi=B6)	Cluster 1	18.8	0.501403599701897
Prps2	Xist-MA (Xi=B6)	Cluster 4	18.8	1.09638910391234
Psmd10	Xist-MA (Xi=B6)	Cluster 2	18.8	-0.839582275456969
Renbp	Xist-MA (Xi=B6)	Cluster 2	18.8	-0.316665006841206
Rlim	Xist-MA (Xi=B6)	Cluster 1	18.8	-3.25475455432258
Rnf128	Xist-MA (Xi=B6)	Cluster 1	18.8	-0.715705786800679
Rps6ka6	Xist-MA (Xi=B6)	Cluster 1	18.8	0.419505973953777
Slc7a3	Xist-MA (Xi=B6)	Cluster 1	18.8	-0.51847941596281
Smc1a	Xist-MA (Xi=B6)	Cluster 3	18.8	0.134911314287715
Sms	Xist-MA (Xi=B6)	Cluster 1	18.8	-1.33639920931897
Spin2c	Xist-MA (Xi=B6)	Cluster 1	18.8	-0.701545802082343
Tab3	Xist-MA (Xi=B6)	Cluster 1	18.8	0.812219943993096
Tbl1x	Xist-MA (Xi=B6)	Cluster 1	18.8	0.0828106662294468
Tceal9	Xist-MA (Xi=B6)	Cluster 1	18.8	-0.625659174370796
Tfe3	Xist-MA (Xi=B6)	Cluster 3	18.8	-0.73244626081395
Timp1	Xist-MA (Xi=B6)	Cluster 2	18.8	0.434703408170216
Tmem47	Xist-MA (Xi=B6)	Cluster 2	18.8	-1.85284495079944
Trap1a	Xist-MA (Xi=B6)	Cluster 4	18.8	-0.164523609974164
Uba1	Xist-MA (Xi=B6)	Cluster 2	18.8	-0.821108981453025
Usp9x	Xist-MA (Xi=B6)	Cluster 2	18.8	-0.150257751735415
Utp14a	Xist-MA (Xi=B6)	Cluster 2	18.8	0.203750576122525
Vbp1	Xist-MA (Xi=B6)	Cluster 2	18.8	-0.322005068715305
Zrsr2	Xist-MA (Xi=B6)	Cluster 2	18.8	-0.054356529515463
Acsl4	Xist-MA (Xi=B6)	Cluster 1	29	-1.52268089311428
Alg13	Xist-MA (Xi=B6)	Cluster 1	29	-0.91647963428042
Araf	Xist-MA (Xi=B6)	Cluster 2	29	1.21199847589607
Arxes2	Xist-MA (Xi=B6)	Cluster 1	29	-0.772839819456707
Atrx	Xist-MA (Xi=B6)	Cluster 2	29	-1.04470132226978
Bcap31	Xist-MA (Xi=B6)	Cluster 2	29	-2.13688702586876
Bex2	Xist-MA (Xi=B6)	Cluster 1	29	-1.52698415553135
Brcc3	Xist-MA (Xi=B6)	Cluster 4	29	1.15402963273442
Cetn2	Xist-MA (Xi=B6)	Cluster 2	29	-1.23873720862012
Clcn5	Xist-MA (Xi=B6)	Cluster 1	29	0.00470065333354588
Cul4b	Xist-MA (Xi=B6)	Cluster 2	29	-1.06004377898357
Dkc1	Xist-MA (Xi=B6)	Cluster 3	29	0.44229655562355
Ebp	Xist-MA (Xi=B6)	Cluster 2	29	0.491598240054894
Eda2r	Xist-MA (Xi=B6)	Cluster 4	29	0.824617057358145
Eif1ax	Xist-MA (Xi=B6)	Cluster 2	29	-1.08167125624586
Eras	Xist-MA (Xi=B6)	Cluster 1	29	-0.122602352769584
Fam50a	Xist-MA (Xi=B6)	Cluster 1	29	-1.67384755644625
Flna	Xist-MA (Xi=B6)	Cluster 1	29	0.29418316126364
Ftsj1	Xist-MA (Xi=B6)	Cluster 2	29	-0.558506071612439
Gnl3l	Xist-MA (Xi=B6)	Cluster 1	29	-0.641258775538027
Gprasp1	Xist-MA (Xi=B6)	Cluster 2	29	-1.32641767485681
Hccs	Xist-MA (Xi=B6)	Cluster 2	29	-1.08896670357767
Hdac6	Xist-MA (Xi=B6)	Cluster 1	29	-0.239197980871208
Hprt	Xist-MA (Xi=B6)	Cluster 2	29	-0.445072074188919
Hsd17b10	Xist-MA (Xi=B6)	Cluster 2	29	-2.02492312055833
Htatsf1	Xist-MA (Xi=B6)	Cluster 1	29	-1.47353558313324
Huwe1	Xist-MA (Xi=B6)	Cluster 2	29	-1.12257162546807
Idh3g	Xist-MA (Xi=B6)	Cluster 3	29	0.199214742443804
Jade3	Xist-MA (Xi=B6)	Cluster 3	29	0.403522951932615
Kif4	Xist-MA (Xi=B6)	Cluster 2	29	-1.51335755930599
Klhl13	Xist-MA (Xi=B6)	Cluster 1	29	-0.445242939182855
Lage3	Xist-MA (Xi=B6)	Cluster 1	29	-1.00345472185962
Las1l	Xist-MA (Xi=B6)	Cluster 1	29	-1.53163005018622
Maged1	Xist-MA (Xi=B6)	Cluster 1	29	-1.1436558080948
Mmgt1	Xist-MA (Xi=B6)	Cluster 1	29	-0.337896696139781
Msn	Xist-MA (Xi=B6)	Cluster 1	29	-1.99202308219445
Naa10	Xist-MA (Xi=B6)	Cluster 4	29	-0.70374446913906
Ndufb11	Xist-MA (Xi=B6)	Cluster 3	29	-1.3570978003968
Nkap	Xist-MA (Xi=B6)	Cluster 3	29	-0.273912196101157
Nsdhl	Xist-MA (Xi=B6)	Cluster 1	29	-2.01455440508313
Pbdc1	Xist-MA (Xi=B6)	Cluster 3	29	-2.00159678373124
Pdha1	Xist-MA (Xi=B6)	Cluster 2	29	-0.796456876875943
Pgrmc1	Xist-MA (Xi=B6)	Cluster 2	29	-3.18472617396269
Pir	Xist-MA (Xi=B6)	Cluster 4	29	1.55262531822793
Plp2	Xist-MA (Xi=B6)	Cluster 2	29	0.0870221042775449
Pnma5	Xist-MA (Xi=B6)	Cluster 1	29	0.112521263478324
Prdx4	Xist-MA (Xi=B6)	Cluster 2	29	-0.595789076138727
Prps1	Xist-MA (Xi=B6)	Cluster 1	29	-0.491311619361374
Prps2	Xist-MA (Xi=B6)	Cluster 4	29	0.769748796118988
Psmd10	Xist-MA (Xi=B6)	Cluster 2	29	0.336321093902016
Renbp	Xist-MA (Xi=B6)	Cluster 2	29	-0.163544404975958
Rlim	Xist-MA (Xi=B6)	Cluster 1	29	-2.4331489391088
Rnf128	Xist-MA (Xi=B6)	Cluster 1	29	-1.17113499671536
Rps6ka6	Xist-MA (Xi=B6)	Cluster 1	29	0.317006164294698
Slc7a3	Xist-MA (Xi=B6)	Cluster 1	29	-0.049833453911261
Smc1a	Xist-MA (Xi=B6)	Cluster 3	29	-0.413442053059075
Sms	Xist-MA (Xi=B6)	Cluster 1	29	-2.51706292894701
Spin2c	Xist-MA (Xi=B6)	Cluster 1	29	-2.4166681674378
Tab3	Xist-MA (Xi=B6)	Cluster 1	29	-1.05530097947274
Tbl1x	Xist-MA (Xi=B6)	Cluster 1	29	-1.25755358128657
Tceal9	Xist-MA (Xi=B6)	Cluster 1	29	-0.975298272991811
Tfe3	Xist-MA (Xi=B6)	Cluster 3	29	0.853976239383192
Timp1	Xist-MA (Xi=B6)	Cluster 2	29	-0.35465371729414
Tmem47	Xist-MA (Xi=B6)	Cluster 2	29	-1.33019355494052
Trap1a	Xist-MA (Xi=B6)	Cluster 4	29	-0.316975205272746
Uba1	Xist-MA (Xi=B6)	Cluster 2	29	-0.186526636448278
Usp9x	Xist-MA (Xi=B6)	Cluster 2	29	-1.3043608137335
Utp14a	Xist-MA (Xi=B6)	Cluster 2	29	-1.22231381321659
Vbp1	Xist-MA (Xi=B6)	Cluster 2	29	-1.12551451082161
Zrsr2	Xist-MA (Xi=B6)	Cluster 2	29	-0.915784820368037
Acsl4	Xist-MA (Xi=B6)	Cluster 1	40	-0.771227709523414
Alg13	Xist-MA (Xi=B6)	Cluster 1	40	-1.94904072111975
Araf	Xist-MA (Xi=B6)	Cluster 2	40	-0.0936535780476054
Armcx1	Xist-MA (Xi=B6)	Cluster 1	40	-5.3938988151413
Arxes2	Xist-MA (Xi=B6)	Cluster 1	40	-1.11661753168515
Atrx	Xist-MA (Xi=B6)	Cluster 2	40	-1.17658332666221
Bcap31	Xist-MA (Xi=B6)	Cluster 2	40	-1.20726811988997
Bex2	Xist-MA (Xi=B6)	Cluster 1	40	-2.13009683911442
Brcc3	Xist-MA (Xi=B6)	Cluster 4	40	-0.399595310549672
Cetn2	Xist-MA (Xi=B6)	Cluster 2	40	-1.80658937891886
Clcn5	Xist-MA (Xi=B6)	Cluster 1	40	-0.312293401673179
Cul4b	Xist-MA (Xi=B6)	Cluster 2	40	-1.24365114855175
Dkc1	Xist-MA (Xi=B6)	Cluster 3	40	0.171573595049979
Ebp	Xist-MA (Xi=B6)	Cluster 2	40	-0.903656932890652
Eda2r	Xist-MA (Xi=B6)	Cluster 4	40	-0.35655270125179
Eif1ax	Xist-MA (Xi=B6)	Cluster 2	40	-0.176321739946723
Eras	Xist-MA (Xi=B6)	Cluster 1	40	-1.05855551366941
Fam50a	Xist-MA (Xi=B6)	Cluster 1	40	-0.811700003420191
Flna	Xist-MA (Xi=B6)	Cluster 1	40	-0.871424527486128
Ftsj1	Xist-MA (Xi=B6)	Cluster 2	40	0.24500337049387
Gnl3l	Xist-MA (Xi=B6)	Cluster 1	40	-0.613101619517897
Gprasp1	Xist-MA (Xi=B6)	Cluster 2	40	-1.67211592227981
Hccs	Xist-MA (Xi=B6)	Cluster 2	40	-1.26310694603053
Hdac6	Xist-MA (Xi=B6)	Cluster 1	40	-0.103824944893467
Hprt	Xist-MA (Xi=B6)	Cluster 2	40	-0.602850066447802
Hsd17b10	Xist-MA (Xi=B6)	Cluster 2	40	-1.41242469545719
Htatsf1	Xist-MA (Xi=B6)	Cluster 1	40	-1.93675210304809
Huwe1	Xist-MA (Xi=B6)	Cluster 2	40	-0.323085243124188
Idh3g	Xist-MA (Xi=B6)	Cluster 3	40	-0.648777030567965
Jade3	Xist-MA (Xi=B6)	Cluster 3	40	-1.3004579079673
Kif4	Xist-MA (Xi=B6)	Cluster 2	40	-2.06156661198678
Klhl13	Xist-MA (Xi=B6)	Cluster 1	40	-1.69488247710261
Lage3	Xist-MA (Xi=B6)	Cluster 1	40	-1.16581910851218
Las1l	Xist-MA (Xi=B6)	Cluster 1	40	-0.635988123384547
Lpar4	Xist-MA (Xi=B6)	Cluster 1	40	0.14311318797673
Maged1	Xist-MA (Xi=B6)	Cluster 1	40	-3.86954736272129
Mmgt1	Xist-MA (Xi=B6)	Cluster 1	40	0.670934453366647
Msn	Xist-MA (Xi=B6)	Cluster 1	40	-1.1545898894542
Naa10	Xist-MA (Xi=B6)	Cluster 4	40	0.0637884158863209
Ndufb11	Xist-MA (Xi=B6)	Cluster 3	40	-0.192768921368317
Nkap	Xist-MA (Xi=B6)	Cluster 3	40	-0.820363235022033
Nsdhl	Xist-MA (Xi=B6)	Cluster 1	40	-2.29787803406768
Pbdc1	Xist-MA (Xi=B6)	Cluster 3	40	-1.02012794463887
Pdha1	Xist-MA (Xi=B6)	Cluster 2	40	-0.82698917202673
Pgrmc1	Xist-MA (Xi=B6)	Cluster 2	40	-0.0718183161548869
Pir	Xist-MA (Xi=B6)	Cluster 4	40	-0.289603492946431
Plp2	Xist-MA (Xi=B6)	Cluster 2	40	-0.623638281125728
Pnma5	Xist-MA (Xi=B6)	Cluster 1	40	-0.930933984298882
Prdx4	Xist-MA (Xi=B6)	Cluster 2	40	-0.776374447508291
Prps1	Xist-MA (Xi=B6)	Cluster 1	40	-0.69279430380825
Prps2	Xist-MA (Xi=B6)	Cluster 4	40	0.0177552707733472
Psmd10	Xist-MA (Xi=B6)	Cluster 2	40	-3.12451720877895
Rlim	Xist-MA (Xi=B6)	Cluster 1	40	-3.44416370967897
Rnf128	Xist-MA (Xi=B6)	Cluster 1	40	-1.65274759372956
Rps6ka6	Xist-MA (Xi=B6)	Cluster 1	40	-1.55591382005658
Slc7a3	Xist-MA (Xi=B6)	Cluster 1	40	-1.15597373266355
Smc1a	Xist-MA (Xi=B6)	Cluster 3	40	-0.230952148519284
Sms	Xist-MA (Xi=B6)	Cluster 1	40	-0.592243835992649
Spin2c	Xist-MA (Xi=B6)	Cluster 1	40	-2.19259176323037
Tbl1x	Xist-MA (Xi=B6)	Cluster 1	40	-0.872470213480701
Tceal9	Xist-MA (Xi=B6)	Cluster 1	40	-3.37554464894218
Tfe3	Xist-MA (Xi=B6)	Cluster 3	40	-1.22431722654483
Timp1	Xist-MA (Xi=B6)	Cluster 2	40	-0.927763159462635
Tmem47	Xist-MA (Xi=B6)	Cluster 2	40	-1.89214286336911
Trap1a	Xist-MA (Xi=B6)	Cluster 4	40	-1.33708908270503
Uba1	Xist-MA (Xi=B6)	Cluster 2	40	-0.336414084102507
Usp9x	Xist-MA (Xi=B6)	Cluster 2	40	0.0544762137190628
Utp14a	Xist-MA (Xi=B6)	Cluster 2	40	-0.0517626586724126
Vbp1	Xist-MA (Xi=B6)	Cluster 2	40	-1.23607079302326
Zrsr2	Xist-MA (Xi=B6)	Cluster 2	40	-0.0989998859410038
Acsl4	Xist-MA (Xi=B6)	Cluster 1	51.3	-0.865078436420554
Alg13	Xist-MA (Xi=B6)	Cluster 1	51.3	-1.88396824936169
Araf	Xist-MA (Xi=B6)	Cluster 2	51.3	0.405170205102791
Atrx	Xist-MA (Xi=B6)	Cluster 2	51.3	-2.3715353559562
Bcap31	Xist-MA (Xi=B6)	Cluster 2	51.3	-1.26508751870262
Bex2	Xist-MA (Xi=B6)	Cluster 1	51.3	-2.01767595424576
Brcc3	Xist-MA (Xi=B6)	Cluster 4	51.3	-0.629289514451483
Cetn2	Xist-MA (Xi=B6)	Cluster 2	51.3	-0.652147291290329
Clcn5	Xist-MA (Xi=B6)	Cluster 1	51.3	-1.16535532716783
Cul4b	Xist-MA (Xi=B6)	Cluster 2	51.3	-0.80979876393252
Dkc1	Xist-MA (Xi=B6)	Cluster 3	51.3	-0.354593604801216
Ebp	Xist-MA (Xi=B6)	Cluster 2	51.3	-3.57651764031248
Eif1ax	Xist-MA (Xi=B6)	Cluster 2	51.3	-0.81320230406629
Fam50a	Xist-MA (Xi=B6)	Cluster 1	51.3	-1.08983843332349
Flna	Xist-MA (Xi=B6)	Cluster 1	51.3	-1.1581258084082
Ftsj1	Xist-MA (Xi=B6)	Cluster 2	51.3	-2.78175393029437
Gnl3l	Xist-MA (Xi=B6)	Cluster 1	51.3	-3.04675011315975
Gprasp1	Xist-MA (Xi=B6)	Cluster 2	51.3	-0.465150821712494
Hdac6	Xist-MA (Xi=B6)	Cluster 1	51.3	-2.83630240682851
Hprt	Xist-MA (Xi=B6)	Cluster 2	51.3	-1.64307701571159
Hsd17b10	Xist-MA (Xi=B6)	Cluster 2	51.3	-0.792535251950704
Htatsf1	Xist-MA (Xi=B6)	Cluster 1	51.3	-0.245091021669451
Huwe1	Xist-MA (Xi=B6)	Cluster 2	51.3	-0.617665678408309
Idh3g	Xist-MA (Xi=B6)	Cluster 3	51.3	-0.317739691001002
Jade3	Xist-MA (Xi=B6)	Cluster 3	51.3	-2.14814661529142
Kif4	Xist-MA (Xi=B6)	Cluster 2	51.3	-0.0340858755646762
Klhl13	Xist-MA (Xi=B6)	Cluster 1	51.3	-2.02993002193801
Lage3	Xist-MA (Xi=B6)	Cluster 1	51.3	-0.617360237309738
Las1l	Xist-MA (Xi=B6)	Cluster 1	51.3	-1.46771732128839
Lpar4	Xist-MA (Xi=B6)	Cluster 1	51.3	0.87143650344821
Maged1	Xist-MA (Xi=B6)	Cluster 1	51.3	-2.78850134968962
Maoa	Xist-MA (Xi=B6)	Cluster 4	51.3	0.719418853793276
Mmgt1	Xist-MA (Xi=B6)	Cluster 1	51.3	-1.88556589634398
Msn	Xist-MA (Xi=B6)	Cluster 1	51.3	-0.597419540754366
Naa10	Xist-MA (Xi=B6)	Cluster 4	51.3	-1.28731587674278
Ndufb11	Xist-MA (Xi=B6)	Cluster 3	51.3	-0.917237300789197
Nkap	Xist-MA (Xi=B6)	Cluster 3	51.3	-0.193426737849319
Nsdhl	Xist-MA (Xi=B6)	Cluster 1	51.3	-4.34643030615908
Pbdc1	Xist-MA (Xi=B6)	Cluster 3	51.3	-1.41512415698597
Pdha1	Xist-MA (Xi=B6)	Cluster 2	51.3	-2.60583467668424
Pir	Xist-MA (Xi=B6)	Cluster 4	51.3	0.852711699312337
Plp2	Xist-MA (Xi=B6)	Cluster 2	51.3	-0.81851084807784
Pnma5	Xist-MA (Xi=B6)	Cluster 1	51.3	-4.93624549053154
Prdx4	Xist-MA (Xi=B6)	Cluster 2	51.3	-0.38949393604289
Prps1	Xist-MA (Xi=B6)	Cluster 1	51.3	-0.941141339811981
Prps2	Xist-MA (Xi=B6)	Cluster 4	51.3	-1.3588131603794
Psmd10	Xist-MA (Xi=B6)	Cluster 2	51.3	-0.540814908206084
Renbp	Xist-MA (Xi=B6)	Cluster 2	51.3	-0.726716456582132
Rlim	Xist-MA (Xi=B6)	Cluster 1	51.3	-4.59625864653253
Rnf128	Xist-MA (Xi=B6)	Cluster 1	51.3	-1.40417840231226
Rps6ka6	Xist-MA (Xi=B6)	Cluster 1	51.3	-1.51076145139556
Slc7a3	Xist-MA (Xi=B6)	Cluster 1	51.3	-1.53339651575881
Smc1a	Xist-MA (Xi=B6)	Cluster 3	51.3	0.167736571675246
Spin2c	Xist-MA (Xi=B6)	Cluster 1	51.3	-3.43704936236325
Tbl1x	Xist-MA (Xi=B6)	Cluster 1	51.3	-4.01184672095605
Tceal9	Xist-MA (Xi=B6)	Cluster 1	51.3	-1.61987448188252
Tfe3	Xist-MA (Xi=B6)	Cluster 3	51.3	-0.310961909389362
Timp1	Xist-MA (Xi=B6)	Cluster 2	51.3	-2.4420592195648
Tmem47	Xist-MA (Xi=B6)	Cluster 2	51.3	-0.726210931292661
Trap1a	Xist-MA (Xi=B6)	Cluster 4	51.3	-0.13306098384451
Uba1	Xist-MA (Xi=B6)	Cluster 2	51.3	-0.672162367718744
Usp9x	Xist-MA (Xi=B6)	Cluster 2	51.3	-0.903918344683182
Utp14a	Xist-MA (Xi=B6)	Cluster 2	51.3	-0.322486453345293
Zrsr2	Xist-MA (Xi=B6)	Cluster 2	51.3	-0.265099474244363
Acsl4	Xist-MA (Xi=B6)	Cluster 1	61.3	-1.34379011041442
Alg13	Xist-MA (Xi=B6)	Cluster 1	61.3	-3.56693244779057
Araf	Xist-MA (Xi=B6)	Cluster 2	61.3	-1.4176912857194
Armcx1	Xist-MA (Xi=B6)	Cluster 1	61.3	-9.01895879052625
Arxes2	Xist-MA (Xi=B6)	Cluster 1	61.3	-9.08084932139793
Atrx	Xist-MA (Xi=B6)	Cluster 2	61.3	-0.933158628864806
Bcap31	Xist-MA (Xi=B6)	Cluster 2	61.3	-0.784359693606695
Bex2	Xist-MA (Xi=B6)	Cluster 1	61.3	-4.16241557538524
Cetn2	Xist-MA (Xi=B6)	Cluster 2	61.3	-1.59536631866677
Clcn5	Xist-MA (Xi=B6)	Cluster 1	61.3	-3.93761124135347
Cul4b	Xist-MA (Xi=B6)	Cluster 2	61.3	-1.75325319349685
Dkc1	Xist-MA (Xi=B6)	Cluster 3	61.3	0.710049779926597
Ebp	Xist-MA (Xi=B6)	Cluster 2	61.3	-0.979992005945122
Eda2r	Xist-MA (Xi=B6)	Cluster 4	61.3	1.90486884455297
Eif1ax	Xist-MA (Xi=B6)	Cluster 2	61.3	-1.56362614199084
Eras	Xist-MA (Xi=B6)	Cluster 1	61.3	-1.9277738209478
Fam50a	Xist-MA (Xi=B6)	Cluster 1	61.3	-1.82658785696753
Flna	Xist-MA (Xi=B6)	Cluster 1	61.3	-1.78985072633755
Ftsj1	Xist-MA (Xi=B6)	Cluster 2	61.3	-1.1682146298871
Gnl3l	Xist-MA (Xi=B6)	Cluster 1	61.3	-2.38346291609235
Gprasp1	Xist-MA (Xi=B6)	Cluster 2	61.3	-4.03312379789423
Hdac6	Xist-MA (Xi=B6)	Cluster 1	61.3	-0.0731333721621942
Hprt	Xist-MA (Xi=B6)	Cluster 2	61.3	-2.28022518181415
Hsd17b10	Xist-MA (Xi=B6)	Cluster 2	61.3	-1.55697158420123
Htatsf1	Xist-MA (Xi=B6)	Cluster 1	61.3	-2.01159784230665
Huwe1	Xist-MA (Xi=B6)	Cluster 2	61.3	-1.67229679275143
Idh3g	Xist-MA (Xi=B6)	Cluster 3	61.3	-0.519109567813752
Kif4	Xist-MA (Xi=B6)	Cluster 2	61.3	-1.61266475949498
Klhl13	Xist-MA (Xi=B6)	Cluster 1	61.3	-1.55750009991702
Lage3	Xist-MA (Xi=B6)	Cluster 1	61.3	-0.755939349915539
Las1l	Xist-MA (Xi=B6)	Cluster 1	61.3	-1.78777339821524
Lpar4	Xist-MA (Xi=B6)	Cluster 1	61.3	0.466437390164773
Maged1	Xist-MA (Xi=B6)	Cluster 1	61.3	-5.21402068166271
Maoa	Xist-MA (Xi=B6)	Cluster 4	61.3	1.81701718778181
Mmgt1	Xist-MA (Xi=B6)	Cluster 1	61.3	-1.64773569173546
Msn	Xist-MA (Xi=B6)	Cluster 1	61.3	-2.80118441418871
Naa10	Xist-MA (Xi=B6)	Cluster 4	61.3	-0.521497517223024
Ndufb11	Xist-MA (Xi=B6)	Cluster 3	61.3	-1.14280614490564
Nkap	Xist-MA (Xi=B6)	Cluster 3	61.3	-0.187449215237646
Nsdhl	Xist-MA (Xi=B6)	Cluster 1	61.3	-2.28378497444783
Otud5	Xist-MA (Xi=B6)	Cluster 2	61.3	-4.4469254039456
Pbdc1	Xist-MA (Xi=B6)	Cluster 3	61.3	-0.679225644999248
Pdha1	Xist-MA (Xi=B6)	Cluster 2	61.3	-1.0302126424988
Pgrmc1	Xist-MA (Xi=B6)	Cluster 2	61.3	-2.02441276730467
Pir	Xist-MA (Xi=B6)	Cluster 4	61.3	-1.62766871104215
Plp2	Xist-MA (Xi=B6)	Cluster 2	61.3	-1.57826662579288
Pnma5	Xist-MA (Xi=B6)	Cluster 1	61.3	-8.87970053638319
Prdx4	Xist-MA (Xi=B6)	Cluster 2	61.3	-0.677606723943894
Prps1	Xist-MA (Xi=B6)	Cluster 1	61.3	-2.4665770162829
Prps2	Xist-MA (Xi=B6)	Cluster 4	61.3	-0.901572739925499
Psmd10	Xist-MA (Xi=B6)	Cluster 2	61.3	-1.15844359784756
Renbp	Xist-MA (Xi=B6)	Cluster 2	61.3	-0.967053847082267
Rlim	Xist-MA (Xi=B6)	Cluster 1	61.3	-3.54764241441149
Rnf128	Xist-MA (Xi=B6)	Cluster 1	61.3	-3.03472422283523
Rps6ka6	Xist-MA (Xi=B6)	Cluster 1	61.3	-3.05307078119022
Slc7a3	Xist-MA (Xi=B6)	Cluster 1	61.3	-1.97157446863236
Smc1a	Xist-MA (Xi=B6)	Cluster 3	61.3	-0.717925746443638
Sms	Xist-MA (Xi=B6)	Cluster 1	61.3	-2.40291453758588
Spin2c	Xist-MA (Xi=B6)	Cluster 1	61.3	-2.91867064186431
Tbl1x	Xist-MA (Xi=B6)	Cluster 1	61.3	-4.6053052985672
Tceal9	Xist-MA (Xi=B6)	Cluster 1	61.3	-1.45774122215214
Tmem47	Xist-MA (Xi=B6)	Cluster 2	61.3	-2.69688038638023
Trap1a	Xist-MA (Xi=B6)	Cluster 4	61.3	-0.507308322424015
Uba1	Xist-MA (Xi=B6)	Cluster 2	61.3	-1.03466214052993
Usp9x	Xist-MA (Xi=B6)	Cluster 2	61.3	-1.74801058888163
Utp14a	Xist-MA (Xi=B6)	Cluster 2	61.3	-1.16433835015589
Vbp1	Xist-MA (Xi=B6)	Cluster 2	61.3	-1.48981175808303
Zrsr2	Xist-MA (Xi=B6)	Cluster 2	61.3	-0.991316416190161
Acsl4	Xist-MA (Xi=B6)	Cluster 1	68.9	-2.40939293249769
Alg13	Xist-MA (Xi=B6)	Cluster 1	68.9	-3.27263679701664
Araf	Xist-MA (Xi=B6)	Cluster 2	68.9	-2.93957155773042
Armcx1	Xist-MA (Xi=B6)	Cluster 1	68.9	-8.70561122671772
Arxes2	Xist-MA (Xi=B6)	Cluster 1	68.9	-1.72027389366136
Atrx	Xist-MA (Xi=B6)	Cluster 2	68.9	-1.81254615994613
Bcap31	Xist-MA (Xi=B6)	Cluster 2	68.9	-3.85248587954295
Bex2	Xist-MA (Xi=B6)	Cluster 1	68.9	-4.06397712864167
Brcc3	Xist-MA (Xi=B6)	Cluster 4	68.9	-1.40404535263147
Cetn2	Xist-MA (Xi=B6)	Cluster 2	68.9	-0.725958530251927
Clcn5	Xist-MA (Xi=B6)	Cluster 1	68.9	-4.55812518796807
Cul4b	Xist-MA (Xi=B6)	Cluster 2	68.9	-1.96889065852755
Dkc1	Xist-MA (Xi=B6)	Cluster 3	68.9	-1.15182720640307
Ebp	Xist-MA (Xi=B6)	Cluster 2	68.9	-1.77946714042292
Eda2r	Xist-MA (Xi=B6)	Cluster 4	68.9	-3.09059939954466
Eif1ax	Xist-MA (Xi=B6)	Cluster 2	68.9	-1.27357950445597
Fam50a	Xist-MA (Xi=B6)	Cluster 1	68.9	-2.32218303846072
Flna	Xist-MA (Xi=B6)	Cluster 1	68.9	-2.75377220563645
Ftsj1	Xist-MA (Xi=B6)	Cluster 2	68.9	-3.66241166668507
Gnl3l	Xist-MA (Xi=B6)	Cluster 1	68.9	-5.29030502508402
Hdac6	Xist-MA (Xi=B6)	Cluster 1	68.9	-1.83283348184526
Hprt	Xist-MA (Xi=B6)	Cluster 2	68.9	-1.5406769686561
Hsd17b10	Xist-MA (Xi=B6)	Cluster 2	68.9	-3.9858067187862
Htatsf1	Xist-MA (Xi=B6)	Cluster 1	68.9	-3.17573043472055
Huwe1	Xist-MA (Xi=B6)	Cluster 2	68.9	0.024107340049969
Idh3g	Xist-MA (Xi=B6)	Cluster 3	68.9	-1.14147730625339
Jade3	Xist-MA (Xi=B6)	Cluster 3	68.9	-1.2183125300523
Kif4	Xist-MA (Xi=B6)	Cluster 2	68.9	-1.39623626184362
Klhl13	Xist-MA (Xi=B6)	Cluster 1	68.9	-3.40939618762137
Lage3	Xist-MA (Xi=B6)	Cluster 1	68.9	-2.77807165604481
Las1l	Xist-MA (Xi=B6)	Cluster 1	68.9	-1.95177950440711
Maged1	Xist-MA (Xi=B6)	Cluster 1	68.9	-3.15521198451119
Maoa	Xist-MA (Xi=B6)	Cluster 4	68.9	2.0316049137421
Msn	Xist-MA (Xi=B6)	Cluster 1	68.9	-3.76641899602804
Naa10	Xist-MA (Xi=B6)	Cluster 4	68.9	-1.42078859392485
Ndufb11	Xist-MA (Xi=B6)	Cluster 3	68.9	-1.13658358617983
Nkap	Xist-MA (Xi=B6)	Cluster 3	68.9	-0.947285100139631
Nsdhl	Xist-MA (Xi=B6)	Cluster 1	68.9	-3.43581347617638
Otud5	Xist-MA (Xi=B6)	Cluster 2	68.9	-0.739202078736289
Pbdc1	Xist-MA (Xi=B6)	Cluster 3	68.9	-1.29544839239694
Pdha1	Xist-MA (Xi=B6)	Cluster 2	68.9	-4.66687675723286
Pir	Xist-MA (Xi=B6)	Cluster 4	68.9	0.769256586046661
Plp2	Xist-MA (Xi=B6)	Cluster 2	68.9	-1.09010558332312
Prdx4	Xist-MA (Xi=B6)	Cluster 2	68.9	-0.954906237951503
Prps1	Xist-MA (Xi=B6)	Cluster 1	68.9	-3.14643210695351
Prps2	Xist-MA (Xi=B6)	Cluster 4	68.9	-1.5092300029325
Psmd10	Xist-MA (Xi=B6)	Cluster 2	68.9	-0.900935589649474
Renbp	Xist-MA (Xi=B6)	Cluster 2	68.9	-2.30093747722222
Rlim	Xist-MA (Xi=B6)	Cluster 1	68.9	-6.17755501345633
Rnf128	Xist-MA (Xi=B6)	Cluster 1	68.9	-7.37391726955247
Rps6ka6	Xist-MA (Xi=B6)	Cluster 1	68.9	-1.41381256237084
Slc7a3	Xist-MA (Xi=B6)	Cluster 1	68.9	-1.77779519284754
Smc1a	Xist-MA (Xi=B6)	Cluster 3	68.9	-1.53773383533565
Sms	Xist-MA (Xi=B6)	Cluster 1	68.9	-3.42928941423911
Tab3	Xist-MA (Xi=B6)	Cluster 1	68.9	-1.1892166419741
Tbl1x	Xist-MA (Xi=B6)	Cluster 1	68.9	-2.16747368051578
Tceal9	Xist-MA (Xi=B6)	Cluster 1	68.9	-3.59975583968625
Tmem47	Xist-MA (Xi=B6)	Cluster 2	68.9	-4.74985109755639
Uba1	Xist-MA (Xi=B6)	Cluster 2	68.9	-1.62442026010542
Usp9x	Xist-MA (Xi=B6)	Cluster 2	68.9	-2.14345579784845
Utp14a	Xist-MA (Xi=B6)	Cluster 2	68.9	-2.51373479100256
Vbp1	Xist-MA (Xi=B6)	Cluster 2	68.9	-2.78400604696473
Zrsr2	Xist-MA (Xi=B6)	Cluster 2	68.9	-1.04925904618372
Acsl4	Xist-MA (Xi=B6)	Cluster 1	76.3	-4.12170125457954
Alg13	Xist-MA (Xi=B6)	Cluster 1	76.3	-2.28682452859783
Araf	Xist-MA (Xi=B6)	Cluster 2	76.3	-1.98912114714984
Armcx1	Xist-MA (Xi=B6)	Cluster 1	76.3	-8.88801227316331
Arxes2	Xist-MA (Xi=B6)	Cluster 1	76.3	-8.39037792372273
Atrx	Xist-MA (Xi=B6)	Cluster 2	76.3	-3.94863087378138
Bcap31	Xist-MA (Xi=B6)	Cluster 2	76.3	-1.81319038091268
Bex2	Xist-MA (Xi=B6)	Cluster 1	76.3	-3.063229240932
Brcc3	Xist-MA (Xi=B6)	Cluster 4	76.3	-0.169029077640159
Cetn2	Xist-MA (Xi=B6)	Cluster 2	76.3	-3.82182797519761
Clcn5	Xist-MA (Xi=B6)	Cluster 1	76.3	-5.66752761395871
Cul4b	Xist-MA (Xi=B6)	Cluster 2	76.3	-2.28808668717268
Dkc1	Xist-MA (Xi=B6)	Cluster 3	76.3	0.041578897293943
Ebp	Xist-MA (Xi=B6)	Cluster 2	76.3	-2.81679060856934
Eif1ax	Xist-MA (Xi=B6)	Cluster 2	76.3	-2.34610857122316
Eras	Xist-MA (Xi=B6)	Cluster 1	76.3	-7.64752350044648
Fam50a	Xist-MA (Xi=B6)	Cluster 1	76.3	-1.49872069960472
Flna	Xist-MA (Xi=B6)	Cluster 1	76.3	-1.09427932638357
Ftsj1	Xist-MA (Xi=B6)	Cluster 2	76.3	-4.35143957042981
Gnl3l	Xist-MA (Xi=B6)	Cluster 1	76.3	-7.61537168910093
Gprasp1	Xist-MA (Xi=B6)	Cluster 2	76.3	-1.80775754450381
Hccs	Xist-MA (Xi=B6)	Cluster 2	76.3	-0.64559723437266
Hdac6	Xist-MA (Xi=B6)	Cluster 1	76.3	-1.93202683838404
Hprt	Xist-MA (Xi=B6)	Cluster 2	76.3	-2.01115966868911
Hsd17b10	Xist-MA (Xi=B6)	Cluster 2	76.3	-2.27004921675631
Htatsf1	Xist-MA (Xi=B6)	Cluster 1	76.3	-1.36868235806915
Huwe1	Xist-MA (Xi=B6)	Cluster 2	76.3	-3.36112133741457
Idh3g	Xist-MA (Xi=B6)	Cluster 3	76.3	-0.711840570779318
Kif4	Xist-MA (Xi=B6)	Cluster 2	76.3	-4.26228391858233
Klhl13	Xist-MA (Xi=B6)	Cluster 1	76.3	-6.19676524097313
Las1l	Xist-MA (Xi=B6)	Cluster 1	76.3	-4.34512301451576
Lpar4	Xist-MA (Xi=B6)	Cluster 1	76.3	-6.95591035783945
Maged1	Xist-MA (Xi=B6)	Cluster 1	76.3	-5.15669054475453
Maoa	Xist-MA (Xi=B6)	Cluster 4	76.3	0.0408794703274185
Mmgt1	Xist-MA (Xi=B6)	Cluster 1	76.3	-2.57006843824349
Naa10	Xist-MA (Xi=B6)	Cluster 4	76.3	-0.496079255072839
Ndufb11	Xist-MA (Xi=B6)	Cluster 3	76.3	-2.41227238294381
Nkap	Xist-MA (Xi=B6)	Cluster 3	76.3	-0.951860760108929
Nsdhl	Xist-MA (Xi=B6)	Cluster 1	76.3	-5.58570552170013
Pbdc1	Xist-MA (Xi=B6)	Cluster 3	76.3	-0.128708818809655
Pdha1	Xist-MA (Xi=B6)	Cluster 2	76.3	-2.39685848135184
Pir	Xist-MA (Xi=B6)	Cluster 4	76.3	1.58954054159817
Plp2	Xist-MA (Xi=B6)	Cluster 2	76.3	-4.89303886135322
Prdx4	Xist-MA (Xi=B6)	Cluster 2	76.3	-2.32600041947603
Prps1	Xist-MA (Xi=B6)	Cluster 1	76.3	-10.1279269070687
Prps2	Xist-MA (Xi=B6)	Cluster 4	76.3	0.936181469624769
Psmd10	Xist-MA (Xi=B6)	Cluster 2	76.3	-2.12769430448029
Renbp	Xist-MA (Xi=B6)	Cluster 2	76.3	-2.31100824829963
Rlim	Xist-MA (Xi=B6)	Cluster 1	76.3	-3.28832464005901
Rnf128	Xist-MA (Xi=B6)	Cluster 1	76.3	-4.13619319446003
Rps6ka6	Xist-MA (Xi=B6)	Cluster 1	76.3	-3.17528433010603
Slc7a3	Xist-MA (Xi=B6)	Cluster 1	76.3	-3.7569404394856
Smc1a	Xist-MA (Xi=B6)	Cluster 3	76.3	-1.7234101835172
Sms	Xist-MA (Xi=B6)	Cluster 1	76.3	-2.25482540817039
Spin2c	Xist-MA (Xi=B6)	Cluster 1	76.3	-2.66822627662073
Tbl1x	Xist-MA (Xi=B6)	Cluster 1	76.3	-4.44738734848021
Tceal9	Xist-MA (Xi=B6)	Cluster 1	76.3	-3.52039541087246
Tfe3	Xist-MA (Xi=B6)	Cluster 3	76.3	-2.66925935559996
Tmem47	Xist-MA (Xi=B6)	Cluster 2	76.3	-2.34965827132896
Uba1	Xist-MA (Xi=B6)	Cluster 2	76.3	-2.04543331385596
Usp9x	Xist-MA (Xi=B6)	Cluster 2	76.3	-0.929862130320757
Utp14a	Xist-MA (Xi=B6)	Cluster 2	76.3	-2.07522822292896
Vbp1	Xist-MA (Xi=B6)	Cluster 2	76.3	-1.40803759559187
Zrsr2	Xist-MA (Xi=B6)	Cluster 2	76.3	-2.19185709020808
Acsl4	Xist-MA (Xi=B6)	Cluster 1	80.6	-2.85568914894585
Araf	Xist-MA (Xi=B6)	Cluster 2	80.6	-1.25549985392833
Atrx	Xist-MA (Xi=B6)	Cluster 2	80.6	-2.6563650028223
Bcap31	Xist-MA (Xi=B6)	Cluster 2	80.6	-3.93653462467217
Bex2	Xist-MA (Xi=B6)	Cluster 1	80.6	-3.07685868015419
Cetn2	Xist-MA (Xi=B6)	Cluster 2	80.6	-1.65960744439748
Clcn5	Xist-MA (Xi=B6)	Cluster 1	80.6	-4.55527738791016
Dkc1	Xist-MA (Xi=B6)	Cluster 3	80.6	-2.1211747410442
Ebp	Xist-MA (Xi=B6)	Cluster 2	80.6	-1.82276450961397
Eif1ax	Xist-MA (Xi=B6)	Cluster 2	80.6	-2.55740579392697
Fam50a	Xist-MA (Xi=B6)	Cluster 1	80.6	-5.71255585604006
Flna	Xist-MA (Xi=B6)	Cluster 1	80.6	-2.06886442180542
Gnl3l	Xist-MA (Xi=B6)	Cluster 1	80.6	-8.25485293245751
Gprasp1	Xist-MA (Xi=B6)	Cluster 2	80.6	-1.11337105134866
Hccs	Xist-MA (Xi=B6)	Cluster 2	80.6	-4.51783886753977
Hdac6	Xist-MA (Xi=B6)	Cluster 1	80.6	-8.68171254999137
Hprt	Xist-MA (Xi=B6)	Cluster 2	80.6	-2.57368690495745
Hsd17b10	Xist-MA (Xi=B6)	Cluster 2	80.6	-4.11471438725521
Htatsf1	Xist-MA (Xi=B6)	Cluster 1	80.6	-8.87611585803294
Huwe1	Xist-MA (Xi=B6)	Cluster 2	80.6	-5.57229473997117
Idh3g	Xist-MA (Xi=B6)	Cluster 3	80.6	-1.45719536456338
Kif4	Xist-MA (Xi=B6)	Cluster 2	80.6	-4.8729896334971
Klhl13	Xist-MA (Xi=B6)	Cluster 1	80.6	-4.33866670132537
Las1l	Xist-MA (Xi=B6)	Cluster 1	80.6	-3.63430418107244
Lpar4	Xist-MA (Xi=B6)	Cluster 1	80.6	-2.5155786854195
Maged1	Xist-MA (Xi=B6)	Cluster 1	80.6	-4.93275070437985
Maoa	Xist-MA (Xi=B6)	Cluster 4	80.6	-2.07143615957003
Naa10	Xist-MA (Xi=B6)	Cluster 4	80.6	-0.588591393862377
Ndufb11	Xist-MA (Xi=B6)	Cluster 3	80.6	-2.1111661451429
Nkap	Xist-MA (Xi=B6)	Cluster 3	80.6	-2.29606529917297
Nsdhl	Xist-MA (Xi=B6)	Cluster 1	80.6	-4.77892268148502
Otud5	Xist-MA (Xi=B6)	Cluster 2	80.6	-1.60854527696029
Pbdc1	Xist-MA (Xi=B6)	Cluster 3	80.6	-1.01692631804184
Pdha1	Xist-MA (Xi=B6)	Cluster 2	80.6	-1.80080949299929
Prdx4	Xist-MA (Xi=B6)	Cluster 2	80.6	-3.28783913558006
Prps1	Xist-MA (Xi=B6)	Cluster 1	80.6	-5.9325340942994
Renbp	Xist-MA (Xi=B6)	Cluster 2	80.6	-4.68284152955679
Rlim	Xist-MA (Xi=B6)	Cluster 1	80.6	-4.32251215770867
Rnf128	Xist-MA (Xi=B6)	Cluster 1	80.6	-7.55392552181694
Rps6ka6	Xist-MA (Xi=B6)	Cluster 1	80.6	-2.8116770867364
Slc7a3	Xist-MA (Xi=B6)	Cluster 1	80.6	-4.16504401702227
Smc1a	Xist-MA (Xi=B6)	Cluster 3	80.6	-1.64555545420503
Tab3	Xist-MA (Xi=B6)	Cluster 1	80.6	-8.34029633546507
Tbl1x	Xist-MA (Xi=B6)	Cluster 1	80.6	-8.81278803823631
Tceal9	Xist-MA (Xi=B6)	Cluster 1	80.6	-3.42359888453242
Tfe3	Xist-MA (Xi=B6)	Cluster 3	80.6	-0.642481183366244
Tmem47	Xist-MA (Xi=B6)	Cluster 2	80.6	-2.57689727947867
Uba1	Xist-MA (Xi=B6)	Cluster 2	80.6	-1.77113358708225
Usp9x	Xist-MA (Xi=B6)	Cluster 2	80.6	-5.12306753863455
Utp14a	Xist-MA (Xi=B6)	Cluster 2	80.6	-2.00418713658668
Zrsr2	Xist-MA (Xi=B6)	Cluster 2	80.6	-0.568072424854694
Acsl4	Xist-MA (Xi=B6)	Cluster 1	89.4	-8.27584077992133
Alg13	Xist-MA (Xi=B6)	Cluster 1	89.4	-5.64192335855141
Araf	Xist-MA (Xi=B6)	Cluster 2	89.4	-4.09254543217479
Armcx1	Xist-MA (Xi=B6)	Cluster 1	89.4	-9.16751533103454
Atrx	Xist-MA (Xi=B6)	Cluster 2	89.4	-2.85362640630549
Bcap31	Xist-MA (Xi=B6)	Cluster 2	89.4	-4.36131490339009
Bex2	Xist-MA (Xi=B6)	Cluster 1	89.4	-4.01515030133501
Cetn2	Xist-MA (Xi=B6)	Cluster 2	89.4	-2.82509568903152
Clcn5	Xist-MA (Xi=B6)	Cluster 1	89.4	-9.30883399049503
Cul4b	Xist-MA (Xi=B6)	Cluster 2	89.4	-4.93394885627222
Dkc1	Xist-MA (Xi=B6)	Cluster 3	89.4	-3.6959820136944
Ebp	Xist-MA (Xi=B6)	Cluster 2	89.4	-3.25697613826199
Eif1ax	Xist-MA (Xi=B6)	Cluster 2	89.4	-4.02427261690967
Fam50a	Xist-MA (Xi=B6)	Cluster 1	89.4	-5.34298238891759
Flna	Xist-MA (Xi=B6)	Cluster 1	89.4	-9.61188522260227
Gnl3l	Xist-MA (Xi=B6)	Cluster 1	89.4	-8.92227759337064
Hdac6	Xist-MA (Xi=B6)	Cluster 1	89.4	-7.86276417594692
Hprt	Xist-MA (Xi=B6)	Cluster 2	89.4	-3.6310200800234
Hsd17b10	Xist-MA (Xi=B6)	Cluster 2	89.4	-2.85306549211879
Htatsf1	Xist-MA (Xi=B6)	Cluster 1	89.4	-8.2646042247786
Huwe1	Xist-MA (Xi=B6)	Cluster 2	89.4	-2.64289230582995
Idh3g	Xist-MA (Xi=B6)	Cluster 3	89.4	-2.26731314446615
Klhl13	Xist-MA (Xi=B6)	Cluster 1	89.4	-5.5061356774674
Lage3	Xist-MA (Xi=B6)	Cluster 1	89.4	-8.47840083554731
Las1l	Xist-MA (Xi=B6)	Cluster 1	89.4	-8.72950698292869
Lpar4	Xist-MA (Xi=B6)	Cluster 1	89.4	-6.83273874862952
Maged1	Xist-MA (Xi=B6)	Cluster 1	89.4	-10.0438506364761
Maoa	Xist-MA (Xi=B6)	Cluster 4	89.4	0.434994196242442
Mmgt1	Xist-MA (Xi=B6)	Cluster 1	89.4	-9.14028701916296
Msn	Xist-MA (Xi=B6)	Cluster 1	89.4	-8.40301686457523
Ndufb11	Xist-MA (Xi=B6)	Cluster 3	89.4	-1.71614050628618
Nkap	Xist-MA (Xi=B6)	Cluster 3	89.4	-1.73408492224484
Nsdhl	Xist-MA (Xi=B6)	Cluster 1	89.4	-5.07803405717203
Otud5	Xist-MA (Xi=B6)	Cluster 2	89.4	-4.18366655311316
Pbdc1	Xist-MA (Xi=B6)	Cluster 3	89.4	-1.28507154367023
Pdha1	Xist-MA (Xi=B6)	Cluster 2	89.4	-3.36893117521657
Plp2	Xist-MA (Xi=B6)	Cluster 2	89.4	-3.03684546293739
Prdx4	Xist-MA (Xi=B6)	Cluster 2	89.4	-3.80651834301298
Prps1	Xist-MA (Xi=B6)	Cluster 1	89.4	-9.74791994388318
Psmd10	Xist-MA (Xi=B6)	Cluster 2	89.4	-3.64235032681847
Rlim	Xist-MA (Xi=B6)	Cluster 1	89.4	-7.80128632956245
Rnf128	Xist-MA (Xi=B6)	Cluster 1	89.4	-7.71394478028609
Rps6ka6	Xist-MA (Xi=B6)	Cluster 1	89.4	-6.05570271435336
Slc7a3	Xist-MA (Xi=B6)	Cluster 1	89.4	-10.8178925248676
Smc1a	Xist-MA (Xi=B6)	Cluster 3	89.4	-2.78881250518526
Sms	Xist-MA (Xi=B6)	Cluster 1	89.4	-7.93662349735779
Spin2c	Xist-MA (Xi=B6)	Cluster 1	89.4	-6.46161700623029
Tbl1x	Xist-MA (Xi=B6)	Cluster 1	89.4	-6.39222375511846
Tceal9	Xist-MA (Xi=B6)	Cluster 1	89.4	-7.02731717851266
Tmem47	Xist-MA (Xi=B6)	Cluster 2	89.4	-2.05735828017529
Uba1	Xist-MA (Xi=B6)	Cluster 2	89.4	-3.45131978332804
Usp9x	Xist-MA (Xi=B6)	Cluster 2	89.4	-3.04714154534787
Utp14a	Xist-MA (Xi=B6)	Cluster 2	89.4	-3.61655705871115
Vbp1	Xist-MA (Xi=B6)	Cluster 2	89.4	-3.65855096574156
Zrsr2	Xist-MA (Xi=B6)	Cluster 2	89.4	-10.0132732365124
Alg13	Xist-MA (Xi=Cast)	Cluster 1	29	-0.365322104964246
Atrx	Xist-MA (Xi=Cast)	Cluster 2	29	-3.45049953882787
Bex2	Xist-MA (Xi=Cast)	Cluster 1	29	-0.404413267398466
Cul4b	Xist-MA (Xi=Cast)	Cluster 1	29	0.781797556633754
Dkc1	Xist-MA (Xi=Cast)	Cluster 2	29	-0.510200310672227
Ebp	Xist-MA (Xi=Cast)	Cluster 1	29	-0.660253550952559
Eif1ax	Xist-MA (Xi=Cast)	Cluster 1	29	-1.71784190744216
Hprt	Xist-MA (Xi=Cast)	Cluster 1	29	-0.630735485010945
Idh3g	Xist-MA (Xi=Cast)	Cluster 4	29	-0.33618629752591
Jade3	Xist-MA (Xi=Cast)	Cluster 1	29	0.117309211368826
Klhl13	Xist-MA (Xi=Cast)	Cluster 4	29	1.13598424980254
Las1l	Xist-MA (Xi=Cast)	Cluster 1	29	-2.02493844935515
Maged1	Xist-MA (Xi=Cast)	Cluster 1	29	-1.1922227101502
Ndufb11	Xist-MA (Xi=Cast)	Cluster 2	29	0.968437619357532
Pdha1	Xist-MA (Xi=Cast)	Cluster 2	29	1.57569164498342
Pir	Xist-MA (Xi=Cast)	Cluster 1	29	-3.20831887484709
Prdx4	Xist-MA (Xi=Cast)	Cluster 2	29	-1.41489849348087
Renbp	Xist-MA (Xi=Cast)	Cluster 2	29	-0.0665421221893368
Rlim	Xist-MA (Xi=Cast)	Cluster 1	29	-3.74746261638455
Rps6ka6	Xist-MA (Xi=Cast)	Cluster 1	29	0.351244639033032
Slc7a3	Xist-MA (Xi=Cast)	Cluster 1	29	0.0986571228212441
Smc1a	Xist-MA (Xi=Cast)	Cluster 2	29	-2.31307873775591
Tceal9	Xist-MA (Xi=Cast)	Cluster 1	29	-0.0358327341048753
Tmem47	Xist-MA (Xi=Cast)	Cluster 3	29	0.159378035146263
Uba1	Xist-MA (Xi=Cast)	Cluster 3	29	-0.124854269680022
Utp14a	Xist-MA (Xi=Cast)	Cluster 2	29	-1.82992051307661
Zrsr2	Xist-MA (Xi=Cast)	Cluster 3	29	-0.927370903139799
Alg13	Xist-MA (Xi=Cast)	Cluster 1	51.3	-1.25255524635571
Atrx	Xist-MA (Xi=Cast)	Cluster 2	51.3	-0.503418574977567
Bcap31	Xist-MA (Xi=Cast)	Cluster 2	51.3	-2.88224012299928
Bex2	Xist-MA (Xi=Cast)	Cluster 1	51.3	-0.552071830393312
Dkc1	Xist-MA (Xi=Cast)	Cluster 2	51.3	-1.14296085859039
Ebp	Xist-MA (Xi=Cast)	Cluster 1	51.3	0.65418034445352
Eif1ax	Xist-MA (Xi=Cast)	Cluster 1	51.3	-2.15944167510868
Fam50a	Xist-MA (Xi=Cast)	Cluster 2	51.3	-1.73774579795534
Gnl3l	Xist-MA (Xi=Cast)	Cluster 1	51.3	-1.92752393405234
Hprt	Xist-MA (Xi=Cast)	Cluster 1	51.3	-2.50459042878376
Idh3g	Xist-MA (Xi=Cast)	Cluster 4	51.3	0.102379945709661
Jade3	Xist-MA (Xi=Cast)	Cluster 1	51.3	0.323022891558644
Klhl13	Xist-MA (Xi=Cast)	Cluster 4	51.3	0.939972774191355
Las1l	Xist-MA (Xi=Cast)	Cluster 1	51.3	-2.02493844935515
Maged1	Xist-MA (Xi=Cast)	Cluster 1	51.3	-4.12556907137167
Ndufb11	Xist-MA (Xi=Cast)	Cluster 2	51.3	-0.344673431489838
Nkap	Xist-MA (Xi=Cast)	Cluster 3	51.3	-1.64905362359259
Pbdc1	Xist-MA (Xi=Cast)	Cluster 3	51.3	-0.953651259550784
Pdha1	Xist-MA (Xi=Cast)	Cluster 2	51.3	-5.22642477362771
Pir	Xist-MA (Xi=Cast)	Cluster 1	51.3	-1.70629839297554
Prdx4	Xist-MA (Xi=Cast)	Cluster 2	51.3	-1.14096884311504
Prps1	Xist-MA (Xi=Cast)	Cluster 1	51.3	-2.34700893378134
Renbp	Xist-MA (Xi=Cast)	Cluster 2	51.3	-1.5931619913032
Rlim	Xist-MA (Xi=Cast)	Cluster 1	51.3	-2.68258524164488
Rps6ka6	Xist-MA (Xi=Cast)	Cluster 1	51.3	-2.20326519447416
Slc7a3	Xist-MA (Xi=Cast)	Cluster 1	51.3	-1.55075405557877
Smc1a	Xist-MA (Xi=Cast)	Cluster 2	51.3	-1.15404897700475
Tceal9	Xist-MA (Xi=Cast)	Cluster 1	51.3	-1.67793914192964
Tmem47	Xist-MA (Xi=Cast)	Cluster 3	51.3	-0.0951265713439381
Uba1	Xist-MA (Xi=Cast)	Cluster 3	51.3	-0.454066770510481
Utp14a	Xist-MA (Xi=Cast)	Cluster 2	51.3	-2.04628896319146
Zrsr2	Xist-MA (Xi=Cast)	Cluster 3	51.3	-0.323068014060397
Atrx	Xist-MA (Xi=Cast)	Cluster 2	61.3	-1.88046395882286
Bcap31	Xist-MA (Xi=Cast)	Cluster 2	61.3	-0.667432905282877
Cul4b	Xist-MA (Xi=Cast)	Cluster 1	61.3	-3.56307765531272
Dkc1	Xist-MA (Xi=Cast)	Cluster 2	61.3	-1.53711678193653
Eif1ax	Xist-MA (Xi=Cast)	Cluster 1	61.3	-3.59869464214916
Hprt	Xist-MA (Xi=Cast)	Cluster 1	61.3	-2.78422978170751
Idh3g	Xist-MA (Xi=Cast)	Cluster 4	61.3	-0.833007431421234
Kif4	Xist-MA (Xi=Cast)	Cluster 1	61.3	-2.01458797117101
Klhl13	Xist-MA (Xi=Cast)	Cluster 4	61.3	0.666743104001148
Ndufb11	Xist-MA (Xi=Cast)	Cluster 2	61.3	-0.906639973911741
Pbdc1	Xist-MA (Xi=Cast)	Cluster 3	61.3	-0.821839919510858
Prdx4	Xist-MA (Xi=Cast)	Cluster 2	61.3	-2.8934657543237
Prps1	Xist-MA (Xi=Cast)	Cluster 1	61.3	-1.9575273124763
Renbp	Xist-MA (Xi=Cast)	Cluster 2	61.3	-0.658189558159156
Rlim	Xist-MA (Xi=Cast)	Cluster 1	61.3	-2.9633553774613
Slc7a3	Xist-MA (Xi=Cast)	Cluster 1	61.3	-2.84144407257129
Tbl1x	Xist-MA (Xi=Cast)	Cluster 1	61.3	-8.47339968932755
Uba1	Xist-MA (Xi=Cast)	Cluster 3	61.3	-0.75793992662858
Utp14a	Xist-MA (Xi=Cast)	Cluster 2	61.3	-3.02282999036747
Zrsr2	Xist-MA (Xi=Cast)	Cluster 3	61.3	-0.445784412403437
Alg13	Xist-MA (Xi=Cast)	Cluster 1	68.9	-2.18376753577669
Atrx	Xist-MA (Xi=Cast)	Cluster 2	68.9	-0.417852304928021
Bcap31	Xist-MA (Xi=Cast)	Cluster 2	68.9	-1.04866916587314
Cul4b	Xist-MA (Xi=Cast)	Cluster 1	68.9	-1.78226109901108
Dkc1	Xist-MA (Xi=Cast)	Cluster 2	68.9	-1.22777206468137
Eif1ax	Xist-MA (Xi=Cast)	Cluster 1	68.9	-1.53731977874617
Fam50a	Xist-MA (Xi=Cast)	Cluster 2	68.9	-0.0977033102329043
Gnl3l	Xist-MA (Xi=Cast)	Cluster 1	68.9	-5.39259527309971
Hprt	Xist-MA (Xi=Cast)	Cluster 1	68.9	-4.99022566577433
Idh3g	Xist-MA (Xi=Cast)	Cluster 4	68.9	-0.43351834970872
Jade3	Xist-MA (Xi=Cast)	Cluster 1	68.9	-4.10139816315977
Kif4	Xist-MA (Xi=Cast)	Cluster 1	68.9	-4.48348978542661
Klhl13	Xist-MA (Xi=Cast)	Cluster 4	68.9	1.87795315197772
Las1l	Xist-MA (Xi=Cast)	Cluster 1	68.9	-4.00284510770018
Ndufb11	Xist-MA (Xi=Cast)	Cluster 2	68.9	-2.44867559531871
Nkap	Xist-MA (Xi=Cast)	Cluster 3	68.9	-1.21117614795563
Pbdc1	Xist-MA (Xi=Cast)	Cluster 3	68.9	-0.134950899603944
Pdha1	Xist-MA (Xi=Cast)	Cluster 2	68.9	-1.64733200799352
Pir	Xist-MA (Xi=Cast)	Cluster 1	68.9	-7.52027787916106
Prdx4	Xist-MA (Xi=Cast)	Cluster 2	68.9	-1.30893523056239
Prps1	Xist-MA (Xi=Cast)	Cluster 1	68.9	-6.34802956762647
Renbp	Xist-MA (Xi=Cast)	Cluster 2	68.9	-0.896019762767678
Rlim	Xist-MA (Xi=Cast)	Cluster 1	68.9	-4.38353462694669
Rps6ka6	Xist-MA (Xi=Cast)	Cluster 1	68.9	-2.2575121620278
Slc7a3	Xist-MA (Xi=Cast)	Cluster 1	68.9	-2.96033430028034
Smc1a	Xist-MA (Xi=Cast)	Cluster 2	68.9	-0.825963560432894
Tbl1x	Xist-MA (Xi=Cast)	Cluster 1	68.9	-4.01408496855856
Tceal9	Xist-MA (Xi=Cast)	Cluster 1	68.9	-3.28656978113528
Tmem47	Xist-MA (Xi=Cast)	Cluster 3	68.9	0.379984448776198
Uba1	Xist-MA (Xi=Cast)	Cluster 3	68.9	-0.274099250285779
Utp14a	Xist-MA (Xi=Cast)	Cluster 2	68.9	-1.03184599945461
Zrsr2	Xist-MA (Xi=Cast)	Cluster 3	68.9	-1.74691414521262
Alg13	Xist-MA (Xi=Cast)	Cluster 1	76.3	-0.294708697770652
Atrx	Xist-MA (Xi=Cast)	Cluster 2	76.3	-2.21965131343863
Bcap31	Xist-MA (Xi=Cast)	Cluster 2	76.3	-0.944803035277126
Bex2	Xist-MA (Xi=Cast)	Cluster 1	76.3	-4.10150108903448
Cul4b	Xist-MA (Xi=Cast)	Cluster 1	76.3	-1.72285809934949
Dkc1	Xist-MA (Xi=Cast)	Cluster 2	76.3	-2.33545626318429
Ebp	Xist-MA (Xi=Cast)	Cluster 1	76.3	-1.46213310713572
Eif1ax	Xist-MA (Xi=Cast)	Cluster 1	76.3	-3.67954707773198
Fam50a	Xist-MA (Xi=Cast)	Cluster 2	76.3	-2.80379934163931
Gnl3l	Xist-MA (Xi=Cast)	Cluster 1	76.3	-5.33236090357877
Hprt	Xist-MA (Xi=Cast)	Cluster 1	76.3	-5.49670557083025
Idh3g	Xist-MA (Xi=Cast)	Cluster 4	76.3	-0.898236280046853
Jade3	Xist-MA (Xi=Cast)	Cluster 1	76.3	-7.91059678520106
Kif4	Xist-MA (Xi=Cast)	Cluster 1	76.3	-2.79962037343988
Klhl13	Xist-MA (Xi=Cast)	Cluster 4	76.3	1.54192023901091
Las1l	Xist-MA (Xi=Cast)	Cluster 1	76.3	-2.87982568373207
Maged1	Xist-MA (Xi=Cast)	Cluster 1	76.3	-2.800064084746
Ndufb11	Xist-MA (Xi=Cast)	Cluster 2	76.3	-2.32323952792392
Nkap	Xist-MA (Xi=Cast)	Cluster 3	76.3	-0.846975196419256
Pbdc1	Xist-MA (Xi=Cast)	Cluster 3	76.3	0.0369461939773668
Pdha1	Xist-MA (Xi=Cast)	Cluster 2	76.3	-2.64565737630126
Prdx4	Xist-MA (Xi=Cast)	Cluster 2	76.3	-0.799383016947145
Prps1	Xist-MA (Xi=Cast)	Cluster 1	76.3	-4.51499680974271
Renbp	Xist-MA (Xi=Cast)	Cluster 2	76.3	-1.95120951199722
Rlim	Xist-MA (Xi=Cast)	Cluster 1	76.3	-6.8673691800874
Rps6ka6	Xist-MA (Xi=Cast)	Cluster 1	76.3	-2.57970103164987
Slc7a3	Xist-MA (Xi=Cast)	Cluster 1	76.3	-4.29537118260238
Smc1a	Xist-MA (Xi=Cast)	Cluster 2	76.3	-2.07178624935953
Tbl1x	Xist-MA (Xi=Cast)	Cluster 1	76.3	-3.59990443101616
Tceal9	Xist-MA (Xi=Cast)	Cluster 1	76.3	-3.68936956635804
Tmem47	Xist-MA (Xi=Cast)	Cluster 3	76.3	-0.631658671056148
Uba1	Xist-MA (Xi=Cast)	Cluster 3	76.3	-1.5565060555303
Utp14a	Xist-MA (Xi=Cast)	Cluster 2	76.3	-1.11159516006953
Zrsr2	Xist-MA (Xi=Cast)	Cluster 3	76.3	-1.21920512475739
Alg13	Xist-MA (Xi=Cast)	Cluster 1	80.6	-7.25298050650348
Atrx	Xist-MA (Xi=Cast)	Cluster 2	80.6	-3.21786847125813
Bcap31	Xist-MA (Xi=Cast)	Cluster 2	80.6	-2.5102797312339
Bex2	Xist-MA (Xi=Cast)	Cluster 1	80.6	-9.55956147484828
Cul4b	Xist-MA (Xi=Cast)	Cluster 1	80.6	-8.87893036865042
Dkc1	Xist-MA (Xi=Cast)	Cluster 2	80.6	-2.57071543411549
Ebp	Xist-MA (Xi=Cast)	Cluster 1	80.6	-10.28060628811
Eif1ax	Xist-MA (Xi=Cast)	Cluster 1	80.6	-4.44575117262988
Fam50a	Xist-MA (Xi=Cast)	Cluster 2	80.6	-1.70701063337502
Gnl3l	Xist-MA (Xi=Cast)	Cluster 1	80.6	-4.50788406303412
Hprt	Xist-MA (Xi=Cast)	Cluster 1	80.6	-4.59286396718394
Idh3g	Xist-MA (Xi=Cast)	Cluster 4	80.6	-1.3395681789207
Jade3	Xist-MA (Xi=Cast)	Cluster 1	80.6	-7.85423434258195
Kif4	Xist-MA (Xi=Cast)	Cluster 1	80.6	-1.15908640685678
Klhl13	Xist-MA (Xi=Cast)	Cluster 4	80.6	1.17972467569964
Las1l	Xist-MA (Xi=Cast)	Cluster 1	80.6	-3.506665529415
Maged1	Xist-MA (Xi=Cast)	Cluster 1	80.6	-5.64522163552997
Ndufb11	Xist-MA (Xi=Cast)	Cluster 2	80.6	-1.98384610919457
Nkap	Xist-MA (Xi=Cast)	Cluster 3	80.6	-2.54936878809812
Pbdc1	Xist-MA (Xi=Cast)	Cluster 3	80.6	-0.626188714364329
Pdha1	Xist-MA (Xi=Cast)	Cluster 2	80.6	-3.47770239571557
Pir	Xist-MA (Xi=Cast)	Cluster 1	80.6	-8.27333317586557
Prdx4	Xist-MA (Xi=Cast)	Cluster 2	80.6	-4.0136549811591
Prps1	Xist-MA (Xi=Cast)	Cluster 1	80.6	-2.71145962529969
Renbp	Xist-MA (Xi=Cast)	Cluster 2	80.6	-2.15069761624584
Rlim	Xist-MA (Xi=Cast)	Cluster 1	80.6	-6.27898890363903
Rps6ka6	Xist-MA (Xi=Cast)	Cluster 1	80.6	-3.80629829578057
Slc7a3	Xist-MA (Xi=Cast)	Cluster 1	80.6	-3.0240378613544
Smc1a	Xist-MA (Xi=Cast)	Cluster 2	80.6	-4.11177203112796
Tbl1x	Xist-MA (Xi=Cast)	Cluster 1	80.6	-9.31926479639466
Tceal9	Xist-MA (Xi=Cast)	Cluster 1	80.6	-2.36492654756924
Tmem47	Xist-MA (Xi=Cast)	Cluster 3	80.6	0.844556166412983
Uba1	Xist-MA (Xi=Cast)	Cluster 3	80.6	-1.54226738135785
Utp14a	Xist-MA (Xi=Cast)	Cluster 2	80.6	-1.13651194510239
Zrsr2	Xist-MA (Xi=Cast)	Cluster 3	80.6	-1.95747385108264
Alg13	Xist-MA (Xi=Cast)	Cluster 1	89.4	-4.41310131775122
Atrx	Xist-MA (Xi=Cast)	Cluster 2	89.4	-3.33964002154594
Bcap31	Xist-MA (Xi=Cast)	Cluster 2	89.4	-4.78341588784064
Bex2	Xist-MA (Xi=Cast)	Cluster 1	89.4	-9.03003136493802
Cul4b	Xist-MA (Xi=Cast)	Cluster 1	89.4	-3.07508214758417
Dkc1	Xist-MA (Xi=Cast)	Cluster 2	89.4	-5.53583175910205
Ebp	Xist-MA (Xi=Cast)	Cluster 1	89.4	-6.63632539259857
Eif1ax	Xist-MA (Xi=Cast)	Cluster 1	89.4	-5.4882234410371
Fam50a	Xist-MA (Xi=Cast)	Cluster 2	89.4	-4.35892616612818
Gnl3l	Xist-MA (Xi=Cast)	Cluster 1	89.4	-5.43201562283335
Hprt	Xist-MA (Xi=Cast)	Cluster 1	89.4	-6.93221367702305
Idh3g	Xist-MA (Xi=Cast)	Cluster 4	89.4	-1.10894691056621
Jade3	Xist-MA (Xi=Cast)	Cluster 1	89.4	-7.91059678520106
Kif4	Xist-MA (Xi=Cast)	Cluster 1	89.4	-9.59344800890812
Las1l	Xist-MA (Xi=Cast)	Cluster 1	89.4	-8.95704141808706
Maged1	Xist-MA (Xi=Cast)	Cluster 1	89.4	-6.01196135666363
Ndufb11	Xist-MA (Xi=Cast)	Cluster 2	89.4	-3.57134210634622
Nkap	Xist-MA (Xi=Cast)	Cluster 3	89.4	-1.75570524935163
Pbdc1	Xist-MA (Xi=Cast)	Cluster 3	89.4	-4.42270803797281
Pdha1	Xist-MA (Xi=Cast)	Cluster 2	89.4	-3.41678674452472
Pir	Xist-MA (Xi=Cast)	Cluster 1	89.4	-8.8925530588091
Prdx4	Xist-MA (Xi=Cast)	Cluster 2	89.4	-3.92136484554623
Prps1	Xist-MA (Xi=Cast)	Cluster 1	89.4	-5.55169334149118
Renbp	Xist-MA (Xi=Cast)	Cluster 2	89.4	-4.07653418478999
Rlim	Xist-MA (Xi=Cast)	Cluster 1	89.4	-4.34170921545416
Rps6ka6	Xist-MA (Xi=Cast)	Cluster 1	89.4	-8.84279990905664
Slc7a3	Xist-MA (Xi=Cast)	Cluster 1	89.4	-4.44175101644737
Smc1a	Xist-MA (Xi=Cast)	Cluster 2	89.4	-4.80927232909021
Tbl1x	Xist-MA (Xi=Cast)	Cluster 1	89.4	-5.30073322379971
Tceal9	Xist-MA (Xi=Cast)	Cluster 1	89.4	-6.80642155117321
Tmem47	Xist-MA (Xi=Cast)	Cluster 3	89.4	-7.20119739259031
Uba1	Xist-MA (Xi=Cast)	Cluster 3	89.4	-3.09081130741501
Utp14a	Xist-MA (Xi=Cast)	Cluster 2	89.4	-2.59607280744397
Zrsr2	Xist-MA (Xi=Cast)	Cluster 3	89.4	-2.59197476505339
