# Supplementary material for: Integrated analysis of Xist upregulation and X-chromosome inactivation with single-cell and single-allele resolution
Source: Nat Commun. 2021 Jun 15;12:3638. doi: 10.1038/s41467-021-23643-6 (PMC8206119; doi:10.1038/s41467-021-23643-6)
Supplement: Supplementary file 9 — Source Data [file 41467_2021_23643_MOESM9_ESM.zip › SourceData/Figure_4a.txt]

Cell ID	Sequencing Day	Xist not-AS CPM	K-means classification: Xist CPM [K=7]
d0_Col_01_Row_1	0	0	1
d0_Col_01_Row_2	0	0	1
d0_Col_01_Row_4	0	0	1
d0_Col_01_Row_5	0	0	1
d0_Col_01_Row_7	0	0	1
d0_Col_01_Row_8	0	0	1
d0_Col_01_Row_9	0	0	1
d0_Col_01_Row_12	0	0	1
d0_Col_01_Row_14	0	0	1
d0_Col_01_Row_15	0	0	1
d0_Col_01_Row_16	0	11.4619669159393	2
d0_Col_01_Row_17	0	0	1
d0_Col_01_Row_19	0	0	1
d0_Col_01_Row_20	0	0	1
d0_Col_01_Row_21	0	0	1
d0_Col_01_Row_23	0	0	1
d0_Col_01_Row_24	0	0	1
d0_Col_01_Row_25	0	0	1
d0_Col_01_Row_26	0	0	1
d0_Col_01_Row_27	0	0	1
d0_Col_01_Row_28	0	0	1
d0_Col_01_Row_30	0	0	1
d0_Col_01_Row_31	0	0	1
d0_Col_01_Row_32	0	0	1
d0_Col_01_Row_34	0	0	1
d0_Col_01_Row_36	0	0	1
d0_Col_01_Row_38	0	0	1
d0_Col_01_Row_39	0	0	1
d0_Col_02_Row_1	0	0	1
d0_Col_02_Row_2	0	0	1
d0_Col_02_Row_3	0	0	1
d0_Col_02_Row_4	0	7.29562989862848	2
d0_Col_02_Row_6	0	0	1
d0_Col_02_Row_7	0	0	1
d0_Col_02_Row_8	0	0	1
d0_Col_02_Row_10	0	0	1
d0_Col_02_Row_11	0	0	1
d0_Col_02_Row_15	0	0	1
d0_Col_02_Row_17	0	0	1
d0_Col_02_Row_18	0	0	1
d0_Col_02_Row_21	0	0	1
d0_Col_02_Row_22	0	0	1
d0_Col_02_Row_25	0	0	1
d0_Col_02_Row_28	0	0	1
d0_Col_02_Row_30	0	0	1
d0_Col_02_Row_31	0	0	1
d0_Col_02_Row_32	0	0	1
d0_Col_02_Row_33	0	0	1
d0_Col_02_Row_34	0	0	1
d0_Col_02_Row_35	0	0	1
d0_Col_02_Row_37	0	0	1
d0_Col_02_Row_38	0	0	1
d0_Col_02_Row_39	0	0	1
d0_Col_03_Row_1	0	0	1
d0_Col_03_Row_2	0	0	1
d0_Col_03_Row_4	0	0	1
d0_Col_03_Row_5	0	0	1
d0_Col_03_Row_7	0	0	1
d0_Col_03_Row_8	0	0	1
d0_Col_03_Row_9	0	0	1
d0_Col_03_Row_10	0	0	1
d0_Col_03_Row_12	0	0	1
d0_Col_03_Row_13	0	0	1
d0_Col_03_Row_14	0	0	1
d0_Col_03_Row_16	0	148.570151381569	4
d0_Col_03_Row_17	0	0	1
d0_Col_03_Row_19	0	0	1
d0_Col_03_Row_20	0	0	1
d0_Col_03_Row_21	0	0	1
d0_Col_03_Row_22	0	36.2400955178192	3
d0_Col_03_Row_23	0	0	1
d0_Col_03_Row_24	0	5.44103492543822	2
d0_Col_03_Row_25	0	0	1
d0_Col_03_Row_28	0	0	1
d0_Col_03_Row_30	0	0	1
d0_Col_03_Row_31	0	0	1
d0_Col_03_Row_32	0	0	1
d0_Col_03_Row_33	0	0	1
d0_Col_03_Row_35	0	0	1
d0_Col_03_Row_38	0	0	1
d0_Col_03_Row_39	0	0	1
d0_Col_03_Row_40	0	0	1
d0_Col_04_Row_2	0	0	1
d0_Col_04_Row_3	0	0	1
d0_Col_04_Row_6	0	0	1
d0_Col_04_Row_9	0	0	1
d0_Col_04_Row_10	0	0	1
d0_Col_04_Row_12	0	0	1
d0_Col_04_Row_14	0	0	1
d0_Col_04_Row_15	0	0	1
d0_Col_04_Row_17	0	0	1
d0_Col_04_Row_19	0	0	1
d0_Col_04_Row_22	0	0	1
d0_Col_04_Row_23	0	0	1
d0_Col_04_Row_24	0	0	1
d0_Col_04_Row_26	0	0	1
d0_Col_04_Row_27	0	0	1
d0_Col_04_Row_28	0	0	1
d0_Col_04_Row_33	0	21.8939458973958	3
d0_Col_04_Row_34	0	0	1
d0_Col_04_Row_37	0	0	1
d0_Col_04_Row_38	0	0	1
d0_Col_04_Row_39	0	0	1
d0_Col_04_Row_40	0	0	1
d0_Col_05_Row_1	0	0	1
d0_Col_05_Row_2	0	0	1
d0_Col_05_Row_4	0	0	1
d0_Col_05_Row_5	0	0	1
d0_Col_05_Row_6	0	0	1
d0_Col_05_Row_7	0	0	1
d0_Col_05_Row_9	0	0	1
d0_Col_05_Row_10	0	0	1
d0_Col_05_Row_11	0	0	1
d0_Col_05_Row_12	0	0	1
d0_Col_05_Row_13	0	0	1
d0_Col_05_Row_14	0	0	1
d0_Col_05_Row_15	0	0	1
d0_Col_05_Row_16	0	0	1
d0_Col_05_Row_17	0	0	1
d0_Col_05_Row_18	0	0	1
d0_Col_05_Row_19	0	0	1
d0_Col_05_Row_20	0	0	1
d0_Col_05_Row_21	0	0	1
d0_Col_05_Row_22	0	0	1
d0_Col_05_Row_23	0	0	1
d0_Col_05_Row_24	0	0	1
d0_Col_05_Row_26	0	3.6523748584453	2
d0_Col_05_Row_28	0	0	1
d0_Col_05_Row_30	0	0	1
d0_Col_05_Row_31	0	0	1
d0_Col_05_Row_33	0	0	1
d0_Col_05_Row_34	0	97.574376948202	4
d0_Col_05_Row_35	0	0	1
d0_Col_05_Row_37	0	0	1
d0_Col_05_Row_40	0	0	1
d0_Col_06_Row_1	0	27.3348607354747	3
d0_Col_06_Row_2	0	0	1
d0_Col_06_Row_4	0	0	1
d0_Col_06_Row_5	0	0	1
d0_Col_06_Row_6	0	160.303509127912	4
d0_Col_06_Row_7	0	0	1
d0_Col_06_Row_8	0	0	1
d0_Col_06_Row_9	0	0	1
d0_Col_06_Row_10	0	0	1
d0_Col_06_Row_11	0	5.85277042560536	2
d0_Col_06_Row_12	0	0	1
d0_Col_06_Row_13	0	0	1
d0_Col_06_Row_14	0	0	1
d0_Col_06_Row_15	0	0	1
d0_Col_06_Row_17	0	0	1
d0_Col_06_Row_18	0	0	1
d0_Col_06_Row_21	0	0	1
d0_Col_06_Row_22	0	0	1
d0_Col_06_Row_23	0	0	1
d0_Col_06_Row_24	0	0	1
d0_Col_06_Row_26	0	0	1
d0_Col_06_Row_27	0	0	1
d0_Col_06_Row_29	0	0	1
d0_Col_06_Row_30	0	0	1
d0_Col_06_Row_33	0	0	1
d0_Col_06_Row_34	0	0	1
d0_Col_06_Row_35	0	0	1
d0_Col_06_Row_36	0	0	1
d0_Col_06_Row_37	0	0	1
d0_Col_06_Row_38	0	0	1
d0_Col_06_Row_39	0	0	1
d0_Col_06_Row_40	0	0	1
d0_Col_07_Row_1	0	0	1
d0_Col_07_Row_2	0	0	1
d0_Col_07_Row_3	0	0	1
d0_Col_07_Row_4	0	0	1
d0_Col_07_Row_5	0	0	1
d0_Col_07_Row_6	0	0	1
d0_Col_07_Row_7	0	0	1
d0_Col_07_Row_8	0	0	1
d0_Col_07_Row_9	0	0	1
d0_Col_07_Row_11	0	0	1
d0_Col_07_Row_12	0	0	1
d0_Col_07_Row_13	0	0	1
d0_Col_07_Row_14	0	0	1
d0_Col_07_Row_15	0	0	1
d0_Col_07_Row_16	0	0	1
d0_Col_07_Row_17	0	0	1
d0_Col_07_Row_18	0	0	1
d0_Col_07_Row_19	0	0	1
d0_Col_07_Row_20	0	0	1
d0_Col_07_Row_21	0	0	1
d0_Col_07_Row_22	0	0	1
d0_Col_07_Row_23	0	0	1
d0_Col_07_Row_24	0	0	1
d0_Col_07_Row_25	0	0	1
d0_Col_07_Row_28	0	0	1
d0_Col_07_Row_29	0	0	1
d0_Col_07_Row_30	0	0	1
d0_Col_07_Row_31	0	0	1
d0_Col_07_Row_32	0	0	1
d0_Col_07_Row_33	0	0	1
d0_Col_07_Row_34	0	0	1
d0_Col_07_Row_35	0	0	1
d0_Col_07_Row_37	0	0	1
d0_Col_07_Row_38	0	0	1
d0_Col_08_Row_2	0	0	1
d0_Col_08_Row_4	0	0	1
d0_Col_08_Row_6	0	6.28078951494095	2
d0_Col_08_Row_7	0	0	1
d0_Col_08_Row_9	0	0	1
d0_Col_08_Row_11	0	3.39021109658336	2
d0_Col_08_Row_12	0	2.80469782997313	2
d0_Col_08_Row_14	0	0	1
d0_Col_08_Row_16	0	0	1
d0_Col_08_Row_18	0	0	1
d0_Col_08_Row_20	0	0	1
d0_Col_08_Row_22	0	0	1
d0_Col_08_Row_23	0	0	1
d0_Col_08_Row_25	0	0	1
d0_Col_08_Row_26	0	0	1
d0_Col_08_Row_28	0	0	1
d0_Col_08_Row_29	0	0	1
d0_Col_08_Row_30	0	0	1
d0_Col_08_Row_32	0	0	1
d0_Col_08_Row_33	0	0	1
d0_Col_08_Row_37	0	43.7838970328805	3
d0_Col_08_Row_38	0	0	1
d0_Col_08_Row_39	0	0	1
d0_Col_08_Row_40	0	0	1
d0_Col_09_Row_3	0	6.60182795754006	2
d0_Col_09_Row_5	0	0	1
d0_Col_09_Row_7	0	0	1
d0_Col_09_Row_8	0	0	1
d0_Col_09_Row_10	0	0	1
d0_Col_09_Row_11	0	0	1
d0_Col_09_Row_12	0	0	1
d0_Col_09_Row_13	0	0	1
d0_Col_09_Row_14	0	0	1
d0_Col_09_Row_15	0	0	1
d0_Col_09_Row_16	0	3.46173058948441	2
d0_Col_09_Row_17	0	0	1
d0_Col_09_Row_18	0	0	1
d0_Col_09_Row_21	0	0	1
d0_Col_09_Row_22	0	0	1
d0_Col_09_Row_23	0	0	1
d0_Col_09_Row_26	0	0	1
d0_Col_09_Row_27	0	0	1
d0_Col_09_Row_29	0	0	1
d0_Col_09_Row_31	0	0	1
d0_Col_09_Row_32	0	0	1
d0_Col_09_Row_33	0	0	1
d0_Col_09_Row_34	0	0	1
d0_Col_09_Row_35	0	0	1
d0_Col_09_Row_36	0	0	1
d0_Col_09_Row_37	0	0	1
d0_Col_10_Row_2	0	0	1
d0_Col_10_Row_3	0	0	1
d0_Col_10_Row_4	0	0	1
d0_Col_10_Row_5	0	0	1
d0_Col_10_Row_7	0	0	1
d0_Col_10_Row_11	0	0	1
d0_Col_10_Row_12	0	0	1
d0_Col_10_Row_13	0	0	1
d0_Col_10_Row_16	0	0	1
d0_Col_10_Row_18	0	0	1
d0_Col_10_Row_19	0	0	1
d0_Col_10_Row_20	0	0	1
d0_Col_10_Row_21	0	0	1
d0_Col_10_Row_24	0	0	1
d0_Col_10_Row_25	0	0	1
d0_Col_10_Row_26	0	0	1
d0_Col_10_Row_27	0	0	1
d0_Col_10_Row_28	0	0	1
d0_Col_10_Row_30	0	0	1
d0_Col_10_Row_31	0	0	1
d0_Col_10_Row_34	0	0	1
d0_Col_10_Row_35	0	0	1
d0_Col_10_Row_36	0	0	1
d0_Col_10_Row_37	0	0	1
d0_Col_10_Row_38	0	0	1
d0_Col_10_Row_39	0	0	1
d1_Col_01_Row_1	1	2119.42887337282	7
d1_Col_01_Row_2	1	0	1
d1_Col_01_Row_3	1	0	1
d1_Col_01_Row_4	1	157.599228996609	4
d1_Col_01_Row_5	1	370.31268179499	5
d1_Col_01_Row_6	1	249.943972865285	5
d1_Col_01_Row_7	1	338.382254688333	5
d1_Col_01_Row_8	1	0	1
d1_Col_01_Row_10	1	290.455877227297	5
d1_Col_01_Row_11	1	0	1
d1_Col_01_Row_12	1	432.674918994161	5
d1_Col_01_Row_14	1	161.999325333025	4
d1_Col_01_Row_15	1	301.736034201048	5
d1_Col_01_Row_16	1	20.3387620925021	3
d1_Col_01_Row_18	1	0	1
d1_Col_01_Row_19	1	399.6921388821	5
d1_Col_01_Row_20	1	0	1
d1_Col_01_Row_22	1	8.3375721328688	2
d1_Col_01_Row_23	1	0	1
d1_Col_01_Row_24	1	541.558324667093	5
d1_Col_01_Row_25	1	56.1192578343947	3
d1_Col_01_Row_27	1	389.794646715539	5
d1_Col_01_Row_28	1	36.9815885691691	3
d1_Col_01_Row_30	1	427.025864203995	5
d1_Col_01_Row_31	1	1184.37054622259	6
d1_Col_01_Row_32	1	7.64485809487488	2
d1_Col_01_Row_34	1	221.755617138681	4
d1_Col_01_Row_35	1	98.4616039726359	4
d1_Col_01_Row_37	1	95.2723014640357	4
d1_Col_01_Row_38	1	3.68346289043533	2
d1_Col_01_Row_39	1	234.701274292426	5
d1_Col_01_Row_40	1	0	1
d1_Col_02_Row_1	1	162.953408155807	4
d1_Col_02_Row_2	1	220.874320413035	4
d1_Col_02_Row_3	1	39.3445506533103	3
d1_Col_02_Row_4	1	0	1
d1_Col_02_Row_5	1	26.638241715234	3
d1_Col_02_Row_6	1	124.474342769951	4
d1_Col_02_Row_7	1	174.214603570633	4
d1_Col_02_Row_8	1	15.397855107864	2
d1_Col_02_Row_11	1	0	1
d1_Col_02_Row_12	1	152.202804041932	4
d1_Col_02_Row_14	1	0	1
d1_Col_02_Row_15	1	198.790668556252	4
d1_Col_02_Row_17	1	169.891525207925	4
d1_Col_02_Row_19	1	0	1
d1_Col_02_Row_20	1	20.6897427521784	3
d1_Col_02_Row_21	1	0	1
d1_Col_02_Row_22	1	35.8140797171047	3
d1_Col_02_Row_23	1	0	1
d1_Col_02_Row_24	1	88.702018998965	4
d1_Col_02_Row_25	1	50.2685294584746	3
d1_Col_02_Row_27	1	276.155667554661	5
d1_Col_02_Row_28	1	35.9922960929361	3
d1_Col_02_Row_29	1	0	1
d1_Col_02_Row_31	1	133.440171474363	4
d1_Col_02_Row_33	1	41.3068300963123	3
d1_Col_02_Row_34	1	70.5027000165689	3
d1_Col_02_Row_35	1	114.921077799652	4
d1_Col_02_Row_37	1	179.616721175542	4
d1_Col_02_Row_38	1	131.477872013584	4
d1_Col_02_Row_39	1	115.814389955056	4
d1_Col_03_Row_1	1	20.4495928910273	3
d1_Col_03_Row_2	1	44.5996089609204	3
d1_Col_03_Row_3	1	0	1
d1_Col_03_Row_4	1	398.018218860078	5
d1_Col_03_Row_5	1	187.139942907922	4
d1_Col_03_Row_6	1	36.7809610731975	3
d1_Col_03_Row_7	1	193.852173012787	4
d1_Col_03_Row_8	1	56.4983956062938	3
d1_Col_03_Row_10	1	83.4216182452149	4
d1_Col_03_Row_11	1	0	1
d1_Col_03_Row_12	1	380.14881875467	5
d1_Col_03_Row_13	1	178.136101495009	4
d1_Col_03_Row_14	1	238.890055875781	5
d1_Col_03_Row_15	1	193.821318212752	4
d1_Col_03_Row_16	1	192.313066370977	4
d1_Col_03_Row_17	1	22.4478588081299	3
d1_Col_03_Row_18	1	65.40989204003	3
d1_Col_03_Row_19	1	933.28051807485	6
d1_Col_03_Row_20	1	0	1
d1_Col_03_Row_21	1	75.5402242973228	4
d1_Col_03_Row_22	1	559.191964119322	5
d1_Col_03_Row_23	1	1172.686686779	6
d1_Col_03_Row_24	1	0	1
d1_Col_03_Row_25	1	95.9832652573231	4
d1_Col_03_Row_27	1	98.5932952866101	4
d1_Col_03_Row_28	1	44.8898497734661	3
d1_Col_03_Row_29	1	0	1
d1_Col_03_Row_31	1	0	1
d1_Col_03_Row_33	1	151.321949629004	4
d1_Col_03_Row_34	1	658.718792635856	6
d1_Col_03_Row_35	1	60.5696579105276	3
d1_Col_03_Row_37	1	0	1
d1_Col_03_Row_39	1	0	1
d1_Col_03_Row_40	1	10.3494520773459	2
d1_Col_04_Row_1	1	20.6005440872833	3
d1_Col_04_Row_2	1	102.225065312906	4
d1_Col_04_Row_3	1	286.850437456659	5
d1_Col_04_Row_4	1	215.818193104886	4
d1_Col_04_Row_5	1	348.134796236011	5
d1_Col_04_Row_6	1	122.761202276887	4
d1_Col_04_Row_7	1	14.1989938747527	2
d1_Col_04_Row_8	1	423.085818267608	5
d1_Col_04_Row_11	1	671.85148278495	6
d1_Col_04_Row_12	1	118.54887212583	4
d1_Col_04_Row_13	1	5.82926981297079	2
d1_Col_04_Row_14	1	0	1
d1_Col_04_Row_15	1	71.1354618812042	3
d1_Col_04_Row_17	1	62.9014132837824	3
d1_Col_04_Row_18	1	3649.11545912709	7
d1_Col_04_Row_19	1	55.3959002466425	3
d1_Col_04_Row_20	1	538.445250088364	5
d1_Col_04_Row_21	1	118.495013975592	4
d1_Col_04_Row_22	1	113.675776993889	4
d1_Col_04_Row_23	1	126.997215254977	4
d1_Col_04_Row_24	1	28.2513901453109	3
d1_Col_04_Row_27	1	87.7557654301089	4
d1_Col_04_Row_28	1	60.0366467370128	3
d1_Col_04_Row_29	1	8.79443493639586	2
d1_Col_04_Row_30	1	151.138467865999	4
d1_Col_04_Row_32	1	58.3790814987572	3
d1_Col_04_Row_33	1	0	1
d1_Col_04_Row_34	1	0	1
d1_Col_04_Row_35	1	120.190051030557	4
d1_Col_04_Row_37	1	115.978101237975	4
d1_Col_04_Row_38	1	64.2627747570116	3
d1_Col_04_Row_39	1	21.4038787367367	3
d1_Col_04_Row_40	1	130.504450317325	4
d1_Col_05_Row_1	1	130.966644584735	4
d1_Col_05_Row_3	1	55.7791059172706	3
d1_Col_05_Row_4	1	120.657725311793	4
d1_Col_05_Row_5	1	8.42020494244379	2
d1_Col_05_Row_6	1	60.0628116511679	3
d1_Col_05_Row_8	1	150.535324488431	4
d1_Col_05_Row_10	1	0	1
d1_Col_05_Row_13	1	12.9274288333778	2
d1_Col_05_Row_14	1	0	1
d1_Col_05_Row_15	1	25.3587159338526	3
d1_Col_05_Row_17	1	0	1
d1_Col_05_Row_18	1	51.7452014509775	3
d1_Col_05_Row_19	1	199.087893017275	4
d1_Col_05_Row_21	1	28.1427999443479	3
d1_Col_05_Row_22	1	55.1095040407511	3
d1_Col_05_Row_23	1	0	1
d1_Col_05_Row_24	1	8.82665518007576	2
d1_Col_05_Row_27	1	127.022790948486	4
d1_Col_05_Row_28	1	230.650157405307	5
d1_Col_05_Row_29	1	0	1
d1_Col_05_Row_30	1	0	1
d1_Col_05_Row_31	1	484.094056102126	5
d1_Col_05_Row_32	1	53.9708362680908	3
d1_Col_05_Row_33	1	0	1
d1_Col_05_Row_34	1	1258.19880176328	6
d1_Col_05_Row_35	1	63.1634801114303	3
d1_Col_05_Row_37	1	73.8836089111992	4
d1_Col_05_Row_38	1	0	1
d1_Col_05_Row_39	1	77.2616897291999	4
d1_Col_05_Row_40	1	18.3994641602449	3
d1_Col_06_Row_1	1	181.380464811972	4
d1_Col_06_Row_2	1	0	1
d1_Col_06_Row_4	1	158.105348608209	4
d1_Col_06_Row_5	1	16.7344572228401	2
d1_Col_06_Row_6	1	397.048262886797	5
d1_Col_06_Row_7	1	165.259397515834	4
d1_Col_06_Row_8	1	0	1
d1_Col_06_Row_10	1	595.535647902723	6
d1_Col_06_Row_11	1	631.447357580136	6
d1_Col_06_Row_13	1	0	1
d1_Col_06_Row_14	1	67.2061226421267	3
d1_Col_06_Row_15	1	6.63705904318413	2
d1_Col_06_Row_16	1	91.9608071498666	4
d1_Col_06_Row_17	1	87.4243140799687	4
d1_Col_06_Row_18	1	24.1045294172892	3
d1_Col_06_Row_19	1	0	1
d1_Col_06_Row_20	1	77.3694130466972	4
d1_Col_06_Row_21	1	214.768885368919	4
d1_Col_06_Row_22	1	620.812430385867	6
d1_Col_06_Row_23	1	79.7775660946961	4
d1_Col_06_Row_24	1	181.688140886658	4
d1_Col_06_Row_25	1	258.457297456995	5
d1_Col_06_Row_28	1	319.214499826298	5
d1_Col_06_Row_30	1	50.742748754598	3
d1_Col_06_Row_31	1	352.29841805125	5
d1_Col_06_Row_32	1	66.9307806686772	3
d1_Col_06_Row_33	1	0	1
d1_Col_06_Row_35	1	22.7347202690173	3
d1_Col_06_Row_37	1	22.1452727656836	3
d1_Col_06_Row_38	1	385.341693387861	5
d1_Col_06_Row_39	1	122.001986268086	4
d1_Col_06_Row_40	1	0	1
d1_Col_07_Row_1	1	93.5446789983771	4
d1_Col_07_Row_2	1	64.8186040129331	3
d1_Col_07_Row_4	1	33.5277777884237	3
d1_Col_07_Row_5	1	447.607441834377	5
d1_Col_07_Row_6	1	0	1
d1_Col_07_Row_7	1	144.190623874911	4
d1_Col_07_Row_8	1	859.935770098555	6
d1_Col_07_Row_10	1	620.445487358038	6
d1_Col_07_Row_12	1	142.32434537452	4
d1_Col_07_Row_13	1	0	1
d1_Col_07_Row_14	1	2520.89911716794	7
d1_Col_07_Row_15	1	0	1
d1_Col_07_Row_16	1	117.466814285496	4
d1_Col_07_Row_17	1	1046.11362415443	6
d1_Col_07_Row_18	1	65.3827843544477	3
d1_Col_07_Row_19	1	77.2469400767642	4
d1_Col_07_Row_20	1	140.125850456765	4
d1_Col_07_Row_21	1	208.681275488446	4
d1_Col_07_Row_22	1	6.05900028949722	2
d1_Col_07_Row_23	1	10.6878989818304	2
d1_Col_07_Row_24	1	708.271778954543	6
d1_Col_07_Row_25	1	32.5800472978151	3
d1_Col_07_Row_27	1	0	1
d1_Col_07_Row_28	1	291.291299700639	5
d1_Col_07_Row_29	1	12.9599866318464	2
d1_Col_07_Row_30	1	1079.88287138553	6
d1_Col_07_Row_31	1	1139.74313171892	6
d1_Col_07_Row_32	1	164.795215328536	4
d1_Col_07_Row_33	1	0	1
d1_Col_07_Row_35	1	0	1
d1_Col_07_Row_37	1	95.1685675360362	4
d1_Col_07_Row_38	1	43.6633034710715	3
d1_Col_07_Row_39	1	18.5761816115395	3
d1_Col_07_Row_40	1	2222.98961932421	7
d1_Col_08_Row_1	1	48.4002896424433	3
d1_Col_08_Row_2	1	543.737684549845	5
d1_Col_08_Row_4	1	278.22330394122	5
d1_Col_08_Row_5	1	0	1
d1_Col_08_Row_6	1	118.453511715694	4
d1_Col_08_Row_7	1	606.531921465375	6
d1_Col_08_Row_8	1	63.0632137739175	3
d1_Col_08_Row_9	1	19.448243918283	3
d1_Col_08_Row_11	1	0	1
d1_Col_08_Row_12	1	5.70584428088366	2
d1_Col_08_Row_13	1	65.6986116538484	3
d1_Col_08_Row_15	1	209.413101155574	4
d1_Col_08_Row_17	1	0	1
d1_Col_08_Row_18	1	23.9088905565377	3
d1_Col_08_Row_19	1	37.1136611153995	3
d1_Col_08_Row_20	1	205.599442447284	4
d1_Col_08_Row_21	1	0	1
d1_Col_08_Row_22	1	40.2586598545383	3
d1_Col_08_Row_23	1	65.6984546686533	3
d1_Col_08_Row_24	1	8.03396735023421	2
d1_Col_08_Row_25	1	95.3291866473045	4
d1_Col_08_Row_27	1	0	1
d1_Col_08_Row_28	1	0	1
d1_Col_08_Row_29	1	0	1
d1_Col_08_Row_31	1	48.8307798890971	3
d1_Col_08_Row_32	1	266.070353006102	5
d1_Col_08_Row_33	1	13.9328220383464	2
d1_Col_08_Row_34	1	1144.81316267552	6
d1_Col_08_Row_35	1	14.0983638341394	2
d1_Col_08_Row_37	1	0	1
d1_Col_08_Row_38	1	0	1
d1_Col_08_Row_39	1	0	1
d1_Col_08_Row_40	1	383.04824028211	5
d1_Col_09_Row_1	1	17.3910352722254	2
d1_Col_09_Row_2	1	42.2317773948483	3
d1_Col_09_Row_3	1	54.1604603654286	3
d1_Col_09_Row_4	1	0	1
d1_Col_09_Row_5	1	50.2667666975024	3
d1_Col_09_Row_6	1	0	1
d1_Col_09_Row_7	1	9.95192182495014	2
d1_Col_09_Row_8	1	534.522627010671	5
d1_Col_09_Row_9	1	42.8441769664868	3
d1_Col_09_Row_10	1	550.580730901828	5
d1_Col_09_Row_11	1	247.078300381458	5
d1_Col_09_Row_16	1	17.4031700126977	2
d1_Col_09_Row_18	1	0	1
d1_Col_09_Row_19	1	686.664712390487	6
d1_Col_09_Row_20	1	31.1087714200301	3
d1_Col_09_Row_21	1	0	1
d1_Col_09_Row_22	1	20.4809924902038	3
d1_Col_09_Row_23	1	332.911972459992	5
d1_Col_09_Row_24	1	54.4025864111779	3
d1_Col_09_Row_25	1	0	1
d1_Col_09_Row_27	1	80.5959124343524	4
d1_Col_09_Row_28	1	544.896549884865	5
d1_Col_09_Row_29	1	252.520243049447	5
d1_Col_09_Row_30	1	0	1
d1_Col_09_Row_32	1	92.5167287247505	4
d1_Col_09_Row_34	1	337.872573941136	5
d1_Col_09_Row_35	1	0	1
d1_Col_09_Row_36	1	0	1
d1_Col_09_Row_37	1	182.03064691189	4
d1_Col_09_Row_38	1	392.917965588256	5
d1_Col_09_Row_39	1	167.307858160993	4
d1_Col_10_Row_1	1	466.120167667732	5
d1_Col_10_Row_2	1	12.1333223556301	2
d1_Col_10_Row_3	1	7.25358287936268	2
d1_Col_10_Row_4	1	63.4199708193962	3
d1_Col_10_Row_5	1	165.419289002969	4
d1_Col_10_Row_6	1	96.6922015273515	4
d1_Col_10_Row_7	1	26.6589815323718	3
d1_Col_10_Row_8	1	26.710409265322	3
d1_Col_10_Row_9	1	81.322075144179	4
d1_Col_10_Row_10	1	76.5696423784971	4
d1_Col_10_Row_11	1	69.9266129494708	3
d1_Col_10_Row_13	1	27.9174937235042	3
d1_Col_10_Row_14	1	130.805579932577	4
d1_Col_10_Row_15	1	259.733289494445	5
d1_Col_10_Row_16	1	154.247691975831	4
d1_Col_10_Row_17	1	80.4332817478019	4
d1_Col_10_Row_19	1	175.626160768139	4
d1_Col_10_Row_20	1	146.207130968353	4
d1_Col_10_Row_21	1	214.042792156579	4
d1_Col_10_Row_22	1	4.9800175749473	2
d1_Col_10_Row_24	1	270.323269927845	5
d1_Col_10_Row_25	1	169.313001259658	4
d1_Col_10_Row_27	1	0	1
d1_Col_10_Row_28	1	9.45083459398789	2
d1_Col_10_Row_29	1	51.8635291747404	3
d1_Col_10_Row_30	1	0	1
d1_Col_10_Row_31	1	180.975626576146	4
d1_Col_10_Row_32	1	0	1
d1_Col_10_Row_33	1	136.781110586173	4
d1_Col_10_Row_34	1	1156.2342878016	6
d1_Col_10_Row_35	1	65.0283203346723	3
d1_Col_10_Row_36	1	0	1
d1_Col_10_Row_37	1	0	1
d1_Col_10_Row_38	1	162.166534740884	4
d1_Col_10_Row_39	1	327.345352493631	5
d1_Col_10_Row_40	1	0	1
d2_Col_01_Row_1	2	427.885593008138	5
d2_Col_01_Row_2	2	317.769916761451	5
d2_Col_01_Row_6	2	171.36027710062	4
d2_Col_01_Row_7	2	295.464144654269	5
d2_Col_01_Row_8	2	136.815581299533	4
d2_Col_01_Row_9	2	655.9421512538	6
d2_Col_01_Row_10	2	288.865855622936	5
d2_Col_01_Row_11	2	253.939987422339	5
d2_Col_01_Row_12	2	809.095640542692	6
d2_Col_01_Row_13	2	1326.17020413129	6
d2_Col_01_Row_14	2	369.939771113278	5
d2_Col_01_Row_15	2	245.260332926172	5
d2_Col_01_Row_16	2	351.024724520036	5
d2_Col_01_Row_18	2	1637.58693396411	7
d2_Col_01_Row_19	2	553.48766307399	5
d2_Col_01_Row_20	2	374.413483261787	5
d2_Col_01_Row_21	2	42.1460240454792	3
d2_Col_01_Row_22	2	868.404011568441	6
d2_Col_01_Row_23	2	190.288185566793	4
d2_Col_01_Row_24	2	507.449556898863	5
d2_Col_01_Row_25	2	273.924710274631	5
d2_Col_01_Row_26	2	0	1
d2_Col_01_Row_27	2	683.745400688366	6
d2_Col_01_Row_29	2	586.760156266456	6
d2_Col_01_Row_30	2	154.256901337164	4
d2_Col_01_Row_31	2	2722.28239968176	7
d2_Col_01_Row_32	2	1120.66279704815	6
d2_Col_01_Row_33	2	1652.02742604308	7
d2_Col_01_Row_34	2	181.210791045372	4
d2_Col_01_Row_36	2	173.949980907974	4
d2_Col_01_Row_37	2	452.000482978391	5
d2_Col_01_Row_38	2	216.11254768772	4
d2_Col_01_Row_39	2	838.736577368166	6
d2_Col_01_Row_40	2	966.430039015012	6
d2_Col_02_Row_1	2	1911.79545431006	7
d2_Col_02_Row_2	2	2280.90388423092	7
d2_Col_02_Row_3	2	1519.96897888899	7
d2_Col_02_Row_4	2	244.926790499079	5
d2_Col_02_Row_6	2	1034.7320327903	6
d2_Col_02_Row_7	2	1072.83046042537	6
d2_Col_02_Row_8	2	2233.93505605887	7
d2_Col_02_Row_10	2	891.909220382743	6
d2_Col_02_Row_11	2	1428.60350106627	7
d2_Col_02_Row_12	2	304.736240817314	5
d2_Col_02_Row_13	2	896.826962149739	6
d2_Col_02_Row_14	2	0	1
d2_Col_02_Row_15	2	155.132848648444	4
d2_Col_02_Row_18	2	332.057984099032	5
d2_Col_02_Row_19	2	1304.72712824279	6
d2_Col_02_Row_20	2	565.111340155628	5
d2_Col_02_Row_21	2	1114.73795654825	6
d2_Col_02_Row_22	2	347.072079103224	5
d2_Col_02_Row_23	2	1159.0356128213	6
d2_Col_02_Row_24	2	1243.44603899587	6
d2_Col_02_Row_25	2	13.0687080398998	2
d2_Col_02_Row_26	2	532.010921241592	5
d2_Col_02_Row_27	2	212.258470489057	4
d2_Col_02_Row_28	2	1137.43761063667	6
d2_Col_02_Row_29	2	896.598619478978	6
d2_Col_02_Row_30	2	1311.51845429506	6
d2_Col_02_Row_31	2	58.0803577814811	3
d2_Col_02_Row_33	2	162.877953220912	4
d2_Col_02_Row_34	2	1186.4170110022	6
d2_Col_02_Row_35	2	30.1434716020337	3
d2_Col_02_Row_36	2	1334.07191091809	6
d2_Col_02_Row_37	2	70.6647602158522	3
d2_Col_02_Row_40	2	68.6273923458167	3
d2_Col_03_Row_2	2	0	1
d2_Col_03_Row_3	2	0	1
d2_Col_03_Row_4	2	656.729006547788	6
d2_Col_03_Row_5	2	681.204182003648	6
d2_Col_03_Row_6	2	820.617355549889	6
d2_Col_03_Row_7	2	234.558630644119	5
d2_Col_03_Row_8	2	207.153040744007	4
d2_Col_03_Row_9	2	1086.79436453751	6
d2_Col_03_Row_10	2	26.8520526466379	3
d2_Col_03_Row_11	2	1934.02658292674	7
d2_Col_03_Row_12	2	1194.05376417087	6
d2_Col_03_Row_13	2	2019.57087093711	7
d2_Col_03_Row_14	2	1098.47269264722	6
d2_Col_03_Row_16	2	479.36940497606	5
d2_Col_03_Row_18	2	5676.3422294025	7
d2_Col_03_Row_19	2	2369.09005950083	7
d2_Col_03_Row_21	2	538.22007391553	5
d2_Col_03_Row_22	2	1469.91263346326	7
d2_Col_03_Row_23	2	881.911690324687	6
d2_Col_03_Row_24	2	331.936090943869	5
d2_Col_03_Row_26	2	708.769371933116	6
d2_Col_03_Row_27	2	392.342505388186	5
d2_Col_03_Row_28	2	556.14915657864	5
d2_Col_03_Row_29	2	162.859305649427	4
d2_Col_03_Row_30	2	962.810737682606	6
d2_Col_03_Row_31	2	0	1
d2_Col_03_Row_32	2	200.717635995139	4
d2_Col_03_Row_33	2	2263.10977182638	7
d2_Col_03_Row_34	2	627.987014584881	6
d2_Col_03_Row_35	2	26.466309298829	3
d2_Col_03_Row_36	2	508.939136413658	5
d2_Col_03_Row_38	2	344.312631299567	5
d2_Col_03_Row_39	2	1008.70831133615	6
d2_Col_03_Row_40	2	236.272471880954	5
d2_Col_04_Row_2	2	0	1
d2_Col_04_Row_4	2	0	1
d2_Col_04_Row_5	2	408.649176029096	5
d2_Col_04_Row_6	2	344.92536959773	5
d2_Col_04_Row_9	2	136.683286363984	4
d2_Col_04_Row_12	2	565.996868631411	5
d2_Col_04_Row_13	2	2611.61786109601	7
d2_Col_04_Row_14	2	475.460008377874	5
d2_Col_04_Row_15	2	49.3590770310304	3
d2_Col_04_Row_17	2	311.804931184613	5
d2_Col_04_Row_18	2	641.740545423148	6
d2_Col_04_Row_19	2	699.236847494728	6
d2_Col_04_Row_20	2	2712.25569403584	7
d2_Col_04_Row_21	2	15.4829829588587	2
d2_Col_04_Row_22	2	1058.10290919667	6
d2_Col_04_Row_23	2	675.406231078189	6
d2_Col_04_Row_24	2	1418.83769162186	7
d2_Col_04_Row_25	2	24.7887768197895	3
d2_Col_04_Row_26	2	0	1
d2_Col_04_Row_27	2	237.371510369766	5
d2_Col_04_Row_28	2	216.236514052471	4
d2_Col_04_Row_29	2	1014.96152543234	6
d2_Col_04_Row_30	2	1013.8179062926	6
d2_Col_04_Row_31	2	24.9727370243797	3
d2_Col_04_Row_33	2	33.5518069447186	3
d2_Col_04_Row_34	2	40.8161678030436	3
d2_Col_04_Row_35	2	2195.27507793342	7
d2_Col_04_Row_36	2	106.579813328667	4
d2_Col_04_Row_38	2	6.72447704253995	2
d2_Col_04_Row_39	2	902.983748355308	6
d2_Col_04_Row_40	2	186.681469149955	4
d2_Col_05_Row_2	2	954.713294681099	6
d2_Col_05_Row_3	2	786.275800628388	6
d2_Col_05_Row_4	2	238.159521103764	5
d2_Col_05_Row_6	2	0	1
d2_Col_05_Row_7	2	1235.89756191343	6
d2_Col_05_Row_8	2	1218.48952104046	6
d2_Col_05_Row_9	2	801.642063283262	6
d2_Col_05_Row_10	2	162.586065179362	4
d2_Col_05_Row_11	2	36.5365901235666	3
d2_Col_05_Row_12	2	298.602213228058	5
d2_Col_05_Row_15	2	1612.18435825788	7
d2_Col_05_Row_16	2	1466.59524827163	7
d2_Col_05_Row_18	2	134.405119609113	4
d2_Col_05_Row_19	2	285.933273975339	5
d2_Col_05_Row_20	2	2414.07081762617	7
d2_Col_05_Row_21	2	983.055224722659	6
d2_Col_05_Row_22	2	3388.47614648168	7
d2_Col_05_Row_24	2	1850.88133567782	7
d2_Col_05_Row_25	2	516.601695245746	5
d2_Col_05_Row_26	2	0	1
d2_Col_05_Row_27	2	1684.39090316879	7
d2_Col_05_Row_29	2	20.4267357854269	3
d2_Col_05_Row_30	2	527.565445339759	5
d2_Col_05_Row_31	2	136.65324176607	4
d2_Col_05_Row_32	2	432.143064305902	5
d2_Col_05_Row_33	2	452.033152163066	5
d2_Col_05_Row_34	2	260.838843668895	5
d2_Col_05_Row_35	2	522.186968962511	5
d2_Col_05_Row_36	2	355.9364632181	5
d2_Col_05_Row_37	2	376.472176644364	5
d2_Col_05_Row_38	2	12.8531646884317	2
d2_Col_05_Row_39	2	279.911036909692	5
d2_Col_05_Row_40	2	5.98214103915073	2
d2_Col_06_Row_2	2	872.441885320993	6
d2_Col_06_Row_3	2	890.65786787151	6
d2_Col_06_Row_4	2	3568.68381438085	7
d2_Col_06_Row_5	2	1288.0746992945	6
d2_Col_06_Row_6	2	2243.43252891069	7
d2_Col_06_Row_7	2	5175.20275461302	7
d2_Col_06_Row_8	2	112.923127163038	4
d2_Col_06_Row_9	2	1708.57916126745	7
d2_Col_06_Row_10	2	2402.04760496939	7
d2_Col_06_Row_11	2	178.978123114089	4
d2_Col_06_Row_12	2	789.030107396145	6
d2_Col_06_Row_14	2	668.808840802187	6
d2_Col_06_Row_15	2	872.187150141729	6
d2_Col_06_Row_16	2	112.149375967088	4
d2_Col_06_Row_17	2	2102.3561402084	7
d2_Col_06_Row_19	2	79.6776778337857	4
d2_Col_06_Row_20	2	604.491237970797	6
d2_Col_06_Row_21	2	2207.77631489967	7
d2_Col_06_Row_22	2	828.37484160833	6
d2_Col_06_Row_23	2	1328.83289136722	6
d2_Col_06_Row_24	2	1135.75392618864	6
d2_Col_06_Row_25	2	2677.28208222746	7
d2_Col_06_Row_26	2	478.568935587227	5
d2_Col_06_Row_27	2	333.493184939341	5
d2_Col_06_Row_28	2	1104.21720113456	6
d2_Col_06_Row_29	2	3215.95385724327	7
d2_Col_06_Row_30	2	2796.392777081	7
d2_Col_06_Row_31	2	121.330865153501	4
d2_Col_06_Row_32	2	1462.87057491407	7
d2_Col_06_Row_33	2	93.229350760106	4
d2_Col_06_Row_34	2	2341.66085780486	7
d2_Col_06_Row_35	2	400.513278955356	5
d2_Col_06_Row_36	2	1267.26193710059	6
d2_Col_06_Row_37	2	461.88286148489	5
d2_Col_06_Row_38	2	1549.68805229805	7
d2_Col_06_Row_39	2	2466.14360779644	7
d2_Col_06_Row_40	2	1056.43601060289	6
d2_Col_07_Row_1	2	1785.55131021898	7
d2_Col_07_Row_2	2	739.730045623111	6
d2_Col_07_Row_3	2	3357.70258509963	7
d2_Col_07_Row_4	2	2406.14367534903	7
d2_Col_07_Row_5	2	15.7717142276869	2
d2_Col_07_Row_6	2	1760.60552321828	7
d2_Col_07_Row_7	2	1818.74988453595	7
d2_Col_07_Row_8	2	1232.14145834242	6
d2_Col_07_Row_9	2	361.808814650569	5
d2_Col_07_Row_10	2	175.68827256457	4
d2_Col_07_Row_12	2	2027.69168879987	7
d2_Col_07_Row_13	2	781.035035200849	6
d2_Col_07_Row_14	2	0	1
d2_Col_07_Row_15	2	1984.33640681625	7
d2_Col_07_Row_16	2	711.454856854769	6
d2_Col_07_Row_17	2	1104.75949998873	6
d2_Col_07_Row_18	2	2514.72688154137	7
d2_Col_07_Row_19	2	1048.68151548392	6
d2_Col_07_Row_20	2	304.849708822409	5
d2_Col_07_Row_21	2	579.647214287036	6
d2_Col_07_Row_22	2	1226.4070923232	6
d2_Col_07_Row_23	2	25.947200009645	3
d2_Col_07_Row_24	2	2615.2257807579	7
d2_Col_07_Row_25	2	681.319745086664	6
d2_Col_07_Row_26	2	1593.85250506087	7
d2_Col_07_Row_27	2	5942.81251952563	7
d2_Col_07_Row_29	2	43.9613602832259	3
d2_Col_07_Row_32	2	26.1502397050298	3
d2_Col_07_Row_33	2	375.053039020258	5
d2_Col_07_Row_34	2	473.692757236047	5
d2_Col_07_Row_35	2	1136.37872523548	6
d2_Col_07_Row_36	2	2063.77354152492	7
d2_Col_07_Row_37	2	232.084939750363	5
d2_Col_07_Row_38	2	712.550461099367	6
d2_Col_07_Row_39	2	84.0748347432905	4
d2_Col_07_Row_40	2	423.226659079256	5
d2_Col_08_Row_1	2	0	1
d2_Col_08_Row_2	2	0	1
d2_Col_08_Row_3	2	2982.77847251402	7
d2_Col_08_Row_4	2	926.657077111031	6
d2_Col_08_Row_5	2	1909.45860184405	7
d2_Col_08_Row_6	2	258.834811139825	5
d2_Col_08_Row_7	2	142.204764866544	4
d2_Col_08_Row_8	2	1594.54307426252	7
d2_Col_08_Row_9	2	1622.52344178265	7
d2_Col_08_Row_10	2	10.8016416748171	2
d2_Col_08_Row_11	2	894.992713795968	6
d2_Col_08_Row_12	2	237.036641620796	5
d2_Col_08_Row_14	2	186.569234769391	4
d2_Col_08_Row_15	2	413.00366612944	5
d2_Col_08_Row_16	2	973.031400573565	6
d2_Col_08_Row_18	2	142.253515881055	4
d2_Col_08_Row_19	2	18.4367413016566	3
d2_Col_08_Row_20	2	173.753809794193	4
d2_Col_08_Row_21	2	1278.32357403978	6
d2_Col_08_Row_22	2	416.083248830034	5
d2_Col_08_Row_24	2	55.8896316687551	3
d2_Col_08_Row_25	2	2530.92346377417	7
d2_Col_08_Row_26	2	607.165896489611	6
d2_Col_08_Row_27	2	0	1
d2_Col_08_Row_28	2	75.7796030639595	4
d2_Col_08_Row_29	2	1041.3305313735	6
d2_Col_08_Row_32	2	337.35570621701	5
d2_Col_08_Row_33	2	86.6135990830341	4
d2_Col_08_Row_34	2	0	1
d2_Col_08_Row_37	2	145.902033457511	4
d2_Col_08_Row_39	2	386.125291845666	5
d2_Col_08_Row_40	2	2541.29359111854	7
d2_Col_09_Row_1	2	1069.51255147782	6
d2_Col_09_Row_2	2	509.049199714892	5
d2_Col_09_Row_4	2	991.377436778776	6
d2_Col_09_Row_6	2	1574.09669005969	7
d2_Col_09_Row_7	2	362.037452137791	5
d2_Col_09_Row_9	2	182.130526394208	4
d2_Col_09_Row_10	2	119.094859970516	4
d2_Col_09_Row_11	2	309.862055155152	5
d2_Col_09_Row_13	2	1525.24732715337	7
d2_Col_09_Row_14	2	44.6729462988325	3
d2_Col_09_Row_15	2	684.110941337036	6
d2_Col_09_Row_17	2	112.232684847281	4
d2_Col_09_Row_18	2	3517.96770089543	7
d2_Col_09_Row_19	2	826.516022070154	6
d2_Col_09_Row_20	2	317.928742946422	5
d2_Col_09_Row_21	2	136.230394694952	4
d2_Col_09_Row_22	2	204.691530226894	4
d2_Col_09_Row_23	2	1519.30992787242	7
d2_Col_09_Row_24	2	34.9863136723739	3
d2_Col_09_Row_25	2	1782.48817038156	7
d2_Col_09_Row_26	2	447.489512079834	5
d2_Col_09_Row_28	2	73.4070741238605	4
d2_Col_09_Row_30	2	1235.35889583007	6
d2_Col_09_Row_31	2	985.19808804389	6
d2_Col_09_Row_32	2	8.6698405455056	2
d2_Col_09_Row_33	2	9.70121096940716	2
d2_Col_09_Row_34	2	1526.37693746687	7
d2_Col_09_Row_35	2	617.87710594604	6
d2_Col_09_Row_36	2	815.189486762304	6
d2_Col_09_Row_37	2	511.046648315799	5
d2_Col_09_Row_38	2	372.435141943531	5
d2_Col_09_Row_39	2	757.961688811796	6
d2_Col_09_Row_40	2	862.644874905513	6
d2_Col_10_Row_1	2	919.573469214899	6
d2_Col_10_Row_2	2	124.289514262852	4
d2_Col_10_Row_3	2	832.940237141561	6
d2_Col_10_Row_4	2	169.426082507568	4
d2_Col_10_Row_5	2	45.8317157663041	3
d2_Col_10_Row_6	2	362.013955565327	5
d2_Col_10_Row_7	2	0	1
d2_Col_10_Row_8	2	128.720600355984	4
d2_Col_10_Row_9	2	543.087078499075	5
d2_Col_10_Row_10	2	1094.44074030272	6
d2_Col_10_Row_11	2	1690.55921091944	7
d2_Col_10_Row_12	2	223.509475149554	4
d2_Col_10_Row_13	2	274.725628672681	5
d2_Col_10_Row_14	2	358.251522637416	5
d2_Col_10_Row_15	2	3103.11424785248	7
d2_Col_10_Row_16	2	2572.21591463998	7
d2_Col_10_Row_17	2	522.425379120049	5
d2_Col_10_Row_18	2	658.944506030945	6
d2_Col_10_Row_19	2	110.620648204996	4
d2_Col_10_Row_20	2	13.4108834892111	2
d2_Col_10_Row_22	2	122.044291876607	4
d2_Col_10_Row_23	2	1261.11582340453	6
d2_Col_10_Row_24	2	54.5785217576268	3
d2_Col_10_Row_25	2	379.513126630176	5
d2_Col_10_Row_26	2	0	1
d2_Col_10_Row_27	2	60.9064215384978	3
d2_Col_10_Row_28	2	441.532629119263	5
d2_Col_10_Row_29	2	14.0855085319183	2
d2_Col_10_Row_30	2	2299.3955150031	7
d2_Col_10_Row_31	2	691.558753712603	6
d2_Col_10_Row_33	2	477.218380928403	5
d2_Col_10_Row_34	2	351.116654346185	5
d2_Col_10_Row_35	2	1624.94419328912	7
d2_Col_10_Row_36	2	759.3534416505	6
d2_Col_10_Row_37	2	1495.79138016804	7
d2_Col_10_Row_38	2	379.455492577234	5
d2_Col_10_Row_39	2	1151.3369144666	6
d2_Col_10_Row_40	2	2952.05753631326	7
d3_Col_01_Row_2	3	20.6384813314431	3
d3_Col_01_Row_3	3	854.314634433154	6
d3_Col_01_Row_4	3	41.2168646536007	3
d3_Col_01_Row_7	3	0	1
d3_Col_01_Row_9	3	374.02632363283	5
d3_Col_01_Row_12	3	6.63319958577339	2
d3_Col_01_Row_13	3	15.3512741094864	2
d3_Col_01_Row_14	3	12.7945257787408	2
d3_Col_01_Row_15	3	0	1
d3_Col_01_Row_18	3	563.508057461255	5
d3_Col_01_Row_19	3	531.098891660568	5
d3_Col_01_Row_20	3	0	1
d3_Col_01_Row_22	3	124.023296222766	4
d3_Col_01_Row_24	3	393.648451188794	5
d3_Col_01_Row_25	3	1686.7880683024	7
d3_Col_01_Row_26	3	145.536020584445	4
d3_Col_01_Row_27	3	0	1
d3_Col_01_Row_28	3	0	1
d3_Col_01_Row_30	3	0	1
d3_Col_01_Row_32	3	30.6422613881239	3
d3_Col_01_Row_35	3	2768.22763968368	7
d3_Col_01_Row_36	3	88.8743195067475	4
d3_Col_01_Row_37	3	49.7359464788513	3
d3_Col_01_Row_38	3	60.831445204316	3
d3_Col_02_Row_1	3	11.9946811939618	2
d3_Col_02_Row_2	3	1118.40546162569	6
d3_Col_02_Row_3	3	102.099362521687	4
d3_Col_02_Row_4	3	328.78011791142	5
d3_Col_02_Row_5	3	1466.81140518629	7
d3_Col_02_Row_6	3	0	1
d3_Col_02_Row_10	3	1326.38990443124	6
d3_Col_02_Row_12	3	664.489365415023	6
d3_Col_02_Row_13	3	37.5627572554261	3
d3_Col_02_Row_14	3	1538.4258316321	7
d3_Col_02_Row_15	3	152.010657022134	4
d3_Col_02_Row_18	3	1768.98403791387	7
d3_Col_02_Row_19	3	0	1
d3_Col_02_Row_22	3	781.315777371729	6
d3_Col_02_Row_23	3	926.674902185571	6
d3_Col_02_Row_26	3	249.302339517015	5
d3_Col_02_Row_27	3	0	1
d3_Col_02_Row_30	3	32.7678626014259	3
d3_Col_02_Row_31	3	323.393395836955	5
d3_Col_02_Row_34	3	196.454240993727	4
d3_Col_02_Row_35	3	0	1
d3_Col_02_Row_36	3	896.548367221653	6
d3_Col_02_Row_37	3	23.8715619541587	3
d3_Col_02_Row_38	3	59.047082029883	3
d3_Col_03_Row_1	3	32.9114526698585	3
d3_Col_03_Row_3	3	0	1
d3_Col_03_Row_5	3	0	1
d3_Col_03_Row_6	3	616.610177880567	6
d3_Col_03_Row_8	3	264.903815759603	5
d3_Col_03_Row_9	3	574.296203958994	5
d3_Col_03_Row_10	3	641.435553885604	6
d3_Col_03_Row_12	3	25.2518636717476	3
d3_Col_03_Row_13	3	932.784569774529	6
d3_Col_03_Row_14	3	13.3473484486166	2
d3_Col_03_Row_15	3	955.515170633486	6
d3_Col_03_Row_18	3	1753.68366171427	7
d3_Col_03_Row_19	3	560.772334645801	5
d3_Col_03_Row_21	3	2136.11355434313	7
d3_Col_03_Row_22	3	2330.71560819839	7
d3_Col_03_Row_23	3	11.3881578386694	2
d3_Col_03_Row_24	3	48.4506983925843	3
d3_Col_03_Row_25	3	0	1
d3_Col_03_Row_26	3	0	1
d3_Col_03_Row_28	3	0	1
d3_Col_03_Row_30	3	6.7443200696124	2
d3_Col_03_Row_33	3	2694.0693034224	7
d3_Col_03_Row_35	3	0	1
d3_Col_03_Row_36	3	2965.0630294013	7
d3_Col_03_Row_37	3	0	1
d3_Col_03_Row_38	3	55.8244500641215	3
d3_Col_04_Row_1	3	1942.79360150278	7
d3_Col_04_Row_3	3	4.62678500913317	2
d3_Col_04_Row_4	3	432.149201080316	5
d3_Col_04_Row_6	3	266.252425721373	5
d3_Col_04_Row_8	3	56.5854033638016	3
d3_Col_04_Row_9	3	7.04831139450738	2
d3_Col_04_Row_10	3	262.016633932363	5
d3_Col_04_Row_13	3	34.5176148867071	3
d3_Col_04_Row_14	3	2108.58166929991	7
d3_Col_04_Row_16	3	1641.34777016409	7
d3_Col_04_Row_20	3	0	1
d3_Col_04_Row_23	3	870.93176558477	6
d3_Col_04_Row_25	3	0	1
d3_Col_04_Row_26	3	0	1
d3_Col_04_Row_27	3	370.663824971857	5
d3_Col_04_Row_28	3	487.794763531832	5
d3_Col_04_Row_29	3	0	1
d3_Col_04_Row_30	3	227.823992093205	5
d3_Col_04_Row_31	3	291.971055712215	5
d3_Col_04_Row_36	3	5.04124589859926	2
d3_Col_04_Row_37	3	630.259287805477	6
d3_Col_05_Row_1	3	1570.55404788343	7
d3_Col_05_Row_2	3	0	1
d3_Col_05_Row_3	3	296.290352706813	5
d3_Col_05_Row_5	3	3648.47619009219	7
d3_Col_05_Row_6	3	1082.49056972566	6
d3_Col_05_Row_7	3	0	1
d3_Col_05_Row_8	3	371.826733082767	5
d3_Col_05_Row_9	3	0	1
d3_Col_05_Row_11	3	823.877965978939	6
d3_Col_05_Row_13	3	35.1670408721517	3
d3_Col_05_Row_14	3	0	1
d3_Col_05_Row_16	3	820.552874019441	6
d3_Col_05_Row_17	3	6.63196942430433	2
d3_Col_05_Row_20	3	1364.02833570837	6
d3_Col_05_Row_22	3	127.655648069951	4
d3_Col_05_Row_23	3	40.3868835572373	3
d3_Col_05_Row_24	3	0	1
d3_Col_05_Row_25	3	0	1
d3_Col_05_Row_26	3	391.932743795706	5
d3_Col_05_Row_28	3	450.992424607096	5
d3_Col_05_Row_29	3	15.0550424501091	2
d3_Col_05_Row_30	3	424.521090449458	5
d3_Col_05_Row_31	3	10.1980146435068	2
d3_Col_05_Row_32	3	68.7101922502383	3
d3_Col_05_Row_35	3	362.500031345734	5
d3_Col_05_Row_36	3	586.180517435393	6
d3_Col_05_Row_37	3	323.893307125329	5
d3_Col_05_Row_38	3	694.868023760806	6
d3_Col_05_Row_39	3	821.53743894607	6
d3_Col_05_Row_40	3	679.716446770583	6
d3_Col_06_Row_1	3	489.614731427343	5
d3_Col_06_Row_4	3	497.3943240435	5
d3_Col_06_Row_6	3	296.298671020797	5
d3_Col_06_Row_7	3	47.3712598186118	3
d3_Col_06_Row_8	3	1529.88861661014	7
d3_Col_06_Row_9	3	70.2137568242937	3
d3_Col_06_Row_11	3	899.791079429439	6
d3_Col_06_Row_12	3	34.9281121161977	3
d3_Col_06_Row_13	3	730.957717047755	6
d3_Col_06_Row_14	3	0	1
d3_Col_06_Row_16	3	1888.22967711448	7
d3_Col_06_Row_17	3	1821.30195660653	7
d3_Col_06_Row_18	3	2810.30993447681	7
d3_Col_06_Row_19	3	43.1427720513223	3
d3_Col_06_Row_23	3	2641.27561529149	7
d3_Col_06_Row_25	3	710.638338688409	6
d3_Col_06_Row_26	3	918.253808763178	6
d3_Col_06_Row_28	3	1011.15757770888	6
d3_Col_06_Row_29	3	527.204874428323	5
d3_Col_06_Row_31	3	1924.10223311122	7
d3_Col_06_Row_32	3	5199.07782668431	7
d3_Col_06_Row_33	3	1006.14322511205	6
d3_Col_06_Row_34	3	30.3198359122804	3
d3_Col_06_Row_36	3	558.523946767619	5
d3_Col_06_Row_37	3	0	1
d3_Col_06_Row_39	3	1399.6392221829	6
d3_Col_06_Row_40	3	411.665410221054	5
d3_Col_07_Row_1	3	373.464621363988	5
d3_Col_07_Row_2	3	250.970215556445	5
d3_Col_07_Row_4	3	0	1
d3_Col_07_Row_5	3	249.304562570149	5
d3_Col_07_Row_6	3	242.03819283189	5
d3_Col_07_Row_7	3	0	1
d3_Col_07_Row_8	3	29.0159366315028	3
d3_Col_07_Row_9	3	1006.90821143254	6
d3_Col_07_Row_10	3	0	1
d3_Col_07_Row_11	3	8.02065006219139	2
d3_Col_07_Row_12	3	0	1
d3_Col_07_Row_14	3	2250.85465713274	7
d3_Col_07_Row_15	3	0	1
d3_Col_07_Row_17	3	26.1398884158336	3
d3_Col_07_Row_19	3	73.7258845226547	4
d3_Col_07_Row_20	3	4215.53848543983	7
d3_Col_07_Row_21	3	1796.07818084458	7
d3_Col_07_Row_22	3	25.8717485716884	3
d3_Col_07_Row_24	3	53.9173439983735	3
d3_Col_07_Row_26	3	209.832272920175	4
d3_Col_07_Row_27	3	520.136578299221	5
d3_Col_07_Row_28	3	2700.34873143575	7
d3_Col_07_Row_29	3	485.191674222368	5
d3_Col_07_Row_30	3	0	1
d3_Col_07_Row_32	3	895.261728240414	6
d3_Col_07_Row_33	3	742.364375056359	6
d3_Col_07_Row_35	3	1676.60566278792	7
d3_Col_07_Row_36	3	320.603988035102	5
d3_Col_07_Row_39	3	20.6745482124459	3
d3_Col_08_Row_1	3	136.978231227589	4
d3_Col_08_Row_3	3	1706.54731629224	7
d3_Col_08_Row_7	3	282.518524434501	5
d3_Col_08_Row_8	3	717.758546837544	6
d3_Col_08_Row_9	3	808.811284769747	6
d3_Col_08_Row_10	3	235.334016301732	5
d3_Col_08_Row_14	3	11.292877257521	2
d3_Col_08_Row_16	3	1274.78701908965	6
d3_Col_08_Row_17	3	2962.76314519607	7
d3_Col_08_Row_18	3	13.0838787238387	2
d3_Col_08_Row_19	3	0	1
d3_Col_08_Row_20	3	23.788172475873	3
d3_Col_08_Row_21	3	446.854217778716	5
d3_Col_08_Row_22	3	271.26293826188	5
d3_Col_08_Row_23	3	2732.98808976267	7
d3_Col_08_Row_26	3	0	1
d3_Col_08_Row_27	3	0	1
d3_Col_08_Row_28	3	10.6004455309423	2
d3_Col_08_Row_31	3	1667.3162875411	7
d3_Col_08_Row_33	3	139.123157791165	4
d3_Col_08_Row_34	3	317.9106832323	5
d3_Col_08_Row_35	3	581.87872604195	6
d3_Col_08_Row_38	3	774.702587884545	6
d3_Col_08_Row_39	3	0	1
d3_Col_08_Row_40	3	450.794650254726	5
d3_Col_09_Row_1	3	808.21325982194	6
d3_Col_09_Row_4	3	420.850571208943	5
d3_Col_09_Row_7	3	1040.78730544606	6
d3_Col_09_Row_9	3	7.07763506018801	2
d3_Col_09_Row_10	3	277.479421742499	5
d3_Col_09_Row_11	3	302.955198776092	5
d3_Col_09_Row_13	3	692.997104273088	6
d3_Col_09_Row_15	3	1643.28242996903	7
d3_Col_09_Row_17	3	3274.53425918897	7
d3_Col_09_Row_18	3	2174.20418172627	7
d3_Col_09_Row_22	3	377.286288092231	5
d3_Col_09_Row_23	3	95.7986198740442	4
d3_Col_09_Row_24	3	10.4575308078631	2
d3_Col_09_Row_25	3	10.1907000412946	2
d3_Col_09_Row_26	3	696.186096891747	6
d3_Col_09_Row_28	3	1946.60259462503	7
d3_Col_09_Row_30	3	22.9153256954237	3
d3_Col_09_Row_31	3	794.315444238258	6
d3_Col_09_Row_32	3	0	1
d3_Col_09_Row_33	3	0	1
d3_Col_09_Row_35	3	6.93639447440288	2
d3_Col_09_Row_37	3	635.788955686133	6
d3_Col_09_Row_38	3	20.1429008716953	3
d3_Col_09_Row_39	3	263.168318343194	5
d3_Col_10_Row_2	3	145.555671833687	4
d3_Col_10_Row_3	3	1556.16568408907	7
d3_Col_10_Row_4	3	263.253588596333	5
d3_Col_10_Row_5	3	426.859633895016	5
d3_Col_10_Row_6	3	1042.16627012429	6
d3_Col_10_Row_8	3	14.684374238142	2
d3_Col_10_Row_9	3	1346.78959077951	6
d3_Col_10_Row_12	3	0	1
d3_Col_10_Row_14	3	1165.28341066473	6
d3_Col_10_Row_15	3	125.13158925068	4
d3_Col_10_Row_17	3	1373.80921147111	6
d3_Col_10_Row_18	3	457.170804014414	5
d3_Col_10_Row_20	3	802.602328374835	6
d3_Col_10_Row_21	3	334.589481521662	5
d3_Col_10_Row_23	3	5337.58008560865	7
d3_Col_10_Row_25	3	17.2843898559457	2
d3_Col_10_Row_26	3	193.590649996872	4
d3_Col_10_Row_28	3	82.2735653145455	4
d3_Col_10_Row_29	3	3705.43036055276	7
d3_Col_10_Row_30	3	94.7759159329918	4
d3_Col_10_Row_31	3	545.297500850419	5
d3_Col_10_Row_32	3	128.984671512216	4
d3_Col_10_Row_33	3	138.403256078547	4
d3_Col_10_Row_34	3	9.00862846806577	2
d3_Col_10_Row_37	3	14.8644465277539	2
d3_Col_10_Row_38	3	1779.7799687319	7
d3_Col_10_Row_39	3	596.563907855938	6
d4_Col_01_Row_1	4	232.710444518101	5
d4_Col_01_Row_2	4	17.1287337298735	2
d4_Col_01_Row_3	4	262.37133758911	5
d4_Col_01_Row_5	4	0	1
d4_Col_01_Row_7	4	300.566102492719	5
d4_Col_01_Row_8	4	15.7477028948863	2
d4_Col_01_Row_9	4	26.6312491196339	3
d4_Col_01_Row_10	4	1669.62212491283	7
d4_Col_01_Row_11	4	493.826454919336	5
d4_Col_01_Row_12	4	36.1439564445771	3
d4_Col_01_Row_13	4	0	1
d4_Col_01_Row_14	4	0	1
d4_Col_01_Row_15	4	142.693093738103	4
d4_Col_01_Row_16	4	164.971987298171	4
d4_Col_01_Row_17	4	152.538504146382	4
d4_Col_01_Row_18	4	95.4721928558336	4
d4_Col_01_Row_24	4	14.4872007704683	2
d4_Col_01_Row_25	4	0	1
d4_Col_01_Row_26	4	883.3033866843	6
d4_Col_01_Row_27	4	401.927709157584	5
d4_Col_01_Row_28	4	714.818407870316	6
d4_Col_01_Row_29	4	169.208440834512	4
d4_Col_01_Row_31	4	343.914483293556	5
d4_Col_01_Row_32	4	3003.50610045329	7
d4_Col_01_Row_33	4	6.87583461021241	2
d4_Col_01_Row_34	4	594.477727472437	6
d4_Col_01_Row_35	4	81.5379065763762	4
d4_Col_01_Row_36	4	223.564481210998	4
d4_Col_01_Row_37	4	9.29342671414626	2
d4_Col_01_Row_38	4	183.587844381574	4
d4_Col_01_Row_40	4	177.886940355843	4
d4_Col_02_Row_1	4	7.91470883144493	2
d4_Col_02_Row_2	4	43.5508526252929	3
d4_Col_02_Row_3	4	0	1
d4_Col_02_Row_4	4	147.691284932971	4
d4_Col_02_Row_6	4	302.077356431868	5
d4_Col_02_Row_8	4	682.254220983351	6
d4_Col_02_Row_10	4	499.47906944269	5
d4_Col_02_Row_11	4	404.136061674732	5
d4_Col_02_Row_12	4	15.2602933583839	2
d4_Col_02_Row_13	4	4.76475808498309	2
d4_Col_02_Row_16	4	0	1
d4_Col_02_Row_17	4	0	1
d4_Col_02_Row_21	4	127.54158785017	4
d4_Col_02_Row_22	4	463.036838548424	5
d4_Col_02_Row_23	4	874.47293072659	6
d4_Col_02_Row_24	4	378.494873742124	5
d4_Col_02_Row_28	4	310.783976114327	5
d4_Col_02_Row_30	4	0	1
d4_Col_02_Row_31	4	4.78576205895735	2
d4_Col_02_Row_32	4	0	1
d4_Col_02_Row_33	4	516.729440995827	5
d4_Col_02_Row_34	4	448.821011168871	5
d4_Col_02_Row_36	4	268.585646437418	5
d4_Col_02_Row_37	4	100.323585132176	4
d4_Col_02_Row_39	4	57.9012757167655	3
d4_Col_03_Row_1	4	0	1
d4_Col_03_Row_2	4	1070.03556676246	6
d4_Col_03_Row_4	4	0	1
d4_Col_03_Row_5	4	0	1
d4_Col_03_Row_6	4	258.647201227895	5
d4_Col_03_Row_9	4	7.25422341895238	2
d4_Col_03_Row_11	4	3.27337751125939	2
d4_Col_03_Row_12	4	380.472390523884	5
d4_Col_03_Row_14	4	163.013477756382	4
d4_Col_03_Row_16	4	512.186029517045	5
d4_Col_03_Row_17	4	13.4823479443541	2
d4_Col_03_Row_20	4	38.6583995855338	3
d4_Col_03_Row_21	4	0	1
d4_Col_03_Row_22	4	514.750147633772	5
d4_Col_03_Row_23	4	0	1
d4_Col_03_Row_25	4	606.628230342149	6
d4_Col_03_Row_26	4	11.4619832040515	2
d4_Col_03_Row_27	4	383.74010746524	5
d4_Col_03_Row_28	4	79.3783392041815	4
d4_Col_03_Row_29	4	3.70841046066851	2
d4_Col_03_Row_30	4	248.742704503365	5
d4_Col_03_Row_31	4	0	1
d4_Col_03_Row_32	4	0	1
d4_Col_03_Row_35	4	224.255373010298	4
d4_Col_03_Row_36	4	4.01968714514271	2
d4_Col_03_Row_37	4	0	1
d4_Col_03_Row_40	4	505.150852896349	5
d4_Col_04_Row_2	4	3.82738576719653	2
d4_Col_04_Row_3	4	118.161951310703	4
d4_Col_04_Row_4	4	444.235942045473	5
d4_Col_04_Row_5	4	524.53765899285	5
d4_Col_04_Row_6	4	498.599374962242	5
d4_Col_04_Row_9	4	180.330171841273	4
d4_Col_04_Row_10	4	0	1
d4_Col_04_Row_13	4	2.66710541171324	2
d4_Col_04_Row_14	4	382.821920013172	5
d4_Col_04_Row_15	4	167.970301679402	4
d4_Col_04_Row_16	4	0	1
d4_Col_04_Row_17	4	1022.53031316232	6
d4_Col_04_Row_20	4	0	1
d4_Col_04_Row_21	4	26.5178389362891	3
d4_Col_04_Row_24	4	483.033736697983	5
d4_Col_04_Row_25	4	128.316286844693	4
d4_Col_04_Row_27	4	5.10665997820005	2
d4_Col_04_Row_29	4	5.05068386678649	2
d4_Col_04_Row_30	4	1233.28772280478	6
d4_Col_04_Row_32	4	779.644601343259	6
d4_Col_04_Row_34	4	0	1
d4_Col_04_Row_35	4	0	1
d4_Col_04_Row_36	4	3.1317739155383	2
d4_Col_04_Row_38	4	6.96436760876878	2
d4_Col_04_Row_40	4	0	1
d4_Col_05_Row_1	4	210.340788647481	4
d4_Col_05_Row_2	4	0	1
d4_Col_05_Row_3	4	416.216647355069	5
d4_Col_05_Row_5	4	730.250792750766	6
d4_Col_05_Row_6	4	1254.37087877236	6
d4_Col_05_Row_8	4	1074.16483210529	6
d4_Col_05_Row_9	4	508.955111466259	5
d4_Col_05_Row_10	4	17.8456401986698	2
d4_Col_05_Row_11	4	615.535809776511	6
d4_Col_05_Row_12	4	1337.94550510647	6
d4_Col_05_Row_13	4	509.047624652797	5
d4_Col_05_Row_16	4	762.750135741481	6
d4_Col_05_Row_18	4	211.697895317856	4
d4_Col_05_Row_21	4	5.58122660352899	2
d4_Col_05_Row_22	4	1095.64709039281	6
d4_Col_05_Row_23	4	959.575246901307	6
d4_Col_05_Row_25	4	4.71482262898136	2
d4_Col_05_Row_26	4	53.0795404536118	3
d4_Col_05_Row_28	4	750.314595040613	6
d4_Col_05_Row_29	4	1542.67403587208	7
d4_Col_05_Row_30	4	16.7072589320436	2
d4_Col_05_Row_31	4	990.411490597442	6
d4_Col_05_Row_32	4	565.404378838309	5
d4_Col_05_Row_33	4	517.160495323366	5
d4_Col_05_Row_34	4	1137.73929361664	6
d4_Col_05_Row_35	4	0	1
d4_Col_05_Row_36	4	349.768534128066	5
d4_Col_05_Row_38	4	93.0592391498956	4
d4_Col_06_Row_1	4	2.26608568414577	2
d4_Col_06_Row_2	4	0	1
d4_Col_06_Row_4	4	0	1
d4_Col_06_Row_5	4	7.65793993479841	2
d4_Col_06_Row_6	4	438.741694815383	5
d4_Col_06_Row_7	4	370.923877204626	5
d4_Col_06_Row_8	4	125.721018830954	4
d4_Col_06_Row_11	4	250.131537641209	5
d4_Col_06_Row_12	4	126.677034976302	4
d4_Col_06_Row_13	4	782.750832274682	6
d4_Col_06_Row_14	4	145.773664050462	4
d4_Col_06_Row_15	4	0	1
d4_Col_06_Row_16	4	505.032323510147	5
d4_Col_06_Row_17	4	546.395808217595	5
d4_Col_06_Row_19	4	0	1
d4_Col_06_Row_21	4	314.127423820031	5
d4_Col_06_Row_22	4	294.077359754907	5
d4_Col_06_Row_24	4	432.677248441334	5
d4_Col_06_Row_25	4	784.688981894002	6
d4_Col_06_Row_26	4	179.156662265672	4
d4_Col_06_Row_29	4	101.368425029779	4
d4_Col_06_Row_32	4	3.86067070100192	2
d4_Col_06_Row_34	4	642.535340515138	6
d4_Col_06_Row_35	4	333.213331119431	5
d4_Col_06_Row_37	4	4.59454557024733	2
d4_Col_06_Row_38	4	363.733235125495	5
d4_Col_07_Row_1	4	392.363835692775	5
d4_Col_07_Row_2	4	420.946893132319	5
d4_Col_07_Row_4	4	0	1
d4_Col_07_Row_6	4	298.300883343958	5
d4_Col_07_Row_7	4	12.4013603029378	2
d4_Col_07_Row_8	4	4330.40540575948	7
d4_Col_07_Row_10	4	4.14473157363927	2
d4_Col_07_Row_11	4	3.78817967139455	2
d4_Col_07_Row_13	4	96.880854403405	4
d4_Col_07_Row_14	4	565.666751580299	5
d4_Col_07_Row_15	4	28.2713426957619	3
d4_Col_07_Row_16	4	0	1
d4_Col_07_Row_17	4	260.647555620529	5
d4_Col_07_Row_18	4	3.28386094493288	2
d4_Col_07_Row_21	4	573.085742296038	5
d4_Col_07_Row_23	4	1103.14821244832	6
d4_Col_07_Row_24	4	13.7548632992179	2
d4_Col_07_Row_26	4	10.3688243757852	2
d4_Col_07_Row_27	4	0	1
d4_Col_07_Row_28	4	3.05330274415011	2
d4_Col_07_Row_29	4	532.420998373111	5
d4_Col_07_Row_31	4	54.1324650041612	3
d4_Col_07_Row_32	4	32.2697951140862	3
d4_Col_07_Row_34	4	468.2760893981	5
d4_Col_07_Row_35	4	426.08146956365	5
d4_Col_07_Row_36	4	27.4838471273231	3
d4_Col_07_Row_38	4	3.93562100074872	2
d4_Col_07_Row_40	4	18.8098131481136	3
d4_Col_08_Row_1	4	64.6039682667564	3
d4_Col_08_Row_3	4	618.450293681626	6
d4_Col_08_Row_8	4	0	1
d4_Col_08_Row_11	4	0	1
d4_Col_08_Row_13	4	205.195409993788	4
d4_Col_08_Row_14	4	980.712465833805	6
d4_Col_08_Row_15	4	7.93898480803024	2
d4_Col_08_Row_16	4	800.408958656829	6
d4_Col_08_Row_17	4	1233.68894259749	6
d4_Col_08_Row_18	4	11.0894944844436	2
d4_Col_08_Row_20	4	277.901607168192	5
d4_Col_08_Row_21	4	371.451659701429	5
d4_Col_08_Row_22	4	2.04226588316946	2
d4_Col_08_Row_23	4	30.7433470122652	3
d4_Col_08_Row_24	4	774.497078446407	6
d4_Col_08_Row_25	4	1193.88477241154	6
d4_Col_08_Row_29	4	212.157364731291	4
d4_Col_08_Row_31	4	0	1
d4_Col_08_Row_33	4	0	1
d4_Col_08_Row_34	4	40.0189373686026	3
d4_Col_08_Row_37	4	0	1
d4_Col_08_Row_38	4	303.278867846758	5
d4_Col_08_Row_39	4	1614.79849486884	7
d4_Col_09_Row_2	4	112.095614510945	4
d4_Col_09_Row_3	4	979.560863889686	6
d4_Col_09_Row_4	4	0	1
d4_Col_09_Row_6	4	0	1
d4_Col_09_Row_8	4	0	1
d4_Col_09_Row_9	4	79.3819681971241	4
d4_Col_09_Row_11	4	108.374720626878	4
d4_Col_09_Row_12	4	21.5008691564667	3
d4_Col_09_Row_13	4	1003.90398458834	6
d4_Col_09_Row_14	4	754.297999526569	6
d4_Col_09_Row_15	4	107.466515051577	4
d4_Col_09_Row_16	4	278.288802808683	5
d4_Col_09_Row_17	4	76.2619349019328	4
d4_Col_09_Row_18	4	32.5815711680618	3
d4_Col_09_Row_19	4	16.1795881128743	2
d4_Col_09_Row_21	4	157.610120424608	4
d4_Col_09_Row_23	4	215.244962282454	4
d4_Col_09_Row_25	4	46.5358832961581	3
d4_Col_09_Row_26	4	1025.21327327073	6
d4_Col_09_Row_29	4	11.9753200605379	2
d4_Col_09_Row_30	4	179.06971811479	4
d4_Col_09_Row_33	4	10.8832025588045	2
d4_Col_09_Row_34	4	1866.37775381989	7
d4_Col_09_Row_35	4	41.070086177464	3
d4_Col_09_Row_36	4	548.827727387555	5
d4_Col_09_Row_37	4	303.922722817085	5
d4_Col_09_Row_38	4	414.896802733933	5
d4_Col_09_Row_40	4	0	1
d4_Col_10_Row_3	4	415.781219071289	5
d4_Col_10_Row_4	4	1109.2915706131	6
d4_Col_10_Row_5	4	6.19936118543615	2
d4_Col_10_Row_6	4	0	1
d4_Col_10_Row_7	4	0	1
d4_Col_10_Row_9	4	8.36620571355434	2
d4_Col_10_Row_11	4	200.243251741473	4
d4_Col_10_Row_12	4	268.740269628157	5
d4_Col_10_Row_13	4	167.835282386884	4
d4_Col_10_Row_15	4	0	1
d4_Col_10_Row_16	4	277.109822097546	5
d4_Col_10_Row_17	4	11.3855185300544	2
d4_Col_10_Row_18	4	367.436967286487	5
d4_Col_10_Row_19	4	23.7251812468731	3
d4_Col_10_Row_20	4	3.66492606198113	2
d4_Col_10_Row_21	4	237.841097283303	5
d4_Col_10_Row_22	4	426.818692596427	5
d4_Col_10_Row_23	4	2863.59314606187	7
d4_Col_10_Row_24	4	167.694375780675	4
d4_Col_10_Row_25	4	193.677146874473	4
d4_Col_10_Row_26	4	1017.14904654669	6
d4_Col_10_Row_28	4	0	1
d4_Col_10_Row_29	4	98.5123702812422	4
d4_Col_10_Row_31	4	0	1
d4_Col_10_Row_32	4	15.2573418608977	2
d4_Col_10_Row_34	4	468.590204499781	5
d4_Col_10_Row_35	4	151.273210050383	4
d4_Col_10_Row_36	4	8.33183330199062	2
d4_Col_10_Row_37	4	773.269005503701	6
d4_Col_10_Row_38	4	196.737853729443	4
d4_Col_10_Row_39	4	53.2556379439667	3
