# Supplementary material for: Integrated analysis of Xist upregulation and X-chromosome inactivation with single-cell and single-allele resolution
Source: Nat Commun. 2021 Jun 15;12:3638. doi: 10.1038/s41467-021-23643-6 (PMC8206119; doi:10.1038/s41467-021-23643-6)
Supplement: Supplementary file 9 — Source Data [file 41467_2021_23643_MOESM9_ESM.zip › SourceData/Figure_6h.txt]

Gene Symbol	Xist AS Classification	XCI Progress [bin-wise; %]	Xi:Xa Ratio [bin-wise; log2]	Slope coefficient
Hprt	Xist-MA (Xi=B6)	13.663746413029	0.206495474514547	-0.0282664702248484
Hprt	Xist-MA (Xi=B6)	25.4441968882814	0.114357895529992	-0.0282664702248484
Hprt	Xist-MA (Xi=B6)	35.2331806497748	-0.445072074188919	-0.0282664702248484
Hprt	Xist-MA (Xi=B6)	46.8915247067246	-0.602850066447802	-0.0282664702248484
Hprt	Xist-MA (Xi=B6)	57.2015756122624	-1.64307701571159	-0.0282664702248484
Hprt	Xist-MA (Xi=B6)	64.9427527757324	-2.28022518181415	-0.0282664702248484
Hprt	Xist-MA (Xi=B6)	74.1849576160554	-1.5406769686561	-0.0282664702248484
Hprt	Xist-MA (Xi=B6)	79.0408351484469	-2.01115966868911	-0.0282664702248484
Hprt	Xist-MA (Xi=B6)	83.5402515852332	-2.57368690495745	-0.0282664702248484
Hprt	Xist-MA (Xi=B6)	92.8848456685314	-3.6310200800234	-0.0282664702248484
Hprt	Xist-MA (Xi=Cast)	35.0260498399347	-0.630735485010945	-0.0599066549029952
Hprt	Xist-MA (Xi=Cast)	57.9197524041119	-2.50459042878376	-0.0599066549029952
Hprt	Xist-MA (Xi=Cast)	64.975575304573	-2.78422978170751	-0.0599066549029952
Hprt	Xist-MA (Xi=Cast)	73.5135800190705	-4.99022566577433	-0.0599066549029952
Hprt	Xist-MA (Xi=Cast)	78.8896488290371	-5.49670557083025	-0.0599066549029952
Hprt	Xist-MA (Xi=Cast)	85.6194810610868	-4.59286396718394	-0.0599066549029952
Hprt	Xist-MA (Xi=Cast)	94.2205338240241	-6.93221367702305	-0.0599066549029952
Klhl13	Xist-MA (Xi=B6)	13.663746413029	-0.991464310447003	-0.0500438792512936
Klhl13	Xist-MA (Xi=B6)	25.4441968882814	-0.597194922431113	-0.0500438792512936
Klhl13	Xist-MA (Xi=B6)	35.2331806497748	-0.445242939182855	-0.0500438792512936
Klhl13	Xist-MA (Xi=B6)	46.8915247067246	-1.69488247710261	-0.0500438792512936
Klhl13	Xist-MA (Xi=B6)	57.2015756122624	-2.02993002193801	-0.0500438792512936
Klhl13	Xist-MA (Xi=B6)	64.9427527757324	-1.55750009991702	-0.0500438792512936
Klhl13	Xist-MA (Xi=B6)	74.1849576160554	-3.40939618762137	-0.0500438792512936
Klhl13	Xist-MA (Xi=B6)	79.0408351484469	-6.19676524097313	-0.0500438792512936
Klhl13	Xist-MA (Xi=B6)	83.5402515852332	-4.33866670132537	-0.0500438792512936
Klhl13	Xist-MA (Xi=B6)	92.8848456685314	-5.5061356774674	-0.0500438792512936
Klhl13	Xist-MA (Xi=Cast)	35.0260498399347	1.13598424980254	0.0179475712834166
Klhl13	Xist-MA (Xi=Cast)	57.9197524041119	0.939972774191355	0.0179475712834166
Klhl13	Xist-MA (Xi=Cast)	64.975575304573	0.666743104001148	0.0179475712834166
Klhl13	Xist-MA (Xi=Cast)	73.5135800190705	1.87795315197772	0.0179475712834166
Klhl13	Xist-MA (Xi=Cast)	78.8896488290371	1.54192023901091	0.0179475712834166
Klhl13	Xist-MA (Xi=Cast)	85.6194810610868	1.17972467569964	0.0179475712834166
Pir	Xist-MA (Xi=B6)	13.663746413029	0.636506933603261	0.00811928419795399
Pir	Xist-MA (Xi=B6)	25.4441968882814	0.602289194680678	0.00811928419795399
Pir	Xist-MA (Xi=B6)	35.2331806497748	1.55262531822793	0.00811928419795399
Pir	Xist-MA (Xi=B6)	46.8915247067246	-0.289603492946431	0.00811928419795399
Pir	Xist-MA (Xi=B6)	57.2015756122624	0.852711699312337	0.00811928419795399
Pir	Xist-MA (Xi=B6)	64.9427527757324	-1.62766871104215	0.00811928419795399
Pir	Xist-MA (Xi=B6)	74.1849576160554	0.769256586046661	0.00811928419795399
Pir	Xist-MA (Xi=B6)	79.0408351484469	1.58954054159817	0.00811928419795399
Pir	Xist-MA (Xi=Cast)	35.0260498399347	-3.20831887484709	-0.0881983526621764
Pir	Xist-MA (Xi=Cast)	57.9197524041119	-1.70629839297554	-0.0881983526621764
Pir	Xist-MA (Xi=Cast)	73.5135800190705	-7.52027787916106	-0.0881983526621764
Pir	Xist-MA (Xi=Cast)	85.6194810610868	-8.27333317586557	-0.0881983526621764
Pir	Xist-MA (Xi=Cast)	94.2205338240241	-8.8925530588091	-0.0881983526621764
