# Supplementary material for: Integrated analysis of Xist upregulation and X-chromosome inactivation with single-cell and single-allele resolution
Source: Nat Commun. 2021 Jun 15;12:3638. doi: 10.1038/s41467-021-23643-6 (PMC8206119; doi:10.1038/s41467-021-23643-6)
Supplement: Supplementary file 9 — Source Data [file 41467_2021_23643_MOESM9_ESM.zip › SourceData/Figure_4d.txt]

Sequencing Day	Autosomal/X-linked	Direction [Correlation to Xist CPM]	Number of significant genes
1	Autosomal	Positive Xist regulator	43
1	Autosomal	Negative Xist regulator	20
1	X-linked	Positive Xist regulator	7
2	Autosomal	Positive Xist regulator	127
2	Autosomal	Negative Xist regulator	104
2	X-linked	Positive Xist regulator	2
2	X-linked	Negative Xist regulator	80
3	Autosomal	Positive Xist regulator	129
3	Autosomal	Negative Xist regulator	56
3	X-linked	Positive Xist regulator	2
3	X-linked	Negative Xist regulator	71
4	Autosomal	Positive Xist regulator	250
4	Autosomal	Negative Xist regulator	136
4	X-linked	Positive Xist regulator	2
4	X-linked	Negative Xist regulator	79
1	X-linked	Negative Xist regulator	0
