# Supplementary material for: Integrated analysis of Xist upregulation and X-chromosome inactivation with single-cell and single-allele resolution
Source: Nat Commun. 2021 Jun 15;12:3638. doi: 10.1038/s41467-021-23643-6 (PMC8206119; doi:10.1038/s41467-021-23643-6)
Supplement: Supplementary file 9 — Source Data [file 41467_2021_23643_MOESM9_ESM.zip › SourceData/Figure_S1a.txt]

Sequencing Day	Variable	Median number of reads across sequenced cells
0	Total Reads	418182
1	Total Reads	369811.5
2	Total Reads	406905
3	Total Reads	420261.5
4	Total Reads	534506
0	Uniquely Aligned	206574.5
1	Uniquely Aligned	183249.5
2	Uniquely Aligned	202835.5
3	Uniquely Aligned	204704.5
4	Uniquely Aligned	273157.5
0	UMI not-AS	126386
1	UMI not-AS	119981
2	UMI not-AS	121493
3	UMI not-AS	110232
4	UMI not-AS	148110.5
0	UMI Spliced	119743.5
1	UMI Spliced	111291
2	UMI Spliced	114171.5
3	UMI Spliced	102758
4	UMI Spliced	140656
0	UMI Unspliced	13740.5
1	UMI Unspliced	17178
2	UMI Unspliced	14186.5
3	UMI Unspliced	14518.5
4	UMI Unspliced	18233.5
