# Supplementary material for: Integrated analysis of Xist upregulation and X-chromosome inactivation with single-cell and single-allele resolution
Source: Nat Commun. 2021 Jun 15;12:3638. doi: 10.1038/s41467-021-23643-6 (PMC8206119; doi:10.1038/s41467-021-23643-6)
Supplement: Supplementary file 9 — Source Data [file 41467_2021_23643_MOESM9_ESM.zip › SourceData/Figure_5a.txt]

Sequencing Day	Analysis	Gene Symbol	Benjamini-Hochberg adjusted p-value
1	Xist - DE	Pim2	0.690704618484574
2	Xist - DE	Pim2	1.35281166386354e-06
1	Xist - Correlation	Pim2	0.0487052072432513
2	Xist - Correlation	Pim2	8.61993525358375e-08
1	Xchr - DE	Pim2	0.785139945888171
2	Xchr - DE	Pim2	6.85917515870225e-12
2	Xchr - Correlation	Pim2	3.99947618380501e-12
1	Xchr - Correlation	Pim2	0.247490819727821
1	Xist - DE	Dnmt3a	0.896407693931932
2	Xist - DE	Dnmt3a	0.00380677229525106
1	Xist - Correlation	Dnmt3a	0.323890154788122
2	Xist - Correlation	Dnmt3a	1.20172522618857e-08
1	Xchr - DE	Dnmt3a	0.479052474506233
2	Xchr - DE	Dnmt3a	4.14132088911978e-06
2	Xchr - Correlation	Dnmt3a	5.5419543788848e-06
1	Xchr - Correlation	Dnmt3a	0.0197977215840589
1	Xist - DE	Ldha	0.85237037671339
2	Xist - DE	Ldha	0.00920684524229416
1	Xist - Correlation	Ldha	0.0499820833520281
2	Xist - Correlation	Ldha	7.78935892803985e-06
1	Xchr - DE	Ldha	0.784648982728586
2	Xchr - DE	Ldha	9.79805344375447e-05
2	Xchr - Correlation	Ldha	2.42497976087124e-05
1	Xchr - Correlation	Ldha	0.0989328387176696
1	Xist - DE	Snhg14	0.275479620673691
2	Xist - DE	Snhg14	0.0258572191529574
1	Xist - Correlation	Snhg14	0.0011376365811611
2	Xist - Correlation	Snhg14	0.0157749484447988
1	Xchr - DE	Snhg14	0.954929251632277
2	Xchr - DE	Snhg14	0.000258342215011609
2	Xchr - Correlation	Snhg14	6.20375157761119e-05
1	Xchr - Correlation	Snhg14	0.67652680482361
1	Xist - DE	Lef1	0.536733361399152
2	Xist - DE	Lef1	0.372698288825633
1	Xist - Correlation	Lef1	0.025877854720688
2	Xist - Correlation	Lef1	0.032628696333793
1	Xchr - DE	Lef1	0.322142818110242
2	Xchr - DE	Lef1	0.00400121690838707
2	Xchr - Correlation	Lef1	0.000626134826044708
1	Xchr - Correlation	Lef1	0.0311016568829866
1	Xist - DE	Dnmt3b	0.628848843113458
2	Xist - DE	Dnmt3b	1.51249799826602e-05
1	Xist - Correlation	Dnmt3b	0.102629986940235
2	Xist - Correlation	Dnmt3b	8.61993525358375e-08
1	Xchr - DE	Dnmt3b	0.676811957553135
2	Xchr - DE	Dnmt3b	8.55005749332238e-08
2	Xchr - Correlation	Dnmt3b	1.89775323682272e-07
1	Xchr - Correlation	Dnmt3b	0.385795119279234
1	Xist - DE	Meg3	0.90830193122242
2	Xist - DE	Meg3	0.00331807187339376
1	Xist - Correlation	Meg3	0.684123363309195
2	Xist - Correlation	Meg3	0.000542838977194937
1	Xchr - DE	Meg3	0.995364362203277
2	Xchr - DE	Meg3	0.012321785570895
2	Xchr - Correlation	Meg3	0.0281436073543144
1	Xchr - Correlation	Meg3	0.84984600474625
1	Xist - DE	Plekha1	0.899357525621382
2	Xist - DE	Plekha1	0.0131134554714907
1	Xist - Correlation	Plekha1	0.634568684360396
2	Xist - Correlation	Plekha1	1.08108507494302e-06
1	Xchr - DE	Plekha1	0.858530281198037
2	Xchr - DE	Plekha1	0.0321052510755191
2	Xchr - Correlation	Plekha1	0.0435591218865484
1	Xchr - Correlation	Plekha1	0.428858183660077
1	Xist - DE	Zcrb1	0.646393172064762
2	Xist - DE	Zcrb1	0.022723419246714
1	Xist - Correlation	Zcrb1	0.0997253423358313
2	Xist - Correlation	Zcrb1	0.00143253760141736
1	Xchr - DE	Zcrb1	0.929911499164201
2	Xchr - DE	Zcrb1	0.00168793077307635
2	Xchr - Correlation	Zcrb1	0.0320005639311481
1	Xchr - Correlation	Zcrb1	0.728680406435663
1	Xist - DE	Tor3a	0.925185253314936
2	Xist - DE	Tor3a	0.030458368655723
1	Xist - Correlation	Tor3a	0.413084235123
2	Xist - Correlation	Tor3a	0.0487997678541881
1	Xchr - DE	Tor3a	0.792578171879425
2	Xchr - DE	Tor3a	0.000258342215011609
2	Xchr - Correlation	Tor3a	0.00104689824509842
1	Xchr - Correlation	Tor3a	0.385111281483687
1	Xist - DE	Pou3f1	0.733105050446489
2	Xist - DE	Pou3f1	0.307699948666292
1	Xist - Correlation	Pou3f1	0.0304026994116993
2	Xist - Correlation	Pou3f1	0.000726965358793833
1	Xchr - DE	Pou3f1	0.95595677012585
2	Xchr - DE	Pou3f1	0.000209236421266843
2	Xchr - Correlation	Pou3f1	7.02817956271254e-05
1	Xchr - Correlation	Pou3f1	0.800037160264392
1	Xist - DE	Gja1	0.998158354560011
2	Xist - DE	Gja1	6.98766271979785e-06
1	Xist - Correlation	Gja1	0.582450900640922
2	Xist - Correlation	Gja1	0.000216414150015822
1	Xchr - DE	Gja1	0.810736235204695
2	Xchr - DE	Gja1	0.0107716801407875
2	Xchr - Correlation	Gja1	0.226646791969805
1	Xchr - Correlation	Gja1	0.420809032211474
1	Xist - DE	Etv1	0.963228321831521
2	Xist - DE	Etv1	0.535588779595474
1	Xist - Correlation	Etv1	0.765950349086511
2	Xist - Correlation	Etv1	0.0140552256424856
1	Xchr - DE	Etv1	0.785139945888171
2	Xchr - DE	Etv1	0.00120019359810825
2	Xchr - Correlation	Etv1	0.00138135510709175
1	Xchr - Correlation	Etv1	0.589427088659653
1	Xist - DE	Pphln1	0.999987483961316
2	Xist - DE	Pphln1	0.0502355494442386
1	Xist - Correlation	Pphln1	0.937769771789885
2	Xist - Correlation	Pphln1	0.000752251204387847
1	Xchr - DE	Pphln1	1
2	Xchr - DE	Pphln1	0.000156889046209492
2	Xchr - Correlation	Pphln1	0.000113751847974057
1	Xchr - Correlation	Pphln1	0.926281951044616
1	Xist - DE	Top2a	0.925185253314936
2	Xist - DE	Top2a	0.708117216600786
1	Xist - Correlation	Top2a	0.45247273674801
2	Xist - Correlation	Top2a	0.000282739928087774
1	Xchr - DE	Top2a	1
2	Xchr - DE	Top2a	0.0217949224027738
2	Xchr - Correlation	Top2a	0.0287750465953742
1	Xchr - Correlation	Top2a	0.733752350420023
1	Xist - DE	Ivns1abp	0.741863450427873
2	Xist - DE	Ivns1abp	0.62121496363794
1	Xist - Correlation	Ivns1abp	0.403731626237138
2	Xist - Correlation	Ivns1abp	0.00263214251025957
1	Xchr - DE	Ivns1abp	0.945638439260528
2	Xchr - DE	Ivns1abp	0.0185799572680279
2	Xchr - Correlation	Ivns1abp	0.00527449858950418
1	Xchr - Correlation	Ivns1abp	0.783427015877187
1	Xist - DE	Plcg2	0.748730441524849
2	Xist - DE	Plcg2	0.114108002684492
1	Xist - Correlation	Plcg2	0.731044483651337
2	Xist - Correlation	Plcg2	0.0113972641405412
1	Xchr - DE	Plcg2	0.90628831511189
2	Xchr - DE	Plcg2	0.00882645499997022
2	Xchr - Correlation	Plcg2	0.014480844206032
1	Xchr - Correlation	Plcg2	0.523711163646375
1	Xist - DE	Exosc7	0.978626004064512
2	Xist - DE	Exosc7	0.259428725694565
1	Xist - Correlation	Exosc7	0.737682648825772
2	Xist - Correlation	Exosc7	0.0140172476261643
1	Xchr - DE	Exosc7	0.998648844191469
2	Xchr - DE	Exosc7	0.00058768474462664
2	Xchr - Correlation	Exosc7	0.000786482065198042
1	Xchr - Correlation	Exosc7	0.982844206385493
1	Xist - DE	G2e3	0.646393172064762
2	Xist - DE	G2e3	0.308262742531518
1	Xist - Correlation	G2e3	0.391476746701659
2	Xist - Correlation	G2e3	0.00327220747491593
1	Xchr - DE	G2e3	0.886503463519391
2	Xchr - DE	G2e3	0.013692984406631
2	Xchr - Correlation	G2e3	0.0164781496270704
1	Xchr - Correlation	G2e3	0.333134666142453
1	Xist - DE	Ptma	0.910001271483232
2	Xist - DE	Ptma	0.259428725694565
1	Xist - Correlation	Ptma	0.435937933525782
2	Xist - Correlation	Ptma	0.0366425413541625
1	Xchr - DE	Ptma	0.932759705998637
2	Xchr - DE	Ptma	0.0345303870597843
2	Xchr - Correlation	Ptma	0.0344853876723364
1	Xchr - Correlation	Ptma	0.764011806390028
1	Xist - DE	Rragd	0.690704618484574
2	Xist - DE	Rragd	0.321557411441224
1	Xist - Correlation	Rragd	0.223337892502115
2	Xist - Correlation	Rragd	0.00774164013563845
1	Xchr - DE	Rragd	1
2	Xchr - DE	Rragd	0.0158580621071654
2	Xchr - Correlation	Rragd	0.0227423164501366
1	Xchr - Correlation	Rragd	0.866430930437342
1	Xist - DE	Ssbp3	0.624401006627811
2	Xist - DE	Ssbp3	0.0824158527911472
1	Xist - Correlation	Ssbp3	0.200142725681676
2	Xist - Correlation	Ssbp3	0.00927253686176171
1	Xchr - DE	Ssbp3	1
2	Xchr - DE	Ssbp3	0.036919705583837
2	Xchr - Correlation	Ssbp3	0.0264897939634617
1	Xchr - Correlation	Ssbp3	0.938453872389037
1	Xist - DE	Nanog	0.00509363021787787
2	Xist - DE	Nanog	4.12495935565447e-05
1	Xist - Correlation	Nanog	0.000225981061391592
2	Xist - Correlation	Nanog	0.00112858625026055
1	Xchr - DE	Nanog	0.754981753952693
2	Xchr - DE	Nanog	0.00857143524578742
2	Xchr - Correlation	Nanog	0.0223503588876564
1	Xchr - Correlation	Nanog	0.0847190714706443
1	Xist - DE	Calcoco2	0.296134727702434
2	Xist - DE	Calcoco2	0.000991042370498638
1	Xist - Correlation	Calcoco2	0.0432398894175961
2	Xist - Correlation	Calcoco2	0.0270463176309205
1	Xchr - DE	Calcoco2	0.502555369985698
2	Xchr - DE	Calcoco2	0.00197570461740842
2	Xchr - Correlation	Calcoco2	0.0295901361922375
1	Xchr - Correlation	Calcoco2	0.0399675992187073
1	Xist - DE	Fabp3	0.855077808914681
2	Xist - DE	Fabp3	0.00368414015192258
1	Xist - Correlation	Fabp3	0.752180615689636
2	Xist - Correlation	Fabp3	9.06789372325586e-06
1	Xchr - DE	Fabp3	0.606756214394922
2	Xchr - DE	Fabp3	0.00120019359810825
2	Xchr - Correlation	Fabp3	0.000192938238237539
1	Xchr - Correlation	Fabp3	0.0237394937358388
1	Xist - DE	Mreg	0.554760289829738
2	Xist - DE	Mreg	0.00452759054530395
1	Xist - Correlation	Mreg	0.0424480647407203
2	Xist - Correlation	Mreg	1.23289650106456e-05
1	Xchr - DE	Mreg	0.975083709218834
2	Xchr - DE	Mreg	0.00457347992525596
2	Xchr - Correlation	Mreg	0.00394636822666037
1	Xchr - Correlation	Mreg	0.9111364693925
1	Xist - DE	Slc2a3	0.797784976081615
2	Xist - DE	Slc2a3	0.0104550229539384
1	Xist - Correlation	Slc2a3	0.485400812535377
2	Xist - Correlation	Slc2a3	0.000752251204387847
1	Xchr - DE	Slc2a3	0.420679594527998
2	Xchr - DE	Slc2a3	0.00442097454014933
2	Xchr - Correlation	Slc2a3	0.000322254865788044
1	Xchr - Correlation	Slc2a3	0.0176114644802638
1	Xist - DE	Esrrb	0.804473557941711
2	Xist - DE	Esrrb	2.06858837336004e-05
1	Xist - Correlation	Esrrb	0.4065465746569
2	Xist - Correlation	Esrrb	5.93795174821138e-06
1	Xchr - DE	Esrrb	0.821461610462585
2	Xchr - DE	Esrrb	0.0119829516663249
2	Xchr - Correlation	Esrrb	0.0404852409386713
1	Xchr - Correlation	Esrrb	0.387915598265468
1	Xist - DE	Prdm14	0.725388361500945
2	Xist - DE	Prdm14	0.000916801317752364
1	Xist - Correlation	Prdm14	0.0801262968905572
2	Xist - Correlation	Prdm14	0.000795160363264517
1	Xchr - DE	Prdm14	0.785139945888171
2	Xchr - DE	Prdm14	0.0113394892980145
2	Xchr - Correlation	Prdm14	0.0151535440996676
1	Xchr - Correlation	Prdm14	0.333082806827086
1	Xist - DE	Fbxo15	0.646393172064762
2	Xist - DE	Fbxo15	0.0113839076768768
1	Xist - Correlation	Fbxo15	0.119228578553422
2	Xist - Correlation	Fbxo15	0.000768168819727412
1	Xchr - DE	Fbxo15	0.838492349629629
2	Xchr - DE	Fbxo15	0.00857143524578742
2	Xchr - Correlation	Fbxo15	0.00198589840683951
1	Xchr - Correlation	Fbxo15	0.31323600906157
1	Xist - DE	Ckb	0.916347081048498
2	Xist - DE	Ckb	0.0139819742977937
1	Xist - Correlation	Ckb	0.66590382137488
2	Xist - Correlation	Ckb	2.47991730829925e-06
1	Xchr - DE	Ckb	0.869014408167684
2	Xchr - DE	Ckb	0.037192314955072
2	Xchr - Correlation	Ckb	0.0130656603648198
1	Xchr - Correlation	Ckb	0.124447343461921
1	Xist - DE	Mfsd12	0.817397923718434
2	Xist - DE	Mfsd12	6.15978693617937e-05
1	Xist - Correlation	Mfsd12	0.679187314237892
2	Xist - Correlation	Mfsd12	5.66780099753931e-06
1	Xchr - DE	Mfsd12	0.977042139199863
2	Xchr - DE	Mfsd12	0.0272634658203382
2	Xchr - Correlation	Mfsd12	0.0698151245371012
1	Xchr - Correlation	Mfsd12	0.611059567679489
1	Xist - DE	Dmtn	0.974889513127107
2	Xist - DE	Dmtn	0.00306025246006986
1	Xist - Correlation	Dmtn	0.409573797167839
2	Xist - Correlation	Dmtn	0.000895755611148018
1	Xchr - DE	Dmtn	0.948713538618382
2	Xchr - DE	Dmtn	0.0237444088870363
2	Xchr - Correlation	Dmtn	0.0660213581403589
1	Xchr - Correlation	Dmtn	0.898472848980664
1	Xist - DE	Phf19	0.906596351774616
2	Xist - DE	Phf19	0.0111879297497158
1	Xist - Correlation	Phf19	0.775048169929711
2	Xist - Correlation	Phf19	0.0242533073738683
1	Xchr - DE	Phf19	0.987081524638247
2	Xchr - DE	Phf19	0.0377794243797472
2	Xchr - Correlation	Phf19	0.101103498895001
1	Xchr - Correlation	Phf19	0.939111623134497
1	Xist - DE	Lrpap1	0.99230257570078
2	Xist - DE	Lrpap1	0.0243718639712903
1	Xist - Correlation	Lrpap1	0.627850579810443
2	Xist - Correlation	Lrpap1	0.0476975076895904
1	Xchr - DE	Lrpap1	0.950875773979174
2	Xchr - DE	Lrpap1	0.151334983561874
2	Xchr - Correlation	Lrpap1	0.0281436073543144
1	Xchr - Correlation	Lrpap1	0.979312694345794
1	Xist - DE	Pdlim1	0.916347081048498
2	Xist - DE	Pdlim1	0.31641835592118
1	Xist - Correlation	Pdlim1	0.464550220120953
2	Xist - Correlation	Pdlim1	0.0491003107600745
1	Xchr - DE	Pdlim1	0.785139945888171
2	Xchr - DE	Pdlim1	0.0365421323176254
2	Xchr - Correlation	Pdlim1	0.00633134025740368
1	Xchr - Correlation	Pdlim1	0.736714774589377
1	Xist - DE	Ahnak	0.947775634753867
2	Xist - DE	Ahnak	0.62121496363794
1	Xist - Correlation	Ahnak	0.831175222163372
2	Xist - Correlation	Ahnak	0.0476550574188764
1	Xchr - DE	Ahnak	0.951591145446
2	Xchr - DE	Ahnak	0.000290135740687165
2	Xchr - Correlation	Ahnak	6.40119262621998e-05
1	Xchr - Correlation	Ahnak	0.625441844596679
