# Supplementary material for: Integrated analysis of Xist upregulation and X-chromosome inactivation with single-cell and single-allele resolution
Source: Nat Commun. 2021 Jun 15;12:3638. doi: 10.1038/s41467-021-23643-6 (PMC8206119; doi:10.1038/s41467-021-23643-6)
Supplement: Supplementary file 9 — Source Data [file 41467_2021_23643_MOESM9_ESM.zip › SourceData/Figure_4e.txt]

Sequencing Day	Gene Symbol	Spearman's correlation coefficient [rho]	p-value	Benjamini-Hochberg adjusted p-value
1	Dnmt3b	0.155482047954491	0.00496498562305201	0.102629986940235
2	Dnmt3b	0.344134808285027	6.48497198904921e-11	8.61993525358375e-08
3	Dnmt3b	0.410929026831517	6.83601359052611e-12	1.20782594410896e-08
4	Dnmt3b	0.355702461098224	1.56038712448221e-09	1.28659119703973e-06
1	Gja1	0.0744231808770712	0.180775780826349	0.582450900640922
2	Gja1	0.263075444606664	8.34067040002763e-07	0.000216414150015822
3	Gja1	0.214951642639192	0.000520873586132494	0.025877854720688
4	Gja1	0.200820964728782	0.000866070172386632	0.0350419315467999
1	Pim2	0.176037313710502	0.00144130868782584	0.0487052072432513
2	Pim2	0.344112086465323	6.50491017411452e-11	8.61993525358375e-08
3	Pim2	0.231952500505058	0.000175675569839024	0.0123452014077787
4	Pim2	0.292339840362517	9.25752515403245e-07	0.000225981061391592
1	Pou3f1	0.187488664259423	0.000680914273693459	0.0304026994116993
2	Pou3f1	0.245997024246115	4.29078842108262e-06	0.000726965358793833
3	Pou3f1	0.242424551719842	8.63195505422787e-05	0.00753600141957814
4	Pou3f1	0.196052489528023	0.00115369506493626	0.0420911521036333
1	Pphln1	0.0168289433045584	0.762468695433303	0.937769771789885
2	Pphln1	0.245512098796616	4.48743595795594e-06	0.000752251204387847
3	Pphln1	0.313411360827313	2.90209784326995e-07	8.61435507013505e-05
4	Pphln1	0.306447740176739	2.53148913131971e-07	7.63645306735663e-05
1	Sema6a	0.150043822854385	0.00673057847312011	0.122718124651916
2	Sema6a	0.304773850903778	9.21474015128859e-09	5.42704315195892e-06
3	Sema6a	0.332685729854718	4.66086660948855e-08	1.92151994087181e-05
4	Sema6a	0.359835511149868	9.76408564457105e-10	9.7915306420585e-07
1	Snhg11	0.257200726482442	2.62515413137832e-06	0.000487018594453305
2	Snhg11	0.05674970684881	0.296048407361885	0.70133679298525
3	Snhg11	0.0822400839130132	0.188775809842512	0.592029068853391
4	Snhg11	-0.00859177680118734	0.887831040210474	0.972508109492069
1	Top2a	0.0922568450489231	0.0968504332485095	0.45247273674801
2	Top2a	0.258723895694408	1.28019372355396e-06	0.000282739928087774
3	Top2a	0.118317869405779	0.0581995111036564	0.362009375295239
4	Top2a	0.241088415849359	5.8885097041977e-05	0.00566029181514382
1	Trio	-0.030582593082381	0.58277229978265	0.874970498974453
2	Trio	0.252931811420045	2.23771924809776e-06	0.000436663940979658
3	Trio	0.0751543333434459	0.229890423602597	0.64013547677365
4	Trio	0.0621621606223813	0.307031154330629	0.710672735513641
1	Plekha1	0.0675072661966949	0.224862139096961	0.634568684360396
2	Plekha1	0.321841891595451	1.17219886540719e-09	1.08108507494302e-06
3	Plekha1	0.126823912576163	0.0422102923228545	0.314871468907759
4	Plekha1	0.223044804886552	0.000208545813133754	0.0136711728807682
1	Bscl2	0.111372942031345	0.0448227515691303	0.323822624992014
2	Bscl2	0.304516937731438	9.4957827209159e-09	5.50518003245099e-06
3	Bscl2	0.113365241677729	0.0696196773562625	0.393340848458673
4	Bscl2	0.0331974003967719	0.58566109017735	0.876401253879428
1	Gng3	0.0958711258650281	0.0844087789300707	0.425993380498007
2	Gng3	0.274888501060345	2.50683198428269e-07	7.62405688072334e-05
3	Gng3	0.290994539826577	2.08149204996027e-06	0.000415224091514654
4	Gng3	0.0371725240442558	0.541562013649152	0.857182480442902
1	Meg3	0.0604035863127175	0.277595306291183	0.684123363309195
2	Meg3	0.249785266355979	3.01382140206331e-06	0.000542838977194937
3	Meg3	0.281378560748338	4.61079998918306e-06	0.000763746083922536
4	Meg3	0.238801808829394	6.9501452670146e-05	0.00636736271573604
1	Rian	0.0479214572778135	0.389192592787221	0.772986846954212
2	Rian	0.26206269695427	9.22155737579991e-07	0.000225981061391592
3	Rian	0.276842117385304	6.64235097557243e-06	0.00104068246636787
4	Rian	0.212571303145904	0.000415403110383159	0.0220502389236863
1	Snhg14	0.245378566989532	7.63452750940907e-06	0.0011376365811611
2	Snhg14	0.196667702123536	0.000258069041235254	0.0157749484447988
3	Snhg14	0.309095457304854	4.29583627096159e-07	0.000119844142103578
4	Snhg14	0.290555853679412	1.08539042241189e-06	0.000250921287752238
1	Dnmt3a	0.111322468916808	0.0449203961276024	0.323890154788122
2	Dnmt3a	0.360691883404825	6.47760471209881e-12	1.20172522618857e-08
3	Dnmt3a	0.317091695956646	2.06687244990792e-07	6.49908774418504e-05
4	Dnmt3a	0.145260560035258	0.0165121211359344	0.200676627129941
1	Dusp6	-0.0496588587206813	0.372211181576541	0.760939238167196
2	Dusp6	0.255296945032027	1.78433885874556e-06	0.000367956835467946
3	Dusp6	0.127107293246787	0.0417486339064599	0.312999289610783
4	Dusp6	0.256762736763609	1.80915065154445e-05	0.00222273926406971
1	Ldha	0.175429872718242	0.00149795377014487	0.0499820833520281
2	Ldha	0.301134111489967	1.40655198409516e-08	7.78935892803985e-06
3	Ldha	0.392048965350245	7.16547994232748e-11	9.16786095793513e-08
4	Ldha	0.346756349423386	4.20738979456173e-09	2.78769626673961e-06
1	Mdk	0.00739356790025653	0.894369195478534	0.974944238286606
2	Mdk	0.252367523602389	2.36114078325343e-06	0.000451586431040388
3	Mdk	0.333645332700634	4.24097464613958e-08	1.82973399151585e-05
4	Mdk	0.268392419395868	7.16646660205218e-06	0.00109053892146134
1	Zfp644	0.12178494083324	0.0281472995793003	0.260614521716244
2	Zfp644	0.259921809783582	1.1386343937276e-06	0.000257792189698107
3	Zfp644	0.115810621236061	0.0637710102161929	0.37768714281147
4	Zfp644	0.148919003207316	0.0139539030865304	0.184290426861073
