# Supplementary material for: Integrated analysis of Xist upregulation and X-chromosome inactivation with single-cell and single-allele resolution
Source: Nat Commun. 2021 Jun 15;12:3638. doi: 10.1038/s41467-021-23643-6 (PMC8206119; doi:10.1038/s41467-021-23643-6)
Supplement: Supplementary file 9 — Source Data [file 41467_2021_23643_MOESM9_ESM.zip › SourceData/Figure_5c.txt]

Sequencing Day	Analysis	Gene Symbol	Benjamini-Hochberg adjusted p-value	Spearman's correlation coefficient [Correlation to Xist CPM]
1	Xist - Correlation	Dnmt3b	0.102629986940235	0.155482047954491
2	Xist - Correlation	Dnmt3b	8.61993525358375e-08	0.344134808285027
1	Xist - Correlation	Etv1	0.765950349086511	-0.0490245926430346
2	Xist - Correlation	Etv1	0.0140552256424856	0.198876416660102
1	Xist - Correlation	Fabp3	0.752180615689636	-0.0509474491661507
2	Xist - Correlation	Fabp3	9.06789372325586e-06	-0.299065740097363
1	Xist - Correlation	Gja1	0.582450900640922	0.0744231808770712
2	Xist - Correlation	Gja1	0.000216414150015822	0.263075444606664
1	Xist - Correlation	Mreg	0.0424480647407203	-0.17927104644511
2	Xist - Correlation	Mreg	1.23289650106456e-05	-0.295449406878686
1	Xist - Correlation	Nanog	0.000225981061391592	-0.26855058050272
2	Xist - Correlation	Nanog	0.00112858625026055	-0.239852267252224
1	Xist - Correlation	Pim2	0.0487052072432513	0.176037313710502
2	Xist - Correlation	Pim2	8.61993525358375e-08	0.344112086465323
1	Xist - Correlation	Pou3f1	0.0304026994116993	0.187488664259423
2	Xist - Correlation	Pou3f1	0.000726965358793833	0.245997024246115
1	Xist - Correlation	Pphln1	0.937769771789885	0.0168289433045584
2	Xist - Correlation	Pphln1	0.000752251204387847	0.245512098796616
1	Xist - Correlation	Slc2a3	0.485400812535377	-0.0879563452120377
2	Xist - Correlation	Slc2a3	0.000752251204387847	-0.245479748197846
1	Xist - Correlation	Top2a	0.45247273674801	0.0922568450489231
2	Xist - Correlation	Top2a	0.000282739928087774	0.258723895694408
1	Xist - Correlation	Calcoco2	0.0432398894175961	-0.178789224550012
2	Xist - Correlation	Calcoco2	0.0270463176309205	-0.185861519539932
1	Xist - Correlation	Ivns1abp	0.403731626237138	0.0993856686531898
2	Xist - Correlation	Ivns1abp	0.00263214251025957	0.227595679448259
1	Xist - Correlation	Lef1	0.025877854720688	0.191361901695361
2	Xist - Correlation	Lef1	0.032628696333793	0.181350777598629
1	Xist - Correlation	Plcg2	0.731044483651337	0.0541701634941827
2	Xist - Correlation	Plcg2	0.0113972641405412	0.203240639300623
1	Xist - Correlation	Plekha1	0.634568684360396	0.0675072661966949
2	Xist - Correlation	Plekha1	1.08108507494302e-06	0.321841891595451
1	Xist - Correlation	Prdm14	0.0801262968905572	-0.163001978773878
2	Xist - Correlation	Prdm14	0.000795160363264517	-0.244635906591849
1	Xist - Correlation	Ckb	0.66590382137488	-0.0629802434439883
2	Xist - Correlation	Ckb	2.47991730829925e-06	-0.313141167005464
1	Xist - Correlation	Dmtn	0.409573797167839	-0.0985366857704979
2	Xist - Correlation	Dmtn	0.000895755611148018	-0.243193418747913
1	Xist - Correlation	Esrrb	0.4065465746569	-0.098970499885536
2	Xist - Correlation	Esrrb	5.93795174821138e-06	-0.303604661191507
1	Xist - Correlation	Lrpap1	0.627850579810443	-0.0683543567181093
2	Xist - Correlation	Lrpap1	0.0476975076895904	-0.172331953364197
1	Xist - Correlation	Meg3	0.684123363309195	0.0604035863127175
2	Xist - Correlation	Meg3	0.000542838977194937	0.249785266355979
1	Xist - Correlation	Mfsd12	0.679187314237892	-0.0611603262359589
2	Xist - Correlation	Mfsd12	5.66780099753931e-06	-0.304134948804309
1	Xist - Correlation	Pdlim1	0.464550220120953	0.0908157416619984
2	Xist - Correlation	Pdlim1	0.0491003107600745	-0.171668146410443
1	Xist - Correlation	Phf19	0.775048169929711	0.0476729750154734
2	Xist - Correlation	Phf19	0.0242533073738683	-0.188402755855315
1	Xist - Correlation	Snhg14	0.0011376365811611	0.245378566989532
2	Xist - Correlation	Snhg14	0.0157749484447988	0.196667702123536
1	Xist - Correlation	Ahnak	0.831175222163372	-0.0386790959655317
2	Xist - Correlation	Ahnak	0.0476550574188764	-0.172365339436357
1	Xist - Correlation	Dnmt3a	0.323890154788122	0.111322468916808
2	Xist - Correlation	Dnmt3a	1.20172522618857e-08	0.360691883404825
1	Xist - Correlation	Exosc7	0.737682648825772	-0.0532064473528369
2	Xist - Correlation	Exosc7	0.0140172476261643	0.19899392782107
1	Xist - Correlation	Fbxo15	0.119228578553422	-0.150808427383404
2	Xist - Correlation	Fbxo15	0.000768168819727412	-0.245107162243146
1	Xist - Correlation	G2e3	0.391476746701659	0.101078328218471
2	Xist - Correlation	G2e3	0.00327220747491593	0.224457337341601
1	Xist - Correlation	Ldha	0.0499820833520281	0.175429872718242
2	Xist - Correlation	Ldha	7.78935892803985e-06	0.301134111489967
1	Xist - Correlation	Ptma	0.435937933525782	0.0944758464439679
2	Xist - Correlation	Ptma	0.0366425413541625	0.178452074529486
1	Xist - Correlation	Rragd	0.223337892502115	0.128312564913895
2	Xist - Correlation	Rragd	0.00774164013563845	0.2105297196374
1	Xist - Correlation	Ssbp3	0.200142725681676	0.133031376114128
2	Xist - Correlation	Ssbp3	0.00927253686176171	0.207114255937825
1	Xist - Correlation	Tor3a	0.413084235123	0.09798807444398
2	Xist - Correlation	Tor3a	0.0487997678541881	0.171846368172646
1	Xist - Correlation	Zcrb1	0.0997253423358313	0.156380967008071
2	Xist - Correlation	Zcrb1	0.00143253760141736	0.236579417884331
2	Xchr - Correlation	Pim2	3.99947618380501e-12	0.422770172276948
2	Xchr - Correlation	Dnmt3b	1.89775323682272e-07	0.349682685236465
2	Xchr - Correlation	Dnmt3a	5.5419543788848e-06	0.31776175819919
2	Xchr - Correlation	Ldha	2.42497976087124e-05	0.300929095206535
2	Xchr - Correlation	Snhg14	6.20375157761119e-05	0.290299580242654
2	Xchr - Correlation	Ahnak	6.40119262621998e-05	-0.288457316209362
2	Xchr - Correlation	Pou3f1	7.02817956271254e-05	0.287083507309003
2	Xchr - Correlation	Pphln1	0.000113751847974057	0.281658603509768
2	Xchr - Correlation	Fabp3	0.000192938238237539	-0.275338223881543
2	Xchr - Correlation	Slc2a3	0.000322254865788044	-0.268270987601896
2	Xchr - Correlation	Lef1	0.000626134826044708	0.25954674986953
2	Xchr - Correlation	Exosc7	0.000786482065198042	0.255122602368634
2	Xchr - Correlation	Tor3a	0.00104689824509842	0.250918202956225
2	Xchr - Correlation	Etv1	0.00138135510709175	0.247045342127405
2	Xchr - Correlation	Fbxo15	0.00198589840683951	-0.242122103280895
2	Xchr - Correlation	Mreg	0.00394636822666037	-0.230710821796846
2	Xchr - Correlation	Ivns1abp	0.00527449858950418	0.225357454731459
2	Xchr - Correlation	Pdlim1	0.00633134025740368	-0.222114397137512
2	Xchr - Correlation	Ckb	0.0130656603648198	-0.208041673127156
2	Xchr - Correlation	Plcg2	0.014480844206032	0.206027475061749
2	Xchr - Correlation	Prdm14	0.0151535440996676	-0.204969407656177
2	Xchr - Correlation	G2e3	0.0164781496270704	0.20323403150594
1	Xchr - Correlation	Slc2a3	0.0176114644802638	0.20636466643447
1	Xchr - Correlation	Dnmt3a	0.0197977215840589	-0.203911448177128
2	Xchr - Correlation	Nanog	0.0223503588876564	-0.196649457750427
2	Xchr - Correlation	Rragd	0.0227423164501366	0.196194361340628
1	Xchr - Correlation	Fabp3	0.0237394937358388	0.199805963845023
2	Xchr - Correlation	Ssbp3	0.0264897939634617	0.192431561327363
2	Xchr - Correlation	Lrpap1	0.0281436073543144	-0.191238956619831
2	Xchr - Correlation	Meg3	0.0281436073543144	0.19154129934116
2	Xchr - Correlation	Top2a	0.0287750465953742	0.190765035756547
2	Xchr - Correlation	Calcoco2	0.0295901361922375	-0.189845459874131
1	Xchr - Correlation	Lef1	0.0311016568829866	-0.19311268566856
2	Xchr - Correlation	Zcrb1	0.0320005639311481	0.187997870054734
2	Xchr - Correlation	Ptma	0.0344853876723364	0.186148612863883
1	Xchr - Correlation	Calcoco2	0.0399675992187073	0.186892769632675
2	Xchr - Correlation	Esrrb	0.0404852409386713	-0.181983062862989
2	Xchr - Correlation	Plekha1	0.0435591218865484	0.180139573986232
2	Xchr - Correlation	Dmtn	0.0660213581403589	-0.169956267052095
2	Xchr - Correlation	Mfsd12	0.0698151245371012	-0.168298448795366
1	Xchr - Correlation	Nanog	0.0847190714706443	0.166971184938439
1	Xchr - Correlation	Ldha	0.0989328387176696	-0.162336531907084
2	Xchr - Correlation	Phf19	0.101103498895001	-0.157402792556435
1	Xchr - Correlation	Ckb	0.124447343461921	0.154899074939182
2	Xchr - Correlation	Gja1	0.226646791969805	0.129436848195247
1	Xchr - Correlation	Pim2	0.247490819727821	-0.129190670687737
1	Xchr - Correlation	Fbxo15	0.31323600906157	0.118014136417739
1	Xchr - Correlation	Prdm14	0.333082806827086	0.114661085799894
1	Xchr - Correlation	G2e3	0.333134666142453	-0.114637022765913
1	Xchr - Correlation	Tor3a	0.385111281483687	-0.106597474375265
1	Xchr - Correlation	Dnmt3b	0.385795119279234	-0.106505514480975
1	Xchr - Correlation	Esrrb	0.387915598265468	0.105923746284754
1	Xchr - Correlation	Gja1	0.420809032211474	-0.101324428246955
1	Xchr - Correlation	Plekha1	0.428858183660077	-0.10024195513407
1	Xchr - Correlation	Plcg2	0.523711163646375	-0.0861754996056196
1	Xchr - Correlation	Etv1	0.589427088659653	0.0774996121949767
1	Xchr - Correlation	Mfsd12	0.611059567679489	-0.0745635490147097
1	Xchr - Correlation	Ahnak	0.625441844596679	0.0723065710528526
1	Xchr - Correlation	Snhg14	0.67652680482361	-0.0651789156936106
1	Xchr - Correlation	Zcrb1	0.728680406435663	-0.0569441982153953
1	Xchr - Correlation	Top2a	0.733752350420023	-0.0560505479523884
1	Xchr - Correlation	Pdlim1	0.736714774589377	-0.0556051194334231
1	Xchr - Correlation	Ptma	0.764011806390028	-0.0511002744131578
1	Xchr - Correlation	Ivns1abp	0.783427015877187	-0.047843899248724
1	Xchr - Correlation	Pou3f1	0.800037160264392	-0.0447344969437571
1	Xchr - Correlation	Meg3	0.84984600474625	-0.0360824851308076
1	Xchr - Correlation	Rragd	0.866430930437342	0.0332304249134595
1	Xchr - Correlation	Dmtn	0.898472848980664	0.0266292614939652
1	Xchr - Correlation	Mreg	0.9111364693925	0.0238790430710953
1	Xchr - Correlation	Pphln1	0.926281951044616	-0.0205933889887322
1	Xchr - Correlation	Ssbp3	0.938453872389037	0.0170755949890018
1	Xchr - Correlation	Phf19	0.939111623134497	0.0169673981564497
1	Xchr - Correlation	Lrpap1	0.979312694345794	-0.00604279878948088
1	Xchr - Correlation	Exosc7	0.982844206385493	-0.00504364599547469
