# Supplementary material for: Integrated analysis of Xist upregulation and X-chromosome inactivation with single-cell and single-allele resolution
Source: Nat Commun. 2021 Jun 15;12:3638. doi: 10.1038/s41467-021-23643-6 (PMC8206119; doi:10.1038/s41467-021-23643-6)
Supplement: Supplementary file 9 — Source Data [file 41467_2021_23643_MOESM9_ESM.zip › SourceData/Figure_S1c.txt]

Cell ID	Sequencing Day	ChrX: Fraction of reads from B6 [B6/(B6+Cast)]	Xist AS CPM + 1 [log10]
d0_Col_01_Row_1	0	0.4848	0
d0_Col_01_Row_2	0	0.572033898305085	0
d0_Col_01_Row_3	0	0.513157894736842	0
d0_Col_01_Row_4	0	0.392504930966469	0
d0_Col_01_Row_5	0	0.384393063583815	0
d0_Col_01_Row_6	0	0.352941176470588	0
d0_Col_01_Row_7	0	0.542735042735043	0
d0_Col_01_Row_8	0	0.469740634005764	0
d0_Col_01_Row_9	0	0.492673992673993	0
d0_Col_01_Row_10	0	0.431034482758621	0
d0_Col_01_Row_11	0	0.486656200941915	0
d0_Col_01_Row_12	0	0.512640449438202	0
d0_Col_01_Row_13	0	0.520710059171598	0
d0_Col_01_Row_14	0	0.53757225433526	0
d0_Col_01_Row_15	0	0.516129032258065	0
d0_Col_01_Row_16	0	0.633569739952719	0
d0_Col_01_Row_17	0	0.485714285714286	0
d0_Col_01_Row_18	0	0.573170731707317	0
d0_Col_01_Row_19	0	0.424292845257904	0
d0_Col_01_Row_20	0	0.505597014925373	0
d0_Col_01_Row_21	0	0.58252427184466	0
d0_Col_01_Row_22	0	0.527777777777778	0
d0_Col_01_Row_23	0	0.468513853904282	0
d0_Col_01_Row_24	0	0.48758865248227	0
d0_Col_01_Row_25	0	0.486973947895792	0
d0_Col_01_Row_26	0	0.457805907172996	0
d0_Col_01_Row_27	0	0.564551422319475	0
d0_Col_01_Row_28	0	0.580808080808081	0
d0_Col_01_Row_29	0	0.503496503496504	0
d0_Col_01_Row_30	0	0.474885844748858	0
d0_Col_01_Row_31	0	0.540636042402827	0
d0_Col_01_Row_32	0	0.424657534246575	0
d0_Col_01_Row_33	0	0.5	0
d0_Col_01_Row_34	0	0.544198895027624	0
d0_Col_01_Row_35	0	0.543985637342908	0
d0_Col_01_Row_36	0	0.511002444987775	0
d0_Col_01_Row_37	0	0.507936507936508	0
d0_Col_01_Row_38	0	0.422556390977444	0
d0_Col_01_Row_39	0	0.482191780821918	0
d0_Col_01_Row_40	0	0.978540772532189	0
d0_Col_02_Row_1	0	0.494809688581315	0
d0_Col_02_Row_2	0	0.531578947368421	0
d0_Col_02_Row_3	0	0.558011049723757	0
d0_Col_02_Row_4	0	0.49685534591195	0
d0_Col_02_Row_5	0	0.606060606060606	0
d0_Col_02_Row_6	0	0.517899761336515	0
d0_Col_02_Row_7	0	0.502024291497976	0
d0_Col_02_Row_8	0	0.501424501424501	0
d0_Col_02_Row_9	0	0.380952380952381	0
d0_Col_02_Row_10	0	0.489864864864865	0
d0_Col_02_Row_11	0	0.552147239263804	0
d0_Col_02_Row_12	0	0.568093385214008	0
d0_Col_02_Row_13	0	0.510416666666667	0
d0_Col_02_Row_14	0	0.542857142857143	0
d0_Col_02_Row_15	0	0.536028119507909	0
d0_Col_02_Row_16	0	0.521739130434783	0
d0_Col_02_Row_17	0	0.589498806682578	0
d0_Col_02_Row_18	0	0.483050847457627	0
d0_Col_02_Row_19	0	0.696969696969697	0
d0_Col_02_Row_20	0	0.615384615384615	0
d0_Col_02_Row_21	0	0.458333333333333	0
d0_Col_02_Row_22	0	0.616702355460385	0
d0_Col_02_Row_23	0	0.52	0
d0_Col_02_Row_24	0	0.470588235294118	0
d0_Col_02_Row_25	0	0.573863636363636	0
d0_Col_02_Row_26	0	0.448275862068966	0
d0_Col_02_Row_27	0	0.0375586854460094	0
d0_Col_02_Row_28	0	0.528089887640449	0
d0_Col_02_Row_29	0	0.545454545454545	0
d0_Col_02_Row_30	0	0.57051282051282	0
d0_Col_02_Row_31	0	0.540201005025126	0
d0_Col_02_Row_32	0	0.468302658486708	0
d0_Col_02_Row_33	0	0.52	0
d0_Col_02_Row_34	0	0.493333333333333	0
d0_Col_02_Row_35	0	0.503340757238307	0
d0_Col_02_Row_36	0	0.0679886685552408	0
d0_Col_02_Row_37	0	0.552147239263804	0
d0_Col_02_Row_38	0	0.491916859122402	0
d0_Col_02_Row_39	0	0.531746031746032	0
d0_Col_02_Row_40	0	0.7	0
d0_Col_03_Row_1	0	0.419811320754717	0
d0_Col_03_Row_2	0	0.521428571428571	0
d0_Col_03_Row_3	0	0.0728291316526611	0
d0_Col_03_Row_4	0	0.5	0
d0_Col_03_Row_5	0	0.459214501510574	0
d0_Col_03_Row_6	0	0.594594594594595	0
d0_Col_03_Row_7	0	0.541666666666667	0
d0_Col_03_Row_8	0	0.524234693877551	0
d0_Col_03_Row_9	0	0.532623169107856	0
d0_Col_03_Row_10	0	0.423680456490728	0
d0_Col_03_Row_11	0	0.989276139410188	0
d0_Col_03_Row_12	0	0.536977491961415	0
d0_Col_03_Row_13	0	0.497398543184183	0
d0_Col_03_Row_14	0	0.407582938388626	0
d0_Col_03_Row_15	0	0.693877551020408	0
d0_Col_03_Row_16	0	0.56836902800659	2.5737464541648
d0_Col_03_Row_17	0	0.510204081632653	0
d0_Col_03_Row_18	0	0.0563991323210412	0
d0_Col_03_Row_19	0	0.493243243243243	0
d0_Col_03_Row_20	0	0.545766590389016	0
d0_Col_03_Row_21	0	0.392550143266476	0
d0_Col_03_Row_22	0	0.493311036789298	1.96511944264914
d0_Col_03_Row_23	0	0.507575757575758	0
d0_Col_03_Row_24	0	0.448916408668731	0
d0_Col_03_Row_25	0	0.50796812749004	0
d0_Col_03_Row_26	0	0.519230769230769	0
d0_Col_03_Row_27	0	0.476190476190476	0
d0_Col_03_Row_28	0	0.495555555555556	0
d0_Col_03_Row_29	0	0.446808510638298	0
d0_Col_03_Row_30	0	0.596153846153846	0
d0_Col_03_Row_31	0	0.529325513196481	0
d0_Col_03_Row_32	0	0.50624133148405	0
d0_Col_03_Row_33	0	0.456647398843931	0
d0_Col_03_Row_34	0	0.461436170212766	0
d0_Col_03_Row_35	0	0.525547445255474	0
d0_Col_03_Row_36	0	0.545	0
d0_Col_03_Row_37	0	0.25	0
d0_Col_03_Row_38	0	0.520086862106406	0
d0_Col_03_Row_39	0	0.571946795646917	0
d0_Col_03_Row_40	0	0.598326359832636	0
d0_Col_04_Row_1	0	0.352941176470588	0
d0_Col_04_Row_2	0	0.506666666666667	0
d0_Col_04_Row_3	0	0.484848484848485	0
d0_Col_04_Row_4	0	0.666666666666667	0
d0_Col_04_Row_5	0	0.37219730941704	0
d0_Col_04_Row_6	0	0.51875	0
d0_Col_04_Row_7	0	0.507462686567164	0
d0_Col_04_Row_8	0	0.535714285714286	0
d0_Col_04_Row_9	0	0.527511961722488	0
d0_Col_04_Row_10	0	0.491183879093199	0
d0_Col_04_Row_11	0	0.424242424242424	0
d0_Col_04_Row_12	0	0.474393530997305	0
d0_Col_04_Row_13	0	0.515151515151515	0
d0_Col_04_Row_14	0	0.452095808383234	0
d0_Col_04_Row_15	0	0.512639029322548	0
d0_Col_04_Row_16	0	0.45707656612529	0
d0_Col_04_Row_17	0	0.519607843137255	0
d0_Col_04_Row_18	0	0.447488584474886	1.85613335184912
d0_Col_04_Row_19	0	0.646532438478747	0
d0_Col_04_Row_20	0	0.666666666666667	0
d0_Col_04_Row_21	0	0.491176470588235	0
d0_Col_04_Row_22	0	0.487758945386064	0
d0_Col_04_Row_23	0	0.47557003257329	0
d0_Col_04_Row_24	0	0.483870967741935	0
d0_Col_04_Row_25	0	0.515151515151515	0
d0_Col_04_Row_26	0	0.457478005865103	0
d0_Col_04_Row_27	0	0.539285714285714	0
d0_Col_04_Row_28	0	0.481989708404803	0
d0_Col_04_Row_29	0	0.4	0
d0_Col_04_Row_30	0	0.3	0
d0_Col_04_Row_31	0	0.631578947368421	0
d0_Col_04_Row_32	0	0.509025270758123	0
d0_Col_04_Row_33	0	0.438829787234043	1.89655859185357
d0_Col_04_Row_34	0	0.525089605734767	0
d0_Col_04_Row_35	0	0.98546511627907	0
d0_Col_04_Row_36	0	0.613333333333333	0
d0_Col_04_Row_37	0	0.452920143027414	0
d0_Col_04_Row_38	0	0.514577259475219	0
d0_Col_04_Row_39	0	0.522998296422487	0
d0_Col_04_Row_40	0	0.502564102564103	0
d0_Col_05_Row_1	0	0.539748953974895	0
d0_Col_05_Row_2	0	0.429389312977099	0
d0_Col_05_Row_3	0	0.0557184750733138	0
d0_Col_05_Row_4	0	0.556569343065693	0
d0_Col_05_Row_5	0	0.605922551252847	0
d0_Col_05_Row_6	0	0.589211618257261	0
d0_Col_05_Row_7	0	0.536516853932584	0
d0_Col_05_Row_8	0	0.80952380952381	0
d0_Col_05_Row_9	0	0.545595054095827	0
d0_Col_05_Row_10	0	0.470784641068447	0
d0_Col_05_Row_11	0	0.474832214765101	0
d0_Col_05_Row_12	0	0.485387547649301	0
d0_Col_05_Row_13	0	0.486437613019892	0
d0_Col_05_Row_14	0	0.475054229934924	0
d0_Col_05_Row_15	0	0.488888888888889	0
d0_Col_05_Row_16	0	0.494019138755981	0
d0_Col_05_Row_17	0	0.538095238095238	0
d0_Col_05_Row_18	0	0.557788944723618	0
d0_Col_05_Row_19	0	0.531914893617021	0
d0_Col_05_Row_20	0	0.459154929577465	0
d0_Col_05_Row_21	0	0.521625163826999	0
d0_Col_05_Row_22	0	0.507853403141361	0
d0_Col_05_Row_23	0	0.527306967984934	0
d0_Col_05_Row_24	0	0.502183406113537	0
d0_Col_05_Row_25	0	0.430034129692833	0
d0_Col_05_Row_26	0	0.505980861244019	1.5537160527701
d0_Col_05_Row_27	0	0.606879606879607	0
d0_Col_05_Row_28	0	0.518855656697009	0
d0_Col_05_Row_29	0	0.519823788546256	0
d0_Col_05_Row_30	0	0.534678436317781	0
d0_Col_05_Row_31	0	0.559426229508197	0
d0_Col_05_Row_32	0	0.530434782608696	0
d0_Col_05_Row_33	0	0.501030927835052	0
d0_Col_05_Row_34	0	0.576815642458101	2.45806803283765
d0_Col_05_Row_35	0	0.459363957597173	0
d0_Col_05_Row_36	0	0.51063829787234	0
d0_Col_05_Row_37	0	0.44954128440367	0
d0_Col_05_Row_38	0	0.397379912663755	0
d0_Col_05_Row_39	0	0.454545454545455	0
d0_Col_05_Row_40	0	0.474794841735053	0
d0_Col_06_Row_1	0	0.507306889352818	1.76809710330101
d0_Col_06_Row_2	0	0.47713717693837	0
d0_Col_06_Row_3	0	0.5	0
d0_Col_06_Row_4	0	0.444444444444444	0
d0_Col_06_Row_5	0	0.424317617866005	0
d0_Col_06_Row_6	0	0.569620253164557	2.21231624945998
d0_Col_06_Row_7	0	0.45821325648415	0
d0_Col_06_Row_8	0	0.463366336633663	0
d0_Col_06_Row_9	0	0.563492063492063	0
d0_Col_06_Row_10	0	0.470670391061453	0
d0_Col_06_Row_11	0	0.550847457627119	0
d0_Col_06_Row_12	0	0.551470588235294	0
d0_Col_06_Row_13	0	0.47808764940239	0
d0_Col_06_Row_14	0	0.491994177583697	0
d0_Col_06_Row_15	0	0.53028263795424	0
d0_Col_06_Row_16	0	0.485714285714286	0
d0_Col_06_Row_17	0	0.576699029126214	0
d0_Col_06_Row_18	0	0.50125313283208	0
d0_Col_06_Row_19	0	0.548387096774194	0
d0_Col_06_Row_20	0	0.285714285714286	0
d0_Col_06_Row_21	0	0.561135371179039	0
d0_Col_06_Row_22	0	0.408710217755444	0
d0_Col_06_Row_23	0	0.484375	0
d0_Col_06_Row_24	0	0.504975124378109	0
d0_Col_06_Row_25	0	0.524590163934426	0
d0_Col_06_Row_26	0	0.53323029366306	0
d0_Col_06_Row_27	0	0.547123623011016	0
d0_Col_06_Row_28	0	0.581395348837209	0
d0_Col_06_Row_29	0	0.551204819277108	0
d0_Col_06_Row_30	0	0.496062992125984	0
d0_Col_06_Row_31	0	0.0792079207920792	0
d0_Col_06_Row_32	0	0.386363636363636	0
d0_Col_06_Row_33	0	0.510526315789474	0
d0_Col_06_Row_34	0	0.614896988906498	0
d0_Col_06_Row_35	0	0.459574468085106	0
d0_Col_06_Row_36	0	0.49822695035461	0
d0_Col_06_Row_37	0	0.513461538461538	0
d0_Col_06_Row_38	0	0.44253859348199	0
d0_Col_06_Row_39	0	0.492012779552716	0
d0_Col_06_Row_40	0	0.549603174603175	0
d0_Col_07_Row_1	0	0.545608108108108	0
d0_Col_07_Row_2	0	0.485970819304153	0
d0_Col_07_Row_3	0	0.538775510204082	0
d0_Col_07_Row_4	0	0.451143451143451	0
d0_Col_07_Row_5	0	0.53921568627451	0
d0_Col_07_Row_6	0	0.527315914489311	0
d0_Col_07_Row_7	0	0.528846153846154	0
d0_Col_07_Row_8	0	0.517450682852807	0
d0_Col_07_Row_9	0	0.518341307814992	0
d0_Col_07_Row_10	0	0.482635796972395	0
d0_Col_07_Row_11	0	0.52112676056338	0
d0_Col_07_Row_12	0	0.534939759036145	0
d0_Col_07_Row_13	0	0.487755102040816	0
d0_Col_07_Row_14	0	0.491646778042959	0
d0_Col_07_Row_15	0	0.50125313283208	0
d0_Col_07_Row_16	0	0.579931972789116	0
d0_Col_07_Row_17	0	0.590828924162258	0
d0_Col_07_Row_18	0	0.466403162055336	0
d0_Col_07_Row_19	0	0.561708860759494	0
d0_Col_07_Row_20	0	0.547337278106509	0
d0_Col_07_Row_21	0	0.513552068473609	0
d0_Col_07_Row_22	0	0.410493827160494	0
d0_Col_07_Row_23	0	0.476712328767123	0
d0_Col_07_Row_24	0	0.51789077212806	0
d0_Col_07_Row_25	0	0.544186046511628	0
d0_Col_07_Row_26	0	0.063973063973064	0
d0_Col_07_Row_27	0	0.333333333333333	0
d0_Col_07_Row_28	0	0.513178294573643	0
d0_Col_07_Row_29	0	0.547008547008547	0
d0_Col_07_Row_30	0	0.457089552238806	0
d0_Col_07_Row_31	0	0.553014553014553	0
d0_Col_07_Row_32	0	0.634538152610442	0
d0_Col_07_Row_33	0	0.506238859180036	0
d0_Col_07_Row_34	0	0.515695067264574	0
d0_Col_07_Row_35	0	0.575367647058823	0
d0_Col_07_Row_36	0	0.560517038777908	0
d0_Col_07_Row_37	0	0.45373665480427	0
d0_Col_07_Row_38	0	0.593004769475358	0
d0_Col_07_Row_39	0	0.466666666666667	0
d0_Col_07_Row_40	0	0.130434782608696	0
d0_Col_08_Row_1	0	0.75	0
d0_Col_08_Row_2	0	0.457627118644068	0
d0_Col_08_Row_3	0	0.434782608695652	0
d0_Col_08_Row_4	0	0.515432098765432	0
d0_Col_08_Row_5	0	0.52	0
d0_Col_08_Row_6	0	0.455652173913043	0
d0_Col_08_Row_7	0	0.516034985422741	0
d0_Col_08_Row_8	0	0.338983050847458	0
d0_Col_08_Row_9	0	0.555187637969095	0
d0_Col_08_Row_10	0	0.571428571428571	0
d0_Col_08_Row_11	0	0.448421052631579	1.55227940803276
d0_Col_08_Row_12	0	0.541120381406436	0
d0_Col_08_Row_13	0	0.497542997542998	0
d0_Col_08_Row_14	0	0.549630844954881	0
d0_Col_08_Row_15	0	0.46	0
d0_Col_08_Row_16	0	0.438116100766703	0
d0_Col_08_Row_17	0	0.532467532467532	0
d0_Col_08_Row_18	0	0.542431192660551	0
d0_Col_08_Row_19	0	0.5	0
d0_Col_08_Row_20	0	0.436363636363636	0
d0_Col_08_Row_21	0	0.508771929824561	0
d0_Col_08_Row_22	0	0.510362694300518	0
d0_Col_08_Row_23	0	0.419753086419753	0
d0_Col_08_Row_24	0	0.458333333333333	0
d0_Col_08_Row_25	0	0.507029876977153	0
d0_Col_08_Row_26	0	0.548	0
d0_Col_08_Row_27	0	0.56	0
d0_Col_08_Row_28	0	0.48394495412844	0
d0_Col_08_Row_29	0	0.548599670510708	0
d0_Col_08_Row_30	0	0.520525451559934	0
d0_Col_08_Row_31	0	0.593406593406593	0
d0_Col_08_Row_32	0	0.594285714285714	0
d0_Col_08_Row_33	0	0.417341040462428	0
d0_Col_08_Row_34	0	0.521341463414634	0
d0_Col_08_Row_35	0	0.470588235294118	0
d0_Col_08_Row_36	0	0.512376237623762	0
d0_Col_08_Row_37	0	0.43169877408056	2.40094083327078
d0_Col_08_Row_38	0	0.52088772845953	0
d0_Col_08_Row_39	0	0.457868020304569	0
d0_Col_08_Row_40	0	0.517460317460318	0
d0_Col_09_Row_1	0	0.542857142857143	0
d0_Col_09_Row_2	0	0.309859154929577	0
d0_Col_09_Row_3	0	0.407279029462738	0
d0_Col_09_Row_4	0	0.0610687022900763	0
d0_Col_09_Row_5	0	0.505882352941176	0
d0_Col_09_Row_6	0	0.681818181818182	0
d0_Col_09_Row_7	0	0.447115384615385	0
d0_Col_09_Row_8	0	0.52332361516035	0
d0_Col_09_Row_9	0	0.466911764705882	0
d0_Col_09_Row_10	0	0.556555269922879	0
d0_Col_09_Row_11	0	0.546666666666667	0
d0_Col_09_Row_12	0	0.550167224080268	0
d0_Col_09_Row_13	0	0.517525773195876	0
d0_Col_09_Row_14	0	0.446	0
d0_Col_09_Row_15	0	0.44496855345912	0
d0_Col_09_Row_16	0	0.548387096774194	0
d0_Col_09_Row_17	0	0.5	0
d0_Col_09_Row_18	0	0.476945244956772	0
d0_Col_09_Row_19	0	0.522772277227723	0
d0_Col_09_Row_20	0	0.0882352941176471	0
d0_Col_09_Row_21	0	0.521008403361345	0
d0_Col_09_Row_22	0	0.452797202797203	0
d0_Col_09_Row_23	0	0.459704880817253	0
d0_Col_09_Row_24	0	0.577777777777778	0
d0_Col_09_Row_25	0	0.608177172061329	0
d0_Col_09_Row_26	0	0.526923076923077	0
d0_Col_09_Row_27	0	0.447761194029851	0
d0_Col_09_Row_28	0	0.115044247787611	0
d0_Col_09_Row_29	0	0.5	0
d0_Col_09_Row_30	0	0.40952380952381	0
d0_Col_09_Row_31	0	0.534136546184739	0
d0_Col_09_Row_32	0	0.476132190942472	0
d0_Col_09_Row_33	0	0.549319727891156	0
d0_Col_09_Row_34	0	0.483333333333333	0
d0_Col_09_Row_35	0	0.457597173144876	0
d0_Col_09_Row_36	0	0.552727272727273	0
d0_Col_09_Row_37	0	0.473684210526316	0
d0_Col_09_Row_38	0	0.285714285714286	0
d0_Col_09_Row_39	0	1	0
d0_Col_09_Row_40	0	0.5	0
d0_Col_10_Row_1	0	0.625	0
d0_Col_10_Row_2	0	0.510891089108911	0
d0_Col_10_Row_3	0	0.507905138339921	0
d0_Col_10_Row_4	0	0.566523605150215	0
d0_Col_10_Row_5	0	0.5	0
d0_Col_10_Row_6	0	0.577777777777778	0
d0_Col_10_Row_7	0	0.577132486388385	0
d0_Col_10_Row_8	0	0.592592592592593	0
d0_Col_10_Row_9	0	0.583333333333333	0
d0_Col_10_Row_10	0	0.433333333333333	0
d0_Col_10_Row_11	0	0.46257197696737	0
d0_Col_10_Row_12	0	0.5375	0
d0_Col_10_Row_13	0	0.530351437699681	0
d0_Col_10_Row_14	0	0.439024390243902	0
d0_Col_10_Row_15	0	0.538461538461538	0
d0_Col_10_Row_16	0	0.533532041728763	0
d0_Col_10_Row_17	0	0.549295774647887	0
d0_Col_10_Row_18	0	0.518095238095238	0
d0_Col_10_Row_19	0	0.471783295711061	0
d0_Col_10_Row_20	0	0.571984435797665	0
d0_Col_10_Row_21	0	0.462145110410095	0
d0_Col_10_Row_22	0	0.482658959537572	0
d0_Col_10_Row_23	0	0.520833333333333	0
d0_Col_10_Row_24	0	0.489908256880734	0
d0_Col_10_Row_25	0	0.519512195121951	0
d0_Col_10_Row_26	0	0.456211812627291	0
d0_Col_10_Row_27	0	0.460176991150442	0
d0_Col_10_Row_28	0	0.575342465753425	0
d0_Col_10_Row_29	0	0.666666666666667	0
d0_Col_10_Row_30	0	0.529644268774704	0
d0_Col_10_Row_31	0	0.583061889250814	0
d0_Col_10_Row_32	0	0.708333333333333	0
d0_Col_10_Row_33	0	0.463976945244957	0
d0_Col_10_Row_34	0	0.550295857988166	0
d0_Col_10_Row_35	0	0.526558891454965	0
d0_Col_10_Row_36	0	0.481641468682505	0
d0_Col_10_Row_37	0	0.475124378109453	0
d0_Col_10_Row_38	0	0.500978473581213	0
d0_Col_10_Row_39	0	0.458498023715415	0
d0_Col_10_Row_40	0	0.484143763213531	0
d1_Col_01_Row_1	1	0.615221987315011	3.54683555858689
d1_Col_01_Row_2	1	0.508771929824561	0
d1_Col_01_Row_3	1	0.528436018957346	0
d1_Col_01_Row_4	1	0.414590747330961	2.43737314578502
d1_Col_01_Row_5	1	0.514824797843666	2.67553889426273
d1_Col_01_Row_6	1	0.479611650485437	2.94237872936859
d1_Col_01_Row_7	1	0.451073985680191	2.86840878286749
d1_Col_01_Row_8	1	0.494464944649447	0
d1_Col_01_Row_9	1	0.525	0
d1_Col_01_Row_10	1	0.506329113924051	2.45615294361644
d1_Col_01_Row_11	1	0.43979057591623	0
d1_Col_01_Row_12	1	0.467866323907455	2.92866357866131
d1_Col_01_Row_13	1	0.541666666666667	0
d1_Col_01_Row_14	1	0.537634408602151	2.44798337003063
d1_Col_01_Row_15	1	0.0166204986149584	2.52579922889379
d1_Col_01_Row_16	1	0.477124183006536	0
d1_Col_01_Row_17	1	0.542372881355932	0
d1_Col_01_Row_18	1	0.432806324110672	0
d1_Col_01_Row_19	1	0.560185185185185	2.64128407671975
d1_Col_01_Row_20	1	0.426900584795322	0
d1_Col_01_Row_21	1	0.0456852791878173	0
d1_Col_01_Row_22	1	0.511574074074074	1.54551597853585
d1_Col_01_Row_23	1	0.496598639455782	0
d1_Col_01_Row_24	1	0.525547445255474	2.71399860223664
d1_Col_01_Row_25	1	0.520446096654275	0
d1_Col_01_Row_26	1	0.1875	0
d1_Col_01_Row_27	1	0.443037974683544	2.83273100142593
d1_Col_01_Row_28	1	0.530956848030019	2.03676519404279
d1_Col_01_Row_29	1	0.986876640419947	0
d1_Col_01_Row_30	1	0.487179487179487	2.92821679137812
d1_Col_01_Row_31	1	0.540342298288509	3.41406623036539
d1_Col_01_Row_32	1	0.479820627802691	0
d1_Col_01_Row_33	1	0.0792079207920792	0
d1_Col_01_Row_34	1	0.452420701168614	2.49610228225147
d1_Col_01_Row_35	1	0.501582278481013	2.0340132068538
d1_Col_01_Row_36	1	0.35	0
d1_Col_01_Row_37	1	0.510569105691057	2.31216938282891
d1_Col_01_Row_38	1	0.984575835475578	1.63007104381727
d1_Col_01_Row_39	1	0.9800796812749	2.43413372158157
d1_Col_01_Row_40	1	0.421836228287841	0
d1_Col_02_Row_1	1	0.440203562340967	2.28219707698025
d1_Col_02_Row_2	1	0.397694524495677	2.2096665376924
d1_Col_02_Row_3	1	0.470707070707071	1.74607771532549
d1_Col_02_Row_4	1	0.518939393939394	0
d1_Col_02_Row_5	1	0.560897435897436	1.9056805221049
d1_Col_02_Row_6	1	0.57089552238806	2.41058887380778
d1_Col_02_Row_7	1	0.518264840182648	2.17141867392426
d1_Col_02_Row_8	1	0.522184300341297	0
d1_Col_02_Row_9	1	0.5	0
d1_Col_02_Row_10	1	0.3984375	0
d1_Col_02_Row_11	1	0.611111111111111	0
d1_Col_02_Row_12	1	0.59375	2.44345884201297
d1_Col_02_Row_13	1	0.421052631578947	0
d1_Col_02_Row_14	1	0.365921787709497	0
d1_Col_02_Row_15	1	0.517142857142857	2.53927046891774
d1_Col_02_Row_16	1	0.607843137254902	0
d1_Col_02_Row_17	1	0.449230769230769	2.75099215175988
d1_Col_02_Row_18	1	0.375	0
d1_Col_02_Row_19	1	0.48125	0
d1_Col_02_Row_20	1	0.515320334261838	2.14650247435307
d1_Col_02_Row_21	1	0.414438502673797	0
d1_Col_02_Row_22	1	0.539007092198582	1.80515818702961
d1_Col_02_Row_23	1	0.542986425339366	0
d1_Col_02_Row_24	1	0.436657681940701	2.1838035517316
d1_Col_02_Row_25	1	0.43859649122807	0
d1_Col_02_Row_26	1	0.636363636363636	0
d1_Col_02_Row_27	1	0.485714285714286	2.6543499092398
d1_Col_02_Row_28	1	0.530092592592593	1.76910692394854
d1_Col_02_Row_29	1	0.546174142480211	0
d1_Col_02_Row_30	1	0.0579710144927536	0
d1_Col_02_Row_31	1	0.522831050228311	2.35698248195823
d1_Col_02_Row_32	1	0.625	0
d1_Col_02_Row_33	1	0.515486725663717	0
d1_Col_02_Row_34	1	0.582386363636364	1.87047297568407
d1_Col_02_Row_35	1	0.515463917525773	2.18973449707992
d1_Col_02_Row_36	1	0.5	0
d1_Col_02_Row_37	1	0.463983050847458	2.36039926592125
d1_Col_02_Row_38	1	0.475294117647059	2.3114859953879
d1_Col_02_Row_39	1	0.451523545706371	2.47753969583824
d1_Col_02_Row_40	1	0.410852713178295	2.46048948074447
d1_Col_03_Row_1	1	0.430555555555556	0
d1_Col_03_Row_2	1	0.587896253602305	0
d1_Col_03_Row_3	1	0.509803921568627	0
d1_Col_03_Row_4	1	0.525798525798526	2.94364850884109
d1_Col_03_Row_5	1	0.481605351170569	0
d1_Col_03_Row_6	1	0.480434782608696	0
d1_Col_03_Row_7	1	0.484764542936288	2.61935805553069
d1_Col_03_Row_8	1	0.515235457063712	1.90979098521487
d1_Col_03_Row_9	1	0.62962962962963	2.6231830066321
d1_Col_03_Row_10	1	0.409282700421941	0
d1_Col_03_Row_11	1	0.45	0
d1_Col_03_Row_12	1	0.614285714285714	3.00623689730092
d1_Col_03_Row_13	1	0.578158458244111	2.40555327279649
d1_Col_03_Row_14	1	0.603864734299517	2.3435486177911
d1_Col_03_Row_15	1	0.46734693877551	2.39150588276474
d1_Col_03_Row_16	1	0.532150776053215	2.53608121644928
d1_Col_03_Row_17	1	0.857142857142857	2.1860016054746
d1_Col_03_Row_18	1	0.482688391038697	2.42180667080275
d1_Col_03_Row_19	1	0.501492537313433	3.14926567935091
d1_Col_03_Row_20	1	0.47935368043088	0
d1_Col_03_Row_21	1	0.566666666666667	2.16049594067492
d1_Col_03_Row_22	1	0.496842105263158	3.00407516364772
d1_Col_03_Row_23	1	0.503171247357294	3.39228649466254
d1_Col_03_Row_24	1	0.475638051044084	0
d1_Col_03_Row_25	1	0.388349514563107	2.44809225383226
d1_Col_03_Row_26	1	0.461538461538462	0
d1_Col_03_Row_27	1	0.382352941176471	2.24757960801044
d1_Col_03_Row_28	1	0.462903225806452	0
d1_Col_03_Row_29	1	0.415137614678899	0
d1_Col_03_Row_30	1	0.475247524752475	0
d1_Col_03_Row_31	1	0.59375	0
d1_Col_03_Row_32	1	0.555555555555556	0
d1_Col_03_Row_33	1	0.524615384615385	2.3937453114825
d1_Col_03_Row_34	1	0.481327800829876	3.28124779676539
d1_Col_03_Row_35	1	0.555785123966942	2.10345141054681
d1_Col_03_Row_36	1	0.666666666666667	0
d1_Col_03_Row_37	1	0.514705882352941	0
d1_Col_03_Row_38	1	0.503978779840849	0
d1_Col_03_Row_39	1	0.491197183098592	0
d1_Col_03_Row_40	1	0.476056338028169	0
d1_Col_04_Row_1	1	0.428888888888889	1.74935837719686
d1_Col_04_Row_2	1	0.57752808988764	0
d1_Col_04_Row_3	1	0.564986737400531	2.82608011490036
d1_Col_04_Row_4	1	0.496753246753247	2.65528295165951
d1_Col_04_Row_5	1	0.415143603133159	2.67373780370149
d1_Col_04_Row_6	1	0.448979591836735	2.66675090124198
d1_Col_04_Row_7	1	0.53393665158371	0
d1_Col_04_Row_8	1	0.432367149758454	2.92603403045861
d1_Col_04_Row_9	1	0.556962025316456	2.88197492312801
d1_Col_04_Row_10	1	0.55	3.15582629004823
d1_Col_04_Row_11	1	0.491289198606272	2.87890508438542
d1_Col_04_Row_12	1	0.549618320610687	2.34457821546618
d1_Col_04_Row_13	1	0.515315315315315	0
d1_Col_04_Row_14	1	0.492890995260663	0
d1_Col_04_Row_15	1	0.581443298969072	2.28989961152248
d1_Col_04_Row_16	1	0.561926605504587	0
d1_Col_04_Row_17	1	0.285	2.1008016100963
d1_Col_04_Row_18	1	0.555873925501433	3.59095042244574
d1_Col_04_Row_19	1	0.456842105263158	2.06640095819125
d1_Col_04_Row_20	1	0.622784810126582	3.05599796666046
d1_Col_04_Row_21	1	0.532879818594104	2.60485170599336
d1_Col_04_Row_22	1	0.494214876033058	2.45240919367278
d1_Col_04_Row_23	1	0.482323232323232	2.42280392652722
d1_Col_04_Row_24	1	0.508506616257089	1.67915976121702
d1_Col_04_Row_25	1	0.615384615384615	0
d1_Col_04_Row_26	1	0.555555555555556	0
d1_Col_04_Row_27	1	0.546707503828484	2.35717839765276
d1_Col_04_Row_28	1	0.493261455525606	2.13569227822963
d1_Col_04_Row_29	1	0.544698544698545	0
d1_Col_04_Row_30	1	0.472616632860041	2.60357780136422
d1_Col_04_Row_31	1	0.454545454545455	0
d1_Col_04_Row_32	1	0.549689440993789	2.38300425583305
d1_Col_04_Row_33	1	0.518599562363239	0
d1_Col_04_Row_34	1	0.523728813559322	0
d1_Col_04_Row_35	1	0.492982456140351	2.50198006403243
d1_Col_04_Row_36	1	0.486301369863014	0
d1_Col_04_Row_37	1	0.522012578616352	2.05586305917172
d1_Col_04_Row_38	1	0.567430025445293	2.31766847948576
d1_Col_04_Row_39	1	0.461824953445065	0
d1_Col_04_Row_40	1	0.461538461538462	2.29761469984974
d1_Col_05_Row_1	1	0.45346062052506	2.5377858392155
d1_Col_05_Row_2	1	0	0
d1_Col_05_Row_3	1	0.519031141868512	1.7460076957638
d1_Col_05_Row_4	1	0.547385620915033	2.5889330463154
d1_Col_05_Row_5	1	0.549098196392786	0
d1_Col_05_Row_6	1	0.4875	2.24596272327724
d1_Col_05_Row_7	1	0.54639175257732	2.55814865335729
d1_Col_05_Row_8	1	0.564971751412429	2.3463103191953
d1_Col_05_Row_9	1	0.872727272727273	2.81413421675536
d1_Col_05_Row_10	1	0.525773195876289	0
d1_Col_05_Row_11	1	0.341614906832298	0
d1_Col_05_Row_12	1	0.466346153846154	1.83826399216515
d1_Col_05_Row_13	1	0.562240663900415	0
d1_Col_05_Row_14	1	0.587368421052632	0
d1_Col_05_Row_15	1	0.521153846153846	0
d1_Col_05_Row_16	1	0.464985994397759	0
d1_Col_05_Row_17	1	0.431818181818182	0
d1_Col_05_Row_18	1	0.579925650557621	2.01377798332677
d1_Col_05_Row_19	1	0.485632183908046	2.74102466205868
d1_Col_05_Row_20	1	0.666666666666667	0
d1_Col_05_Row_21	1	0.528089887640449	0
d1_Col_05_Row_22	1	0.516129032258065	0
d1_Col_05_Row_23	1	0.526578073089701	0
d1_Col_05_Row_24	1	0.455242966751918	0
d1_Col_05_Row_25	1	0.489270386266094	0
d1_Col_05_Row_26	1	0.0588235294117647	0
d1_Col_05_Row_27	1	0.517884914463453	1.66121635087041
d1_Col_05_Row_28	1	0.571120689655172	2.74620484564219
d1_Col_05_Row_29	1	0.508684863523573	0
d1_Col_05_Row_30	1	0.294715447154472	0
d1_Col_05_Row_31	1	0.417910447761194	3.05005097888516
d1_Col_05_Row_32	1	0.538745387453875	1.73279889524727
d1_Col_05_Row_33	1	0.536964980544747	0
d1_Col_05_Row_34	1	0.49112426035503	3.41938656647364
d1_Col_05_Row_35	1	0.613636363636364	0
d1_Col_05_Row_36	1	0.461538461538462	0
d1_Col_05_Row_37	1	0.523326572008114	2.35811021673086
d1_Col_05_Row_38	1	0.426731078904992	0
d1_Col_05_Row_39	1	0.532967032967033	2.08745378858068
d1_Col_05_Row_40	1	0.518427518427518	1.82705048782011
d1_Col_06_Row_1	1	0.550531914893617	2.15342681028441
d1_Col_06_Row_2	1	0.483783783783784	0
d1_Col_06_Row_3	1	0.0288065843621399	0
d1_Col_06_Row_4	1	0.490697674418605	2.30958119144819
d1_Col_06_Row_5	1	0.579411764705882	0
d1_Col_06_Row_6	1	0.582474226804124	2.73724873028191
d1_Col_06_Row_7	1	0.475177304964539	2.31387154225343
d1_Col_06_Row_8	1	0.528688524590164	0
d1_Col_06_Row_9	1	0.592592592592593	0
d1_Col_06_Row_10	1	0.506976744186047	3.08984744928367
d1_Col_06_Row_11	1	0.492063492063492	2.85478943888353
d1_Col_06_Row_12	1	0.54296875	0
d1_Col_06_Row_13	1	0.507537688442211	0
d1_Col_06_Row_14	1	0.494082840236686	2.20820921469096
d1_Col_06_Row_15	1	0.519565217391304	0
d1_Col_06_Row_16	1	0.406432748538012	1.86461672820837
d1_Col_06_Row_17	1	0.479616306954436	1.87166660666394
d1_Col_06_Row_18	1	0.505208333333333	0
d1_Col_06_Row_19	1	0.475247524752475	0
d1_Col_06_Row_20	1	0.454081632653061	2.07728210485475
d1_Col_06_Row_21	1	0.536199095022624	2.69025447024122
d1_Col_06_Row_22	1	0.564556962025316	3.03983645322246
d1_Col_06_Row_23	1	0.481081081081081	2.32035841264409
d1_Col_06_Row_24	1	0.511061946902655	2.60447493406469
d1_Col_06_Row_25	1	0.481695568400771	2.55578692850752
d1_Col_06_Row_26	1	0.583333333333333	0
d1_Col_06_Row_27	1	0.025974025974026	0
d1_Col_06_Row_28	1	0.494417862838915	2.80448046504178
d1_Col_06_Row_29	1	0.413793103448276	0
d1_Col_06_Row_30	1	0.486328125	0
d1_Col_06_Row_31	1	0.538461538461538	2.79711667368607
d1_Col_06_Row_32	1	0.552995391705069	1.81634822957053
d1_Col_06_Row_33	1	0.555555555555556	0
d1_Col_06_Row_34	1	0.0308641975308642	0
d1_Col_06_Row_35	1	0.43448275862069	0
d1_Col_06_Row_36	1	0.615384615384615	0
d1_Col_06_Row_37	1	0.0294117647058824	1.87666605209204
d1_Col_06_Row_38	1	0.491686460807601	2.59654095720108
d1_Col_06_Row_39	1	0.492711370262391	2.26986513557254
d1_Col_06_Row_40	1	0.535046728971963	0
d1_Col_07_Row_1	1	0.511013215859031	2.44579941223404
d1_Col_07_Row_2	1	0.530864197530864	2.5386605810623
d1_Col_07_Row_3	1	0.497797356828194	0
d1_Col_07_Row_4	1	0.481927710843373	2.10383129783515
d1_Col_07_Row_5	1	0.503086419753086	2.68631177376778
d1_Col_07_Row_6	1	0.515723270440252	0
d1_Col_07_Row_7	1	0.525229357798165	2.58239442211862
d1_Col_07_Row_8	1	0.471849865951743	3.06089678679504
d1_Col_07_Row_9	1	0.563380281690141	0
d1_Col_07_Row_10	1	0.475826972010178	2.82372934023837
d1_Col_07_Row_11	1	0.0145631067961165	0
d1_Col_07_Row_12	1	0.517799352750809	2.27094619816611
d1_Col_07_Row_13	1	0.47766323024055	0
d1_Col_07_Row_14	1	0.57741935483871	3.48736810321179
d1_Col_07_Row_15	1	0.546478873239437	0
d1_Col_07_Row_16	1	0.550488599348534	2.17438545501173
d1_Col_07_Row_17	1	0.455337690631808	3.31930643634789
d1_Col_07_Row_18	1	0.371601208459215	1.94865891359643
d1_Col_07_Row_19	1	0.527439024390244	0
d1_Col_07_Row_20	1	0.427536231884058	2.42380349493404
d1_Col_07_Row_21	1	0.497652582159624	2.44330923789984
d1_Col_07_Row_22	1	0.531481481481481	0
d1_Col_07_Row_23	1	0.475161987041037	0
d1_Col_07_Row_24	1	0.629545454545455	3.17773413600851
d1_Col_07_Row_25	1	0.501449275362319	0
d1_Col_07_Row_26	1	0.166666666666667	0
d1_Col_07_Row_27	1	0.528901734104046	0
d1_Col_07_Row_28	1	0.554323725055432	2.70795898653607
d1_Col_07_Row_29	1	0.657824933687003	0
d1_Col_07_Row_30	1	0.532608695652174	3.23339500334999
d1_Col_07_Row_31	1	0.574647887323944	3.24375661810729
d1_Col_07_Row_32	1	0.48	2.50994762247903
d1_Col_07_Row_33	1	0.592592592592593	0
d1_Col_07_Row_34	1	0.56198347107438	0
d1_Col_07_Row_35	1	0.574938574938575	0
d1_Col_07_Row_36	1	0.411764705882353	0
d1_Col_07_Row_37	1	0.419023136246787	2.18488476667931
d1_Col_07_Row_38	1	0.52670349907919	0
d1_Col_07_Row_39	1	0.497524752475248	2.14635253015823
d1_Col_07_Row_40	1	0.591836734693878	3.35843298810395
d1_Col_08_Row_1	1	0.435562805872757	2.42320918630038
d1_Col_08_Row_2	1	0.406521739130435	3.11237446163782
d1_Col_08_Row_3	1	0.25	0
d1_Col_08_Row_4	1	0.478031634446397	2.78560351207896
d1_Col_08_Row_5	1	0.435406698564593	0
d1_Col_08_Row_6	1	0.523809523809524	2.56618635797225
d1_Col_08_Row_7	1	0.481361426256078	2.9922947477441
d1_Col_08_Row_8	1	0.497803806734993	0
d1_Col_08_Row_9	1	0.520833333333333	0
d1_Col_08_Row_10	1	0.502173913043478	2.45938262033957
d1_Col_08_Row_11	1	0.505050505050505	0
d1_Col_08_Row_12	1	0.463696369636964	0
d1_Col_08_Row_13	1	0.54278728606357	1.86706772110195
d1_Col_08_Row_14	1	0.04	0
d1_Col_08_Row_15	1	0.627551020408163	2.5779852177255
d1_Col_08_Row_16	1	0.454828660436137	0
d1_Col_08_Row_17	1	0.513464991023339	0
d1_Col_08_Row_18	1	0.442260442260442	1.7952539945532
d1_Col_08_Row_19	1	0.487252124645892	1.64210096732146
d1_Col_08_Row_20	1	0.521042084168337	2.93002934192737
d1_Col_08_Row_21	1	0.412825651302605	0
d1_Col_08_Row_22	1	0.493761140819964	2.0214302558592
d1_Col_08_Row_23	1	0.481481481481481	1.63123895642604
d1_Col_08_Row_24	1	0.454901960784314	0
d1_Col_08_Row_25	1	0.471698113207547	2.45687267849491
d1_Col_08_Row_26	1	0.142857142857143	0
d1_Col_08_Row_27	1	0.454810495626822	0
d1_Col_08_Row_28	1	0.500707213578501	0
d1_Col_08_Row_29	1	0.472972972972973	0
d1_Col_08_Row_30	1	0.555555555555556	0
d1_Col_08_Row_31	1	0.523809523809524	1.87735094811433
d1_Col_08_Row_32	1	0.533163265306122	2.75877545786065
d1_Col_08_Row_33	1	0.504437869822485	0
d1_Col_08_Row_34	1	0.510440835266821	3.29243852885512
d1_Col_08_Row_35	1	0.551797040169133	1.77317067464943
d1_Col_08_Row_36	1	0.692307692307692	0
d1_Col_08_Row_37	1	0.238219895287958	0
d1_Col_08_Row_38	1	0.53125	0
d1_Col_08_Row_39	1	0.476099426386233	0
d1_Col_08_Row_40	1	0.535836177474403	2.71748666727321
d1_Col_09_Row_1	1	0.493877551020408	0
d1_Col_09_Row_2	1	0.574412532637076	2.1564553181455
d1_Col_09_Row_3	1	0.511343804537522	2.02473301245771
d1_Col_09_Row_4	1	0.563409563409563	0
d1_Col_09_Row_5	1	0.524781341107872	2.32615377984987
d1_Col_09_Row_6	1	0.50561797752809	0
d1_Col_09_Row_7	1	0.482384823848238	0
d1_Col_09_Row_8	1	0.56140350877193	2.96337012215979
d1_Col_09_Row_9	1	0.574944071588367	0
d1_Col_09_Row_10	1	0.451127819548872	3.02200424210637
d1_Col_09_Row_11	1	0.423529411764706	2.69740654045757
d1_Col_09_Row_12	1	0.62962962962963	2.94244988472173
d1_Col_09_Row_13	1	0.464435146443515	0
d1_Col_09_Row_14	1	0.590697674418605	3.24215243041503
d1_Col_09_Row_15	1	0.485148514851485	0
d1_Col_09_Row_16	1	0.452095808383234	0
d1_Col_09_Row_17	1	0.489971346704871	2.72267958398912
d1_Col_09_Row_18	1	0.517426273458445	0
d1_Col_09_Row_19	1	0.564841498559078	2.84128477746376
d1_Col_09_Row_20	1	0.52445652173913	0
d1_Col_09_Row_21	1	0.473568281938326	0
d1_Col_09_Row_22	1	0.467661691542289	0
d1_Col_09_Row_23	1	0.450704225352113	2.7337774490828
d1_Col_09_Row_24	1	0.483544303797468	2.15480075037282
d1_Col_09_Row_25	1	0.492917847025496	0
d1_Col_09_Row_26	1	0.666666666666667	0
d1_Col_09_Row_27	1	0.47242206235012	2.26291032346815
d1_Col_09_Row_28	1	0.456896551724138	2.98838277785455
d1_Col_09_Row_29	1	0.448275862068966	2.45277599356904
d1_Col_09_Row_30	1	0.484931506849315	0
d1_Col_09_Row_31	1	0.026431718061674	0
d1_Col_09_Row_32	1	0.558317399617591	2.43530087090691
d1_Col_09_Row_33	1	0.461538461538462	0
d1_Col_09_Row_34	1	0.525458248472505	2.62460716521908
d1_Col_09_Row_35	1	0.551532033426184	0
d1_Col_09_Row_36	1	0.548262548262548	0
d1_Col_09_Row_37	1	0.517006802721088	1.90313158901758
d1_Col_09_Row_38	1	0.503562945368171	2.86485120015645
d1_Col_09_Row_39	1	0.469740634005764	1.94922514338119
d1_Col_09_Row_40	1	0.831034482758621	0
d1_Col_10_Row_1	1	0.449238578680203	2.82019278682339
d1_Col_10_Row_2	1	0.463126843657817	0
d1_Col_10_Row_3	1	0.5564681724846	0
d1_Col_10_Row_4	1	0.592417061611374	0
d1_Col_10_Row_5	1	0.545126353790614	2.68749429038775
d1_Col_10_Row_6	1	0.55019305019305	2.02416950959542
d1_Col_10_Row_7	1	0.556962025316456	2.1276381282496
d1_Col_10_Row_8	1	0.478547854785479	0
d1_Col_10_Row_9	1	0.487741935483871	2.29033975918013
d1_Col_10_Row_10	1	0.566810344827586	2.25735909136875
d1_Col_10_Row_11	1	0.489583333333333	1.80082796634988
d1_Col_10_Row_12	1	0.509090909090909	2.41564660407975
d1_Col_10_Row_13	1	0.577540106951872	1.92532033100222
d1_Col_10_Row_14	1	0.503003003003003	2.50537838225458
d1_Col_10_Row_15	1	0.679245283018868	2.92722685628627
d1_Col_10_Row_16	1	0.508771929824561	2.34484790169053
d1_Col_10_Row_17	1	0.558282208588957	2.32160446002479
d1_Col_10_Row_18	1	0.666666666666667	0
d1_Col_10_Row_19	1	0.546610169491525	2.4818033526124
d1_Col_10_Row_20	1	0.54233409610984	2.60784856806417
d1_Col_10_Row_21	1	0.591036414565826	2.6740731142542
d1_Col_10_Row_22	1	0.37406015037594	0
d1_Col_10_Row_23	1	0.500772797527048	0
d1_Col_10_Row_24	1	0.528716216216216	2.93261042917357
d1_Col_10_Row_25	1	0.464705882352941	2.2942439013689
d1_Col_10_Row_26	1	0.5	0
d1_Col_10_Row_27	1	0.413870246085011	0
d1_Col_10_Row_28	1	0.502262443438914	0
d1_Col_10_Row_29	1	0.494809688581315	1.75930910851082
d1_Col_10_Row_30	1	0.432569974554707	0
d1_Col_10_Row_31	1	0.432485322896282	2.61068578631151
d1_Col_10_Row_32	1	0.511926605504587	0
d1_Col_10_Row_33	1	0.524390243902439	2.04993570047314
d1_Col_10_Row_34	1	0.582781456953642	3.43380667490362
d1_Col_10_Row_35	1	0.57593984962406	2.13763668039183
d1_Col_10_Row_36	1	0.510574018126888	0
d1_Col_10_Row_37	1	0.429256594724221	0
d1_Col_10_Row_38	1	0.479744136460554	2.55135797943433
d1_Col_10_Row_39	1	0.493297587131367	2.56597430657731
d1_Col_10_Row_40	1	0.480582524271845	0
d2_Col_01_Row_1	2	0.518987341772152	2.69972938252997
d2_Col_01_Row_2	2	0.657004830917874	2.85188995097962
d2_Col_01_Row_3	2	0.457100591715976	3.51457840044844
d2_Col_01_Row_4	2	0.417391304347826	2.35298573514983
d2_Col_01_Row_5	2	0.0358974358974359	0
d2_Col_01_Row_6	2	0.627557980900409	2.83140731157456
d2_Col_01_Row_7	2	0.607250755287009	2.578394117406
d2_Col_01_Row_8	2	0.587591240875912	2.29900326159091
d2_Col_01_Row_9	2	0.404040404040404	3.18783649302674
d2_Col_01_Row_10	2	0.35042735042735	2.63528502109266
d2_Col_01_Row_11	2	0.549019607843137	2.72783328543969
d2_Col_01_Row_12	2	0.580375782881002	3.17435490653841
d2_Col_01_Row_13	2	0.554896142433234	3.48989612293179
d2_Col_01_Row_14	2	0.542929292929293	2.81651609268969
d2_Col_01_Row_15	2	0.482598607888631	2.55026802419151
d2_Col_01_Row_16	2	0.473837209302326	2.51267943884615
d2_Col_01_Row_17	2	0.495867768595041	0
d2_Col_01_Row_18	2	0.502325581395349	3.16528051218726
d2_Col_01_Row_19	2	0.538709677419355	3.00928234314357
d2_Col_01_Row_20	2	0.446745562130178	2.79666467612
d2_Col_01_Row_21	2	0.443636363636364	2.26221575710127
d2_Col_01_Row_22	2	0.494100294985251	3.34273458543347
d2_Col_01_Row_23	2	0.637450199203187	2.64214716847236
d2_Col_01_Row_24	2	0.601604278074866	2.30296564779649
d2_Col_01_Row_25	2	0.514204545454545	2.59366079146578
d2_Col_01_Row_26	2	0.48995983935743	0
d2_Col_01_Row_27	2	0.519038076152305	3.09720565237494
d2_Col_01_Row_28	2	0.47239263803681	0
d2_Col_01_Row_29	2	0.548623853211009	3.12275680450635
d2_Col_01_Row_30	2	0.446559297218155	2.65306902677403
d2_Col_01_Row_31	2	0.509842519685039	3.86729960884417
d2_Col_01_Row_32	2	0.488986784140969	3.31886383243075
d2_Col_01_Row_33	2	0.555276381909548	3.46233071068298
d2_Col_01_Row_34	2	0.572463768115942	2.11061729057158
d2_Col_01_Row_35	2	0.449275362318841	2.42863395602342
d2_Col_01_Row_36	2	0.636170212765957	2.37898300760107
d2_Col_01_Row_37	2	0.768316831683168	3.0378119146762
d2_Col_01_Row_38	2	0.450331125827815	2.45441818618718
d2_Col_01_Row_39	2	0.582677165354331	3.34980392062072
d2_Col_01_Row_40	2	0.573684210526316	3.23328364899632
d2_Col_02_Row_1	2	0.403973509933775	3.72147480355974
d2_Col_02_Row_2	2	0.515587529976019	3.73104559759955
d2_Col_02_Row_3	2	0.737327188940092	3.28089622372219
d2_Col_02_Row_4	2	0.488304093567251	2.3786739099221
d2_Col_02_Row_5	2	0.693227091633466	1.85023197086172
d2_Col_02_Row_6	2	0.529411764705882	3.30169540011956
d2_Col_02_Row_7	2	0.522788203753351	3.22112861375202
d2_Col_02_Row_8	2	0.532416502946955	3.87671304045225
d2_Col_02_Row_9	2	0.506003430531732	1.73558960621876
d2_Col_02_Row_10	2	0.595982142857143	3.20006121163737
d2_Col_02_Row_11	2	0.607669616519174	3.35555606470037
d2_Col_02_Row_12	2	0.542056074766355	2.86872880258385
d2_Col_02_Row_13	2	0.424821002386635	3.23244659503811
d2_Col_02_Row_14	2	0.529090909090909	0
d2_Col_02_Row_15	2	0.565947242206235	2.37408934591734
d2_Col_02_Row_16	2	0.653846153846154	3.46327553121864
d2_Col_02_Row_17	2	0.514705882352941	3.04119472748103
d2_Col_02_Row_18	2	0.542521994134897	2.7392237004776
d2_Col_02_Row_19	2	0.713414634146341	3.06514159700966
d2_Col_02_Row_20	2	0.528645833333333	2.98892228860931
d2_Col_02_Row_21	2	0.504201680672269	3.20964962929961
d2_Col_02_Row_22	2	0.578073089700997	2.52943636460297
d2_Col_02_Row_23	2	0.611650485436893	3.48024149684071
d2_Col_02_Row_24	2	0.539568345323741	3.43765881882288
d2_Col_02_Row_25	2	0.571005917159763	0
d2_Col_02_Row_26	2	0.468277945619335	2.92604012077238
d2_Col_02_Row_27	2	0.488151658767773	2.44926348334778
d2_Col_02_Row_28	2	0.574821852731591	3.26417424189418
d2_Col_02_Row_29	2	0.472727272727273	3.25763126550404
d2_Col_02_Row_30	2	0.406919275123558	3.56438144405629
d2_Col_02_Row_31	2	0.605543710021322	2.20749393269719
d2_Col_02_Row_32	2	0.623188405797101	2.30507272653582
d2_Col_02_Row_33	2	0.564373897707231	2.43501905815392
d2_Col_02_Row_34	2	0.516	3.27828094371726
d2_Col_02_Row_35	2	0.423841059602649	0
d2_Col_02_Row_36	2	0.590909090909091	3.32035416846981
d2_Col_02_Row_37	2	0.675196850393701	1.70198738606593
d2_Col_02_Row_38	2	0.357142857142857	0
d2_Col_02_Row_39	2	0.0303030303030303	0
d2_Col_02_Row_40	2	0.460132890365449	1.74502864861611
d2_Col_03_Row_1	2	0.445544554455446	3.55663405707195
d2_Col_03_Row_2	2	0.468085106382979	0
d2_Col_03_Row_3	2	0.525458248472505	0
d2_Col_03_Row_4	2	0.416044776119403	3.20379115305197
d2_Col_03_Row_5	2	0.495535714285714	3.21765620744955
d2_Col_03_Row_6	2	0.496376811594203	3.40832276217279
d2_Col_03_Row_7	2	0.563197026022305	2.66584177689849
d2_Col_03_Row_8	2	0.504570383912249	2.5006861189964
d2_Col_03_Row_9	2	0.494915254237288	3.45961945019178
d2_Col_03_Row_10	2	0.549079754601227	0
d2_Col_03_Row_11	2	0.502599653379549	3.65937976058387
d2_Col_03_Row_12	2	0.426564495530013	3.53870390299962
d2_Col_03_Row_13	2	0.542314335060449	3.80148433398055
d2_Col_03_Row_14	2	0.6	3.31109372075841
d2_Col_03_Row_15	2	0.555555555555556	3.40947594067784
d2_Col_03_Row_16	2	0.524436090225564	2.69259239467069
d2_Col_03_Row_17	2	0.585714285714286	2.81239735982011
d2_Col_03_Row_18	2	0.560538116591928	3.81679638117617
d2_Col_03_Row_19	2	0.598726114649682	3.44764374088627
d2_Col_03_Row_20	2	0.53030303030303	3.36764466277624
d2_Col_03_Row_21	2	0.574572127139364	3.05604024255586
d2_Col_03_Row_22	2	0.458188153310105	3.57655280260829
d2_Col_03_Row_23	2	0.636363636363636	3.37839818762648
d2_Col_03_Row_24	2	0.653333333333333	2.8503176289767
d2_Col_03_Row_25	2	0.4	0
d2_Col_03_Row_26	2	0.552293577981651	3.15759316730873
d2_Col_03_Row_27	2	0.655328798185941	2.79732992204497
d2_Col_03_Row_28	2	0.524896265560166	3.0588679749658
d2_Col_03_Row_29	2	0.326409495548961	2.78560351207896
d2_Col_03_Row_30	2	0.526448362720403	3.20217480607296
d2_Col_03_Row_31	2	0.597802197802198	0
d2_Col_03_Row_32	2	0.524017467248908	2.64514980203033
d2_Col_03_Row_33	2	0.709219858156028	3.796025419003
d2_Col_03_Row_34	2	0.44017094017094	3.2270564047494
d2_Col_03_Row_35	2	0.506607929515419	0
d2_Col_03_Row_36	2	0.572481572481572	3.05731927404634
d2_Col_03_Row_37	2	0.769230769230769	0
d2_Col_03_Row_38	2	0.629984051036683	2.87271586684091
d2_Col_03_Row_39	2	0.522540983606557	3.31660995703787
d2_Col_03_Row_40	2	0.483296213808463	2.52034788561205
d2_Col_04_Row_1	2	0.507692307692308	0
d2_Col_04_Row_2	2	0.452593917710197	0
d2_Col_04_Row_3	2	0.358208955223881	0
d2_Col_04_Row_4	2	0.489891135303266	0
d2_Col_04_Row_5	2	0.566129032258065	3.10058073250429
d2_Col_04_Row_6	2	0.456521739130435	3.02932013878817
d2_Col_04_Row_7	2	0.58695652173913	3.04735514723828
d2_Col_04_Row_8	2	0.709219858156028	2.40527929283096
d2_Col_04_Row_9	2	0.576864535768645	2.31356155723345
d2_Col_04_Row_10	2	0.551724137931034	0
d2_Col_04_Row_11	2	0.692307692307692	0
d2_Col_04_Row_12	2	0.688679245283019	2.67256989337094
d2_Col_04_Row_13	2	0.606860158311346	3.79301159793195
d2_Col_04_Row_14	2	0.554347826086957	2.78772243971776
d2_Col_04_Row_15	2	0.535331905781585	0
d2_Col_04_Row_16	2	0.407407407407407	0
d2_Col_04_Row_17	2	0.512539184952978	2.76928799181534
d2_Col_04_Row_18	2	0.598694942903752	3.20599535754759
d2_Col_04_Row_19	2	0.533081285444234	3.02466547101302
d2_Col_04_Row_20	2	0.508571428571429	3.68059249714661
d2_Col_04_Row_21	2	0.538602941176471	0
d2_Col_04_Row_22	2	0.545808966861598	3.2973078549459
d2_Col_04_Row_23	2	0.475490196078431	3.23327863370719
d2_Col_04_Row_24	2	0.453125	3.50700605446839
d2_Col_04_Row_25	2	0.513416815742397	0
d2_Col_04_Row_26	2	0.479196556671449	0
d2_Col_04_Row_27	2	0.434163701067616	2.75277248952807
d2_Col_04_Row_28	2	0.485370051635112	2.77430943810885
d2_Col_04_Row_29	2	0.688654353562005	3.28882595560838
d2_Col_04_Row_30	2	0.585106382978723	3.30796246758169
d2_Col_04_Row_31	2	0.474548440065681	1.6288711727154
d2_Col_04_Row_32	2	0.738317757009346	3.11859284410708
d2_Col_04_Row_33	2	0.55054432348367	1.6511859708294
d2_Col_04_Row_34	2	0.534220532319392	1.68993749798592
d2_Col_04_Row_35	2	0.629251700680272	3.62271633457175
d2_Col_04_Row_36	2	0.468888888888889	2.37641394682851
d2_Col_04_Row_37	2	0.833333333333333	3.58801177145165
d2_Col_04_Row_38	2	0.492469879518072	0
d2_Col_04_Row_39	2	0.539325842696629	3.35405595540521
d2_Col_04_Row_40	2	0.551656920077973	2.64476803031727
d2_Col_05_Row_1	2	0.590909090909091	3.67212078441087
d2_Col_05_Row_2	2	0.585714285714286	3.25804563524402
d2_Col_05_Row_3	2	0.48125	3.33754874318981
d2_Col_05_Row_4	2	0.575949367088608	2.88937284074005
d2_Col_05_Row_5	2	0.718918918918919	2.75225624327183
d2_Col_05_Row_6	2	0.538364779874214	0
d2_Col_05_Row_7	2	0.612774451097804	3.4156630915399
d2_Col_05_Row_8	2	0.475	3.30778440889905
d2_Col_05_Row_9	2	0.573705179282869	3.19522961261607
d2_Col_05_Row_10	2	0.548133595284872	2.46695072831161
d2_Col_05_Row_11	2	0.517321016166282	1.6973914327117
d2_Col_05_Row_12	2	0.613475177304965	2.62518422344036
d2_Col_05_Row_13	2	0.48	0
d2_Col_05_Row_14	2	0.585760517799353	2.65790841845016
d2_Col_05_Row_15	2	0.533536585365854	3.37039340042906
d2_Col_05_Row_16	2	0.451271186440678	3.46460174511842
d2_Col_05_Row_17	2	0.484042553191489	3.35500079798305
d2_Col_05_Row_18	2	0.399141630901288	1.99872538405913
d2_Col_05_Row_19	2	0.566893424036281	2.71181286394338
d2_Col_05_Row_20	2	0.699481865284974	3.82134301329326
d2_Col_05_Row_21	2	0.657250470809793	3.44712726356891
d2_Col_05_Row_22	2	0.633802816901408	3.97648781247273
d2_Col_05_Row_23	2	0.5	2.1374800195767
d2_Col_05_Row_24	2	0.580952380952381	3.58980596803828
d2_Col_05_Row_25	2	0.576612903225806	3.15170675575867
d2_Col_05_Row_26	2	0.594142259414226	0
d2_Col_05_Row_27	2	0.431067961165049	3.60749502782778
d2_Col_05_Row_28	2	0.990445859872611	0
d2_Col_05_Row_29	2	0.410344827586207	0
d2_Col_05_Row_30	2	0.627291242362525	2.97608149494117
d2_Col_05_Row_31	2	0.491089108910891	2.18237703242721
d2_Col_05_Row_32	2	0.596119929453263	3.11524350072574
d2_Col_05_Row_33	2	0.544897959183673	3.0246150748367
d2_Col_05_Row_34	2	0.54367201426025	2.88689571252326
d2_Col_05_Row_35	2	0.554666666666667	2.79000005168323
d2_Col_05_Row_36	2	0.452445652173913	2.8464385174102
d2_Col_05_Row_37	2	0.563091482649842	2.89783748146302
d2_Col_05_Row_38	2	0.480701754385965	0
d2_Col_05_Row_39	2	0.376447876447876	2.70982240588003
d2_Col_05_Row_40	2	0.478991596638655	0
d2_Col_06_Row_1	2	0.581920903954802	2.05252782143138
d2_Col_06_Row_2	2	0.46064139941691	3.346807516631
d2_Col_06_Row_3	2	0.588110403397028	3.17935075352566
d2_Col_06_Row_4	2	0.48006379585327	3.97919607952895
d2_Col_06_Row_5	2	0.503846153846154	3.25527307726473
d2_Col_06_Row_6	2	0.609126984126984	3.68859726925441
d2_Col_06_Row_7	2	0.552083333333333	3.64650926052199
d2_Col_06_Row_8	2	0.57962962962963	2.36769161796445
d2_Col_06_Row_9	2	0.449339207048458	3.47881591154687
d2_Col_06_Row_10	2	0.548387096774194	3.66189359898563
d2_Col_06_Row_11	2	0.598116169544741	2.67976248173401
d2_Col_06_Row_12	2	0.602446483180428	3.25055449989213
d2_Col_06_Row_13	2	0.5	3.03992555243057
d2_Col_06_Row_14	2	0.504950495049505	2.80658060357272
d2_Col_06_Row_15	2	0.531746031746032	3.17341358931025
d2_Col_06_Row_16	2	0.508038585209003	2.4018782197691
d2_Col_06_Row_17	2	0.417647058823529	3.50076249865312
d2_Col_06_Row_18	2	0.590062111801242	0
d2_Col_06_Row_19	2	0.433862433862434	1.78954576503756
d2_Col_06_Row_20	2	0.503386004514673	3.10020135743089
d2_Col_06_Row_21	2	0.741258741258741	3.30600452104489
d2_Col_06_Row_22	2	0.481735159817352	3.19047569644848
d2_Col_06_Row_23	2	0.583690987124464	3.39137733832117
d2_Col_06_Row_24	2	0.530456852791878	3.27907276953552
d2_Col_06_Row_25	2	0.585365853658537	3.88187699829114
d2_Col_06_Row_26	2	0.509054325955734	3.03995056602664
d2_Col_06_Row_27	2	0.736	2.89154208422505
d2_Col_06_Row_28	2	0.591928251121076	3.25144486086411
d2_Col_06_Row_29	2	0.677993527508091	4.0454228385545
d2_Col_06_Row_30	2	0.534934497816594	3.77962294186783
d2_Col_06_Row_31	2	0.485928705440901	2.45473754624244
d2_Col_06_Row_32	2	0.448979591836735	3.47648979036869
d2_Col_06_Row_33	2	0.494505494505495	1.76881111513405
d2_Col_06_Row_34	2	0.697058823529412	3.68311560271545
d2_Col_06_Row_35	2	0.434316353887399	2.81382388801405
d2_Col_06_Row_36	2	0.564766839378238	3.47930338033963
d2_Col_06_Row_37	2	0.597972972972973	3.02625334072566
d2_Col_06_Row_38	2	0.558375634517767	3.47623087330995
d2_Col_06_Row_39	2	0.479099678456592	3.74509943311649
d2_Col_06_Row_40	2	0.510721247563353	3.23435357603225
d2_Col_07_Row_1	2	0.606719367588933	3.49394658330183
d2_Col_07_Row_2	2	0.602636534839925	3.13431613064128
d2_Col_07_Row_3	2	0.566964285714286	3.97630937865537
d2_Col_07_Row_4	2	0.47906976744186	3.73068456685646
d2_Col_07_Row_5	2	0.544176706827309	1.72329698557574
d2_Col_07_Row_6	2	0.422535211267606	3.53109014082882
d2_Col_07_Row_7	2	0.481611208406305	3.6059336580685
d2_Col_07_Row_8	2	0.547368421052632	3.47317236454013
d2_Col_07_Row_9	2	0.604602510460251	2.84263325895028
d2_Col_07_Row_10	2	0.560578661844485	2.82017877750516
d2_Col_07_Row_11	2	0.417582417582418	0
d2_Col_07_Row_12	2	0.520408163265306	3.62437515117521
d2_Col_07_Row_13	2	0.542735042735043	2.6687462994105
d2_Col_07_Row_14	2	0.493333333333333	0
d2_Col_07_Row_15	2	0.548693586698337	3.54828262505157
d2_Col_07_Row_16	2	0.491686460807601	3.08908411838834
d2_Col_07_Row_17	2	0.515055467511886	3.38181035323136
d2_Col_07_Row_18	2	0.460526315789474	3.42706762383524
d2_Col_07_Row_19	2	0.421686746987952	2.79537584886299
d2_Col_07_Row_20	2	0.466666666666667	2.81881603847854
d2_Col_07_Row_21	2	0.588357588357588	2.99165653432087
d2_Col_07_Row_22	2	0.349765258215962	3.44703761212455
d2_Col_07_Row_23	2	0.568224299065421	0
d2_Col_07_Row_24	2	0.477223427331887	3.64615996863629
d2_Col_07_Row_25	2	0.538847117794486	3.09044034675398
d2_Col_07_Row_26	2	0.630177514792899	3.54991930661453
d2_Col_07_Row_27	2	0.653846153846154	3.84802473445916
d2_Col_07_Row_28	2	0.730769230769231	3.78788317982783
d2_Col_07_Row_29	2	0.634026927784578	2.19487470412066
d2_Col_07_Row_30	2	0.59375	0
d2_Col_07_Row_31	2	0.233644859813084	0
d2_Col_07_Row_32	2	0.521505376344086	0
d2_Col_07_Row_33	2	0.545808966861598	2.73166714705015
d2_Col_07_Row_34	2	0.573333333333333	2.99552084047496
d2_Col_07_Row_35	2	0.58128078817734	3.28623046500739
d2_Col_07_Row_36	2	0.638888888888889	3.51956200871233
d2_Col_07_Row_37	2	0.496794871794872	2.52552198711636
d2_Col_07_Row_38	2	0.626168224299065	3.05269321113011
d2_Col_07_Row_39	2	0.593272171253823	0
d2_Col_07_Row_40	2	0.4332784184514	2.79454658626332
d2_Col_08_Row_1	2	0.527310924369748	0
d2_Col_08_Row_2	2	0.541528239202658	0
d2_Col_08_Row_3	2	0.713709677419355	3.92137656367398
d2_Col_08_Row_4	2	0.532075471698113	3.2732574974135
d2_Col_08_Row_5	2	0.578274760383387	3.42009588636233
d2_Col_08_Row_6	2	0.694444444444444	2.55010451247383
d2_Col_08_Row_7	2	0.662162162162162	2.35779120949389
d2_Col_08_Row_8	2	0.5	3.55034403916622
d2_Col_08_Row_9	2	0.621262458471761	3.47567425242695
d2_Col_08_Row_10	2	0.552752293577982	1.7957529011876
d2_Col_08_Row_11	2	0.575063613231552	3.35825239479057
d2_Col_08_Row_12	2	0.514942528735632	2.47389543468541
d2_Col_08_Row_13	2	0.352941176470588	2.62354617574128
d2_Col_08_Row_14	2	0.518664047151277	2.59224235877274
d2_Col_08_Row_15	2	0.625541125541126	2.97416828339523
d2_Col_08_Row_16	2	0.623762376237624	3.20760832665653
d2_Col_08_Row_17	2	0.552631578947368	3.5410341823687
d2_Col_08_Row_18	2	0.539256198347107	2.29317305548987
d2_Col_08_Row_19	2	0.57421875	0
d2_Col_08_Row_20	2	0.580508474576271	2.33196667489965
d2_Col_08_Row_21	2	0.570833333333333	3.2997803854011
d2_Col_08_Row_22	2	0.471875	2.9773288629964
d2_Col_08_Row_23	2	0.352380952380952	3.15520585977056
d2_Col_08_Row_24	2	0.620689655172414	0
d2_Col_08_Row_25	2	0.577981651376147	3.59301313364763
d2_Col_08_Row_26	2	0.554240631163708	3.15829379806902
d2_Col_08_Row_27	2	0.52191235059761	0
d2_Col_08_Row_28	2	0.614035087719298	1.83312212229007
d2_Col_08_Row_29	2	0.604597701149425	3.22260039797136
d2_Col_08_Row_30	2	0.608	3.31387257410065
d2_Col_08_Row_31	2	0.024390243902439	0
d2_Col_08_Row_32	2	0.439306358381503	2.77048715747347
d2_Col_08_Row_33	2	0.452495974235105	2.29419452746259
d2_Col_08_Row_34	2	0.486784140969163	0
d2_Col_08_Row_35	2	0.479381443298969	2.04258166659096
d2_Col_08_Row_36	2	0.501577287066246	3.01476900308927
d2_Col_08_Row_37	2	0.885350318471338	2.21383440854015
d2_Col_08_Row_38	2	0.678048780487805	3.99390049597505
d2_Col_08_Row_39	2	0.723192019950125	2.98358498719111
d2_Col_08_Row_40	2	0.543795620437956	3.556075921169
d2_Col_09_Row_1	2	0.626666666666667	3.20408588714538
d2_Col_09_Row_2	2	0.68976897689769	3.06916698679593
d2_Col_09_Row_3	2	1	0
d2_Col_09_Row_4	2	0.650246305418719	3.34740512099445
d2_Col_09_Row_5	2	0.666666666666667	3.05344090994379
d2_Col_09_Row_6	2	0.541884816753927	3.45563550593902
d2_Col_09_Row_7	2	0.629815745393635	2.86362082745069
d2_Col_09_Row_8	2	0.566265060240964	3.36641549063797
d2_Col_09_Row_9	2	0.50609756097561	2.62103617727753
d2_Col_09_Row_10	2	0.601449275362319	2.19838120218961
d2_Col_09_Row_11	2	0.5	2.65250063441317
d2_Col_09_Row_12	2	0.579591836734694	2.6064843103234
d2_Col_09_Row_13	2	0.483271375464684	3.53341679831
d2_Col_09_Row_14	2	0.611825192802057	1.86396758295648
d2_Col_09_Row_15	2	0.38871473354232	3.10782033337463
d2_Col_09_Row_16	2	0.1	0
d2_Col_09_Row_17	2	0.501222493887531	2.30733559425329
d2_Col_09_Row_18	2	0.686721991701245	3.93587860647172
d2_Col_09_Row_19	2	0.479750778816199	3.15772126842206
d2_Col_09_Row_20	2	0.55	2.77043451052722
d2_Col_09_Row_21	2	0.5420054200542	2.16310707627674
d2_Col_09_Row_22	2	0.530386740331492	2.34102466815815
d2_Col_09_Row_23	2	0.579545454545455	3.61379450929984
d2_Col_09_Row_24	2	0.527054108216433	0
d2_Col_09_Row_25	2	0.350114416475973	3.58566868721226
d2_Col_09_Row_26	2	0.37874659400545	2.87868664047211
d2_Col_09_Row_27	2	0.518518518518518	2.92716219811058
d2_Col_09_Row_28	2	0.536858974358974	2.19665808639922
d2_Col_09_Row_29	2	0.45	0
d2_Col_09_Row_30	2	0.501538461538461	3.26589734954549
d2_Col_09_Row_31	2	0.653968253968254	3.18736884306541
d2_Col_09_Row_32	2	0.485617597292724	0
d2_Col_09_Row_33	2	0.459259259259259	1.76233125476041
d2_Col_09_Row_34	2	0.602446483180428	3.34401394354523
d2_Col_09_Row_35	2	0.513986013986014	2.78725803719522
d2_Col_09_Row_36	2	0.371559633027523	3.16271025362981
d2_Col_09_Row_37	2	0.414721723518851	2.96125930946889
d2_Col_09_Row_38	2	0.614232209737828	2.69040590046542
d2_Col_09_Row_39	2	0.60958904109589	3.31631116536316
d2_Col_09_Row_40	2	0.592493297587131	3.08168220471338
d2_Col_10_Row_1	2	0.486682808716707	3.27641517185373
d2_Col_10_Row_2	2	0.522140221402214	2.2915437320303
d2_Col_10_Row_3	2	0.355056179775281	3.26710640113196
d2_Col_10_Row_4	2	0.771986970684039	2.26970520923659
d2_Col_10_Row_5	2	0.691919191919192	2.27755816901795
d2_Col_10_Row_6	2	0.601694915254237	2.79236310659083
d2_Col_10_Row_7	2	0.453061224489796	0
d2_Col_10_Row_8	2	0.545454545454545	2.29841168449267
d2_Col_10_Row_9	2	0.6	2.89596267448131
d2_Col_10_Row_10	2	0.582043343653251	3.04500004145965
d2_Col_10_Row_11	2	0.607449856733524	3.39398372273457
d2_Col_10_Row_12	2	0.493808049535604	2.7450271077379
d2_Col_10_Row_13	2	0.503937007874016	2.65255151104744
d2_Col_10_Row_14	2	0.547231270358306	2.82600759274365
d2_Col_10_Row_15	2	0.496240601503759	3.50484384650294
d2_Col_10_Row_16	2	0.571929824561404	3.55799332578446
d2_Col_10_Row_17	2	0.578947368421053	2.94562420342032
d2_Col_10_Row_18	2	0.609958506224066	3.17868403172671
d2_Col_10_Row_19	2	0.474874371859296	2.23953054966884
d2_Col_10_Row_20	2	0.496062992125984	0
d2_Col_10_Row_21	2	0.617117117117117	0
d2_Col_10_Row_22	2	0.578640776699029	2.27550039197403
d2_Col_10_Row_23	2	0.563674321503132	3.33349641660183
d2_Col_10_Row_24	2	0.606976744186047	0
d2_Col_10_Row_25	2	0.564564564564565	3.06677982801877
d2_Col_10_Row_26	2	0.643504531722054	0
d2_Col_10_Row_27	2	0.740634005763689	2.12077655124089
d2_Col_10_Row_28	2	0.396145610278373	2.75509429492844
d2_Col_10_Row_29	2	0.554929577464789	0
d2_Col_10_Row_30	2	0.51743119266055	3.70576914090676
d2_Col_10_Row_31	2	0.630769230769231	2.95760837160059
d2_Col_10_Row_32	2	0.51219512195122	2.14644249037331
d2_Col_10_Row_33	2	0.521348314606742	2.82358231968678
d2_Col_10_Row_34	2	0.493927125506073	2.76360051719709
d2_Col_10_Row_35	2	0.606918238993711	3.39349865313462
d2_Col_10_Row_36	2	0.482300884955752	2.94820454529745
d2_Col_10_Row_37	2	0.621399176954732	3.44506143516123
d2_Col_10_Row_38	2	0.650557620817844	2.5326625883216
d2_Col_10_Row_39	2	0.566844919786096	3.23834900654517
d2_Col_10_Row_40	2	0.49748743718593	3.68400138525017
d3_Col_01_Row_1	3	0.666666666666667	0
d3_Col_01_Row_2	3	0.459247648902821	0
d3_Col_01_Row_3	3	0.368627450980392	3.32419857577353
d3_Col_01_Row_4	3	0.491961414790997	0
d3_Col_01_Row_5	3	0.417582417582418	0
d3_Col_01_Row_6	3	0.294314381270903	3.14879827344803
d3_Col_01_Row_7	3	0.49648382559775	0
d3_Col_01_Row_8	3	0.407407407407407	0
d3_Col_01_Row_9	3	0.522448979591837	2.94414647338478
d3_Col_01_Row_10	3	0.602564102564103	2.82254073681247
d3_Col_01_Row_11	3	0.666666666666667	3.43549329258258
d3_Col_01_Row_12	3	0.538123167155425	0
d3_Col_01_Row_13	3	0.566945606694561	0
d3_Col_01_Row_14	3	0.681614349775785	0
d3_Col_01_Row_15	3	0.574585635359116	0
d3_Col_01_Row_16	3	0.5	0
d3_Col_01_Row_17	3	0.439024390243902	3.8016229826421
d3_Col_01_Row_18	3	0.706060606060606	3.12847794039294
d3_Col_01_Row_19	3	0.654434250764526	2.81333533609779
d3_Col_01_Row_20	3	0.551515151515152	0
d3_Col_01_Row_21	3	0.652173913043478	0
d3_Col_01_Row_22	3	0.601973684210526	2.29349684589032
d3_Col_01_Row_23	3	0.76	2.36930105622731
d3_Col_01_Row_24	3	0.452115812917595	2.77148054938127
d3_Col_01_Row_25	3	0.638095238095238	2.97591499800551
d3_Col_01_Row_26	3	0.609164420485175	1.80272029678394
d3_Col_01_Row_27	3	0.562383612662942	0
d3_Col_01_Row_28	3	0.536784741144414	0
d3_Col_01_Row_29	3	0.592592592592593	3.76052566613818
d3_Col_01_Row_30	3	0.521505376344086	0
d3_Col_01_Row_31	3	0.636363636363636	0
d3_Col_01_Row_32	3	0.591647331786543	1.79905001716696
d3_Col_01_Row_33	3	0.765853658536585	3.20842386555409
d3_Col_01_Row_34	3	0.566990291262136	3.38758925729457
d3_Col_01_Row_35	3	0.706849315068493	3.81705251772675
d3_Col_01_Row_36	3	0.555090655509066	2.2688665712232
d3_Col_01_Row_37	3	0.489556135770235	0
d3_Col_01_Row_38	3	0.556426332288401	2.08836918760259
d3_Col_01_Row_39	3	0.28	3.10657815746026
d3_Col_01_Row_40	3	0.461538461538462	3.68598809918294
d3_Col_02_Row_1	3	0.542944785276074	0
d3_Col_02_Row_2	3	0.3975	3.46237410562623
d3_Col_02_Row_3	3	0.80561122244489	2.3463803855654
d3_Col_02_Row_4	3	0.851063829787234	2.74241542762761
d3_Col_02_Row_5	3	0.349442379182156	3.63589516909688
d3_Col_02_Row_6	3	0.549467275494673	0
d3_Col_02_Row_7	3	0.566666666666667	0
d3_Col_02_Row_8	3	0.812339331619537	0
d3_Col_02_Row_9	3	0.645833333333333	2.93641961987635
d3_Col_02_Row_10	3	0.377682403433476	3.45134126417928
d3_Col_02_Row_11	3	0.419354838709677	3.56369091538853
d3_Col_02_Row_12	3	0.315217391304348	2.84966066913194
d3_Col_02_Row_13	3	0.489208633093525	0
d3_Col_02_Row_14	3	0.336244541484716	3.61139389421046
d3_Col_02_Row_15	3	0.74	2.46556250383291
d3_Col_02_Row_16	3	0.333333333333333	0
d3_Col_02_Row_17	3	0.73469387755102	2.89470313212031
d3_Col_02_Row_18	3	0.392857142857143	3.66776233900264
d3_Col_02_Row_19	3	0.480487804878049	0
d3_Col_02_Row_20	3	0.396449704142012	0
d3_Col_02_Row_21	3	0.636363636363636	0
d3_Col_02_Row_22	3	0.416666666666667	2.94161573012343
d3_Col_02_Row_23	3	0.519287833827893	3.21226456184941
d3_Col_02_Row_24	3	0.32	3.10991629698131
d3_Col_02_Row_25	3	0.390243902439024	0
d3_Col_02_Row_26	3	0.763224181360202	2.42770968519301
d3_Col_02_Row_27	3	0.555555555555556	0
d3_Col_02_Row_28	3	0.583333333333333	3.82090313758305
d3_Col_02_Row_29	3	0.59375	0
d3_Col_02_Row_30	3	0.397790055248619	1.88625931514049
d3_Col_02_Row_31	3	0.427184466019417	2.88886948530928
d3_Col_02_Row_32	3	0.549242424242424	0
d3_Col_02_Row_33	3	0.651474530831099	3.07702839785556
d3_Col_02_Row_34	3	0.602787456445993	2.58896239098045
d3_Col_02_Row_35	3	0.556053811659193	0
d3_Col_02_Row_36	3	0.676470588235294	3.35302241083179
d3_Col_02_Row_37	3	0.644366197183099	0
d3_Col_02_Row_38	3	0.47667638483965	2.30920124096866
d3_Col_02_Row_39	3	0	0
d3_Col_02_Row_40	3	0.321100917431193	2.86429630766603
d3_Col_03_Row_1	3	0.599056603773585	0
d3_Col_03_Row_2	3	0.636363636363636	0
d3_Col_03_Row_3	3	0.488479262672811	0
d3_Col_03_Row_4	3	0.419354838709677	3.0463893046163
d3_Col_03_Row_5	3	0.534090909090909	0
d3_Col_03_Row_6	3	0.401960784313726	3.21751671481288
d3_Col_03_Row_7	3	0.5	0
d3_Col_03_Row_8	3	0.415730337078652	2.6491574743411
d3_Col_03_Row_9	3	0.332552693208431	3.19335256009723
d3_Col_03_Row_10	3	0.813725490196078	3.10197704544226
d3_Col_03_Row_11	3	0.851851851851852	0
d3_Col_03_Row_12	3	0.515105740181269	1.98774940148043
d3_Col_03_Row_13	3	0.684563758389262	3.23768389241779
d3_Col_03_Row_14	3	0.547406082289803	1.67826580788026
d3_Col_03_Row_15	3	0.627118644067797	3.18928912894776
d3_Col_03_Row_16	3	0.851851851851852	0
d3_Col_03_Row_17	3	0.768321513002364	2.80022561053337
d3_Col_03_Row_18	3	0.272727272727273	3.42373377694997
d3_Col_03_Row_19	3	0.57345971563981	3.06879996041506
d3_Col_03_Row_20	3	0.594339622641509	0
d3_Col_03_Row_21	3	0.592783505154639	3.01428878779292
d3_Col_03_Row_22	3	0.348484848484849	3.4361221793683
d3_Col_03_Row_23	3	0.518590998043053	0
d3_Col_03_Row_24	3	0.485507246376812	1.83003262099388
d3_Col_03_Row_25	3	0.667391304347826	0
d3_Col_03_Row_26	3	0.54679802955665	0
d3_Col_03_Row_27	3	0.392405063291139	3.5628969332635
d3_Col_03_Row_28	3	0.501470588235294	0
d3_Col_03_Row_29	3	0.544347826086957	0
d3_Col_03_Row_30	3	0.46065808297568	0
d3_Col_03_Row_31	3	0.387687188019967	3.49037104707008
d3_Col_03_Row_32	3	0.628571428571429	0
d3_Col_03_Row_33	3	0.652866242038217	3.75690621847531
d3_Col_03_Row_34	3	0.423423423423423	3.68015227466215
d3_Col_03_Row_35	3	0.510917030567686	0
d3_Col_03_Row_36	3	0.358490566037736	3.629331226672
d3_Col_03_Row_37	3	0.527007299270073	0
d3_Col_03_Row_38	3	0.549878345498783	1.84838224972246
d3_Col_03_Row_39	3	0.622093023255814	0
d3_Col_03_Row_40	3	0.6	3.81885772134337
d3_Col_04_Row_1	3	0.762886597938144	3.3201587377236
d3_Col_04_Row_2	3	0.413502109704641	3.60478151570229
d3_Col_04_Row_3	3	0.438438438438438	0
d3_Col_04_Row_4	3	0.443956043956044	3.08495744214686
d3_Col_04_Row_5	3	0.290909090909091	4.07446667822549
d3_Col_04_Row_6	3	0.75609756097561	2.80798690406402
d3_Col_04_Row_7	3	0.827586206896552	2.94320960310063
d3_Col_04_Row_8	3	0.658333333333333	1.90063158592629
d3_Col_04_Row_9	3	0.548076923076923	0
d3_Col_04_Row_10	3	0.625204582651391	2.98993274419725
d3_Col_04_Row_11	3	0.611111111111111	2.70375626961461
d3_Col_04_Row_12	3	0.709449929478138	2.76545201996585
d3_Col_04_Row_13	3	0.453531598513011	2.11530409650336
d3_Col_04_Row_14	3	0.376190476190476	3.24560119846912
d3_Col_04_Row_15	3	0.580645161290323	2.69381190667391
d3_Col_04_Row_16	3	0.712121212121212	3.31572368185508
d3_Col_04_Row_17	3	0.666666666666667	0
d3_Col_04_Row_18	3	0.446153846153846	3.88834569424652
d3_Col_04_Row_19	3	0.333333333333333	0
d3_Col_04_Row_20	3	0.543352601156069	0
d3_Col_04_Row_21	3	0.0478589420654912	0
d3_Col_04_Row_22	3	0.516728624535316	3.68523398929467
d3_Col_04_Row_23	3	0.720264317180617	3.08704375441869
d3_Col_04_Row_24	3	0.789473684210526	2.82891799526741
d3_Col_04_Row_25	3	0.553448275862069	0
d3_Col_04_Row_26	3	0.476470588235294	0
d3_Col_04_Row_27	3	0.288428324697755	2.93849202520738
d3_Col_04_Row_28	3	0.713513513513514	2.73964778061979
d3_Col_04_Row_29	3	0.389380530973451	0
d3_Col_04_Row_30	3	0.804761904761905	2.78793490406523
d3_Col_04_Row_31	3	0.553734061930783	2.82297257881636
d3_Col_04_Row_32	3	0.818181818181818	0
d3_Col_04_Row_33	3	0.45	0
d3_Col_04_Row_34	3	0.552631578947368	3.54012997642354
d3_Col_04_Row_35	3	1	0
d3_Col_04_Row_36	3	0.415881561238223	0
d3_Col_04_Row_37	3	0.730061349693252	3.15600658134144
d3_Col_04_Row_38	3	0.25	0
d3_Col_04_Row_39	3	0.526315789473684	3.75149072802038
d3_Col_04_Row_40	3	0.813953488372093	3.97088821415752
d3_Col_05_Row_1	3	0.392	3.47661525887009
d3_Col_05_Row_2	3	0.583596214511041	0
d3_Col_05_Row_3	3	0.790123456790123	2.80590759403862
d3_Col_05_Row_4	3	0.6875	0
d3_Col_05_Row_5	3	0.467787114845938	3.69481047752441
d3_Col_05_Row_6	3	0.695473251028807	3.37476136030591
d3_Col_05_Row_7	3	0.62536023054755	0
d3_Col_05_Row_8	3	0.386160714285714	2.83455154379648
d3_Col_05_Row_9	3	0.574144486692015	0
d3_Col_05_Row_10	3	0.634920634920635	3.82669633147655
d3_Col_05_Row_11	3	0.716666666666667	3.27669460931597
d3_Col_05_Row_12	3	0.48489666136725	0
d3_Col_05_Row_13	3	0.373464373464373	0
d3_Col_05_Row_14	3	0.55	0
d3_Col_05_Row_15	3	0.580645161290323	0
d3_Col_05_Row_16	3	0.478378378378378	3.0195383596486
d3_Col_05_Row_17	3	0.512578616352201	0
d3_Col_05_Row_18	3	0.611650485436893	0
d3_Col_05_Row_19	3	0.75	3.84119774919388
d3_Col_05_Row_20	3	0.495798319327731	3.23587694895868
d3_Col_05_Row_21	3	0.585365853658537	0
d3_Col_05_Row_22	3	0.613074204946996	2.28847049628965
d3_Col_05_Row_23	3	0.46064139941691	0
d3_Col_05_Row_24	3	0.450381679389313	0
d3_Col_05_Row_25	3	0.456331877729258	0
d3_Col_05_Row_26	3	0.67379679144385	2.88134061936257
d3_Col_05_Row_27	3	0.84	0
d3_Col_05_Row_28	3	0.375350140056022	2.83487216072946
d3_Col_05_Row_29	3	0.503322259136213	1.72839000862004
d3_Col_05_Row_30	3	0.857541899441341	2.88988051684166
d3_Col_05_Row_31	3	0.415973377703827	0
d3_Col_05_Row_32	3	0.62208067940552	2.27867239098687
d3_Col_05_Row_33	3	0.387892376681614	3.52081693750744
d3_Col_05_Row_34	3	0.428044280442804	0
d3_Col_05_Row_35	3	0.790243902439024	2.78757763742858
d3_Col_05_Row_36	3	0.410472972972973	2.84554124810984
d3_Col_05_Row_37	3	0.388888888888889	2.73239085544816
d3_Col_05_Row_38	3	0.773626373626374	3.14446632613901
d3_Col_05_Row_39	3	0.502659574468085	3.20652618423669
d3_Col_05_Row_40	3	0.489539748953975	2.9852993760288
d3_Col_06_Row_1	3	0.701098901098901	2.84625058273471
d3_Col_06_Row_2	3	0.448598130841121	3.61497598507685
d3_Col_06_Row_3	3	0.375	0
d3_Col_06_Row_4	3	0.633633633633634	2.99902631911817
d3_Col_06_Row_5	3	0.25	0
d3_Col_06_Row_6	3	0.478063540090772	2.86710761106395
d3_Col_06_Row_7	3	0.577319587628866	2.11773700670146
d3_Col_06_Row_8	3	0.326810176125245	3.57552201039768
d3_Col_06_Row_9	3	0.566906474820144	2.13542914413001
d3_Col_06_Row_10	3	0.608695652173913	0
d3_Col_06_Row_11	3	0.538461538461538	3.33625268924502
d3_Col_06_Row_12	3	0.498360655737705	1.75635642180644
d3_Col_06_Row_13	3	0.363821138211382	3.22653234541616
d3_Col_06_Row_14	3	0.594230769230769	0
d3_Col_06_Row_15	3	0.628571428571429	0
d3_Col_06_Row_16	3	0.326366559485531	3.67327236727257
d3_Col_06_Row_17	3	0.4484375	3.59504872177192
d3_Col_06_Row_18	3	0.625	3.73605797979271
d3_Col_06_Row_19	3	0.556363636363636	2.10669126349298
d3_Col_06_Row_20	3	0.862068965517241	2.87825008286345
d3_Col_06_Row_21	3	0.571969696969697	2.44405777808166
d3_Col_06_Row_22	3	0.50381679389313	0
d3_Col_06_Row_23	3	0.392045454545455	3.77976453470223
d3_Col_06_Row_24	3	0.473684210526316	3.23309812190549
d3_Col_06_Row_25	3	0.664160401002506	3.25609020285821
d3_Col_06_Row_26	3	0.75422138836773	3.38112743643528
d3_Col_06_Row_27	3	0.7	3.2428523166306
d3_Col_06_Row_28	3	0.259856630824373	3.37340116929346
d3_Col_06_Row_29	3	0.701670644391408	2.9288369893926
d3_Col_06_Row_30	3	0.383098591549296	2.65475651159079
d3_Col_06_Row_31	3	0.284722222222222	3.59586957239117
d3_Col_06_Row_32	3	0.684596577017115	4.1117070235152
d3_Col_06_Row_33	3	0.791411042944785	3.04309408592613
d3_Col_06_Row_34	3	0.58969465648855	1.70919127829928
d3_Col_06_Row_35	3	0.431372549019608	0
d3_Col_06_Row_36	3	0.49714937286203	3.07968504506025
d3_Col_06_Row_37	3	0.568106312292359	0
d3_Col_06_Row_38	3	0.593023255813954	0
d3_Col_06_Row_39	3	0.745398773006135	3.30256740485005
d3_Col_06_Row_40	3	0.755952380952381	3.07835133117758
d3_Col_07_Row_1	3	0.584699453551913	2.81148691026534
d3_Col_07_Row_2	3	0.793846153846154	2.56195448245939
d3_Col_07_Row_3	3	0.735849056603774	0
d3_Col_07_Row_4	3	0.454011741682975	0
d3_Col_07_Row_5	3	0.431554524361949	2.74337631824419
d3_Col_07_Row_6	3	0.477459016393443	2.73558021641763
d3_Col_07_Row_7	3	0.453389830508475	0
d3_Col_07_Row_8	3	0.562076749435666	2.16809358704837
d3_Col_07_Row_9	3	0.373913043478261	3.22497609179659
d3_Col_07_Row_10	3	0.469325153374233	0
d3_Col_07_Row_11	3	0.483082706766917	0
d3_Col_07_Row_12	3	0.497596153846154	0
d3_Col_07_Row_13	3	0.609756097560976	0
d3_Col_07_Row_14	3	0.341137123745819	3.59004058545636
d3_Col_07_Row_15	3	0.582159624413146	0
d3_Col_07_Row_16	3	0.461538461538462	3.0750534305909
d3_Col_07_Row_17	3	0.582116788321168	1.82462359695765
d3_Col_07_Row_18	3	0.561224489795918	3.30066870440861
d3_Col_07_Row_19	3	0.503649635036496	0
d3_Col_07_Row_20	3	0.388625592417062	3.62211896531886
d3_Col_07_Row_21	3	0.404624277456647	3.51066774300647
d3_Col_07_Row_22	3	0.466786355475763	1.82229454239518
d3_Col_07_Row_23	3	0.570212765957447	2.1897676770433
d3_Col_07_Row_24	3	0.486238532110092	1.91003199760826
d3_Col_07_Row_25	3	0.486486486486487	0
d3_Col_07_Row_26	3	0.578587699316629	2.41857437167901
d3_Col_07_Row_27	3	0.691075514874142	2.97024523647574
d3_Col_07_Row_28	3	0.541025641025641	3.66765490336181
d3_Col_07_Row_29	3	0.612994350282486	3.12875005940943
d3_Col_07_Row_30	3	0.395189003436426	0
d3_Col_07_Row_31	3	0.470588235294118	0
d3_Col_07_Row_32	3	0.402277039848197	3.19400747485426
d3_Col_07_Row_33	3	0.850282485875706	2.90619527673515
d3_Col_07_Row_34	3	0.532544378698225	0
d3_Col_07_Row_35	3	0.794666666666667	3.49773882729007
d3_Col_07_Row_36	3	0.853868194842407	2.41004388434722
d3_Col_07_Row_37	3	0.50996015936255	3.0628124956522
d3_Col_07_Row_38	3	0.888888888888889	0
d3_Col_07_Row_39	3	0.460884353741497	0
d3_Col_07_Row_40	3	0.355932203389831	0
d3_Col_08_Row_1	3	0.481012658227848	2.41202577301683
d3_Col_08_Row_2	3	0.5	3.73056782704422
d3_Col_08_Row_3	3	0.713178294573643	3.73577210946985
d3_Col_08_Row_4	3	0.704761904761905	3.96520635005269
d3_Col_08_Row_5	3	0.8	4.14269877164579
d3_Col_08_Row_6	3	0.380952380952381	0
d3_Col_08_Row_7	3	0.80709534368071	2.75257029388854
d3_Col_08_Row_8	3	0.747058823529412	3.21282712271854
d3_Col_08_Row_9	3	0.302713987473904	3.32062831764895
d3_Col_08_Row_10	3	0.708683473389356	2.85546466737709
d3_Col_08_Row_11	3	0.676691729323308	3.8571730908642
d3_Col_08_Row_12	3	0.571428571428571	3.45176407783762
d3_Col_08_Row_13	3	0.736842105263158	0
d3_Col_08_Row_14	3	0.451282051282051	0
d3_Col_08_Row_15	3	0.784810126582278	0
d3_Col_08_Row_16	3	0.425474254742547	3.33722417916791
d3_Col_08_Row_17	3	0.591397849462366	3.78757883520095
d3_Col_08_Row_18	3	0.584468664850136	0
d3_Col_08_Row_19	3	0.546165884194053	0
d3_Col_08_Row_20	3	0.586206896551724	0
d3_Col_08_Row_21	3	0.541850220264317	3.03736250299759
d3_Col_08_Row_22	3	0.63182527301092	2.93312602053995
d3_Col_08_Row_23	3	0.496567505720824	3.80779390442722
d3_Col_08_Row_24	3	0.333333333333333	0
d3_Col_08_Row_25	3	0.510204081632653	0
d3_Col_08_Row_26	3	0.482758620689655	0
d3_Col_08_Row_27	3	0.538714991762768	0
d3_Col_08_Row_28	3	0.596837944664032	0
d3_Col_08_Row_29	3	0.5	0
d3_Col_08_Row_30	3	0.381818181818182	0
d3_Col_08_Row_31	3	0.356589147286822	3.59442272721057
d3_Col_08_Row_32	3	0.380952380952381	2.93604550040453
d3_Col_08_Row_33	3	0.799054373522459	2.419007716994
d3_Col_08_Row_34	3	0.338862559241706	2.70612454815185
d3_Col_08_Row_35	3	0.787139689578714	3.19801488806581
d3_Col_08_Row_36	3	0.5	3.15396765563552
d3_Col_08_Row_37	3	0.666666666666667	0
d3_Col_08_Row_38	3	0.455399061032864	3.2502107402848
d3_Col_08_Row_39	3	0.557471264367816	0
d3_Col_08_Row_40	3	0.706666666666667	2.95654039424629
d3_Col_09_Row_1	3	0.534267912772586	3.29615088879859
d3_Col_09_Row_2	3	0.442857142857143	0
d3_Col_09_Row_3	3	0.5	0
d3_Col_09_Row_4	3	0.527093596059113	3.06281796123092
d3_Col_09_Row_5	3	0.881856540084388	0
d3_Col_09_Row_6	3	0.619047619047619	0
d3_Col_09_Row_7	3	0.397368421052632	3.40311505915575
d3_Col_09_Row_8	3	0.251851851851852	0
d3_Col_09_Row_9	3	0.54093567251462	1.70850794181892
d3_Col_09_Row_10	3	0.391891891891892	2.61749302936987
d3_Col_09_Row_11	3	0.423791821561338	2.77303325227808
d3_Col_09_Row_12	3	0.305555555555556	2.74550852225019
d3_Col_09_Row_13	3	0.391385767790262	3.20653781545029
d3_Col_09_Row_14	3	0.226519337016575	3.11242349985214
d3_Col_09_Row_15	3	0.536776212832551	3.65442425653358
d3_Col_09_Row_16	3	0.552631578947368	3.63505334202333
d3_Col_09_Row_17	3	0.536585365853659	3.35078927613299
d3_Col_09_Row_18	3	0.286713286713287	3.49038189615724
d3_Col_09_Row_19	3	0.575757575757576	0
d3_Col_09_Row_20	3	0.574750830564784	3.47930507979471
d3_Col_09_Row_21	3	0.573170731707317	3.2520551098317
d3_Col_09_Row_22	3	0.728991596638655	3.03646644869636
d3_Col_09_Row_23	3	0.511363636363636	1.85531549226118
d3_Col_09_Row_24	3	0.373310810810811	0
d3_Col_09_Row_25	3	0.469714285714286	0
d3_Col_09_Row_26	3	0.515815085158151	2.89853471252915
d3_Col_09_Row_27	3	0.334346504559271	0
d3_Col_09_Row_28	3	0.294755877034358	3.74975410850058
d3_Col_09_Row_29	3	0.460992907801418	4.01827335574296
d3_Col_09_Row_30	3	0.736180904522613	1.72991436527748
d3_Col_09_Row_31	3	0.375	2.93776287355059
d3_Col_09_Row_32	3	0.514629948364888	0
d3_Col_09_Row_33	3	0.521489971346705	0
d3_Col_09_Row_34	3	0.456521739130435	3.67594638175261
d3_Col_09_Row_35	3	0.439024390243902	1.70428335998907
d3_Col_09_Row_36	3	0.384615384615385	3.04087708519434
d3_Col_09_Row_37	3	0.258855585831063	3.12786435586618
d3_Col_09_Row_38	3	0.477941176470588	1.93664580584019
d3_Col_09_Row_39	3	0.681222707423581	2.60520946019981
d3_Col_09_Row_40	3	0.375	0
d3_Col_10_Row_1	3	0.65979381443299	0
d3_Col_10_Row_2	3	0.769633507853403	2.48014495965794
d3_Col_10_Row_3	3	0.383529411764706	3.46485481742321
d3_Col_10_Row_4	3	0.833333333333333	2.65138747338586
d3_Col_10_Row_5	3	0.634085213032581	3.00271143792384
d3_Col_10_Row_6	3	0.454545454545455	3.28926005101864
d3_Col_10_Row_7	3	0.454545454545455	0
d3_Col_10_Row_8	3	0.481481481481481	1.72245782261021
d3_Col_10_Row_9	3	0.645569620253165	2.83908185796113
d3_Col_10_Row_10	3	0.80952380952381	0
d3_Col_10_Row_11	3	0.612794612794613	0
d3_Col_10_Row_12	3	0.454787234042553	0
d3_Col_10_Row_13	3	0.555276381909548	3.16542595599406
d3_Col_10_Row_14	3	0.442067736185383	3.38743489331014
d3_Col_10_Row_15	3	0.472032742155525	2.42894799871151
d3_Col_10_Row_16	3	0.630630630630631	2.98702057341846
d3_Col_10_Row_17	3	0.420365535248042	3.1770833282301
d3_Col_10_Row_18	3	0.532608695652174	2.44381810380962
d3_Col_10_Row_19	3	0.56	0
d3_Col_10_Row_20	3	0.600418410041841	3.23736607127699
d3_Col_10_Row_21	3	0.674943566591422	2.3959053132349
d3_Col_10_Row_22	3	0.639240506329114	3.35405001290938
d3_Col_10_Row_23	3	0.403174603174603	3.85653926539397
d3_Col_10_Row_24	3	0.48692152917505	2.32667069361927
d3_Col_10_Row_25	3	0.54481546572935	2.05591158810983
d3_Col_10_Row_26	3	0.813819577735125	2.47679544411524
d3_Col_10_Row_27	3	0.399598393574297	2.59410500830562
d3_Col_10_Row_28	3	0.524350649350649	1.98636618017678
d3_Col_10_Row_29	3	0.400881057268722	3.61291389154562
d3_Col_10_Row_30	3	0.749367088607595	1.75628466413121
d3_Col_10_Row_31	3	0.744444444444444	2.93855358955506
d3_Col_10_Row_32	3	0.56701030927835	2.48317929520499
d3_Col_10_Row_33	3	0.575	2.4628932936478
d3_Col_10_Row_34	3	0.51067615658363	0
d3_Col_10_Row_35	3	0.6	0
d3_Col_10_Row_36	3	0.551282051282051	2.52259494043199
d3_Col_10_Row_37	3	0.456090651558074	0
d3_Col_10_Row_38	3	0.580441640378549	3.548596159774
d3_Col_10_Row_39	3	0.279329608938547	2.97892229097547
d4_Col_01_Row_1	4	0.439601494396015	2.856871424519
d4_Col_01_Row_2	4	0.463675213675214	0
d4_Col_01_Row_3	4	0.418235877106046	2.99955666297354
d4_Col_01_Row_4	4	0.417322834645669	2.07792036885124
d4_Col_01_Row_5	4	0.534818941504178	0
d4_Col_01_Row_6	4	0.25	2.59450923847703
d4_Col_01_Row_7	4	0.325622775800712	2.91895353531488
d4_Col_01_Row_8	4	0.508771929824561	0
d4_Col_01_Row_9	4	0.520743919885551	2.11179570903933
d4_Col_01_Row_10	4	0.17921146953405	3.27865849668617
d4_Col_01_Row_11	4	0.253125	3.17551354938518
d4_Col_01_Row_12	4	0.446296296296296	2.21296956711127
d4_Col_01_Row_13	4	0.502698535080956	0
d4_Col_01_Row_14	4	0.591040462427746	0
d4_Col_01_Row_15	4	0.252604166666667	2.52519118520118
d4_Col_01_Row_16	4	0.88865096359743	2.69288171759423
d4_Col_01_Row_17	4	0.804511278195489	2.8078999629817
d4_Col_01_Row_18	4	0.295652173913043	0
d4_Col_01_Row_19	4	0.492307692307692	0
d4_Col_01_Row_20	4	0.4375	0
d4_Col_01_Row_21	4	0.125	0
d4_Col_01_Row_22	4	0.764705882352941	0
d4_Col_01_Row_23	4	0.583333333333333	0
d4_Col_01_Row_24	4	0.546468401486989	0
d4_Col_01_Row_25	4	0.493601462522852	0
d4_Col_01_Row_26	4	0.276150627615063	3.22567700218363
d4_Col_01_Row_27	4	0.477438136826783	3.12579760753791
d4_Col_01_Row_28	4	0.424914675767918	3.29787801683141
d4_Col_01_Row_29	4	0.314102564102564	2.67058826934695
d4_Col_01_Row_30	4	0.461538461538462	3.72385007255826
d4_Col_01_Row_31	4	0.842026825633383	3.02080077796461
d4_Col_01_Row_32	4	0.702702702702703	3.28368613892809
d4_Col_01_Row_33	4	0.539375928677563	0
d4_Col_01_Row_34	4	0.834770114942529	3.2520551098317
d4_Col_01_Row_35	4	0.555323590814196	2.47473121463511
d4_Col_01_Row_36	4	0.33452380952381	2.80872138313862
d4_Col_01_Row_37	4	0.474903474903475	0
d4_Col_01_Row_38	4	0.873399715504979	2.73079330805737
d4_Col_01_Row_39	4	0.4959630911188	0
d4_Col_01_Row_40	4	0.922535211267606	2.09539105870478
d4_Col_02_Row_1	4	0.637152777777778	0
d4_Col_02_Row_2	4	0.467320261437909	0
d4_Col_02_Row_3	4	0.285714285714286	0
d4_Col_02_Row_4	4	0.81993006993007	2.63030624117777
d4_Col_02_Row_5	4	0.691176470588235	2.44791079610101
d4_Col_02_Row_6	4	0.247572815533981	2.89964593615789
d4_Col_02_Row_7	4	0.270588235294118	3.09970515993541
d4_Col_02_Row_8	4	0.416382252559727	2.77760040884845
d4_Col_02_Row_9	4	0.482142857142857	2.62958294385987
d4_Col_02_Row_10	4	0.756048387096774	3.01345368093668
d4_Col_02_Row_11	4	0.298872180451128	2.93367049940039
d4_Col_02_Row_12	4	0.518633540372671	0
d4_Col_02_Row_13	4	0.444790046656299	0
d4_Col_02_Row_14	4	0.511111111111111	0
d4_Col_02_Row_15	4	0.469135802469136	0
d4_Col_02_Row_16	4	0.4	0
d4_Col_02_Row_17	4	0.490956072351421	0
d4_Col_02_Row_18	4	0.407407407407407	0
d4_Col_02_Row_19	4	0.421052631578947	0
d4_Col_02_Row_20	4	0.514084507042254	0
d4_Col_02_Row_21	4	0.780821917808219	0
d4_Col_02_Row_22	4	0.431372549019608	2.43779037392924
d4_Col_02_Row_23	4	0.358024691358025	2.99586443315642
d4_Col_02_Row_24	4	0.448877805486284	2.42892319754797
d4_Col_02_Row_25	4	0.648148148148148	0
d4_Col_02_Row_26	4	0.62291169451074	0
d4_Col_02_Row_27	4	0.3125	3.11780670238269
d4_Col_02_Row_28	4	0.849162011173184	3.08394572369407
d4_Col_02_Row_29	4	0.47239263803681	0
d4_Col_02_Row_30	4	0.644230769230769	0
d4_Col_02_Row_31	4	0.560810810810811	0
d4_Col_02_Row_32	4	0.571933962264151	0
d4_Col_02_Row_33	4	0.253793103448276	2.87254897851884
d4_Col_02_Row_34	4	0.352750809061489	2.92472659686357
d4_Col_02_Row_35	4	0.502471169686985	0
d4_Col_02_Row_36	4	0.396017699115044	2.6538495002946
d4_Col_02_Row_37	4	0.793950850661626	2.51027592655746
d4_Col_02_Row_38	4	0.528888888888889	0
d4_Col_02_Row_39	4	0.213780918727915	2.24449260979916
d4_Col_02_Row_40	4	0.523076923076923	0
d4_Col_03_Row_1	4	0.488636363636364	0
d4_Col_03_Row_2	4	0.186186186186186	3.35015150088148
d4_Col_03_Row_3	4	0.448275862068966	3.24999310673682
d4_Col_03_Row_4	4	0.541009463722397	0
d4_Col_03_Row_5	4	0.454545454545455	0
d4_Col_03_Row_6	4	0.111455108359133	2.9177398083376
d4_Col_03_Row_7	4	0.267857142857143	0
d4_Col_03_Row_8	4	0.895470383275261	2.97595717117988
d4_Col_03_Row_9	4	0.564606741573034	0
d4_Col_03_Row_10	4	0.428571428571429	0
d4_Col_03_Row_11	4	0.510869565217391	0
d4_Col_03_Row_12	4	0.260032102728732	2.99531593649344
d4_Col_03_Row_13	4	0.416666666666667	0
d4_Col_03_Row_14	4	0.274545454545455	2.59206270072911
d4_Col_03_Row_15	4	0.558823529411765	2.33344770677616
d4_Col_03_Row_16	4	0.786858974358974	3.29917810419588
d4_Col_03_Row_17	4	0.489988221436985	1.91196504750944
d4_Col_03_Row_18	4	0.919597989949749	0
d4_Col_03_Row_19	4	0.25	3.43816307946398
d4_Col_03_Row_20	4	0.515021459227468	0
d4_Col_03_Row_21	4	0.461538461538462	0
d4_Col_03_Row_22	4	0.310225303292894	3.21668999339046
d4_Col_03_Row_23	4	0.541538461538462	0
d4_Col_03_Row_24	4	0.434782608695652	3.05639270209721
d4_Col_03_Row_25	4	0.873333333333333	3.08382685304993
d4_Col_03_Row_26	4	0.418367346938776	1.85463515035155
d4_Col_03_Row_27	4	0.287003610108303	2.93658005573227
d4_Col_03_Row_28	4	0.923758865248227	2.39862448699862
d4_Col_03_Row_29	4	0.489864864864865	0
d4_Col_03_Row_30	4	0.935309973045822	2.67543957260448
d4_Col_03_Row_31	4	0.480869565217391	0
d4_Col_03_Row_32	4	0.511348464619493	0
d4_Col_03_Row_33	4	0.625	0
d4_Col_03_Row_34	4	0.223908918406072	3.18969350383215
d4_Col_03_Row_35	4	0.131696428571429	2.6774381472268
d4_Col_03_Row_36	4	0.502574665293512	0
d4_Col_03_Row_37	4	0.421052631578947	0
d4_Col_03_Row_38	4	0.483870967741935	0
d4_Col_03_Row_39	4	0.36283185840708	0
d4_Col_03_Row_40	4	0.213286713286713	3.09566682993766
d4_Col_04_Row_1	4	0.363636363636364	0
d4_Col_04_Row_2	4	0.476730987514188	0
d4_Col_04_Row_3	4	0.948919449901768	2.55289780845443
d4_Col_04_Row_4	4	0.205357142857143	3.12953361039155
d4_Col_04_Row_5	4	0.878934624697337	3.11739126962748
d4_Col_04_Row_6	4	0.849112426035503	3.28081339441002
d4_Col_04_Row_7	4	0.816326530612245	3.19733112425616
d4_Col_04_Row_8	4	0.526315789473684	0
d4_Col_04_Row_9	4	0.464594127806563	2.26412523521329
d4_Col_04_Row_10	4	0.459242250287026	0
d4_Col_04_Row_11	4	0.461538461538462	0
d4_Col_04_Row_12	4	0.7	0
d4_Col_04_Row_13	4	0.716934487021014	0
d4_Col_04_Row_14	4	0.815068493150685	2.70112020677769
d4_Col_04_Row_15	4	0.729760547320411	2.88948236944329
d4_Col_04_Row_16	4	0.538253825382538	0
d4_Col_04_Row_17	4	0.184149184149184	3.33771160575155
d4_Col_04_Row_18	4	0.81687898089172	2.54520752480065
d4_Col_04_Row_19	4	0.320754716981132	2.37294443826043
d4_Col_04_Row_20	4	0.496221662468514	0
d4_Col_04_Row_21	4	0.862212943632568	1.60666032100236
d4_Col_04_Row_22	4	0.710526315789474	0
d4_Col_04_Row_23	4	0.727272727272727	3.06840504840422
d4_Col_04_Row_24	4	0.82039911308204	3.15705202987518
d4_Col_04_Row_25	4	0.218500797448166	2.54317836262232
d4_Col_04_Row_26	4	0.773333333333333	0
d4_Col_04_Row_27	4	0.601295097132285	1.46914957891277
d4_Col_04_Row_28	4	0.724719101123595	3.55709828561402
d4_Col_04_Row_29	4	0.481099656357388	0
d4_Col_04_Row_30	4	0.269430051813472	3.19029553943417
d4_Col_04_Row_31	4	0.69811320754717	0
d4_Col_04_Row_32	4	0.877245508982036	3.02025219722918
d4_Col_04_Row_33	4	0.85	3.07608536816957
d4_Col_04_Row_34	4	0.567760342368046	0
d4_Col_04_Row_35	4	0.472222222222222	0
d4_Col_04_Row_36	4	0.575547866205306	0
d4_Col_04_Row_37	4	0.642857142857143	0
d4_Col_04_Row_38	4	0.789189189189189	0
d4_Col_04_Row_39	4	0.428571428571429	0
d4_Col_04_Row_40	4	0.429299363057325	0
d4_Col_05_Row_1	4	0.740506329113924	2.83278624307871
d4_Col_05_Row_2	4	0.535889872173058	0
d4_Col_05_Row_3	4	0.197612732095491	3.18108884134365
d4_Col_05_Row_4	4	0.345454545454545	0
d4_Col_05_Row_5	4	0.370535714285714	3.14171185305238
d4_Col_05_Row_6	4	0.367469879518072	3.54900100693036
d4_Col_05_Row_7	4	0.472222222222222	2.54791330816776
d4_Col_05_Row_8	4	0.309954751131222	3.49056329986714
d4_Col_05_Row_9	4	0.242857142857143	3.12403416989704
d4_Col_05_Row_10	4	0.447129909365559	0
d4_Col_05_Row_11	4	0.262699564586357	3.32559318096755
d4_Col_05_Row_12	4	0.287054409005629	3.51066468509686
d4_Col_05_Row_13	4	0.772048846675712	3.17252953436931
d4_Col_05_Row_14	4	0.558823529411765	3.27289385480577
d4_Col_05_Row_15	4	0.603715170278638	0
d4_Col_05_Row_16	4	0.76969696969697	3.05246142862996
d4_Col_05_Row_17	4	0.235294117647059	2.4891929453899
d4_Col_05_Row_18	4	0.817843866171004	2.79657433321043
d4_Col_05_Row_19	4	0.6	3.36269871340348
d4_Col_05_Row_20	4	0.68	3.21493500385555
d4_Col_05_Row_21	4	0.475425330812854	0
d4_Col_05_Row_22	4	0.403607666290868	3.72102891749126
d4_Col_05_Row_23	4	0.65166908563135	3.55833770277744
d4_Col_05_Row_24	4	0.253493013972056	2.89618532732423
d4_Col_05_Row_25	4	0.406106870229008	0
d4_Col_05_Row_26	4	0.696315120711563	1.55128549822404
d4_Col_05_Row_27	4	0.727272727272727	0
d4_Col_05_Row_28	4	0.378091872791519	3.49380676648495
d4_Col_05_Row_29	4	0.479553903345725	3.44045461227275
d4_Col_05_Row_30	4	0.658415841584158	1.9125709383816
d4_Col_05_Row_31	4	0.275229357798165	3.56797269318379
d4_Col_05_Row_32	4	0.352320675105485	3.245435996633
d4_Col_05_Row_33	4	0.788557213930348	3.06537061521179
d4_Col_05_Row_34	4	0.304044630404463	3.68059900230214
d4_Col_05_Row_35	4	0.463565891472868	0
d4_Col_05_Row_36	4	0.900634249471459	3.07220342794907
d4_Col_05_Row_37	4	0.823529411764706	3.61808760978517
d4_Col_05_Row_38	4	0.915322580645161	2.21324051902091
d4_Col_05_Row_39	4	0.758620689655172	0
d4_Col_05_Row_40	4	0.679425837320574	2.74965270814508
d4_Col_06_Row_1	4	0.508351488743646	0
d4_Col_06_Row_2	4	0.639240506329114	0
d4_Col_06_Row_3	4	0.5	0
d4_Col_06_Row_4	4	0.496356275303644	0
d4_Col_06_Row_5	4	0.636075949367089	0
d4_Col_06_Row_6	4	0.283400809716599	3.03167821978301
d4_Col_06_Row_7	4	0.18801652892562	3.05099634354364
d4_Col_06_Row_8	4	0.890295358649789	2.40571774443456
d4_Col_06_Row_9	4	0.543103448275862	3.33393870914113
d4_Col_06_Row_10	4	0.466101694915254	0
d4_Col_06_Row_11	4	0.811688311688312	2.759790698228
d4_Col_06_Row_12	4	0.802173913043478	1.9504924559231
d4_Col_06_Row_13	4	0.284013605442177	3.35737535373532
d4_Col_06_Row_14	4	0.770206022187005	2.32275160821522
d4_Col_06_Row_15	4	0.495294117647059	0
d4_Col_06_Row_16	4	0.785815602836879	3.26307332659159
d4_Col_06_Row_17	4	0.867256637168142	2.79343794772868
d4_Col_06_Row_18	4	0.636363636363636	3.23421247654494
d4_Col_06_Row_19	4	0.502958579881657	0
d4_Col_06_Row_20	4	0.531297709923664	0
d4_Col_06_Row_21	4	0.235449735449735	2.97881596336634
d4_Col_06_Row_22	4	0.717903930131004	3.17036624333136
d4_Col_06_Row_23	4	0.492957746478873	0
d4_Col_06_Row_24	4	0.327543424317618	2.92856889366451
d4_Col_06_Row_25	4	0.837837837837838	3.33491480479056
d4_Col_06_Row_26	4	0.470767356881851	2.83688873626234
d4_Col_06_Row_27	4	0.540540540540541	2.71911504166328
d4_Col_06_Row_28	4	0.614035087719298	3.62889208301577
d4_Col_06_Row_29	4	0.830313014827018	2.60909255077047
d4_Col_06_Row_30	4	0.319047619047619	3.7738857801403
d4_Col_06_Row_31	4	0.24007561436673	3.29820996599016
d4_Col_06_Row_32	4	0.454976303317536	0
d4_Col_06_Row_33	4	0.265536723163842	3.55161194695349
d4_Col_06_Row_34	4	0.872458410351202	3.19865893670862
d4_Col_06_Row_35	4	0.120147874306839	2.78151101480812
d4_Col_06_Row_36	4	0.524752475247525	3.86861285724592
d4_Col_06_Row_37	4	0.883663366336634	1.62374052053521
d4_Col_06_Row_38	4	0.159677419354839	3.03111282533171
d4_Col_06_Row_39	4	0.6	3.12238081698756
d4_Col_06_Row_40	4	0.664835164835165	2.21126835462227
d4_Col_07_Row_1	4	0.226869455006337	3.18662165032865
d4_Col_07_Row_2	4	0.504728132387707	3.19725349198328
d4_Col_07_Row_3	4	0.886627906976744	0
d4_Col_07_Row_4	4	0.459420289855072	0
d4_Col_07_Row_5	4	0.230188679245283	1.63088469581956
d4_Col_07_Row_6	4	0.346921075455334	3.05563714028922
d4_Col_07_Row_7	4	0.71977240398293	0
d4_Col_07_Row_8	4	0.735294117647059	3.78522737040758
d4_Col_07_Row_9	4	0.509803921568627	3.37693307499045
d4_Col_07_Row_10	4	0.47242206235012	0
d4_Col_07_Row_11	4	0.396428571428571	0
d4_Col_07_Row_12	4	0.384615384615385	3.26357472608821
d4_Col_07_Row_13	4	0.789868667917448	2.30469673691455
d4_Col_07_Row_14	4	0.846153846153846	3.24264877798711
d4_Col_07_Row_15	4	0.618348623853211	1.79196034817397
d4_Col_07_Row_16	4	0.429326287978864	0
d4_Col_07_Row_17	4	0.17741935483871	2.71773254075004
d4_Col_07_Row_18	4	0.502057613168724	0
d4_Col_07_Row_19	4	0.5	0
d4_Col_07_Row_20	4	0.56140350877193	0
d4_Col_07_Row_21	4	0.241435562805873	3.25067430275952
d4_Col_07_Row_22	4	0.668292682926829	4.3570521082069
d4_Col_07_Row_23	4	0.324149108589951	3.58996529963762
d4_Col_07_Row_24	4	0.555837563451777	1.99815285706782
d4_Col_07_Row_25	4	0.813559322033898	2.36141229511802
d4_Col_07_Row_26	4	0.559774964838256	1.64549834113116
d4_Col_07_Row_27	4	0.485380116959064	0
d4_Col_07_Row_28	4	0.551654964894684	0
d4_Col_07_Row_29	4	0.921487603305785	2.75662557969358
d4_Col_07_Row_30	4	0.285714285714286	3.04557002688257
d4_Col_07_Row_31	4	0.473581213307241	0
d4_Col_07_Row_32	4	0.42668863261944	1.72852428749313
d4_Col_07_Row_33	4	0.485470085470085	0
d4_Col_07_Row_34	4	0.386649874055416	3.23083695696859
d4_Col_07_Row_35	4	0.157099697885196	3.22125751800633
d4_Col_07_Row_36	4	0.372750642673522	1.7149368673734
d4_Col_07_Row_37	4	0.392156862745098	0
d4_Col_07_Row_38	4	0.334586466165414	0
d4_Col_07_Row_39	4	0.4375	0
d4_Col_07_Row_40	4	0.466101694915254	0
d4_Col_08_Row_1	4	0.523270440251572	2.39584406085076
d4_Col_08_Row_2	4	0.666666666666667	0
d4_Col_08_Row_3	4	0.358426966292135	3.35985024215526
d4_Col_08_Row_4	4	0.575	3.06461531380096
d4_Col_08_Row_5	4	0.654513888888889	3.07262223307947
d4_Col_08_Row_6	4	0.741747572815534	2.98885970220772
d4_Col_08_Row_7	4	0.72463768115942	0
d4_Col_08_Row_8	4	0.505747126436782	0
d4_Col_08_Row_9	4	0.865319865319865	0
d4_Col_08_Row_10	4	0.55	0
d4_Col_08_Row_11	4	0.589430894308943	0
d4_Col_08_Row_12	4	0.68	3.53514964513081
d4_Col_08_Row_13	4	0.73385518590998	2.92018140147544
d4_Col_08_Row_14	4	0.85609756097561	3.36754315945652
d4_Col_08_Row_15	4	0.537644787644788	1.47658298496782
d4_Col_08_Row_16	4	0.82962962962963	3.07272079687415
d4_Col_08_Row_17	4	0.527884615384615	3.57772015233965
d4_Col_08_Row_18	4	0.700729927007299	1.81064798049177
d4_Col_08_Row_19	4	0.44	2.86103421335783
d4_Col_08_Row_20	4	0.20863309352518	2.7927009214752
d4_Col_08_Row_21	4	0.783928571428571	3.11359990899315
d4_Col_08_Row_22	4	0.515342960288809	0
d4_Col_08_Row_23	4	0.534039334341906	2.19638842087311
d4_Col_08_Row_24	4	0.235593220338983	3.48571495370993
d4_Col_08_Row_25	4	0.279383429672447	3.40120297336291
d4_Col_08_Row_26	4	0.50863213811421	0
d4_Col_08_Row_27	4	0.625	0
d4_Col_08_Row_28	4	0.860215053763441	2.40222256064197
d4_Col_08_Row_29	4	0.337593184238552	2.74345121766965
d4_Col_08_Row_30	4	0.822368421052632	2.85623851963349
d4_Col_08_Row_31	4	0.327171903881701	0
d4_Col_08_Row_32	4	0.0684931506849315	0
d4_Col_08_Row_33	4	0.497214484679666	0
d4_Col_08_Row_34	4	0.867579908675799	1.6966026882236
d4_Col_08_Row_35	4	0.333333333333333	0
d4_Col_08_Row_36	4	0.52	0
d4_Col_08_Row_37	4	0.507731958762887	0
d4_Col_08_Row_38	4	0.783783783783784	2.75585185196232
d4_Col_08_Row_39	4	0.904494382022472	2.93942426186255
d4_Col_08_Row_40	4	0.571428571428571	0
d4_Col_09_Row_1	4	0.432432432432432	0
d4_Col_09_Row_2	4	0.312896405919662	2.4570167697204
d4_Col_09_Row_3	4	0.875776397515528	2.64081746221033
d4_Col_09_Row_4	4	0.510284035259549	0
d4_Col_09_Row_5	4	0.355555555555556	0
d4_Col_09_Row_6	4	0.520891364902507	0
d4_Col_09_Row_7	4	0.32	0
d4_Col_09_Row_8	4	0.528350515463918	0
d4_Col_09_Row_9	4	0.134426229508197	2.40868901965352
d4_Col_09_Row_10	4	0.483050847457627	0
d4_Col_09_Row_11	4	0.861538461538462	2.4645682557142
d4_Col_09_Row_12	4	0.541274817136886	1.82376624297868
d4_Col_09_Row_13	4	0.279334500875657	3.76217607390622
d4_Col_09_Row_14	4	0.363636363636364	3.39815769269434
d4_Col_09_Row_15	4	0.859459459459459	2.23471360814608
d4_Col_09_Row_16	4	0.846153846153846	2.95788255058831
d4_Col_09_Row_17	4	0.604166666666667	2.03895165950439
d4_Col_09_Row_18	4	0.503731343283582	1.98061340485217
d4_Col_09_Row_19	4	0.562109646079112	1.96573751088768
d4_Col_09_Row_20	4	0.537634408602151	0
d4_Col_09_Row_21	4	0.755716004813478	1.83247660690492
d4_Col_09_Row_22	4	0.589285714285714	2.70671864922013
d4_Col_09_Row_23	4	0.449101796407186	2.52110555682875
d4_Col_09_Row_24	4	0.172185430463576	0
d4_Col_09_Row_25	4	0.469298245614035	2.33581868858233
d4_Col_09_Row_26	4	0.254266211604096	3.36989540174896
d4_Col_09_Row_27	4	0.358208955223881	3.27448256342001
d4_Col_09_Row_28	4	0.655737704918033	0
d4_Col_09_Row_29	4	0.874785591766724	1.52559606784166
d4_Col_09_Row_30	4	0.216049382716049	2.52251277512534
d4_Col_09_Row_31	4	0.541176470588235	2.209319106687
d4_Col_09_Row_32	4	0.765957446808511	3.02635801004135
d4_Col_09_Row_33	4	0.495810055865922	1.64947889340265
d4_Col_09_Row_34	4	0.403254972875226	3.71342058995903
d4_Col_09_Row_35	4	0.662447257383966	0
d4_Col_09_Row_36	4	0.317683881064163	3.2343674746768
d4_Col_09_Row_37	4	0.276729559748428	2.95707205562508
d4_Col_09_Row_38	4	0.188654353562005	3.12536497755724
d4_Col_09_Row_39	4	0.666666666666667	0
d4_Col_09_Row_40	4	0.306194690265487	0
d4_Col_10_Row_1	4	1	0
d4_Col_10_Row_2	4	0.932307692307692	0
d4_Col_10_Row_3	4	0.93127147766323	3.00165059283614
d4_Col_10_Row_4	4	0.947089947089947	2.89186559551521
d4_Col_10_Row_5	4	0.355119825708061	0
d4_Col_10_Row_6	4	0.535087719298246	0
d4_Col_10_Row_7	4	0.498861047835991	0
d4_Col_10_Row_8	4	0.560606060606061	0
d4_Col_10_Row_9	4	0.790748898678414	0
d4_Col_10_Row_10	4	0.53448275862069	0
d4_Col_10_Row_11	4	0.27208480565371	2.13286476634538
d4_Col_10_Row_12	4	0.871985157699443	2.95314685479707
d4_Col_10_Row_13	4	0.69553450608931	2.67354936639948
d4_Col_10_Row_14	4	0.673469387755102	0
d4_Col_10_Row_15	4	0.491610738255034	0
d4_Col_10_Row_16	4	0.384347826086957	2.86920927594432
d4_Col_10_Row_17	4	0.467826086956522	1.47357878902132
d4_Col_10_Row_18	4	0.302272727272727	2.86209132606407
d4_Col_10_Row_19	4	0.55984555984556	1.97507788406054
d4_Col_10_Row_20	4	0.25434439178515	0
d4_Col_10_Row_21	4	0.340941512125535	2.89798401001885
d4_Col_10_Row_22	4	0.244708994708995	3.12231044018697
d4_Col_10_Row_23	4	0.538167938931298	3.67111178114179
d4_Col_10_Row_24	4	0.569465648854962	2.67324583774465
d4_Col_10_Row_25	4	0.452127659574468	0
d4_Col_10_Row_26	4	0.366559485530547	3.17231105989089
d4_Col_10_Row_27	4	0.807692307692308	0
d4_Col_10_Row_28	4	0.613682092555332	0
d4_Col_10_Row_29	4	0.509803921568627	2.4178217638957
d4_Col_10_Row_30	4	0.392857142857143	2.82961941237245
d4_Col_10_Row_31	4	0.655555555555556	0
d4_Col_10_Row_32	4	0.548913043478261	0
d4_Col_10_Row_33	4	0.673881673881674	2.72086330653649
d4_Col_10_Row_34	4	0.391364902506964	3.07608536816957
d4_Col_10_Row_35	4	0.860971524288107	2.63731193508052
d4_Col_10_Row_36	4	0.582496413199426	0
d4_Col_10_Row_37	4	0.274305555555556	3.17566123530764
d4_Col_10_Row_38	4	0.803333333333333	2.5131129801943
d4_Col_10_Row_39	4	0.81140350877193	2.31300414658838
d4_Col_10_Row_40	4	0.697916666666667	3.51741713598828
