# Supplementary material for: Integrated analysis of Xist upregulation and X-chromosome inactivation with single-cell and single-allele resolution
Source: Nat Commun. 2021 Jun 15;12:3638. doi: 10.1038/s41467-021-23643-6 (PMC8206119; doi:10.1038/s41467-021-23643-6)
Supplement: Supplementary file 9 — Source Data [file 41467_2021_23643_MOESM9_ESM.zip › SourceData/Figure_S1b.txt]

Cell ID	Sequencing Day	Variable	Value
d0_Col_01_Row_1	0	Library Size	149066
d0_Col_01_Row_2	0	Library Size	174039
d0_Col_01_Row_3	0	Library Size	43385
d0_Col_01_Row_4	0	Library Size	128002
d0_Col_01_Row_5	0	Library Size	98055
d0_Col_01_Row_6	0	Library Size	9933
d0_Col_01_Row_7	0	Library Size	69413
d0_Col_01_Row_8	0	Library Size	84204
d0_Col_01_Row_9	0	Library Size	128770
d0_Col_01_Row_10	0	Library Size	19423
d0_Col_01_Row_11	0	Library Size	133584
d0_Col_01_Row_12	0	Library Size	156013
d0_Col_01_Row_13	0	Library Size	44891
d0_Col_01_Row_14	0	Library Size	130076
d0_Col_01_Row_15	0	Library Size	122949
d0_Col_01_Row_16	0	Library Size	110819
d0_Col_01_Row_17	0	Library Size	177744
d0_Col_01_Row_18	0	Library Size	25286
d0_Col_01_Row_19	0	Library Size	135254
d0_Col_01_Row_20	0	Library Size	124079
d0_Col_01_Row_21	0	Library Size	71594
d0_Col_01_Row_22	0	Library Size	16709
d0_Col_01_Row_23	0	Library Size	186794
d0_Col_01_Row_24	0	Library Size	144428
d0_Col_01_Row_25	0	Library Size	113374
d0_Col_01_Row_26	0	Library Size	121055
d0_Col_01_Row_27	0	Library Size	128725
d0_Col_01_Row_28	0	Library Size	106491
d0_Col_01_Row_29	0	Library Size	41455
d0_Col_01_Row_30	0	Library Size	63592
d0_Col_01_Row_31	0	Library Size	87508
d0_Col_01_Row_32	0	Library Size	109188
d0_Col_01_Row_33	0	Library Size	8795
d0_Col_01_Row_34	0	Library Size	95814
d0_Col_01_Row_35	0	Library Size	139118
d0_Col_01_Row_36	0	Library Size	117581
d0_Col_01_Row_37	0	Library Size	18136
d0_Col_01_Row_38	0	Library Size	147006
d0_Col_01_Row_39	0	Library Size	108035
d0_Col_01_Row_40	0	Library Size	120682
d0_Col_02_Row_1	0	Library Size	154675
d0_Col_02_Row_2	0	Library Size	100853
d0_Col_02_Row_3	0	Library Size	109185
d0_Col_02_Row_4	0	Library Size	139386
d0_Col_02_Row_5	0	Library Size	10973
d0_Col_02_Row_6	0	Library Size	104914
d0_Col_02_Row_7	0	Library Size	59774
d0_Col_02_Row_8	0	Library Size	93651
d0_Col_02_Row_9	0	Library Size	11103
d0_Col_02_Row_10	0	Library Size	97450
d0_Col_02_Row_11	0	Library Size	88743
d0_Col_02_Row_12	0	Library Size	125056
d0_Col_02_Row_13	0	Library Size	23197
d0_Col_02_Row_14	0	Library Size	8027
d0_Col_02_Row_15	0	Library Size	150499
d0_Col_02_Row_16	0	Library Size	7490
d0_Col_02_Row_17	0	Library Size	104606
d0_Col_02_Row_18	0	Library Size	107923
d0_Col_02_Row_19	0	Library Size	10081
d0_Col_02_Row_20	0	Library Size	8556
d0_Col_02_Row_21	0	Library Size	179032
d0_Col_02_Row_22	0	Library Size	116091
d0_Col_02_Row_23	0	Library Size	8918
d0_Col_02_Row_24	0	Library Size	4802
d0_Col_02_Row_25	0	Library Size	102484
d0_Col_02_Row_26	0	Library Size	10999
d0_Col_02_Row_27	0	Library Size	114793
d0_Col_02_Row_28	0	Library Size	82674
d0_Col_02_Row_29	0	Library Size	4402
d0_Col_02_Row_30	0	Library Size	81474
d0_Col_02_Row_31	0	Library Size	106063
d0_Col_02_Row_32	0	Library Size	117473
d0_Col_02_Row_33	0	Library Size	128405
d0_Col_02_Row_34	0	Library Size	133155
d0_Col_02_Row_35	0	Library Size	106311
d0_Col_02_Row_36	0	Library Size	147300
d0_Col_02_Row_37	0	Library Size	91209
d0_Col_02_Row_38	0	Library Size	127453
d0_Col_02_Row_39	0	Library Size	96726
d0_Col_02_Row_40	0	Library Size	3978
d0_Col_03_Row_1	0	Library Size	204252
d0_Col_03_Row_2	0	Library Size	175613
d0_Col_03_Row_3	0	Library Size	176144
d0_Col_03_Row_4	0	Library Size	193453
d0_Col_03_Row_5	0	Library Size	87902
d0_Col_03_Row_6	0	Library Size	12772
d0_Col_03_Row_7	0	Library Size	154217
d0_Col_03_Row_8	0	Library Size	177994
d0_Col_03_Row_9	0	Library Size	187935
d0_Col_03_Row_10	0	Library Size	179556
d0_Col_03_Row_11	0	Library Size	182795
d0_Col_03_Row_12	0	Library Size	133629
d0_Col_03_Row_13	0	Library Size	184673
d0_Col_03_Row_14	0	Library Size	128275
d0_Col_03_Row_15	0	Library Size	14437
d0_Col_03_Row_16	0	Library Size	165010
d0_Col_03_Row_17	0	Library Size	190144
d0_Col_03_Row_18	0	Library Size	202094
d0_Col_03_Row_19	0	Library Size	148491
d0_Col_03_Row_20	0	Library Size	233654
d0_Col_03_Row_21	0	Library Size	145991
d0_Col_03_Row_22	0	Library Size	152845
d0_Col_03_Row_23	0	Library Size	159576
d0_Col_03_Row_24	0	Library Size	157778
d0_Col_03_Row_25	0	Library Size	116181
d0_Col_03_Row_26	0	Library Size	16559
d0_Col_03_Row_27	0	Library Size	146834
d0_Col_03_Row_28	0	Library Size	131395
d0_Col_03_Row_29	0	Library Size	14624
d0_Col_03_Row_30	0	Library Size	135064
d0_Col_03_Row_31	0	Library Size	174102
d0_Col_03_Row_32	0	Library Size	170737
d0_Col_03_Row_33	0	Library Size	199367
d0_Col_03_Row_34	0	Library Size	179724
d0_Col_03_Row_35	0	Library Size	97506
d0_Col_03_Row_36	0	Library Size	179576
d0_Col_03_Row_37	0	Library Size	8884
d0_Col_03_Row_38	0	Library Size	242255
d0_Col_03_Row_39	0	Library Size	193311
d0_Col_03_Row_40	0	Library Size	148106
d0_Col_04_Row_1	0	Library Size	7432
d0_Col_04_Row_2	0	Library Size	141354
d0_Col_04_Row_3	0	Library Size	156892
d0_Col_04_Row_4	0	Library Size	11288
d0_Col_04_Row_5	0	Library Size	62975
d0_Col_04_Row_6	0	Library Size	151802
d0_Col_04_Row_7	0	Library Size	19836
d0_Col_04_Row_8	0	Library Size	9768
d0_Col_04_Row_9	0	Library Size	198284
d0_Col_04_Row_10	0	Library Size	183208
d0_Col_04_Row_11	0	Library Size	21722
d0_Col_04_Row_12	0	Library Size	189228
d0_Col_04_Row_13	0	Library Size	49734
d0_Col_04_Row_14	0	Library Size	150907
d0_Col_04_Row_15	0	Library Size	211673
d0_Col_04_Row_16	0	Library Size	103462
d0_Col_04_Row_17	0	Library Size	145803
d0_Col_04_Row_18	0	Library Size	98944
d0_Col_04_Row_19	0	Library Size	118739
d0_Col_04_Row_20	0	Library Size	7724
d0_Col_04_Row_21	0	Library Size	105900
d0_Col_04_Row_22	0	Library Size	134301
d0_Col_04_Row_23	0	Library Size	152915
d0_Col_04_Row_24	0	Library Size	129482
d0_Col_04_Row_25	0	Library Size	10310
d0_Col_04_Row_26	0	Library Size	93642
d0_Col_04_Row_27	0	Library Size	130156
d0_Col_04_Row_28	0	Library Size	149412
d0_Col_04_Row_29	0	Library Size	11593
d0_Col_04_Row_30	0	Library Size	6106
d0_Col_04_Row_31	0	Library Size	13112
d0_Col_04_Row_32	0	Library Size	186118
d0_Col_04_Row_33	0	Library Size	179355
d0_Col_04_Row_34	0	Library Size	159416
d0_Col_04_Row_35	0	Library Size	137253
d0_Col_04_Row_36	0	Library Size	25289
d0_Col_04_Row_37	0	Library Size	197487
d0_Col_04_Row_38	0	Library Size	193896
d0_Col_04_Row_39	0	Library Size	163045
d0_Col_04_Row_40	0	Library Size	137968
d0_Col_05_Row_1	0	Library Size	167036
d0_Col_05_Row_2	0	Library Size	109897
d0_Col_05_Row_3	0	Library Size	154015
d0_Col_05_Row_4	0	Library Size	153161
d0_Col_05_Row_5	0	Library Size	110429
d0_Col_05_Row_6	0	Library Size	67129
d0_Col_05_Row_7	0	Library Size	91200
d0_Col_05_Row_8	0	Library Size	7342
d0_Col_05_Row_9	0	Library Size	138079
d0_Col_05_Row_10	0	Library Size	141374
d0_Col_05_Row_11	0	Library Size	151891
d0_Col_05_Row_12	0	Library Size	197893
d0_Col_05_Row_13	0	Library Size	131405
d0_Col_05_Row_14	0	Library Size	117724
d0_Col_05_Row_15	0	Library Size	149677
d0_Col_05_Row_16	0	Library Size	190789
d0_Col_05_Row_17	0	Library Size	248225
d0_Col_05_Row_18	0	Library Size	91884
d0_Col_05_Row_19	0	Library Size	155931
d0_Col_05_Row_20	0	Library Size	92895
d0_Col_05_Row_21	0	Library Size	184313
d0_Col_05_Row_22	0	Library Size	142014
d0_Col_05_Row_23	0	Library Size	145642
d0_Col_05_Row_24	0	Library Size	123573
d0_Col_05_Row_25	0	Library Size	81149
d0_Col_05_Row_26	0	Library Size	193783
d0_Col_05_Row_27	0	Library Size	96002
d0_Col_05_Row_28	0	Library Size	176632
d0_Col_05_Row_29	0	Library Size	66474
d0_Col_05_Row_30	0	Library Size	166344
d0_Col_05_Row_31	0	Library Size	116373
d0_Col_05_Row_32	0	Library Size	89408
d0_Col_05_Row_33	0	Library Size	228734
d0_Col_05_Row_34	0	Library Size	142013
d0_Col_05_Row_35	0	Library Size	145838
d0_Col_05_Row_36	0	Library Size	16610
d0_Col_05_Row_37	0	Library Size	139160
d0_Col_05_Row_38	0	Library Size	164758
d0_Col_05_Row_39	0	Library Size	9004
d0_Col_05_Row_40	0	Library Size	166951
d0_Col_06_Row_1	0	Library Size	124494
d0_Col_06_Row_2	0	Library Size	138776
d0_Col_06_Row_3	0	Library Size	8162
d0_Col_06_Row_4	0	Library Size	144557
d0_Col_06_Row_5	0	Library Size	92419
d0_Col_06_Row_6	0	Library Size	90797
d0_Col_06_Row_7	0	Library Size	69233
d0_Col_06_Row_8	0	Library Size	122401
d0_Col_06_Row_9	0	Library Size	119201
d0_Col_06_Row_10	0	Library Size	165227
d0_Col_06_Row_11	0	Library Size	157031
d0_Col_06_Row_12	0	Library Size	120830
d0_Col_06_Row_13	0	Library Size	140167
d0_Col_06_Row_14	0	Library Size	134568
d0_Col_06_Row_15	0	Library Size	152972
d0_Col_06_Row_16	0	Library Size	13154
d0_Col_06_Row_17	0	Library Size	117932
d0_Col_06_Row_18	0	Library Size	179881
d0_Col_06_Row_19	0	Library Size	11690
d0_Col_06_Row_20	0	Library Size	7010
d0_Col_06_Row_21	0	Library Size	121015
d0_Col_06_Row_22	0	Library Size	136400
d0_Col_06_Row_23	0	Library Size	159572
d0_Col_06_Row_24	0	Library Size	94216
d0_Col_06_Row_25	0	Library Size	113260
d0_Col_06_Row_26	0	Library Size	151192
d0_Col_06_Row_27	0	Library Size	151601
d0_Col_06_Row_28	0	Library Size	11130
d0_Col_06_Row_29	0	Library Size	84195
d0_Col_06_Row_30	0	Library Size	93213
d0_Col_06_Row_31	0	Library Size	112604
d0_Col_06_Row_32	0	Library Size	16731
d0_Col_06_Row_33	0	Library Size	94576
d0_Col_06_Row_34	0	Library Size	166367
d0_Col_06_Row_35	0	Library Size	149216
d0_Col_06_Row_36	0	Library Size	145792
d0_Col_06_Row_37	0	Library Size	149383
d0_Col_06_Row_38	0	Library Size	130821
d0_Col_06_Row_39	0	Library Size	140663
d0_Col_06_Row_40	0	Library Size	144226
d0_Col_07_Row_1	0	Library Size	138215
d0_Col_07_Row_2	0	Library Size	208660
d0_Col_07_Row_3	0	Library Size	154208
d0_Col_07_Row_4	0	Library Size	122833
d0_Col_07_Row_5	0	Library Size	116122
d0_Col_07_Row_6	0	Library Size	95633
d0_Col_07_Row_7	0	Library Size	104697
d0_Col_07_Row_8	0	Library Size	138970
d0_Col_07_Row_9	0	Library Size	129987
d0_Col_07_Row_10	0	Library Size	249575
d0_Col_07_Row_11	0	Library Size	160096
d0_Col_07_Row_12	0	Library Size	105817
d0_Col_07_Row_13	0	Library Size	143258
d0_Col_07_Row_14	0	Library Size	125983
d0_Col_07_Row_15	0	Library Size	122067
d0_Col_07_Row_16	0	Library Size	139535
d0_Col_07_Row_17	0	Library Size	150589
d0_Col_07_Row_18	0	Library Size	140451
d0_Col_07_Row_19	0	Library Size	148710
d0_Col_07_Row_20	0	Library Size	94632
d0_Col_07_Row_21	0	Library Size	161945
d0_Col_07_Row_22	0	Library Size	135247
d0_Col_07_Row_23	0	Library Size	173143
d0_Col_07_Row_24	0	Library Size	124976
d0_Col_07_Row_25	0	Library Size	129647
d0_Col_07_Row_26	0	Library Size	160100
d0_Col_07_Row_27	0	Library Size	17360
d0_Col_07_Row_28	0	Library Size	177054
d0_Col_07_Row_29	0	Library Size	95802
d0_Col_07_Row_30	0	Library Size	124674
d0_Col_07_Row_31	0	Library Size	131328
d0_Col_07_Row_32	0	Library Size	126789
d0_Col_07_Row_33	0	Library Size	148019
d0_Col_07_Row_34	0	Library Size	100260
d0_Col_07_Row_35	0	Library Size	132732
d0_Col_07_Row_36	0	Library Size	207000
d0_Col_07_Row_37	0	Library Size	161248
d0_Col_07_Row_38	0	Library Size	158363
d0_Col_07_Row_39	0	Library Size	9288
d0_Col_07_Row_40	0	Library Size	8486
d0_Col_08_Row_1	0	Library Size	8171
d0_Col_08_Row_2	0	Library Size	190192
d0_Col_08_Row_3	0	Library Size	10635
d0_Col_08_Row_4	0	Library Size	252655
d0_Col_08_Row_5	0	Library Size	12625
d0_Col_08_Row_6	0	Library Size	150676
d0_Col_08_Row_7	0	Library Size	192017
d0_Col_08_Row_8	0	Library Size	21094
d0_Col_08_Row_9	0	Library Size	236212
d0_Col_08_Row_10	0	Library Size	27940
d0_Col_08_Row_11	0	Library Size	204697
d0_Col_08_Row_12	0	Library Size	221255
d0_Col_08_Row_13	0	Library Size	176944
d0_Col_08_Row_14	0	Library Size	279990
d0_Col_08_Row_15	0	Library Size	42283
d0_Col_08_Row_16	0	Library Size	190181
d0_Col_08_Row_17	0	Library Size	27732
d0_Col_08_Row_18	0	Library Size	207255
d0_Col_08_Row_19	0	Library Size	34331
d0_Col_08_Row_20	0	Library Size	253308
d0_Col_08_Row_21	0	Library Size	27611
d0_Col_08_Row_22	0	Library Size	200668
d0_Col_08_Row_23	0	Library Size	166931
d0_Col_08_Row_24	0	Library Size	18549
d0_Col_08_Row_25	0	Library Size	274208
d0_Col_08_Row_26	0	Library Size	115214
d0_Col_08_Row_27	0	Library Size	12385
d0_Col_08_Row_28	0	Library Size	102074
d0_Col_08_Row_29	0	Library Size	156296
d0_Col_08_Row_30	0	Library Size	154400
d0_Col_08_Row_31	0	Library Size	26289
d0_Col_08_Row_32	0	Library Size	206364
d0_Col_08_Row_33	0	Library Size	208721
d0_Col_08_Row_34	0	Library Size	146347
d0_Col_08_Row_35	0	Library Size	10408
d0_Col_08_Row_36	0	Library Size	197518
d0_Col_08_Row_37	0	Library Size	267551
d0_Col_08_Row_38	0	Library Size	192716
d0_Col_08_Row_39	0	Library Size	194531
d0_Col_08_Row_40	0	Library Size	158284
d0_Col_09_Row_1	0	Library Size	12769
d0_Col_09_Row_2	0	Library Size	15084
d0_Col_09_Row_3	0	Library Size	147443
d0_Col_09_Row_4	0	Library Size	162129
d0_Col_09_Row_5	0	Library Size	124130
d0_Col_09_Row_6	0	Library Size	8228
d0_Col_09_Row_7	0	Library Size	89718
d0_Col_09_Row_8	0	Library Size	175246
d0_Col_09_Row_9	0	Library Size	136722
d0_Col_09_Row_10	0	Library Size	187406
d0_Col_09_Row_11	0	Library Size	141625
d0_Col_09_Row_12	0	Library Size	152885
d0_Col_09_Row_13	0	Library Size	108001
d0_Col_09_Row_14	0	Library Size	110715
d0_Col_09_Row_15	0	Library Size	162755
d0_Col_09_Row_16	0	Library Size	201443
d0_Col_09_Row_17	0	Library Size	129567
d0_Col_09_Row_18	0	Library Size	170263
d0_Col_09_Row_19	0	Library Size	125727
d0_Col_09_Row_20	0	Library Size	122227
d0_Col_09_Row_21	0	Library Size	142164
d0_Col_09_Row_22	0	Library Size	133030
d0_Col_09_Row_23	0	Library Size	181900
d0_Col_09_Row_24	0	Library Size	14384
d0_Col_09_Row_25	0	Library Size	164114
d0_Col_09_Row_26	0	Library Size	117653
d0_Col_09_Row_27	0	Library Size	136043
d0_Col_09_Row_28	0	Library Size	89617
d0_Col_09_Row_29	0	Library Size	150310
d0_Col_09_Row_30	0	Library Size	34443
d0_Col_09_Row_31	0	Library Size	72025
d0_Col_09_Row_32	0	Library Size	205591
d0_Col_09_Row_33	0	Library Size	137736
d0_Col_09_Row_34	0	Library Size	105363
d0_Col_09_Row_35	0	Library Size	140229
d0_Col_09_Row_36	0	Library Size	135824
d0_Col_09_Row_37	0	Library Size	111778
d0_Col_09_Row_38	0	Library Size	10735
d0_Col_09_Row_39	0	Library Size	4286
d0_Col_09_Row_40	0	Library Size	1959
d0_Col_10_Row_1	0	Library Size	2347
d0_Col_10_Row_2	0	Library Size	113378
d0_Col_10_Row_3	0	Library Size	152254
d0_Col_10_Row_4	0	Library Size	123208
d0_Col_10_Row_5	0	Library Size	44851
d0_Col_10_Row_6	0	Library Size	73106
d0_Col_10_Row_7	0	Library Size	139054
d0_Col_10_Row_8	0	Library Size	16651
d0_Col_10_Row_9	0	Library Size	6990
d0_Col_10_Row_10	0	Library Size	7372
d0_Col_10_Row_11	0	Library Size	116782
d0_Col_10_Row_12	0	Library Size	170046
d0_Col_10_Row_13	0	Library Size	158152
d0_Col_10_Row_14	0	Library Size	14082
d0_Col_10_Row_15	0	Library Size	8056
d0_Col_10_Row_16	0	Library Size	165983
d0_Col_10_Row_17	0	Library Size	25459
d0_Col_10_Row_18	0	Library Size	131672
d0_Col_10_Row_19	0	Library Size	116005
d0_Col_10_Row_20	0	Library Size	113156
d0_Col_10_Row_21	0	Library Size	133553
d0_Col_10_Row_22	0	Library Size	172242
d0_Col_10_Row_23	0	Library Size	18082
d0_Col_10_Row_24	0	Library Size	114581
d0_Col_10_Row_25	0	Library Size	106158
d0_Col_10_Row_26	0	Library Size	115437
d0_Col_10_Row_27	0	Library Size	72249
d0_Col_10_Row_28	0	Library Size	63322
d0_Col_10_Row_29	0	Library Size	109082
d0_Col_10_Row_30	0	Library Size	74607
d0_Col_10_Row_31	0	Library Size	85133
d0_Col_10_Row_32	0	Library Size	8995
d0_Col_10_Row_33	0	Library Size	78776
d0_Col_10_Row_34	0	Library Size	136454
d0_Col_10_Row_35	0	Library Size	111839
d0_Col_10_Row_36	0	Library Size	118889
d0_Col_10_Row_37	0	Library Size	113392
d0_Col_10_Row_38	0	Library Size	107311
d0_Col_10_Row_39	0	Library Size	132942
d0_Col_10_Row_40	0	Library Size	116662
d1_Col_01_Row_1	1	Library Size	116218
d1_Col_01_Row_2	1	Library Size	163626
d1_Col_01_Row_3	1	Library Size	120431
d1_Col_01_Row_4	1	Library Size	147396
d1_Col_01_Row_5	1	Library Size	105409
d1_Col_01_Row_6	1	Library Size	148791
d1_Col_01_Row_7	1	Library Size	132717
d1_Col_01_Row_8	1	Library Size	87876
d1_Col_01_Row_9	1	Library Size	24810
d1_Col_01_Row_10	1	Library Size	58911
d1_Col_01_Row_11	1	Library Size	47591
d1_Col_01_Row_12	1	Library Size	105713
d1_Col_01_Row_13	1	Library Size	30786
d1_Col_01_Row_14	1	Library Size	147308
d1_Col_01_Row_15	1	Library Size	123510
d1_Col_01_Row_16	1	Library Size	166586
d1_Col_01_Row_17	1	Library Size	17674
d1_Col_01_Row_18	1	Library Size	152185
d1_Col_01_Row_19	1	Library Size	116374
d1_Col_01_Row_20	1	Library Size	114833
d1_Col_01_Row_21	1	Library Size	123085
d1_Col_01_Row_22	1	Library Size	224303
d1_Col_01_Row_23	1	Library Size	119744
d1_Col_01_Row_24	1	Library Size	112942
d1_Col_01_Row_25	1	Library Size	152700
d1_Col_01_Row_26	1	Library Size	2668
d1_Col_01_Row_27	1	Library Size	155336
d1_Col_01_Row_28	1	Library Size	153430
d1_Col_01_Row_29	1	Library Size	134087
d1_Col_01_Row_30	1	Library Size	158637
d1_Col_01_Row_31	1	Library Size	139043
d1_Col_01_Row_32	1	Library Size	138053
d1_Col_01_Row_33	1	Library Size	60140
d1_Col_01_Row_34	1	Library Size	156070
d1_Col_01_Row_35	1	Library Size	151906
d1_Col_01_Row_36	1	Library Size	14936
d1_Col_01_Row_37	1	Library Size	165612
d1_Col_01_Row_38	1	Library Size	191843
d1_Col_01_Row_39	1	Library Size	124221
d1_Col_01_Row_40	1	Library Size	118364
d1_Col_02_Row_1	1	Library Size	124777
d1_Col_02_Row_2	1	Library Size	102026
d1_Col_02_Row_3	1	Library Size	146310
d1_Col_02_Row_4	1	Library Size	102225
d1_Col_02_Row_5	1	Library Size	104498
d1_Col_02_Row_6	1	Library Size	97407
d1_Col_02_Row_7	1	Library Size	114090
d1_Col_02_Row_8	1	Library Size	96794
d1_Col_02_Row_9	1	Library Size	14947
d1_Col_02_Row_10	1	Library Size	40576
d1_Col_02_Row_11	1	Library Size	52280
d1_Col_02_Row_12	1	Library Size	87550
d1_Col_02_Row_13	1	Library Size	9398
d1_Col_02_Row_14	1	Library Size	115743
d1_Col_02_Row_15	1	Library Size	93470
d1_Col_02_Row_16	1	Library Size	27918
d1_Col_02_Row_17	1	Library Size	120623
d1_Col_02_Row_18	1	Library Size	6767
d1_Col_02_Row_19	1	Library Size	103724
d1_Col_02_Row_20	1	Library Size	118107
d1_Col_02_Row_21	1	Library Size	115764
d1_Col_02_Row_22	1	Library Size	126324
d1_Col_02_Row_23	1	Library Size	130252
d1_Col_02_Row_24	1	Library Size	107841
d1_Col_02_Row_25	1	Library Size	94088
d1_Col_02_Row_26	1	Library Size	1645
d1_Col_02_Row_27	1	Library Size	110142
d1_Col_02_Row_28	1	Library Size	139838
d1_Col_02_Row_29	1	Library Size	127212
d1_Col_02_Row_30	1	Library Size	112207
d1_Col_02_Row_31	1	Library Size	141996
d1_Col_02_Row_32	1	Library Size	4989
d1_Col_02_Row_33	1	Library Size	119151
d1_Col_02_Row_34	1	Library Size	109404
d1_Col_02_Row_35	1	Library Size	112439
d1_Col_02_Row_36	1	Library Size	3546
d1_Col_02_Row_37	1	Library Size	141426
d1_Col_02_Row_38	1	Library Size	122475
d1_Col_02_Row_39	1	Library Size	114042
d1_Col_02_Row_40	1	Library Size	59643
d1_Col_03_Row_1	1	Library Size	118842
d1_Col_03_Row_2	1	Library Size	126671
d1_Col_03_Row_3	1	Library Size	143068
d1_Col_03_Row_4	1	Library Size	125832
d1_Col_03_Row_5	1	Library Size	78140
d1_Col_03_Row_6	1	Library Size	150205
d1_Col_03_Row_7	1	Library Size	119639
d1_Col_03_Row_8	1	Library Size	102312
d1_Col_03_Row_9	1	Library Size	22502
d1_Col_03_Row_10	1	Library Size	59997
d1_Col_03_Row_11	1	Library Size	84970
d1_Col_03_Row_12	1	Library Size	111595
d1_Col_03_Row_13	1	Library Size	129981
d1_Col_03_Row_14	1	Library Size	113190
d1_Col_03_Row_15	1	Library Size	132470
d1_Col_03_Row_16	1	Library Size	143467
d1_Col_03_Row_17	1	Library Size	111715
d1_Col_03_Row_18	1	Library Size	124988
d1_Col_03_Row_19	1	Library Size	101819
d1_Col_03_Row_20	1	Library Size	135103
d1_Col_03_Row_21	1	Library Size	115724
d1_Col_03_Row_22	1	Library Size	114464
d1_Col_03_Row_23	1	Library Size	124101
d1_Col_03_Row_24	1	Library Size	115792
d1_Col_03_Row_25	1	Library Size	117689
d1_Col_03_Row_26	1	Library Size	4806
d1_Col_03_Row_27	1	Library Size	142141
d1_Col_03_Row_28	1	Library Size	136019
d1_Col_03_Row_29	1	Library Size	128821
d1_Col_03_Row_30	1	Library Size	167557
d1_Col_03_Row_31	1	Library Size	138446
d1_Col_03_Row_32	1	Library Size	3910
d1_Col_03_Row_33	1	Library Size	162290
d1_Col_03_Row_34	1	Library Size	142370
d1_Col_03_Row_35	1	Library Size	128499
d1_Col_03_Row_36	1	Library Size	7899
d1_Col_03_Row_37	1	Library Size	89938
d1_Col_03_Row_38	1	Library Size	120272
d1_Col_03_Row_39	1	Library Size	145434
d1_Col_03_Row_40	1	Library Size	118436
d1_Col_04_Row_1	1	Library Size	145289
d1_Col_04_Row_2	1	Library Size	118410
d1_Col_04_Row_3	1	Library Size	144314
d1_Col_04_Row_4	1	Library Size	159990
d1_Col_04_Row_5	1	Library Size	123222
d1_Col_04_Row_6	1	Library Size	161061
d1_Col_04_Row_7	1	Library Size	143032
d1_Col_04_Row_8	1	Library Size	117992
d1_Col_04_Row_9	1	Library Size	22891
d1_Col_04_Row_10	1	Library Size	6907
d1_Col_04_Row_11	1	Library Size	99999
d1_Col_04_Row_12	1	Library Size	77292
d1_Col_04_Row_13	1	Library Size	157247
d1_Col_04_Row_14	1	Library Size	115800
d1_Col_04_Row_15	1	Library Size	167069
d1_Col_04_Row_16	1	Library Size	137656
d1_Col_04_Row_17	1	Library Size	68723
d1_Col_04_Row_18	1	Library Size	96703
d1_Col_04_Row_19	1	Library Size	142746
d1_Col_04_Row_20	1	Library Size	139600
d1_Col_04_Row_21	1	Library Size	123247
d1_Col_04_Row_22	1	Library Size	167396
d1_Col_04_Row_23	1	Library Size	127818
d1_Col_04_Row_24	1	Library Size	174699
d1_Col_04_Row_25	1	Library Size	9886
d1_Col_04_Row_26	1	Library Size	5442
d1_Col_04_Row_27	1	Library Size	178601
d1_Col_04_Row_28	1	Library Size	120634
d1_Col_04_Row_29	1	Library Size	127341
d1_Col_04_Row_30	1	Library Size	166764
d1_Col_04_Row_31	1	Library Size	9485
d1_Col_04_Row_32	1	Library Size	208361
d1_Col_04_Row_33	1	Library Size	140676
d1_Col_04_Row_34	1	Library Size	170056
d1_Col_04_Row_35	1	Library Size	154827
d1_Col_04_Row_36	1	Library Size	31967
d1_Col_04_Row_37	1	Library Size	145341
d1_Col_04_Row_38	1	Library Size	125238
d1_Col_04_Row_39	1	Library Size	162612
d1_Col_04_Row_40	1	Library Size	129451
d1_Col_05_Row_1	1	Library Size	114427
d1_Col_05_Row_2	1	Library Size	1388
d1_Col_05_Row_3	1	Library Size	152892
d1_Col_05_Row_4	1	Library Size	170659
d1_Col_05_Row_5	1	Library Size	132039
d1_Col_05_Row_6	1	Library Size	140220
d1_Col_05_Row_7	1	Library Size	71778
d1_Col_05_Row_8	1	Library Size	110047
d1_Col_05_Row_9	1	Library Size	26446
d1_Col_05_Row_10	1	Library Size	94247
d1_Col_05_Row_11	1	Library Size	40776
d1_Col_05_Row_12	1	Library Size	119831
d1_Col_05_Row_13	1	Library Size	149669
d1_Col_05_Row_14	1	Library Size	123512
d1_Col_05_Row_15	1	Library Size	148997
d1_Col_05_Row_16	1	Library Size	100347
d1_Col_05_Row_17	1	Library Size	119772
d1_Col_05_Row_18	1	Library Size	157530
d1_Col_05_Row_19	1	Library Size	203130
d1_Col_05_Row_20	1	Library Size	6028
d1_Col_05_Row_21	1	Library Size	186878
d1_Col_05_Row_22	1	Library Size	125267
d1_Col_05_Row_23	1	Library Size	173450
d1_Col_05_Row_24	1	Library Size	128364
d1_Col_05_Row_25	1	Library Size	149615
d1_Col_05_Row_26	1	Library Size	1861
d1_Col_05_Row_27	1	Library Size	173579
d1_Col_05_Row_28	1	Library Size	132602
d1_Col_05_Row_29	1	Library Size	142950
d1_Col_05_Row_30	1	Library Size	178924
d1_Col_05_Row_31	1	Library Size	127164
d1_Col_05_Row_32	1	Library Size	157374
d1_Col_05_Row_33	1	Library Size	150869
d1_Col_05_Row_34	1	Library Size	125496
d1_Col_05_Row_35	1	Library Size	159157
d1_Col_05_Row_36	1	Library Size	8747
d1_Col_05_Row_37	1	Library Size	139605
d1_Col_05_Row_38	1	Library Size	171512
d1_Col_05_Row_39	1	Library Size	137318
d1_Col_05_Row_40	1	Library Size	124956
d1_Col_06_Row_1	1	Library Size	116846
d1_Col_06_Row_2	1	Library Size	86257
d1_Col_06_Row_3	1	Library Size	108329
d1_Col_06_Row_4	1	Library Size	125424
d1_Col_06_Row_5	1	Library Size	92774
d1_Col_06_Row_6	1	Library Size	121317
d1_Col_06_Row_7	1	Library Size	119865
d1_Col_06_Row_8	1	Library Size	103286
d1_Col_06_Row_9	1	Library Size	16105
d1_Col_06_Row_10	1	Library Size	60974
d1_Col_06_Row_11	1	Library Size	83600
d1_Col_06_Row_12	1	Library Size	82125
d1_Col_06_Row_13	1	Library Size	117695
d1_Col_06_Row_14	1	Library Size	102482
d1_Col_06_Row_15	1	Library Size	144592
d1_Col_06_Row_16	1	Library Size	112801
d1_Col_06_Row_17	1	Library Size	115989
d1_Col_06_Row_18	1	Library Size	110549
d1_Col_06_Row_19	1	Library Size	117412
d1_Col_06_Row_20	1	Library Size	135953
d1_Col_06_Row_21	1	Library Size	117504
d1_Col_06_Row_22	1	Library Size	120448
d1_Col_06_Row_23	1	Library Size	121117
d1_Col_06_Row_24	1	Library Size	120672
d1_Col_06_Row_25	1	Library Size	134488
d1_Col_06_Row_26	1	Library Size	5028
d1_Col_06_Row_27	1	Library Size	143346
d1_Col_06_Row_28	1	Library Size	136867
d1_Col_06_Row_29	1	Library Size	10469
d1_Col_06_Row_30	1	Library Size	130947
d1_Col_06_Row_31	1	Library Size	103230
d1_Col_06_Row_32	1	Library Size	123922
d1_Col_06_Row_33	1	Library Size	107088
d1_Col_06_Row_34	1	Library Size	145445
d1_Col_06_Row_35	1	Library Size	112497
d1_Col_06_Row_36	1	Library Size	5506
d1_Col_06_Row_37	1	Library Size	113088
d1_Col_06_Row_38	1	Library Size	104098
d1_Col_06_Row_39	1	Library Size	91641
d1_Col_06_Row_40	1	Library Size	101935
d1_Col_07_Row_1	1	Library Size	121158
d1_Col_07_Row_2	1	Library Size	140639
d1_Col_07_Row_3	1	Library Size	72430
d1_Col_07_Row_4	1	Library Size	133439
d1_Col_07_Row_5	1	Library Size	89320
d1_Col_07_Row_6	1	Library Size	132885
d1_Col_07_Row_7	1	Library Size	131695
d1_Col_07_Row_8	1	Library Size	97237
d1_Col_07_Row_9	1	Library Size	44839
d1_Col_07_Row_10	1	Library Size	101162
d1_Col_07_Row_11	1	Library Size	105175
d1_Col_07_Row_12	1	Library Size	90112
d1_Col_07_Row_13	1	Library Size	101583
d1_Col_07_Row_14	1	Library Size	89709
d1_Col_07_Row_15	1	Library Size	122655
d1_Col_07_Row_16	1	Library Size	116147
d1_Col_07_Row_17	1	Library Size	133551
d1_Col_07_Row_18	1	Library Size	91814
d1_Col_07_Row_19	1	Library Size	105661
d1_Col_07_Row_20	1	Library Size	122315
d1_Col_07_Row_21	1	Library Size	118736
d1_Col_07_Row_22	1	Library Size	150017
d1_Col_07_Row_23	1	Library Size	115524
d1_Col_07_Row_24	1	Library Size	119735
d1_Col_07_Row_25	1	Library Size	94675
d1_Col_07_Row_26	1	Library Size	4747
d1_Col_07_Row_27	1	Library Size	96850
d1_Col_07_Row_28	1	Library Size	129035
d1_Col_07_Row_29	1	Library Size	107957
d1_Col_07_Row_30	1	Library Size	118755
d1_Col_07_Row_31	1	Library Size	105298
d1_Col_07_Row_32	1	Library Size	107513
d1_Col_07_Row_33	1	Library Size	83877
d1_Col_07_Row_34	1	Library Size	71705
d1_Col_07_Row_35	1	Library Size	112515
d1_Col_07_Row_36	1	Library Size	5719
d1_Col_07_Row_37	1	Library Size	111938
d1_Col_07_Row_38	1	Library Size	159597
d1_Col_07_Row_39	1	Library Size	125961
d1_Col_07_Row_40	1	Library Size	78950
d1_Col_08_Row_1	1	Library Size	150521
d1_Col_08_Row_2	1	Library Size	117535
d1_Col_08_Row_3	1	Library Size	5376
d1_Col_08_Row_4	1	Library Size	138651
d1_Col_08_Row_5	1	Library Size	104789
d1_Col_08_Row_6	1	Library Size	137284
d1_Col_08_Row_7	1	Library Size	137743
d1_Col_08_Row_8	1	Library Size	142464
d1_Col_08_Row_9	1	Library Size	121910
d1_Col_08_Row_10	1	Library Size	143614
d1_Col_08_Row_11	1	Library Size	135753
d1_Col_08_Row_12	1	Library Size	159204
d1_Col_08_Row_13	1	Library Size	112915
d1_Col_08_Row_14	1	Library Size	44767
d1_Col_08_Row_15	1	Library Size	43207
d1_Col_08_Row_16	1	Library Size	80686
d1_Col_08_Row_17	1	Library Size	138160
d1_Col_08_Row_18	1	Library Size	134179
d1_Col_08_Row_19	1	Library Size	183535
d1_Col_08_Row_20	1	Library Size	139909
d1_Col_08_Row_21	1	Library Size	120097
d1_Col_08_Row_22	1	Library Size	158328
d1_Col_08_Row_23	1	Library Size	194842
d1_Col_08_Row_24	1	Library Size	135295
d1_Col_08_Row_25	1	Library Size	175056
d1_Col_08_Row_26	1	Library Size	3534
d1_Col_08_Row_27	1	Library Size	128367
d1_Col_08_Row_28	1	Library Size	156742
d1_Col_08_Row_29	1	Library Size	146105
d1_Col_08_Row_30	1	Library Size	9983
d1_Col_08_Row_31	1	Library Size	218264
d1_Col_08_Row_32	1	Library Size	119746
d1_Col_08_Row_33	1	Library Size	201630
d1_Col_08_Row_34	1	Library Size	136867
d1_Col_08_Row_35	1	Library Size	145216
d1_Col_08_Row_36	1	Library Size	4311
d1_Col_08_Row_37	1	Library Size	158985
d1_Col_08_Row_38	1	Library Size	127411
d1_Col_08_Row_39	1	Library Size	141158
d1_Col_08_Row_40	1	Library Size	81256
d1_Col_09_Row_1	1	Library Size	123709
d1_Col_09_Row_2	1	Library Size	115120
d1_Col_09_Row_3	1	Library Size	155241
d1_Col_09_Row_4	1	Library Size	128950
d1_Col_09_Row_5	1	Library Size	118405
d1_Col_09_Row_6	1	Library Size	120928
d1_Col_09_Row_7	1	Library Size	121086
d1_Col_09_Row_8	1	Library Size	144993
d1_Col_09_Row_9	1	Library Size	116067
d1_Col_09_Row_10	1	Library Size	118433
d1_Col_09_Row_11	1	Library Size	136446
d1_Col_09_Row_12	1	Library Size	11415
d1_Col_09_Row_13	1	Library Size	54837
d1_Col_09_Row_14	1	Library Size	66423
d1_Col_09_Row_15	1	Library Size	25987
d1_Col_09_Row_16	1	Library Size	92397
d1_Col_09_Row_17	1	Library Size	99110
d1_Col_09_Row_18	1	Library Size	109899
d1_Col_09_Row_19	1	Library Size	98949
d1_Col_09_Row_20	1	Library Size	94993
d1_Col_09_Row_21	1	Library Size	126354
d1_Col_09_Row_22	1	Library Size	119345
d1_Col_09_Row_23	1	Library Size	123074
d1_Col_09_Row_24	1	Library Size	116227
d1_Col_09_Row_25	1	Library Size	107048
d1_Col_09_Row_26	1	Library Size	2068
d1_Col_09_Row_27	1	Library Size	135840
d1_Col_09_Row_28	1	Library Size	101008
d1_Col_09_Row_29	1	Library Size	116748
d1_Col_09_Row_30	1	Library Size	114334
d1_Col_09_Row_31	1	Library Size	115625
d1_Col_09_Row_32	1	Library Size	152119
d1_Col_09_Row_33	1	Library Size	8014
d1_Col_09_Row_34	1	Library Size	117576
d1_Col_09_Row_35	1	Library Size	111195
d1_Col_09_Row_36	1	Library Size	80294
d1_Col_09_Row_37	1	Library Size	106387
d1_Col_09_Row_38	1	Library Size	133348
d1_Col_09_Row_39	1	Library Size	103036
d1_Col_09_Row_40	1	Library Size	104746
d1_Col_10_Row_1	1	Library Size	131304
d1_Col_10_Row_2	1	Library Size	107272
d1_Col_10_Row_3	1	Library Size	139050
d1_Col_10_Row_4	1	Library Size	127183
d1_Col_10_Row_5	1	Library Size	153919
d1_Col_10_Row_6	1	Library Size	159183
d1_Col_10_Row_7	1	Library Size	126034
d1_Col_10_Row_8	1	Library Size	104040
d1_Col_10_Row_9	1	Library Size	216060
d1_Col_10_Row_10	1	Library Size	144257
d1_Col_10_Row_11	1	Library Size	137211
d1_Col_10_Row_12	1	Library Size	33384
d1_Col_10_Row_13	1	Library Size	102705
d1_Col_10_Row_14	1	Library Size	178785
d1_Col_10_Row_15	1	Library Size	163663
d1_Col_10_Row_16	1	Library Size	117470
d1_Col_10_Row_17	1	Library Size	84680
d1_Col_10_Row_18	1	Library Size	14444
d1_Col_10_Row_19	1	Library Size	111879
d1_Col_10_Row_20	1	Library Size	159290
d1_Col_10_Row_21	1	Library Size	109003
d1_Col_10_Row_22	1	Library Size	170106
d1_Col_10_Row_23	1	Library Size	162250
d1_Col_10_Row_24	1	Library Size	159155
d1_Col_10_Row_25	1	Library Size	128736
d1_Col_10_Row_26	1	Library Size	1601
d1_Col_10_Row_27	1	Library Size	135544
d1_Col_10_Row_28	1	Library Size	124362
d1_Col_10_Row_29	1	Library Size	148771
d1_Col_10_Row_30	1	Library Size	125879
d1_Col_10_Row_31	1	Library Size	146641
d1_Col_10_Row_32	1	Library Size	168394
d1_Col_10_Row_33	1	Library Size	147291
d1_Col_10_Row_34	1	Library Size	130188
d1_Col_10_Row_35	1	Library Size	177948
d1_Col_10_Row_36	1	Library Size	125227
d1_Col_10_Row_37	1	Library Size	121317
d1_Col_10_Row_38	1	Library Size	142806
d1_Col_10_Row_39	1	Library Size	117348
d1_Col_10_Row_40	1	Library Size	96164
d2_Col_01_Row_1	2	Library Size	140136
d2_Col_01_Row_2	2	Library Size	125798
d2_Col_01_Row_3	2	Library Size	216123
d2_Col_01_Row_4	2	Library Size	94599
d2_Col_01_Row_5	2	Library Size	71407
d2_Col_01_Row_6	2	Library Size	181594
d2_Col_01_Row_7	2	Library Size	110757
d2_Col_01_Row_8	2	Library Size	140655
d2_Col_01_Row_9	2	Library Size	140108
d2_Col_01_Row_10	2	Library Size	135468
d2_Col_01_Row_11	2	Library Size	147463
d2_Col_01_Row_12	2	Library Size	130875
d2_Col_01_Row_13	2	Library Size	133053
d2_Col_01_Row_14	2	Library Size	129505
d2_Col_01_Row_15	2	Library Size	101399
d2_Col_01_Row_16	2	Library Size	82725
d2_Col_01_Row_17	2	Library Size	41615
d2_Col_01_Row_18	2	Library Size	77959
d2_Col_01_Row_19	2	Library Size	112368
d2_Col_01_Row_20	2	Library Size	104545
d2_Col_01_Row_21	2	Library Size	151654
d2_Col_01_Row_22	2	Library Size	152342
d2_Col_01_Row_23	2	Library Size	141820
d2_Col_01_Row_24	2	Library Size	107798
d2_Col_01_Row_25	2	Library Size	108165
d2_Col_01_Row_26	2	Library Size	120371
d2_Col_01_Row_27	2	Library Size	118703
d2_Col_01_Row_28	2	Library Size	35626
d2_Col_01_Row_29	2	Library Size	140523
d2_Col_01_Row_30	2	Library Size	168813
d2_Col_01_Row_31	2	Library Size	150379
d2_Col_01_Row_32	2	Library Size	118931
d2_Col_01_Row_33	2	Library Size	127863
d2_Col_01_Row_34	2	Library Size	57364
d2_Col_01_Row_35	2	Library Size	28239
d2_Col_01_Row_36	2	Library Size	116774
d2_Col_01_Row_37	2	Library Size	153491
d2_Col_01_Row_38	2	Library Size	117875
d2_Col_01_Row_39	2	Library Size	148598
d2_Col_01_Row_40	2	Library Size	118392
d2_Col_02_Row_1	2	Library Size	127982
d2_Col_02_Row_2	2	Library Size	112135
d2_Col_02_Row_3	2	Library Size	68741
d2_Col_02_Row_4	2	Library Size	90012
d2_Col_02_Row_5	2	Library Size	101387
d2_Col_02_Row_6	2	Library Size	107864
d2_Col_02_Row_7	2	Library Size	118285
d2_Col_02_Row_8	2	Library Size	158229
d2_Col_02_Row_9	2	Library Size	132115
d2_Col_02_Row_10	2	Library Size	132331
d2_Col_02_Row_11	2	Library Size	110918
d2_Col_02_Row_12	2	Library Size	112351
d2_Col_02_Row_13	2	Library Size	133691
d2_Col_02_Row_14	2	Library Size	126058
d2_Col_02_Row_15	2	Library Size	118532
d2_Col_02_Row_16	2	Library Size	11607
d2_Col_02_Row_17	2	Library Size	22046
d2_Col_02_Row_18	2	Library Size	87684
d2_Col_02_Row_19	2	Library Size	68620
d2_Col_02_Row_20	2	Library Size	126113
d2_Col_02_Row_21	2	Library Size	82321
d2_Col_02_Row_22	2	Library Size	104437
d2_Col_02_Row_23	2	Library Size	119944
d2_Col_02_Row_24	2	Library Size	117037
d2_Col_02_Row_25	2	Library Size	107364
d2_Col_02_Row_26	2	Library Size	120783
d2_Col_02_Row_27	2	Library Size	146481
d2_Col_02_Row_28	2	Library Size	119221
d2_Col_02_Row_29	2	Library Size	104777
d2_Col_02_Row_30	2	Library Size	157485
d2_Col_02_Row_31	2	Library Size	132299
d2_Col_02_Row_32	2	Library Size	107557
d2_Col_02_Row_33	2	Library Size	128023
d2_Col_02_Row_34	2	Library Size	92317
d2_Col_02_Row_35	2	Library Size	70489
d2_Col_02_Row_36	2	Library Size	109378
d2_Col_02_Row_37	2	Library Size	141707
d2_Col_02_Row_38	2	Library Size	8147
d2_Col_02_Row_39	2	Library Size	139861
d2_Col_02_Row_40	2	Library Size	127638
d2_Col_03_Row_1	2	Library Size	31672
d2_Col_03_Row_2	2	Library Size	121643
d2_Col_03_Row_3	2	Library Size	143441
d2_Col_03_Row_4	2	Library Size	156838
d2_Col_03_Row_5	2	Library Size	139890
d2_Col_03_Row_6	2	Library Size	171855
d2_Col_03_Row_7	2	Library Size	148478
d2_Col_03_Row_8	2	Library Size	155562
d2_Col_03_Row_9	2	Library Size	148951
d2_Col_03_Row_10	2	Library Size	147857
d2_Col_03_Row_11	2	Library Size	148868
d2_Col_03_Row_12	2	Library Size	167126
d2_Col_03_Row_13	2	Library Size	165770
d2_Col_03_Row_14	2	Library Size	143927
d2_Col_03_Row_15	2	Library Size	10539
d2_Col_03_Row_16	2	Library Size	97481
d2_Col_03_Row_17	2	Library Size	36136
d2_Col_03_Row_18	2	Library Size	70031
d2_Col_03_Row_19	2	Library Size	80290
d2_Col_03_Row_20	2	Library Size	40080
d2_Col_03_Row_21	2	Library Size	124363
d2_Col_03_Row_22	2	Library Size	164286
d2_Col_03_Row_23	2	Library Size	150004
d2_Col_03_Row_24	2	Library Size	138634
d2_Col_03_Row_25	2	Library Size	4538
d2_Col_03_Row_26	2	Library Size	122661
d2_Col_03_Row_27	2	Library Size	153332
d2_Col_03_Row_28	2	Library Size	127170
d2_Col_03_Row_29	2	Library Size	118238
d2_Col_03_Row_30	2	Library Size	136055
d2_Col_03_Row_31	2	Library Size	139769
d2_Col_03_Row_32	2	Library Size	130920
d2_Col_03_Row_33	2	Library Size	159510
d2_Col_03_Row_34	2	Library Size	164397
d2_Col_03_Row_35	2	Library Size	74253
d2_Col_03_Row_36	2	Library Size	96451
d2_Col_03_Row_37	2	Library Size	30040
d2_Col_03_Row_38	2	Library Size	153275
d2_Col_03_Row_39	2	Library Size	147179
d2_Col_03_Row_40	2	Library Size	130397
d2_Col_04_Row_1	2	Library Size	148114
d2_Col_04_Row_2	2	Library Size	119244
d2_Col_04_Row_3	2	Library Size	15307
d2_Col_04_Row_4	2	Library Size	122101
d2_Col_04_Row_5	2	Library Size	158492
d2_Col_04_Row_6	2	Library Size	142393
d2_Col_04_Row_7	2	Library Size	40175
d2_Col_04_Row_8	2	Library Size	57679
d2_Col_04_Row_9	2	Library Size	140878
d2_Col_04_Row_10	2	Library Size	15571
d2_Col_04_Row_11	2	Library Size	5364
d2_Col_04_Row_12	2	Library Size	118332
d2_Col_04_Row_13	2	Library Size	132026
d2_Col_04_Row_14	2	Library Size	71108
d2_Col_04_Row_15	2	Library Size	132574
d2_Col_04_Row_16	2	Library Size	11943
d2_Col_04_Row_17	2	Library Size	163083
d2_Col_04_Row_18	2	Library Size	153855
d2_Col_04_Row_19	2	Library Size	150932
d2_Col_04_Row_20	2	Library Size	115510
d2_Col_04_Row_21	2	Library Size	137159
d2_Col_04_Row_22	2	Library Size	154408
d2_Col_04_Row_23	2	Library Size	148261
d2_Col_04_Row_24	2	Library Size	115791
d2_Col_04_Row_25	2	Library Size	132420
d2_Col_04_Row_26	2	Library Size	158553
d2_Col_04_Row_27	2	Library Size	136188
d2_Col_04_Row_28	2	Library Size	149170
d2_Col_04_Row_29	2	Library Size	125247
d2_Col_04_Row_30	2	Library Size	127699
d2_Col_04_Row_31	2	Library Size	167659
d2_Col_04_Row_32	2	Library Size	114364
d2_Col_04_Row_33	2	Library Size	158921
d2_Col_04_Row_34	2	Library Size	145676
d2_Col_04_Row_35	2	Library Size	105788
d2_Col_04_Row_36	2	Library Size	148812
d2_Col_04_Row_37	2	Library Size	13266
d2_Col_04_Row_38	2	Library Size	144371
d2_Col_04_Row_39	2	Library Size	131967
d2_Col_04_Row_40	2	Library Size	129531
d2_Col_05_Row_1	2	Library Size	84701
d2_Col_05_Row_2	2	Library Size	138965
d2_Col_05_Row_3	2	Library Size	168916
d2_Col_05_Row_4	2	Library Size	157597
d2_Col_05_Row_5	2	Library Size	63124
d2_Col_05_Row_6	2	Library Size	154401
d2_Col_05_Row_7	2	Library Size	152365
d2_Col_05_Row_8	2	Library Size	132310
d2_Col_05_Row_9	2	Library Size	149245
d2_Col_05_Row_10	2	Library Size	124319
d2_Col_05_Row_11	2	Library Size	134836
d2_Col_05_Row_12	2	Library Size	99674
d2_Col_05_Row_13	2	Library Size	12660
d2_Col_05_Row_14	2	Library Size	95360
d2_Col_05_Row_15	2	Library Size	98612
d2_Col_05_Row_16	2	Library Size	131496
d2_Col_05_Row_17	2	Library Size	54541
d2_Col_05_Row_18	2	Library Size	74858
d2_Col_05_Row_19	2	Library Size	108183
d2_Col_05_Row_20	2	Library Size	155915
d2_Col_05_Row_21	2	Library Size	170833
d2_Col_05_Row_22	2	Library Size	148375
d2_Col_05_Row_23	2	Library Size	53993
d2_Col_05_Row_24	2	Library Size	124905
d2_Col_05_Row_25	2	Library Size	132973
d2_Col_05_Row_26	2	Library Size	106656
d2_Col_05_Row_27	2	Library Size	142212
d2_Col_05_Row_28	2	Library Size	113915
d2_Col_05_Row_29	2	Library Size	83840
d2_Col_05_Row_30	2	Library Size	138144
d2_Col_05_Row_31	2	Library Size	142764
d2_Col_05_Row_32	2	Library Size	135658
d2_Col_05_Row_33	2	Library Size	161548
d2_Col_05_Row_34	2	Library Size	150202
d2_Col_05_Row_35	2	Library Size	107238
d2_Col_05_Row_36	2	Library Size	145543
d2_Col_05_Row_37	2	Library Size	143616
d2_Col_05_Row_38	2	Library Size	146695
d2_Col_05_Row_39	2	Library Size	149985
d2_Col_05_Row_40	2	Library Size	157171
d2_Col_06_Row_1	2	Library Size	127752
d2_Col_06_Row_2	2	Library Size	163195
d2_Col_06_Row_3	2	Library Size	123647
d2_Col_06_Row_4	2	Library Size	146266
d2_Col_06_Row_5	2	Library Size	88080
d2_Col_06_Row_6	2	Library Size	140309
d2_Col_06_Row_7	2	Library Size	61186
d2_Col_06_Row_8	2	Library Size	150556
d2_Col_06_Row_9	2	Library Size	129355
d2_Col_06_Row_10	2	Library Size	122531
d2_Col_06_Row_11	2	Library Size	160037
d2_Col_06_Row_12	2	Library Size	125356
d2_Col_06_Row_13	2	Library Size	7890
d2_Col_06_Row_14	2	Library Size	47679
d2_Col_06_Row_15	2	Library Size	119354
d2_Col_06_Row_16	2	Library Size	88424
d2_Col_06_Row_17	2	Library Size	102239
d2_Col_06_Row_18	2	Library Size	89023
d2_Col_06_Row_19	2	Library Size	118507
d2_Col_06_Row_20	2	Library Size	126870
d2_Col_06_Row_21	2	Library Size	70673
d2_Col_06_Row_22	2	Library Size	149229
d2_Col_06_Row_23	2	Library Size	131385
d2_Col_06_Row_24	2	Library Size	125074
d2_Col_06_Row_25	2	Library Size	150359
d2_Col_06_Row_26	2	Library Size	120415
d2_Col_06_Row_27	2	Library Size	132708
d2_Col_06_Row_28	2	Library Size	128712
d2_Col_06_Row_29	2	Library Size	166321
d2_Col_06_Row_30	2	Library Size	131908
d2_Col_06_Row_31	2	Library Size	125017
d2_Col_06_Row_32	2	Library Size	134580
d2_Col_06_Row_33	2	Library Size	126983
d2_Col_06_Row_34	2	Library Size	136866
d2_Col_06_Row_35	2	Library Size	112208
d2_Col_06_Row_36	2	Library Size	149665
d2_Col_06_Row_37	2	Library Size	143193
d2_Col_06_Row_38	2	Library Size	141367
d2_Col_06_Row_39	2	Library Size	143634
d2_Col_06_Row_40	2	Library Size	120758
d2_Col_07_Row_1	2	Library Size	120667
d2_Col_07_Row_2	2	Library Size	138658
d2_Col_07_Row_3	2	Library Size	152868
d2_Col_07_Row_4	2	Library Size	130756
d2_Col_07_Row_5	2	Library Size	135372
d2_Col_07_Row_6	2	Library Size	129590
d2_Col_07_Row_7	2	Library Size	140643
d2_Col_07_Row_8	2	Library Size	131278
d2_Col_07_Row_9	2	Library Size	132918
d2_Col_07_Row_10	2	Library Size	140347
d2_Col_07_Row_11	2	Library Size	65664
d2_Col_07_Row_12	2	Library Size	121343
d2_Col_07_Row_13	2	Library Size	64222
d2_Col_07_Row_14	2	Library Size	126155
d2_Col_07_Row_15	2	Library Size	112562
d2_Col_07_Row_16	2	Library Size	110735
d2_Col_07_Row_17	2	Library Size	155400
d2_Col_07_Row_18	2	Library Size	72684
d2_Col_07_Row_19	2	Library Size	83088
d2_Col_07_Row_20	2	Library Size	119144
d2_Col_07_Row_21	2	Library Size	114660
d2_Col_07_Row_22	2	Library Size	119286
d2_Col_07_Row_23	2	Library Size	105641
d2_Col_07_Row_24	2	Library Size	122836
d2_Col_07_Row_25	2	Library Size	107229
d2_Col_07_Row_26	2	Library Size	132454
d2_Col_07_Row_27	2	Library Size	72883
d2_Col_07_Row_28	2	Library Size	6688
d2_Col_07_Row_29	2	Library Size	177435
d2_Col_07_Row_30	2	Library Size	9090
d2_Col_07_Row_31	2	Library Size	39967
d2_Col_07_Row_32	2	Library Size	76058
d2_Col_07_Row_33	2	Library Size	132859
d2_Col_07_Row_34	2	Library Size	129360
d2_Col_07_Row_35	2	Library Size	92054
d2_Col_07_Row_36	2	Library Size	100130
d2_Col_07_Row_37	2	Library Size	146554
d2_Col_07_Row_38	2	Library Size	115580
d2_Col_07_Row_39	2	Library Size	109046
d2_Col_07_Row_40	2	Library Size	114907
d2_Col_08_Row_1	2	Library Size	112415
d2_Col_08_Row_2	2	Library Size	90383
d2_Col_08_Row_3	2	Library Size	152440
d2_Col_08_Row_4	2	Library Size	124404
d2_Col_08_Row_5	2	Library Size	116828
d2_Col_08_Row_6	2	Library Size	122297
d2_Col_08_Row_7	2	Library Size	123818
d2_Col_08_Row_8	2	Library Size	141447
d2_Col_08_Row_9	2	Library Size	125864
d2_Col_08_Row_10	2	Library Size	117295
d2_Col_08_Row_11	2	Library Size	145106
d2_Col_08_Row_12	2	Library Size	98430
d2_Col_08_Row_13	2	Library Size	20738
d2_Col_08_Row_14	2	Library Size	125754
d2_Col_08_Row_15	2	Library Size	127098
d2_Col_08_Row_16	2	Library Size	120124
d2_Col_08_Row_17	2	Library Size	13012
d2_Col_08_Row_18	2	Library Size	110238
d2_Col_08_Row_19	2	Library Size	89584
d2_Col_08_Row_20	2	Library Size	102536
d2_Col_08_Row_21	2	Library Size	96504
d2_Col_08_Row_22	2	Library Size	148425
d2_Col_08_Row_23	2	Library Size	30827
d2_Col_08_Row_24	2	Library Size	74697
d2_Col_08_Row_25	2	Library Size	105817
d2_Col_08_Row_26	2	Library Size	128620
d2_Col_08_Row_27	2	Library Size	128126
d2_Col_08_Row_28	2	Library Size	106750
d2_Col_08_Row_29	2	Library Size	120216
d2_Col_08_Row_30	2	Library Size	34610
d2_Col_08_Row_31	2	Library Size	122906
d2_Col_08_Row_32	2	Library Size	110267
d2_Col_08_Row_33	2	Library Size	142753
d2_Col_08_Row_34	2	Library Size	107328
d2_Col_08_Row_35	2	Library Size	67307
d2_Col_08_Row_36	2	Library Size	159381
d2_Col_08_Row_37	2	Library Size	129451
d2_Col_08_Row_38	2	Library Size	51110
d2_Col_08_Row_39	2	Library Size	140755
d2_Col_08_Row_40	2	Library Size	87076
d2_Col_09_Row_1	2	Library Size	112069
d2_Col_09_Row_2	2	Library Size	107631
d2_Col_09_Row_3	2	Library Size	3677
d2_Col_09_Row_4	2	Library Size	146728
d2_Col_09_Row_5	2	Library Size	7341
d2_Col_09_Row_6	2	Library Size	118199
d2_Col_09_Row_7	2	Library Size	146228
d2_Col_09_Row_8	2	Library Size	31897
d2_Col_09_Row_9	2	Library Size	118217
d2_Col_09_Row_10	2	Library Size	94734
d2_Col_09_Row_11	2	Library Size	98537
d2_Col_09_Row_12	2	Library Size	88291
d2_Col_09_Row_13	2	Library Size	136142
d2_Col_09_Row_14	2	Library Size	99804
d2_Col_09_Row_15	2	Library Size	116103
d2_Col_09_Row_16	2	Library Size	49980
d2_Col_09_Row_17	2	Library Size	108665
d2_Col_09_Row_18	2	Library Size	127711
d2_Col_09_Row_19	2	Library Size	110674
d2_Col_09_Row_20	2	Library Size	86906
d2_Col_09_Row_21	2	Library Size	100402
d2_Col_09_Row_22	2	Library Size	100594
d2_Col_09_Row_23	2	Library Size	129422
d2_Col_09_Row_24	2	Library Size	113681
d2_Col_09_Row_25	2	Library Size	109515
d2_Col_09_Row_26	2	Library Size	128738
d2_Col_09_Row_27	2	Library Size	9923
d2_Col_09_Row_28	2	Library Size	134854
d2_Col_09_Row_29	2	Library Size	12368
d2_Col_09_Row_30	2	Library Size	99668
d2_Col_09_Row_31	2	Library Size	97081
d2_Col_09_Row_32	2	Library Size	130645
d2_Col_09_Row_33	2	Library Size	123864
d2_Col_09_Row_34	2	Library Size	107325
d2_Col_09_Row_35	2	Library Size	96488
d2_Col_09_Row_36	2	Library Size	137759
d2_Col_09_Row_37	2	Library Size	127004
d2_Col_09_Row_38	2	Library Size	113208
d2_Col_09_Row_39	2	Library Size	123879
d2_Col_09_Row_40	2	Library Size	102110
d2_Col_10_Row_1	2	Library Size	115299
d2_Col_10_Row_2	2	Library Size	106706
d2_Col_10_Row_3	2	Library Size	133905
d2_Col_10_Row_4	2	Library Size	115489
d2_Col_10_Row_5	2	Library Size	111432
d2_Col_10_Row_6	2	Library Size	138194
d2_Col_10_Row_7	2	Library Size	76479
d2_Col_10_Row_8	2	Library Size	112997
d2_Col_10_Row_9	2	Library Size	91920
d2_Col_10_Row_10	2	Library Size	83947
d2_Col_10_Row_11	2	Library Size	100019
d2_Col_10_Row_12	2	Library Size	158191
d2_Col_10_Row_13	2	Library Size	112036
d2_Col_10_Row_14	2	Library Size	126238
d2_Col_10_Row_15	2	Library Size	52094
d2_Col_10_Row_16	2	Library Size	80572
d2_Col_10_Row_17	2	Library Size	123029
d2_Col_10_Row_18	2	Library Size	133304
d2_Col_10_Row_19	2	Library Size	83054
d2_Col_10_Row_20	2	Library Size	106334
d2_Col_10_Row_21	2	Library Size	54500
d2_Col_10_Row_22	2	Library Size	152654
d2_Col_10_Row_23	2	Library Size	112909
d2_Col_10_Row_24	2	Library Size	103555
d2_Col_10_Row_25	2	Library Size	140924
d2_Col_10_Row_26	2	Library Size	82048
d2_Col_10_Row_27	2	Library Size	107712
d2_Col_10_Row_28	2	Library Size	136303
d2_Col_10_Row_29	2	Library Size	101439
d2_Col_10_Row_30	2	Library Size	137973
d2_Col_10_Row_31	2	Library Size	125360
d2_Col_10_Row_32	2	Library Size	54573
d2_Col_10_Row_33	2	Library Size	139206
d2_Col_10_Row_34	2	Library Size	90973
d2_Col_10_Row_35	2	Library Size	114716
d2_Col_10_Row_36	2	Library Size	125787
d2_Col_10_Row_37	2	Library Size	107593
d2_Col_10_Row_38	2	Library Size	103094
d2_Col_10_Row_39	2	Library Size	114123
d2_Col_10_Row_40	2	Library Size	101989
d3_Col_01_Row_1	3	Library Size	3255
d3_Col_01_Row_2	3	Library Size	141302
d3_Col_01_Row_3	3	Library Size	148094
d3_Col_01_Row_4	3	Library Size	133557
d3_Col_01_Row_5	3	Library Size	27139
d3_Col_01_Row_6	3	Library Size	87125
d3_Col_01_Row_7	3	Library Size	157614
d3_Col_01_Row_8	3	Library Size	41790
d3_Col_01_Row_9	3	Library Size	202677
d3_Col_01_Row_10	3	Library Size	24332
d3_Col_01_Row_11	3	Library Size	9242
d3_Col_01_Row_12	3	Library Size	145924
d3_Col_01_Row_13	3	Library Size	137269
d3_Col_01_Row_14	3	Library Size	108761
d3_Col_01_Row_15	3	Library Size	50622
d3_Col_01_Row_16	3	Library Size	9188
d3_Col_01_Row_17	3	Library Size	17115
d3_Col_01_Row_18	3	Library Size	158176
d3_Col_01_Row_19	3	Library Size	102786
d3_Col_01_Row_20	3	Library Size	46190
d3_Col_01_Row_21	3	Library Size	25569
d3_Col_01_Row_22	3	Library Size	75541
d3_Col_01_Row_23	3	Library Size	32966
d3_Col_01_Row_24	3	Library Size	107901
d3_Col_01_Row_25	3	Library Size	55493
d3_Col_01_Row_26	3	Library Size	113557
d3_Col_01_Row_27	3	Library Size	132965
d3_Col_01_Row_28	3	Library Size	171261
d3_Col_01_Row_29	3	Library Size	26817
d3_Col_01_Row_30	3	Library Size	140234
d3_Col_01_Row_31	3	Library Size	14144
d3_Col_01_Row_32	3	Library Size	112969
d3_Col_01_Row_33	3	Library Size	221619
d3_Col_01_Row_34	3	Library Size	110421
d3_Col_01_Row_35	3	Library Size	144885
d3_Col_01_Row_36	3	Library Size	151679
d3_Col_01_Row_37	3	Library Size	172653
d3_Col_01_Row_38	3	Library Size	174811
d3_Col_01_Row_39	3	Library Size	7932
d3_Col_01_Row_40	3	Library Size	30260
d3_Col_02_Row_1	3	Library Size	150468
d3_Col_02_Row_2	3	Library Size	139024
d3_Col_02_Row_3	3	Library Size	157353
d3_Col_02_Row_4	3	Library Size	115147
d3_Col_02_Row_5	3	Library Size	152041
d3_Col_02_Row_6	3	Library Size	136732
d3_Col_02_Row_7	3	Library Size	17148
d3_Col_02_Row_8	3	Library Size	129701
d3_Col_02_Row_9	3	Library Size	17902
d3_Col_02_Row_10	3	Library Size	115826
d3_Col_02_Row_11	3	Library Size	13368
d3_Col_02_Row_12	3	Library Size	138758
d3_Col_02_Row_13	3	Library Size	138694
d3_Col_02_Row_14	3	Library Size	146463
d3_Col_02_Row_15	3	Library Size	97071
d3_Col_02_Row_16	3	Library Size	87441
d3_Col_02_Row_17	3	Library Size	28256
d3_Col_02_Row_18	3	Library Size	141720
d3_Col_02_Row_19	3	Library Size	95597
d3_Col_02_Row_20	3	Library Size	38110
d3_Col_02_Row_21	3	Library Size	3914
d3_Col_02_Row_22	3	Library Size	79122
d3_Col_02_Row_23	3	Library Size	77344
d3_Col_02_Row_24	3	Library Size	6725
d3_Col_02_Row_25	3	Library Size	19854
d3_Col_02_Row_26	3	Library Size	130660
d3_Col_02_Row_27	3	Library Size	100265
d3_Col_02_Row_28	3	Library Size	36428
d3_Col_02_Row_29	3	Library Size	21273
d3_Col_02_Row_30	3	Library Size	176362
d3_Col_02_Row_31	3	Library Size	160373
d3_Col_02_Row_32	3	Library Size	60053
d3_Col_02_Row_33	3	Library Size	98070
d3_Col_02_Row_34	3	Library Size	94302
d3_Col_02_Row_35	3	Library Size	145815
d3_Col_02_Row_36	3	Library Size	137475
d3_Col_02_Row_37	3	Library Size	77174
d3_Col_02_Row_38	3	Library Size	134841
d3_Col_02_Row_39	3	Library Size	5184
d3_Col_02_Row_40	3	Library Size	32688
d3_Col_03_Row_1	3	Library Size	111258
d3_Col_03_Row_2	3	Library Size	31561
d3_Col_03_Row_3	3	Library Size	110468
d3_Col_03_Row_4	3	Library Size	16066
d3_Col_03_Row_5	3	Library Size	92230
d3_Col_03_Row_6	3	Library Size	145243
d3_Col_03_Row_7	3	Library Size	5913
d3_Col_03_Row_8	3	Library Size	140720
d3_Col_03_Row_9	3	Library Size	139981
d3_Col_03_Row_10	3	Library Size	146040
d3_Col_03_Row_11	3	Library Size	12515
d3_Col_03_Row_12	3	Library Size	147897
d3_Col_03_Row_13	3	Library Size	113938
d3_Col_03_Row_14	3	Library Size	147073
d3_Col_03_Row_15	3	Library Size	105252
d3_Col_03_Row_16	3	Library Size	12626
d3_Col_03_Row_17	3	Library Size	136047
d3_Col_03_Row_18	3	Library Size	105990
d3_Col_03_Row_19	3	Library Size	108614
d3_Col_03_Row_20	3	Library Size	22297
d3_Col_03_Row_21	3	Library Size	48960
d3_Col_03_Row_22	3	Library Size	85143
d3_Col_03_Row_23	3	Library Size	113602
d3_Col_03_Row_24	3	Library Size	108902
d3_Col_03_Row_25	3	Library Size	112767
d3_Col_03_Row_26	3	Library Size	130432
d3_Col_03_Row_27	3	Library Size	33161
d3_Col_03_Row_28	3	Library Size	141074
d3_Col_03_Row_29	3	Library Size	114775
d3_Col_03_Row_30	3	Library Size	146292
d3_Col_03_Row_31	3	Library Size	145677
d3_Col_03_Row_32	3	Library Size	17428
d3_Col_03_Row_33	3	Library Size	137782
d3_Col_03_Row_34	3	Library Size	32240
d3_Col_03_Row_35	3	Library Size	129881
d3_Col_03_Row_36	3	Library Size	94626
d3_Col_03_Row_37	3	Library Size	145783
d3_Col_03_Row_38	3	Library Size	102546
d3_Col_03_Row_39	3	Library Size	88768
d3_Col_03_Row_40	3	Library Size	13352
d3_Col_04_Row_1	3	Library Size	67769
d3_Col_04_Row_2	3	Library Size	78216
d3_Col_04_Row_3	3	Library Size	174163
d3_Col_04_Row_4	3	Library Size	136444
d3_Col_04_Row_5	3	Library Size	15714
d3_Col_04_Row_6	3	Library Size	179749
d3_Col_04_Row_7	3	Library Size	12511
d3_Col_04_Row_8	3	Library Size	173714
d3_Col_04_Row_9	3	Library Size	142731
d3_Col_04_Row_10	3	Library Size	157173
d3_Col_04_Row_11	3	Library Size	16181
d3_Col_04_Row_12	3	Library Size	168345
d3_Col_04_Row_13	3	Library Size	112521
d3_Col_04_Row_14	3	Library Size	73759
d3_Col_04_Row_15	3	Library Size	16447
d3_Col_04_Row_16	3	Library Size	81264
d3_Col_04_Row_17	3	Library Size	5306
d3_Col_04_Row_18	3	Library Size	37030
d3_Col_04_Row_19	3	Library Size	16155
d3_Col_04_Row_20	3	Library Size	123826
d3_Col_04_Row_21	3	Library Size	145829
d3_Col_04_Row_22	3	Library Size	72303
d3_Col_04_Row_23	3	Library Size	115389
d3_Col_04_Row_24	3	Library Size	46041
d3_Col_04_Row_25	3	Library Size	123602
d3_Col_04_Row_26	3	Library Size	148929
d3_Col_04_Row_27	3	Library Size	165021
d3_Col_04_Row_28	3	Library Size	132113
d3_Col_04_Row_29	3	Library Size	142618
d3_Col_04_Row_30	3	Library Size	167791
d3_Col_04_Row_31	3	Library Size	148613
d3_Col_04_Row_32	3	Library Size	11278
d3_Col_04_Row_33	3	Library Size	16671
d3_Col_04_Row_34	3	Library Size	69646
d3_Col_04_Row_35	3	Library Size	8847
d3_Col_04_Row_36	3	Library Size	165293
d3_Col_04_Row_37	3	Library Size	154794
d3_Col_04_Row_38	3	Library Size	6547
d3_Col_04_Row_39	3	Library Size	15436
d3_Col_04_Row_40	3	Library Size	16654
d3_Col_05_Row_1	3	Library Size	134982
d3_Col_05_Row_2	3	Library Size	108800
d3_Col_05_Row_3	3	Library Size	156041
d3_Col_05_Row_4	3	Library Size	15768
d3_Col_05_Row_5	3	Library Size	84174
d3_Col_05_Row_6	3	Library Size	140417
d3_Col_05_Row_7	3	Library Size	79157
d3_Col_05_Row_8	3	Library Size	125197
d3_Col_05_Row_9	3	Library Size	113817
d3_Col_05_Row_10	3	Library Size	36618
d3_Col_05_Row_11	3	Library Size	117819
d3_Col_05_Row_12	3	Library Size	132348
d3_Col_05_Row_13	3	Library Size	111377
d3_Col_05_Row_14	3	Library Size	75703
d3_Col_05_Row_15	3	Library Size	11053
d3_Col_05_Row_16	3	Library Size	87994
d3_Col_05_Row_17	3	Library Size	147284
d3_Col_05_Row_18	3	Library Size	24836
d3_Col_05_Row_19	3	Library Size	9532
d3_Col_05_Row_20	3	Library Size	64682
d3_Col_05_Row_21	3	Library Size	14725
d3_Col_05_Row_22	3	Library Size	111665
d3_Col_05_Row_23	3	Library Size	85898
d3_Col_05_Row_24	3	Library Size	97030
d3_Col_05_Row_25	3	Library Size	93265
d3_Col_05_Row_26	3	Library Size	124023
d3_Col_05_Row_27	3	Library Size	9475
d3_Col_05_Row_28	3	Library Size	125785
d3_Col_05_Row_29	3	Library Size	137874
d3_Col_05_Row_30	3	Library Size	133722
d3_Col_05_Row_31	3	Library Size	117317
d3_Col_05_Row_32	3	Library Size	112246
d3_Col_05_Row_33	3	Library Size	115364
d3_Col_05_Row_34	3	Library Size	107260
d3_Col_05_Row_35	3	Library Size	128858
d3_Col_05_Row_36	3	Library Size	130838
d3_Col_05_Row_37	3	Library Size	131434
d3_Col_05_Row_38	3	Library Size	129022
d3_Col_05_Row_39	3	Library Size	129756
d3_Col_05_Row_40	3	Library Size	106172
d3_Col_06_Row_1	3	Library Size	105286
d3_Col_06_Row_2	3	Library Size	30253
d3_Col_06_Row_3	3	Library Size	4137
d3_Col_06_Row_4	3	Library Size	117192
d3_Col_06_Row_5	3	Library Size	11945
d3_Col_06_Row_6	3	Library Size	162008
d3_Col_06_Row_7	3	Library Size	57098
d3_Col_06_Row_8	3	Library Size	156551
d3_Col_06_Row_9	3	Library Size	155247
d3_Col_06_Row_10	3	Library Size	13668
d3_Col_06_Row_11	3	Library Size	136784
d3_Col_06_Row_12	3	Library Size	128775
d3_Col_06_Row_13	3	Library Size	151958
d3_Col_06_Row_14	3	Library Size	116139
d3_Col_06_Row_15	3	Library Size	28678
d3_Col_06_Row_16	3	Library Size	158567
d3_Col_06_Row_17	3	Library Size	158330
d3_Col_06_Row_18	3	Library Size	116162
d3_Col_06_Row_19	3	Library Size	114897
d3_Col_06_Row_20	3	Library Size	31361
d3_Col_06_Row_21	3	Library Size	53553
d3_Col_06_Row_22	3	Library Size	40125
d3_Col_06_Row_23	3	Library Size	138186
d3_Col_06_Row_24	3	Library Size	10534
d3_Col_06_Row_25	3	Library Size	133482
d3_Col_06_Row_26	3	Library Size	147719
d3_Col_06_Row_27	3	Library Size	5278
d3_Col_06_Row_28	3	Library Size	172134
d3_Col_06_Row_29	3	Library Size	133755
d3_Col_06_Row_30	3	Library Size	62929
d3_Col_06_Row_31	3	Library Size	136535
d3_Col_06_Row_32	3	Library Size	124749
d3_Col_06_Row_33	3	Library Size	97905
d3_Col_06_Row_34	3	Library Size	138945
d3_Col_06_Row_35	3	Library Size	73535
d3_Col_06_Row_36	3	Library Size	191744
d3_Col_06_Row_37	3	Library Size	137525
d3_Col_06_Row_38	3	Library Size	48814
d3_Col_06_Row_39	3	Library Size	96865
d3_Col_06_Row_40	3	Library Size	143168
d3_Col_07_Row_1	3	Library Size	112920
d3_Col_07_Row_2	3	Library Size	102478
d3_Col_07_Row_3	3	Library Size	30188
d3_Col_07_Row_4	3	Library Size	117213
d3_Col_07_Row_5	3	Library Size	102561
d3_Col_07_Row_6	3	Library Size	133827
d3_Col_07_Row_7	3	Library Size	118513
d3_Col_07_Row_8	3	Library Size	101412
d3_Col_07_Row_9	3	Library Size	90272
d3_Col_07_Row_10	3	Library Size	100172
d3_Col_07_Row_11	3	Library Size	131376
d3_Col_07_Row_12	3	Library Size	87852
d3_Col_07_Row_13	3	Library Size	77037
d3_Col_07_Row_14	3	Library Size	92054
d3_Col_07_Row_15	3	Library Size	50360
d3_Col_07_Row_16	3	Library Size	18869
d3_Col_07_Row_17	3	Library Size	107584
d3_Col_07_Row_18	3	Library Size	32578
d3_Col_07_Row_19	3	Library Size	97288
d3_Col_07_Row_20	3	Library Size	77601
d3_Col_07_Row_21	3	Library Size	89480
d3_Col_07_Row_22	3	Library Size	107823
d3_Col_07_Row_23	3	Library Size	50733
d3_Col_07_Row_24	3	Library Size	94301
d3_Col_07_Row_25	3	Library Size	8426
d3_Col_07_Row_26	3	Library Size	110601
d3_Col_07_Row_27	3	Library Size	121562
d3_Col_07_Row_28	3	Library Size	113957
d3_Col_07_Row_29	3	Library Size	108119
d3_Col_07_Row_30	3	Library Size	135138
d3_Col_07_Row_31	3	Library Size	11159
d3_Col_07_Row_32	3	Library Size	136871
d3_Col_07_Row_33	3	Library Size	99369
d3_Col_07_Row_34	3	Library Size	92836
d3_Col_07_Row_35	3	Library Size	113824
d3_Col_07_Row_36	3	Library Size	110043
d3_Col_07_Row_37	3	Library Size	66945
d3_Col_07_Row_38	3	Library Size	4677
d3_Col_07_Row_39	3	Library Size	118904
d3_Col_07_Row_40	3	Library Size	97337
d3_Col_08_Row_1	3	Library Size	131435
d3_Col_08_Row_2	3	Library Size	1884
d3_Col_08_Row_3	3	Library Size	159684
d3_Col_08_Row_4	3	Library Size	26697
d3_Col_08_Row_5	3	Library Size	1414
d3_Col_08_Row_6	3	Library Size	12115
d3_Col_08_Row_7	3	Library Size	149101
d3_Col_08_Row_8	3	Library Size	139535
d3_Col_08_Row_9	3	Library Size	161577
d3_Col_08_Row_10	3	Library Size	167462
d3_Col_08_Row_11	3	Library Size	50658
d3_Col_08_Row_12	3	Library Size	5817
d3_Col_08_Row_13	3	Library Size	6991
d3_Col_08_Row_14	3	Library Size	113822
d3_Col_08_Row_15	3	Library Size	29384
d3_Col_08_Row_16	3	Library Size	83979
d3_Col_08_Row_17	3	Library Size	120364
d3_Col_08_Row_18	3	Library Size	148684
d3_Col_08_Row_19	3	Library Size	138943
d3_Col_08_Row_20	3	Library Size	110852
d3_Col_08_Row_21	3	Library Size	143324
d3_Col_08_Row_22	3	Library Size	149522
d3_Col_08_Row_23	3	Library Size	142480
d3_Col_08_Row_24	3	Library Size	7096
d3_Col_08_Row_25	3	Library Size	19210
d3_Col_08_Row_26	3	Library Size	143378
d3_Col_08_Row_27	3	Library Size	147289
d3_Col_08_Row_28	3	Library Size	165815
d3_Col_08_Row_29	3	Library Size	14694
d3_Col_08_Row_30	3	Library Size	16299
d3_Col_08_Row_31	3	Library Size	152261
d3_Col_08_Row_32	3	Library Size	10528
d3_Col_08_Row_33	3	Library Size	164734
d3_Col_08_Row_34	3	Library Size	142211
d3_Col_08_Row_35	3	Library Size	146036
d3_Col_08_Row_36	3	Library Size	7341
d3_Col_08_Row_37	3	Library Size	4240
d3_Col_08_Row_38	3	Library Size	156264
d3_Col_08_Row_39	3	Library Size	98637
d3_Col_08_Row_40	3	Library Size	132525
d3_Col_09_Row_1	3	Library Size	140140
d3_Col_09_Row_2	3	Library Size	19947
d3_Col_09_Row_3	3	Library Size	6783
d3_Col_09_Row_4	3	Library Size	158173
d3_Col_09_Row_5	3	Library Size	95725
d3_Col_09_Row_6	3	Library Size	7687
d3_Col_09_Row_7	3	Library Size	151425
d3_Col_09_Row_8	3	Library Size	32123
d3_Col_09_Row_9	3	Library Size	141115
d3_Col_09_Row_10	3	Library Size	154815
d3_Col_09_Row_11	3	Library Size	132115
d3_Col_09_Row_12	3	Library Size	15655
d3_Col_09_Row_13	3	Library Size	152902
d3_Col_09_Row_14	3	Library Size	119233
d3_Col_09_Row_15	3	Library Size	179512
d3_Col_09_Row_16	3	Library Size	31992
d3_Col_09_Row_17	3	Library Size	48043
d3_Col_09_Row_18	3	Library Size	67435
d3_Col_09_Row_19	3	Library Size	37300
d3_Col_09_Row_20	3	Library Size	87018
d3_Col_09_Row_21	3	Library Size	22371
d3_Col_09_Row_22	3	Library Size	170860
d3_Col_09_Row_23	3	Library Size	103294
d3_Col_09_Row_24	3	Library Size	119278
d3_Col_09_Row_25	3	Library Size	169213
d3_Col_09_Row_26	3	Library Size	81898
d3_Col_09_Row_27	3	Library Size	81783
d3_Col_09_Row_28	3	Library Size	159082
d3_Col_09_Row_29	3	Library Size	44165
d3_Col_09_Row_30	3	Library Size	135937
d3_Col_09_Row_31	3	Library Size	103751
d3_Col_09_Row_32	3	Library Size	143452
d3_Col_09_Row_33	3	Library Size	162995
d3_Col_09_Row_34	3	Library Size	46640
d3_Col_09_Row_35	3	Library Size	144231
d3_Col_09_Row_36	3	Library Size	8622
d3_Col_09_Row_37	3	Library Size	133822
d3_Col_09_Row_38	3	Library Size	166191
d3_Col_09_Row_39	3	Library Size	155903
d3_Col_09_Row_40	3	Library Size	3143
d3_Col_10_Row_1	3	Library Size	98485
d3_Col_10_Row_2	3	Library Size	116836
d3_Col_10_Row_3	3	Library Size	123499
d3_Col_10_Row_4	3	Library Size	114220
d3_Col_10_Row_5	3	Library Size	117392
d3_Col_10_Row_6	3	Library Size	121446
d3_Col_10_Row_7	3	Library Size	4864
d3_Col_10_Row_8	3	Library Size	141328
d3_Col_10_Row_9	3	Library Size	55197
d3_Col_10_Row_10	3	Library Size	6876
d3_Col_10_Row_11	3	Library Size	139341
d3_Col_10_Row_12	3	Library Size	96601
d3_Col_10_Row_13	3	Library Size	119208
d3_Col_10_Row_14	3	Library Size	148362
d3_Col_10_Row_15	3	Library Size	184389
d3_Col_10_Row_16	3	Library Size	40328
d3_Col_10_Row_17	3	Library Size	82110
d3_Col_10_Row_18	3	Library Size	56227
d3_Col_10_Row_19	3	Library Size	42208
d3_Col_10_Row_20	3	Library Size	120097
d3_Col_10_Row_21	3	Library Size	115353
d3_Col_10_Row_22	3	Library Size	49810
d3_Col_10_Row_23	3	Library Size	76159
d3_Col_10_Row_24	3	Library Size	101257
d3_Col_10_Row_25	3	Library Size	127397
d3_Col_10_Row_26	3	Library Size	139963
d3_Col_10_Row_27	3	Library Size	123038
d3_Col_10_Row_28	3	Library Size	146497
d3_Col_10_Row_29	3	Library Size	79218
d3_Col_10_Row_30	3	Library Size	130779
d3_Col_10_Row_31	3	Library Size	131787
d3_Col_10_Row_32	3	Library Size	116708
d3_Col_10_Row_33	3	Library Size	104360
d3_Col_10_Row_34	3	Library Size	128710
d3_Col_10_Row_35	3	Library Size	5017
d3_Col_10_Row_36	3	Library Size	23364
d3_Col_10_Row_37	3	Library Size	138249
d3_Col_10_Row_38	3	Library Size	124145
d3_Col_10_Row_39	3	Library Size	134538
d3_Col_10_Row_40	3	Library Size	2755
d4_Col_01_Row_1	4	Library Size	192602
d4_Col_01_Row_2	4	Library Size	200913
d4_Col_01_Row_3	4	Library Size	277271
d4_Col_01_Row_4	4	Library Size	61321
d4_Col_01_Row_5	4	Library Size	108522
d4_Col_01_Row_6	4	Library Size	59349
d4_Col_01_Row_7	4	Library Size	172441
d4_Col_01_Row_8	4	Library Size	94151
d4_Col_01_Row_9	4	Library Size	164304
d4_Col_01_Row_10	4	Library Size	92044
d4_Col_01_Row_11	4	Library Size	173760
d4_Col_01_Row_12	4	Library Size	136872
d4_Col_01_Row_13	4	Library Size	235105
d4_Col_01_Row_14	4	Library Size	146390
d4_Col_01_Row_15	4	Library Size	147763
d4_Col_01_Row_16	4	Library Size	192748
d4_Col_01_Row_17	4	Library Size	175692
d4_Col_01_Row_18	4	Library Size	67354
d4_Col_01_Row_19	4	Library Size	33370
d4_Col_01_Row_20	4	Library Size	4119
d4_Col_01_Row_21	4	Library Size	3519
d4_Col_01_Row_22	4	Library Size	8298
d4_Col_01_Row_23	4	Library Size	16029
d4_Col_01_Row_24	4	Library Size	138169
d4_Col_01_Row_25	4	Library Size	113969
d4_Col_01_Row_26	4	Library Size	139574
d4_Col_01_Row_27	4	Library Size	193409
d4_Col_01_Row_28	4	Library Size	171661
d4_Col_01_Row_29	4	Library Size	162987
d4_Col_01_Row_30	4	Library Size	15689
d4_Col_01_Row_31	4	Library Size	179322
d4_Col_01_Row_32	4	Library Size	52336
d4_Col_01_Row_33	4	Library Size	145832
d4_Col_01_Row_34	4	Library Size	190593
d4_Col_01_Row_35	4	Library Size	97214
d4_Col_01_Row_36	4	Library Size	256531
d4_Col_01_Row_37	4	Library Size	122241
d4_Col_01_Row_38	4	Library Size	238329
d4_Col_01_Row_39	4	Library Size	183102
d4_Col_01_Row_40	4	Library Size	163983
d4_Col_02_Row_1	4	Library Size	135975
d4_Col_02_Row_2	4	Library Size	101182
d4_Col_02_Row_3	4	Library Size	68905
d4_Col_02_Row_4	4	Library Size	212700
d4_Col_02_Row_5	4	Library Size	27846
d4_Col_02_Row_6	4	Library Size	199663
d4_Col_02_Row_7	4	Library Size	24742
d4_Col_02_Row_8	4	Library Size	85053
d4_Col_02_Row_9	4	Library Size	19362
d4_Col_02_Row_10	4	Library Size	207890
d4_Col_02_Row_11	4	Library Size	154321
d4_Col_02_Row_12	4	Library Size	139180
d4_Col_02_Row_13	4	Library Size	173417
d4_Col_02_Row_14	4	Library Size	16437
d4_Col_02_Row_15	4	Library Size	36619
d4_Col_02_Row_16	4	Library Size	86292
d4_Col_02_Row_17	4	Library Size	99011
d4_Col_02_Row_18	4	Library Size	10091
d4_Col_02_Row_19	4	Library Size	6367
d4_Col_02_Row_20	4	Library Size	35325
d4_Col_02_Row_21	4	Library Size	58811
d4_Col_02_Row_22	4	Library Size	80264
d4_Col_02_Row_23	4	Library Size	119965
d4_Col_02_Row_24	4	Library Size	103978
d4_Col_02_Row_25	4	Library Size	19540
d4_Col_02_Row_26	4	Library Size	111644
d4_Col_02_Row_27	4	Library Size	6056
d4_Col_02_Row_28	4	Library Size	213582
d4_Col_02_Row_29	4	Library Size	144344
d4_Col_02_Row_30	4	Library Size	129460
d4_Col_02_Row_31	4	Library Size	172354
d4_Col_02_Row_32	4	Library Size	198872
d4_Col_02_Row_33	4	Library Size	207725
d4_Col_02_Row_34	4	Library Size	121228
d4_Col_02_Row_35	4	Library Size	130526
d4_Col_02_Row_36	4	Library Size	152036
d4_Col_02_Row_37	4	Library Size	211204
d4_Col_02_Row_38	4	Library Size	110713
d4_Col_02_Row_39	4	Library Size	193105
d4_Col_02_Row_40	4	Library Size	33249
d4_Col_03_Row_1	4	Library Size	185567
d4_Col_03_Row_2	4	Library Size	103972
d4_Col_03_Row_3	4	Library Size	14964
d4_Col_03_Row_4	4	Library Size	190322
d4_Col_03_Row_5	4	Library Size	163745
d4_Col_03_Row_6	4	Library Size	211113
d4_Col_03_Row_7	4	Library Size	30508
d4_Col_03_Row_8	4	Library Size	185541
d4_Col_03_Row_9	4	Library Size	136204
d4_Col_03_Row_10	4	Library Size	16576
d4_Col_03_Row_11	4	Library Size	206037
d4_Col_03_Row_12	4	Library Size	210780
d4_Col_03_Row_13	4	Library Size	13891
d4_Col_03_Row_14	4	Library Size	161825
d4_Col_03_Row_15	4	Library Size	36312
d4_Col_03_Row_16	4	Library Size	186317
d4_Col_03_Row_17	4	Library Size	175311
d4_Col_03_Row_18	4	Library Size	66216
d4_Col_03_Row_19	4	Library Size	11249
d4_Col_03_Row_20	4	Library Size	60925
d4_Col_03_Row_21	4	Library Size	85579
d4_Col_03_Row_22	4	Library Size	165036
d4_Col_03_Row_23	4	Library Size	184440
d4_Col_03_Row_24	4	Library Size	9716
d4_Col_03_Row_25	4	Library Size	189033
d4_Col_03_Row_26	4	Library Size	192705
d4_Col_03_Row_27	4	Library Size	162813
d4_Col_03_Row_28	4	Library Size	193369
d4_Col_03_Row_29	4	Library Size	194720
d4_Col_03_Row_30	4	Library Size	162438
d4_Col_03_Row_31	4	Library Size	226829
d4_Col_03_Row_32	4	Library Size	171844
d4_Col_03_Row_33	4	Library Size	8434
d4_Col_03_Row_34	4	Library Size	164987
d4_Col_03_Row_35	4	Library Size	178529
d4_Col_03_Row_36	4	Library Size	188119
d4_Col_03_Row_37	4	Library Size	99416
d4_Col_03_Row_38	4	Library Size	8120
d4_Col_03_Row_39	4	Library Size	49643
d4_Col_03_Row_40	4	Library Size	178016
d4_Col_04_Row_1	4	Library Size	3771
d4_Col_04_Row_2	4	Library Size	192230
d4_Col_04_Row_3	4	Library Size	193792
d4_Col_04_Row_4	4	Library Size	195957
d4_Col_04_Row_5	4	Library Size	134451
d4_Col_04_Row_6	4	Library Size	205606
d4_Col_04_Row_7	4	Library Size	21858
d4_Col_04_Row_8	4	Library Size	7468
d4_Col_04_Row_9	4	Library Size	147363
d4_Col_04_Row_10	4	Library Size	192408
d4_Col_04_Row_11	4	Library Size	25818
d4_Col_04_Row_12	4	Library Size	8948
d4_Col_04_Row_13	4	Library Size	227915
d4_Col_04_Row_14	4	Library Size	149703
d4_Col_04_Row_15	4	Library Size	262576
d4_Col_04_Row_16	4	Library Size	236211
d4_Col_04_Row_17	4	Library Size	135823
d4_Col_04_Row_18	4	Library Size	192956
d4_Col_04_Row_19	4	Library Size	34302
d4_Col_04_Row_20	4	Library Size	155107
d4_Col_04_Row_21	4	Library Size	177130
d4_Col_04_Row_22	4	Library Size	14842
d4_Col_04_Row_23	4	Library Size	9752
d4_Col_04_Row_24	4	Library Size	164247
d4_Col_04_Row_25	4	Library Size	175714
d4_Col_04_Row_26	4	Library Size	31370
d4_Col_04_Row_27	4	Library Size	232739
d4_Col_04_Row_28	4	Library Size	55330
d4_Col_04_Row_29	4	Library Size	164721
d4_Col_04_Row_30	4	Library Size	84257
d4_Col_04_Row_31	4	Library Size	21513
d4_Col_04_Row_32	4	Library Size	132511
d4_Col_04_Row_33	4	Library Size	8969
d4_Col_04_Row_34	4	Library Size	150410
d4_Col_04_Row_35	4	Library Size	186635
d4_Col_04_Row_36	4	Library Size	205033
d4_Col_04_Row_37	4	Library Size	7730
d4_Col_04_Row_38	4	Library Size	188651
d4_Col_04_Row_39	4	Library Size	7384
d4_Col_04_Row_40	4	Library Size	178889
d4_Col_05_Row_1	4	Library Size	154018
d4_Col_05_Row_2	4	Library Size	203747
d4_Col_05_Row_3	4	Library Size	249473
d4_Col_05_Row_4	4	Library Size	52924
d4_Col_05_Row_5	4	Library Size	143942
d4_Col_05_Row_6	4	Library Size	133619
d4_Col_05_Row_7	4	Library Size	21926
d4_Col_05_Row_8	4	Library Size	137648
d4_Col_05_Row_9	4	Library Size	163722
d4_Col_05_Row_10	4	Library Size	174603
d4_Col_05_Row_11	4	Library Size	189158
d4_Col_05_Row_12	4	Library Size	150693
d4_Col_05_Row_13	4	Library Size	204235
d4_Col_05_Row_14	4	Library Size	17528
d4_Col_05_Row_15	4	Library Size	74064
d4_Col_05_Row_16	4	Library Size	99627
d4_Col_05_Row_17	4	Library Size	138543
d4_Col_05_Row_18	4	Library Size	102426
d4_Col_05_Row_19	4	Library Size	3964
d4_Col_05_Row_20	4	Library Size	6997
d4_Col_05_Row_21	4	Library Size	224359
d4_Col_05_Row_22	4	Library Size	245818
d4_Col_05_Row_23	4	Library Size	195975
d4_Col_05_Row_24	4	Library Size	148340
d4_Col_05_Row_25	4	Library Size	171628
d4_Col_05_Row_26	4	Library Size	197495
d4_Col_05_Row_27	4	Library Size	16733
d4_Col_05_Row_28	4	Library Size	222603
d4_Col_05_Row_29	4	Library Size	119535
d4_Col_05_Row_30	4	Library Size	165352
d4_Col_05_Row_31	4	Library Size	192710
d4_Col_05_Row_32	4	Library Size	151173
d4_Col_05_Row_33	4	Library Size	162345
d4_Col_05_Row_34	4	Library Size	225327
d4_Col_05_Row_35	4	Library Size	184736
d4_Col_05_Row_36	4	Library Size	174519
d4_Col_05_Row_37	4	Library Size	5255
d4_Col_05_Row_38	4	Library Size	206689
d4_Col_05_Row_39	4	Library Size	8188
d4_Col_05_Row_40	4	Library Size	103046
d4_Col_06_Row_1	4	Library Size	253958
d4_Col_06_Row_2	4	Library Size	122141
d4_Col_06_Row_3	4	Library Size	8808
d4_Col_06_Row_4	4	Library Size	257894
d4_Col_06_Row_5	4	Library Size	139277
d4_Col_06_Row_6	4	Library Size	163286
d4_Col_06_Row_7	4	Library Size	207542
d4_Col_06_Row_8	4	Library Size	160877
d4_Col_06_Row_9	4	Library Size	38673
d4_Col_06_Row_10	4	Library Size	112908
d4_Col_06_Row_11	4	Library Size	149852
d4_Col_06_Row_12	4	Library Size	154519
d4_Col_06_Row_13	4	Library Size	191087
d4_Col_06_Row_14	4	Library Size	165522
d4_Col_06_Row_15	4	Library Size	204902
d4_Col_06_Row_16	4	Library Size	201495
d4_Col_06_Row_17	4	Library Size	147899
d4_Col_06_Row_18	4	Library Size	10504
d4_Col_06_Row_19	4	Library Size	49032
d4_Col_06_Row_20	4	Library Size	149410
d4_Col_06_Row_21	4	Library Size	162868
d4_Col_06_Row_22	4	Library Size	300602
d4_Col_06_Row_23	4	Library Size	27726
d4_Col_06_Row_24	4	Library Size	148095
d4_Col_06_Row_25	4	Library Size	117110
d4_Col_06_Row_26	4	Library Size	211525
d4_Col_06_Row_27	4	Library Size	16903
d4_Col_06_Row_28	4	Library Size	26266
d4_Col_06_Row_29	4	Library Size	186455
d4_Col_06_Row_30	4	Library Size	62476
d4_Col_06_Row_31	4	Library Size	165341
d4_Col_06_Row_32	4	Library Size	188526
d4_Col_06_Row_33	4	Library Size	243055
d4_Col_06_Row_34	4	Library Size	179683
d4_Col_06_Row_35	4	Library Size	183036
d4_Col_06_Row_36	4	Library Size	26793
d4_Col_06_Row_37	4	Library Size	166731
d4_Col_06_Row_38	4	Library Size	188933
d4_Col_06_Row_39	4	Library Size	6723
d4_Col_06_Row_40	4	Library Size	43694
d4_Col_07_Row_1	4	Library Size	223630
d4_Col_07_Row_2	4	Library Size	187234
d4_Col_07_Row_3	4	Library Size	159062
d4_Col_07_Row_4	4	Library Size	158057
d4_Col_07_Row_5	4	Library Size	161054
d4_Col_07_Row_6	4	Library Size	278226
d4_Col_07_Row_7	4	Library Size	183099
d4_Col_07_Row_8	4	Library Size	62183
d4_Col_07_Row_9	4	Library Size	13508
d4_Col_07_Row_10	4	Library Size	187019
d4_Col_07_Row_11	4	Library Size	194239
d4_Col_07_Row_12	4	Library Size	27101
d4_Col_07_Row_13	4	Library Size	204898
d4_Col_07_Row_14	4	Library Size	164650
d4_Col_07_Row_15	4	Library Size	122863
d4_Col_07_Row_16	4	Library Size	179003
d4_Col_07_Row_17	4	Library Size	121221
d4_Col_07_Row_18	4	Library Size	204470
d4_Col_07_Row_19	4	Library Size	40610
d4_Col_07_Row_20	4	Library Size	22711
d4_Col_07_Row_21	4	Library Size	188751
d4_Col_07_Row_22	4	Library Size	38204
d4_Col_07_Row_23	4	Library Size	190224
d4_Col_07_Row_24	4	Library Size	144743
d4_Col_07_Row_25	4	Library Size	31608
d4_Col_07_Row_26	4	Library Size	161236
d4_Col_07_Row_27	4	Library Size	107264
d4_Col_07_Row_28	4	Library Size	217982
d4_Col_07_Row_29	4	Library Size	87826
d4_Col_07_Row_30	4	Library Size	35577
d4_Col_07_Row_31	4	Library Size	115671
d4_Col_07_Row_32	4	Library Size	136318
d4_Col_07_Row_33	4	Library Size	229217
d4_Col_07_Row_34	4	Library Size	217031
d4_Col_07_Row_35	4	Library Size	230900
d4_Col_07_Row_36	4	Library Size	141138
d4_Col_07_Row_37	4	Library Size	68652
d4_Col_07_Row_38	4	Library Size	190106
d4_Col_07_Row_39	4	Library Size	5826
d4_Col_07_Row_40	4	Library Size	92633
d4_Col_08_Row_1	4	Library Size	186911
d4_Col_08_Row_2	4	Library Size	2970
d4_Col_08_Row_3	4	Library Size	245058
d4_Col_08_Row_4	4	Library Size	13851
d4_Col_08_Row_5	4	Library Size	155345
d4_Col_08_Row_6	4	Library Size	184464
d4_Col_08_Row_7	4	Library Size	18129
d4_Col_08_Row_8	4	Library Size	188030
d4_Col_08_Row_9	4	Library Size	112648
d4_Col_08_Row_10	4	Library Size	10048
d4_Col_08_Row_11	4	Library Size	146314
d4_Col_08_Row_12	4	Library Size	25723
d4_Col_08_Row_13	4	Library Size	197653
d4_Col_08_Row_14	4	Library Size	148126
d4_Col_08_Row_15	4	Library Size	232189
d4_Col_08_Row_16	4	Library Size	148818
d4_Col_08_Row_17	4	Library Size	190459
d4_Col_08_Row_18	4	Library Size	113913
d4_Col_08_Row_19	4	Library Size	10969
d4_Col_08_Row_20	4	Library Size	156412
d4_Col_08_Row_21	4	Library Size	192617
d4_Col_08_Row_22	4	Library Size	261500
d4_Col_08_Row_23	4	Library Size	134901
d4_Col_08_Row_24	4	Library Size	195061
d4_Col_08_Row_25	4	Library Size	150970
d4_Col_08_Row_26	4	Library Size	162102
d4_Col_08_Row_27	4	Library Size	16374
d4_Col_08_Row_28	4	Library Size	59526
d4_Col_08_Row_29	4	Library Size	201086
d4_Col_08_Row_30	4	Library Size	145406
d4_Col_08_Row_31	4	Library Size	176339
d4_Col_08_Row_32	4	Library Size	176695
d4_Col_08_Row_33	4	Library Size	151425
d4_Col_08_Row_34	4	Library Size	141190
d4_Col_08_Row_35	4	Library Size	12310
d4_Col_08_Row_36	4	Library Size	8760
d4_Col_08_Row_37	4	Library Size	174233
d4_Col_08_Row_38	4	Library Size	182972
d4_Col_08_Row_39	4	Library Size	59700
d4_Col_08_Row_40	4	Library Size	13533
d4_Col_09_Row_1	4	Library Size	15518
d4_Col_09_Row_2	4	Library Size	143875
d4_Col_09_Row_3	4	Library Size	82145
d4_Col_09_Row_4	4	Library Size	214039
d4_Col_09_Row_5	4	Library Size	10152
d4_Col_09_Row_6	4	Library Size	132631
d4_Col_09_Row_7	4	Library Size	13916
d4_Col_09_Row_8	4	Library Size	143142
d4_Col_09_Row_9	4	Library Size	111151
d4_Col_09_Row_10	4	Library Size	38514
d4_Col_09_Row_11	4	Library Size	234781
d4_Col_09_Row_12	4	Library Size	212542
d4_Col_09_Row_13	4	Library Size	278221
d4_Col_09_Row_14	4	Library Size	198948
d4_Col_09_Row_15	4	Library Size	202127
d4_Col_09_Row_16	4	Library Size	145555
d4_Col_09_Row_17	4	Library Size	131513
d4_Col_09_Row_18	4	Library Size	150463
d4_Col_09_Row_19	4	Library Size	298520
d4_Col_09_Row_20	4	Library Size	77764
d4_Col_09_Row_21	4	Library Size	202146
d4_Col_09_Row_22	4	Library Size	30909
d4_Col_09_Row_23	4	Library Size	168334
d4_Col_09_Row_24	4	Library Size	55592
d4_Col_09_Row_25	4	Library Size	133915
d4_Col_09_Row_26	4	Library Size	170986
d4_Col_09_Row_27	4	Library Size	20791
d4_Col_09_Row_28	4	Library Size	19641
d4_Col_09_Row_29	4	Library Size	211549
d4_Col_09_Row_30	4	Library Size	151425
d4_Col_09_Row_31	4	Library Size	46254
d4_Col_09_Row_32	4	Library Size	15571
d4_Col_09_Row_33	4	Library Size	162111
d4_Col_09_Row_34	4	Library Size	169214
d4_Col_09_Row_35	4	Library Size	85482
d4_Col_09_Row_36	4	Library Size	196023
d4_Col_09_Row_37	4	Library Size	193379
d4_Col_09_Row_38	4	Library Size	226088
d4_Col_09_Row_39	4	Library Size	6082
d4_Col_09_Row_40	4	Library Size	166406
d4_Col_10_Row_1	4	Library Size	1284
d4_Col_10_Row_2	4	Library Size	141538
d4_Col_10_Row_3	4	Library Size	171646
d4_Col_10_Row_4	4	Library Size	74834
d4_Col_10_Row_5	4	Library Size	148005
d4_Col_10_Row_6	4	Library Size	227685
d4_Col_10_Row_7	4	Library Size	171607
d4_Col_10_Row_8	4	Library Size	89075
d4_Col_10_Row_9	4	Library Size	129190
d4_Col_10_Row_10	4	Library Size	20750
d4_Col_10_Row_11	4	Library Size	105037
d4_Col_10_Row_12	4	Library Size	188951
d4_Col_10_Row_13	4	Library Size	217575
d4_Col_10_Row_14	4	Library Size	26510
d4_Col_10_Row_15	4	Library Size	176229
d4_Col_10_Row_16	4	Library Size	185014
d4_Col_10_Row_17	4	Library Size	243901
d4_Col_10_Row_18	4	Library Size	139667
d4_Col_10_Row_19	4	Library Size	152554
d4_Col_10_Row_20	4	Library Size	195536
d4_Col_10_Row_21	4	Library Size	219704
d4_Col_10_Row_22	4	Library Size	248833
d4_Col_10_Row_23	4	Library Size	93352
d4_Col_10_Row_24	4	Library Size	133776
d4_Col_10_Row_25	4	Library Size	88059
d4_Col_10_Row_26	4	Library Size	90148
d4_Col_10_Row_27	4	Library Size	18797
d4_Col_10_Row_28	4	Library Size	118082
d4_Col_10_Row_29	4	Library Size	85278
d4_Col_10_Row_30	4	Library Size	107425
d4_Col_10_Row_31	4	Library Size	101778
d4_Col_10_Row_32	4	Library Size	136406
d4_Col_10_Row_33	4	Library Size	260576
d4_Col_10_Row_34	4	Library Size	146673
d4_Col_10_Row_35	4	Library Size	186110
d4_Col_10_Row_36	4	Library Size	180242
d4_Col_10_Row_37	4	Library Size	105041
d4_Col_10_Row_38	4	Library Size	185862
d4_Col_10_Row_39	4	Library Size	167441
[truncated: 10,001 more rows]
