# Supplementary material for: Integrated analysis of Xist upregulation and X-chromosome inactivation with single-cell and single-allele resolution
Source: Nat Commun. 2021 Jun 15;12:3638. doi: 10.1038/s41467-021-23643-6 (PMC8206119; doi:10.1038/s41467-021-23643-6)
Supplement: Supplementary file 9 — Source Data [file 41467_2021_23643_MOESM9_ESM.zip › SourceData/Figure_4f.txt]

Sequencing Day	Gene Symbol	Spearman's correlation coefficient [rho]	p-value	Benjamini-Hochberg adjusted p-value
1	Fabp3	-0.0509474491661507	0.35991657797	0.752180615689636
2	Fabp3	-0.299065740097363	1.78405627910111e-08	9.06789372325586e-06
3	Fabp3	-0.151262161086597	0.0152210049612778	0.192885210613229
4	Fabp3	-0.324262680119823	4.4546930959264e-08	1.86927395079015e-05
1	Klf2	0.0177134562520797	0.750387503780678	0.935200547591329
2	Klf2	-0.316386195925568	2.29841135641078e-09	1.8144735099631e-06
3	Klf2	-0.147972837113719	0.0176107033933663	0.207042946358512
4	Klf2	0.0111010051634129	0.855390516771189	0.963667379564486
1	Mreg	-0.17927104644511	0.00117147433407542	0.0424480647407203
2	Mreg	-0.295449406878686	2.69147845478194e-08	1.23289650106456e-05
3	Mreg	-0.225242970398677	0.000272420141316912	0.0162949518622532
4	Mreg	-0.105414717067466	0.0826742872816539	0.423285049716916
1	Nanog	-0.26855058050272	8.95751090626312e-07	0.000225981061391592
2	Nanog	-0.239852267252224	7.51923984556506e-06	0.00112858625026055
3	Nanog	-0.151745334261127	0.0148950361892916	0.190771633678797
4	Nanog	0.121489291517074	0.0453012749119797	0.324740823866711
1	Pigp	-0.117719675258956	0.0338859504569728	0.284973777369791
2	Pigp	-0.286481222265166	7.28263707420508e-08	2.70214966001305e-05
3	Pigp	-0.234715097709896	0.000146095571293702	0.0107982670862181
4	Pigp	-0.129508979017638	0.0327544884288745	0.281342492241493
1	Ephx2	-0.0440742589582253	0.428428630328194	0.799242729091357
2	Ephx2	-0.262953186678628	8.442563148363e-07	0.000217536710456153
3	Ephx2	-0.177217965919817	0.00437519816085403	0.0958873907621548
4	Ephx2	-0.0229580353785466	0.706218510946405	0.921722686168453
1	Jam2	-0.251987335521958	4.23099639234785e-06	0.000723848442468547
2	Jam2	-0.254865931383921	1.85981090408253e-06	0.000381250960138553
3	Jam2	-0.241082749323575	9.47159079571495e-05	0.00798713420191381
4	Jam2	-0.0904391835297336	0.136818824441874	0.522491319688277
1	Ooep	-0.152750820511357	0.00579155096143485	0.112038429026631
2	Ooep	-0.357530687894869	1.01615036437277e-11	1.5709684633203e-08
3	Ooep	-0.251398008829309	4.577246094556e-05	0.00464086442875235
4	Ooep	-0.163649010357254	0.006834605907302	0.123884327105292
1	Vangl1	-0.106208974939869	0.0557806350554593	0.354955411841927
2	Vangl1	-0.277793210501953	1.84890074843122e-07	5.92404282739209e-05
3	Vangl1	-0.146042255774888	0.0191604187869716	0.215644321180418
4	Vangl1	0.00519587458938701	0.932024090775325	0.984702442722642
1	Ckb	-0.0629802434439883	0.257574699341642	0.66590382137488
2	Ckb	-0.313141167005464	3.40868323424056e-09	2.47991730829925e-06
3	Ckb	-0.290687021864841	2.13608591225262e-06	0.000423835998332734
4	Ckb	-0.220691001389891	0.000244170202831778	0.015252005397088
1	Dppa5a	-0.0812229695244176	0.144004170124786	0.532608724911289
2	Dppa5a	-0.280450327796002	1.39517875695526e-07	4.77156265126367e-05
3	Dppa5a	-0.338524280566786	2.61109640614184e-08	1.22635596270236e-05
4	Dppa5a	-0.355373985792393	1.61915526554659e-09	1.30602471680088e-06
1	Esrrb	-0.098970499885536	0.0747951932178421	0.4065465746569
2	Esrrb	-0.303604661191507	1.05623333166761e-08	5.93795174821138e-06
3	Esrrb	-0.159713637040954	0.0103352771589772	0.156076566425189
4	Esrrb	-0.200616050734607	0.000876926487892875	0.0352518747635723
1	Ifitm1	0.0217710290533076	0.695784721033655	0.918224783462097
2	Ifitm1	-0.314546679496995	2.87544983894525e-09	2.22272272550468e-06
3	Ifitm1	-0.304541072202261	6.45468100022665e-07	0.000176098885170889
4	Ifitm1	-0.315935265210219	1.01781454394406e-07	3.66650396490294e-05
1	Lpar1	-0.00311248870667255	0.955425351867621	0.991029108934505
2	Lpar1	-0.27541748530485	2.37225593094383e-07	7.2743953770033e-05
3	Lpar1	-0.18064614461796	0.00366310049519778	0.0866809188608535
4	Lpar1	-0.0778718045646789	0.200430819573189	0.604786314850319
1	Mfsd12	-0.0611603262359589	0.27160902783155	0.679187314237892
2	Mfsd12	-0.304134948804309	9.92903904808255e-09	5.66780099753931e-06
3	Mfsd12	-0.160067782777106	0.0101649805020871	0.154701163473929
4	Mfsd12	-0.21616937367307	0.000329042544415714	0.0186393810198483
1	Tmsb10	0.0389421394283653	0.4841772184465	0.829711412952103
2	Tmsb10	-0.250173573440736	2.90570810369837e-06	0.000536385042187185
3	Tmsb10	-0.0641111488106753	0.305918699871694	0.709784546487835
4	Tmsb10	-0.231752328789831	0.000114694040364672	0.00915184445955009
1	Trim25	-0.101827916700163	0.0667395126937847	0.38556949759562
2	Trim25	-0.263129711757899	8.29582162305863e-07	0.000216414150015822
3	Trim25	0.0693392738833752	0.268074394127339	0.675976094626302
4	Trim25	0.0904919080353734	0.136589209459625	0.522220973339232
1	AU018091	0.0182252592791831	0.743424515286996	0.932648877982442
2	AU018091	-0.2560984441077	1.65171447259712e-06	0.000350201221664248
3	AU018091	-0.191244597422879	0.00207410035298239	0.0611459404130418
4	AU018091	-0.203150630975709	0.000751061474315938	0.0323287528341283
1	Cst3	0.0758348869057788	0.172621088821884	0.571920071403446
2	Cst3	-0.321689988794752	1.19460133874148e-09	1.08108507494302e-06
3	Cst3	-0.102726347848472	0.100351791068476	0.460609664706302
4	Cst3	-0.103841297809948	0.0873895767777411	0.4312985976006
1	Dppa3	0.0820840183011526	0.139787759207232	0.527155708672134
2	Dppa3	-0.278578647522031	1.70176900417017e-07	5.68850784961531e-05
3	Dppa3	-0.333079893024203	4.48375866807685e-08	1.86927395079015e-05
4	Dppa3	-0.15569641745733	0.0101204266885156	0.154212859076256
