# Supplementary material for: Integrated analysis of Xist upregulation and X-chromosome inactivation with single-cell and single-allele resolution
Source: Nat Commun. 2021 Jun 15;12:3638. doi: 10.1038/s41467-021-23643-6 (PMC8206119; doi:10.1038/s41467-021-23643-6)
Supplement: Supplementary file 9 — Source Data [file 41467_2021_23643_MOESM9_ESM.zip › SourceData/Figure_5b.txt]

Sequencing Day	Analysis	Gene Symbol	Benjamini-Hochberg adjusted p-value	Fold Change [Xist-high vs Xist-low; log2]
1	Xist - DE	Nanog	0.00509363021787787	-2.14817309587998
1	Xist - DE	Snhg14	0.275479620673691	0.599572900691943
1	Xist - DE	Calcoco2	0.296134727702434	-1.09677959080166
1	Xist - DE	Lef1	0.536733361399152	1.17100752585963
1	Xist - DE	Mreg	0.554760289829738	-1.00626315084124
1	Xist - DE	Ssbp3	0.624401006627811	0.918988686239799
1	Xist - DE	Dnmt3b	0.628848843113458	0.318122904067906
1	Xist - DE	Zcrb1	0.646393172064762	0.999319579281952
1	Xist - DE	Fbxo15	0.646393172064762	-1.17150921874045
1	Xist - DE	G2e3	0.646393172064762	0.829150655336901
1	Xist - DE	Rragd	0.690704618484574	1.06742612584216
1	Xist - DE	Pim2	0.690704618484574	0.731315670283469
1	Xist - DE	Prdm14	0.725388361500945	-0.567200216985884
1	Xist - DE	Pou3f1	0.733105050446489	0.812108436728941
1	Xist - DE	Ivns1abp	0.741863450427873	0.949089460054431
1	Xist - DE	Plcg2	0.748730441524849	0.569885686164397
1	Xist - DE	Slc2a3	0.797784976081615	-0.615933576107503
1	Xist - DE	Esrrb	0.804473557941711	-0.405432766733554
1	Xist - DE	Mfsd12	0.817397923718434	-0.505766949812167
1	Xist - DE	Ldha	0.85237037671339	0.244149130311822
1	Xist - DE	Fabp3	0.855077808914681	-0.0156451894075786
1	Xist - DE	Dnmt3a	0.896407693931932	0.189320306435156
1	Xist - DE	Plekha1	0.899357525621382	0.603620758894061
1	Xist - DE	Phf19	0.906596351774616	0.290591647192079
1	Xist - DE	Meg3	0.90830193122242	0.151205403260609
1	Xist - DE	Ptma	0.910001271483232	0.137117090645033
1	Xist - DE	Ckb	0.916347081048498	-0.2508171999982
1	Xist - DE	Pdlim1	0.916347081048498	0.216575208904223
1	Xist - DE	Top2a	0.925185253314936	0.162938068090916
1	Xist - DE	Tor3a	0.925185253314936	0.572243590115836
1	Xist - DE	Ahnak	0.947775634753867	-0.308832481688694
1	Xist - DE	Etv1	0.963228321831521	-0.335493826015999
1	Xist - DE	Dmtn	0.974889513127107	-0.376973314755195
1	Xist - DE	Exosc7	0.978626004064512	-0.140333790615986
1	Xist - DE	Lrpap1	0.99230257570078	-0.126810749358426
1	Xist - DE	Gja1	0.998158354560011	0.0745288982299055
1	Xist - DE	Pphln1	0.999987483961316	0.137240890998963
2	Xist - DE	Pim2	1.35281166386354e-06	2.41201925515016
2	Xist - DE	Gja1	6.98766271979785e-06	1.6181179097551
2	Xist - DE	Dnmt3b	1.51249799826602e-05	1.14542213279069
2	Xist - DE	Esrrb	2.06858837336004e-05	-2.86369412527105
2	Xist - DE	Nanog	4.12495935565447e-05	-2.22850725591512
2	Xist - DE	Mfsd12	6.15978693617937e-05	-1.33548227484226
2	Xist - DE	Prdm14	0.000916801317752364	-1.21630730992248
2	Xist - DE	Calcoco2	0.000991042370498638	-1.36039553033974
2	Xist - DE	Dmtn	0.00306025246006986	-1.63886203894572
2	Xist - DE	Meg3	0.00331807187339376	1.03402036090446
2	Xist - DE	Fabp3	0.00368414015192258	-1.4096258598431
2	Xist - DE	Dnmt3a	0.00380677229525106	0.977929890350635
2	Xist - DE	Mreg	0.00452759054530395	-1.30186697859563
2	Xist - DE	Ldha	0.00920684524229416	0.447381385284832
2	Xist - DE	Slc2a3	0.0104550229539384	-1.89145338629644
2	Xist - DE	Phf19	0.0111879297497158	-1.48350601776467
2	Xist - DE	Fbxo15	0.0113839076768768	-1.90749786978841
2	Xist - DE	Plekha1	0.0131134554714907	0.791692834953508
2	Xist - DE	Ckb	0.0139819742977937	-1.35144141459103
2	Xist - DE	Zcrb1	0.022723419246714	1.49402358018668
2	Xist - DE	Lrpap1	0.0243718639712903	-0.77140012891734
2	Xist - DE	Snhg14	0.0258572191529574	0.6602821293591
2	Xist - DE	Tor3a	0.030458368655723	1.86729497297633
2	Xist - DE	Pphln1	0.0502355494442386	1.22853115923972
2	Xist - DE	Ssbp3	0.0824158527911472	0.823552604865884
2	Xist - DE	Plcg2	0.114108002684492	1.11614657130822
2	Xist - DE	Exosc7	0.259428725694565	0.473514999920432
2	Xist - DE	Ptma	0.259428725694565	0.263340895188097
2	Xist - DE	Pou3f1	0.307699948666292	1.11733394485173
2	Xist - DE	G2e3	0.308262742531518	0.613749557639777
2	Xist - DE	Pdlim1	0.31641835592118	-0.829156034935691
2	Xist - DE	Rragd	0.321557411441224	1.16201469977904
2	Xist - DE	Lef1	0.372698288825633	1.19756082333133
2	Xist - DE	Etv1	0.535588779595474	1.03085529121898
2	Xist - DE	Ivns1abp	0.62121496363794	0.966461954065485
2	Xist - DE	Ahnak	0.62121496363794	-0.957517996068852
2	Xist - DE	Top2a	0.708117216600786	0.275040017444987
1	Xchr - DE	Lef1	0.322142818110242	-1.45230643883673
1	Xchr - DE	Slc2a3	0.420679594527998	0.677029054032302
1	Xchr - DE	Dnmt3a	0.479052474506233	-0.67733081448432
1	Xchr - DE	Calcoco2	0.502555369985698	1.36298955399718
1	Xchr - DE	Fabp3	0.606756214394922	0.654051717808512
1	Xchr - DE	Dnmt3b	0.676811957553135	-0.341232183081537
1	Xchr - DE	Nanog	0.754981753952693	1.02394457013066
1	Xchr - DE	Ldha	0.784648982728586	-0.339889521916657
1	Xchr - DE	Etv1	0.785139945888171	0.742475055097208
1	Xchr - DE	Pim2	0.785139945888171	-0.742496586262144
1	Xchr - DE	Prdm14	0.785139945888171	0.652055190169825
1	Xchr - DE	Pdlim1	0.785139945888171	-0.291274636073165
1	Xchr - DE	Tor3a	0.792578171879425	-0.925396556861538
1	Xchr - DE	Gja1	0.810736235204695	-0.541257117199115
1	Xchr - DE	Esrrb	0.821461610462585	0.419549682825003
1	Xchr - DE	Fbxo15	0.838492349629629	0.801932075868623
1	Xchr - DE	Plekha1	0.858530281198037	-0.682267277808095
1	Xchr - DE	Ckb	0.869014408167684	0.304604713122059
1	Xchr - DE	G2e3	0.886503463519391	-0.586812186211065
1	Xchr - DE	Plcg2	0.90628831511189	-0.715544644093216
1	Xchr - DE	Zcrb1	0.929911499164201	-0.385047691550832
1	Xchr - DE	Ptma	0.932759705998637	-0.138822996997321
1	Xchr - DE	Ivns1abp	0.945638439260528	-0.543907010777512
1	Xchr - DE	Dmtn	0.948713538618382	0.0748397129229568
1	Xchr - DE	Lrpap1	0.950875773979174	-0.041025161372934
1	Xchr - DE	Ahnak	0.951591145446	0.299062923304077
1	Xchr - DE	Snhg14	0.954929251632277	-0.21937493831011
1	Xchr - DE	Pou3f1	0.95595677012585	-0.403923182471239
1	Xchr - DE	Mreg	0.975083709218834	0.267501770714878
1	Xchr - DE	Mfsd12	0.977042139199863	-0.232067250230844
1	Xchr - DE	Phf19	0.987081524638247	0.1037301424023
1	Xchr - DE	Meg3	0.995364362203277	-0.185476422921847
1	Xchr - DE	Exosc7	0.998648844191469	-0.125495012041961
1	Xchr - DE	Top2a	1	-0.0515443506728044
1	Xchr - DE	Rragd	1	0.19557913169741
1	Xchr - DE	Pphln1	1	-0.122369908230766
1	Xchr - DE	Ssbp3	1	-0.120967951661301
2	Xchr - DE	Pim2	6.85917515870225e-12	2.46046308537923
2	Xchr - DE	Dnmt3b	8.55005749332238e-08	1.25597868220308
2	Xchr - DE	Dnmt3a	4.14132088911978e-06	1.1946355772697
2	Xchr - DE	Ldha	9.79805344375447e-05	0.553873717442963
2	Xchr - DE	Pphln1	0.000156889046209492	1.51121940022061
2	Xchr - DE	Pou3f1	0.000209236421266843	1.86149813998292
2	Xchr - DE	Tor3a	0.000258342215011609	2.15586325981216
2	Xchr - DE	Snhg14	0.000258342215011609	0.849618577851888
2	Xchr - DE	Ahnak	0.000290135740687165	-2.16888001102886
2	Xchr - DE	Exosc7	0.00058768474462664	0.63666227433551
2	Xchr - DE	Etv1	0.00120019359810825	1.97066259421965
2	Xchr - DE	Fabp3	0.00120019359810825	-1.28039997016959
2	Xchr - DE	Zcrb1	0.00168793077307635	1.43354884651007
2	Xchr - DE	Calcoco2	0.00197570461740842	-1.51360607202879
2	Xchr - DE	Lef1	0.00400121690838707	1.77974384567121
2	Xchr - DE	Slc2a3	0.00442097454014933	-1.72198628634422
2	Xchr - DE	Mreg	0.00457347992525596	-1.15506488776227
2	Xchr - DE	Nanog	0.00857143524578742	-1.3093684474821
2	Xchr - DE	Fbxo15	0.00857143524578742	-1.94106977422494
2	Xchr - DE	Plcg2	0.00882645499997022	0.969247197964748
2	Xchr - DE	Gja1	0.0107716801407875	1.07408075996358
2	Xchr - DE	Prdm14	0.0113394892980145	-0.905643315627271
2	Xchr - DE	Esrrb	0.0119829516663249	-1.66213770406622
2	Xchr - DE	Meg3	0.012321785570895	0.872903913529347
2	Xchr - DE	G2e3	0.013692984406631	0.892871740990882
2	Xchr - DE	Rragd	0.0158580621071654	1.50877288212814
2	Xchr - DE	Ivns1abp	0.0185799572680279	1.74959229042956
2	Xchr - DE	Top2a	0.0217949224027738	0.560948654361205
2	Xchr - DE	Dmtn	0.0237444088870363	-1.17094076302365
2	Xchr - DE	Mfsd12	0.0272634658203382	-0.815235363256336
2	Xchr - DE	Plekha1	0.0321052510755191	0.877309247481916
2	Xchr - DE	Ptma	0.0345303870597843	0.320118599405589
2	Xchr - DE	Pdlim1	0.0365421323176254	-1.4140750298957
2	Xchr - DE	Ssbp3	0.036919705583837	0.798959196613207
2	Xchr - DE	Ckb	0.037192314955072	-1.19310901815369
2	Xchr - DE	Phf19	0.0377794243797472	-0.921069941857308
2	Xchr - DE	Lrpap1	0.151334983561874	-0.856876304569468
