# Supplementary material for: Integrated analysis of Xist upregulation and X-chromosome inactivation with single-cell and single-allele resolution
Source: Nat Commun. 2021 Jun 15;12:3638. doi: 10.1038/s41467-021-23643-6 (PMC8206119; doi:10.1038/s41467-021-23643-6)
Supplement: Supplementary file 9 — Source Data [file 41467_2021_23643_MOESM9_ESM.zip › SourceData/Figure_3e.txt]

Cell ID	Sequencing Day	Xist AS Classification	Bootstrapped X:A ratio
d0_Col_01_Row_1	0	Undetected	1.20352074726064
d0_Col_01_Row_2	0	Undetected	1.24760432766615
d0_Col_01_Row_4	0	Undetected	1.2440928624439
d0_Col_01_Row_5	0	Undetected	1.15242744778953
d0_Col_01_Row_7	0	Undetected	1.19332298136646
d0_Col_01_Row_8	0	Undetected	1.17442049364621
d0_Col_01_Row_9	0	Undetected	1.30637049455155
d0_Col_01_Row_12	0	Undetected	1.25010755463776
d0_Col_01_Row_14	0	Undetected	1.24707577589071
d0_Col_01_Row_15	0	Undetected	1.18182816364015
d0_Col_01_Row_17	0	Undetected	1.27637366016955
d0_Col_01_Row_19	0	Undetected	1.22998092269456
d0_Col_01_Row_20	0	Undetected	1.2818231295824
d0_Col_01_Row_21	0	Undetected	1.08373072796119
d0_Col_01_Row_23	0	Undetected	1.2291770814167
d0_Col_01_Row_24	0	Undetected	1.10814568646943
d0_Col_01_Row_25	0	Undetected	1.27980884109916
d0_Col_01_Row_26	0	Undetected	1.2663395047959
d0_Col_01_Row_27	0	Undetected	1.12183005031772
d0_Col_01_Row_28	0	Undetected	1.20866242038217
d0_Col_01_Row_30	0	Undetected	1.21279778940202
d0_Col_01_Row_31	0	Undetected	1.16690001267782
d0_Col_01_Row_32	0	Undetected	1.26005166051036
d0_Col_01_Row_34	0	Undetected	1.1610002809778
d0_Col_01_Row_36	0	Undetected	1.204833141542
d0_Col_01_Row_38	0	Undetected	1.35752722841673
d0_Col_01_Row_39	0	Undetected	1.16261588574292
d0_Col_02_Row_1	0	Undetected	1.27083348654918
d0_Col_02_Row_2	0	Undetected	1.20186924457313
d0_Col_02_Row_3	0	Undetected	1.22721697407356
d0_Col_02_Row_6	0	Undetected	1.28499809296672
d0_Col_02_Row_7	0	Undetected	1.252065255535
d0_Col_02_Row_8	0	Undetected	1.11041378510941
d0_Col_02_Row_10	0	Undetected	1.18906359023259
d0_Col_02_Row_11	0	Undetected	1.09954751131222
d0_Col_02_Row_15	0	Undetected	1.33661338904034
d0_Col_02_Row_17	0	Undetected	1.23068989796213
d0_Col_02_Row_18	0	Undetected	1.08778013305389
d0_Col_02_Row_21	0	Undetected	1.25894612563596
d0_Col_02_Row_22	0	Undetected	1.19469953956412
d0_Col_02_Row_25	0	Undetected	1.19566654544404
d0_Col_02_Row_28	0	Undetected	1.045106687866
d0_Col_02_Row_30	0	Undetected	1.16334926655236
d0_Col_02_Row_31	0	Undetected	1.17767915654495
d0_Col_02_Row_32	0	Undetected	1.20440860548223
d0_Col_02_Row_33	0	Undetected	1.23475546305931
d0_Col_02_Row_34	0	Undetected	1.2787708891008
d0_Col_02_Row_35	0	Undetected	1.19808394610836
d0_Col_02_Row_37	0	Undetected	1.13923297567667
d0_Col_02_Row_38	0	Undetected	1.09880022061946
d0_Col_02_Row_39	0	Undetected	1.2791095890411
d0_Col_03_Row_1	0	Undetected	1.28073495022271
d0_Col_03_Row_2	0	Undetected	1.30967349391044
d0_Col_03_Row_4	0	Undetected	1.38785179623126
d0_Col_03_Row_5	0	Undetected	1.25398548120807
d0_Col_03_Row_7	0	Undetected	1.30408840594388
d0_Col_03_Row_8	0	Undetected	1.25234205904651
d0_Col_03_Row_9	0	Undetected	1.24452037818541
d0_Col_03_Row_10	0	Undetected	1.27555757984181
d0_Col_03_Row_12	0	Undetected	1.34087010551587
d0_Col_03_Row_13	0	Undetected	1.36058519103171
d0_Col_03_Row_14	0	Undetected	1.36037735849057
d0_Col_03_Row_16	0	Xist-MA (Xi=B6)	1.2093514163625
d0_Col_03_Row_17	0	Undetected	1.30477949015017
d0_Col_03_Row_19	0	Undetected	1.2449072080319
d0_Col_03_Row_20	0	Undetected	1.12730157293446
d0_Col_03_Row_21	0	Undetected	1.40093114727766
d0_Col_03_Row_23	0	Undetected	1.34230898687311
d0_Col_03_Row_25	0	Undetected	1.28240903954191
d0_Col_03_Row_28	0	Undetected	1.14105733481707
d0_Col_03_Row_30	0	Undetected	1.28421474841377
d0_Col_03_Row_31	0	Undetected	1.21820849144877
d0_Col_03_Row_32	0	Undetected	1.31122291828078
d0_Col_03_Row_33	0	Undetected	1.30827077102791
d0_Col_03_Row_35	0	Undetected	1.28243857903349
d0_Col_03_Row_38	0	Undetected	1.16618052539253
d0_Col_03_Row_39	0	Undetected	1.18479088018717
d0_Col_03_Row_40	0	Undetected	1.20230700851125
d0_Col_04_Row_2	0	Undetected	1.17688634192932
d0_Col_04_Row_3	0	Undetected	1.304496874142
d0_Col_04_Row_6	0	Undetected	1.16466146502853
d0_Col_04_Row_9	0	Undetected	1.2872132122247
d0_Col_04_Row_10	0	Undetected	1.30024777729194
d0_Col_04_Row_12	0	Undetected	1.22940215308141
d0_Col_04_Row_14	0	Undetected	1.19818619245433
d0_Col_04_Row_15	0	Undetected	1.32418243302937
d0_Col_04_Row_17	0	Undetected	1.28079558309044
d0_Col_04_Row_19	0	Undetected	1.2101795671389
d0_Col_04_Row_22	0	Undetected	1.21179786591504
d0_Col_04_Row_23	0	Undetected	1.27622538521071
d0_Col_04_Row_24	0	Undetected	1.21241594676089
d0_Col_04_Row_26	0	Undetected	1.307345482205
d0_Col_04_Row_27	0	Undetected	1.28017533197414
d0_Col_04_Row_28	0	Undetected	1.17263847488307
d0_Col_04_Row_34	0	Undetected	1.12100840336134
d0_Col_04_Row_37	0	Undetected	1.39024454773274
d0_Col_04_Row_38	0	Undetected	1.204119726497
d0_Col_04_Row_39	0	Undetected	1.08613926119647
d0_Col_04_Row_40	0	Undetected	1.279842299276
d0_Col_05_Row_1	0	Undetected	1.3335506301608
d0_Col_05_Row_2	0	Undetected	1.3159398886186
d0_Col_05_Row_4	0	Undetected	1.14938733813209
d0_Col_05_Row_5	0	Undetected	1.29017199017199
d0_Col_05_Row_6	0	Undetected	1.32381152216088
d0_Col_05_Row_7	0	Undetected	1.32596366781142
d0_Col_05_Row_9	0	Undetected	1.46823903929242
d0_Col_05_Row_10	0	Undetected	1.42476606868176
d0_Col_05_Row_11	0	Undetected	1.16673961506535
d0_Col_05_Row_12	0	Undetected	1.27511686785341
d0_Col_05_Row_13	0	Undetected	1.22810653456527
d0_Col_05_Row_14	0	Undetected	1.39496186734458
d0_Col_05_Row_15	0	Undetected	1.294318908484
d0_Col_05_Row_16	0	Undetected	1.264153612269
d0_Col_05_Row_17	0	Undetected	1.29450683974703
d0_Col_05_Row_18	0	Undetected	1.26031044882464
d0_Col_05_Row_19	0	Undetected	1.2407249105109
d0_Col_05_Row_20	0	Undetected	1.10929101059139
d0_Col_05_Row_21	0	Undetected	1.30476259986234
d0_Col_05_Row_22	0	Undetected	1.3325766651713
d0_Col_05_Row_23	0	Undetected	1.2806872692877
d0_Col_05_Row_24	0	Undetected	1.1437262492396
d0_Col_05_Row_28	0	Undetected	1.36018960525123
d0_Col_05_Row_30	0	Undetected	1.37416767008017
d0_Col_05_Row_31	0	Undetected	1.29599829201566
d0_Col_05_Row_33	0	Undetected	1.32502041188827
d0_Col_05_Row_34	0	Xist-MA (Xi=B6)	1.41073993826341
d0_Col_05_Row_35	0	Undetected	1.33690928730593
d0_Col_05_Row_37	0	Undetected	1.4102389212596
d0_Col_05_Row_40	0	Undetected	1.42880272935031
d0_Col_06_Row_2	0	Undetected	1.15809743886
d0_Col_06_Row_4	0	Undetected	1.18135397783411
d0_Col_06_Row_5	0	Undetected	1.48969995244406
d0_Col_06_Row_7	0	Undetected	1.4683092175117
d0_Col_06_Row_8	0	Undetected	1.28204072574674
d0_Col_06_Row_9	0	Undetected	1.27860703056236
d0_Col_06_Row_10	0	Undetected	1.21515693608717
d0_Col_06_Row_12	0	Undetected	1.14101841806783
d0_Col_06_Row_13	0	Undetected	1.28137369657672
d0_Col_06_Row_14	0	Undetected	1.42670815121332
d0_Col_06_Row_15	0	Undetected	1.31287271663412
d0_Col_06_Row_17	0	Undetected	1.3265069370969
d0_Col_06_Row_18	0	Undetected	1.29711931487576
d0_Col_06_Row_21	0	Undetected	1.34238577370067
d0_Col_06_Row_22	0	Undetected	1.32314118755058
d0_Col_06_Row_23	0	Undetected	1.26367244951347
d0_Col_06_Row_24	0	Undetected	1.28278632418795
d0_Col_06_Row_26	0	Undetected	1.27939339875112
d0_Col_06_Row_27	0	Undetected	1.28790010552234
d0_Col_06_Row_29	0	Undetected	1.19321148825065
d0_Col_06_Row_30	0	Undetected	1.41548785276792
d0_Col_06_Row_33	0	Undetected	1.50882352941176
d0_Col_06_Row_34	0	Undetected	1.20826218575723
d0_Col_06_Row_35	0	Undetected	1.49176300498546
d0_Col_06_Row_36	0	Undetected	1.30259850249778
d0_Col_06_Row_37	0	Undetected	1.15859350697107
d0_Col_06_Row_38	0	Undetected	1.38899157937975
d0_Col_06_Row_39	0	Undetected	1.32683902217738
d0_Col_06_Row_40	0	Undetected	1.1510151206734
d0_Col_07_Row_1	0	Undetected	1.22886359449802
d0_Col_07_Row_2	0	Undetected	1.23565981408663
d0_Col_07_Row_3	0	Undetected	1.10623858838017
d0_Col_07_Row_4	0	Undetected	1.22702035563411
d0_Col_07_Row_5	0	Undetected	1.08936365724788
d0_Col_07_Row_6	0	Undetected	1.33437547102782
d0_Col_07_Row_7	0	Undetected	1.33109677419355
d0_Col_07_Row_8	0	Undetected	1.39998054475593
d0_Col_07_Row_9	0	Undetected	1.42025369099605
d0_Col_07_Row_11	0	Undetected	1.23950742262188
d0_Col_07_Row_12	0	Undetected	1.18952553798289
d0_Col_07_Row_13	0	Undetected	1.15399914652688
d0_Col_07_Row_14	0	Undetected	1.05331489965846
d0_Col_07_Row_15	0	Undetected	1.11680331625181
d0_Col_07_Row_16	0	Undetected	1.23882035466461
d0_Col_07_Row_17	0	Undetected	1.25554871264947
d0_Col_07_Row_18	0	Undetected	1.14422801168796
d0_Col_07_Row_19	0	Undetected	1.16758416256368
d0_Col_07_Row_20	0	Undetected	1.1974868157927
d0_Col_07_Row_21	0	Undetected	1.24148790856885
d0_Col_07_Row_22	0	Undetected	1.37699329436364
d0_Col_07_Row_23	0	Undetected	1.32504441287574
d0_Col_07_Row_24	0	Undetected	1.21849748648428
d0_Col_07_Row_25	0	Undetected	1.19263958041251
d0_Col_07_Row_28	0	Undetected	1.23742323735049
d0_Col_07_Row_29	0	Undetected	1.34461188512937
d0_Col_07_Row_30	0	Undetected	1.47478070175439
d0_Col_07_Row_31	0	Undetected	1.25676801332778
d0_Col_07_Row_32	0	Undetected	1.1424941774296
d0_Col_07_Row_33	0	Undetected	1.28359845976736
d0_Col_07_Row_34	0	Undetected	1.29931148581297
d0_Col_07_Row_35	0	Undetected	1.21552688990109
d0_Col_07_Row_37	0	Undetected	1.16182017073342
d0_Col_07_Row_38	0	Undetected	1.3000764944748
d0_Col_08_Row_2	0	Undetected	1.21878969839567
d0_Col_08_Row_4	0	Undetected	1.17236673790515
d0_Col_08_Row_7	0	Undetected	1.16143719197589
d0_Col_08_Row_9	0	Undetected	1.16026148211013
d0_Col_08_Row_14	0	Undetected	1.25913555992859
d0_Col_08_Row_16	0	Undetected	1.31190127300537
d0_Col_08_Row_18	0	Undetected	1.28145099048109
d0_Col_08_Row_20	0	Undetected	1.36119275322845
d0_Col_08_Row_22	0	Undetected	1.16162767834503
d0_Col_08_Row_23	0	Undetected	1.13924051392709
d0_Col_08_Row_25	0	Undetected	1.26315276520504
d0_Col_08_Row_26	0	Undetected	1.38889554218964
d0_Col_08_Row_28	0	Undetected	1.16105167834531
d0_Col_08_Row_29	0	Undetected	1.37614837453033
d0_Col_08_Row_30	0	Undetected	1.2649472094426
d0_Col_08_Row_32	0	Undetected	1.30677139479512
d0_Col_08_Row_33	0	Undetected	1.25038828250503
d0_Col_08_Row_37	0	Xist-MA (Xi=B6)	1.30785311451994
d0_Col_08_Row_38	0	Undetected	1.26109264765118
d0_Col_08_Row_39	0	Undetected	1.517492821033
d0_Col_08_Row_40	0	Undetected	1.43935454620126
d0_Col_09_Row_5	0	Undetected	1.24472803445537
d0_Col_09_Row_7	0	Undetected	1.2360463646691
d0_Col_09_Row_8	0	Undetected	1.24799010513296
d0_Col_09_Row_10	0	Undetected	1.30523282914902
d0_Col_09_Row_11	0	Undetected	1.22119518225836
d0_Col_09_Row_12	0	Undetected	1.15417826368547
d0_Col_09_Row_13	0	Undetected	1.347640562249
d0_Col_09_Row_14	0	Undetected	1.20135283791623
d0_Col_09_Row_15	0	Undetected	1.18890985952945
d0_Col_09_Row_17	0	Undetected	1.3171696720343
d0_Col_09_Row_18	0	Undetected	1.34732523275998
d0_Col_09_Row_21	0	Undetected	1.37214374989078
d0_Col_09_Row_22	0	Undetected	1.2910827264382
d0_Col_09_Row_23	0	Undetected	1.38659949681944
d0_Col_09_Row_26	0	Undetected	1.31045640108727
d0_Col_09_Row_27	0	Undetected	1.4068856175797
d0_Col_09_Row_29	0	Undetected	1.26402581107725
d0_Col_09_Row_31	0	Undetected	1.33371603520857
d0_Col_09_Row_32	0	Undetected	1.2316811098954
d0_Col_09_Row_33	0	Undetected	1.21747684794629
d0_Col_09_Row_34	0	Undetected	1.17362991561479
d0_Col_09_Row_35	0	Undetected	1.3075973361232
d0_Col_09_Row_36	0	Undetected	1.29757268301016
d0_Col_09_Row_37	0	Undetected	1.3547915948199
d0_Col_10_Row_2	0	Undetected	1.22035104364326
d0_Col_10_Row_3	0	Undetected	1.15107022819742
d0_Col_10_Row_4	0	Undetected	1.16947275143996
d0_Col_10_Row_5	0	Undetected	1.28571428571429
d0_Col_10_Row_7	0	Undetected	1.27895511502168
d0_Col_10_Row_11	0	Undetected	1.42275952172259
d0_Col_10_Row_12	0	Undetected	1.31038338658147
d0_Col_10_Row_13	0	Undetected	1.22250512686449
d0_Col_10_Row_16	0	Undetected	1.14262717321314
d0_Col_10_Row_18	0	Undetected	1.15071902027646
d0_Col_10_Row_19	0	Undetected	1.22905414794327
d0_Col_10_Row_20	0	Undetected	1.31587284203878
d0_Col_10_Row_21	0	Undetected	1.4093137842831
d0_Col_10_Row_24	0	Undetected	1.27561465122393
d0_Col_10_Row_25	0	Undetected	1.27680608365019
d0_Col_10_Row_26	0	Undetected	1.23842917251052
d0_Col_10_Row_27	0	Undetected	1.16868146128849
d0_Col_10_Row_28	0	Undetected	1.09829787234043
d0_Col_10_Row_30	0	Undetected	1.19374772809887
d0_Col_10_Row_31	0	Undetected	1.11785150078989
d0_Col_10_Row_34	0	Undetected	1.16796837523173
d0_Col_10_Row_35	0	Undetected	1.31814895155459
d0_Col_10_Row_36	0	Undetected	1.21402632773491
d0_Col_10_Row_37	0	Undetected	1.05241984670832
d0_Col_10_Row_38	0	Undetected	1.36234067033517
d0_Col_10_Row_39	0	Undetected	1.25643624513466
d1_Col_01_Row_1	1	Xist-MA (Xi=B6)	1.42081766917293
d1_Col_01_Row_2	1	Undetected	1.31074843389383
d1_Col_01_Row_3	1	Undetected	1.24693481641829
d1_Col_01_Row_5	1	BA	1.32320162107396
d1_Col_01_Row_6	1	BA	1.25925926979045
d1_Col_01_Row_7	1	BA	1.26855633333562
d1_Col_01_Row_8	1	Undetected	1.30257844050947
d1_Col_01_Row_11	1	Undetected	1.27210925235282
d1_Col_01_Row_12	1	BA	1.43729864483088
d1_Col_01_Row_18	1	Undetected	1.36945470857449
d1_Col_01_Row_19	1	Xist-MA (Xi=B6)	1.46403090083656
d1_Col_01_Row_20	1	Undetected	1.36436491198601
d1_Col_01_Row_23	1	Undetected	1.28610108303249
d1_Col_01_Row_24	1	BA	1.34268923606235
d1_Col_01_Row_27	1	BA	1.24227702457449
d1_Col_01_Row_31	1	Xist-MA (Xi=B6)	1.4929050059125
d1_Col_01_Row_34	1	Xist-MA (Xi=B6)	1.43894219379117
d1_Col_01_Row_40	1	Undetected	1.50074398211844
d1_Col_02_Row_4	1	Undetected	1.15409139213603
d1_Col_02_Row_11	1	Undetected	1.17073178784079
d1_Col_02_Row_14	1	Undetected	1.32420953279849
d1_Col_02_Row_17	1	BA	1.25050439631968
d1_Col_02_Row_19	1	Undetected	1.2674448767834
d1_Col_02_Row_21	1	Undetected	1.38055369181988
d1_Col_02_Row_23	1	Undetected	1.30118253303832
d1_Col_02_Row_29	1	Undetected	1.19304273137213
d1_Col_03_Row_3	1	Undetected	1.32897927108696
d1_Col_03_Row_4	1	BA	1.28979682061823
d1_Col_03_Row_7	1	BA	1.12335841576973
d1_Col_03_Row_11	1	Undetected	1.37174458544726
d1_Col_03_Row_19	1	Xist-MA (Xi=B6)	1.30896406171368
d1_Col_03_Row_20	1	Undetected	1.34614616037611
d1_Col_03_Row_22	1	Xist-MA (Xi=B6)	1.46467425882792
d1_Col_03_Row_23	1	Xist-MA (Xi=B6)	1.19814575247952
d1_Col_03_Row_24	1	Undetected	1.48785995333611
d1_Col_03_Row_29	1	Undetected	1.30867618844596
d1_Col_03_Row_31	1	Undetected	1.44656830179926
d1_Col_03_Row_34	1	BA	1.24609117010133
d1_Col_03_Row_37	1	Undetected	1.29579605352261
d1_Col_03_Row_39	1	Undetected	1.42712911408937
d1_Col_04_Row_3	1	Xist-MA (Xi=B6)	1.10525821690957
d1_Col_04_Row_4	1	Xist-MA (Xi=B6)	1.3187899541867
d1_Col_04_Row_5	1	Xist-MA (Xi=B6)	1.30262443012651
d1_Col_04_Row_6	1	Xist-MA (Xi=Cast)	1.25231772359435
d1_Col_04_Row_8	1	Xist-MA (Xi=B6)	1.30096640589047
d1_Col_04_Row_11	1	BA	1.30675770353542
d1_Col_04_Row_14	1	Undetected	1.49051691639889
d1_Col_04_Row_20	1	BA	1.10405405405405
d1_Col_04_Row_21	1	Xist-MA (Xi=B6)	1.39837941560887
d1_Col_04_Row_22	1	Xist-MA (Xi=B6)	1.35648267673814
d1_Col_04_Row_30	1	BA	1.27713003359649
d1_Col_04_Row_32	1	Xist-MA (Xi=B6)	1.36183120560005
d1_Col_04_Row_33	1	Undetected	1.29670330854358
d1_Col_04_Row_34	1	Undetected	1.47414900449583
d1_Col_05_Row_4	1	Xist-MA (Xi=B6)	1.35862292262482
d1_Col_05_Row_10	1	Undetected	1.38799883483833
d1_Col_05_Row_14	1	Undetected	1.3416041623479
d1_Col_05_Row_17	1	Undetected	1.49614811682538
d1_Col_05_Row_19	1	BA	1.42774721588622
d1_Col_05_Row_23	1	Undetected	1.39174684826732
d1_Col_05_Row_28	1	BA	1.40085355946871
d1_Col_05_Row_29	1	Undetected	1.28297952994693
d1_Col_05_Row_30	1	Undetected	1.18984483641321
d1_Col_05_Row_31	1	BA	1.45008605851979
d1_Col_05_Row_33	1	Undetected	1.34203420342034
d1_Col_05_Row_34	1	BA	1.62643617222525
d1_Col_05_Row_38	1	Undetected	1.45210008312496
d1_Col_06_Row_2	1	Undetected	1.48350944604547
d1_Col_06_Row_6	1	Xist-MA (Xi=B6)	1.2531212173739
d1_Col_06_Row_8	1	Undetected	1.63842864778193
d1_Col_06_Row_10	1	BA	1.36916127933552
d1_Col_06_Row_11	1	Xist-MA (Xi=B6)	1.3472775564409
d1_Col_06_Row_13	1	Undetected	1.45539467538533
d1_Col_06_Row_19	1	Undetected	1.29758467005175
d1_Col_06_Row_21	1	Xist-MA (Xi=B6)	1.47407842861413
d1_Col_06_Row_25	1	Xist-MA (Xi=B6)	1.36978016468277
d1_Col_06_Row_28	1	BA	1.61678576659994
d1_Col_06_Row_31	1	Xist-MA (Xi=B6)	1.30132496008269
d1_Col_06_Row_33	1	Undetected	1.36470027254405
d1_Col_06_Row_40	1	Undetected	1.43161012385568
d1_Col_07_Row_2	1	Xist-MA (Xi=B6)	1.5006880862993
d1_Col_07_Row_6	1	Undetected	1.41269395434683
d1_Col_07_Row_7	1	Xist-MA (Xi=Cast)	1.38257058658761
d1_Col_07_Row_8	1	Xist-MA (Xi=B6)	1.26159977227441
d1_Col_07_Row_10	1	Xist-MA (Xi=B6)	1.44140258858936
d1_Col_07_Row_13	1	Undetected	1.40959808972813
d1_Col_07_Row_14	1	Xist-MA (Xi=B6)	1.26448286320898
d1_Col_07_Row_15	1	Undetected	1.38456370058233
d1_Col_07_Row_17	1	BA	1.38426277211283
d1_Col_07_Row_24	1	BA	1.37009639094373
d1_Col_07_Row_27	1	Undetected	1.50619396475379
d1_Col_07_Row_28	1	BA	1.43769832874974
d1_Col_07_Row_30	1	Xist-MA (Xi=B6)	1.53016571761727
d1_Col_07_Row_31	1	Xist-MA (Xi=B6)	1.31627727082826
d1_Col_07_Row_33	1	Undetected	1.47657313718632
d1_Col_07_Row_35	1	Undetected	1.37072035442474
d1_Col_07_Row_40	1	Xist-MA (Xi=B6)	1.2938898094449
d1_Col_08_Row_2	1	BA	1.47105345316835
d1_Col_08_Row_4	1	Xist-MA (Xi=B6)	1.51279029863758
d1_Col_08_Row_5	1	Undetected	1.40565792888658
d1_Col_08_Row_6	1	Xist-MA (Xi=B6)	1.20743583345729
d1_Col_08_Row_7	1	Xist-MA (Xi=B6)	1.64399438147805
d1_Col_08_Row_11	1	Undetected	1.52644230769231
d1_Col_08_Row_17	1	Undetected	1.45840392002618
d1_Col_08_Row_20	1	Xist-MA (Xi=B6)	1.15522907403828
d1_Col_08_Row_21	1	Undetected	1.5382501145213
d1_Col_08_Row_25	1	Xist-MA (Xi=B6)	1.47413391331366
d1_Col_08_Row_27	1	Undetected	1.15481002425222
d1_Col_08_Row_28	1	Undetected	1.66637432029469
d1_Col_08_Row_29	1	Undetected	1.53332709700431
d1_Col_08_Row_32	1	Xist-MA (Xi=B6)	1.44806854845441
d1_Col_08_Row_37	1	Undetected	1.00941716175771
d1_Col_08_Row_38	1	Undetected	1.44077476009125
d1_Col_08_Row_39	1	Undetected	1.29192667025257
d1_Col_09_Row_4	1	Undetected	1.39942937651837
d1_Col_09_Row_6	1	Undetected	1.5036231884058
d1_Col_09_Row_8	1	BA	1.38214555614754
d1_Col_09_Row_10	1	Xist-MA (Xi=B6)	1.4113182251357
d1_Col_09_Row_11	1	Xist-MA (Xi=B6)	1.22520908004779
d1_Col_09_Row_18	1	Undetected	1.36433923696614
d1_Col_09_Row_19	1	Xist-MA (Xi=B6)	1.36540611215894
d1_Col_09_Row_21	1	Undetected	1.54429824561404
d1_Col_09_Row_23	1	Xist-MA (Xi=B6)	1.31089850920111
d1_Col_09_Row_25	1	Undetected	1.35353016688062
d1_Col_09_Row_28	1	BA	1.39128094725511
d1_Col_09_Row_30	1	Undetected	1.23150019554297
d1_Col_09_Row_34	1	Xist-MA (Xi=B6)	1.4876976279793
d1_Col_09_Row_35	1	Undetected	1.36855130141189
d1_Col_09_Row_36	1	Undetected	1.31409286443676
d1_Col_09_Row_38	1	Xist-MA (Xi=Cast)	1.37056796959349
d1_Col_10_Row_1	1	BA	1.28446772732389
d1_Col_10_Row_14	1	Xist-MA (Xi=B6)	1.28700265991187
d1_Col_10_Row_15	1	BA	1.09907988507912
d1_Col_10_Row_21	1	BA	1.27562939343588
d1_Col_10_Row_24	1	Xist-MA (Xi=Cast)	1.19883698988577
d1_Col_10_Row_27	1	Undetected	1.21290323775558
d1_Col_10_Row_30	1	Undetected	1.32745121279416
d1_Col_10_Row_31	1	Xist-MA (Xi=B6)	1.52706126472546
d1_Col_10_Row_32	1	Undetected	1.26146465855286
d1_Col_10_Row_34	1	BA	1.4211248443553
d1_Col_10_Row_36	1	Undetected	1.25788336933045
d1_Col_10_Row_37	1	Undetected	1.35481770833333
d1_Col_10_Row_38	1	Xist-MA (Xi=Cast)	1.35886905433177
d1_Col_10_Row_40	1	Undetected	1.39942868566765
d2_Col_01_Row_1	2	Xist-MA (Xi=B6)	1.10213688258967
d2_Col_01_Row_2	2	BA	1.11624944810417
d2_Col_01_Row_7	2	Xist-MA (Xi=Cast)	1.08927503062076
d2_Col_01_Row_9	2	Xist-MA (Xi=B6)	1.03942185003253
d2_Col_01_Row_10	2	Xist-MA (Xi=B6)	0.960241090050073
d2_Col_01_Row_12	2	BA	1.15158276338325
d2_Col_01_Row_14	2	BA	1.07141387116691
d2_Col_01_Row_19	2	Xist-MA (Xi=B6)	1.0005899844323
d2_Col_01_Row_23	2	BA	1.19722405629545
d2_Col_01_Row_25	2	Xist-MA (Xi=Cast)	1.06892740279322
d2_Col_01_Row_26	2	Undetected	1.31279780005123
d2_Col_01_Row_27	2	BA	1.34366522714856
d2_Col_01_Row_29	2	Xist-MA (Xi=B6)	1.16901408450704
d2_Col_01_Row_30	2	Xist-MA (Xi=B6)	1.19128672486294
d2_Col_01_Row_32	2	BA	1.27437231395612
d2_Col_01_Row_33	2	BA	1.03390888287913
d2_Col_01_Row_37	2	Xist-MA (Xi=Cast)	0.999143835616438
d2_Col_01_Row_39	2	Xist-MA (Xi=B6)	1.18899607002501
d2_Col_01_Row_40	2	Xist-MA (Xi=B6)	1.11261872455902
d2_Col_02_Row_1	2	Xist-MA (Xi=B6)	1.00134674233236
d2_Col_02_Row_6	2	Xist-MA (Xi=B6)	1.26659240964318
d2_Col_02_Row_10	2	BA	1.02213363984353
d2_Col_02_Row_11	2	BA	0.955547624106505
d2_Col_02_Row_12	2	Xist-MA (Xi=B6)	1.08000475619393
d2_Col_02_Row_13	2	Xist-MA (Xi=B6)	1.0107548297152
d2_Col_02_Row_14	2	Undetected	1.47552604482019
d2_Col_02_Row_18	2	Xist-MA (Xi=B6)	1.23943661971831
d2_Col_02_Row_19	2	Xist-MA (Xi=B6)	0.920946369905585
d2_Col_02_Row_20	2	BA	1.01925717829183
d2_Col_02_Row_21	2	Xist-MA (Xi=B6)	1.12123752019279
d2_Col_02_Row_23	2	BA	0.655310846381476
d2_Col_02_Row_24	2	BA	0.985385760919128
d2_Col_02_Row_26	2	Xist-MA (Xi=B6)	0.936217170602516
d2_Col_02_Row_27	2	BA	1.34368682227532
d2_Col_02_Row_28	2	BA	1.07252457427898
d2_Col_02_Row_29	2	Xist-MA (Xi=B6)	1.29367741935484
d2_Col_02_Row_30	2	Xist-MA (Xi=B6)	1.03374181635051
d2_Col_02_Row_34	2	Xist-MA (Xi=B6)	0.896751815568107
d2_Col_03_Row_2	2	Undetected	1.29919678714859
d2_Col_03_Row_3	2	Undetected	1.3621581096
d2_Col_03_Row_4	2	Xist-MA (Xi=B6)	1.14625853655475
d2_Col_03_Row_5	2	Xist-MA (Xi=B6)	0.995633331332705
d2_Col_03_Row_6	2	Xist-MA (Xi=B6)	0.965617827814974
d2_Col_03_Row_8	2	BA	1.23996907866103
d2_Col_03_Row_9	2	Xist-MA (Xi=B6)	1.17333094666457
d2_Col_03_Row_11	2	Xist-MA (Xi=B6)	1.19877731796949
d2_Col_03_Row_12	2	Xist-MA (Xi=B6)	1.32455436004497
d2_Col_03_Row_13	2	BA	0.892771661081857
d2_Col_03_Row_16	2	Xist-MA (Xi=B6)	1.49964984032279
d2_Col_03_Row_18	2	Xist-MA (Xi=B6)	1.03378134235894
d2_Col_03_Row_19	2	BA	1.24143610013175
d2_Col_03_Row_21	2	BA	1.01150386948337
d2_Col_03_Row_23	2	BA	1.29316627698547
d2_Col_03_Row_26	2	Xist-MA (Xi=B6)	1.21844878767956
d2_Col_03_Row_27	2	BA	0.930878005789578
d2_Col_03_Row_28	2	BA	1.21481793761007
d2_Col_03_Row_29	2	Xist-MA (Xi=B6)	1.0060254908523
d2_Col_03_Row_30	2	BA	0.90456035675473
d2_Col_03_Row_31	2	Undetected	1.17277190332326
d2_Col_03_Row_32	2	Xist-MA (Xi=B6)	1.16230822803759
d2_Col_03_Row_34	2	BA	0.919547658925709
d2_Col_03_Row_36	2	Xist-MA (Xi=Cast)	1.43081539401894
d2_Col_03_Row_38	2	BA	1.23737466439075
d2_Col_03_Row_39	2	BA	1.05780815383449
d2_Col_03_Row_40	2	Xist-MA (Xi=B6)	1.15242848155415
d2_Col_04_Row_2	2	Undetected	1.44836214740673
d2_Col_04_Row_4	2	Undetected	1.42005960020827
d2_Col_04_Row_6	2	Xist-MA (Xi=B6)	1.15543517823649
d2_Col_04_Row_12	2	BA	0.761798255423842
d2_Col_04_Row_13	2	BA	0.816817486400815
d2_Col_04_Row_17	2	BA	1.30904608804336
d2_Col_04_Row_19	2	BA	1.21573492581829
d2_Col_04_Row_23	2	Xist-MA (Xi=B6)	1.27784844630202
d2_Col_04_Row_24	2	Xist-MA (Xi=B6)	1.09547970479705
d2_Col_04_Row_26	2	Undetected	1.36578325382931
d2_Col_04_Row_27	2	Xist-MA (Xi=B6)	1.38996910345947
d2_Col_04_Row_28	2	Xist-MA (Xi=B6)	1.25004533910102
d2_Col_04_Row_29	2	BA	0.942307692307692
d2_Col_04_Row_30	2	Xist-MA (Xi=B6)	0.948835315587586
d2_Col_04_Row_39	2	BA	1.09878296146045
d2_Col_04_Row_40	2	BA	1.24885565123875
d2_Col_05_Row_3	2	BA	1.10042633822833
d2_Col_05_Row_4	2	Xist-MA (Xi=Cast)	1.22641509433962
d2_Col_05_Row_6	2	Undetected	1.69391585377799
d2_Col_05_Row_8	2	BA	1.1794081879115
d2_Col_05_Row_9	2	Xist-MA (Xi=B6)	1.06615685577094
d2_Col_05_Row_12	2	BA	0.850434000890076
d2_Col_05_Row_16	2	Xist-MA (Xi=B6)	1.08772641000307
d2_Col_05_Row_19	2	Xist-MA (Xi=Cast)	1.31986449562365
d2_Col_05_Row_22	2	BA	0.767817377253655
d2_Col_05_Row_24	2	BA	1.16958062055681
d2_Col_05_Row_25	2	BA	1.28489912370084
d2_Col_05_Row_26	2	Undetected	1.48567780572211
d2_Col_05_Row_27	2	Xist-MA (Xi=B6)	1.01800721156224
d2_Col_05_Row_32	2	Xist-MA (Xi=Cast)	1.4214408551706
d2_Col_05_Row_33	2	Xist-MA (Xi=B6)	1.08345068565055
d2_Col_05_Row_34	2	BA	1.2211461025499
d2_Col_05_Row_35	2	Xist-MA (Xi=B6)	1.19914400805639
d2_Col_05_Row_36	2	Xist-MA (Xi=B6)	1.49484922270088
d2_Col_05_Row_37	2	Xist-MA (Xi=B6)	1.28991872563948
d2_Col_05_Row_39	2	Xist-MA (Xi=B6)	1.15294117647059
d2_Col_06_Row_2	2	Xist-MA (Xi=B6)	1.25676343762266
d2_Col_06_Row_4	2	Xist-MA (Xi=B6)	0.940272891023932
d2_Col_06_Row_5	2	Xist-MA (Xi=B6)	0.988299673328475
d2_Col_06_Row_6	2	BA	0.989564735642609
d2_Col_06_Row_7	2	Xist-MA (Xi=B6)	0.951935914552737
d2_Col_06_Row_9	2	Xist-MA (Xi=B6)	1.13490103838629
d2_Col_06_Row_10	2	BA	1.08675303344862
d2_Col_06_Row_12	2	BA	1.09135538954109
d2_Col_06_Row_15	2	Xist-MA (Xi=B6)	1.42495209258896
d2_Col_06_Row_17	2	Xist-MA (Xi=B6)	1.14218017396841
d2_Col_06_Row_20	2	Xist-MA (Xi=B6)	1.22016197783461
d2_Col_06_Row_21	2	BA	0.925696594427245
d2_Col_06_Row_22	2	BA	0.949830990926881
d2_Col_06_Row_23	2	BA	1.08114680473382
d2_Col_06_Row_25	2	BA	0.826671409436001
d2_Col_06_Row_26	2	Xist-MA (Xi=B6)	1.11180311715948
d2_Col_06_Row_27	2	BA	1.28869107829253
d2_Col_06_Row_28	2	Xist-MA (Xi=B6)	0.91363825776499
d2_Col_06_Row_32	2	BA	1.06044666057124
d2_Col_06_Row_35	2	BA	1.22170251664075
d2_Col_06_Row_37	2	BA	0.770270296666019
d2_Col_06_Row_38	2	BA	0.915376843413826
d2_Col_06_Row_39	2	Xist-MA (Xi=B6)	1.10606786118834
d2_Col_06_Row_40	2	Xist-MA (Xi=B6)	1.19783737528058
d2_Col_07_Row_7	2	Xist-MA (Xi=B6)	1.23548387096774
d2_Col_07_Row_8	2	BA	0.95615823817292
d2_Col_07_Row_12	2	BA	1.03314737042156
d2_Col_07_Row_14	2	Undetected	1.41322404836964
d2_Col_07_Row_16	2	Xist-MA (Xi=B6)	1.20488928304701
d2_Col_07_Row_19	2	Xist-MA (Xi=B6)	1.28569111723531
d2_Col_07_Row_20	2	Xist-MA (Xi=B6)	1.27142241830434
d2_Col_07_Row_21	2	BA	1.29141405798111
d2_Col_07_Row_22	2	Xist-MA (Xi=B6)	1.09372892784895
d2_Col_07_Row_24	2	BA	1.13519412288153
d2_Col_07_Row_25	2	Xist-MA (Xi=B6)	1.10083303952113
d2_Col_07_Row_26	2	BA	0.86497765384393
d2_Col_07_Row_27	2	BA	0.936785986290937
d2_Col_07_Row_33	2	BA	1.26919934640523
d2_Col_07_Row_35	2	BA	0.794396766857737
d2_Col_07_Row_37	2	Xist-MA (Xi=B6)	1.29886209542463
d2_Col_07_Row_38	2	BA	1.02147205388555
d2_Col_07_Row_40	2	BA	1.43890865954923
d2_Col_08_Row_1	2	Undetected	1.40439770554493
d2_Col_08_Row_2	2	Undetected	1.07568091148207
d2_Col_08_Row_3	2	BA	0.753763649494982
d2_Col_08_Row_5	2	BA	1.06578361905857
d2_Col_08_Row_6	2	Xist-MA (Xi=Cast)	1.12587412587413
d2_Col_08_Row_8	2	BA	0.854305894312759
d2_Col_08_Row_11	2	BA	1.04348630044676
d2_Col_08_Row_14	2	Xist-MA (Xi=Cast)	1.32115448522452
d2_Col_08_Row_15	2	BA	1.17976945545139
d2_Col_08_Row_16	2	BA	1.0866861449562
d2_Col_08_Row_21	2	Xist-MA (Xi=B6)	1.49404424276801
d2_Col_08_Row_25	2	Xist-MA (Xi=B6)	1.0675931945524
d2_Col_08_Row_26	2	Xist-MA (Xi=Cast)	1.14914405622127
d2_Col_08_Row_27	2	Undetected	1.34865098741265
d2_Col_08_Row_29	2	BA	1.15251602781141
d2_Col_08_Row_34	2	Undetected	1.32583154077039
d2_Col_08_Row_39	2	BA	0.925035368903946
d2_Col_08_Row_40	2	BA	1.06885449530894
d2_Col_09_Row_1	2	Xist-MA (Xi=B6)	0.914400411118522
d2_Col_09_Row_2	2	BA	0.860209760164494
d2_Col_09_Row_4	2	BA	1.03702377498162
d2_Col_09_Row_6	2	BA	1.23812807816754
d2_Col_09_Row_7	2	BA	1.21642206947799
d2_Col_09_Row_9	2	Xist-MA (Xi=B6)	1.32042375559939
d2_Col_09_Row_11	2	Xist-MA (Xi=B6)	1.30010952902519
d2_Col_09_Row_13	2	BA	1.31750919960752
d2_Col_09_Row_19	2	Xist-MA (Xi=B6)	1.081573197378
d2_Col_09_Row_20	2	BA	1.08283204797569
d2_Col_09_Row_23	2	Xist-MA (Xi=Cast)	1.00593813548205
d2_Col_09_Row_26	2	BA	0.97146996089341
d2_Col_09_Row_31	2	BA	1.11064951582998
d2_Col_09_Row_34	2	BA	1.07015591279437
d2_Col_09_Row_35	2	BA	1.2045616780773
d2_Col_09_Row_36	2	Xist-MA (Xi=B6)	0.996940726577438
d2_Col_09_Row_37	2	BA	1.27717506913423
d2_Col_09_Row_38	2	Xist-MA (Xi=Cast)	1.42870758429846
d2_Col_09_Row_39	2	BA	1.3922277123597
d2_Col_10_Row_1	2	BA	1.22913294797688
d2_Col_10_Row_3	2	Xist-MA (Xi=B6)	1.0492552548942
d2_Col_10_Row_6	2	BA	1.23709243822843
d2_Col_10_Row_7	2	Undetected	1.33212935535251
d2_Col_10_Row_10	2	BA	1.21518987341772
d2_Col_10_Row_11	2	BA	1.13132695023172
d2_Col_10_Row_12	2	BA	1.33899745114698
d2_Col_10_Row_14	2	BA	0.964555411555725
d2_Col_10_Row_16	2	BA	1.03507302797434
d2_Col_10_Row_23	2	Xist-MA (Xi=B6)	1.23788091981564
d2_Col_10_Row_25	2	Xist-MA (Xi=B6)	1.28772295192202
d2_Col_10_Row_26	2	Undetected	1.38486416558862
d2_Col_10_Row_28	2	Xist-MA (Xi=B6)	1.0771484375
d2_Col_10_Row_30	2	BA	1.08292687049811
d2_Col_10_Row_33	2	Xist-MA (Xi=B6)	1.16549669315105
d2_Col_10_Row_34	2	Xist-MA (Xi=B6)	1.07380182299324
d2_Col_10_Row_35	2	BA	0.974766355140187
d2_Col_10_Row_39	2	BA	1.04402960227567
d2_Col_10_Row_40	2	Xist-MA (Xi=B6)	1.06026293609282
d3_Col_01_Row_3	3	Xist-MA (Xi=B6)	1.07975351401558
d3_Col_01_Row_7	3	Undetected	1.66013745704467
d3_Col_01_Row_9	3	BA	1.24140645499869
d3_Col_01_Row_15	3	Undetected	1.22333794626261
d3_Col_01_Row_18	3	Xist-MA (Xi=Cast)	1.41615441288075
d3_Col_01_Row_19	3	Xist-MA (Xi=Cast)	1.45651336017608
d3_Col_01_Row_20	3	Undetected	1.49186256781193
d3_Col_01_Row_24	3	Xist-MA (Xi=B6)	1.3228092186981
d3_Col_01_Row_27	3	Undetected	1.33176386804479
d3_Col_01_Row_28	3	Undetected	1.26477633452205
d3_Col_01_Row_30	3	Undetected	1.57719624024114
d3_Col_02_Row_2	3	Xist-MA (Xi=B6)	0.867857173520874
d3_Col_02_Row_5	3	Xist-MA (Xi=B6)	0.908461671569476
d3_Col_02_Row_6	3	Undetected	1.49583834650028
d3_Col_02_Row_10	3	Xist-MA (Xi=B6)	0.825154074412235
d3_Col_02_Row_12	3	Xist-MA (Xi=B6)	0.938980481334091
d3_Col_02_Row_14	3	Xist-MA (Xi=B6)	0.85924871792759
d3_Col_02_Row_18	3	Xist-MA (Xi=B6)	0.962646348262405
d3_Col_02_Row_19	3	Undetected	1.49035303887364
d3_Col_02_Row_22	3	Xist-MA (Xi=B6)	1.2432618392164
d3_Col_02_Row_23	3	Xist-MA (Xi=Cast)	1.39005101851646
d3_Col_02_Row_27	3	Undetected	1.27262822981305
d3_Col_02_Row_31	3	Xist-MA (Xi=B6)	1.04101258203011
d3_Col_02_Row_35	3	Undetected	1.45571161053219
d3_Col_02_Row_36	3	BA	0.744749904543719
d3_Col_03_Row_3	3	Undetected	1.38067898152771
d3_Col_03_Row_5	3	Undetected	1.3706314992627
d3_Col_03_Row_6	3	Xist-MA (Xi=B6)	0.920003656291067
d3_Col_03_Row_8	3	BA	0.972353720886196
d3_Col_03_Row_9	3	Xist-MA (Xi=B6)	0.967893803891366
d3_Col_03_Row_10	3	Xist-MA (Xi=Cast)	0.920116724420937
d3_Col_03_Row_13	3	Xist-MA (Xi=Cast)	0.92128823475341
d3_Col_03_Row_19	3	BA	1.41480078165407
d3_Col_03_Row_22	3	Xist-MA (Xi=B6)	0.985840151038389
d3_Col_03_Row_25	3	Undetected	1.43442819467754
d3_Col_03_Row_26	3	Undetected	1.39016597704374
d3_Col_03_Row_28	3	Undetected	1.51977732177725
d3_Col_03_Row_35	3	Undetected	1.56161187698834
d3_Col_03_Row_36	3	Xist-MA (Xi=B6)	0.841194529723695
d3_Col_03_Row_37	3	Undetected	1.7336966735576
d3_Col_04_Row_1	3	Xist-MA (Xi=Cast)	0.913306600108383
d3_Col_04_Row_4	3	Xist-MA (Xi=B6)	1.1359440394891
d3_Col_04_Row_10	3	Xist-MA (Xi=Cast)	1.30762609743501
d3_Col_04_Row_14	3	Xist-MA (Xi=B6)	1.06228215257826
d3_Col_04_Row_16	3	Xist-MA (Xi=Cast)	1.12848427942048
d3_Col_04_Row_20	3	Undetected	1.55886605595371
d3_Col_04_Row_25	3	Undetected	1.61374840155416
d3_Col_04_Row_26	3	Undetected	1.6048238029204
d3_Col_04_Row_27	3	Xist-MA (Xi=B6)	1.10997735338233
d3_Col_04_Row_28	3	Xist-MA (Xi=Cast)	1.02917904140313
d3_Col_04_Row_29	3	Undetected	1.61676532365858
d3_Col_04_Row_30	3	Xist-MA (Xi=Cast)	0.915855605271965
d3_Col_04_Row_31	3	Xist-MA (Xi=Cast)	1.13443569444438
d3_Col_04_Row_37	3	Xist-MA (Xi=Cast)	0.959637420899607
d3_Col_05_Row_2	3	Undetected	1.03198818897638
d3_Col_05_Row_3	3	BA	0.842310984388863
d3_Col_05_Row_5	3	Xist-MA (Xi=B6)	1.15740455245652
d3_Col_05_Row_6	3	Xist-MA (Xi=Cast)	1.12147215865751
d3_Col_05_Row_7	3	Undetected	1.43680555555556
d3_Col_05_Row_8	3	Xist-MA (Xi=B6)	1.16564681966039
d3_Col_05_Row_9	3	Undetected	1.40677363840458
d3_Col_05_Row_11	3	Xist-MA (Xi=Cast)	0.793486815171899
d3_Col_05_Row_14	3	Undetected	1.34723220704529
d3_Col_05_Row_16	3	Xist-MA (Xi=Cast)	1.48579545454545
d3_Col_05_Row_24	3	Undetected	1.4632383882375
d3_Col_05_Row_25	3	Undetected	1.67015863513918
d3_Col_05_Row_26	3	Xist-MA (Xi=B6)	1.0936362190559
d3_Col_05_Row_28	3	Xist-MA (Xi=B6)	1.00380469245403
d3_Col_05_Row_30	3	Xist-MA (Xi=Cast)	0.887351813313433
d3_Col_05_Row_36	3	Xist-MA (Xi=B6)	1.53855787963589
d3_Col_05_Row_37	3	Xist-MA (Xi=B6)	1.32337069323371
d3_Col_05_Row_39	3	Xist-MA (Xi=B6)	0.838197913682839
d3_Col_06_Row_1	3	Xist-MA (Xi=Cast)	1.21277147120705
d3_Col_06_Row_4	3	Xist-MA (Xi=Cast)	1.34342486228589
d3_Col_06_Row_6	3	Xist-MA (Xi=B6)	1.27581917095257
d3_Col_06_Row_8	3	Xist-MA (Xi=B6)	0.975038724622336
d3_Col_06_Row_11	3	BA	0.817308632899628
d3_Col_06_Row_13	3	Xist-MA (Xi=B6)	1.16593197065694
d3_Col_06_Row_14	3	Undetected	1.36169716111722
d3_Col_06_Row_16	3	Xist-MA (Xi=B6)	1.06068513502868
d3_Col_06_Row_17	3	Xist-MA (Xi=B6)	1.0528720149791
d3_Col_06_Row_18	3	BA	0.550027955448853
d3_Col_06_Row_23	3	Xist-MA (Xi=B6)	0.966978430998282
d3_Col_06_Row_25	3	Xist-MA (Xi=Cast)	1.00727317955604
d3_Col_06_Row_26	3	Xist-MA (Xi=Cast)	1.10028912179256
d3_Col_06_Row_29	3	Xist-MA (Xi=Cast)	0.946567910467969
d3_Col_06_Row_31	3	Xist-MA (Xi=B6)	1.21293801747908
d3_Col_06_Row_33	3	Xist-MA (Xi=Cast)	1.3849468543522
d3_Col_06_Row_36	3	Xist-MA (Xi=B6)	1.76237054085155
d3_Col_06_Row_37	3	Undetected	1.46466555467434
d3_Col_06_Row_39	3	Xist-MA (Xi=Cast)	1.0078125
d3_Col_06_Row_40	3	Xist-MA (Xi=Cast)	1.15666766181543
d3_Col_07_Row_1	3	Xist-MA (Xi=Cast)	1.44957063944119
d3_Col_07_Row_4	3	Undetected	1.82410037878788
d3_Col_07_Row_5	3	Xist-MA (Xi=Cast)	1.40648915088563
d3_Col_07_Row_6	3	Xist-MA (Xi=B6)	1.33118198235009
d3_Col_07_Row_7	3	Undetected	1.22982780569948
d3_Col_07_Row_9	3	Xist-MA (Xi=B6)	1.15911137796458
d3_Col_07_Row_10	3	Undetected	1.05880771665795
d3_Col_07_Row_12	3	Undetected	1.44309633261246
d3_Col_07_Row_14	3	Xist-MA (Xi=B6)	0.912027689645226
d3_Col_07_Row_15	3	Undetected	1.65939597315436
d3_Col_07_Row_20	3	Xist-MA (Xi=B6)	0.933773711508907
d3_Col_07_Row_21	3	Xist-MA (Xi=B6)	0.98062015503876
d3_Col_07_Row_27	3	Xist-MA (Xi=Cast)	1.10913140311804
d3_Col_07_Row_28	3	Xist-MA (Xi=B6)	0.885352549987263
d3_Col_07_Row_29	3	Xist-MA (Xi=Cast)	1.00258973037848
d3_Col_07_Row_30	3	Undetected	1.4861588806415
d3_Col_07_Row_32	3	Xist-MA (Xi=B6)	1.2112539034064
d3_Col_07_Row_33	3	Xist-MA (Xi=Cast)	1.00557597399119
d3_Col_07_Row_35	3	Xist-MA (Xi=Cast)	0.902947797601886
d3_Col_08_Row_3	3	BA	0.323314387088341
d3_Col_08_Row_9	3	Xist-MA (Xi=B6)	1.01282994874298
d3_Col_08_Row_10	3	BA	1.34213917525773
d3_Col_08_Row_16	3	Xist-MA (Xi=B6)	1.17362264910385
d3_Col_08_Row_17	3	BA	0.554198499644947
d3_Col_08_Row_19	3	Undetected	1.55226520973238
d3_Col_08_Row_23	3	Xist-MA (Xi=B6)	0.84737338705833
d3_Col_08_Row_26	3	Undetected	1.54403953931243
d3_Col_08_Row_27	3	Undetected	1.4923595066075
d3_Col_08_Row_31	3	Xist-MA (Xi=B6)	1.15533375839602
d3_Col_08_Row_33	3	Xist-MA (Xi=Cast)	0.943371845561631
d3_Col_08_Row_34	3	Xist-MA (Xi=B6)	1.10450570067678
d3_Col_08_Row_35	3	Xist-MA (Xi=Cast)	0.97899926953981
d3_Col_08_Row_38	3	Xist-MA (Xi=B6)	0.839632971688031
d3_Col_08_Row_39	3	Undetected	1.08246710326127
d3_Col_08_Row_40	3	Xist-MA (Xi=Cast)	1.03881849153419
d3_Col_09_Row_1	3	BA	1.23681687440077
d3_Col_09_Row_4	3	Xist-MA (Xi=B6)	1.19640282527377
d3_Col_09_Row_7	3	Xist-MA (Xi=B6)	0.685095320623917
d3_Col_09_Row_10	3	Xist-MA (Xi=B6)	1.10210358054152
d3_Col_09_Row_11	3	Xist-MA (Xi=B6)	1.28485221759392
d3_Col_09_Row_15	3	Xist-MA (Xi=B6)	1.0554405907803
d3_Col_09_Row_18	3	Xist-MA (Xi=B6)	1.07944213022061
d3_Col_09_Row_26	3	Xist-MA (Xi=B6)	1.70655324093228
d3_Col_09_Row_28	3	Xist-MA (Xi=B6)	1.03694402126267
d3_Col_09_Row_31	3	Xist-MA (Xi=Cast)	1.55602325335729
d3_Col_09_Row_32	3	Undetected	1.32006789890607
d3_Col_09_Row_33	3	Undetected	1.39124027103006
d3_Col_09_Row_37	3	Xist-MA (Xi=B6)	1.01232350594385
d3_Col_09_Row_39	3	Xist-MA (Xi=Cast)	0.977701843958015
d3_Col_10_Row_3	3	Xist-MA (Xi=B6)	1.04331896551724
d3_Col_10_Row_4	3	Xist-MA (Xi=Cast)	1.14477797715646
d3_Col_10_Row_5	3	Xist-MA (Xi=Cast)	0.969305709569213
d3_Col_10_Row_6	3	Xist-MA (Xi=B6)	1.24100841894102
d3_Col_10_Row_12	3	Undetected	1.37443310657596
d3_Col_10_Row_14	3	Xist-MA (Xi=B6)	1.22336433836434
d3_Col_10_Row_15	3	Xist-MA (Xi=B6)	1.24945359172374
d3_Col_10_Row_17	3	BA	1.3947325212905
d3_Col_10_Row_20	3	BA	1.20362296036993
d3_Col_10_Row_23	3	Xist-MA (Xi=B6)	1.08724354785546
d3_Col_10_Row_26	3	Xist-MA (Xi=Cast)	1.41956765624312
d3_Col_10_Row_29	3	Xist-MA (Xi=B6)	0.839394492092893
d3_Col_10_Row_31	3	BA	0.672446444146498
d3_Col_10_Row_38	3	BA	0.619263642296662
d3_Col_10_Row_39	3	Xist-MA (Xi=B6)	1.20196747641036
d4_Col_01_Row_1	4	Xist-MA (Xi=B6)	1.3320701754386
d4_Col_01_Row_3	4	Xist-MA (Xi=B6)	1.32994591158435
d4_Col_01_Row_5	4	Undetected	1.43001390641032
d4_Col_01_Row_7	4	Xist-MA (Xi=B6)	1.21232936803912
d4_Col_01_Row_10	4	Xist-MA (Xi=B6)	0.88969696969697
d4_Col_01_Row_11	4	Xist-MA (Xi=B6)	1.25388520874046
d4_Col_01_Row_13	4	Undetected	1.45757493572272
d4_Col_01_Row_14	4	Undetected	1.5017569816904
d4_Col_01_Row_15	4	Xist-MA (Xi=B6)	0.966092572658773
d4_Col_01_Row_16	4	Xist-MA (Xi=Cast)	0.868252015853492
d4_Col_01_Row_17	4	Xist-MA (Xi=Cast)	0.969487198000505
d4_Col_01_Row_25	4	Undetected	1.86875795958546
d4_Col_01_Row_26	4	Xist-MA (Xi=B6)	1.07460972157093
d4_Col_01_Row_28	4	Xist-MA (Xi=B6)	1.20299795755623
d4_Col_01_Row_29	4	Xist-MA (Xi=B6)	1.07641796670394
d4_Col_01_Row_31	4	Xist-MA (Xi=Cast)	1.06997843976873
d4_Col_01_Row_32	4	Xist-MA (Xi=Cast)	0.700026954084253
d4_Col_01_Row_34	4	Xist-MA (Xi=Cast)	1.01363350841562
d4_Col_01_Row_36	4	Xist-MA (Xi=B6)	1.12509030859738
d4_Col_01_Row_38	4	Xist-MA (Xi=Cast)	0.889160373167481
d4_Col_02_Row_3	4	Undetected	0.840741512373637
d4_Col_02_Row_4	4	Xist-MA (Xi=Cast)	1.00218818772469
d4_Col_02_Row_6	4	Xist-MA (Xi=B6)	0.908486299547752
d4_Col_02_Row_8	4	Xist-MA (Xi=B6)	1.40653896961691
d4_Col_02_Row_10	4	Xist-MA (Xi=Cast)	0.942982471832271
d4_Col_02_Row_11	4	Xist-MA (Xi=B6)	0.9729919522314
d4_Col_02_Row_16	4	Undetected	0.847846622541358
d4_Col_02_Row_17	4	Undetected	1.63784246575342
d4_Col_02_Row_23	4	Xist-MA (Xi=B6)	1.01396710970939
d4_Col_02_Row_30	4	Undetected	1.73288276883202
d4_Col_02_Row_32	4	Undetected	1.4112277138972
d4_Col_02_Row_33	4	Xist-MA (Xi=B6)	1.00707773157015
d4_Col_02_Row_34	4	Xist-MA (Xi=B6)	0.785659719408079
d4_Col_02_Row_36	4	Xist-MA (Xi=B6)	1.21703296526673
d4_Col_02_Row_37	4	Xist-MA (Xi=Cast)	1.34418881195954
d4_Col_03_Row_1	4	Undetected	1.6658552867801
d4_Col_03_Row_2	4	Xist-MA (Xi=B6)	0.924876527164024
d4_Col_03_Row_4	4	Undetected	1.25228144085815
d4_Col_03_Row_5	4	Undetected	1.58115184338081
d4_Col_03_Row_6	4	Xist-MA (Xi=B6)	0.934084539984026
d4_Col_03_Row_12	4	Xist-MA (Xi=B6)	1.01392934025579
d4_Col_03_Row_14	4	Xist-MA (Xi=B6)	1.10386151797603
d4_Col_03_Row_16	4	Xist-MA (Xi=Cast)	0.97350057768631
d4_Col_03_Row_21	4	Undetected	1.42272294509679
d4_Col_03_Row_22	4	Xist-MA (Xi=B6)	1.04053620284969
d4_Col_03_Row_23	4	Undetected	1.7020567020201
d4_Col_03_Row_25	4	Xist-MA (Xi=Cast)	0.874734977334886
d4_Col_03_Row_27	4	Xist-MA (Xi=B6)	1.05053191489362
d4_Col_03_Row_28	4	Xist-MA (Xi=Cast)	0.926188386421707
d4_Col_03_Row_30	4	Xist-MA (Xi=Cast)	0.760737317859866
d4_Col_03_Row_31	4	Undetected	1.68941551829197
d4_Col_03_Row_32	4	Undetected	1.64067192511069
d4_Col_03_Row_35	4	Xist-MA (Xi=B6)	0.901548267781784
d4_Col_03_Row_37	4	Undetected	1.25942599887451
d4_Col_03_Row_40	4	Xist-MA (Xi=B6)	0.994911030634027
d4_Col_04_Row_3	4	Xist-MA (Xi=Cast)	1.04407389969136
d4_Col_04_Row_4	4	Xist-MA (Xi=B6)	1.02552172905707
d4_Col_04_Row_5	4	Xist-MA (Xi=Cast)	0.898119361655556
d4_Col_04_Row_6	4	Xist-MA (Xi=Cast)	0.92177726571501
d4_Col_04_Row_10	4	Undetected	1.74975149105368
d4_Col_04_Row_15	4	Xist-MA (Xi=Cast)	1.20044895981043
d4_Col_04_Row_16	4	Undetected	1.68384759233287
d4_Col_04_Row_17	4	Xist-MA (Xi=B6)	0.878145118875507
d4_Col_04_Row_20	4	Undetected	1.83939640395403
d4_Col_04_Row_24	4	Xist-MA (Xi=Cast)	0.869315383352487
d4_Col_04_Row_25	4	Xist-MA (Xi=B6)	1.37163741459886
d4_Col_04_Row_30	4	Xist-MA (Xi=B6)	0.788157061431286
d4_Col_04_Row_32	4	Xist-MA (Xi=Cast)	0.94994393891774
d4_Col_04_Row_34	4	Undetected	1.63218811161449
d4_Col_04_Row_35	4	Undetected	1.52189455534581
d4_Col_04_Row_40	4	Undetected	1.6141347523856
d4_Col_05_Row_1	4	Xist-MA (Xi=Cast)	1.09167324188641
d4_Col_05_Row_2	4	Undetected	1.79842854427252
d4_Col_05_Row_3	4	Xist-MA (Xi=B6)	1.03437284465561
d4_Col_05_Row_5	4	Xist-MA (Xi=B6)	1.03477607173934
d4_Col_05_Row_6	4	Xist-MA (Xi=B6)	1.37065637065637
d4_Col_05_Row_8	4	Xist-MA (Xi=B6)	0.967834862498993
d4_Col_05_Row_9	4	Xist-MA (Xi=B6)	0.962123664616381
d4_Col_05_Row_11	4	Xist-MA (Xi=B6)	1.00119491603099
d4_Col_05_Row_12	4	Xist-MA (Xi=B6)	0.99558693733451
d4_Col_05_Row_16	4	Xist-MA (Xi=Cast)	1.02341889545883
d4_Col_05_Row_18	4	Xist-MA (Xi=Cast)	1.07295233078746
d4_Col_05_Row_22	4	Xist-MA (Xi=B6)	1.16096656648266
d4_Col_05_Row_28	4	Xist-MA (Xi=B6)	0.957483583480194
d4_Col_05_Row_29	4	Xist-MA (Xi=B6)	0.731979468868556
d4_Col_05_Row_32	4	Xist-MA (Xi=B6)	0.971518987341772
d4_Col_05_Row_33	4	Xist-MA (Xi=Cast)	0.820567492209283
d4_Col_05_Row_34	4	Xist-MA (Xi=B6)	1.04080548147868
d4_Col_05_Row_35	4	Undetected	1.57000302388872
d4_Col_06_Row_2	4	Undetected	1.33407325194229
d4_Col_06_Row_4	4	Undetected	1.65331491712707
d4_Col_06_Row_6	4	Xist-MA (Xi=B6)	1.07244020422908
d4_Col_06_Row_7	4	Xist-MA (Xi=B6)	0.766937306659339
d4_Col_06_Row_8	4	Xist-MA (Xi=Cast)	0.984285364749284
d4_Col_06_Row_11	4	Xist-MA (Xi=Cast)	1.13917154923175
d4_Col_06_Row_13	4	Xist-MA (Xi=B6)	1.15209046418747
d4_Col_06_Row_15	4	Undetected	1.41684248113941
d4_Col_06_Row_16	4	Xist-MA (Xi=Cast)	1.14566324271161
d4_Col_06_Row_17	4	Xist-MA (Xi=Cast)	1.04110586742289
d4_Col_06_Row_19	4	Undetected	1.65778173549591
d4_Col_06_Row_21	4	Xist-MA (Xi=B6)	0.875379945117194
d4_Col_06_Row_24	4	Xist-MA (Xi=B6)	0.967233692602361
d4_Col_06_Row_25	4	Xist-MA (Xi=Cast)	0.938493434692467
d4_Col_06_Row_29	4	Xist-MA (Xi=Cast)	0.958205810894683
d4_Col_06_Row_35	4	Xist-MA (Xi=B6)	0.829693683130588
d4_Col_07_Row_1	4	Xist-MA (Xi=B6)	1.01918073439272
d4_Col_07_Row_2	4	Xist-MA (Xi=B6)	1.28912843709106
d4_Col_07_Row_4	4	Undetected	1.40290846877673
d4_Col_07_Row_6	4	Xist-MA (Xi=B6)	1.256256950898
d4_Col_07_Row_8	4	Xist-MA (Xi=Cast)	0.714539147485969
d4_Col_07_Row_13	4	Xist-MA (Xi=Cast)	0.979112626754737
d4_Col_07_Row_14	4	Xist-MA (Xi=Cast)	0.878736610329792
d4_Col_07_Row_16	4	Undetected	1.3873298429925
d4_Col_07_Row_17	4	Xist-MA (Xi=B6)	0.771651819623442
d4_Col_07_Row_21	4	Xist-MA (Xi=B6)	1.12284732507799
d4_Col_07_Row_23	4	Xist-MA (Xi=B6)	0.962823800646438
d4_Col_07_Row_27	4	Undetected	1.23088646177292
d4_Col_07_Row_35	4	Xist-MA (Xi=B6)	0.867149623493456
d4_Col_08_Row_1	4	Xist-MA (Xi=B6)	1.33280869938475
d4_Col_08_Row_3	4	Xist-MA (Xi=B6)	1.34590507044854
d4_Col_08_Row_8	4	Undetected	1.5862268952316
d4_Col_08_Row_11	4	Undetected	1.14866112650046
d4_Col_08_Row_14	4	Xist-MA (Xi=Cast)	0.898223403286987
d4_Col_08_Row_16	4	Xist-MA (Xi=Cast)	1.15036231884058
d4_Col_08_Row_17	4	Xist-MA (Xi=B6)	1.4561006936049
d4_Col_08_Row_20	4	Xist-MA (Xi=B6)	1.07176142428231
d4_Col_08_Row_24	4	Xist-MA (Xi=B6)	1.04823155540936
d4_Col_08_Row_25	4	Xist-MA (Xi=B6)	0.919826755176086
d4_Col_08_Row_29	4	Xist-MA (Xi=B6)	1.64386001729919
d4_Col_08_Row_31	4	Undetected	1.20742280755157
d4_Col_08_Row_33	4	Undetected	1.79192024186292
d4_Col_08_Row_37	4	Undetected	1.50356261352135
d4_Col_08_Row_38	4	Xist-MA (Xi=Cast)	0.897844428284058
d4_Col_08_Row_39	4	Xist-MA (Xi=Cast)	0.812075869423866
d4_Col_09_Row_2	4	Xist-MA (Xi=B6)	1.16749462081064
d4_Col_09_Row_4	4	Undetected	1.65114193120963
d4_Col_09_Row_6	4	Undetected	1.71708035338662
d4_Col_09_Row_8	4	Undetected	1.89178879743023
d4_Col_09_Row_13	4	Xist-MA (Xi=B6)	1.21657831325301
d4_Col_09_Row_14	4	Xist-MA (Xi=B6)	1.21119836686268
d4_Col_09_Row_16	4	Xist-MA (Xi=Cast)	0.925018422991894
d4_Col_09_Row_23	4	Xist-MA (Xi=B6)	1.21224685058204
d4_Col_09_Row_26	4	Xist-MA (Xi=B6)	1.08332018305192
d4_Col_09_Row_30	4	Xist-MA (Xi=B6)	0.868991127324061
d4_Col_09_Row_34	4	Xist-MA (Xi=B6)	0.879900046853038
d4_Col_09_Row_36	4	Xist-MA (Xi=B6)	1.12196119008525
d4_Col_09_Row_37	4	Xist-MA (Xi=B6)	1.04510574301432
d4_Col_09_Row_38	4	Xist-MA (Xi=B6)	1.02677057825105
d4_Col_09_Row_40	4	Undetected	1.25719848341073
d4_Col_10_Row_3	4	Xist-MA (Xi=Cast)	1.05239463492111
d4_Col_10_Row_4	4	Xist-MA (Xi=Cast)	0.701994091580502
d4_Col_10_Row_6	4	Undetected	1.62194401795205
d4_Col_10_Row_7	4	Undetected	1.66145709170166
d4_Col_10_Row_12	4	Xist-MA (Xi=Cast)	0.932526601737662
d4_Col_10_Row_13	4	Xist-MA (Xi=Cast)	1.2988234180485
d4_Col_10_Row_15	4	Undetected	1.50142408822264
d4_Col_10_Row_16	4	Xist-MA (Xi=B6)	1.11420136339195
d4_Col_10_Row_18	4	Xist-MA (Xi=B6)	1.02590677353163
d4_Col_10_Row_21	4	Xist-MA (Xi=B6)	1.20070558134216
d4_Col_10_Row_22	4	Xist-MA (Xi=B6)	1.21382219338092
d4_Col_10_Row_23	4	Xist-MA (Xi=B6)	0.941589831333729
d4_Col_10_Row_26	4	Xist-MA (Xi=B6)	1.02637463164046
d4_Col_10_Row_28	4	Undetected	1.39674360590495
d4_Col_10_Row_31	4	Undetected	1.08616904500549
d4_Col_10_Row_34	4	Xist-MA (Xi=B6)	1.55932841248498
d4_Col_10_Row_35	4	Xist-MA (Xi=Cast)	1.0039954542329
d4_Col_10_Row_37	4	Xist-MA (Xi=B6)	1.00077041602465
d4_Col_10_Row_38	4	Xist-MA (Xi=Cast)	1.1318310920354
