# Supplementary material for: Integrated analysis of Xist upregulation and X-chromosome inactivation with single-cell and single-allele resolution
Source: Nat Commun. 2021 Jun 15;12:3638. doi: 10.1038/s41467-021-23643-6 (PMC8206119; doi:10.1038/s41467-021-23643-6)
Supplement: Supplementary file 9 — Source Data [file 41467_2021_23643_MOESM9_ESM.zip › SourceData/Figure_S11c.txt]

Sequencing Day	dXic Cell Line	Replicate sample	Xist-positive Cells [%]
2	TX1072-dXicB6 (Xi = Cast)	1	83
2	TX1072-dXicB6 (Xi = Cast)	2	75
2	TX1072-dXicB6 (Xi = Cast)	3	80
2	TX1072-dXicB6 (Xi = Cast)	4	80
2	TX1072-dXicCast (Xi = B6)	1	75
2	TX1072-dXicCast (Xi = B6)	2	78
2	TX1072-dXicCast (Xi = B6)	3	78
2	TX1072-dXicCast (Xi = B6)	4	76
3	TX1072-dXicB6 (Xi = Cast)	1	76
3	TX1072-dXicB6 (Xi = Cast)	2	71
3	TX1072-dXicB6 (Xi = Cast)	3	69
3	TX1072-dXicB6 (Xi = Cast)	4	73
3	TX1072-dXicCast (Xi = B6)	1	72
3	TX1072-dXicCast (Xi = B6)	2	74
3	TX1072-dXicCast (Xi = B6)	3	71
3	TX1072-dXicCast (Xi = B6)	4	74
4	TX1072-dXicB6 (Xi = Cast)	1	76
4	TX1072-dXicB6 (Xi = Cast)	2	77
4	TX1072-dXicB6 (Xi = Cast)	3	76
4	TX1072-dXicB6 (Xi = Cast)	4	68
4	TX1072-dXicCast (Xi = B6)	1	68
4	TX1072-dXicCast (Xi = B6)	2	69
4	TX1072-dXicCast (Xi = B6)	3	68
4	TX1072-dXicCast (Xi = B6)	4	68
