# Supplementary material for: Integrated analysis of Xist upregulation and X-chromosome inactivation with single-cell and single-allele resolution
Source: Nat Commun. 2021 Jun 15;12:3638. doi: 10.1038/s41467-021-23643-6 (PMC8206119; doi:10.1038/s41467-021-23643-6)
Supplement: Supplementary file 9 — Source Data [file 41467_2021_23643_MOESM9_ESM.zip › SourceData/Figure_2a.txt]

Cell ID	Sequencing Day	Xist B6 UMI	Xist Cast UMI	Xist AS Classification
d0_Col_01_Row_1	0	0	0	Undetected
d0_Col_01_Row_2	0	0	0	Undetected
d0_Col_01_Row_4	0	0	0	Undetected
d0_Col_01_Row_5	0	0	0	Undetected
d0_Col_01_Row_7	0	0	0	Undetected
d0_Col_01_Row_8	0	0	0	Undetected
d0_Col_01_Row_9	0	0	0	Undetected
d0_Col_01_Row_12	0	0	0	Undetected
d0_Col_01_Row_14	0	0	0	Undetected
d0_Col_01_Row_15	0	0	0	Undetected
d0_Col_01_Row_16	0	0	0	Low
d0_Col_01_Row_17	0	0	0	Undetected
d0_Col_01_Row_19	0	0	0	Undetected
d0_Col_01_Row_20	0	0	0	Undetected
d0_Col_01_Row_21	0	0	0	Undetected
d0_Col_01_Row_23	0	0	0	Undetected
d0_Col_01_Row_24	0	0	0	Undetected
d0_Col_01_Row_25	0	0	0	Undetected
d0_Col_01_Row_26	0	0	0	Undetected
d0_Col_01_Row_27	0	0	0	Undetected
d0_Col_01_Row_28	0	0	0	Undetected
d0_Col_01_Row_30	0	0	0	Undetected
d0_Col_01_Row_31	0	0	0	Undetected
d0_Col_01_Row_32	0	0	0	Undetected
d0_Col_01_Row_34	0	0	0	Undetected
d0_Col_01_Row_36	0	0	0	Undetected
d0_Col_01_Row_38	0	0	0	Undetected
d0_Col_01_Row_39	0	0	0	Undetected
d0_Col_02_Row_1	0	0	0	Undetected
d0_Col_02_Row_2	0	0	0	Undetected
d0_Col_02_Row_3	0	0	0	Undetected
d0_Col_02_Row_4	0	0	0	Low
d0_Col_02_Row_6	0	0	0	Undetected
d0_Col_02_Row_7	0	0	0	Undetected
d0_Col_02_Row_8	0	0	0	Undetected
d0_Col_02_Row_10	0	0	0	Undetected
d0_Col_02_Row_11	0	0	0	Undetected
d0_Col_02_Row_15	0	0	0	Undetected
d0_Col_02_Row_17	0	0	0	Undetected
d0_Col_02_Row_18	0	0	0	Undetected
d0_Col_02_Row_21	0	0	0	Undetected
d0_Col_02_Row_22	0	0	0	Undetected
d0_Col_02_Row_25	0	0	0	Undetected
d0_Col_02_Row_28	0	0	0	Undetected
d0_Col_02_Row_30	0	0	0	Undetected
d0_Col_02_Row_31	0	0	0	Undetected
d0_Col_02_Row_32	0	0	0	Undetected
d0_Col_02_Row_33	0	0	0	Undetected
d0_Col_02_Row_34	0	0	0	Undetected
d0_Col_02_Row_35	0	0	0	Undetected
d0_Col_02_Row_37	0	0	0	Undetected
d0_Col_02_Row_38	0	0	0	Undetected
d0_Col_02_Row_39	0	0	0	Undetected
d0_Col_03_Row_1	0	0	0	Undetected
d0_Col_03_Row_2	0	0	0	Undetected
d0_Col_03_Row_4	0	0	0	Undetected
d0_Col_03_Row_5	0	0	0	Undetected
d0_Col_03_Row_7	0	0	0	Undetected
d0_Col_03_Row_8	0	0	0	Undetected
d0_Col_03_Row_9	0	0	0	Undetected
d0_Col_03_Row_10	0	0	0	Undetected
d0_Col_03_Row_12	0	0	0	Undetected
d0_Col_03_Row_13	0	0	0	Undetected
d0_Col_03_Row_14	0	0	0	Undetected
d0_Col_03_Row_16	0	9	0	Xist-MA (Xi=B6)
d0_Col_03_Row_17	0	0	0	Undetected
d0_Col_03_Row_19	0	0	0	Undetected
d0_Col_03_Row_20	0	0	0	Undetected
d0_Col_03_Row_21	0	0	0	Undetected
d0_Col_03_Row_22	0	2	0	Low
d0_Col_03_Row_23	0	0	0	Undetected
d0_Col_03_Row_24	0	0	0	Low
d0_Col_03_Row_25	0	0	0	Undetected
d0_Col_03_Row_28	0	0	0	Undetected
d0_Col_03_Row_30	0	0	0	Undetected
d0_Col_03_Row_31	0	0	0	Undetected
d0_Col_03_Row_32	0	0	0	Undetected
d0_Col_03_Row_33	0	0	0	Undetected
d0_Col_03_Row_35	0	0	0	Undetected
d0_Col_03_Row_38	0	0	0	Undetected
d0_Col_03_Row_39	0	0	0	Undetected
d0_Col_03_Row_40	0	0	0	Undetected
d0_Col_04_Row_2	0	0	0	Undetected
d0_Col_04_Row_3	0	0	0	Undetected
d0_Col_04_Row_6	0	0	0	Undetected
d0_Col_04_Row_9	0	0	0	Undetected
d0_Col_04_Row_10	0	0	0	Undetected
d0_Col_04_Row_12	0	0	0	Undetected
d0_Col_04_Row_14	0	0	0	Undetected
d0_Col_04_Row_15	0	0	0	Undetected
d0_Col_04_Row_17	0	0	0	Undetected
d0_Col_04_Row_19	0	0	0	Undetected
d0_Col_04_Row_22	0	0	0	Undetected
d0_Col_04_Row_23	0	0	0	Undetected
d0_Col_04_Row_24	0	0	0	Undetected
d0_Col_04_Row_26	0	0	0	Undetected
d0_Col_04_Row_27	0	0	0	Undetected
d0_Col_04_Row_28	0	0	0	Undetected
d0_Col_04_Row_33	0	2	0	Low
d0_Col_04_Row_34	0	0	0	Undetected
d0_Col_04_Row_37	0	0	0	Undetected
d0_Col_04_Row_38	0	0	0	Undetected
d0_Col_04_Row_39	0	0	0	Undetected
d0_Col_04_Row_40	0	0	0	Undetected
d0_Col_05_Row_1	0	0	0	Undetected
d0_Col_05_Row_2	0	0	0	Undetected
d0_Col_05_Row_4	0	0	0	Undetected
d0_Col_05_Row_5	0	0	0	Undetected
d0_Col_05_Row_6	0	0	0	Undetected
d0_Col_05_Row_7	0	0	0	Undetected
d0_Col_05_Row_9	0	0	0	Undetected
d0_Col_05_Row_10	0	0	0	Undetected
d0_Col_05_Row_11	0	0	0	Undetected
d0_Col_05_Row_12	0	0	0	Undetected
d0_Col_05_Row_13	0	0	0	Undetected
d0_Col_05_Row_14	0	0	0	Undetected
d0_Col_05_Row_15	0	0	0	Undetected
d0_Col_05_Row_16	0	0	0	Undetected
d0_Col_05_Row_17	0	0	0	Undetected
d0_Col_05_Row_18	0	0	0	Undetected
d0_Col_05_Row_19	0	0	0	Undetected
d0_Col_05_Row_20	0	0	0	Undetected
d0_Col_05_Row_21	0	0	0	Undetected
d0_Col_05_Row_22	0	0	0	Undetected
d0_Col_05_Row_23	0	0	0	Undetected
d0_Col_05_Row_24	0	0	0	Undetected
d0_Col_05_Row_26	0	0	1	Low
d0_Col_05_Row_28	0	0	0	Undetected
d0_Col_05_Row_30	0	0	0	Undetected
d0_Col_05_Row_31	0	0	0	Undetected
d0_Col_05_Row_33	0	0	0	Undetected
d0_Col_05_Row_34	0	6	0	Xist-MA (Xi=B6)
d0_Col_05_Row_35	0	0	0	Undetected
d0_Col_05_Row_37	0	0	0	Undetected
d0_Col_05_Row_40	0	0	0	Undetected
d0_Col_06_Row_1	0	1	0	Low
d0_Col_06_Row_2	0	0	0	Undetected
d0_Col_06_Row_4	0	0	0	Undetected
d0_Col_06_Row_5	0	0	0	Undetected
d0_Col_06_Row_6	0	2	0	Low
d0_Col_06_Row_7	0	0	0	Undetected
d0_Col_06_Row_8	0	0	0	Undetected
d0_Col_06_Row_9	0	0	0	Undetected
d0_Col_06_Row_10	0	0	0	Undetected
d0_Col_06_Row_11	0	0	0	Low
d0_Col_06_Row_12	0	0	0	Undetected
d0_Col_06_Row_13	0	0	0	Undetected
d0_Col_06_Row_14	0	0	0	Undetected
d0_Col_06_Row_15	0	0	0	Undetected
d0_Col_06_Row_17	0	0	0	Undetected
d0_Col_06_Row_18	0	0	0	Undetected
d0_Col_06_Row_21	0	0	0	Undetected
d0_Col_06_Row_22	0	0	0	Undetected
d0_Col_06_Row_23	0	0	0	Undetected
d0_Col_06_Row_24	0	0	0	Undetected
d0_Col_06_Row_26	0	0	0	Undetected
d0_Col_06_Row_27	0	0	0	Undetected
d0_Col_06_Row_29	0	0	0	Undetected
d0_Col_06_Row_30	0	0	0	Undetected
d0_Col_06_Row_33	0	0	0	Undetected
d0_Col_06_Row_34	0	0	0	Undetected
d0_Col_06_Row_35	0	0	0	Undetected
d0_Col_06_Row_36	0	0	0	Undetected
d0_Col_06_Row_37	0	0	0	Undetected
d0_Col_06_Row_38	0	0	0	Undetected
d0_Col_06_Row_39	0	0	0	Undetected
d0_Col_06_Row_40	0	0	0	Undetected
d0_Col_07_Row_1	0	0	0	Undetected
d0_Col_07_Row_2	0	0	0	Undetected
d0_Col_07_Row_3	0	0	0	Undetected
d0_Col_07_Row_4	0	0	0	Undetected
d0_Col_07_Row_5	0	0	0	Undetected
d0_Col_07_Row_6	0	0	0	Undetected
d0_Col_07_Row_7	0	0	0	Undetected
d0_Col_07_Row_8	0	0	0	Undetected
d0_Col_07_Row_9	0	0	0	Undetected
d0_Col_07_Row_11	0	0	0	Undetected
d0_Col_07_Row_12	0	0	0	Undetected
d0_Col_07_Row_13	0	0	0	Undetected
d0_Col_07_Row_14	0	0	0	Undetected
d0_Col_07_Row_15	0	0	0	Undetected
d0_Col_07_Row_16	0	0	0	Undetected
d0_Col_07_Row_17	0	0	0	Undetected
d0_Col_07_Row_18	0	0	0	Undetected
d0_Col_07_Row_19	0	0	0	Undetected
d0_Col_07_Row_20	0	0	0	Undetected
d0_Col_07_Row_21	0	0	0	Undetected
d0_Col_07_Row_22	0	0	0	Undetected
d0_Col_07_Row_23	0	0	0	Undetected
d0_Col_07_Row_24	0	0	0	Undetected
d0_Col_07_Row_25	0	0	0	Undetected
d0_Col_07_Row_28	0	0	0	Undetected
d0_Col_07_Row_29	0	0	0	Undetected
d0_Col_07_Row_30	0	0	0	Undetected
d0_Col_07_Row_31	0	0	0	Undetected
d0_Col_07_Row_32	0	0	0	Undetected
d0_Col_07_Row_33	0	0	0	Undetected
d0_Col_07_Row_34	0	0	0	Undetected
d0_Col_07_Row_35	0	0	0	Undetected
d0_Col_07_Row_37	0	0	0	Undetected
d0_Col_07_Row_38	0	0	0	Undetected
d0_Col_08_Row_2	0	0	0	Undetected
d0_Col_08_Row_4	0	0	0	Undetected
d0_Col_08_Row_6	0	0	0	Low
d0_Col_08_Row_7	0	0	0	Undetected
d0_Col_08_Row_9	0	0	0	Undetected
d0_Col_08_Row_11	0	0	1	Low
d0_Col_08_Row_12	0	0	0	Low
d0_Col_08_Row_14	0	0	0	Undetected
d0_Col_08_Row_16	0	0	0	Undetected
d0_Col_08_Row_18	0	0	0	Undetected
d0_Col_08_Row_20	0	0	0	Undetected
d0_Col_08_Row_22	0	0	0	Undetected
d0_Col_08_Row_23	0	0	0	Undetected
d0_Col_08_Row_25	0	0	0	Undetected
d0_Col_08_Row_26	0	0	0	Undetected
d0_Col_08_Row_28	0	0	0	Undetected
d0_Col_08_Row_29	0	0	0	Undetected
d0_Col_08_Row_30	0	0	0	Undetected
d0_Col_08_Row_32	0	0	0	Undetected
d0_Col_08_Row_33	0	0	0	Undetected
d0_Col_08_Row_37	0	10	0	Xist-MA (Xi=B6)
d0_Col_08_Row_38	0	0	0	Undetected
d0_Col_08_Row_39	0	0	0	Undetected
d0_Col_08_Row_40	0	0	0	Undetected
d0_Col_09_Row_3	0	0	0	Low
d0_Col_09_Row_5	0	0	0	Undetected
d0_Col_09_Row_7	0	0	0	Undetected
d0_Col_09_Row_8	0	0	0	Undetected
d0_Col_09_Row_10	0	0	0	Undetected
d0_Col_09_Row_11	0	0	0	Undetected
d0_Col_09_Row_12	0	0	0	Undetected
d0_Col_09_Row_13	0	0	0	Undetected
d0_Col_09_Row_14	0	0	0	Undetected
d0_Col_09_Row_15	0	0	0	Undetected
d0_Col_09_Row_16	0	0	0	Low
d0_Col_09_Row_17	0	0	0	Undetected
d0_Col_09_Row_18	0	0	0	Undetected
d0_Col_09_Row_21	0	0	0	Undetected
d0_Col_09_Row_22	0	0	0	Undetected
d0_Col_09_Row_23	0	0	0	Undetected
d0_Col_09_Row_26	0	0	0	Undetected
d0_Col_09_Row_27	0	0	0	Undetected
d0_Col_09_Row_29	0	0	0	Undetected
d0_Col_09_Row_31	0	0	0	Undetected
d0_Col_09_Row_32	0	0	0	Undetected
d0_Col_09_Row_33	0	0	0	Undetected
d0_Col_09_Row_34	0	0	0	Undetected
d0_Col_09_Row_35	0	0	0	Undetected
d0_Col_09_Row_36	0	0	0	Undetected
d0_Col_09_Row_37	0	0	0	Undetected
d0_Col_10_Row_2	0	0	0	Undetected
d0_Col_10_Row_3	0	0	0	Undetected
d0_Col_10_Row_4	0	0	0	Undetected
d0_Col_10_Row_5	0	0	0	Undetected
d0_Col_10_Row_7	0	0	0	Undetected
d0_Col_10_Row_11	0	0	0	Undetected
d0_Col_10_Row_12	0	0	0	Undetected
d0_Col_10_Row_13	0	0	0	Undetected
d0_Col_10_Row_16	0	0	0	Undetected
d0_Col_10_Row_18	0	0	0	Undetected
d0_Col_10_Row_19	0	0	0	Undetected
d0_Col_10_Row_20	0	0	0	Undetected
d0_Col_10_Row_21	0	0	0	Undetected
d0_Col_10_Row_24	0	0	0	Undetected
d0_Col_10_Row_25	0	0	0	Undetected
d0_Col_10_Row_26	0	0	0	Undetected
d0_Col_10_Row_27	0	0	0	Undetected
d0_Col_10_Row_28	0	0	0	Undetected
d0_Col_10_Row_30	0	0	0	Undetected
d0_Col_10_Row_31	0	0	0	Undetected
d0_Col_10_Row_34	0	0	0	Undetected
d0_Col_10_Row_35	0	0	0	Undetected
d0_Col_10_Row_36	0	0	0	Undetected
d0_Col_10_Row_37	0	0	0	Undetected
d0_Col_10_Row_38	0	0	0	Undetected
d0_Col_10_Row_39	0	0	0	Undetected
d1_Col_01_Row_1	1	50	0	Xist-MA (Xi=B6)
d1_Col_01_Row_2	1	0	0	Undetected
d1_Col_01_Row_3	1	0	0	Undetected
d1_Col_01_Row_4	1	4	1	Low
d1_Col_01_Row_5	1	4	2	BA
d1_Col_01_Row_6	1	11	5	BA
d1_Col_01_Row_7	1	5	7	BA
d1_Col_01_Row_8	1	0	0	Undetected
d1_Col_01_Row_10	1	2	0	Low
d1_Col_01_Row_11	1	0	0	Undetected
d1_Col_01_Row_12	1	4	7	BA
d1_Col_01_Row_14	1	1	4	Low
d1_Col_01_Row_15	1	0	5	Low
d1_Col_01_Row_16	1	0	0	Low
d1_Col_01_Row_18	1	0	0	Undetected
d1_Col_01_Row_19	1	6	0	Xist-MA (Xi=B6)
d1_Col_01_Row_20	1	0	0	Undetected
d1_Col_01_Row_22	1	1	0	Low
d1_Col_01_Row_23	1	0	0	Undetected
d1_Col_01_Row_24	1	2	5	BA
d1_Col_01_Row_25	1	0	0	Low
d1_Col_01_Row_27	1	9	4	BA
d1_Col_01_Row_28	1	2	0	Low
d1_Col_01_Row_30	1	3	13	Skewed
d1_Col_01_Row_31	1	44	0	Xist-MA (Xi=B6)
d1_Col_01_Row_32	1	0	0	Low
d1_Col_01_Row_34	1	6	0	Xist-MA (Xi=B6)
d1_Col_01_Row_35	1	2	0	Low
d1_Col_01_Row_37	1	4	0	Low
d1_Col_01_Row_38	1	1	0	Low
d1_Col_01_Row_39	1	4	0	Low
d1_Col_01_Row_40	1	0	0	Undetected
d1_Col_02_Row_1	1	3	0	Low
d1_Col_02_Row_2	1	2	0	Low
d1_Col_02_Row_3	1	0	1	Low
d1_Col_02_Row_4	1	0	0	Undetected
d1_Col_02_Row_5	1	0	1	Low
d1_Col_02_Row_6	1	3	0	Low
d1_Col_02_Row_7	1	2	0	Low
d1_Col_02_Row_8	1	0	0	Low
d1_Col_02_Row_11	1	0	0	Undetected
d1_Col_02_Row_12	1	3	0	Low
d1_Col_02_Row_14	1	0	0	Undetected
d1_Col_02_Row_15	1	4	0	Low
d1_Col_02_Row_17	1	5	3	BA
d1_Col_02_Row_19	1	0	0	Undetected
d1_Col_02_Row_20	1	0	2	Low
d1_Col_02_Row_21	1	0	0	Undetected
d1_Col_02_Row_22	1	1	0	Low
d1_Col_02_Row_23	1	0	0	Undetected
d1_Col_02_Row_24	1	1	1	Low
d1_Col_02_Row_25	1	0	0	Low
d1_Col_02_Row_27	1	1	5	Skewed
d1_Col_02_Row_28	1	0	1	Low
d1_Col_02_Row_29	1	0	0	Undetected
d1_Col_02_Row_31	1	4	0	Low
d1_Col_02_Row_33	1	0	0	Low
d1_Col_02_Row_34	1	1	0	Low
d1_Col_02_Row_35	1	2	0	Low
d1_Col_02_Row_37	1	4	0	Low
d1_Col_02_Row_38	1	3	0	Low
d1_Col_02_Row_39	1	4	0	Low
d1_Col_03_Row_1	1	0	0	Low
d1_Col_03_Row_2	1	0	0	Low
d1_Col_03_Row_3	1	0	0	Undetected
d1_Col_03_Row_4	1	7	6	BA
d1_Col_03_Row_5	1	0	0	Low
d1_Col_03_Row_6	1	0	0	Low
d1_Col_03_Row_7	1	2	4	BA
d1_Col_03_Row_8	1	1	0	Low
d1_Col_03_Row_10	1	0	0	Low
d1_Col_03_Row_11	1	0	0	Undetected
d1_Col_03_Row_12	1	1	13	Skewed
d1_Col_03_Row_13	1	3	1	Low
d1_Col_03_Row_14	1	0	3	Low
d1_Col_03_Row_15	1	4	0	Low
d1_Col_03_Row_16	1	5	1	Skewed
d1_Col_03_Row_17	1	0	2	Low
d1_Col_03_Row_18	1	4	0	Low
d1_Col_03_Row_19	1	17	0	Xist-MA (Xi=B6)
d1_Col_03_Row_20	1	0	0	Undetected
d1_Col_03_Row_21	1	2	0	Low
d1_Col_03_Row_22	1	14	0	Xist-MA (Xi=B6)
d1_Col_03_Row_23	1	37	0	Xist-MA (Xi=B6)
d1_Col_03_Row_24	1	0	0	Undetected
d1_Col_03_Row_25	1	4	0	Low
d1_Col_03_Row_27	1	3	0	Low
d1_Col_03_Row_28	1	0	0	Low
d1_Col_03_Row_29	1	0	0	Undetected
d1_Col_03_Row_31	1	0	0	Undetected
d1_Col_03_Row_33	1	3	2	Low
d1_Col_03_Row_34	1	24	9	BA
d1_Col_03_Row_35	1	2	0	Low
d1_Col_03_Row_37	1	0	0	Undetected
d1_Col_03_Row_39	1	0	0	Undetected
d1_Col_03_Row_40	1	0	0	Low
d1_Col_04_Row_1	1	1	0	Low
d1_Col_04_Row_2	1	0	0	Low
d1_Col_04_Row_3	1	12	0	Xist-MA (Xi=B6)
d1_Col_04_Row_4	1	9	0	Xist-MA (Xi=B6)
d1_Col_04_Row_5	1	7	0	Xist-MA (Xi=B6)
d1_Col_04_Row_6	1	0	9	Xist-MA (Xi=Cast)
d1_Col_04_Row_7	1	0	0	Low
d1_Col_04_Row_8	1	12	0	Xist-MA (Xi=B6)
d1_Col_04_Row_11	1	5	4	BA
d1_Col_04_Row_12	1	2	0	Low
d1_Col_04_Row_13	1	0	0	Low
d1_Col_04_Row_14	1	0	0	Undetected
d1_Col_04_Row_15	1	2	2	Low
d1_Col_04_Row_17	1	1	0	Low
d1_Col_04_Row_18	1	41	5	Skewed
d1_Col_04_Row_19	1	2	0	Low
d1_Col_04_Row_20	1	15	5	BA
d1_Col_04_Row_21	1	6	0	Xist-MA (Xi=B6)
d1_Col_04_Row_22	1	6	0	Xist-MA (Xi=B6)
d1_Col_04_Row_23	1	1	3	Low
d1_Col_04_Row_24	1	1	0	Low
d1_Col_04_Row_27	1	5	0	Low
d1_Col_04_Row_28	1	2	0	Low
d1_Col_04_Row_29	1	0	0	Low
d1_Col_04_Row_30	1	4	4	BA
d1_Col_04_Row_32	1	6	0	Xist-MA (Xi=B6)
d1_Col_04_Row_33	1	0	0	Undetected
d1_Col_04_Row_34	1	0	0	Undetected
d1_Col_04_Row_35	1	1	5	Skewed
d1_Col_04_Row_37	1	2	0	Low
d1_Col_04_Row_38	1	3	0	Low
d1_Col_04_Row_39	1	0	0	Low
d1_Col_04_Row_40	1	3	0	Low
d1_Col_05_Row_1	1	0	5	Low
d1_Col_05_Row_3	1	1	0	Low
d1_Col_05_Row_4	1	8	0	Xist-MA (Xi=B6)
d1_Col_05_Row_5	1	0	0	Low
d1_Col_05_Row_6	1	3	0	Low
d1_Col_05_Row_8	1	2	1	Low
d1_Col_05_Row_10	1	0	0	Undetected
d1_Col_05_Row_13	1	0	0	Low
d1_Col_05_Row_14	1	0	0	Undetected
d1_Col_05_Row_15	1	0	0	Low
d1_Col_05_Row_17	1	0	0	Undetected
d1_Col_05_Row_18	1	2	0	Low
d1_Col_05_Row_19	1	9	5	BA
d1_Col_05_Row_21	1	0	0	Low
d1_Col_05_Row_22	1	0	0	Low
d1_Col_05_Row_23	1	0	0	Undetected
d1_Col_05_Row_24	1	0	0	Low
d1_Col_05_Row_27	1	0	1	Low
d1_Col_05_Row_28	1	3	6	BA
d1_Col_05_Row_29	1	0	0	Undetected
d1_Col_05_Row_30	1	0	0	Undetected
d1_Col_05_Row_31	1	6	11	BA
d1_Col_05_Row_32	1	0	1	Low
d1_Col_05_Row_33	1	0	0	Undetected
d1_Col_05_Row_34	1	30	9	BA
d1_Col_05_Row_35	1	0	0	Low
d1_Col_05_Row_37	1	3	1	Low
d1_Col_05_Row_38	1	0	0	Undetected
d1_Col_05_Row_39	1	1	1	Low
d1_Col_05_Row_40	1	0	1	Low
d1_Col_06_Row_1	1	0	2	Low
d1_Col_06_Row_2	1	0	0	Undetected
d1_Col_06_Row_4	1	3	0	Low
d1_Col_06_Row_5	1	0	0	Low
d1_Col_06_Row_6	1	8	0	Xist-MA (Xi=B6)
d1_Col_06_Row_7	1	3	0	Low
d1_Col_06_Row_8	1	0	0	Undetected
d1_Col_06_Row_10	1	2	7	BA
d1_Col_06_Row_11	1	7	0	Xist-MA (Xi=B6)
d1_Col_06_Row_13	1	0	0	Undetected
d1_Col_06_Row_14	1	2	0	Low
d1_Col_06_Row_15	1	0	0	Low
d1_Col_06_Row_16	1	1	0	Low
d1_Col_06_Row_17	1	1	0	Low
d1_Col_06_Row_18	1	0	0	Low
d1_Col_06_Row_19	1	0	0	Undetected
d1_Col_06_Row_20	1	1	1	Low
d1_Col_06_Row_21	1	7	0	Xist-MA (Xi=B6)
d1_Col_06_Row_22	1	14	2	Skewed
d1_Col_06_Row_23	1	0	3	Low
d1_Col_06_Row_24	1	1	5	Skewed
d1_Col_06_Row_25	1	6	0	Xist-MA (Xi=B6)
d1_Col_06_Row_28	1	4	7	BA
d1_Col_06_Row_30	1	0	0	Low
d1_Col_06_Row_31	1	8	0	Xist-MA (Xi=B6)
d1_Col_06_Row_32	1	1	0	Low
d1_Col_06_Row_33	1	0	0	Undetected
d1_Col_06_Row_35	1	0	0	Low
d1_Col_06_Row_37	1	0	1	Low
d1_Col_06_Row_38	1	5	0	Low
d1_Col_06_Row_39	1	2	0	Low
d1_Col_06_Row_40	1	0	0	Undetected
d1_Col_07_Row_1	1	4	0	Low
d1_Col_07_Row_2	1	6	0	Xist-MA (Xi=B6)
d1_Col_07_Row_4	1	2	0	Low
d1_Col_07_Row_5	1	5	0	Low
d1_Col_07_Row_6	1	0	0	Undetected
d1_Col_07_Row_7	1	0	6	Xist-MA (Xi=Cast)
d1_Col_07_Row_8	1	13	0	Xist-MA (Xi=B6)
d1_Col_07_Row_10	1	8	0	Xist-MA (Xi=B6)
d1_Col_07_Row_12	1	0	2	Low
d1_Col_07_Row_13	1	0	0	Undetected
d1_Col_07_Row_14	1	33	0	Xist-MA (Xi=B6)
d1_Col_07_Row_15	1	0	0	Undetected
d1_Col_07_Row_16	1	2	0	Low
d1_Col_07_Row_17	1	14	18	BA
d1_Col_07_Row_18	1	0	1	Low
d1_Col_07_Row_19	1	0	0	Low
d1_Col_07_Row_20	1	4	0	Low
d1_Col_07_Row_21	1	4	0	Low
d1_Col_07_Row_22	1	0	0	Low
d1_Col_07_Row_23	1	0	0	Low
d1_Col_07_Row_24	1	14	8	BA
d1_Col_07_Row_25	1	0	0	Low
d1_Col_07_Row_27	1	0	0	Undetected
d1_Col_07_Row_28	1	6	2	BA
d1_Col_07_Row_29	1	0	0	Low
d1_Col_07_Row_30	1	25	0	Xist-MA (Xi=B6)
d1_Col_07_Row_31	1	21	0	Xist-MA (Xi=B6)
d1_Col_07_Row_32	1	4	0	Low
d1_Col_07_Row_33	1	0	0	Undetected
d1_Col_07_Row_35	1	0	0	Undetected
d1_Col_07_Row_37	1	2	0	Low
d1_Col_07_Row_38	1	0	0	Low
d1_Col_07_Row_39	1	2	0	Low
d1_Col_07_Row_40	1	21	0	Xist-MA (Xi=B6)
d1_Col_08_Row_1	1	5	0	Low
d1_Col_08_Row_2	1	10	8	BA
d1_Col_08_Row_4	1	10	0	Xist-MA (Xi=B6)
d1_Col_08_Row_5	1	0	0	Undetected
d1_Col_08_Row_6	1	6	0	Xist-MA (Xi=B6)
d1_Col_08_Row_7	1	16	0	Xist-MA (Xi=B6)
d1_Col_08_Row_8	1	0	0	Low
d1_Col_08_Row_9	1	0	0	Low
d1_Col_08_Row_11	1	0	0	Undetected
d1_Col_08_Row_12	1	0	0	Low
d1_Col_08_Row_13	1	1	0	Low
d1_Col_08_Row_15	1	2	0	Low
d1_Col_08_Row_17	1	0	0	Undetected
d1_Col_08_Row_18	1	1	0	Low
d1_Col_08_Row_19	1	1	0	Low
d1_Col_08_Row_20	1	15	0	Xist-MA (Xi=B6)
d1_Col_08_Row_21	1	0	0	Undetected
d1_Col_08_Row_22	1	2	0	Low
d1_Col_08_Row_23	1	1	0	Low
d1_Col_08_Row_24	1	0	0	Low
d1_Col_08_Row_25	1	6	0	Xist-MA (Xi=B6)
d1_Col_08_Row_27	1	0	0	Undetected
d1_Col_08_Row_28	1	0	0	Undetected
d1_Col_08_Row_29	1	0	0	Undetected
d1_Col_08_Row_31	1	2	0	Low
d1_Col_08_Row_32	1	8	0	Xist-MA (Xi=B6)
d1_Col_08_Row_33	1	0	0	Low
d1_Col_08_Row_34	1	31	1	Skewed
d1_Col_08_Row_35	1	1	0	Low
d1_Col_08_Row_37	1	0	0	Undetected
d1_Col_08_Row_38	1	0	0	Undetected
d1_Col_08_Row_39	1	0	0	Undetected
d1_Col_08_Row_40	1	0	5	Low
d1_Col_09_Row_1	1	0	0	Low
d1_Col_09_Row_2	1	0	2	Low
d1_Col_09_Row_3	1	2	0	Low
d1_Col_09_Row_4	1	0	0	Undetected
d1_Col_09_Row_5	1	3	0	Low
d1_Col_09_Row_6	1	0	0	Undetected
d1_Col_09_Row_7	1	0	0	Low
d1_Col_09_Row_8	1	10	6	BA
d1_Col_09_Row_9	1	0	0	Low
d1_Col_09_Row_10	1	14	0	Xist-MA (Xi=B6)
d1_Col_09_Row_11	1	8	0	Xist-MA (Xi=B6)
d1_Col_09_Row_16	1	0	0	Low
d1_Col_09_Row_18	1	0	0	Undetected
d1_Col_09_Row_19	1	8	0	Xist-MA (Xi=B6)
d1_Col_09_Row_20	1	0	0	Low
d1_Col_09_Row_21	1	0	0	Undetected
d1_Col_09_Row_22	1	0	0	Low
d1_Col_09_Row_23	1	8	0	Xist-MA (Xi=B6)
d1_Col_09_Row_24	1	0	2	Low
d1_Col_09_Row_25	1	0	0	Undetected
d1_Col_09_Row_27	1	3	0	Low
d1_Col_09_Row_28	1	7	5	BA
d1_Col_09_Row_29	1	4	0	Low
d1_Col_09_Row_30	1	0	0	Undetected
d1_Col_09_Row_32	1	0	5	Low
d1_Col_09_Row_34	1	6	0	Xist-MA (Xi=B6)
d1_Col_09_Row_35	1	0	0	Undetected
d1_Col_09_Row_36	1	0	0	Undetected
d1_Col_09_Row_37	1	0	1	Low
d1_Col_09_Row_38	1	0	12	Xist-MA (Xi=Cast)
d1_Col_09_Row_39	1	1	0	Low
d1_Col_10_Row_1	1	7	4	BA
d1_Col_10_Row_2	1	0	0	Low
d1_Col_10_Row_3	1	0	0	Low
d1_Col_10_Row_4	1	0	0	Low
d1_Col_10_Row_5	1	8	1	Skewed
d1_Col_10_Row_6	1	2	0	Low
d1_Col_10_Row_7	1	2	0	Low
d1_Col_10_Row_8	1	0	0	Low
d1_Col_10_Row_9	1	5	0	Low
d1_Col_10_Row_10	1	3	0	Low
d1_Col_10_Row_11	1	0	1	Low
d1_Col_10_Row_13	1	1	0	Low
d1_Col_10_Row_14	1	7	0	Xist-MA (Xi=B6)
d1_Col_10_Row_15	1	7	10	BA
d1_Col_10_Row_16	1	2	1	Low
d1_Col_10_Row_17	1	2	0	Low
d1_Col_10_Row_19	1	2	2	Low
d1_Col_10_Row_20	1	1	7	Skewed
d1_Col_10_Row_21	1	2	4	BA
d1_Col_10_Row_22	1	0	0	Low
d1_Col_10_Row_24	1	0	18	Xist-MA (Xi=Cast)
d1_Col_10_Row_25	1	3	0	Low
d1_Col_10_Row_27	1	0	0	Undetected
d1_Col_10_Row_28	1	0	0	Low
d1_Col_10_Row_29	1	1	0	Low
d1_Col_10_Row_30	1	0	0	Undetected
d1_Col_10_Row_31	1	7	0	Xist-MA (Xi=B6)
d1_Col_10_Row_32	1	0	0	Undetected
d1_Col_10_Row_33	1	2	0	Low
d1_Col_10_Row_34	1	29	13	BA
d1_Col_10_Row_35	1	3	0	Low
d1_Col_10_Row_36	1	0	0	Undetected
d1_Col_10_Row_37	1	0	0	Undetected
d1_Col_10_Row_38	1	0	6	Xist-MA (Xi=Cast)
d1_Col_10_Row_39	1	5	0	Low
d1_Col_10_Row_40	1	0	0	Undetected
d2_Col_01_Row_1	2	10	0	Xist-MA (Xi=B6)
d2_Col_01_Row_2	2	4	9	BA
d2_Col_01_Row_6	2	1	17	Skewed
d2_Col_01_Row_7	2	0	6	Xist-MA (Xi=Cast)
d2_Col_01_Row_8	2	0	4	Low
d2_Col_01_Row_9	2	30	0	Xist-MA (Xi=B6)
d2_Col_01_Row_10	2	8	0	Xist-MA (Xi=B6)
d2_Col_01_Row_11	2	9	2	Skewed
d2_Col_01_Row_12	2	15	13	BA
d2_Col_01_Row_13	2	51	7	Skewed
d2_Col_01_Row_14	2	9	3	BA
d2_Col_01_Row_15	2	2	3	Low
d2_Col_01_Row_16	2	3	1	Low
d2_Col_01_Row_18	2	13	3	Skewed
d2_Col_01_Row_19	2	16	0	Xist-MA (Xi=B6)
d2_Col_01_Row_20	2	1	8	Skewed
d2_Col_01_Row_21	2	3	1	Low
d2_Col_01_Row_22	2	40	7	Skewed
d2_Col_01_Row_23	2	3	6	BA
d2_Col_01_Row_24	2	3	0	Low
d2_Col_01_Row_25	2	0	6	Xist-MA (Xi=Cast)
d2_Col_01_Row_26	2	0	0	Undetected
d2_Col_01_Row_27	2	8	13	BA
d2_Col_01_Row_29	2	26	0	Xist-MA (Xi=B6)
d2_Col_01_Row_30	2	11	0	Xist-MA (Xi=B6)
d2_Col_01_Row_31	2	161	3	Skewed
d2_Col_01_Row_32	2	21	14	BA
d2_Col_01_Row_33	2	36	18	BA
d2_Col_01_Row_34	2	1	0	Low
d2_Col_01_Row_36	2	1	3	Low
d2_Col_01_Row_37	2	0	24	Xist-MA (Xi=Cast)
d2_Col_01_Row_38	2	5	0	Low
d2_Col_01_Row_39	2	47	0	Xist-MA (Xi=B6)
d2_Col_01_Row_40	2	28	0	Xist-MA (Xi=B6)
d2_Col_02_Row_1	2	94	0	Xist-MA (Xi=B6)
d2_Col_02_Row_2	2	80	8	Skewed
d2_Col_02_Row_3	2	17	1	Skewed
d2_Col_02_Row_4	2	0	3	Low
d2_Col_02_Row_6	2	31	0	Xist-MA (Xi=B6)
d2_Col_02_Row_7	2	24	4	Skewed
d2_Col_02_Row_8	2	147	27	Skewed
d2_Col_02_Row_10	2	22	8	BA
d2_Col_02_Row_11	2	24	11	BA
d2_Col_02_Row_12	2	12	0	Xist-MA (Xi=B6)
d2_Col_02_Row_13	2	33	0	Xist-MA (Xi=B6)
d2_Col_02_Row_14	2	0	0	Undetected
d2_Col_02_Row_15	2	0	4	Low
d2_Col_02_Row_18	2	7	0	Xist-MA (Xi=B6)
d2_Col_02_Row_19	2	11	0	Xist-MA (Xi=B6)
d2_Col_02_Row_20	2	5	13	BA
d2_Col_02_Row_21	2	19	0	Xist-MA (Xi=B6)
d2_Col_02_Row_22	2	1	4	Low
d2_Col_02_Row_23	2	26	27	BA
d2_Col_02_Row_24	2	36	10	BA
d2_Col_02_Row_25	2	0	0	Low
d2_Col_02_Row_26	2	15	0	Xist-MA (Xi=B6)
d2_Col_02_Row_27	2	3	3	BA
d2_Col_02_Row_28	2	23	8	BA
d2_Col_02_Row_29	2	27	0	Xist-MA (Xi=B6)
d2_Col_02_Row_30	2	86	0	Xist-MA (Xi=B6)
d2_Col_02_Row_31	2	3	0	Low
d2_Col_02_Row_33	2	5	0	Low
d2_Col_02_Row_34	2	24	0	Xist-MA (Xi=B6)
d2_Col_02_Row_35	2	0	0	Low
d2_Col_02_Row_36	2	30	2	Skewed
d2_Col_02_Row_37	2	0	1	Low
d2_Col_02_Row_40	2	1	0	Low
d2_Col_03_Row_2	2	0	0	Undetected
d2_Col_03_Row_3	2	0	0	Undetected
d2_Col_03_Row_4	2	37	0	Xist-MA (Xi=B6)
d2_Col_03_Row_5	2	32	0	Xist-MA (Xi=B6)
d2_Col_03_Row_6	2	64	0	Xist-MA (Xi=B6)
d2_Col_03_Row_7	2	1	9	Skewed
d2_Col_03_Row_8	2	3	4	BA
d2_Col_03_Row_9	2	62	0	Xist-MA (Xi=B6)
d2_Col_03_Row_10	2	0	0	Low
d2_Col_03_Row_11	2	95	0	Xist-MA (Xi=B6)
d2_Col_03_Row_12	2	86	0	Xist-MA (Xi=B6)
d2_Col_03_Row_13	2	119	32	BA
d2_Col_03_Row_14	2	40	2	Skewed
d2_Col_03_Row_16	2	7	0	Xist-MA (Xi=B6)
d2_Col_03_Row_18	2	62	0	Xist-MA (Xi=B6)
d2_Col_03_Row_19	2	24	7	BA
d2_Col_03_Row_21	2	10	11	BA
d2_Col_03_Row_22	2	75	13	Skewed
d2_Col_03_Row_23	2	41	12	BA
d2_Col_03_Row_24	2	1	13	Skewed
d2_Col_03_Row_26	2	25	0	Xist-MA (Xi=B6)
d2_Col_03_Row_27	2	5	9	BA
d2_Col_03_Row_28	2	15	6	BA
d2_Col_03_Row_29	2	10	0	Xist-MA (Xi=B6)
d2_Col_03_Row_30	2	18	12	BA
d2_Col_03_Row_31	2	0	0	Undetected
d2_Col_03_Row_32	2	8	0	Xist-MA (Xi=B6)
d2_Col_03_Row_33	2	127	16	Skewed
d2_Col_03_Row_34	2	30	10	BA
d2_Col_03_Row_35	2	0	0	Low
d2_Col_03_Row_36	2	0	16	Xist-MA (Xi=Cast)
d2_Col_03_Row_38	2	4	13	BA
d2_Col_03_Row_39	2	35	9	BA
d2_Col_03_Row_40	2	6	0	Xist-MA (Xi=B6)
d2_Col_04_Row_2	2	0	0	Undetected
d2_Col_04_Row_4	2	0	0	Undetected
d2_Col_04_Row_5	2	24	5	Skewed
d2_Col_04_Row_6	2	22	0	Xist-MA (Xi=B6)
d2_Col_04_Row_9	2	0	4	Low
d2_Col_04_Row_12	2	5	3	BA
d2_Col_04_Row_13	2	88	28	BA
d2_Col_04_Row_14	2	5	1	Skewed
d2_Col_04_Row_15	2	0	0	Low
d2_Col_04_Row_17	2	9	5	BA
d2_Col_04_Row_18	2	6	30	Skewed
d2_Col_04_Row_19	2	17	5	BA
d2_Col_04_Row_20	2	70	7	Skewed
d2_Col_04_Row_21	2	0	0	Low
d2_Col_04_Row_22	2	42	1	Skewed
d2_Col_04_Row_23	2	37	0	Xist-MA (Xi=B6)
d2_Col_04_Row_24	2	53	0	Xist-MA (Xi=B6)
d2_Col_04_Row_25	2	0	0	Low
d2_Col_04_Row_26	2	0	0	Undetected
d2_Col_04_Row_27	2	11	0	Xist-MA (Xi=B6)
d2_Col_04_Row_28	2	13	0	Xist-MA (Xi=B6)
d2_Col_04_Row_29	2	28	7	BA
d2_Col_04_Row_30	2	37	0	Xist-MA (Xi=B6)
d2_Col_04_Row_31	2	1	0	Low
d2_Col_04_Row_33	2	1	0	Low
d2_Col_04_Row_34	2	1	0	Low
d2_Col_04_Row_35	2	60	3	Skewed
d2_Col_04_Row_36	2	5	0	Low
d2_Col_04_Row_38	2	0	0	Low
d2_Col_04_Row_39	2	27	17	BA
d2_Col_04_Row_40	2	5	3	BA
d2_Col_05_Row_2	2	30	7	Skewed
d2_Col_05_Row_3	2	39	14	BA
d2_Col_05_Row_4	2	0	18	Xist-MA (Xi=Cast)
d2_Col_05_Row_6	2	0	0	Undetected
d2_Col_05_Row_7	2	52	7	Skewed
d2_Col_05_Row_8	2	30	8	BA
d2_Col_05_Row_9	2	33	0	Xist-MA (Xi=B6)
d2_Col_05_Row_10	2	5	0	Low
d2_Col_05_Row_11	2	0	1	Low
d2_Col_05_Row_12	2	4	2	BA
d2_Col_05_Row_15	2	28	4	Skewed
d2_Col_05_Row_16	2	55	0	Xist-MA (Xi=B6)
d2_Col_05_Row_18	2	1	0	Low
d2_Col_05_Row_19	2	0	8	Xist-MA (Xi=Cast)
d2_Col_05_Row_20	2	118	29	Skewed
d2_Col_05_Row_21	2	59	12	Skewed
d2_Col_05_Row_22	2	155	47	BA
d2_Col_05_Row_24	2	49	19	BA
d2_Col_05_Row_25	2	12	15	BA
d2_Col_05_Row_26	2	0	0	Undetected
d2_Col_05_Row_27	2	83	0	Xist-MA (Xi=B6)
d2_Col_05_Row_29	2	0	0	Low
d2_Col_05_Row_30	2	1	18	Skewed
d2_Col_05_Row_31	2	2	1	Low
d2_Col_05_Row_32	2	0	25	Xist-MA (Xi=Cast)
d2_Col_05_Row_33	2	24	0	Xist-MA (Xi=B6)
d2_Col_05_Row_34	2	9	8	BA
d2_Col_05_Row_35	2	9	0	Xist-MA (Xi=B6)
d2_Col_05_Row_36	2	15	0	Xist-MA (Xi=B6)
d2_Col_05_Row_37	2	16	0	Xist-MA (Xi=B6)
d2_Col_05_Row_38	2	0	0	Low
d2_Col_05_Row_39	2	11	0	Xist-MA (Xi=B6)
d2_Col_05_Row_40	2	0	0	Low
d2_Col_06_Row_2	2	55	0	Xist-MA (Xi=B6)
d2_Col_06_Row_3	2	22	3	Skewed
d2_Col_06_Row_4	2	207	0	Xist-MA (Xi=B6)
d2_Col_06_Row_5	2	22	0	Xist-MA (Xi=B6)
d2_Col_06_Row_6	2	73	24	BA
d2_Col_06_Row_7	2	37	0	Xist-MA (Xi=B6)
d2_Col_06_Row_8	2	0	5	Low
d2_Col_06_Row_9	2	55	0	Xist-MA (Xi=B6)
d2_Col_06_Row_10	2	50	28	BA
d2_Col_06_Row_11	2	1	10	Skewed
d2_Col_06_Row_12	2	8	25	BA
d2_Col_06_Row_14	2	4	0	Low
d2_Col_06_Row_15	2	25	0	Xist-MA (Xi=B6)
d2_Col_06_Row_16	2	1	2	Low
d2_Col_06_Row_17	2	44	0	Xist-MA (Xi=B6)
d2_Col_06_Row_19	2	1	0	Low
d2_Col_06_Row_20	2	22	0	Xist-MA (Xi=B6)
d2_Col_06_Row_21	2	10	10	BA
d2_Col_06_Row_22	2	17	16	BA
d2_Col_06_Row_23	2	34	13	BA
d2_Col_06_Row_24	2	4	30	Skewed
d2_Col_06_Row_25	2	126	38	BA
d2_Col_06_Row_26	2	19	0	Xist-MA (Xi=B6)
d2_Col_06_Row_27	2	12	3	BA
d2_Col_06_Row_28	2	33	0	Xist-MA (Xi=B6)
d2_Col_06_Row_29	2	235	36	Skewed
d2_Col_06_Row_30	2	105	10	Skewed
d2_Col_06_Row_31	2	5	0	Low
d2_Col_06_Row_32	2	29	28	BA
d2_Col_06_Row_33	2	0	1	Low
d2_Col_06_Row_34	2	78	18	Skewed
d2_Col_06_Row_35	2	5	5	BA
d2_Col_06_Row_36	2	57	9	Skewed
d2_Col_06_Row_37	2	14	8	BA
d2_Col_06_Row_38	2	44	18	BA
d2_Col_06_Row_39	2	115	0	Xist-MA (Xi=B6)
d2_Col_06_Row_40	2	29	0	Xist-MA (Xi=B6)
d2_Col_07_Row_1	2	43	9	Skewed
d2_Col_07_Row_2	2	3	24	Skewed
d2_Col_07_Row_3	2	181	23	Skewed
d2_Col_07_Row_4	2	88	12	Skewed
d2_Col_07_Row_5	2	1	0	Low
d2_Col_07_Row_6	2	61	1	Skewed
d2_Col_07_Row_7	2	82	0	Xist-MA (Xi=B6)
d2_Col_07_Row_8	2	29	28	BA
d2_Col_07_Row_9	2	1	12	Skewed
d2_Col_07_Row_10	2	1	12	Skewed
d2_Col_07_Row_12	2	45	26	BA
d2_Col_07_Row_13	2	4	0	Low
d2_Col_07_Row_14	2	0	0	Undetected
d2_Col_07_Row_15	2	49	8	Skewed
d2_Col_07_Row_16	2	19	0	Xist-MA (Xi=B6)
d2_Col_07_Row_17	2	49	3	Skewed
d2_Col_07_Row_18	2	24	2	Skewed
d2_Col_07_Row_19	2	7	0	Xist-MA (Xi=B6)
d2_Col_07_Row_20	2	11	0	Xist-MA (Xi=B6)
d2_Col_07_Row_21	2	9	7	BA
d2_Col_07_Row_22	2	46	0	Xist-MA (Xi=B6)
d2_Col_07_Row_23	2	0	0	Low
d2_Col_07_Row_24	2	60	19	BA
d2_Col_07_Row_25	2	18	0	Xist-MA (Xi=B6)
d2_Col_07_Row_26	2	51	16	BA
d2_Col_07_Row_27	2	53	20	BA
d2_Col_07_Row_29	2	0	4	Low
d2_Col_07_Row_32	2	0	0	Low
d2_Col_07_Row_33	2	2	8	BA
d2_Col_07_Row_34	2	15	3	Skewed
d2_Col_07_Row_35	2	20	5	BA
d2_Col_07_Row_36	2	41	5	Skewed
d2_Col_07_Row_37	2	7	0	Xist-MA (Xi=B6)
d2_Col_07_Row_38	2	7	12	BA
d2_Col_07_Row_39	2	0	0	Low
d2_Col_07_Row_40	2	6	4	BA
d2_Col_08_Row_1	2	0	0	Undetected
d2_Col_08_Row_2	2	0	0	Undetected
d2_Col_08_Row_3	2	118	61	BA
d2_Col_08_Row_4	2	31	2	Skewed
d2_Col_08_Row_5	2	35	9	BA
d2_Col_08_Row_6	2	0	6	Xist-MA (Xi=Cast)
d2_Col_08_Row_7	2	4	0	Low
d2_Col_08_Row_8	2	28	44	BA
d2_Col_08_Row_9	2	45	7	Skewed
d2_Col_08_Row_10	2	1	0	Low
d2_Col_08_Row_11	2	37	10	BA
d2_Col_08_Row_12	2	4	0	Low
d2_Col_08_Row_14	2	0	7	Xist-MA (Xi=Cast)
d2_Col_08_Row_15	2	13	4	BA
d2_Col_08_Row_16	2	15	11	BA
d2_Col_08_Row_18	2	2	1	Low
d2_Col_08_Row_19	2	0	0	Low
d2_Col_08_Row_20	2	0	3	Low
d2_Col_08_Row_21	2	26	0	Xist-MA (Xi=B6)
d2_Col_08_Row_22	2	17	3	Skewed
d2_Col_08_Row_24	2	0	0	Low
d2_Col_08_Row_25	2	58	0	Xist-MA (Xi=B6)
d2_Col_08_Row_26	2	0	27	Xist-MA (Xi=Cast)
d2_Col_08_Row_27	2	0	0	Undetected
d2_Col_08_Row_28	2	0	1	Low
d2_Col_08_Row_29	2	20	8	BA
d2_Col_08_Row_32	2	1	8	Skewed
d2_Col_08_Row_33	2	3	1	Low
d2_Col_08_Row_34	2	0	0	Undetected
d2_Col_08_Row_37	2	0	3	Low
d2_Col_08_Row_39	2	11	9	BA
d2_Col_08_Row_40	2	30	14	BA
d2_Col_09_Row_1	2	25	0	Xist-MA (Xi=B6)
d2_Col_09_Row_2	2	5	13	BA
d2_Col_09_Row_4	2	25	23	BA
d2_Col_09_Row_6	2	36	11	BA
d2_Col_09_Row_7	2	7	8	BA
d2_Col_09_Row_9	2	7	0	Xist-MA (Xi=B6)
d2_Col_09_Row_10	2	0	2	Low
d2_Col_09_Row_11	2	6	0	Xist-MA (Xi=B6)
d2_Col_09_Row_13	2	40	26	BA
d2_Col_09_Row_14	2	0	1	Low
d2_Col_09_Row_15	2	19	2	Skewed
d2_Col_09_Row_17	2	3	0	Low
d2_Col_09_Row_18	2	148	9	Skewed
d2_Col_09_Row_19	2	22	0	Xist-MA (Xi=B6)
d2_Col_09_Row_20	2	4	3	BA
d2_Col_09_Row_21	2	2	0	Low
d2_Col_09_Row_22	2	1	2	Low
d2_Col_09_Row_23	2	0	76	Xist-MA (Xi=Cast)
d2_Col_09_Row_24	2	0	0	Low
d2_Col_09_Row_25	2	58	2	Skewed
d2_Col_09_Row_26	2	5	9	BA
d2_Col_09_Row_28	2	0	3	Low
d2_Col_09_Row_30	2	22	4	Skewed
d2_Col_09_Row_31	2	16	5	BA
d2_Col_09_Row_32	2	0	0	Low
d2_Col_09_Row_33	2	1	0	Low
d2_Col_09_Row_34	2	18	16	BA
d2_Col_09_Row_35	2	4	4	BA
d2_Col_09_Row_36	2	28	0	Xist-MA (Xi=B6)
d2_Col_09_Row_37	2	12	4	BA
d2_Col_09_Row_38	2	0	8	Xist-MA (Xi=Cast)
d2_Col_09_Row_39	2	8	29	BA
d2_Col_09_Row_40	2	2	15	Skewed
d2_Col_10_Row_1	2	16	16	BA
d2_Col_10_Row_2	2	0	3	Low
d2_Col_10_Row_3	2	35	0	Xist-MA (Xi=B6)
d2_Col_10_Row_4	2	0	3	Low
d2_Col_10_Row_5	2	0	3	Low
d2_Col_10_Row_6	2	4	9	BA
d2_Col_10_Row_7	2	0	0	Undetected
d2_Col_10_Row_8	2	3	0	Low
d2_Col_10_Row_9	2	9	1	Skewed
d2_Col_10_Row_10	2	8	5	BA
d2_Col_10_Row_11	2	17	17	BA
d2_Col_10_Row_12	2	10	3	BA
d2_Col_10_Row_13	2	6	1	Skewed
d2_Col_10_Row_14	2	6	6	BA
d2_Col_10_Row_15	2	20	2	Skewed
d2_Col_10_Row_16	2	31	9	BA
d2_Col_10_Row_17	2	13	2	Skewed
d2_Col_10_Row_18	2	26	3	Skewed
d2_Col_10_Row_19	2	2	0	Low
d2_Col_10_Row_20	2	0	0	Low
d2_Col_10_Row_22	2	1	3	Low
d2_Col_10_Row_23	2	35	0	Xist-MA (Xi=B6)
d2_Col_10_Row_24	2	0	0	Low
d2_Col_10_Row_25	2	24	0	Xist-MA (Xi=B6)
d2_Col_10_Row_26	2	0	0	Undetected
d2_Col_10_Row_27	2	0	2	Low
d2_Col_10_Row_28	2	11	0	Xist-MA (Xi=B6)
d2_Col_10_Row_29	2	0	0	Low
d2_Col_10_Row_30	2	80	23	BA
d2_Col_10_Row_31	2	15	1	Skewed
d2_Col_10_Row_33	2	13	0	Xist-MA (Xi=B6)
d2_Col_10_Row_34	2	7	0	Xist-MA (Xi=B6)
d2_Col_10_Row_35	2	28	12	BA
d2_Col_10_Row_36	2	13	3	Skewed
d2_Col_10_Row_37	2	42	1	Skewed
d2_Col_10_Row_38	2	5	0	Low
d2_Col_10_Row_39	2	23	6	BA
d2_Col_10_Row_40	2	71	0	Xist-MA (Xi=B6)
d3_Col_01_Row_2	3	0	0	Low
d3_Col_01_Row_3	3	44	0	Xist-MA (Xi=B6)
d3_Col_01_Row_4	3	0	0	Low
d3_Col_01_Row_7	3	0	0	Undetected
d3_Col_01_Row_9	3	17	9	BA
d3_Col_01_Row_12	3	0	0	Low
d3_Col_01_Row_13	3	0	0	Low
d3_Col_01_Row_14	3	0	0	Low
d3_Col_01_Row_15	3	0	0	Undetected
d3_Col_01_Row_18	3	0	30	Xist-MA (Xi=Cast)
d3_Col_01_Row_19	3	0	9	Xist-MA (Xi=Cast)
d3_Col_01_Row_20	3	0	0	Undetected
d3_Col_01_Row_22	3	1	1	Low
d3_Col_01_Row_24	3	9	0	Xist-MA (Xi=B6)
d3_Col_01_Row_25	3	1	6	Skewed
d3_Col_01_Row_26	3	0	1	Low
d3_Col_01_Row_27	3	0	0	Undetected
d3_Col_01_Row_28	3	0	0	Undetected
d3_Col_01_Row_30	3	0	0	Undetected
d3_Col_01_Row_32	3	1	0	Low
d3_Col_01_Row_35	3	119	20	Skewed
d3_Col_01_Row_36	3	1	3	Low
d3_Col_01_Row_37	3	0	0	Low
d3_Col_01_Row_38	3	0	3	Low
d3_Col_02_Row_1	3	0	0	Low
d3_Col_02_Row_2	3	58	0	Xist-MA (Xi=B6)
d3_Col_02_Row_3	3	2	3	Low
d3_Col_02_Row_4	3	1	8	Skewed
d3_Col_02_Row_5	3	95	0	Xist-MA (Xi=B6)
d3_Col_02_Row_6	3	0	0	Undetected
d3_Col_02_Row_10	3	45	0	Xist-MA (Xi=B6)
d3_Col_02_Row_12	3	14	0	Xist-MA (Xi=B6)
d3_Col_02_Row_13	3	0	0	Low
d3_Col_02_Row_14	3	86	0	Xist-MA (Xi=B6)
d3_Col_02_Row_15	3	0	4	Low
d3_Col_02_Row_18	3	94	0	Xist-MA (Xi=B6)
d3_Col_02_Row_19	3	0	0	Undetected
d3_Col_02_Row_22	3	10	0	Xist-MA (Xi=B6)
d3_Col_02_Row_23	3	0	17	Xist-MA (Xi=Cast)
d3_Col_02_Row_26	3	0	5	Low
d3_Col_02_Row_27	3	0	0	Undetected
d3_Col_02_Row_30	3	2	0	Low
d3_Col_02_Row_31	3	18	0	Xist-MA (Xi=B6)
d3_Col_02_Row_34	3	0	5	Low
d3_Col_02_Row_35	3	0	0	Undetected
d3_Col_02_Row_36	3	32	14	BA
d3_Col_02_Row_37	3	0	0	Low
d3_Col_02_Row_38	3	3	1	Low
d3_Col_03_Row_1	3	0	0	Low
d3_Col_03_Row_3	3	0	0	Undetected
d3_Col_03_Row_5	3	0	0	Undetected
d3_Col_03_Row_6	3	34	0	Xist-MA (Xi=B6)
d3_Col_03_Row_8	3	4	5	BA
d3_Col_03_Row_9	3	30	0	Xist-MA (Xi=B6)
d3_Col_03_Row_10	3	0	26	Xist-MA (Xi=Cast)
d3_Col_03_Row_12	3	2	0	Low
d3_Col_03_Row_13	3	0	27	Xist-MA (Xi=Cast)
d3_Col_03_Row_14	3	0	1	Low
d3_Col_03_Row_15	3	20	3	Skewed
d3_Col_03_Row_18	3	38	1	Skewed
d3_Col_03_Row_19	3	9	9	BA
d3_Col_03_Row_21	3	6	1	Skewed
d3_Col_03_Row_22	3	32	0	Xist-MA (Xi=B6)
d3_Col_03_Row_23	3	0	0	Low
d3_Col_03_Row_24	3	1	0	Low
d3_Col_03_Row_25	3	0	0	Undetected
d3_Col_03_Row_26	3	0	0	Undetected
d3_Col_03_Row_28	3	0	0	Undetected
d3_Col_03_Row_30	3	0	0	Low
d3_Col_03_Row_33	3	93	20	Skewed
d3_Col_03_Row_35	3	0	0	Undetected
d3_Col_03_Row_36	3	56	0	Xist-MA (Xi=B6)
d3_Col_03_Row_37	3	0	0	Undetected
d3_Col_03_Row_38	3	1	0	Low
d3_Col_04_Row_1	3	0	19	Xist-MA (Xi=Cast)
d3_Col_04_Row_3	3	0	0	Low
d3_Col_04_Row_4	3	23	0	Xist-MA (Xi=B6)
d3_Col_04_Row_6	3	1	15	Skewed
d3_Col_04_Row_8	3	0	2	Low
d3_Col_04_Row_9	3	0	0	Low
d3_Col_04_Row_10	3	0	22	Xist-MA (Xi=Cast)
d3_Col_04_Row_13	3	1	1	Low
d3_Col_04_Row_14	3	18	0	Xist-MA (Xi=B6)
d3_Col_04_Row_16	3	0	25	Xist-MA (Xi=Cast)
d3_Col_04_Row_20	3	0	0	Undetected
d3_Col_04_Row_23	3	1	18	Skewed
d3_Col_04_Row_25	3	0	0	Undetected
d3_Col_04_Row_26	3	0	0	Undetected
d3_Col_04_Row_27	3	21	0	Xist-MA (Xi=B6)
d3_Col_04_Row_28	3	0	10	Xist-MA (Xi=Cast)
d3_Col_04_Row_29	3	0	0	Undetected
d3_Col_04_Row_30	3	0	15	Xist-MA (Xi=Cast)
d3_Col_04_Row_31	3	0	14	Xist-MA (Xi=Cast)
d3_Col_04_Row_36	3	0	0	Low
d3_Col_04_Row_37	3	0	31	Xist-MA (Xi=Cast)
d3_Col_05_Row_1	3	52	8	Skewed
d3_Col_05_Row_2	3	0	0	Undetected
d3_Col_05_Row_3	3	4	10	BA
d3_Col_05_Row_5	3	58	0	Xist-MA (Xi=B6)
d3_Col_05_Row_6	3	0	47	Xist-MA (Xi=Cast)
d3_Col_05_Row_7	3	0	0	Undetected
d3_Col_05_Row_8	3	12	0	Xist-MA (Xi=B6)
d3_Col_05_Row_9	3	0	0	Undetected
d3_Col_05_Row_11	3	0	31	Xist-MA (Xi=Cast)
d3_Col_05_Row_13	3	0	0	Low
d3_Col_05_Row_14	3	0	0	Undetected
d3_Col_05_Row_16	3	0	13	Xist-MA (Xi=Cast)
d3_Col_05_Row_17	3	0	0	Low
d3_Col_05_Row_20	3	14	1	Skewed
d3_Col_05_Row_22	3	0	3	Low
d3_Col_05_Row_23	3	0	0	Low
d3_Col_05_Row_24	3	0	0	Undetected
d3_Col_05_Row_25	3	0	0	Undetected
d3_Col_05_Row_26	3	13	0	Xist-MA (Xi=B6)
d3_Col_05_Row_28	3	12	0	Xist-MA (Xi=B6)
d3_Col_05_Row_29	3	0	1	Low
d3_Col_05_Row_30	3	0	15	Xist-MA (Xi=Cast)
d3_Col_05_Row_31	3	0	0	Low
d3_Col_05_Row_32	3	0	3	Low
d3_Col_05_Row_35	3	1	10	Skewed
d3_Col_05_Row_36	3	13	0	Xist-MA (Xi=B6)
d3_Col_05_Row_37	3	10	0	Xist-MA (Xi=B6)
d3_Col_05_Row_38	3	1	25	Skewed
d3_Col_05_Row_39	3	30	0	Xist-MA (Xi=B6)
d3_Col_05_Row_40	3	1	13	Skewed
d3_Col_06_Row_1	3	0	11	Xist-MA (Xi=Cast)
d3_Col_06_Row_4	3	0	16	Xist-MA (Xi=Cast)
d3_Col_06_Row_6	3	17	0	Xist-MA (Xi=B6)
d3_Col_06_Row_7	3	1	0	Low
d3_Col_06_Row_8	3	85	0	Xist-MA (Xi=B6)
d3_Col_06_Row_9	3	3	0	Low
d3_Col_06_Row_11	3	15	27	BA
d3_Col_06_Row_12	3	1	0	Low
d3_Col_06_Row_13	3	36	0	Xist-MA (Xi=B6)
d3_Col_06_Row_14	3	0	0	Undetected
d3_Col_06_Row_16	3	110	0	Xist-MA (Xi=B6)
d3_Col_06_Row_17	3	90	0	Xist-MA (Xi=B6)
d3_Col_06_Row_18	3	72	20	BA
d3_Col_06_Row_19	3	0	2	Low
d3_Col_06_Row_23	3	118	0	Xist-MA (Xi=B6)
d3_Col_06_Row_25	3	0	33	Xist-MA (Xi=Cast)
d3_Col_06_Row_26	3	0	52	Xist-MA (Xi=Cast)
d3_Col_06_Row_28	3	57	1	Skewed
d3_Col_06_Row_29	3	0	16	Xist-MA (Xi=Cast)
d3_Col_06_Row_31	3	75	0	Xist-MA (Xi=B6)
d3_Col_06_Row_32	3	215	18	Skewed
d3_Col_06_Row_33	3	0	14	Xist-MA (Xi=Cast)
d3_Col_06_Row_34	3	0	1	Low
d3_Col_06_Row_36	3	33	0	Xist-MA (Xi=B6)
d3_Col_06_Row_37	3	0	0	Undetected
d3_Col_06_Row_39	3	0	27	Xist-MA (Xi=Cast)
d3_Col_06_Row_40	3	0	24	Xist-MA (Xi=Cast)
d3_Col_07_Row_1	3	0	11	Xist-MA (Xi=Cast)
d3_Col_07_Row_2	3	0	5	Low
d3_Col_07_Row_4	3	0	0	Undetected
d3_Col_07_Row_5	3	0	8	Xist-MA (Xi=Cast)
d3_Col_07_Row_6	3	10	0	Xist-MA (Xi=B6)
d3_Col_07_Row_7	3	0	0	Undetected
d3_Col_07_Row_8	3	0	2	Low
d3_Col_07_Row_9	3	20	0	Xist-MA (Xi=B6)
d3_Col_07_Row_10	3	0	0	Undetected
d3_Col_07_Row_11	3	0	0	Low
d3_Col_07_Row_12	3	0	0	Undetected
d3_Col_07_Row_14	3	49	0	Xist-MA (Xi=B6)
d3_Col_07_Row_15	3	0	0	Undetected
d3_Col_07_Row_17	3	0	1	Low
d3_Col_07_Row_19	3	0	0	Low
d3_Col_07_Row_20	3	44	0	Xist-MA (Xi=B6)
d3_Col_07_Row_21	3	40	0	Xist-MA (Xi=B6)
d3_Col_07_Row_22	3	1	0	Low
d3_Col_07_Row_24	3	1	0	Low
d3_Col_07_Row_26	3	0	4	Low
d3_Col_07_Row_27	3	0	16	Xist-MA (Xi=Cast)
d3_Col_07_Row_28	3	75	0	Xist-MA (Xi=B6)
d3_Col_07_Row_29	3	0	20	Xist-MA (Xi=Cast)
d3_Col_07_Row_30	3	0	0	Undetected
d3_Col_07_Row_32	3	30	0	Xist-MA (Xi=B6)
d3_Col_07_Row_33	3	0	11	Xist-MA (Xi=Cast)
d3_Col_07_Row_35	3	0	49	Xist-MA (Xi=Cast)
d3_Col_07_Row_36	3	1	3	Low
d3_Col_07_Row_39	3	0	0	Low
d3_Col_08_Row_1	3	0	5	Low
d3_Col_08_Row_3	3	97	28	BA
d3_Col_08_Row_7	3	1	11	Skewed
d3_Col_08_Row_8	3	1	32	Skewed
d3_Col_08_Row_9	3	48	0	Xist-MA (Xi=B6)
d3_Col_08_Row_10	3	13	4	BA
d3_Col_08_Row_14	3	0	0	Low
d3_Col_08_Row_16	3	26	0	Xist-MA (Xi=B6)
d3_Col_08_Row_17	3	64	41	BA
d3_Col_08_Row_18	3	0	0	Low
d3_Col_08_Row_19	3	0	0	Undetected
d3_Col_08_Row_20	3	0	0	Low
d3_Col_08_Row_21	3	21	1	Skewed
d3_Col_08_Row_22	3	3	15	Skewed
d3_Col_08_Row_23	3	131	0	Xist-MA (Xi=B6)
d3_Col_08_Row_26	3	0	0	Undetected
d3_Col_08_Row_27	3	0	0	Undetected
d3_Col_08_Row_28	3	0	0	Low
d3_Col_08_Row_31	3	86	0	Xist-MA (Xi=B6)
d3_Col_08_Row_33	3	0	6	Xist-MA (Xi=Cast)
d3_Col_08_Row_34	3	10	0	Xist-MA (Xi=B6)
d3_Col_08_Row_35	3	0	32	Xist-MA (Xi=Cast)
d3_Col_08_Row_38	3	39	0	Xist-MA (Xi=B6)
d3_Col_08_Row_39	3	0	0	Undetected
d3_Col_08_Row_40	3	0	17	Xist-MA (Xi=Cast)
d3_Col_09_Row_1	3	21	21	BA
d3_Col_09_Row_4	3	25	0	Xist-MA (Xi=B6)
d3_Col_09_Row_7	3	55	0	Xist-MA (Xi=B6)
d3_Col_09_Row_9	3	1	0	Low
d3_Col_09_Row_10	3	9	0	Xist-MA (Xi=B6)
d3_Col_09_Row_11	3	11	0	Xist-MA (Xi=B6)
d3_Col_09_Row_13	3	35	1	Skewed
d3_Col_09_Row_15	3	115	0	Xist-MA (Xi=B6)
d3_Col_09_Row_17	3	12	2	Skewed
d3_Col_09_Row_18	3	29	0	Xist-MA (Xi=B6)
d3_Col_09_Row_22	3	1	25	Skewed
d3_Col_09_Row_23	3	1	0	Low
d3_Col_09_Row_24	3	0	0	Low
d3_Col_09_Row_25	3	0	0	Low
d3_Col_09_Row_26	3	9	0	Xist-MA (Xi=B6)
d3_Col_09_Row_28	3	126	0	Xist-MA (Xi=B6)
d3_Col_09_Row_30	3	0	1	Low
d3_Col_09_Row_31	3	0	12	Xist-MA (Xi=Cast)
d3_Col_09_Row_32	3	0	0	Undetected
d3_Col_09_Row_33	3	0	0	Undetected
d3_Col_09_Row_35	3	1	0	Low
d3_Col_09_Row_37	3	25	0	Xist-MA (Xi=B6)
d3_Col_09_Row_38	3	2	0	Low
d3_Col_09_Row_39	3	0	9	Xist-MA (Xi=Cast)
d3_Col_10_Row_2	3	0	5	Low
d3_Col_10_Row_3	3	51	0	Xist-MA (Xi=B6)
d3_Col_10_Row_4	3	0	7	Xist-MA (Xi=Cast)
d3_Col_10_Row_5	3	0	17	Xist-MA (Xi=Cast)
d3_Col_10_Row_6	3	33	0	Xist-MA (Xi=B6)
d3_Col_10_Row_8	3	1	0	Low
d3_Col_10_Row_9	3	0	5	Low
d3_Col_10_Row_12	3	0	0	Undetected
d3_Col_10_Row_14	3	52	0	Xist-MA (Xi=B6)
d3_Col_10_Row_15	3	7	0	Xist-MA (Xi=B6)
d3_Col_10_Row_17	3	4	13	BA
d3_Col_10_Row_18	3	2	0	Low
d3_Col_10_Row_20	3	23	6	BA
d3_Col_10_Row_21	3	1	3	Low
d3_Col_10_Row_23	3	74	0	Xist-MA (Xi=B6)
d3_Col_10_Row_25	3	1	1	Low
d3_Col_10_Row_26	3	0	6	Xist-MA (Xi=Cast)
d3_Col_10_Row_28	3	2	0	Low
d3_Col_10_Row_29	3	45	0	Xist-MA (Xi=B6)
d3_Col_10_Row_30	3	0	1	Low
d3_Col_10_Row_31	3	12	4	BA
d3_Col_10_Row_32	3	0	5	Low
d3_Col_10_Row_33	3	0	4	Low
d3_Col_10_Row_34	3	0	0	Low
d3_Col_10_Row_37	3	0	0	Low
d3_Col_10_Row_38	3	43	22	BA
d3_Col_10_Row_39	3	18	0	Xist-MA (Xi=B6)
d4_Col_01_Row_1	4	20	0	Xist-MA (Xi=B6)
d4_Col_01_Row_2	4	0	0	Low
d4_Col_01_Row_3	4	41	0	Xist-MA (Xi=B6)
d4_Col_01_Row_5	4	0	0	Undetected
d4_Col_01_Row_7	4	21	0	Xist-MA (Xi=B6)
d4_Col_01_Row_8	4	0	0	Low
d4_Col_01_Row_9	4	3	0	Low
d4_Col_01_Row_10	4	24	0	Xist-MA (Xi=B6)
d4_Col_01_Row_11	4	37	0	Xist-MA (Xi=B6)
d4_Col_01_Row_12	4	3	0	Low
d4_Col_01_Row_13	4	0	0	Undetected
d4_Col_01_Row_14	4	0	0	Undetected
d4_Col_01_Row_15	4	7	0	Xist-MA (Xi=B6)
d4_Col_01_Row_16	4	0	14	Xist-MA (Xi=Cast)
d4_Col_01_Row_17	4	0	16	Xist-MA (Xi=Cast)
d4_Col_01_Row_18	4	0	0	Low
d4_Col_01_Row_24	4	0	0	Low
d4_Col_01_Row_25	4	0	0	Undetected
d4_Col_01_Row_26	4	34	0	Xist-MA (Xi=B6)
d4_Col_01_Row_27	4	37	1	Skewed
d4_Col_01_Row_28	4	48	0	Xist-MA (Xi=B6)
d4_Col_01_Row_29	4	11	0	Xist-MA (Xi=B6)
d4_Col_01_Row_31	4	0	28	Xist-MA (Xi=Cast)
d4_Col_01_Row_32	4	0	14	Xist-MA (Xi=Cast)
d4_Col_01_Row_33	4	0	0	Low
d4_Col_01_Row_34	4	0	51	Xist-MA (Xi=Cast)
d4_Col_01_Row_35	4	1	3	Low
d4_Col_01_Row_36	4	25	0	Xist-MA (Xi=B6)
d4_Col_01_Row_37	4	0	0	Low
d4_Col_01_Row_38	4	0	20	Xist-MA (Xi=Cast)
d4_Col_01_Row_40	4	0	3	Low
d4_Col_02_Row_1	4	0	0	Low
d4_Col_02_Row_2	4	0	0	Low
d4_Col_02_Row_3	4	0	0	Undetected
d4_Col_02_Row_4	4	0	13	Xist-MA (Xi=Cast)
d4_Col_02_Row_6	4	24	0	Xist-MA (Xi=B6)
d4_Col_02_Row_8	4	7	0	Xist-MA (Xi=B6)
d4_Col_02_Row_10	4	0	32	Xist-MA (Xi=Cast)
d4_Col_02_Row_11	4	19	0	Xist-MA (Xi=B6)
d4_Col_02_Row_12	4	0	0	Low
d4_Col_02_Row_13	4	0	0	Low
d4_Col_02_Row_16	4	0	0	Undetected
d4_Col_02_Row_17	4	0	0	Undetected
d4_Col_02_Row_21	4	0	0	Low
d4_Col_02_Row_22	4	3	0	Low
d4_Col_02_Row_23	4	17	0	Xist-MA (Xi=B6)
d4_Col_02_Row_24	4	4	0	Low
d4_Col_02_Row_28	4	1	37	Skewed
d4_Col_02_Row_30	4	0	0	Undetected
d4_Col_02_Row_31	4	0	0	Low
d4_Col_02_Row_32	4	0	0	Undetected
d4_Col_02_Row_33	4	23	0	Xist-MA (Xi=B6)
d4_Col_02_Row_34	4	15	0	Xist-MA (Xi=B6)
d4_Col_02_Row_36	4	10	0	Xist-MA (Xi=B6)
d4_Col_02_Row_37	4	0	10	Xist-MA (Xi=Cast)
d4_Col_02_Row_39	4	5	0	Low
d4_Col_03_Row_1	4	0	0	Undetected
d4_Col_03_Row_2	4	33	0	Xist-MA (Xi=B6)
d4_Col_03_Row_4	4	0	0	Undetected
d4_Col_03_Row_5	4	0	0	Undetected
d4_Col_03_Row_6	4	25	0	Xist-MA (Xi=B6)
d4_Col_03_Row_9	4	0	0	Low
d4_Col_03_Row_11	4	0	0	Low
d4_Col_03_Row_12	4	30	0	Xist-MA (Xi=B6)
d4_Col_03_Row_14	4	9	0	Xist-MA (Xi=B6)
d4_Col_03_Row_16	4	0	54	Xist-MA (Xi=Cast)
d4_Col_03_Row_17	4	0	2	Low
d4_Col_03_Row_20	4	0	0	Low
d4_Col_03_Row_21	4	0	0	Undetected
d4_Col_03_Row_22	4	39	0	Xist-MA (Xi=B6)
d4_Col_03_Row_23	4	0	0	Undetected
d4_Col_03_Row_25	4	0	34	Xist-MA (Xi=Cast)
d4_Col_03_Row_26	4	2	0	Low
d4_Col_03_Row_27	4	21	0	Xist-MA (Xi=B6)
d4_Col_03_Row_28	4	0	7	Xist-MA (Xi=Cast)
d4_Col_03_Row_29	4	0	0	Low
d4_Col_03_Row_30	4	0	11	Xist-MA (Xi=Cast)
d4_Col_03_Row_31	4	0	0	Undetected
d4_Col_03_Row_32	4	0	0	Undetected
d4_Col_03_Row_35	4	12	0	Xist-MA (Xi=B6)
d4_Col_03_Row_36	4	0	0	Low
d4_Col_03_Row_37	4	0	0	Undetected
d4_Col_03_Row_40	4	32	0	Xist-MA (Xi=B6)
d4_Col_04_Row_2	4	0	0	Low
d4_Col_04_Row_3	4	0	10	Xist-MA (Xi=Cast)
d4_Col_04_Row_4	4	38	0	Xist-MA (Xi=B6)
d4_Col_04_Row_5	4	0	26	Xist-MA (Xi=Cast)
d4_Col_04_Row_6	4	0	60	Xist-MA (Xi=Cast)
d4_Col_04_Row_9	4	2	2	Low
d4_Col_04_Row_10	4	0	0	Undetected
d4_Col_04_Row_13	4	0	0	Low
d4_Col_04_Row_14	4	1	10	Skewed
d4_Col_04_Row_15	4	0	31	Xist-MA (Xi=Cast)
d4_Col_04_Row_16	4	0	0	Undetected
d4_Col_04_Row_17	4	42	0	Xist-MA (Xi=B6)
d4_Col_04_Row_20	4	0	0	Undetected
d4_Col_04_Row_21	4	0	1	Low
d4_Col_04_Row_24	4	0	35	Xist-MA (Xi=Cast)
d4_Col_04_Row_25	4	9	0	Xist-MA (Xi=B6)
d4_Col_04_Row_27	4	1	0	Low
d4_Col_04_Row_29	4	0	0	Low
d4_Col_04_Row_30	4	19	0	Xist-MA (Xi=B6)
d4_Col_04_Row_32	4	0	20	Xist-MA (Xi=Cast)
d4_Col_04_Row_34	4	0	0	Undetected
d4_Col_04_Row_35	4	0	0	Undetected
d4_Col_04_Row_36	4	0	0	Low
d4_Col_04_Row_38	4	0	0	Low
d4_Col_04_Row_40	4	0	0	Undetected
d4_Col_05_Row_1	4	0	16	Xist-MA (Xi=Cast)
d4_Col_05_Row_2	4	0	0	Undetected
d4_Col_05_Row_3	4	57	0	Xist-MA (Xi=B6)
d4_Col_05_Row_5	4	28	0	Xist-MA (Xi=B6)
d4_Col_05_Row_6	4	67	0	Xist-MA (Xi=B6)
d4_Col_05_Row_8	4	61	0	Xist-MA (Xi=B6)
d4_Col_05_Row_9	4	31	0	Xist-MA (Xi=B6)
d4_Col_05_Row_10	4	0	0	Low
d4_Col_05_Row_11	4	59	0	Xist-MA (Xi=B6)
d4_Col_05_Row_12	4	69	0	Xist-MA (Xi=B6)
d4_Col_05_Row_13	4	1	45	Skewed
d4_Col_05_Row_16	4	0	16	Xist-MA (Xi=Cast)
d4_Col_05_Row_18	4	0	9	Xist-MA (Xi=Cast)
d4_Col_05_Row_21	4	0	0	Low
d4_Col_05_Row_22	4	198	0	Xist-MA (Xi=B6)
d4_Col_05_Row_23	4	18	90	Skewed
d4_Col_05_Row_25	4	0	0	Low
d4_Col_05_Row_26	4	0	1	Low
d4_Col_05_Row_28	4	102	0	Xist-MA (Xi=B6)
d4_Col_05_Row_29	4	47	0	Xist-MA (Xi=B6)
d4_Col_05_Row_30	4	0	2	Low
d4_Col_05_Row_31	4	106	1	Skewed
d4_Col_05_Row_32	4	38	0	Xist-MA (Xi=B6)
d4_Col_05_Row_33	4	0	27	Xist-MA (Xi=Cast)
d4_Col_05_Row_34	4	162	0	Xist-MA (Xi=B6)
d4_Col_05_Row_35	4	0	0	Undetected
d4_Col_05_Row_36	4	2	29	Skewed
d4_Col_05_Row_38	4	0	5	Low
d4_Col_06_Row_1	4	0	0	Low
d4_Col_06_Row_2	4	0	0	Undetected
d4_Col_06_Row_4	4	0	0	Undetected
d4_Col_06_Row_5	4	0	0	Low
d4_Col_06_Row_6	4	25	0	Xist-MA (Xi=B6)
d4_Col_06_Row_7	4	34	0	Xist-MA (Xi=B6)
d4_Col_06_Row_8	4	0	6	Xist-MA (Xi=Cast)
d4_Col_06_Row_11	4	0	12	Xist-MA (Xi=Cast)
d4_Col_06_Row_12	4	1	1	Low
d4_Col_06_Row_13	4	62	0	Xist-MA (Xi=B6)
d4_Col_06_Row_14	4	0	5	Low
d4_Col_06_Row_15	4	0	0	Undetected
d4_Col_06_Row_16	4	0	55	Xist-MA (Xi=Cast)
d4_Col_06_Row_17	4	0	13	Xist-MA (Xi=Cast)
d4_Col_06_Row_19	4	0	0	Undetected
d4_Col_06_Row_21	4	22	0	Xist-MA (Xi=B6)
d4_Col_06_Row_22	4	1	65	Skewed
d4_Col_06_Row_24	4	18	0	Xist-MA (Xi=B6)
d4_Col_06_Row_25	4	0	35	Xist-MA (Xi=Cast)
d4_Col_06_Row_26	4	11	11	BA
d4_Col_06_Row_29	4	0	11	Xist-MA (Xi=Cast)
d4_Col_06_Row_32	4	0	0	Low
d4_Col_06_Row_34	4	1	41	Skewed
d4_Col_06_Row_35	4	16	0	Xist-MA (Xi=B6)
d4_Col_06_Row_37	4	0	1	Low
d4_Col_06_Row_38	4	28	2	Skewed
d4_Col_07_Row_1	4	50	0	Xist-MA (Xi=B6)
d4_Col_07_Row_2	4	44	0	Xist-MA (Xi=B6)
d4_Col_07_Row_4	4	0	0	Undetected
d4_Col_07_Row_6	4	47	0	Xist-MA (Xi=B6)
d4_Col_07_Row_7	4	0	0	Low
d4_Col_07_Row_8	4	0	51	Xist-MA (Xi=Cast)
d4_Col_07_Row_10	4	0	0	Low
d4_Col_07_Row_11	4	0	0	Low
d4_Col_07_Row_13	4	0	6	Xist-MA (Xi=Cast)
d4_Col_07_Row_14	4	0	41	Xist-MA (Xi=Cast)
d4_Col_07_Row_15	4	0	1	Low
d4_Col_07_Row_16	4	0	0	Undetected
d4_Col_07_Row_17	4	9	0	Xist-MA (Xi=B6)
d4_Col_07_Row_18	4	0	0	Low
d4_Col_07_Row_21	4	51	0	Xist-MA (Xi=B6)
d4_Col_07_Row_23	4	103	0	Xist-MA (Xi=B6)
d4_Col_07_Row_24	4	2	0	Low
d4_Col_07_Row_26	4	0	1	Low
d4_Col_07_Row_27	4	0	0	Undetected
d4_Col_07_Row_28	4	0	0	Low
d4_Col_07_Row_29	4	6	1	Skewed
d4_Col_07_Row_31	4	0	0	Low
d4_Col_07_Row_32	4	1	0	Low
d4_Col_07_Row_34	4	53	1	Skewed
d4_Col_07_Row_35	4	56	0	Xist-MA (Xi=B6)
d4_Col_07_Row_36	4	1	0	Low
d4_Col_07_Row_38	4	0	0	Low
d4_Col_07_Row_40	4	0	0	Low
d4_Col_08_Row_1	4	7	0	Xist-MA (Xi=B6)
d4_Col_08_Row_3	4	84	0	Xist-MA (Xi=B6)
d4_Col_08_Row_8	4	0	0	Undetected
d4_Col_08_Row_11	4	0	0	Undetected
d4_Col_08_Row_13	4	1	23	Skewed
d4_Col_08_Row_14	4	0	49	Xist-MA (Xi=Cast)
d4_Col_08_Row_15	4	0	1	Low
d4_Col_08_Row_16	4	0	26	Xist-MA (Xi=Cast)
d4_Col_08_Row_17	4	106	0	Xist-MA (Xi=B6)
d4_Col_08_Row_18	4	1	0	Low
d4_Col_08_Row_20	4	14	0	Xist-MA (Xi=B6)
d4_Col_08_Row_21	4	1	36	Skewed
d4_Col_08_Row_22	4	0	0	Low
d4_Col_08_Row_23	4	3	0	Low
d4_Col_08_Row_24	4	88	0	Xist-MA (Xi=B6)
d4_Col_08_Row_25	4	55	0	Xist-MA (Xi=B6)
d4_Col_08_Row_29	4	16	0	Xist-MA (Xi=B6)
d4_Col_08_Row_31	4	0	0	Undetected
d4_Col_08_Row_33	4	0	0	Undetected
d4_Col_08_Row_34	4	0	1	Low
d4_Col_08_Row_37	4	0	0	Undetected
d4_Col_08_Row_38	4	0	16	Xist-MA (Xi=Cast)
d4_Col_08_Row_39	4	0	7	Xist-MA (Xi=Cast)
d4_Col_09_Row_2	4	6	0	Xist-MA (Xi=B6)
d4_Col_09_Row_3	4	0	5	Low
d4_Col_09_Row_4	4	0	0	Undetected
d4_Col_09_Row_6	4	0	0	Undetected
d4_Col_09_Row_8	4	0	0	Undetected
d4_Col_09_Row_9	4	4	0	Low
d4_Col_09_Row_11	4	1	9	Skewed
d4_Col_09_Row_12	4	2	0	Low
d4_Col_09_Row_13	4	239	0	Xist-MA (Xi=B6)
d4_Col_09_Row_14	4	74	0	Xist-MA (Xi=B6)
d4_Col_09_Row_15	4	0	5	Low
d4_Col_09_Row_16	4	0	19	Xist-MA (Xi=Cast)
d4_Col_09_Row_17	4	1	1	Low
d4_Col_09_Row_18	4	1	1	Low
d4_Col_09_Row_19	4	4	0	Low
d4_Col_09_Row_21	4	0	2	Low
d4_Col_09_Row_23	4	8	0	Xist-MA (Xi=B6)
d4_Col_09_Row_25	4	3	1	Low
d4_Col_09_Row_26	4	59	0	Xist-MA (Xi=B6)
d4_Col_09_Row_29	4	1	0	Low
d4_Col_09_Row_30	4	7	0	Xist-MA (Xi=B6)
d4_Col_09_Row_33	4	1	0	Low
d4_Col_09_Row_34	4	128	0	Xist-MA (Xi=B6)
d4_Col_09_Row_35	4	0	0	Low
d4_Col_09_Row_36	4	48	0	Xist-MA (Xi=B6)
d4_Col_09_Row_37	4	26	0	Xist-MA (Xi=B6)
d4_Col_09_Row_38	4	46	0	Xist-MA (Xi=B6)
d4_Col_09_Row_40	4	0	0	Undetected
d4_Col_10_Row_3	4	0	25	Xist-MA (Xi=Cast)
d4_Col_10_Row_4	4	0	8	Xist-MA (Xi=Cast)
d4_Col_10_Row_5	4	0	0	Low
d4_Col_10_Row_6	4	0	0	Undetected
d4_Col_10_Row_7	4	0	0	Undetected
d4_Col_10_Row_9	4	0	0	Low
d4_Col_10_Row_11	4	1	1	Low
d4_Col_10_Row_12	4	0	25	Xist-MA (Xi=Cast)
d4_Col_10_Row_13	4	0	15	Xist-MA (Xi=Cast)
d4_Col_10_Row_15	4	0	0	Undetected
d4_Col_10_Row_16	4	20	0	Xist-MA (Xi=B6)
d4_Col_10_Row_17	4	1	0	Low
d4_Col_10_Row_18	4	14	0	Xist-MA (Xi=B6)
d4_Col_10_Row_19	4	2	0	Low
d4_Col_10_Row_20	4	0	0	Low
d4_Col_10_Row_21	4	26	0	Xist-MA (Xi=B6)
d4_Col_10_Row_22	4	49	0	Xist-MA (Xi=B6)
d4_Col_10_Row_23	4	61	0	Xist-MA (Xi=B6)
d4_Col_10_Row_24	4	1	8	Skewed
d4_Col_10_Row_25	4	0	0	Low
d4_Col_10_Row_26	4	19	0	Xist-MA (Xi=B6)
d4_Col_10_Row_28	4	0	0	Undetected
d4_Col_10_Row_29	4	3	0	Low
d4_Col_10_Row_31	4	0	0	Undetected
d4_Col_10_Row_32	4	0	0	Low
d4_Col_10_Row_34	4	25	0	Xist-MA (Xi=B6)
d4_Col_10_Row_35	4	0	12	Xist-MA (Xi=Cast)
d4_Col_10_Row_36	4	0	0	Low
d4_Col_10_Row_37	4	22	0	Xist-MA (Xi=B6)
d4_Col_10_Row_38	4	0	9	Xist-MA (Xi=Cast)
d4_Col_10_Row_39	4	0	5	Low
