# Supplementary material for: Integrated analysis of Xist upregulation and X-chromosome inactivation with single-cell and single-allele resolution
Source: Nat Commun. 2021 Jun 15;12:3638. doi: 10.1038/s41467-021-23643-6 (PMC8206119; doi:10.1038/s41467-021-23643-6)
Supplement: Supplementary file 9 — Source Data [file 41467_2021_23643_MOESM9_ESM.zip › SourceData/Figure_S7e.txt]

Sequencing Day	Gene Symbol	Spearman's correlation coefficient [rho]	p-value	Benjamini-Hochberg adjusted p-value
2	Upp1	0.433640324479703	4.56897008779284e-17	1.69527066137465e-12
2	Mthfd2	0.428419764034162	1.17980584206921e-16	2.1887757982068e-12
2	Pim2	0.422770172276948	3.23372912662113e-16	3.99947618380501e-12
1	Rhox5	0.405316623844231	2.40356014539961e-14	2.22954239087267e-10
2	Psat1	0.387964856201177	1.07784761486835e-13	7.99849158041502e-10
2	Lyar	0.377993759627636	6.86184635146571e-13	4.24336578374639e-09
2	Pck2	0.353465619789508	1.79991894419344e-11	9.5405989293362e-08
2	Dnmt3b	0.349682685236465	4.09174910914773e-11	1.89775323682272e-07
2	Gars	0.343303402546387	9.59256480674803e-11	3.57774517041713e-07
2	Nars	0.343264059752625	9.64247835925271e-11	3.57774517041713e-07
1	Cd63	0.346036161724161	1.42280688629097e-10	4.79925697354003e-07
2	Ranbp1	0.330536665970602	4.96845289802772e-10	1.418072894834e-06
1	Renbp	0.325922539763067	1.76443230750795e-09	4.36449975585166e-06
2	Dnmt3a	0.31776175819919	2.3898035269016e-09	5.5419543788848e-06
2	Ankrd11	0.310378501158987	4.74990564690537e-09	8.81202495613884e-06
2	Shmt2	0.305111145507872	8.8579645944902e-09	1.4939359923362e-05
2	Psmb10	0.302975268904528	1.13647850529582e-08	1.83338688958678e-05
2	Eif1ax	0.301326457423531	1.62460411026455e-08	2.41117243629024e-05
2	Ldha	0.300929095206535	1.6992635236808e-08	2.42497976087124e-05
2	Sars	0.300087462056902	1.86851519710896e-08	2.56775510642706e-05
4	Upp1	-0.232550078689951	0.000108455911480283	0.0130656603648198
1	Dnmt3a	-0.203911448177128	0.000214870257394592	0.0197977215840589
3	Pim2	0.226782239298884	0.000246616082645463	0.0216865941724879
2	Renbp	-0.182755060629122	0.00069638301597567	0.0394297133268124
1	Sars	0.183528918252845	0.000902836369448006	0.0454529723907718
3	Psat1	0.187079398053523	0.00260285838225106	0.0861520583541867
1	Ldha	-0.162336531907084	0.00337106111585006	0.0989328387176696
2	Rhox5	0.155041130352265	0.00410629309874103	0.110325777795574
4	Ldha	-0.17323077400134	0.00420718554120456	0.111661954449824
1	Nars	0.156988446681698	0.00459432661720327	0.117564065382559
4	Shmt2	-0.16721479181799	0.00569983331550309	0.131603369843452
3	Pck2	0.171386927168369	0.00587714005692588	0.133700432049159
3	Dnmt3b	0.171151204607661	0.00594657379078832	0.134373735647631
3	Eif1ax	0.168807545697222	0.00673470985134839	0.143364701276208
1	Upp1	-0.148671061359417	0.00725699160644723	0.14903158177371
4	Lyar	-0.159895929925065	0.00824311925165565	0.159136245380057
4	Dnmt3b	-0.151422793922554	0.0124101775154747	0.194618438940902
3	Nars	0.153994123834947	0.0135262350094329	0.203266089061639
4	Ranbp1	-0.148091652215811	0.0145658934453233	0.210849694567418
1	Pim2	-0.129190670687737	0.0198158865668166	0.247490819727821
1	Mthfd2	0.125062399067221	0.0241479651850025	0.272170747334244
4	Renbp	0.134451258881068	0.026603144167026	0.283807665662258
3	Ldha	0.131758107962182	0.0347586563131614	0.317578227984128
3	Shmt2	0.128033574569132	0.0402691583235799	0.336223973756881
4	Rhox5	-0.121316260274901	0.0456111877499617	0.355761511514522
4	Mthfd2	-0.120483025666833	0.0471285604946379	0.360548063627432
2	Cd63	-0.104707070558809	0.0533899390978538	0.380493828863562
1	Dnmt3b	-0.106505514480975	0.0551284422816543	0.385795119279234
4	Nars	-0.11366005385975	0.0612424853056397	0.400841108465483
1	Pck2	0.095614820792223	0.0852464186715661	0.460137200813178
4	Ankrd11	-0.0987443252529922	0.104161095337921	0.496249779329508
3	Mthfd2	0.0985822716840005	0.114903118361048	0.514264766847698
3	Dnmt3a	0.0981397326338936	0.116549869650981	0.516852582256533
4	Eif1ax	0.0941329128869828	0.121389966182834	0.524642202125553
1	Ankrd11	0.0815604845052698	0.14227922175491	0.558756164690325
1	Psat1	0.0789364374299932	0.155671696833734	0.578327785481922
1	Ranbp1	-0.0784664324541625	0.158080282788076	0.581943725822877
3	Psmb10	0.0873712077214806	0.162560638763535	0.58816674214356
4	Psat1	-0.0806549333514101	0.184763238318414	0.614773267798556
3	Ankrd11	-0.0733297608813682	0.241256318954865	0.67652680482361
4	Dnmt3a	-0.0687035024394523	0.258811914104742	0.692304611126981
1	Lyar	-0.0522650446576827	0.347423397762129	0.757320434326618
4	Pim2	-0.0535053513816157	0.379401935828715	0.776793579554951
1	Shmt2	0.0409270656080845	0.462163818547563	0.823449824247914
1	Eif1ax	0.0392851275059864	0.480131390115975	0.833296047119282
3	Ranbp1	-0.0411593125056556	0.510996183352533	0.846986401876169
1	Gars	0.0354461398633178	0.524088219166689	0.853371189009559
4	Pck2	-0.0310037234342898	0.610686277747512	0.890321722183159
4	Cd63	0.0290593387511121	0.633047450421346	0.898533322252154
3	Sars	0.0284936236636063	0.649358790754423	0.904032037737811
3	Cd63	0.0242384910291628	0.698952245532159	0.921395857401711
4	Sars	-0.0224488512000192	0.712442793003728	0.926436269110383
1	Psmb10	-0.0194170642332395	0.727291820981683	0.929934703936854
4	Psmb10	-0.0187937141737833	0.757661054213995	0.938130250434694
3	Lyar	-0.0178384591892136	0.775804205474587	0.943630199637079
3	Rhox5	0.0169769606941437	0.786503177529663	0.947050493251789
3	Upp1	-0.0144788792371191	0.817318913952035	0.955621580764306
3	Gars	0.0102415788163967	0.870126469818384	0.969757675601986
3	Renbp	0.00222712380674526	0.97165751607737	0.992252952861316
4	Gars	-5.9632141247075e-06	0.999925747017033	0.999952697014258
