# Supplementary material for: Integrated analysis of Xist upregulation and X-chromosome inactivation with single-cell and single-allele resolution
Source: Nat Commun. 2021 Jun 15;12:3638. doi: 10.1038/s41467-021-23643-6 (PMC8206119; doi:10.1038/s41467-021-23643-6)
Supplement: Supplementary file 9 — Source Data [file 41467_2021_23643_MOESM9_ESM.zip › SourceData/Figure_S6a.txt]

Sample ID	Sequencing Day	Allele	Scaled Pseudotime	Bootstrapped AS X:A ratio
d0_Col_01_Row_1	0	B6	0.646470863195443	0.892255892255892
d0_Col_01_Row_2	0	B6	0.708015793258314	0.973428477536266
d0_Col_01_Row_4	0	B6	1.05429471656584	0.685373493975904
d0_Col_01_Row_5	0	B6	0.379628769597085	0.551546391752577
d0_Col_01_Row_7	0	B6	0.640366930119207	0.8828125
d0_Col_01_Row_8	0	B6	0.896590253860539	0.818469287283193
d0_Col_01_Row_9	0	B6	0.178709980144278	0.934397331309682
d0_Col_01_Row_12	0	B6	0.73270495616946	1.03194888178914
d0_Col_01_Row_14	0	B6	1.24717181427468	0.973584905660377
d0_Col_01_Row_15	0	B6	1.30684870307193	0.943722943722944
d0_Col_01_Row_16	0	B6	1.5001109180081	0.900900900900901
d0_Col_01_Row_17	0	B6	0.686114448836075	0.830985915492958
d0_Col_01_Row_19	0	B6	1.36441159311095	0.797752808988764
d0_Col_01_Row_20	0	B6	1.22037806862144	0.8671875
d0_Col_01_Row_21	0	B6	0.559180165449471	1.1231884057971
d0_Col_01_Row_23	0	B6	0.677219045348305	0.822335025380711
d0_Col_01_Row_24	0	B6	0.310479677853165	0.725856697819315
d0_Col_01_Row_25	0	B6	0.758461282004188	0.944444444444444
d0_Col_01_Row_26	0	B6	0.712390137476347	0.741035856573705
d0_Col_01_Row_27	0	B6	1.11081571949815	0.768672859986729
d0_Col_01_Row_28	0	B6	0.828952475503293	0.934883720930233
d0_Col_01_Row_30	0	B6	0.494271364198598	0.640625
d0_Col_01_Row_31	0	B6	1.20750628309593	0.707865168539326
d0_Col_01_Row_32	0	B6	1.23254193611545	0.738738738738739
d0_Col_01_Row_34	0	B6	1.25570569695754	0.87
d0_Col_01_Row_36	0	B6	0.527645703521626	0.734234234234234
d0_Col_01_Row_38	0	B6	0.509269612032716	0.807756550788183
d0_Col_01_Row_39	0	B6	1.32541603477479	0.676056338028169
d0_Col_02_Row_1	0	B6	0.354047047947544	0.740506329113924
d0_Col_02_Row_2	0	B6	1.07534724638354	0.865671641791045
d0_Col_02_Row_3	0	B6	0.396319185070721	0.813564091740538
d0_Col_02_Row_4	0	B6	1.07310766642093	0.714551226394617
d0_Col_02_Row_6	0	B6	0.974141349748095	0.883615436696005
d0_Col_02_Row_7	0	B6	1.11503914596447	0.88034188034188
d0_Col_02_Row_8	0	B6	0.591228117796614	0.789473684210526
d0_Col_02_Row_10	0	B6	0.881420901451581	0.608910891089109
d0_Col_02_Row_11	0	B6	1.48018930234593	0.903409090909091
d0_Col_02_Row_15	0	B6	0.30431938282153	0.771007034914018
d0_Col_02_Row_17	0	B6	0.899384664228999	1.01415094339623
d0_Col_02_Row_18	0	B6	1.44239586807564	0.70048309178744
d0_Col_02_Row_21	0	B6	0.445059272302334	0.647483354864355
d0_Col_02_Row_22	0	B6	1.65875757659115	1.05194805194805
d0_Col_02_Row_25	0	B6	0.463884764625965	0.828282828282828
d0_Col_02_Row_28	0	B6	1.08839263620925	0.571428571428571
d0_Col_02_Row_30	0	B6	0.446270272537523	0.958739821011046
d0_Col_02_Row_31	0	B6	0.925457669259473	0.922358047657011
d0_Col_02_Row_32	0	B6	0.829547470488857	0.849898090538511
d0_Col_02_Row_33	0	B6	0.60744651087594	0.92156862745098
d0_Col_02_Row_34	0	B6	0.624499951668011	0.800738007380074
d0_Col_02_Row_35	0	B6	1.23609450802779	0.759433962264151
d0_Col_02_Row_37	0	B6	1.2278508382624	0.798882681564246
d0_Col_02_Row_38	0	B6	1.81204424565752	0.736641221374046
d0_Col_02_Row_39	0	B6	0.846441422501857	0.844086021505376
d0_Col_03_Row_1	0	B6	0.855136105396641	0.732770116152577
d0_Col_03_Row_2	0	B6	0.363176458003902	0.889502762430939
d0_Col_03_Row_4	0	B6	0.96477088014106	0.861892583120205
d0_Col_03_Row_5	0	B6	0.501455498699873	0.707602339181287
d0_Col_03_Row_7	0	B6	0.0854452905700969	0.804347826086957
d0_Col_03_Row_8	0	B6	0.696095103192295	0.893899204244032
d0_Col_03_Row_9	0	B6	0.842514362200372	0.930172892653798
d0_Col_03_Row_10	0	B6	0.989767633094569	0.726027397260274
d0_Col_03_Row_12	0	B6	3.77176359595937	1.01503759398496
d0_Col_03_Row_13	0	B6	0.952931167158003	1.02652519893899
d0_Col_03_Row_14	0	B6	1.50509709015855	0.819230769230769
d0_Col_03_Row_16	0	B6	0.4071349212681	0.816023738872404
d0_Col_03_Row_17	0	B6	0.895917451163158	0.854140765299074
d0_Col_03_Row_19	0	B6	0.671856158007368	0.844370860927152
d0_Col_03_Row_20	0	B6	0.645139861127858	0.805068226120858
d0_Col_03_Row_21	0	B6	0.674324448335968	0.806228373702422
d0_Col_03_Row_22	0	B6	0.856728243529289	0.833846153846154
d0_Col_03_Row_23	0	B6	0.507703962119448	1.01538461538462
d0_Col_03_Row_24	0	B6	0.381261575819719	0.711711711711712
d0_Col_03_Row_25	0	B6	0.830014313955858	1.07589285714286
d0_Col_03_Row_28	0	B6	0.442052367798431	0.664092664092664
d0_Col_03_Row_30	0	B6	0.769110778677666	1.05535055350553
d0_Col_03_Row_31	0	B6	0.0240710903773818	0.911931818181818
d0_Col_03_Row_32	0	B6	0.701586378813028	0.909356725146199
d0_Col_03_Row_33	0	B6	1.13994315029386	0.790921081179843
d0_Col_03_Row_35	0	B6	2.26942889032571	0.848491287717807
d0_Col_03_Row_38	0	B6	0.539953403144062	0.813592233009709
d0_Col_03_Row_39	0	B6	0.00616547428198197	1.12121212121212
d0_Col_03_Row_40	0	B6	2.07452704939099	1.25252525252525
d0_Col_04_Row_2	0	B6	0.996609489718258	0.794520547945205
d0_Col_04_Row_3	0	B6	0.620614337740419	0.883870967741936
d0_Col_04_Row_6	0	B6	0.446113617771417	0.895332434394772
d0_Col_04_Row_9	0	B6	0.590846892909276	0.954887218045113
d0_Col_04_Row_10	0	B6	0.7454878547941	0.868421052631579
d0_Col_04_Row_12	0	B6	0.343908265167483	0.748071979434447
d0_Col_04_Row_14	0	B6	0.848648343238188	0.921232876712329
d0_Col_04_Row_15	0	B6	0.680736287139815	0.948198198198198
d0_Col_04_Row_17	0	B6	0.267935340854814	0.91578947368421
d0_Col_04_Row_19	0	B6	0.732084912313104	1.05957446808511
d0_Col_04_Row_22	0	B6	0.216238075281013	0.895582329317269
d0_Col_04_Row_23	0	B6	0.670538061828517	0.882943143812709
d0_Col_04_Row_24	0	B6	0.787878519139618	0.816176470588235
d0_Col_04_Row_26	0	B6	1.00064388894424	0.760869565217391
d0_Col_04_Row_27	0	B6	0.760160347380144	0.934108527131783
d0_Col_04_Row_28	0	B6	0.686805477391315	0.846666666666667
d0_Col_04_Row_33	0	B6	1.03894583627191	0.789473684210526
d0_Col_04_Row_34	0	B6	0.427730435830409	0.79873417721519
d0_Col_04_Row_37	0	B6	1.18829198922722	0.82994923857868
d0_Col_04_Row_38	0	B6	0.599486732495205	0.726582278481013
d0_Col_04_Row_39	0	B6	0.892196035844394	0.759530791788856
d0_Col_04_Row_40	0	B6	2.14627312245706	0.924187725631769
d0_Col_05_Row_1	0	B6	0.655639206510759	1.05538461538462
d0_Col_05_Row_2	0	B6	0.400458495433064	0.84331797235023
d0_Col_05_Row_4	0	B6	1.19140773295138	0.79933110367893
d0_Col_05_Row_5	0	B6	1.12285986433983	1.06422018348624
d0_Col_05_Row_6	0	B6	1.7857989556366	1.04838709677419
d0_Col_05_Row_7	0	B6	1.10427049849471	0.960227272727273
d0_Col_05_Row_9	0	B6	0.232580586846857	1.14606741573034
d0_Col_05_Row_10	0	B6	1.07805902917378	0.833627775733039
d0_Col_05_Row_11	0	B6	1.54381456830709	0.780952380952381
d0_Col_05_Row_12	0	B6	0.700729867615206	0.788177339901478
d0_Col_05_Row_13	0	B6	1.31001936114614	0.723021582733813
d0_Col_05_Row_14	0	B6	0.918726004267812	0.843220338983051
d0_Col_05_Row_15	0	B6	0.768192714854509	0.952229299363057
d0_Col_05_Row_16	0	B6	0.783959980182334	0.957070707070707
d0_Col_05_Row_17	0	B6	0.464177964700711	0.948919449901768
d0_Col_05_Row_18	0	B6	1.46442427778327	1.12994350282486
d0_Col_05_Row_19	0	B6	0.108292617874041	0.892638036809816
d0_Col_05_Row_20	0	B6	1.10533799403209	0.655737704918033
d0_Col_05_Row_21	0	B6	0.71649561341365	0.938829787234043
d0_Col_05_Row_22	0	B6	0.739943898881774	0.903914590747331
d0_Col_05_Row_23	0	B6	1.75581232843386	0.812709030100334
d0_Col_05_Row_24	0	B6	0.336424332562382	0.782101167315175
d0_Col_05_Row_26	0	B6	0.57438998728177	0.927184466019418
d0_Col_05_Row_28	0	B6	0.880446516598015	0.980555555555556
d0_Col_05_Row_30	0	B6	0.577266752526377	1.06976744186047
d0_Col_05_Row_31	0	B6	0.633560745588366	1.03656393369839
d0_Col_05_Row_33	0	B6	0.804940996552434	0.879569892473118
d0_Col_05_Row_34	0	B6	0.924930675682	1.19463087248322
d0_Col_05_Row_35	0	B6	1.10111124818886	0.71864406779661
d0_Col_05_Row_37	0	B6	0.99959109339699	0.951529099301204
d0_Col_05_Row_40	0	B6	1.1372083678408	0.97953216374269
d0_Col_06_Row_1	0	B6	1.1520573951304	0.882352941176471
d0_Col_06_Row_2	0	B6	0.47917978811733	0.759581881533101
d0_Col_06_Row_4	0	B6	0.717249607241567	0.711191335740072
d0_Col_06_Row_5	0	B6	0.86934014032336	0.810344827586207
d0_Col_06_Row_6	0	B6	0.917419681180067	0.883720930232558
d0_Col_06_Row_7	0	B6	0.546386049717883	1.12307692307692
d0_Col_06_Row_8	0	B6	1.07893203360383	0.762845849802372
d0_Col_06_Row_9	0	B6	1.12131277347094	1.0375
d0_Col_06_Row_10	0	B6	0.607971677095879	0.865889212827988
d0_Col_06_Row_11	0	B6	0.164804816384489	0.883799421407907
d0_Col_06_Row_12	0	B6	0.845497135321965	0.737273933963829
d0_Col_06_Row_13	0	B6	0.0846651436575386	0.747252747252747
d0_Col_06_Row_14	0	B6	0.495332530840442	1.11808118081181
d0_Col_06_Row_15	0	B6	0.688855649167526	1.10703363914373
d0_Col_06_Row_17	0	B6	1.86435267472673	1.17511520737327
d0_Col_06_Row_18	0	B6	0.729008196297119	0.922252010723861
d0_Col_06_Row_21	0	B6	1.32796756415258	1.03587443946188
d0_Col_06_Row_22	0	B6	0.75531459477329	0.740072202166065
d0_Col_06_Row_23	0	B6	0.645002482695977	0.870253164556962
d0_Col_06_Row_24	0	B6	0.892483242904255	0.914291882556131
d0_Col_06_Row_26	0	B6	0.721550981190078	0.973856209150327
d0_Col_06_Row_27	0	B6	0.883448707077172	1.23102098340119
d0_Col_06_Row_29	0	B6	1.76896739366025	0.980132450331126
d0_Col_06_Row_30	0	B6	1.11169901567504	0.821621621621622
d0_Col_06_Row_33	0	B6	1.47155933552237	0.915730337078652
d0_Col_06_Row_34	0	B6	0.499701483266846	1.01780415430267
d0_Col_06_Row_35	0	B6	1.32079578618611	0.985663082437276
d0_Col_06_Row_36	0	B6	0.784950305156141	0.857627118644068
d0_Col_06_Row_37	0	B6	0.539047993332575	0.756578947368421
d0_Col_06_Row_38	0	B6	0.597417651000055	0.776119402985075
d0_Col_06_Row_39	0	B6	0.804169422779025	0.968085106382979
d0_Col_06_Row_40	0	B6	0.503272653828346	0.715686274509804
d0_Col_07_Row_1	0	B6	0.684967536205605	1.0381679389313
d0_Col_07_Row_2	0	B6	0.782514490295506	0.866515837104072
d0_Col_07_Row_3	0	B6	0.321523021450369	0.71875
d0_Col_07_Row_4	0	B6	0.562239425524224	0.788546255506608
d0_Col_07_Row_5	0	B6	0.850098464501762	0.811965811965812
d0_Col_07_Row_6	0	B6	1.43191144530043	1.13726382524638
d0_Col_07_Row_7	0	B6	0.23296295112673	0.98974358974359
d0_Col_07_Row_8	0	B6	0.746738794813916	1.04436860068259
d0_Col_07_Row_9	0	B6	0.631320923797586	1.04449133518901
d0_Col_07_Row_11	0	B6	0.309576417158267	0.880733944954128
d0_Col_07_Row_12	0	B6	1.17778606224385	0.931121642969984
d0_Col_07_Row_13	0	B6	0.88634878285415	0.663103711235384
d0_Col_07_Row_14	0	B6	0.877576914802063	0.72972972972973
d0_Col_07_Row_15	0	B6	1.11304615678722	0.699389427902309
d0_Col_07_Row_16	0	B6	0.680096813644434	1.05614035087719
d0_Col_07_Row_17	0	B6	0.467716614500718	1.00673400673401
d0_Col_07_Row_18	0	B6	1.22448435230685	0.71326164874552
d0_Col_07_Row_19	0	B6	0.732454272021477	1.02364864864865
d0_Col_07_Row_20	0	B6	2.11922875561526	0.81151832460733
d0_Col_07_Row_21	0	B6	0.936632447408941	0.921450151057402
d0_Col_07_Row_22	0	B6	1.41048731712893	0.812977099236641
d0_Col_07_Row_23	0	B6	0.404679847335329	0.866477272727273
d0_Col_07_Row_24	0	B6	1.20499228463406	0.906015037593985
d0_Col_07_Row_25	0	B6	1.1972569700737	0.756554307116105
d0_Col_07_Row_28	0	B6	1.01057694789195	0.757493188010899
d0_Col_07_Row_29	0	B6	0.563818726028714	0.934065934065934
d0_Col_07_Row_30	0	B6	0.451311189830442	0.83739837398374
d0_Col_07_Row_31	0	B6	0.887920561714899	0.84765625
d0_Col_07_Row_32	0	B6	1.53368166384211	1.08560311284047
d0_Col_07_Row_33	0	B6	1.21872157088337	0.790378006872852
d0_Col_07_Row_34	0	B6	1.21333670167429	0.804761904761905
d0_Col_07_Row_35	0	B6	1.31379335602701	0.89051094890511
d0_Col_07_Row_37	0	B6	0.380960212856813	0.681114551083591
d0_Col_07_Row_38	0	B6	0.24484501668053	1.0392749244713
d0_Col_08_Row_2	0	B6	0.766929774083333	0.813775510204082
d0_Col_08_Row_4	0	B6	0.596898937920989	0.831739961759082
d0_Col_08_Row_6	0	B6	1.18870545448561	0.734426229508197
d0_Col_08_Row_7	0	B6	0.689670019054851	0.821567464240986
d0_Col_08_Row_9	0	B6	1.09585464650802	0.915868983350724
d0_Col_08_Row_11	0	B6	0.976761973427192	0.912718204488778
d0_Col_08_Row_12	0	B6	1.49804304633174	0.82247191011236
d0_Col_08_Row_14	0	B6	0.451529296293868	0.979661016949153
d0_Col_08_Row_16	0	B6	0	0.871391076115486
d0_Col_08_Row_18	0	B6	0.948950013611162	0.90702947845805
d0_Col_08_Row_20	0	B6	0.56852977443282	0.814953271028037
d0_Col_08_Row_22	0	B6	0.981630982898409	0.824845993358271
d0_Col_08_Row_23	0	B6	1.50125942354012	0.537313432835821
d0_Col_08_Row_25	0	B6	0.426840930558575	0.871355060034305
d0_Col_08_Row_26	0	B6	1.12931026779851	1.02183406113537
d0_Col_08_Row_28	0	B6	0.951283516152228	0.915
d0_Col_08_Row_29	0	B6	0.668698177999834	0.912621359223301
d0_Col_08_Row_30	0	B6	0.598331593014119	0.764900662251656
d0_Col_08_Row_32	0	B6	0.28937023082477	1.10096153846154
d0_Col_08_Row_33	0	B6	0.687039095611973	0.727699530516432
d0_Col_08_Row_37	0	B6	1.11207838175915	0.741284403669725
d0_Col_08_Row_38	0	B6	0.847100934999775	0.822361517474661
d0_Col_08_Row_39	0	B6	1.06545934795503	0.950859950859951
d0_Col_08_Row_40	0	B6	1.72588307031586	0.910543130990415
d0_Col_09_Row_3	0	B6	0.530003105585131	0.732876712328767
d0_Col_09_Row_5	0	B6	0.783378086563696	0.938775510204082
d0_Col_09_Row_7	0	B6	0.871773296707753	0.828729281767956
d0_Col_09_Row_8	0	B6	0.737819737934802	0.846575342465753
d0_Col_09_Row_10	0	B6	0.646044731861077	0.983739837398374
d0_Col_09_Row_11	0	B6	1.38086528351869	0.945205479452055
d0_Col_09_Row_12	0	B6	1.28797832155238	0.835166893397212
d0_Col_09_Row_13	0	B6	0.479800608797297	1.02970297029703
d0_Col_09_Row_14	0	B6	1.59933324537017	0.90625
d0_Col_09_Row_15	0	B6	1.35630625623482	0.685878962536023
d0_Col_09_Row_16	0	B6	0.557174845764095	1.05011933174224
d0_Col_09_Row_17	0	B6	1.21068950741946	0.976190476190476
d0_Col_09_Row_18	0	B6	1.16096739716653	0.761217223758063
d0_Col_09_Row_21	0	B6	1.14609168467361	1.01792114695341
d0_Col_09_Row_22	0	B6	1.01093892044235	0.884169884169884
d0_Col_09_Row_23	0	B6	0.839972969088955	0.860892388451444
d0_Col_09_Row_26	0	B6	0.982413290070181	1
d0_Col_09_Row_27	0	B6	1.03855498633618	0.800738007380074
d0_Col_09_Row_29	0	B6	0.390520744043679	0.867927081862261
d0_Col_09_Row_31	0	B6	0.911049513238567	0.845588235294118
d0_Col_09_Row_32	0	B6	0.574618255030048	0.858560794044665
d0_Col_09_Row_33	0	B6	0.563055555946047	0.833333333333333
d0_Col_09_Row_34	0	B6	1.46097158485094	0.839024390243902
d0_Col_09_Row_35	0	B6	1.166736884479	0.748684210526316
d0_Col_09_Row_36	0	B6	2.31189618718679	1
d0_Col_09_Row_37	0	B6	1.4036793723822	0.689497716894977
d0_Col_10_Row_2	0	B6	0.412618919056108	0.911504424778761
d0_Col_10_Row_3	0	B6	0.802333324990582	0.663398692810457
d0_Col_10_Row_4	0	B6	0.656514711133562	0.946058091286307
d0_Col_10_Row_5	0	B6	1.89440532777213	1
d0_Col_10_Row_7	0	B6	0.809301672817805	1.00706713780919
d0_Col_10_Row_11	0	B6	0.829565350459617	0.846774193548387
d0_Col_10_Row_12	0	B6	0.698658434697391	0.948126801152738
d0_Col_10_Row_13	0	B6	0.536574318653733	0.842750055940926
d0_Col_10_Row_16	0	B6	0.952813061459917	0.944954128440367
d0_Col_10_Row_18	0	B6	0.777986694858834	0.877394636015326
d0_Col_10_Row_19	0	B6	0.411847569245398	0.685106382978723
d0_Col_10_Row_20	0	B6	1.2516177742276	1.11111111111111
d0_Col_10_Row_21	0	B6	0.722611363753782	1.02352941176471
d0_Col_10_Row_24	0	B6	1.17064863565316	1.0084388185654
d0_Col_10_Row_25	0	B6	0.422732438034581	0.866666666666667
d0_Col_10_Row_26	0	B6	0.660241957822678	0.836134453781513
d0_Col_10_Row_27	0	B6	0.836711807425722	0.618055555555556
d0_Col_10_Row_28	0	B6	1.03995097345942	0.875
d0_Col_10_Row_30	0	B6	0.0930541273270302	0.821428571428571
d0_Col_10_Row_31	0	B6	1.19331985509744	0.828220858895706
d0_Col_10_Row_34	0	B6	0.663547430543115	0.835087719298246
d0_Col_10_Row_35	0	B6	0.77479644080041	0.905405405405405
d0_Col_10_Row_36	0	B6	1.27418730033221	0.857142857142857
d0_Col_10_Row_37	0	B6	0.341058453422467	0.645739910313901
d0_Col_10_Row_38	0	B6	0.319968311372268	0.986363636363636
d0_Col_10_Row_39	0	B6	0.701597036168867	0.761194029850746
d1_Col_01_Row_1	1	B6	32.1233002812452	1.08415841584158
d1_Col_01_Row_2	1	B6	22.2044643820765	0.86986301369863
d1_Col_01_Row_3	1	B6	11.3996197606439	1.00975609756098
d1_Col_01_Row_4	1	B6	23.8296974471797	0.762845849802372
d1_Col_01_Row_5	1	B6	32.150889898462	0.913513513513514
d1_Col_01_Row_6	1	B6	23.7282339949528	0.818897637795276
d1_Col_01_Row_7	1	B6	16.2458825447883	0.721030042918455
d1_Col_01_Row_8	1	B6	18.4073890559266	0.829931972789116
d1_Col_01_Row_10	1	B6	22.1105177666251	1.13541666666667
d1_Col_01_Row_11	1	B6	23.7834525832717	0.953488372093023
d1_Col_01_Row_12	1	B6	30.5285771894673	0.869565217391304
d1_Col_01_Row_14	1	B6	28.2089157915812	1.10629921259843
d1_Col_01_Row_15	1	B6	23.5865518443382	0.00952380952380952
d1_Col_01_Row_16	1	B6	30.5092968122542	0.953405017921147
d1_Col_01_Row_18	1	B6	20.5943584357478	0.698841698841699
d1_Col_01_Row_19	1	B6	28.1978713560507	1.02551020408163
d1_Col_01_Row_20	1	B6	24.2876058707086	0.609137055837564
d1_Col_01_Row_22	1	B6	23.7749742962295	0.958333333333333
d1_Col_01_Row_23	1	B6	11.4194070286636	0.992706606677717
d1_Col_01_Row_24	1	B6	22.7565501254959	1.05913978494624
d1_Col_01_Row_25	1	B6	32.9017813565176	0.917647058823529
d1_Col_01_Row_27	1	B6	25.1062507561536	0.693726937269373
d1_Col_01_Row_28	1	B6	23.510669267332	0.966165413533835
d1_Col_01_Row_30	1	B6	23.8296921185018	0.865168539325843
d1_Col_01_Row_31	1	B6	23.5999880350491	0.637096774193548
d1_Col_01_Row_32	1	B6	21.3514385565329	0.820960698689956
d1_Col_01_Row_34	1	B6	40.2954396614099	0.895306859205776
d1_Col_01_Row_35	1	B6	22.7501892271497	0.984732824427481
d1_Col_01_Row_37	1	B6	22.8199807034477	0.979893585733002
d1_Col_01_Row_38	1	B6	41.9066863242975	0.942942942942943
d1_Col_01_Row_39	1	B6	33.7441157975426	1.05882352941176
d1_Col_01_Row_40	1	B6	20.5765693268813	0.785
d1_Col_02_Row_1	1	B6	21.3321323508036	0.622727272727273
d1_Col_02_Row_2	1	B6	20.5871086690194	0.634285714285714
d1_Col_02_Row_3	1	B6	12.0699624279169	0.7446422057393
d1_Col_02_Row_4	1	B6	29.7535420413947	0.680473372781065
d1_Col_02_Row_5	1	B6	16.3181130392063	0.899408284023669
d1_Col_02_Row_6	1	B6	13.5125112002875	0.742331288343558
d1_Col_02_Row_7	1	B6	32.8971154418394	1.10160427807487
d1_Col_02_Row_8	1	B6	36.1470850625302	0.74251497005988
d1_Col_02_Row_11	1	B6	23.5344217947744	0.825581395348837
d1_Col_02_Row_12	1	B6	28.1792447204282	0.952054794520548
d1_Col_02_Row_14	1	B6	32.8438627404621	0.6
d1_Col_02_Row_15	1	B6	23.6897930835524	0.981707317073171
d1_Col_02_Row_17	1	B6	17.7329790858389	0.597938144329897
d1_Col_02_Row_19	1	B6	22.7630598102431	0.752873563218391
d1_Col_02_Row_20	1	B6	19.1624779292032	0.765
d1_Col_02_Row_21	1	B6	9.98130224335124	0.689839572192513
d1_Col_02_Row_22	1	B6	24.3595641041294	0.916104483751543
d1_Col_02_Row_23	1	B6	24.5799408031579	0.920353982300885
d1_Col_02_Row_24	1	B6	29.7468201081165	0.786516853932584
d1_Col_02_Row_25	1	B6	19.1351844828487	0.564102564102564
d1_Col_02_Row_27	1	B6	16.9650493710159	1.08938547486034
d1_Col_02_Row_28	1	B6	24.4758948695814	0.703252032520325
d1_Col_02_Row_29	1	B6	9.74275292782246	0.852380952380952
d1_Col_02_Row_31	1	B6	23.667394470362	0.827731092436975
d1_Col_02_Row_33	1	B6	25.8020979109649	0.972574626865672
d1_Col_02_Row_34	1	B6	23.7723697024907	0.92817679558011
d1_Col_02_Row_35	1	B6	21.2997320601787	0.726775956284153
d1_Col_02_Row_37	1	B6	31.2869883418539	0.76
d1_Col_02_Row_38	1	B6	24.5744234858665	0.771088814567075
d1_Col_02_Row_39	1	B6	19.840410409042	0.836065573770492
d1_Col_03_Row_1	1	B6	27.3905232650009	0.772093023255814
d1_Col_03_Row_2	1	B6	26.63919694594	0.809090909090909
d1_Col_03_Row_3	1	B6	15.5708272059906	0.92156862745098
d1_Col_03_Row_4	1	B6	20.6485276539877	0.852380952380952
d1_Col_03_Row_5	1	B6	20.0849558690409	0.992063492063492
d1_Col_03_Row_6	1	B6	19.7950559323479	0.731060606060606
d1_Col_03_Row_7	1	B6	42.7284308300534	0.692660550458716
d1_Col_03_Row_8	1	B6	22.8505781814392	0.793478260869565
d1_Col_03_Row_10	1	B6	15.6222164692357	0.815533980582524
d1_Col_03_Row_11	1	B6	12.7935938359125	0.839600223651104
d1_Col_03_Row_12	1	B6	36.9887979671234	0.953367875647668
d1_Col_03_Row_13	1	B6	28.1795850743287	1.01785714285714
d1_Col_03_Row_14	1	B6	25.0819279219586	1.1989247311828
d1_Col_03_Row_15	1	B6	28.9416588274383	0.810126582278481
d1_Col_03_Row_16	1	B6	29.7830527022973	0.748
d1_Col_03_Row_17	1	B6	10.6789467978265	1.1063829787234
d1_Col_03_Row_18	1	B6	27.3815566902715	0.952380952380952
d1_Col_03_Row_19	1	B6	23.8296867898239	0.835443037974684
d1_Col_03_Row_20	1	B6	23.667137264973	1.01327433628319
d1_Col_03_Row_21	1	B6	21.2989148655518	1.10880829015544
d1_Col_03_Row_22	1	B6	30.5179602974778	1.03465346534653
d1_Col_03_Row_23	1	B6	29.784516787431	0.855839721838214
d1_Col_03_Row_24	1	B6	22.1233701194041	0.893203883495146
d1_Col_03_Row_25	1	B6	8.62843730701353	0.52020202020202
d1_Col_03_Row_27	1	B6	22.0840868157871	0.625514403292181
d1_Col_03_Row_28	1	B6	15.6049900228511	1.01666666666667
d1_Col_03_Row_29	1	B6	22.1179891653919	0.795348837209302
d1_Col_03_Row_31	1	B6	18.3951899712728	0.90495867768595
d1_Col_03_Row_33	1	B6	32.0605274550522	1.0355871886121
d1_Col_03_Row_34	1	B6	44.3895485084348	0.756302521008403
d1_Col_03_Row_35	1	B6	22.0635936725676	0.977777777777778
d1_Col_03_Row_37	1	B6	12.8168471038839	1.03870967741935
d1_Col_03_Row_39	1	B6	15.6132490066137	0.991701244813278
d1_Col_03_Row_40	1	B6	9.29390905469895	0.75
d1_Col_04_Row_1	1	B6	20.6393832887757	0.652173913043478
d1_Col_04_Row_2	1	B6	24.328608479887	1.12182741116751
d1_Col_04_Row_3	1	B6	15.57010815918	0.631372549019608
d1_Col_04_Row_4	1	B6	19.5946958034367	0.981884057971015
d1_Col_04_Row_5	1	B6	31.2955747618102	0.616504854368932
d1_Col_04_Row_6	1	B6	14.876972764238	0.672727272727273
d1_Col_04_Row_7	1	B6	23.8057801652443	0.812977099236641
d1_Col_04_Row_8	1	B6	26.5840029732403	0.776649746192893
d1_Col_04_Row_11	1	B6	29.7456241993189	0.732142857142857
d1_Col_04_Row_12	1	B6	23.7321935679598	0.992248062015504
d1_Col_04_Row_13	1	B6	7.23040756154129	0.89811320754717
d1_Col_04_Row_14	1	B6	25.1109061508489	0.963730569948187
d1_Col_04_Row_15	1	B6	11.3883952925458	0.816949152542373
d1_Col_04_Row_17	1	B6	35.0611871886145	0.419642857142857
d1_Col_04_Row_18	1	B6	32.1070504002204	0.81547619047619
d1_Col_04_Row_19	1	B6	19.1821221392718	0.764705882352941
d1_Col_04_Row_20	1	B6	30.5092825329179	0.856
d1_Col_04_Row_21	1	B6	18.3992031440617	0.985148514851485
d1_Col_04_Row_22	1	B6	32.1559479783436	0.878048780487805
d1_Col_04_Row_23	1	B6	23.5215912329471	0.732394366197183
d1_Col_04_Row_24	1	B6	23.5769477223585	0.803921568627451
d1_Col_04_Row_27	1	B6	28.1774534735304	1.03536977491961
d1_Col_04_Row_28	1	B6	21.3018649262995	0.821596244131455
d1_Col_04_Row_29	1	B6	13.5177417236712	1.10679611650485
d1_Col_04_Row_30	1	B6	22.7412623086426	0.701030927835051
d1_Col_04_Row_32	1	B6	5.87469878821988	0.86
d1_Col_04_Row_33	1	B6	10.0322566434861	0.907172995780591
d1_Col_04_Row_34	1	B6	23.5559064672789	0.929054054054054
d1_Col_04_Row_35	1	B6	22.7713506634584	0.9812734082397
d1_Col_04_Row_37	1	B6	23.5440708263095	0.839357429718876
d1_Col_04_Row_38	1	B6	9.334658974066	0.931707317073171
d1_Col_04_Row_39	1	B6	14.9021202155172	0.731448763250883
d1_Col_04_Row_40	1	B6	12.7879244831166	0.773584905660377
d1_Col_05_Row_1	1	B6	29.7138205065815	0.746411483253589
d1_Col_05_Row_3	1	B6	19.8982996774839	1.06274509803922
d1_Col_05_Row_4	1	B6	30.5010519747767	1.00338983050847
d1_Col_05_Row_5	1	B6	12.1069321358193	1.02690582959641
d1_Col_05_Row_6	1	B6	26.6398230865468	0.978902953586498
d1_Col_05_Row_8	1	B6	15.6320619854311	0.901554404145078
d1_Col_05_Row_10	1	B6	20.6327347925621	0.791139240506329
d1_Col_05_Row_13	1	B6	14.2048956142213	0.924812030075188
d1_Col_05_Row_14	1	B6	25.0874334648911	1.23
d1_Col_05_Row_15	1	B6	23.7638703190298	0.868725868725869
d1_Col_05_Row_17	1	B6	22.7576582581156	0.870646766169154
d1_Col_05_Row_18	1	B6	28.0591401351204	0.916058394160584
d1_Col_05_Row_19	1	B6	23.7191968399544	0.852691218130312
d1_Col_05_Row_21	1	B6	20.5724036018168	1.05504587155963
d1_Col_05_Row_22	1	B6	29.7199997335926	0.672811059907834
d1_Col_05_Row_23	1	B6	14.8740981449378	0.972881355932203
d1_Col_05_Row_24	1	B6	22.7679361064751	0.726061507936508
d1_Col_05_Row_27	1	B6	23.7098068233486	0.939102564102564
d1_Col_05_Row_28	1	B6	22.1021324515124	1.04803493449782
d1_Col_05_Row_29	1	B6	16.2958637847963	0.717741935483871
d1_Col_05_Row_30	1	B6	14.1827533978976	0.370967741935484
d1_Col_05_Row_31	1	B6	36.1765295074009	0.788990825688073
d1_Col_05_Row_32	1	B6	25.8299596640083	0.947565543071161
d1_Col_05_Row_33	1	B6	14.8782614402421	0.936802973977695
d1_Col_05_Row_34	1	B6	25.0444047239216	0.906103286384977
d1_Col_05_Row_35	1	B6	16.2450357712445	1.12267657992565
d1_Col_05_Row_37	1	B6	20.6222085289201	0.928135330230048
d1_Col_05_Row_38	1	B6	21.9570875373671	0.801324503311258
d1_Col_05_Row_39	1	B6	22.0441524598438	1.07758620689655
d1_Col_05_Row_40	1	B6	16.3437835801383	0.840909090909091
d1_Col_06_Row_1	1	B6	14.8781153590875	0.963730569948187
d1_Col_06_Row_2	1	B6	23.4524841528869	1.10958904109589
d1_Col_06_Row_4	1	B6	34.583134809597	0.889423076923077
d1_Col_06_Row_5	1	B6	23.6500395241483	1.18954248366013
d1_Col_06_Row_6	1	B6	28.106526806518	0.945273631840796
d1_Col_06_Row_7	1	B6	22.1957506750805	0.802884615384615
d1_Col_06_Row_8	1	B6	15.5469630382219	1.36094674556213
d1_Col_06_Row_10	1	B6	23.7892476173239	0.866666666666667
d1_Col_06_Row_11	1	B6	24.5751029401431	0.978102189781022
d1_Col_06_Row_13	1	B6	22.1203225810461	0.936507936507937
d1_Col_06_Row_14	1	B6	15.5740321876666	0.754189944134078
d1_Col_06_Row_15	1	B6	19.8563183093702	0.80859375
d1_Col_06_Row_16	1	B6	16.9926838949636	0.651282051282051
d1_Col_06_Row_17	1	B6	32.9146511325846	0.946808510638298
d1_Col_06_Row_18	1	B6	33.7692140441363	0.983425414364641
d1_Col_06_Row_19	1	B6	23.5881438762242	0.834170854271357
d1_Col_06_Row_20	1	B6	28.0882370945612	0.974789915966387
d1_Col_06_Row_21	1	B6	27.4231080961504	1.0025
d1_Col_06_Row_22	1	B6	35.4021801587639	0.906862745098039
d1_Col_06_Row_23	1	B6	22.8210075388107	0.760765550239234
d1_Col_06_Row_24	1	B6	19.1212356269184	1.04901960784314
d1_Col_06_Row_25	1	B6	24.3171581763716	0.858974358974359
d1_Col_06_Row_28	1	B6	21.6933860959692	1.12280701754386
d1_Col_06_Row_30	1	B6	6.55796135827412	0.988295818524856
d1_Col_06_Row_31	1	B6	23.5259954645345	0.994475138121547
d1_Col_06_Row_32	1	B6	23.7390990097681	0.985714285714286
d1_Col_06_Row_33	1	B6	18.4367857297363	0.859550561797753
d1_Col_06_Row_35	1	B6	11.3789907673352	0.847826086956522
d1_Col_06_Row_37	1	B6	30.58716005609	0.0099009900990099
d1_Col_06_Row_38	1	B6	19.8560102461945	1.01111111111111
d1_Col_06_Row_39	1	B6	23.6649984805241	0.955128205128205
d1_Col_06_Row_40	1	B6	14.919292412612	1.16568047337278
d1_Col_07_Row_1	1	B6	22.5487678109812	1.04060913705584
d1_Col_07_Row_2	1	B6	31.3120151281285	0.98804780876494
d1_Col_07_Row_4	1	B6	20.6073682366606	0.726086956521739
d1_Col_07_Row_5	1	B6	26.6529471486801	0.882758620689655
d1_Col_07_Row_6	1	B6	21.2797423448138	0.927927927927928
d1_Col_07_Row_7	1	B6	23.6694516990979	0.941176470588235
d1_Col_07_Row_8	1	B6	30.5856415407036	0.858024691358025
d1_Col_07_Row_10	1	B6	28.9808362905989	0.929824561403509
d1_Col_07_Row_12	1	B6	28.1361763046679	0.966887417218543
d1_Col_07_Row_13	1	B6	23.7533682876912	0.744186046511628
d1_Col_07_Row_14	1	B6	29.7785853776471	0.811688311688312
d1_Col_07_Row_15	1	B6	33.8036737885982	0.875337723741979
d1_Col_07_Row_16	1	B6	28.2075186037055	0.758974358974359
d1_Col_07_Row_17	1	B6	28.1439553574381	0.806451612903226
d1_Col_07_Row_18	1	B6	24.2988448307611	0.608695652173913
d1_Col_07_Row_19	1	B6	21.9986958526068	0.88135593220339
d1_Col_07_Row_20	1	B6	18.4644297315755	0.7
d1_Col_07_Row_21	1	B6	22.0307521967913	0.835748792270531
d1_Col_07_Row_22	1	B6	16.284394081971	0.925373134328358
d1_Col_07_Row_23	1	B6	28.9435813315397	0.947115384615385
d1_Col_07_Row_24	1	B6	28.9665323647164	1.11428571428571
d1_Col_07_Row_25	1	B6	23.6828881366175	1
d1_Col_07_Row_27	1	B6	19.8351308034463	1.04320987654321
d1_Col_07_Row_28	1	B6	23.6408404618538	1
d1_Col_07_Row_29	1	B6	23.5199456445427	1.22651933701657
d1_Col_07_Row_30	1	B6	23.744541582659	1.21717171717172
d1_Col_07_Row_31	1	B6	30.4850781714464	0.890804597701149
d1_Col_07_Row_32	1	B6	20.6119257394413	0.856374853113984
d1_Col_07_Row_33	1	B6	17.7120592909823	1.02013422818792
d1_Col_07_Row_35	1	B6	17.6908049249183	1.08205128205128
d1_Col_07_Row_37	1	B6	17.0034383846258	0.736842105263158
d1_Col_07_Row_38	1	B6	18.4267255026532	0.929889298892989
d1_Col_07_Row_39	1	B6	19.8813622775652	0.910891089108911
d1_Col_07_Row_40	1	B6	18.4307422146549	0.896
d1_Col_08_Row_1	1	B6	22.0775074439421	0.857677902621723
d1_Col_08_Row_2	1	B6	32.1034946663274	0.859375
d1_Col_08_Row_4	1	B6	15.5748523984814	1
d1_Col_08_Row_5	1	B6	23.829681461146	0.892655367231638
d1_Col_08_Row_6	1	B6	19.8908323487439	0.828029210241616
d1_Col_08_Row_7	1	B6	23.6940214641094	1.125
d1_Col_08_Row_8	1	B6	18.4062608890845	1.23711866136109
d1_Col_08_Row_9	1	B6	7.90239579307035	0.911917098445596
d1_Col_08_Row_11	1	B6	24.5101599109052	0.982062780269058
d1_Col_08_Row_12	1	B6	20.609490313878	0.857664233576642
d1_Col_08_Row_13	1	B6	23.502259776972	1.08994708994709
d1_Col_08_Row_15	1	B6	3.76378322157473	1.56944444444444
d1_Col_08_Row_17	1	B6	22.1055610155313	0.965217391304348
d1_Col_08_Row_18	1	B6	23.5908188456085	0.743362831858407
d1_Col_08_Row_19	1	B6	37.4160733603942	0.885802469135803
d1_Col_08_Row_20	1	B6	22.0792352865862	0.870445344129555
d1_Col_08_Row_21	1	B6	23.7434749047102	0.958762886597938
d1_Col_08_Row_22	1	B6	24.358163807638	0.901459854014598
d1_Col_08_Row_23	1	B6	12.8154636784654	0.919238399171985
d1_Col_08_Row_24	1	B6	27.3944288325143	0.862660944206009
d1_Col_08_Row_25	1	B6	8.59679750615219	0.911864406779661
d1_Col_08_Row_27	1	B6	23.527981650749	0.512820512820513
d1_Col_08_Row_28	1	B6	28.1836682420157	1.25187969924812
d1_Col_08_Row_29	1	B6	30.5486644807851	0.88936170212766
d1_Col_08_Row_31	1	B6	29.7308348228651	0.827944464527185
d1_Col_08_Row_32	1	B6	27.4158368094739	0.948717948717949
d1_Col_08_Row_33	1	B6	8.6111249837326	0.868421052631579
d1_Col_08_Row_34	1	B6	34.0350392580489	0.730769230769231
d1_Col_08_Row_35	1	B6	29.7025147251963	0.941666666666667
d1_Col_08_Row_37	1	B6	22.0736834856679	0.271698113207547
d1_Col_08_Row_38	1	B6	32.9762980496819	0.980769230769231
d1_Col_08_Row_39	1	B6	21.3247079011438	1.02155172413793
d1_Col_08_Row_40	1	B6	28.9179144085551	1.15789473684211
d1_Col_09_Row_1	1	B6	13.4750773323615	1.06730769230769
d1_Col_09_Row_2	1	B6	35.3542415723639	0.989637305699482
d1_Col_09_Row_3	1	B6	30.5056679629454	0.966911764705882
d1_Col_09_Row_4	1	B6	22.0858378748266	1.10502283105023
d1_Col_09_Row_5	1	B6	23.7890475145111	0.774509803921569
d1_Col_09_Row_6	1	B6	24.2596106127922	1.03414634146341
d1_Col_09_Row_7	1	B6	20.5745392619651	0.762594313581156
d1_Col_09_Row_8	1	B6	33.7886471651029	1.19843291647368
d1_Col_09_Row_9	1	B6	19.8514683801083	1.12886597938144
d1_Col_09_Row_10	1	B6	20.6811058764952	0.731578947368421
d1_Col_09_Row_11	1	B6	29.7313734166973	0.843478260869565
d1_Col_09_Row_16	1	B6	20.6019438463824	0.875
d1_Col_09_Row_18	1	B6	22.7937227032753	0.923497267759563
d1_Col_09_Row_19	1	B6	24.3591328991195	0.982035928143713
d1_Col_09_Row_20	1	B6	32.9710525534311	1.11176470588235
d1_Col_09_Row_21	1	B6	22.1063980760026	0.891509433962264
d1_Col_09_Row_22	1	B6	28.9967845512343	0.846153846153846
d1_Col_09_Row_23	1	B6	22.8583150928466	0.702830188679245
d1_Col_09_Row_24	1	B6	20.5157104147308	0.889447236180904
d1_Col_09_Row_25	1	B6	23.5142629082158	0.903614457831325
d1_Col_09_Row_27	1	B6	25.069053763102	0.671052631578947
d1_Col_09_Row_28	1	B6	29.7498965292744	0.817647058823529
d1_Col_09_Row_29	1	B6	20.5482825242676	0.64390243902439
d1_Col_09_Row_30	1	B6	24.3481100933057	0.859550561797753
d1_Col_09_Row_32	1	B6	21.319265551137	0.96958174904943
d1_Col_09_Row_34	1	B6	30.5360911511498	1.22051282051282
d1_Col_09_Row_35	1	B6	24.3079918926713	0.98314606741573
d1_Col_09_Row_36	1	B6	20.5430465886411	0.891304347826087
d1_Col_09_Row_37	1	B6	22.7627855632298	0.767914614121511
d1_Col_09_Row_38	1	B6	31.3468373678047	0.854077253218884
d1_Col_09_Row_39	1	B6	22.0579131760415	0.859872611464968
d1_Col_10_Row_1	1	B6	22.0015287206835	0.673869234214062
d1_Col_10_Row_2	1	B6	23.5800674521684	0.842696629213483
d1_Col_10_Row_3	1	B6	34.012123639055	0.84
d1_Col_10_Row_4	1	B6	27.3481335735989	1.08450704225352
d1_Col_10_Row_5	1	B6	22.1126901447884	0.980842911877395
d1_Col_10_Row_6	1	B6	23.5263861490378	0.917525773195876
d1_Col_10_Row_7	1	B6	21.2942307171162	1.1256038647343
d1_Col_10_Row_8	1	B6	15.604372810127	0.755952380952381
d1_Col_10_Row_9	1	B6	21.2338707761347	0.908077994428969
d1_Col_10_Row_10	1	B6	16.9853570326705	0.979338842975207
d1_Col_10_Row_11	1	B6	21.5042666918619	0.768888888888889
d1_Col_10_Row_13	1	B6	12.0969028100609	1.09248554913295
d1_Col_10_Row_14	1	B6	30.5044874800817	0.906148867313916
d1_Col_10_Row_15	1	B6	22.1479826250899	0.985964912280702
d1_Col_10_Row_16	1	B6	32.1320558041565	0.941489361702128
d1_Col_10_Row_17	1	B6	19.9105086799356	1.22727272727273
d1_Col_10_Row_19	1	B6	23.5928014417503	1.18817204301075
d1_Col_10_Row_20	1	B6	15.5774256060096	0.746376811594203
d1_Col_10_Row_21	1	B6	23.5703522954885	0.989071038251366
d1_Col_10_Row_22	1	B6	26.5662595698373	0.575810870423255
d1_Col_10_Row_24	1	B6	34.0417467500186	0.897610921501707
d1_Col_10_Row_25	1	B6	27.3590927056245	0.997619047619048
d1_Col_10_Row_27	1	B6	23.5949703225784	0.648
d1_Col_10_Row_28	1	B6	6.51110846827241	0.869565217391304
d1_Col_10_Row_29	1	B6	37.8381638086936	1.02016129032258
d1_Col_10_Row_30	1	B6	22.0144991112928	0.699530516431925
d1_Col_10_Row_31	1	B6	23.5230176983266	0.745967741935484
d1_Col_10_Row_32	1	B6	16.2786722911157	0.910034602076125
d1_Col_10_Row_33	1	B6	30.5005760037259	0.748
d1_Col_10_Row_34	1	B6	32.1377175539247	0.945945945945946
d1_Col_10_Row_35	1	B6	28.918908396812	1.09090909090909
d1_Col_10_Row_36	1	B6	22.7291319146484	0.657894736842105
d1_Col_10_Row_37	1	B6	23.5151874499154	0.741784037558685
d1_Col_10_Row_38	1	B6	22.0198216038447	0.836820083682008
d1_Col_10_Row_39	1	B6	30.5556408346437	0.866310160427808
d1_Col_10_Row_40	1	B6	22.1189947502739	1.0059880239521
d2_Col_01_Row_1	2	B6	45.2866430215853	0.748702422145329
d2_Col_01_Row_2	2	B6	50.8889419650785	0.875
d2_Col_01_Row_6	2	B6	67.6922203245	1.03320235340595
d2_Col_01_Row_7	2	B6	58.7491087550276	0.755555555555556
d2_Col_01_Row_8	2	B6	48.0741645711748	0.830388692579505
d2_Col_01_Row_9	2	B6	58.9947075691027	0.371428571428571
d2_Col_01_Row_10	2	B6	64.456162168376	0.36996336996337
d2_Col_01_Row_11	2	B6	46.9296751002365	0.947916666666667
d2_Col_01_Row_12	2	B6	49.758814149803	0.815094339622642
d2_Col_01_Row_13	2	B6	64.5342949396759	0.454212454212454
d2_Col_01_Row_14	2	B6	52.5370938345616	0.725490196078431
d2_Col_01_Row_15	2	B6	50.2028564183673	0.888324873096447
d2_Col_01_Row_16	2	B6	64.4016921570169	0.806818181818182
d2_Col_01_Row_18	2	B6	55.2769213002289	0.371794871794872
d2_Col_01_Row_19	2	B6	64.5661886308123	0.575826957260994
d2_Col_01_Row_20	2	B6	50.8185636950318	0.637254901960784
d2_Col_01_Row_21	2	B6	39.4830596919461	0.656765676567657
d2_Col_01_Row_22	2	B6	50.8728879050006	0.886666666666667
d2_Col_01_Row_23	2	B6	48.0741592424968	0.996551724137931
d2_Col_01_Row_24	2	B6	54.6313055665592	0.929245283018868
d2_Col_01_Row_25	2	B6	47.9450525371538	0.677130044843049
d2_Col_01_Row_26	2	B6	33.9349340134752	0.893004115226337
d2_Col_01_Row_27	2	B6	54.8363086168638	0.84453781512605
d2_Col_01_Row_29	2	B6	57.8571024280905	0.778796021496751
d2_Col_01_Row_30	2	B6	40.2775484875608	0.728291316526611
d2_Col_01_Row_31	2	B6	57.6592557981578	0.248038287888646
d2_Col_01_Row_32	2	B6	48.06516948731	0.70981520223152
d2_Col_01_Row_33	2	B6	55.4757937114598	0.578358208955224
d2_Col_01_Row_34	2	B6	55.1169396679344	0.607142857142857
d2_Col_01_Row_36	2	B6	42.8130515168083	1.05590514728576
d2_Col_01_Row_37	2	B6	67.8346248885257	0.998466257668712
d2_Col_01_Row_38	2	B6	60.4246293622765	0.676724137931034
d2_Col_01_Row_39	2	B6	49.9337708668819	0.694444444444444
d2_Col_01_Row_40	2	B6	56.9512204658716	0.655021834061135
d2_Col_02_Row_1	2	B6	65.3905276825493	0.28
d2_Col_02_Row_2	2	B6	64.5574107369219	0.480851063829787
d2_Col_02_Row_3	2	B6	46.371060959628	0.911111111111111
d2_Col_02_Row_4	2	B6	30.5709143028999	0.764548802946593
d2_Col_02_Row_6	2	B6	68.8105488796157	0.920704845814978
d2_Col_02_Row_7	2	B6	56.8520957852395	0.582278481012658
d2_Col_02_Row_8	2	B6	65.3415814128105	0.329192546583851
d2_Col_02_Row_10	2	B6	55.3104972722592	0.783430273797702
d2_Col_02_Row_11	2	B6	67.7967920874219	0.608108108108108
d2_Col_02_Row_12	2	B6	65.5194686883447	0.834061135371179
d2_Col_02_Row_13	2	B6	67.9587870943807	0.406593406593407
d2_Col_02_Row_14	2	B6	67.7504668020357	1.05416666666667
d2_Col_02_Row_15	2	B6	34.1041875948261	0.911016949152542
d2_Col_02_Row_18	2	B6	41.9288576917063	0.853260869565217
d2_Col_02_Row_19	2	B6	55.0927229880319	0.574626865671642
d2_Col_02_Row_20	2	B6	50.8470278726544	0.655555555555556
d2_Col_02_Row_21	2	B6	64.5387598093547	0.496969696969697
d2_Col_02_Row_22	2	B6	45.2391498285463	0.744075829383886
d2_Col_02_Row_23	2	B6	57.6900446017701	0.503020145096515
d2_Col_02_Row_24	2	B6	56.7187169287597	0.684992490881785
d2_Col_02_Row_25	2	B6	60.0114712058581	0.705607476635514
d2_Col_02_Row_26	2	B6	59.2480121025225	0.46031746031746
d2_Col_02_Row_27	2	B6	58.9792581935397	0.827588438308887
d2_Col_02_Row_28	2	B6	59.0407899936822	0.805907172995781
d2_Col_02_Row_29	2	B6	48.1947416006554	0.67741935483871
d2_Col_02_Row_30	2	B6	67.9782422906347	0.426585253984635
d2_Col_02_Row_31	2	B6	58.9270871641703	0.823308270676692
d2_Col_02_Row_33	2	B6	58.9782201776534	1.10843373493976
d2_Col_02_Row_34	2	B6	59.0959260510423	0.497175141242938
d2_Col_02_Row_35	2	B6	58.9782148489755	0.368055555555556
d2_Col_02_Row_36	2	B6	54.8258615046208	0.293577981651376
d2_Col_02_Row_37	2	B6	39.4707607525925	0.987871251441753
d2_Col_02_Row_40	2	B6	66.7641671391068	0.818532818532819
d2_Col_03_Row_2	2	B6	58.9399935488029	0.752066115702479
d2_Col_03_Row_3	2	B6	17.7284062751996	0.761092150170648
d2_Col_03_Row_4	2	B6	67.9704582861736	0.466257668711656
d2_Col_03_Row_5	2	B6	67.8618058575869	0.569343065693431
d2_Col_03_Row_6	2	B6	54.6428823456041	0.490140845070423
d2_Col_03_Row_7	2	B6	48.2304792013605	0.852664576802508
d2_Col_03_Row_8	2	B6	52.4967719992122	0.71608832807571
d2_Col_03_Row_9	2	B6	50.1656785749583	0.660100301984469
d2_Col_03_Row_10	2	B6	72.5618391722986	1.08637873754153
d2_Col_03_Row_11	2	B6	59.0400991967613	0.567474048442907
d2_Col_03_Row_12	2	B6	68.7460996592764	0.557560018467221
d2_Col_03_Row_13	2	B6	56.8944918719655	0.481645678799379
d2_Col_03_Row_14	2	B6	68.7369871141946	0.815331010452962
d2_Col_03_Row_16	2	B6	59.1746228485138	1.31720430107527
d2_Col_03_Row_18	2	B6	57.640884422585	0.366786398467433
d2_Col_03_Row_19	2	B6	47.9225637223372	0.930379746835443
d2_Col_03_Row_21	2	B6	39.6219843761637	0.681274900398406
d2_Col_03_Row_22	2	B6	50.8817905126439	0.452380952380952
d2_Col_03_Row_23	2	B6	50.7887380442814	0.953560371517028
d2_Col_03_Row_24	2	B6	58.9974883959234	1.10071942446043
d2_Col_03_Row_26	2	B6	47.985829493269	0.852
d2_Col_03_Row_27	2	B6	68.788909719741	0.748846153846154
d2_Col_03_Row_28	2	B6	46.40384506887	0.827067669172932
d2_Col_03_Row_29	2	B6	64.4956130800744	0.337552742616034
d2_Col_03_Row_30	2	B6	57.6833151615561	0.617424242424242
d2_Col_03_Row_31	2	B6	59.181631099941	0.856140350877193
d2_Col_03_Row_32	2	B6	50.9243568696206	0.700589767156863
d2_Col_03_Row_33	2	B6	64.4122864995026	0.464831804281346
d2_Col_03_Row_34	2	B6	72.4248258514012	0.434655856477488
d2_Col_03_Row_35	2	B6	45.8826882210134	0.744360902255639
d2_Col_03_Row_36	2	B6	58.8359312688849	1.07329842931937
d2_Col_03_Row_38	2	B6	50.6570071260206	0.959752321981424
d2_Col_03_Row_39	2	B6	64.4690771164185	0.599337748344371
d2_Col_03_Row_40	2	B6	58.9491818428876	0.72972972972973
d2_Col_04_Row_2	2	B6	50.5608534843609	0.907258064516129
d2_Col_04_Row_4	2	B6	23.7020145574097	0.954716981132075
d2_Col_04_Row_5	2	B6	42.768189858396	0.929447852760736
d2_Col_04_Row_6	2	B6	64.5387544806768	0.658536585365854
d2_Col_04_Row_9	2	B6	40.3246792783552	1.21554770318021
d2_Col_04_Row_12	2	B6	59.2250775525949	0.479838709677419
d2_Col_04_Row_13	2	B6	71.1641432288882	0.381294964028777
d2_Col_04_Row_14	2	B6	54.9398745240047	0.859154929577465
d2_Col_04_Row_15	2	B6	50.3349332019428	0.790035587188612
d2_Col_04_Row_17	2	B6	44.4400564887176	0.816860465116279
d2_Col_04_Row_18	2	B6	57.0935333764943	0.959247648902821
d2_Col_04_Row_19	2	B6	56.8515633529146	0.755102040816326
d2_Col_04_Row_20	2	B6	55.3611273758519	0.322033898305085
d2_Col_04_Row_21	2	B6	15.5735860917221	0.96309963099631
d2_Col_04_Row_22	2	B6	59.2324315246918	0.60586319218241
d2_Col_04_Row_23	2	B6	72.7051511558398	0.696369636963696
d2_Col_04_Row_24	2	B6	65.3357098997251	0.5375
d2_Col_04_Row_25	2	B6	34.0705358004533	0.982322062683341
d2_Col_04_Row_26	2	B6	12.1079680507632	0.917933130699088
d2_Col_04_Row_27	2	B6	65.2477330992607	0.709090909090909
d2_Col_04_Row_28	2	B6	50.7371651399076	0.766990291262136
d2_Col_04_Row_29	2	B6	48.2930462437075	0.79296875
d2_Col_04_Row_30	2	B6	49.995394056293	0.5625
d2_Col_04_Row_31	2	B6	23.7418594583691	0.760606060606061
d2_Col_04_Row_33	2	B6	58.7724531351853	0.942249240121581
d2_Col_04_Row_34	2	B6	75.0697638986081	0.791808873720137
d2_Col_04_Row_35	2	B6	65.2963978720439	0.514018691588785
d2_Col_04_Row_36	2	B6	59.1423819330579	0.598070739549839
d2_Col_04_Row_38	2	B6	70.9879996710555	0.93485342019544
d2_Col_04_Row_39	2	B6	50.7953604461411	0.68
d2_Col_04_Row_40	2	B6	38.6739616902785	0.9765625
d2_Col_05_Row_2	2	B6	59.2045762365754	0.626918344129461
d2_Col_05_Row_3	2	B6	48.140526198353	0.538681948424069
d2_Col_05_Row_4	2	B6	50.5113098795702	0.966360856269113
d2_Col_05_Row_6	2	B6	39.4803961052674	1.18394648829431
d2_Col_05_Row_7	2	B6	56.728520433518	0.682242990654206
d2_Col_05_Row_8	2	B6	50.8899114037511	0.577358490566038
d2_Col_05_Row_9	2	B6	54.4325445609016	0.745762711864407
d2_Col_05_Row_10	2	B6	12.8190336419221	1.02040816326531
d2_Col_05_Row_11	2	B6	33.8358443232939	0.651408450704225
d2_Col_05_Row_12	2	B6	58.9782095202976	0.745
d2_Col_05_Row_15	2	B6	52.5102900333052	0.65989847715736
d2_Col_05_Row_16	2	B6	50.0031707401301	0.507462686567164
d2_Col_05_Row_18	2	B6	67.7191961298837	0.510204081632653
d2_Col_05_Row_19	2	B6	72.2912629078151	1.07766990291262
d2_Col_05_Row_20	2	B6	64.4892264287711	0.797566535695752
d2_Col_05_Row_21	2	B6	58.9782041916196	0.698591549295775
d2_Col_05_Row_22	2	B6	57.6746699897437	0.300675675675676
d2_Col_05_Row_24	2	B6	54.9547809263435	0.877637130801688
d2_Col_05_Row_25	2	B6	34.3796133812085	0.914396887159533
d2_Col_05_Row_26	2	B6	50.8571887905407	1.2807881773399
d2_Col_05_Row_27	2	B6	64.407920763112	0.395348837209302
d2_Col_05_Row_29	2	B6	67.8859679880706	0.590909090909091
d2_Col_05_Row_30	2	B6	50.8591923645921	0.989690721649485
d2_Col_05_Row_31	2	B6	40.2911701164785	0.787769784172662
d2_Col_05_Row_32	2	B6	67.6038917180781	1.06666666666667
d2_Col_05_Row_33	2	B6	65.4339726530571	0.667721518987342
d2_Col_05_Row_34	2	B6	60.8722344374163	0.781501190451965
d2_Col_05_Row_35	2	B6	59.0739757756506	0.822966507177033
d2_Col_05_Row_36	2	B6	67.8853301791759	0.911184210526316
d2_Col_05_Row_37	2	B6	43.602728208092	1.02456140350877
d2_Col_05_Row_38	2	B6	30.4997006623917	0.726136363636364
d2_Col_05_Row_39	2	B6	54.8194853542575	0.470198675496689
d2_Col_05_Row_40	2	B6	24.5456825415293	1.11075949367089
d2_Col_06_Row_2	2	B6	54.7070190056445	0.659090909090909
d2_Col_06_Row_3	2	B6	54.8874341593937	0.92436974789916
d2_Col_06_Row_4	2	B6	65.5384210708441	0.246710526315789
d2_Col_06_Row_5	2	B6	64.6346607264594	0.471910112359551
d2_Col_06_Row_6	2	B6	55.2109244178979	0.711805555555556
d2_Col_06_Row_7	2	B6	69.6518765449793	0.490909090909091
d2_Col_06_Row_8	2	B6	54.7274589642217	0.87
d2_Col_06_Row_9	2	B6	51.7125323927051	0.477319411160561
d2_Col_06_Row_10	2	B6	50.802488938107	0.745967741935484
d2_Col_06_Row_11	2	B6	67.5602776564475	0.970414201183432
d2_Col_06_Row_12	2	B6	52.552765596095	0.592452830188679
d2_Col_06_Row_14	2	B6	56.8443784704587	0.41990231990232
d2_Col_06_Row_15	2	B6	58.7512179894514	0.814502636843062
d2_Col_06_Row_16	2	B6	60.9703959621056	0.780346820809249
d2_Col_06_Row_17	2	B6	56.8680033166	0.417085427135678
d2_Col_06_Row_19	2	B6	56.8642015412465	0.545064377682403
d2_Col_06_Row_20	2	B6	59.2246837389959	0.703252032520325
d2_Col_06_Row_21	2	B6	65.6627405498646	1.23664122137405
d2_Col_06_Row_22	2	B6	44.4463245718319	0.506493506493506
d2_Col_06_Row_23	2	B6	48.1528991344602	0.743682310469314
d2_Col_06_Row_24	2	B6	66.7168719816541	0.733870967741935
d2_Col_06_Row_25	2	B6	64.7120985712119	0.373376623376623
d2_Col_06_Row_26	2	B6	51.6623203328505	0.783673469387755
d2_Col_06_Row_27	2	B6	42.2533478363709	1.14126394052045
d2_Col_06_Row_28	2	B6	47.7490669067532	0.739622641509434
d2_Col_06_Row_29	2	B6	71.0064222367753	0.391873104145602
d2_Col_06_Row_30	2	B6	67.6523287538994	0.475206611570248
d2_Col_06_Row_31	2	B6	57.9207108547356	0.767716535433071
d2_Col_06_Row_32	2	B6	50.0653578139188	0.526515151515151
d2_Col_06_Row_33	2	B6	46.3479969095841	0.94238683127572
d2_Col_06_Row_34	2	B6	57.7219132097987	0.508771929824561
d2_Col_06_Row_35	2	B6	51.6799509919668	0.649655469422911
d2_Col_06_Row_36	2	B6	58.9781988629417	0.44336569579288
d2_Col_06_Row_37	2	B6	59.2390084937452	0.479166666666667
d2_Col_06_Row_38	2	B6	65.3834541077616	0.495016611295681
d2_Col_06_Row_39	2	B6	48.0741539138189	0.522648083623693
d2_Col_06_Row_40	2	B6	56.6685377317071	0.893877551020408
d2_Col_07_Row_1	2	B6	58.8667614180512	1.00637396321673
d2_Col_07_Row_2	2	B6	67.6013132165917	0.963481174990321
d2_Col_07_Row_3	2	B6	59.1426938847519	0.555555555555556
d2_Col_07_Row_4	2	B6	67.878464745655	0.322097378277154
d2_Col_07_Row_5	2	B6	41.1454108529054	0.921348314606742
d2_Col_07_Row_6	2	B6	65.5933308098533	0.280155642023346
d2_Col_07_Row_7	2	B6	56.6800472453242	0.601423487544484
d2_Col_07_Row_8	2	B6	58.9263878436089	0.547794117647059
d2_Col_07_Row_9	2	B6	73.4860922153482	0.946969696969697
d2_Col_07_Row_10	2	B6	60.0283350236845	0.912280701754386
d2_Col_07_Row_12	2	B6	67.8470683793953	0.554655870445344
d2_Col_07_Row_13	2	B6	49.8917333523277	0.857157137145142
d2_Col_07_Row_14	2	B6	34.0756820980778	0.87623127991354
d2_Col_07_Row_15	2	B6	50.8766659578035	0.67381974248927
d2_Col_07_Row_16	2	B6	51.6956326352488	0.761261261261261
d2_Col_07_Row_17	2	B6	54.645214050745	0.768488745980707
d2_Col_07_Row_18	2	B6	64.2777544329698	0.418439716312057
d2_Col_07_Row_19	2	B6	65.3357045710472	0.534591194968553
d2_Col_07_Row_20	2	B6	50.110144598298	0.716599190283401
d2_Col_07_Row_21	2	B6	59.0272283177607	0.917391304347826
d2_Col_07_Row_22	2	B6	64.4799111385613	0.331184327364215
d2_Col_07_Row_23	2	B6	23.6030273026728	1.36138613861386
d2_Col_07_Row_24	2	B6	48.3218295170343	0.543650793650794
d2_Col_07_Row_25	2	B6	57.6537846655927	0.778559008911106
d2_Col_07_Row_26	2	B6	64.3470843815924	0.525735294117647
d2_Col_07_Row_27	2	B6	59.2663206138353	0.794117647058823
d2_Col_07_Row_29	2	B6	67.7614768820097	1.29208900592931
d2_Col_07_Row_32	2	B6	67.8891432517363	0.523809523809524
d2_Col_07_Row_33	2	B6	70.7013076872052	0.819852941176471
d2_Col_07_Row_34	2	B6	47.7852129723034	0.592872631015742
d2_Col_07_Row_35	2	B6	57.9263998252969	0.441988950276243
d2_Col_07_Row_36	2	B6	48.2022759419938	0.693467336683417
d2_Col_07_Row_37	2	B6	58.7681650916319	0.845360824742268
d2_Col_07_Row_38	2	B6	51.6802729190327	0.947150110848888
d2_Col_07_Row_39	2	B6	59.1275026503918	0.754901960784314
d2_Col_07_Row_40	2	B6	57.8626678082271	1.04090909090909
d2_Col_08_Row_1	2	B6	59.2723357136994	0.944700460829493
d2_Col_08_Row_2	2	B6	67.6926004837034	0.772222222222222
d2_Col_08_Row_3	2	B6	64.5387491519988	0.632258064516129
d2_Col_08_Row_4	2	B6	65.3356992423692	0.346303501945525
d2_Col_08_Row_5	2	B6	54.9472680079047	0.506224066390041
d2_Col_08_Row_6	2	B6	72.7789201224769	1.09465020576132
d2_Col_08_Row_7	2	B6	48.4487797123211	0.937984496124031
d2_Col_08_Row_8	2	B6	65.4873373428216	0.554054054054054
d2_Col_08_Row_9	2	B6	65.531705867664	0.515873015873016
d2_Col_08_Row_10	2	B6	60.0521320263336	0.844155844155844
d2_Col_08_Row_11	2	B6	65.312878135488	0.58319211034223
d2_Col_08_Row_12	2	B6	65.3356939136913	0.963350785340314
d2_Col_08_Row_14	2	B6	34.0753610868473	0.874509803921569
d2_Col_08_Row_15	2	B6	56.9192522927667	0.876771255060729
d2_Col_08_Row_16	2	B6	64.4737000829476	0.902654867256637
d2_Col_08_Row_18	2	B6	56.2477694866409	1
d2_Col_08_Row_19	2	B6	56.7537719274028	0.729885057471264
d2_Col_08_Row_20	2	B6	45.2600815090181	1.25773195876289
d2_Col_08_Row_21	2	B6	72.6025758616103	0.981707317073171
d2_Col_08_Row_22	2	B6	50.7922002377971	0.714754098360656
d2_Col_08_Row_24	2	B6	44.2427299757252	1.25174825174825
d2_Col_08_Row_25	2	B6	55.4003878922604	0.473429951690821
d2_Col_08_Row_26	2	B6	64.3844988066663	0.9
d2_Col_08_Row_27	2	B6	71.2200239117698	0.894941634241245
d2_Col_08_Row_28	2	B6	58.7355034123525	0.760765550239234
d2_Col_08_Row_29	2	B6	47.8852715526512	0.883333333333333
d2_Col_08_Row_32	2	B6	48.2356938452436	0.551111111111111
d2_Col_08_Row_33	2	B6	50.3055060316168	0.792253521126761
d2_Col_08_Row_34	2	B6	30.5310117701762	0.888888888888889
d2_Col_08_Row_37	2	B6	64.5086638565678	0.921933085501859
d2_Col_08_Row_39	2	B6	57.6942941506752	0.792387543252595
d2_Col_08_Row_40	2	B6	51.7151925397329	0.558659217877095
d2_Col_09_Row_1	2	B6	59.3428617778937	0.601769911504425
d2_Col_09_Row_2	2	B6	69.5530751349874	0.760180995475113
d2_Col_09_Row_4	2	B6	59.0383603499313	0.660130718954248
d2_Col_09_Row_6	2	B6	50.0473388234733	0.622881355932203
d2_Col_09_Row_7	2	B6	58.7549435656086	1.04152249134948
d2_Col_09_Row_9	2	B6	30.5979508225417	0.894067796610169
d2_Col_09_Row_10	2	B6	46.2850339237006	0.762430939226519
d2_Col_09_Row_11	2	B6	41.9318469870832	0.761904761904762
d2_Col_09_Row_13	2	B6	50.0589298101444	0.666666666666667
d2_Col_09_Row_14	2	B6	74.4226477855736	1.03225806451613
d2_Col_09_Row_15	2	B6	59.2919901313022	0.394736842105263
d2_Col_09_Row_17	2	B6	33.7988948888203	0.889952153110048
d2_Col_09_Row_18	2	B6	65.3685762278807	0.60077519379845
d2_Col_09_Row_19	2	B6	60.0779487467415	0.52803738317757
d2_Col_09_Row_20	2	B6	45.2270944136459	0.660919540229885
d2_Col_09_Row_21	2	B6	48.074148585141	0.902061855670103
d2_Col_09_Row_22	2	B6	48.0741432564631	0.858638743455497
d2_Col_09_Row_23	2	B6	67.9908650565654	0.833333333333333
d2_Col_09_Row_24	2	B6	50.3794302269012	1.07207207207207
d2_Col_09_Row_25	2	B6	58.5167332603684	0.367441860465116
d2_Col_09_Row_26	2	B6	72.6608315806261	0.413533834586466
d2_Col_09_Row_28	2	B6	34.0576073961688	0.950757575757576
d2_Col_09_Row_30	2	B6	48.0741379277852	0.604166666666667
d2_Col_09_Row_31	2	B6	54.8030085894178	0.854922279792746
d2_Col_09_Row_32	2	B6	67.836608917912	0.90234375
d2_Col_09_Row_33	2	B6	64.4332538085192	0.8875
d2_Col_09_Row_34	2	B6	58.5231447299555	0.669683257918552
d2_Col_09_Row_35	2	B6	72.5288786812438	0.627659574468085
d2_Col_09_Row_36	2	B6	64.306934636445	0.41970802919708
d2_Col_09_Row_37	2	B6	59.0463295009165	0.709803921568627
d2_Col_09_Row_38	2	B6	50.6280889345316	1.24675324675325
d2_Col_09_Row_39	2	B6	50.5608481556829	1.14624505928854
d2_Col_09_Row_40	2	B6	55.4800765437924	0.954545454545455
d2_Col_10_Row_1	2	B6	48.179323698192	0.649193548387097
d2_Col_10_Row_2	2	B6	40.0792822819093	1.13689707149009
d2_Col_10_Row_3	2	B6	56.8900393444994	0.343173431734317
d2_Col_10_Row_4	2	B6	59.0213674654294	0.841666666666667
d2_Col_10_Row_5	2	B6	67.8177914381996	1.02212389380531
d2_Col_10_Row_6	2	B6	71.2731277993283	0.736654804270463
d2_Col_10_Row_7	2	B6	59.1063778468503	0.703703703703704
d2_Col_10_Row_8	2	B6	50.9226183619588	1.0093896713615
d2_Col_10_Row_9	2	B6	50.9235822308594	0.798850574712644
d2_Col_10_Row_10	2	B6	46.1002625379983	0.946745562130177
d2_Col_10_Row_11	2	B6	50.0707155553478	0.857894736842105
d2_Col_10_Row_12	2	B6	34.2902207977775	0.79398675784218
d2_Col_10_Row_13	2	B6	50.545978078962	0.958904109589041
d2_Col_10_Row_14	2	B6	58.9781935342638	0.547244094488189
d2_Col_10_Row_15	2	B6	59.1527391500522	0.357142857142857
d2_Col_10_Row_16	2	B6	64.4437743847226	0.79746835443038
d2_Col_10_Row_17	2	B6	59.1438125369453	0.821862348178138
d2_Col_10_Row_18	2	B6	59.0411320366639	0.892988929889299
d2_Col_10_Row_19	2	B6	57.8363600799122	0.993788819875776
d2_Col_10_Row_20	2	B6	32.9658409886066	0.777777777777778
d2_Col_10_Row_22	2	B6	64.2990780428135	0.862012723178008
d2_Col_10_Row_23	2	B6	39.4704010352601	0.864978902953586
d2_Col_10_Row_24	2	B6	58.8503186644322	1.140625
d2_Col_10_Row_25	2	B6	57.6677717065513	1.07903780068729
d2_Col_10_Row_26	2	B6	24.7027714861927	0.982142857142857
d2_Col_10_Row_27	2	B6	36.4142837280637	1.0184331797235
d2_Col_10_Row_28	2	B6	59.0192352254846	0.476868327402135
d2_Col_10_Row_29	2	B6	65.3081639692795	0.868852459016393
d2_Col_10_Row_30	2	B6	56.7665644161507	0.655797101449275
d2_Col_10_Row_31	2	B6	50.7116331912795	0.67741935483871
d2_Col_10_Row_33	2	B6	50.6910776237826	0.645614035087719
d2_Col_10_Row_34	2	B6	59.2050434318342	0.57396449704142
d2_Col_10_Row_35	2	B6	64.4345896285437	0.580357142857143
d2_Col_10_Row_36	2	B6	60.1168824812411	0.646341463414634
d2_Col_10_Row_37	2	B6	55.1523776911356	0.376106194690265
d2_Col_10_Row_38	2	B6	72.5137402576772	0.650717703349282
d2_Col_10_Row_39	2	B6	66.7729013592127	0.658227848101266
d2_Col_10_Row_40	2	B6	67.672593455281	0.51207729468599
d3_Col_01_Row_2	3	B6	84.2181640568039	0.758503401360544
d3_Col_01_Row_3	3	B6	79.7242797793637	0.363636363636364
d3_Col_01_Row_4	3	B6	75.1150798181816	0.862068965517241
d3_Col_01_Row_7	3	B6	98.6630152797376	0.913183279742765
d3_Col_01_Row_9	3	B6	64.5135264945747	0.734208432776452
d3_Col_01_Row_12	3	B6	87.1830094523258	1.03986447520185
d3_Col_01_Row_13	3	B6	94.6530402771828	0.822695035460993
d3_Col_01_Row_14	3	B6	68.8614144033287	1.23584905660377
d3_Col_01_Row_15	3	B6	66.4673270595196	0.967391304347826
d3_Col_01_Row_18	3	B6	97.2338959823077	1.08945686900958
d3_Col_01_Row_19	3	B6	97.2012818964192	0.838383838383838
d3_Col_01_Row_20	3	B6	72.559600071243	0.938271604938272
d3_Col_01_Row_22	3	B6	68.7656552665935	1.10416666666667
d3_Col_01_Row_24	3	B6	50.074266783497	0.768518518518518
d3_Col_01_Row_25	3	B6	94.4283551186294	1.06
d3_Col_01_Row_26	3	B6	58.9896718912178	0.860869565217391
d3_Col_01_Row_27	3	B6	96.9018553403655	0.969465648854962
d3_Col_01_Row_28	3	B6	83.4925060073278	1.06804733727811
d3_Col_01_Row_30	3	B6	96.969167815668	1.0078431372549
d3_Col_01_Row_32	3	B6	42.4278175432803	0.773755656108597
d3_Col_01_Row_35	3	B6	78.1427667644721	0.324590163934426
d3_Col_01_Row_36	3	B6	35.9350205689526	1.04
d3_Col_01_Row_37	3	B6	97.0238944972207	0.944767441860465
d3_Col_01_Row_38	3	B6	82.7725590455745	0.859918436441982
d3_Col_02_Row_1	3	B6	98.0175850236556	0.873333333333333
d3_Col_02_Row_2	3	B6	92.2998157261746	0.270462633451957
d3_Col_02_Row_3	3	B6	94.1922614110137	1.01898734177215
d3_Col_02_Row_4	3	B6	84.2314289976761	0.715206705550053
d3_Col_02_Row_5	3	B6	90.8420063457539	0.242138364779874
d3_Col_02_Row_6	3	B6	87.1599181563279	1.09923664122137
d3_Col_02_Row_10	3	B6	83.5011139180201	0.144859813084112
d3_Col_02_Row_12	3	B6	77.4119563747227	0.257496391778231
d3_Col_02_Row_13	3	B6	97.312745746627	0.832684824902724
d3_Col_02_Row_14	3	B6	83.4835881158066	0.16360646599777
d3_Col_02_Row_15	3	B6	90.0979445361012	0.671875
d3_Col_02_Row_18	3	B6	86.4318637062035	0.208904109589041
d3_Col_02_Row_19	3	B6	72.7754826447891	0.856402705061082
d3_Col_02_Row_22	3	B6	67.7238263252188	0.719512195121951
d3_Col_02_Row_23	3	B6	72.6658795239675	1.00666666666667
d3_Col_02_Row_26	3	B6	93.0182684232704	0.879120879120879
d3_Col_02_Row_27	3	B6	36.2269425147547	0.658767772511848
d3_Col_02_Row_30	3	B6	78.1402391126975	0.43360433604336
d3_Col_02_Row_31	3	B6	59.0894041570094	0.48502994011976
d3_Col_02_Row_34	3	B6	62.0245586582113	0.737142857142857
d3_Col_02_Row_35	3	B6	60.0215565346826	1.03135888501742
d3_Col_02_Row_36	3	B6	72.7555997089115	0.461267605633803
d3_Col_02_Row_37	3	B6	61.7065717438671	1.00675675675676
d3_Col_02_Row_38	3	B6	33.7651553165593	0.875
d3_Col_03_Row_1	3	B6	73.5615499887981	0.491379310344828
d3_Col_03_Row_3	3	B6	31.328863439226	0.807881773399015
d3_Col_03_Row_5	3	B6	39.4265556079536	0.921348314606742
d3_Col_03_Row_6	3	B6	87.9106388157438	0.34006734006734
d3_Col_03_Row_8	3	B6	78.1484912545154	0.515358361774744
d3_Col_03_Row_9	3	B6	75.8910265790696	0.320721761940628
d3_Col_03_Row_10	3	B6	96.843602835403	0.986013986013986
d3_Col_03_Row_12	3	B6	97.4064031933099	0.923875432525952
d3_Col_03_Row_13	3	B6	87.9062946201044	0.754464285714286
d3_Col_03_Row_14	3	B6	87.2310916889681	0.85
d3_Col_03_Row_15	3	B6	74.323579645907	0.675067255469266
d3_Col_03_Row_18	3	B6	96.5858143148774	0.309178743961353
d3_Col_03_Row_19	3	B6	89.7631159569213	0.9375
d3_Col_03_Row_21	3	B6	56.6987993041164	0.959183673469388
d3_Col_03_Row_22	3	B6	96.7646284068554	0.25
d3_Col_03_Row_23	3	B6	89.3619428233628	1.02702702702703
d3_Col_03_Row_24	3	B6	92.2902315824183	1.07364026179192
d3_Col_03_Row_25	3	B6	79.6751672503195	1.17982456140351
d3_Col_03_Row_26	3	B6	75.8923109962718	1.00380228136882
d3_Col_03_Row_28	3	B6	90.8310866240291	1.03191489361702
d3_Col_03_Row_30	3	B6	87.9007817651861	0.951557093425606
d3_Col_03_Row_33	3	B6	72.7162164757409	0.315789473684211
d3_Col_03_Row_35	3	B6	97.3351377867194	0.736842105263158
d3_Col_03_Row_36	3	B6	84.2016957881582	0.194594594594595
d3_Col_03_Row_37	3	B6	98.30288998834	1.15
d3_Col_03_Row_38	3	B6	34.5713032880642	0.931707317073171
d3_Col_04_Row_1	3	B6	78.1802632864641	1.02325581395349
d3_Col_04_Row_3	3	B6	98.0877967508601	0.658119658119658
d3_Col_04_Row_4	3	B6	89.3956622245609	0.537878787878788
d3_Col_04_Row_6	3	B6	97.8357604047141	1.28571428571429
d3_Col_04_Row_8	3	B6	90.84013493626	0.706989247311828
d3_Col_04_Row_9	3	B6	97.7092741653591	0.957172779226544
d3_Col_04_Row_10	3	B6	72.249182755463	1.03154574132492
d3_Col_04_Row_13	3	B6	84.3867801859105	0.967136150234742
d3_Col_04_Row_14	3	B6	71.0342206545418	0.324324324324324
d3_Col_04_Row_16	3	B6	95.2259833783388	1.13953488372093
d3_Col_04_Row_20	3	B6	88.65688056675	0.974789915966387
d3_Col_04_Row_23	3	B6	97.8893254622435	1.19811320754717
d3_Col_04_Row_25	3	B6	40.4705389021492	1.15304489996836
d3_Col_04_Row_26	3	B6	97.2833813283235	0.856666666666667
d3_Col_04_Row_27	3	B6	94.9394133999446	0.36283185840708
d3_Col_04_Row_28	3	B6	94.4810565234505	0.832699619771863
d3_Col_04_Row_29	3	B6	97.4525326512805	0.824175824175824
d3_Col_04_Row_30	3	B6	97.3153967385812	0.869822485207101
d3_Col_04_Row_31	3	B6	73.5309536963483	0.891891891891892
d3_Col_04_Row_36	3	B6	78.5833070857579	0.756521739130435
d3_Col_04_Row_37	3	B6	84.9618263631515	0.973684210526316
d3_Col_05_Row_1	3	B6	85.7389085052344	0.292857142857143
d3_Col_05_Row_2	3	B6	81.2430882861277	0.764976958525346
d3_Col_05_Row_3	3	B6	77.280619234733	0.832278481012658
d3_Col_05_Row_5	3	B6	84.272015913273	0.497005988023952
d3_Col_05_Row_6	3	B6	89.3939918487343	0.963982252977451
d3_Col_05_Row_7	3	B6	50.257726156068	1.38356164383562
d3_Col_05_Row_8	3	B6	97.4125023982356	0.524193548387097
d3_Col_05_Row_9	3	B6	50.564214230684	1.18303571428571
d3_Col_05_Row_11	3	B6	96.9545047895527	0.767932489451477
d3_Col_05_Row_13	3	B6	71.1295381047249	0.622641509433962
d3_Col_05_Row_14	3	B6	22.2318257817517	0.896774193548387
d3_Col_05_Row_16	3	B6	72.2484932578571	0.775280898876405
d3_Col_05_Row_17	3	B6	98.0674087519544	0.952727272727273
d3_Col_05_Row_20	3	B6	67.9528438752171	0.707317073170732
d3_Col_05_Row_22	3	B6	84.2574146933041	1.39269406392694
d3_Col_05_Row_23	3	B6	99.2083807951481	0.764705882352941
d3_Col_05_Row_24	3	B6	38.0070663546491	0.768041237113402
d3_Col_05_Row_25	3	B6	81.2219964040831	1.06024096385542
d3_Col_05_Row_26	3	B6	97.4830861033428	0.822314049586777
d3_Col_05_Row_28	3	B6	72.7963457059872	0.441353633086701
d3_Col_05_Row_29	3	B6	97.6642416191225	0.934108527131783
d3_Col_05_Row_30	3	B6	92.3006462833929	0.907444005270092
d3_Col_05_Row_31	3	B6	96.7132877655968	0.912442396313364
d3_Col_05_Row_32	3	B6	71.1237005500326	1.08
d3_Col_05_Row_35	3	B6	90.8840810007224	1.09920634920635
d3_Col_05_Row_36	3	B6	79.6773913675011	0.763212316176471
d3_Col_05_Row_37	3	B6	79.7139934027582	0.633204633204633
d3_Col_05_Row_38	3	B6	82.753012248787	1.12186106372153
d3_Col_05_Row_39	3	B6	82.0005412980546	0.531835205992509
d3_Col_05_Row_40	3	B6	72.4843772693852	0.974747474747475
d3_Col_06_Row_1	3	B6	58.821363551848	1.30275229357798
d3_Col_06_Row_4	3	B6	79.8614706141711	0.725581395348837
d3_Col_06_Row_6	3	B6	96.8439726971204	0.796923076923077
d3_Col_06_Row_7	3	B6	85.0271933048508	0.950980392156863
d3_Col_06_Row_8	3	B6	96.7355891311559	0.228295819935691
d3_Col_06_Row_9	3	B6	35.3915114171694	1.14928064968258
d3_Col_06_Row_11	3	B6	72.6336105113807	0.55956678700361
d3_Col_06_Row_12	3	B6	89.3808297766559	1.03112840466926
d3_Col_06_Row_13	3	B6	82.7210392656665	0.401929260450161
d3_Col_06_Row_14	3	B6	72.5862331440138	1.05652173913043
d3_Col_06_Row_16	3	B6	93.0278789132918	0.209895524266782
d3_Col_06_Row_17	3	B6	96.3743531134897	0.54320987654321
d3_Col_06_Row_18	3	B6	86.4465043168277	0.306122448979592
d3_Col_06_Row_19	3	B6	97.6903222003295	0.962441314553991
d3_Col_06_Row_23	3	B6	90.2380897512841	0.258064516129032
d3_Col_06_Row_25	3	B6	90.8510475121535	0.922779922779923
d3_Col_06_Row_26	3	B6	84.2315097565501	1.14657980456026
d3_Col_06_Row_28	3	B6	92.7856914622792	0.220947370154464
d3_Col_06_Row_29	3	B6	71.1135884029475	0.933333333333333
d3_Col_06_Row_31	3	B6	97.2594286346473	0.262962962962963
d3_Col_06_Row_32	3	B6	78.9807597514297	0.206349206349206
d3_Col_06_Row_33	3	B6	82.2625844106995	1.18857142857143
d3_Col_06_Row_34	3	B6	71.1735177347463	0.937062937062937
d3_Col_06_Row_36	3	B6	98.2771755724263	0.885416666666667
d3_Col_06_Row_37	3	B6	87.94790861489	1.19140625
d3_Col_06_Row_39	3	B6	81.207201407144	1.10555555555556
d3_Col_06_Row_40	3	B6	97.3566226256665	1.11371237458194
d3_Col_07_Row_1	3	B6	47.5498564237896	1.21076233183856
d3_Col_07_Row_2	3	B6	97.1201655951452	1.19895287958115
d3_Col_07_Row_4	3	B6	96.7427823152017	0.864628820960699
d3_Col_07_Row_5	3	B6	34.0644362236716	0.740384615384615
d3_Col_07_Row_6	3	B6	90.1187233440245	0.725563909774436
d3_Col_07_Row_7	3	B6	67.6888891563785	0.680851063829787
d3_Col_07_Row_8	3	B6	42.5209678954612	1.10362694300518
d3_Col_07_Row_9	3	B6	91.5848987789041	0.547058823529412
d3_Col_07_Row_10	3	B6	87.198802373959	0.663212435233161
d3_Col_07_Row_11	3	B6	97.7908030173679	0.786561264822134
d3_Col_07_Row_12	3	B6	91.6094383074537	1.04624277456647
d3_Col_07_Row_14	3	B6	87.8723847534938	0.196808510638298
d3_Col_07_Row_15	3	B6	78.9297067137475	1.2906976744186
d3_Col_07_Row_17	3	B6	75.8326994290284	1.37778617763254
d3_Col_07_Row_19	3	B6	47.8033000405427	1.25274725274725
d3_Col_07_Row_20	3	B6	81.9489488811863	0.164383561643836
d3_Col_07_Row_21	3	B6	78.1555500332758	0.476470588235294
d3_Col_07_Row_22	3	B6	60.0828339326608	1.03371308528259
d3_Col_07_Row_24	3	B6	45.9081580096129	0.963855421686747
d3_Col_07_Row_26	3	B6	58.9033990650414	1.03030862855901
d3_Col_07_Row_27	3	B6	70.9708480477476	1.09623430962343
d3_Col_07_Row_28	3	B6	67.7909319053829	0.5
d3_Col_07_Row_29	3	B6	84.2259079272377	0.895238095238095
d3_Col_07_Row_30	3	B6	22.1688932280922	0.784468977166471
d3_Col_07_Row_32	3	B6	68.0144044118262	0.51985559566787
d3_Col_07_Row_33	3	B6	63.3003197040873	1.36410256410256
d3_Col_07_Row_35	3	B6	82.0631861495642	1.2018779342723
d3_Col_07_Row_36	3	B6	81.1909389311544	1.1858407079646
d3_Col_07_Row_39	3	B6	96.6264368259507	1
d3_Col_08_Row_1	3	B6	23.7234725440302	0.949458483754513
d3_Col_08_Row_3	3	B6	93.7485296159894	0.221889554224884
d3_Col_08_Row_7	3	B6	96.6820481882752	1.06535947712418
d3_Col_08_Row_8	3	B6	79.788155080267	1.06914300664301
d3_Col_08_Row_9	3	B6	97.2139000248268	0.248466257668712
d3_Col_08_Row_10	3	B6	67.8745355525637	1.27575757575758
d3_Col_08_Row_14	3	B6	97.7390321420447	0.689814814814815
d3_Col_08_Row_16	3	B6	96.9900573004732	0.668571428571429
d3_Col_08_Row_17	3	B6	80.4372647108035	0.294738148423927
d3_Col_08_Row_18	3	B6	80.4481980347318	1.28169014084507
d3_Col_08_Row_19	3	B6	17.0147641045051	1.16117216117216
d3_Col_08_Row_20	3	B6	72.9972109481497	0.877702889216047
d3_Col_08_Row_21	3	B6	50.560842827005	1.09859154929577
d3_Col_08_Row_22	3	B6	67.8203519886049	1.22648083623693
d3_Col_08_Row_23	3	B6	90.0973816199876	0.247422680412371
d3_Col_08_Row_26	3	B6	71.1273165119347	0.927586206896552
d3_Col_08_Row_27	3	B6	97.715258554607	0.934640522875817
d3_Col_08_Row_28	3	B6	93.9425980955587	1.25078369905956
d3_Col_08_Row_31	3	B6	93.6228063532941	0.244224422442244
d3_Col_08_Row_33	3	B6	95.1594120863758	0.85981308411215
d3_Col_08_Row_34	3	B6	96.8812795030899	0.359861591695502
d3_Col_08_Row_35	3	B6	95.11866389552	1.06087277390631
d3_Col_08_Row_38	3	B6	82.0059144739403	0.437299035369775
d3_Col_08_Row_39	3	B6	93.7203626198787	0.820381231671554
d3_Col_08_Row_40	3	B6	85.6805435077389	1.01094890510949
d3_Col_09_Row_1	3	B6	42.7427582356791	1.0135593220339
d3_Col_09_Row_4	3	B6	93.7731666717604	0.812297734627832
d3_Col_09_Row_7	3	B6	85.6854224184725	0.258169934640523
d3_Col_09_Row_9	3	B6	78.3411600061917	1.13503649635036
d3_Col_09_Row_10	3	B6	74.3265800402643	0.6
d3_Col_09_Row_11	3	B6	81.958835856316	0.692015209125475
d3_Col_09_Row_13	3	B6	90.1318022394099	0.463722397476341
d3_Col_09_Row_15	3	B6	96.5997057091156	0.533333333333333
d3_Col_09_Row_17	3	B6	67.9602012200467	0.670454545454545
d3_Col_09_Row_18	3	B6	90.7090980840643	0.315384615384615
d3_Col_09_Row_22	3	B6	90.8608260519118	0.839080459770115
d3_Col_09_Row_23	3	B6	97.7137826138168	1.01554404145078
d3_Col_09_Row_24	3	B6	83.5042235374337	0.798353909465021
d3_Col_09_Row_25	3	B6	36.9830399661691	0.976811594202899
d3_Col_09_Row_26	3	B6	71.9742374374781	1.14935064935065
d3_Col_09_Row_28	3	B6	98.5999230829611	0.0698412698412698
d3_Col_09_Row_30	3	B6	80.4177632456282	0.862453531598513
d3_Col_09_Row_31	3	B6	78.9461205146239	0.762626262626263
d3_Col_09_Row_32	3	B6	33.9786768185009	0.893238434163701
d3_Col_09_Row_33	3	B6	91.6599989929165	0.935975609756098
d3_Col_09_Row_35	3	B6	97.7133679961105	0.574324324324324
d3_Col_09_Row_37	3	B6	86.6796824954447	0.155234657039711
d3_Col_09_Row_38	3	B6	87.9445185636199	0.860182370820669
d3_Col_09_Row_39	3	B6	89.3543169921217	0.814241486068111
d3_Col_10_Row_2	3	B6	75.0804452980842	1.0042735042735
d3_Col_10_Row_3	3	B6	65.3750020862028	0.390243902439024
d3_Col_10_Row_4	3	B6	75.1568656928764	1.08256880733945
d3_Col_10_Row_5	3	B6	85.682545019084	0.944206008583691
d3_Col_10_Row_6	3	B6	97.6742192930669	0.473349699945445
d3_Col_10_Row_8	3	B6	91.7423761093388	0.671480144404332
d3_Col_10_Row_9	3	B6	84.2943261487949	0.803921568627451
d3_Col_10_Row_12	3	B6	78.1885257238983	0.777777777777778
d3_Col_10_Row_14	3	B6	81.2619888707283	0.552631578947368
d3_Col_10_Row_15	3	B6	91.539351525498	0.830346407317779
d3_Col_10_Row_17	3	B6	58.8660655268293	0.903846153846154
d3_Col_10_Row_18	3	B6	97.5445903391835	0.808080808080808
d3_Col_10_Row_20	3	B6	81.9447216419884	0.974789915966387
d3_Col_10_Row_21	3	B6	75.8818907499618	1.10666666666667
d3_Col_10_Row_23	3	B6	95.1856559105449	0.314685314685315
d3_Col_10_Row_25	3	B6	97.2194805444069	1.07407407407407
d3_Col_10_Row_26	3	B6	97.3989191048997	1.21785714285714
d3_Col_10_Row_28	3	B6	80.4356133857235	0.993103448275862
d3_Col_10_Row_29	3	B6	90.2314353991905	0.176470588235294
d3_Col_10_Row_30	3	B6	91.5874769471713	0.976377952755906
d3_Col_10_Row_31	3	B6	82.7139226890916	0.59622641509434
d3_Col_10_Row_32	3	B6	37.0144686799905	0.961864406779661
d3_Col_10_Row_33	3	B6	77.3956704749861	1.13368983957219
d3_Col_10_Row_34	3	B6	91.5604161892113	0.976653696498054
d3_Col_10_Row_37	3	B6	90.9218692993156	1.02611940298507
d3_Col_10_Row_38	3	B6	91.6686015580626	0.445736434108527
d3_Col_10_Row_39	3	B6	83.4518452277992	0.389705882352941
d4_Col_01_Row_1	4	B6	97.4254843333732	0.765171503957784
d4_Col_01_Row_2	4	B6	98.3423278233511	0.826923076923077
d4_Col_01_Row_3	4	B6	98.8470438253395	0.508211269878265
d4_Col_01_Row_5	4	B6	99.0104352302131	0.70952380952381
d4_Col_01_Row_7	4	B6	98.572976274598	0.331491712707182
d4_Col_01_Row_8	4	B6	97.3652912349987	0.866666666666667
d4_Col_01_Row_9	4	B6	97.9201072365063	0.940298507462687
d4_Col_01_Row_10	4	B6	97.1968650609213	0.0898203592814371
d4_Col_01_Row_11	4	B6	98.695526882772	0.246734917425008
d4_Col_01_Row_12	4	B6	98.3989980243322	0.768
d4_Col_01_Row_13	4	B6	62.1500542513695	1.1545988258317
d4_Col_01_Row_14	4	B6	37.0351316881431	1.20261437908497
d4_Col_01_Row_15	4	B6	96.7166268177499	0.235880398671096
d4_Col_01_Row_16	4	B6	98.0745605192809	0.949367088607595
d4_Col_01_Row_17	4	B6	97.5834601589314	1.02521008403361
d4_Col_01_Row_18	4	B6	97.6393026835347	0.204545454545455
d4_Col_01_Row_24	4	B6	42.3273454088042	0.740601503759398
d4_Col_01_Row_25	4	B6	99.474785455302	0.75
d4_Col_01_Row_26	4	B6	98.2383968688929	0.242531504818384
d4_Col_01_Row_27	4	B6	98.7201875933957	0.577720207253886
d4_Col_01_Row_28	4	B6	98.9410304232416	0.522935779816514
d4_Col_01_Row_29	4	B6	98.7205114288672	0.31306990881459
d4_Col_01_Row_31	4	B6	97.52476032596	1.272
d4_Col_01_Row_32	4	B6	95.2087062214556	0.819148936170213
d4_Col_01_Row_33	4	B6	98.4982722374257	0.985714285714286
d4_Col_01_Row_34	4	B6	87.1723342824801	1.20347394540943
d4_Col_01_Row_35	4	B6	99.0842861377041	1.23668639053254
d4_Col_01_Row_36	4	B6	98.8987329925488	0.381481481481481
d4_Col_01_Row_37	4	B6	98.7877533280534	0.859574468085106
d4_Col_01_Row_38	4	B6	97.8254520681149	0.986615678776291
d4_Col_01_Row_40	4	B6	98.4480387306278	0.886685552407932
d4_Col_02_Row_1	4	B6	99.8110124235297	1.25098039215686
d4_Col_02_Row_2	4	B6	98.6021383717453	0.552884615384615
d4_Col_02_Row_3	4	B6	97.9463072079925	0.23134328358209
d4_Col_02_Row_4	4	B6	99.0977620953508	0.916960318676268
d4_Col_02_Row_6	4	B6	97.7754604789516	0.145584725536993
d4_Col_02_Row_8	4	B6	98.0777180688063	0.627586206896552
d4_Col_02_Row_10	4	B6	98.9670050533053	0.762910798122066
d4_Col_02_Row_11	4	B6	97.7478389379285	0.233009708737864
d4_Col_02_Row_12	4	B6	99.6215818444234	1.01550387596899
d4_Col_02_Row_13	4	B6	98.557738717635	0.617112013344664
d4_Col_02_Row_16	4	B6	96.8512766815336	0.237837837837838
d4_Col_02_Row_17	4	B6	97.298683598745	0.724719101123595
d4_Col_02_Row_21	4	B6	96.8016438852849	0.763636363636364
d4_Col_02_Row_22	4	B6	97.803130267788	0.396341463414634
d4_Col_02_Row_23	4	B6	97.0216473428003	0.341463414634146
d4_Col_02_Row_24	4	B6	98.1843022433872	0.67
d4_Col_02_Row_28	4	B6	97.7106193096848	0.820754716981132
d4_Col_02_Row_30	4	B6	97.4519048775459	1.36756223436551
d4_Col_02_Row_31	4	B6	98.0598675722871	0.938235294117647
d4_Col_02_Row_32	4	B6	98.2582104127517	0.952261306532663
d4_Col_02_Row_33	4	B6	97.4764396952202	0.262672811059908
d4_Col_02_Row_34	4	B6	93.7464986148911	0.196153846153846
d4_Col_02_Row_36	4	B6	99.816060612844	0.402555910543131
d4_Col_02_Row_37	4	B6	88.4309527195003	1.734335839599
d4_Col_02_Row_39	4	B6	97.3920477707073	0.157161215703913
d4_Col_03_Row_1	4	B6	98.5535975688025	0.992084432717678
d4_Col_03_Row_2	4	B6	97.059483730788	0.0821256038647343
d4_Col_03_Row_4	4	B6	98.3708074836495	0.776595744680851
d4_Col_03_Row_5	4	B6	97.99493046958	0.903726708074534
d4_Col_03_Row_6	4	B6	98.7555071847976	0.0626450116009281
d4_Col_03_Row_9	4	B6	97.0544056250123	1.11832061068702
d4_Col_03_Row_11	4	B6	99.8170921664826	0.937799043062201
d4_Col_03_Row_12	4	B6	97.9336831330569	0.206088992974239
d4_Col_03_Row_14	4	B6	97.0979748121173	0.343032963734264
d4_Col_03_Row_16	4	B6	97.8438007508613	1.0997375328084
d4_Col_03_Row_17	4	B6	98.7887053257174	1.02578796561605
d4_Col_03_Row_20	4	B6	97.9935191791753	0.829268292682927
d4_Col_03_Row_21	4	B6	97.3408623966136	0.802395209580838
d4_Col_03_Row_22	4	B6	97.7329058999102	0.325648414985591
d4_Col_03_Row_23	4	B6	99.8700753053089	1.14492753623188
d4_Col_03_Row_25	4	B6	97.2457137544941	0.799492385786802
d4_Col_03_Row_26	4	B6	98.1564408859517	0.867647058823529
d4_Col_03_Row_27	4	B6	98.2132751981968	0.255192878338279
d4_Col_03_Row_28	4	B6	97.533729446729	1.06947890818859
d4_Col_03_Row_29	4	B6	97.0455583433068	0.863049095607235
d4_Col_03_Row_30	4	B6	97.5032299882965	0.878125
d4_Col_03_Row_31	4	B6	98.6323898901723	1
d4_Col_03_Row_32	4	B6	99.7689144563565	0.896755162241888
d4_Col_03_Row_35	4	B6	97.308670038788	0.0820369392295258
d4_Col_03_Row_36	4	B6	98.3960107374614	1.10732984293194
d4_Col_03_Row_37	4	B6	97.7757549519373	0.899470899470899
d4_Col_03_Row_40	4	B6	97.5164682367714	0.170963679745493
d4_Col_04_Row_2	4	B6	99.6323059743086	0.924119241192412
d4_Col_04_Row_3	4	B6	99.3967879333782	1.04010025062657
d4_Col_04_Row_4	4	B6	97.6358559250176	0.0976221804511278
d4_Col_04_Row_5	4	B6	98.5877348048301	1.04561403508772
d4_Col_04_Row_6	4	B6	97.615822790113	0.933940774487471
d4_Col_04_Row_9	4	B6	39.2842352456153	0.705696202531646
d4_Col_04_Row_10	4	B6	99.0347308016871	0.889455057413363
d4_Col_04_Row_13	4	B6	99.5505100392563	1.00561293898322
d4_Col_04_Row_14	4	B6	97.2337838010545	0.990384615384615
d4_Col_04_Row_15	4	B6	98.2846526069776	0.985714285714286
d4_Col_04_Row_16	4	B6	98.7075184550642	1.02371541501976
d4_Col_04_Row_17	4	B6	97.1133618099905	0.0664206642066421
d4_Col_04_Row_20	4	B6	98.7948749525413	1.14617940199336
d4_Col_04_Row_21	4	B6	98.8149705845479	0.915014164305949
d4_Col_04_Row_24	4	B6	98.3826462872722	0.929203539823009
d4_Col_04_Row_25	4	B6	98.7834070801297	0.267029972752044
d4_Col_04_Row_27	4	B6	98.8365903654855	1.11589860975528
d4_Col_04_Row_29	4	B6	98.5805232178538	0.677018633540373
d4_Col_04_Row_30	4	B6	96.7228293519385	0.149700598802395
d4_Col_04_Row_32	4	B6	97.6448540853673	0.810714285714286
d4_Col_04_Row_34	4	B6	98.0679782726329	1.25263157894737
d4_Col_04_Row_35	4	B6	98.7821393735263	0.920634920634921
d4_Col_04_Row_36	4	B6	81.9954896314499	0.977882582533745
d4_Col_04_Row_38	4	B6	97.021912454218	0.908629441624365
d4_Col_04_Row_40	4	B6	98.0503560423748	0.770516094088518
d4_Col_05_Row_1	4	B6	97.0444193316889	0.864306784660767
d4_Col_05_Row_2	4	B6	100	1.18414322250639
d4_Col_05_Row_3	4	B6	98.4759005703316	0.0937207945977472
d4_Col_05_Row_5	4	B6	97.5887622839679	0.374125874125874
d4_Col_05_Row_6	4	B6	98.1628276325061	0.363274900398406
d4_Col_05_Row_8	4	B6	97.2994515301916	0.174825174825175
d4_Col_05_Row_9	4	B6	97.9988240821968	0.170731707317073
d4_Col_05_Row_10	4	B6	98.911450315891	1.04705882352941
d4_Col_05_Row_11	4	B6	98.5326223225882	0.186351706036745
d4_Col_05_Row_12	4	B6	97.273098267211	0.184210526315789
d4_Col_05_Row_13	4	B6	98.5260546073281	1.06221198156682
d4_Col_05_Row_16	4	B6	97.5339354982599	1.17486338797814
d4_Col_05_Row_18	4	B6	97.6683704649937	0.903846153846154
d4_Col_05_Row_21	4	B6	98.6081093780196	0.904347826086957
d4_Col_05_Row_22	4	B6	99.2860091971964	0.240917782026769
d4_Col_05_Row_23	4	B6	97.9638585630796	0.754137115839243
d4_Col_05_Row_25	4	B6	97.9218767024162	0.601108033240997
d4_Col_05_Row_26	4	B6	98.1967409182505	1.16121495327103
d4_Col_05_Row_28	4	B6	97.4175546084247	0.391397849462366
d4_Col_05_Row_29	4	B6	96.8288782319498	0.222672064777328
d4_Col_05_Row_30	4	B6	97.9306451060867	0.911242603550296
d4_Col_05_Row_31	4	B6	97.5601842264718	0.122194513715711
d4_Col_05_Row_32	4	B6	97.6055018732884	0.349514563106796
d4_Col_05_Row_33	4	B6	97.1425944391819	0.746875
d4_Col_05_Row_34	4	B6	99.4765405886799	0.0831556503198294
d4_Col_05_Row_35	4	B6	98.9990307699955	0.665760869565217
d4_Col_05_Row_36	4	B6	97.744742856037	0.895890410958904
d4_Col_05_Row_38	4	B6	97.4116110189688	0.75599128540305
d4_Col_06_Row_1	4	B6	99.8594769469834	1.1612914322407
d4_Col_06_Row_2	4	B6	97.7921324585873	1.04743083003953
d4_Col_06_Row_4	4	B6	99.3258224579299	0.933078393881453
d4_Col_06_Row_5	4	B6	99.4529881999913	1.24051038560142
d4_Col_06_Row_6	4	B6	98.483709840159	0.293255131964809
d4_Col_06_Row_7	4	B6	97.2060802395682	0.0505747126436782
d4_Col_06_Row_8	4	B6	98.3217699638402	1.08181818181818
d4_Col_06_Row_11	4	B6	98.7184776976806	1.14233576642336
d4_Col_06_Row_12	4	B6	97.5807391300527	0.966666666666667
d4_Col_06_Row_13	4	B6	98.8015661289457	0.224274406332454
d4_Col_06_Row_14	4	B6	98.3574310172129	1.27878787878788
d4_Col_06_Row_15	4	B6	97.8294071873148	0.792452830188679
d4_Col_06_Row_16	4	B6	98.1160603307294	1.02947845804989
d4_Col_06_Row_17	4	B6	98.8737872646466	0.879858657243816
d4_Col_06_Row_19	4	B6	98.0494334371307	0.78021978021978
d4_Col_06_Row_21	4	B6	98.1526447464868	0.167701863354037
d4_Col_06_Row_22	4	B6	99.0040137002862	1.10737179487179
d4_Col_06_Row_24	4	B6	98.053731916056	0.295454545454545
d4_Col_06_Row_25	4	B6	98.2139337660237	1.01801801801802
d4_Col_06_Row_26	4	B6	97.9803475770163	1.39976192123224
d4_Col_06_Row_29	4	B6	92.2874704300256	1.10065547551023
d4_Col_06_Row_32	4	B6	99.7373904515926	0.87603305785124
d4_Col_06_Row_34	4	B6	97.5006530965765	0.962962962962963
d4_Col_06_Row_35	4	B6	97.2984761432234	0.0708446866485014
d4_Col_06_Row_37	4	B6	97.048959163162	0.905714285714286
d4_Col_06_Row_38	4	B6	97.5326361183527	0.164021164021164
d4_Col_07_Row_1	4	B6	97.7294799524893	0.206315789473684
d4_Col_07_Row_2	4	B6	50.5169677224884	0.860050890585242
d4_Col_07_Row_4	4	B6	67.2894644630572	0.791139240506329
d4_Col_07_Row_6	4	B6	98.4951412824866	0.482112436115843
d4_Col_07_Row_7	4	B6	97.9515159955632	1.20000222130079
d4_Col_07_Row_8	4	B6	96.8275860939226	0.87719298245614
d4_Col_07_Row_10	4	B6	97.267640424605	0.797979797979798
d4_Col_07_Row_11	4	B6	98.7308729728673	0.412658227848101
d4_Col_07_Row_13	4	B6	96.8388046351634	0.82837528604119
d4_Col_07_Row_14	4	B6	98.3018410762776	0.878122304640331
d4_Col_07_Row_15	4	B6	38.664545210403	1.32432432432432
d4_Col_07_Row_16	4	B6	98.3617886496557	0.805013927576602
d4_Col_07_Row_17	4	B6	97.1156506145154	0.0987654320987654
d4_Col_07_Row_18	4	B6	97.7156632241735	0.995271867612293
d4_Col_07_Row_21	4	B6	99.2762586355027	0.195734310650999
d4_Col_07_Row_23	4	B6	98.2930617456889	0.170212765957447
d4_Col_07_Row_24	4	B6	97.2946297482719	1.26785714285714
d4_Col_07_Row_26	4	B6	72.565945088912	0.939209726443769
d4_Col_07_Row_27	4	B6	37.7916507278087	0.79047619047619
d4_Col_07_Row_28	4	B6	99.8180313336141	1.13411764705882
d4_Col_07_Row_29	4	B6	97.1752419433875	0.840909090909091
d4_Col_07_Row_31	4	B6	97.4831156379426	0.767123287671233
d4_Col_07_Row_32	4	B6	99.8584980989802	0.816904715636741
d4_Col_07_Row_34	4	B6	96.7223917417933	0.489559164733179
d4_Col_07_Row_35	4	B6	98.6112645073779	0.028169014084507
d4_Col_07_Row_36	4	B6	98.9070080899084	0.414634146341463
d4_Col_07_Row_38	4	B6	97.9823875888498	0.572972972972973
d4_Col_07_Row_40	4	B6	96.6016944575629	0.758064516129032
d4_Col_08_Row_1	4	B6	38.4976755347908	0.814634146341463
d4_Col_08_Row_3	4	B6	98.9294385728363	0.352140077821012
d4_Col_08_Row_8	4	B6	98.7895555856989	0.961928934010152
d4_Col_08_Row_11	4	B6	29.6764266359994	0.851973684210526
d4_Col_08_Row_13	4	B6	97.8041786105558	0.7825
d4_Col_08_Row_14	4	B6	97.1608851569915	0.993265993265993
d4_Col_08_Row_15	4	B6	98.0334302642333	0.995841995841996
d4_Col_08_Row_16	4	B6	98.9316406844432	1.32119205298013
d4_Col_08_Row_17	4	B6	78.195820005794	0.979381443298969
d4_Col_08_Row_18	4	B6	97.371202137258	0.986425339366516
d4_Col_08_Row_20	4	B6	97.7876002290091	0.212121212121212
d4_Col_08_Row_21	4	B6	97.898846106488	0.95959595959596
d4_Col_08_Row_22	4	B6	99.4387940280257	0.856886382785663
d4_Col_08_Row_23	4	B6	74.3166617898835	1.12222222222222
d4_Col_08_Row_24	4	B6	98.2506962182111	0.0821256038647343
d4_Col_08_Row_25	4	B6	96.9428763458379	0.20919228450874
d4_Col_08_Row_29	4	B6	99.1959802143099	0.619047619047619
d4_Col_08_Row_31	4	B6	98.0869735245893	0.399449035812672
d4_Col_08_Row_33	4	B6	97.9549763279871	1.02684563758389
d4_Col_08_Row_34	4	B6	93.7383555452689	1.20344827586207
d4_Col_08_Row_37	4	B6	97.77311905809	0.954022988505747
d4_Col_08_Row_38	4	B6	84.126304953773	0.722772277227723
d4_Col_08_Row_39	4	B6	93.0741872001649	1.07894736842105
d4_Col_09_Row_2	4	B6	98.3675701349624	0.387435734996711
d4_Col_09_Row_3	4	B6	94.5217463326986	1.48535777947543
d4_Col_09_Row_4	4	B6	98.8647391078983	0.948482953797552
d4_Col_09_Row_6	4	B6	98.1614675654226	1.19455252918288
d4_Col_09_Row_8	4	B6	98.8577190054744	1.07446808510638
d4_Col_09_Row_9	4	B6	97.0415205005763	0.102803738317757
d4_Col_09_Row_11	4	B6	97.5685831739686	1.09844677542675
d4_Col_09_Row_12	4	B6	99.3489471356658	1.04275534441805
d4_Col_09_Row_13	4	B6	99.6429924185065	0.08
d4_Col_09_Row_14	4	B6	98.4829683408702	0.378640776699029
d4_Col_09_Row_15	4	B6	97.8485099475433	0.893203883495146
d4_Col_09_Row_16	4	B6	98.5266931488405	0.827702702702703
d4_Col_09_Row_17	4	B6	97.7603398882018	0.727987132352941
d4_Col_09_Row_18	4	B6	99.1353327574371	0.713793103448276
d4_Col_09_Row_19	4	B6	98.9926130592957	1.07231994295222
d4_Col_09_Row_21	4	B6	98.6199439849198	1.07932692307692
d4_Col_09_Row_23	4	B6	98.1229105651833	0.74702380952381
d4_Col_09_Row_25	4	B6	62.0921825130346	1.05882352941176
d4_Col_09_Row_26	4	B6	99.1935113333101	0.174418604651163
d4_Col_09_Row_29	4	B6	97.323538057334	0.988372093023256
d4_Col_09_Row_30	4	B6	97.6552924718506	0.134454161299799
d4_Col_09_Row_33	4	B6	42.431540914716	0.974921630094044
d4_Col_09_Row_34	4	B6	97.7903037757076	0.186890182225611
d4_Col_09_Row_35	4	B6	95.1380077481141	0.6
d4_Col_09_Row_36	4	B6	99.4781457998718	0.293367346938776
d4_Col_09_Row_37	4	B6	84.9837889011829	0.28428927680798
d4_Col_09_Row_38	4	B6	97.8005126303164	0.133196721311475
d4_Col_09_Row_40	4	B6	98.8632531908123	0.424418604651163
d4_Col_10_Row_3	4	B6	97.3341642813184	1.26721763085399
d4_Col_10_Row_4	4	B6	91.6685902560438	1.11643835616438
d4_Col_10_Row_5	4	B6	97.8771238686477	0.451827242524917
d4_Col_10_Row_6	4	B6	97.8744155550527	0.995798319327731
d4_Col_10_Row_7	4	B6	98.7554796538721	1.12236508941288
d4_Col_10_Row_9	4	B6	80.4467972105062	1.03649635036496
d4_Col_10_Row_11	4	B6	98.3066073124093	0.332532051282051
d4_Col_10_Row_12	4	B6	97.5953262024528	0.988623577547628
d4_Col_10_Row_13	4	B6	98.3831204248143	0.946773581227363
d4_Col_10_Row_15	4	B6	99.7901882329058	0.710227272727273
d4_Col_10_Row_16	4	B6	98.7553791374365	0.429129464285714
d4_Col_10_Row_17	4	B6	98.841177299399	0.898969072164948
d4_Col_10_Row_18	4	B6	97.776290773989	0.3
d4_Col_10_Row_19	4	B6	79.9126133679741	0.769230769230769
d4_Col_10_Row_20	4	B6	98.2553080715329	0.275862068965517
d4_Col_10_Row_21	4	B6	98.1979545900844	0.341880341880342
d4_Col_10_Row_22	4	B6	98.9995612729158	0.175438596491228
d4_Col_10_Row_23	4	B6	97.1725916935592	0.288135593220339
d4_Col_10_Row_24	4	B6	40.5962079203783	1.10092113768584
d4_Col_10_Row_25	4	B6	97.3751516076768	0.861635220125786
d4_Col_10_Row_26	4	B6	99.4399742954828	0.375722543352601
d4_Col_10_Row_28	4	B6	98.8168893797127	1.10962524023062
d4_Col_10_Row_29	4	B6	97.7372291489565	0.622754491017964
d4_Col_10_Row_31	4	B6	89.9672916058576	0.670029440129943
d4_Col_10_Row_32	4	B6	98.5931151480807	1.01323613493425
d4_Col_10_Row_34	4	B6	97.4483415065927	0.788732394366197
d4_Col_10_Row_35	4	B6	98.170523138182	1.00992555831266
d4_Col_10_Row_36	4	B6	62.269464514278	0.922459893048128
d4_Col_10_Row_37	4	B6	97.458703077324	0.193549578838481
d4_Col_10_Row_38	4	B6	98.3269715431693	1.0141586939814
d4_Col_10_Row_39	4	B6	95.1745882218605	0.869942196531792
d0_Col_01_Row_1	0	Cast	0.646470863195443	1.03678929765886
d0_Col_01_Row_2	0	Cast	0.708015793258314	0.756302521008403
d0_Col_01_Row_4	0	Cast	1.05429471656584	1.01702127659574
d0_Col_01_Row_5	0	Cast	0.379628769597085	1.01587301587302
d0_Col_01_Row_7	0	Cast	0.640366930119207	0.84
d0_Col_01_Row_8	0	Cast	0.896590253860539	1.05454545454545
d0_Col_01_Row_9	0	Cast	0.178709980144278	1.01646090534979
d0_Col_01_Row_12	0	Cast	0.73270495616946	1.03344481605351
d0_Col_01_Row_14	0	Cast	1.24717181427468	0.836575875486381
d0_Col_01_Row_15	0	Cast	1.30684870307193	0.818867924528302
d0_Col_01_Row_16	0	Cast	1.5001109180081	0.545893719806763
d0_Col_01_Row_17	0	Cast	0.686114448836075	0.907303370786517
d0_Col_01_Row_19	0	Cast	1.36441159311095	1.2183908045977
d0_Col_01_Row_20	0	Cast	1.22037806862144	1.00803212851406
d0_Col_01_Row_21	0	Cast	0.559180165449471	0.914728682170543
d0_Col_01_Row_23	0	Cast	0.677219045348305	1.01476692899766
d0_Col_01_Row_24	0	Cast	0.310479677853165	0.846283303827071
d0_Col_01_Row_25	0	Cast	0.758461282004188	1.07511737089202
d0_Col_01_Row_26	0	Cast	0.712390137476347	1.0126582278481
d0_Col_01_Row_27	0	Cast	1.11081571949815	0.686046511627907
d0_Col_01_Row_28	0	Cast	0.828952475503293	0.708133971291866
d0_Col_01_Row_30	0	Cast	0.494271364198598	0.933333333333333
d0_Col_01_Row_31	0	Cast	1.20750628309593	0.791139240506329
d0_Col_01_Row_32	0	Cast	1.23254193611545	1.1
d0_Col_01_Row_34	0	Cast	1.25570569695754	0.790419161676647
d0_Col_01_Row_36	0	Cast	0.527645703521626	0.821428571428571
d0_Col_01_Row_38	0	Cast	0.509269612032716	1.29145244998904
d0_Col_01_Row_39	0	Cast	1.32541603477479	0.799043062200957
d0_Col_02_Row_1	0	Cast	0.354047047947544	0.837361269577845
d0_Col_02_Row_2	0	Cast	1.07534724638354	0.773399014778325
d0_Col_02_Row_3	0	Cast	0.396319185070721	0.68075117370892
d0_Col_02_Row_4	0	Cast	1.07310766642093	0.816793893129771
d0_Col_02_Row_6	0	Cast	0.974141349748095	0.95049504950495
d0_Col_02_Row_7	0	Cast	1.11503914596447	1.01818181818182
d0_Col_02_Row_8	0	Cast	0.591228117796614	0.880434782608696
d0_Col_02_Row_10	0	Cast	0.881420901451581	0.666666666666667
d0_Col_02_Row_11	0	Cast	1.48018930234593	0.764705882352941
d0_Col_02_Row_15	0	Cast	0.30431938282153	0.773648648648649
d0_Col_02_Row_17	0	Cast	0.899384664228999	0.806122448979592
d0_Col_02_Row_18	0	Cast	1.44239586807564	0.704761904761905
d0_Col_02_Row_21	0	Cast	0.445059272302334	0.893063583815029
d0_Col_02_Row_22	0	Cast	1.65875757659115	0.763888888888889
d0_Col_02_Row_25	0	Cast	0.463884764625965	0.714285714285714
d0_Col_02_Row_28	0	Cast	1.08839263620925	0.761006289308176
d0_Col_02_Row_30	0	Cast	0.446270272537523	0.685897435897436
d0_Col_02_Row_31	0	Cast	0.925457669259473	0.878640776699029
d0_Col_02_Row_32	0	Cast	0.829547470488857	1.15068493150685
d0_Col_02_Row_33	0	Cast	0.60744651087594	0.862068965517241
d0_Col_02_Row_34	0	Cast	0.624499951668011	0.942748091603053
d0_Col_02_Row_35	0	Cast	1.23609450802779	0.961165048543689
d0_Col_02_Row_37	0	Cast	1.2278508382624	0.855345911949686
d0_Col_02_Row_38	0	Cast	1.81204424565752	0.774703557312253
d0_Col_02_Row_39	0	Cast	0.846441422501857	0.888268156424581
d0_Col_03_Row_1	0	Cast	0.855136105396641	1.1425
d0_Col_03_Row_2	0	Cast	0.363176458003902	0.857142857142857
d0_Col_03_Row_4	0	Cast	0.96477088014106	1.03305785123967
d0_Col_03_Row_5	0	Cast	0.501455498699873	1.01212121212121
d0_Col_03_Row_7	0	Cast	0.0854452905700969	0.793814432989691
d0_Col_03_Row_8	0	Cast	0.696095103192295	0.984443270754309
d0_Col_03_Row_9	0	Cast	0.842514362200372	0.823529411764706
d0_Col_03_Row_10	0	Cast	0.989767633094569	1.02664998583703
d0_Col_03_Row_12	0	Cast	3.77176359595937	1.00963765963766
d0_Col_03_Row_13	0	Cast	0.952931167158003	1.18653809838542
d0_Col_03_Row_14	0	Cast	1.50509709015855	1.48770491803279
d0_Col_03_Row_16	0	Cast	0.4071349212681	0.738872403560831
d0_Col_03_Row_17	0	Cast	0.895917451163158	0.944
d0_Col_03_Row_19	0	Cast	0.671856158007368	0.914965986394558
d0_Col_03_Row_20	0	Cast	0.645139861127858	0.772868236705791
d0_Col_03_Row_21	0	Cast	0.674324448335968	1.37676056338028
d0_Col_03_Row_22	0	Cast	0.856728243529289	0.975265017667845
d0_Col_03_Row_23	0	Cast	0.507703962119448	1.08588957055215
d0_Col_03_Row_24	0	Cast	0.381261575819719	1.01246105919003
d0_Col_03_Row_25	0	Cast	0.830014313955858	1.09132420091324
d0_Col_03_Row_28	0	Cast	0.442052367798431	0.842318725099602
d0_Col_03_Row_30	0	Cast	0.769110778677666	0.71003717472119
d0_Col_03_Row_31	0	Cast	0.0240710903773818	0.843304843304843
d0_Col_03_Row_32	0	Cast	0.701586378813028	0.925287356321839
d0_Col_03_Row_33	0	Cast	1.13994315029386	1.09652691278192
d0_Col_03_Row_35	0	Cast	2.26942889032571	0.834224598930481
d0_Col_03_Row_38	0	Cast	0.539953403144062	0.766260162601626
d0_Col_03_Row_39	0	Cast	0.00616547428198197	0.831168831168831
d0_Col_03_Row_40	0	Cast	2.07452704939099	0.874564459930314
d0_Col_04_Row_2	0	Cast	0.996609489718258	0.88566534914361
d0_Col_04_Row_3	0	Cast	0.620614337740419	1.06312292358804
d0_Col_04_Row_6	0	Cast	0.446113617771417	0.921232876712329
d0_Col_04_Row_9	0	Cast	0.590846892909276	0.89873417721519
d0_Col_04_Row_10	0	Cast	0.7454878547941	1.00133333333333
d0_Col_04_Row_12	0	Cast	0.343908265167483	0.941333333333333
d0_Col_04_Row_14	0	Cast	0.848648343238188	1.12121212121212
d0_Col_04_Row_15	0	Cast	0.680736287139815	0.962877030162413
d0_Col_04_Row_17	0	Cast	0.267935340854814	0.978798586572438
d0_Col_04_Row_19	0	Cast	0.732084912313104	0.646808510638298
d0_Col_04_Row_22	0	Cast	0.216238075281013	0.992063492063492
d0_Col_04_Row_23	0	Cast	0.670538061828517	0.990033222591362
d0_Col_04_Row_24	0	Cast	0.787878519139618	0.905660377358491
d0_Col_04_Row_26	0	Cast	1.00064388894424	1.01714285714286
d0_Col_04_Row_27	0	Cast	0.760160347380144	0.829545454545455
d0_Col_04_Row_28	0	Cast	0.686805477391315	0.928571428571429
d0_Col_04_Row_33	0	Cast	1.03894583627191	1.01114206128134
d0_Col_04_Row_34	0	Cast	0.427730435830409	0.733542319749216
d0_Col_04_Row_37	0	Cast	1.18829198922722	1.07216494845361
d0_Col_04_Row_38	0	Cast	0.599486732495205	0.786719035440263
d0_Col_04_Row_39	0	Cast	0.892196035844394	0.823529411764706
d0_Col_04_Row_40	0	Cast	2.14627312245706	1.04724409448819
d0_Col_05_Row_1	0	Cast	0.655639206510759	0.927272727272727
d0_Col_05_Row_2	0	Cast	0.400458495433064	1.24774774774775
d0_Col_05_Row_4	0	Cast	1.19140773295138	0.702265372168285
d0_Col_05_Row_5	0	Cast	1.12285986433983	0.728506787330317
d0_Col_05_Row_6	0	Cast	1.7857989556366	0.721311475409836
d0_Col_05_Row_7	0	Cast	1.10427049849471	0.807017543859649
d0_Col_05_Row_9	0	Cast	0.232580586846857	0.984962406015038
d0_Col_05_Row_10	0	Cast	1.07805902917378	1.02135231316726
d0_Col_05_Row_11	0	Cast	1.54381456830709	0.858585858585859
d0_Col_05_Row_12	0	Cast	0.700729867615206	0.958656330749354
d0_Col_05_Row_13	0	Cast	1.31001936114614	0.983333333333333
d0_Col_05_Row_14	0	Cast	0.918726004267812	0.945454545454545
d0_Col_05_Row_15	0	Cast	0.768192714854509	0.97682119205298
d0_Col_05_Row_16	0	Cast	0.783959980182334	0.968154437347458
d0_Col_05_Row_17	0	Cast	0.464177964700711	0.877016129032258
d0_Col_05_Row_18	0	Cast	1.46442427778327	0.937853107344633
d0_Col_05_Row_19	0	Cast	0.108292617874041	0.923827386206027
d0_Col_05_Row_20	0	Cast	1.10533799403209	0.906077348066298
d0_Col_05_Row_21	0	Cast	0.71649561341365	0.914364640883978
d0_Col_05_Row_22	0	Cast	0.739943898881774	0.992481203007519
d0_Col_05_Row_23	0	Cast	1.75581232843386	0.814685314685315
d0_Col_05_Row_24	0	Cast	0.336424332562382	0.816
d0_Col_05_Row_26	0	Cast	0.57438998728177	0.908163265306122
d0_Col_05_Row_28	0	Cast	0.880446516598015	1.06325301204819
d0_Col_05_Row_30	0	Cast	0.577266752526377	1.03353658536585
d0_Col_05_Row_31	0	Cast	0.633560745588366	0.846511627906977
d0_Col_05_Row_33	0	Cast	0.804940996552434	0.983784933568951
d0_Col_05_Row_34	0	Cast	0.924930675682	1.02181818181818
d0_Col_05_Row_35	0	Cast	1.10111124818886	0.960431654676259
d0_Col_05_Row_37	0	Cast	0.99959109339699	1.24615384615385
d0_Col_05_Row_40	0	Cast	1.1372083678408	1.29393781080087
d0_Col_06_Row_1	0	Cast	1.1520573951304	0.914893617021277
d0_Col_06_Row_2	0	Cast	0.47917978811733	0.873188405797101
d0_Col_06_Row_4	0	Cast	0.717249607241567	0.963768115942029
d0_Col_06_Row_5	0	Cast	0.86934014032336	1.23428571428571
d0_Col_06_Row_6	0	Cast	0.917419681180067	0.737430167597765
d0_Col_06_Row_7	0	Cast	0.546386049717883	1.2910447761194
d0_Col_06_Row_8	0	Cast	1.07893203360383	1.03305785123967
d0_Col_06_Row_9	0	Cast	1.12131277347094	0.888392857142857
d0_Col_06_Row_10	0	Cast	0.607971677095879	1.03353658536585
d0_Col_06_Row_11	0	Cast	0.164804816384489	0.753894080996885
d0_Col_06_Row_12	0	Cast	0.845497135321965	0.682403433476395
d0_Col_06_Row_13	0	Cast	0.0846651436575386	0.87956204379562
d0_Col_06_Row_14	0	Cast	0.495332530840442	1.25868725868726
d0_Col_06_Row_15	0	Cast	0.688855649167526	1.03401360544218
d0_Col_06_Row_17	0	Cast	1.86435267472673	0.881278538812785
d0_Col_06_Row_18	0	Cast	0.729008196297119	0.994318181818182
d0_Col_06_Row_21	0	Cast	1.32796756415258	0.824324324324324
d0_Col_06_Row_22	0	Cast	0.75531459477329	1.27099236641221
d0_Col_06_Row_23	0	Cast	0.645002482695977	0.941176470588235
d0_Col_06_Row_24	0	Cast	0.892483242904255	0.941489361702128
d0_Col_06_Row_26	0	Cast	0.721550981190078	0.92358803986711
d0_Col_06_Row_27	0	Cast	0.883448707077172	1.05766349661282
d0_Col_06_Row_29	0	Cast	1.76896739366025	0.883870967741936
d0_Col_06_Row_30	0	Cast	1.11169901567504	1.07185628742515
d0_Col_06_Row_33	0	Cast	1.47155933552237	0.922222222222222
d0_Col_06_Row_34	0	Cast	0.499701483266846	0.650455927051672
d0_Col_06_Row_35	0	Cast	1.32079578618611	1.05940594059406
d0_Col_06_Row_36	0	Cast	0.784950305156141	0.925048795486752
d0_Col_06_Row_37	0	Cast	0.539047993332575	0.806896551724138
d0_Col_06_Row_38	0	Cast	0.597417651000055	1.11923076923077
d0_Col_06_Row_39	0	Cast	0.804169422779025	1.04159472610265
d0_Col_06_Row_40	0	Cast	0.503272653828346	0.74910394265233
d0_Col_07_Row_1	0	Cast	0.684967536205605	0.952029520295203
d0_Col_07_Row_2	0	Cast	0.782514490295506	0.962174940898345
d0_Col_07_Row_3	0	Cast	0.321523021450369	0.63973063973064
d0_Col_07_Row_4	0	Cast	0.562239425524224	1
d0_Col_07_Row_5	0	Cast	0.850098464501762	0.809954751131222
d0_Col_07_Row_6	0	Cast	1.43191144530043	1.03225806451613
d0_Col_07_Row_7	0	Cast	0.23296295112673	0.816425120772947
d0_Col_07_Row_8	0	Cast	0.746738794813916	1.06642066420664
d0_Col_07_Row_9	0	Cast	0.631320923797586	1.1522633744856
d0_Col_07_Row_11	0	Cast	0.309576417158267	0.927868852459016
d0_Col_07_Row_12	0	Cast	1.17778606224385	0.877450980392157
d0_Col_07_Row_13	0	Cast	0.88634878285415	0.877323420074349
d0_Col_07_Row_14	0	Cast	0.877576914802063	0.862660944206009
d0_Col_07_Row_15	0	Cast	1.11304615678722	0.766666666666667
d0_Col_07_Row_16	0	Cast	0.680096813644434	0.817843866171004
d0_Col_07_Row_17	0	Cast	0.467716614500718	0.712607054888934
d0_Col_07_Row_18	0	Cast	1.22448435230685	0.895910780669145
d0_Col_07_Row_19	0	Cast	0.732454272021477	0.853703045384524
d0_Col_07_Row_20	0	Cast	2.11922875561526	0.820519480519481
d0_Col_07_Row_21	0	Cast	0.936632447408941	0.968944099378882
d0_Col_07_Row_22	0	Cast	1.41048731712893	1.32549019607843
d0_Col_07_Row_23	0	Cast	0.404679847335329	1.02391201139421
d0_Col_07_Row_24	0	Cast	1.20499228463406	0.926070038910506
d0_Col_07_Row_25	0	Cast	1.1972569700737	0.657370517928287
d0_Col_07_Row_28	0	Cast	1.01057694789195	0.806818181818182
d0_Col_07_Row_29	0	Cast	0.563818726028714	0.870786516853933
d0_Col_07_Row_30	0	Cast	0.451311189830442	1.08474576271186
d0_Col_07_Row_31	0	Cast	0.887920561714899	0.742063492063492
d0_Col_07_Row_32	0	Cast	1.53368166384211	0.634538152610442
d0_Col_07_Row_33	0	Cast	1.21872157088337	0.848375451263538
d0_Col_07_Row_34	0	Cast	1.21333670167429	0.958974358974359
d0_Col_07_Row_35	0	Cast	1.31379335602701	0.758620689655172
d0_Col_07_Row_37	0	Cast	0.380960212856813	0.914754098360656
d0_Col_07_Row_38	0	Cast	0.24484501668053	0.749185667752443
d0_Col_08_Row_2	0	Cast	0.766929774083333	1.03742108207464
d0_Col_08_Row_4	0	Cast	0.596898937920989	0.855491329479769
d0_Col_08_Row_6	0	Cast	1.18870545448561	0.947019867549669
d0_Col_08_Row_7	0	Cast	0.689670019054851	0.808785529715762
d0_Col_08_Row_9	0	Cast	1.09585464650802	0.80672268907563
d0_Col_08_Row_11	0	Cast	0.976761973427192	1.15892420537897
d0_Col_08_Row_12	0	Cast	1.49804304633174	0.772278162366268
d0_Col_08_Row_14	0	Cast	0.451529296293868	0.85121107266436
d0_Col_08_Row_16	0	Cast	0	1.17100082341493
d0_Col_08_Row_18	0	Cast	0.948950013611162	0.916666666666667
d0_Col_08_Row_20	0	Cast	0.56852977443282	1.09489051094891
d0_Col_08_Row_22	0	Cast	0.981630982898409	0.836228287841191
d0_Col_08_Row_23	0	Cast	1.50125942354012	0.866071428571429
d0_Col_08_Row_25	0	Cast	0.426840930558575	0.959259259259259
d0_Col_08_Row_26	0	Cast	1.12931026779851	0.915492957746479
d0_Col_08_Row_28	0	Cast	0.951283516152228	1.08290155440415
d0_Col_08_Row_29	0	Cast	0.668698177999834	0.818181818181818
d0_Col_08_Row_30	0	Cast	0.598331593014119	0.939716312056738
d0_Col_08_Row_32	0	Cast	0.28937023082477	0.841309823677582
d0_Col_08_Row_33	0	Cast	0.687039095611973	1.09069644839068
d0_Col_08_Row_37	0	Cast	1.11207838175915	1.09124767225326
d0_Col_08_Row_38	0	Cast	0.847100934999775	0.905073051948052
d0_Col_08_Row_39	0	Cast	1.06545934795503	1.28608923884514
d0_Col_08_Row_40	0	Cast	1.72588307031586	0.826923076923077
d0_Col_09_Row_3	0	Cast	0.530003105585131	1.14079422382671
d0_Col_09_Row_5	0	Cast	0.783378086563696	0.983193277310924
d0_Col_09_Row_7	0	Cast	0.871773296707753	1.26627218934911
d0_Col_09_Row_8	0	Cast	0.737819737934802	0.87719298245614
d0_Col_09_Row_10	0	Cast	0.646044731861077	0.844736842105263
d0_Col_09_Row_11	0	Cast	1.38086528351869	0.924460431654676
d0_Col_09_Row_12	0	Cast	1.28797832155238	0.738095238095238
d0_Col_09_Row_13	0	Cast	0.479800608797297	1.04455445544554
d0_Col_09_Row_14	0	Cast	1.59933324537017	1.2616212338594
d0_Col_09_Row_15	0	Cast	1.35630625623482	1.05111821086262
d0_Col_09_Row_16	0	Cast	0.557174845764095	0.975490196078431
d0_Col_09_Row_17	0	Cast	1.21068950741946	1.19753086419753
d0_Col_09_Row_18	0	Cast	1.16096739716653	1.00151975683891
d0_Col_09_Row_21	0	Cast	1.14609168467361	1
d0_Col_09_Row_22	0	Cast	1.01093892044235	1.19183673469388
d0_Col_09_Row_23	0	Cast	0.839972969088955	1.20396600566572
d0_Col_09_Row_26	0	Cast	0.982413290070181	0.963636363636364
d0_Col_09_Row_27	0	Cast	1.03855498633618	0.973977695167286
d0_Col_09_Row_29	0	Cast	0.390520744043679	0.972602739726027
d0_Col_09_Row_31	0	Cast	0.911049513238567	0.786259541984733
d0_Col_09_Row_32	0	Cast	0.574618255030048	0.907192575406032
d0_Col_09_Row_33	0	Cast	0.563055555946047	0.89811320754717
d0_Col_09_Row_34	0	Cast	1.46097158485094	0.985074626865672
d0_Col_09_Row_35	0	Cast	1.166736884479	1.03623188405797
d0_Col_09_Row_36	0	Cast	2.31189618718679	0.739622641509434
d0_Col_09_Row_37	0	Cast	1.4036793723822	0.88785046728972
d0_Col_10_Row_2	0	Cast	0.412618919056108	1.02262443438914
d0_Col_10_Row_3	0	Cast	0.802333324990582	0.817241379310345
d0_Col_10_Row_4	0	Cast	0.656514711133562	0.797413793103448
d0_Col_10_Row_5	0	Cast	1.89440532777213	0.982889237199582
d0_Col_10_Row_7	0	Cast	0.809301672817805	0.755965847877613
d0_Col_10_Row_11	0	Cast	0.829565350459617	1.14096916299559
d0_Col_10_Row_12	0	Cast	0.698658434697391	0.922388059701493
d0_Col_10_Row_13	0	Cast	0.536574318653733	0.821086261980831
d0_Col_10_Row_16	0	Cast	0.952813061459917	0.824242424242424
d0_Col_10_Row_18	0	Cast	0.777986694858834	0.912
d0_Col_10_Row_19	0	Cast	0.411847569245398	0.95475113122172
d0_Col_10_Row_20	0	Cast	1.2516177742276	0.885321100917431
d0_Col_10_Row_21	0	Cast	0.722611363753782	1.10687022900763
d0_Col_10_Row_24	0	Cast	1.17064863565316	1.02666666666667
d0_Col_10_Row_25	0	Cast	0.422732438034581	0.875
d0_Col_10_Row_26	0	Cast	0.660241957822678	1.13215859030837
d0_Col_10_Row_27	0	Cast	0.836711807425722	0.774647887323944
d0_Col_10_Row_28	0	Cast	1.03995097345942	0.694915254237288
d0_Col_10_Row_30	0	Cast	0.0930541273270302	0.834586466165414
d0_Col_10_Row_31	0	Cast	1.19331985509744	0.735849056603774
d0_Col_10_Row_34	0	Cast	0.663547430543115	0.73992673992674
d0_Col_10_Row_35	0	Cast	0.77479644080041	0.906976744186046
d0_Col_10_Row_36	0	Cast	1.27418730033221	0.860986547085202
d0_Col_10_Row_37	0	Cast	0.341058453422467	0.921296296296296
d0_Col_10_Row_38	0	Cast	0.319968311372268	1.14354066985646
d0_Col_10_Row_39	0	Cast	0.701597036168867	0.903703703703704
d1_Col_01_Row_1	1	Cast	32.1233002812452	0.880829015544041
d1_Col_01_Row_2	1	Cast	22.2044643820765	0.935943060498221
d1_Col_01_Row_3	1	Cast	11.3996197606439	0.897849462365591
d1_Col_01_Row_4	1	Cast	23.8296974471797	1.156
d1_Col_01_Row_5	1	Cast	32.150889898462	0.923076923076923
d1_Col_01_Row_6	1	Cast	23.7282339949528	0.805447470817121
d1_Col_01_Row_7	1	Cast	16.2458825447883	0.857777777777778
d1_Col_01_Row_8	1	Cast	18.4073890559266	0.730263157894737
d1_Col_01_Row_10	1	Cast	22.1105177666251	1.15625
d1_Col_01_Row_11	1	Cast	23.7834525832717	1.17808219178082
d1_Col_01_Row_12	1	Cast	30.5285771894673	0.955307262569832
d1_Col_01_Row_14	1	Cast	28.2089157915812	0.954356846473029
d1_Col_01_Row_15	1	Cast	23.5865518443382	1.48937002593222
d1_Col_01_Row_16	1	Cast	30.5092968122542	1.01831501831502
d1_Col_01_Row_18	1	Cast	20.5943584357478	0.98780487804878
d1_Col_01_Row_19	1	Cast	28.1978713560507	0.803191489361702
d1_Col_01_Row_20	1	Cast	24.2876058707086	0.942408376963351
d1_Col_01_Row_22	1	Cast	23.7749742962295	0.923832923832924
d1_Col_01_Row_23	1	Cast	11.4194070286636	1.07142857142857
d1_Col_01_Row_24	1	Cast	22.7565501254959	0.926701570680628
d1_Col_01_Row_25	1	Cast	32.9017813565176	0.949367088607595
d1_Col_01_Row_27	1	Cast	25.1062507561536	0.980988593155893
d1_Col_01_Row_28	1	Cast	23.510669267332	0.787644787644788
d1_Col_01_Row_30	1	Cast	23.8296921185018	0.840909090909091
d1_Col_01_Row_31	1	Cast	23.5999880350491	0.72
d1_Col_01_Row_32	1	Cast	21.3514385565329	0.874204400800145
d1_Col_01_Row_34	1	Cast	40.2954396614099	1.10984848484848
d1_Col_01_Row_35	1	Cast	22.7501892271497	1.06425702811245
d1_Col_01_Row_37	1	Cast	22.8199807034477	1.01102941176471
d1_Col_01_Row_38	1	Cast	41.9066863242975	0
d1_Col_01_Row_39	1	Cast	33.7441157975426	0.0186915887850467
d1_Col_01_Row_40	1	Cast	20.5765693268813	0.954545454545455
d1_Col_02_Row_1	1	Cast	21.3321323508036	0.985221674876847
d1_Col_02_Row_2	1	Cast	20.5871086690194	1.17791411042945
d1_Col_02_Row_3	1	Cast	12.0699624279169	0.895833333333333
d1_Col_02_Row_4	1	Cast	29.7535420413947	0.696969696969697
d1_Col_02_Row_5	1	Cast	16.3181130392063	0.674285714285714
d1_Col_02_Row_6	1	Cast	13.5125112002875	0.683870967741935
d1_Col_02_Row_7	1	Cast	32.8971154418394	1.07978723404255
d1_Col_02_Row_8	1	Cast	36.1470850625302	0.69811320754717
d1_Col_02_Row_11	1	Cast	23.5344217947744	0.578313253012048
d1_Col_02_Row_12	1	Cast	28.1792447204282	0.708609271523179
d1_Col_02_Row_14	1	Cast	32.8438627404621	0.970357454228422
d1_Col_02_Row_15	1	Cast	23.6897930835524	1
d1_Col_02_Row_17	1	Cast	17.7329790858389	0.823224728487886
d1_Col_02_Row_19	1	Cast	22.7630598102431	0.929824561403509
d1_Col_02_Row_20	1	Cast	19.1624779292032	0.765625
d1_Col_02_Row_21	1	Cast	9.98130224335124	1.02094240837696
d1_Col_02_Row_22	1	Cast	24.3595641041294	0.797235023041475
d1_Col_02_Row_23	1	Cast	24.5799408031579	0.854545454545454
d1_Col_02_Row_24	1	Cast	29.7468201081165	0.994623655913978
d1_Col_02_Row_25	1	Cast	19.1351844828487	0.727891156462585
d1_Col_02_Row_27	1	Cast	16.9650493710159	1.11702127659574
d1_Col_02_Row_28	1	Cast	24.4758948695814	0.758620689655172
d1_Col_02_Row_29	1	Cast	9.74275292782246	0.773584905660377
d1_Col_02_Row_31	1	Cast	23.667394470362	0.759493670886076
d1_Col_02_Row_33	1	Cast	25.8020979109649	1.03517587939698
d1_Col_02_Row_34	1	Cast	23.7723697024907	0.620512820512821
d1_Col_02_Row_35	1	Cast	21.2997320601787	0.653409090909091
d1_Col_02_Row_37	1	Cast	31.2869883418539	0.912863070539419
d1_Col_02_Row_38	1	Cast	24.5744234858665	1.03045685279188
d1_Col_02_Row_39	1	Cast	19.840410409042	0.951351351351351
d1_Col_03_Row_1	1	Cast	27.3905232650009	1.13705583756345
d1_Col_03_Row_2	1	Cast	26.63919694594	0.642512077294686
d1_Col_03_Row_3	1	Cast	15.5708272059906	0.964952555861647
d1_Col_03_Row_4	1	Cast	20.6485276539877	0.821782178217822
d1_Col_03_Row_5	1	Cast	20.0849558690409	1.08172843992248
d1_Col_03_Row_6	1	Cast	19.7950559323479	0.786259541984733
d1_Col_03_Row_7	1	Cast	42.7284308300534	0.822916666666667
d1_Col_03_Row_8	1	Cast	22.8505781814392	0.898203592814371
d1_Col_03_Row_10	1	Cast	15.6222164692357	1.40625
d1_Col_03_Row_11	1	Cast	12.7935938359125	0.939189189189189
d1_Col_03_Row_12	1	Cast	36.9887979671234	0.573684210526316
d1_Col_03_Row_13	1	Cast	28.1795850743287	0.85981308411215
d1_Col_03_Row_14	1	Cast	25.0819279219586	0.768041237113402
d1_Col_03_Row_15	1	Cast	28.9416588274383	0.986175115207373
d1_Col_03_Row_16	1	Cast	29.7830527022973	0.762295081967213
d1_Col_03_Row_17	1	Cast	10.6789467978265	0.171746470227133
d1_Col_03_Row_18	1	Cast	27.3815566902715	1.13002995618349
d1_Col_03_Row_19	1	Cast	23.8296867898239	0.791907514450867
d1_Col_03_Row_20	1	Cast	23.667137264973	1.14102564102564
d1_Col_03_Row_21	1	Cast	21.2989148655518	0.92972972972973
d1_Col_03_Row_22	1	Cast	30.5179602974778	1.16483516483516
d1_Col_03_Row_23	1	Cast	29.784516787431	1.04901960784314
d1_Col_03_Row_24	1	Cast	22.1233701194041	1.00510204081633
d1_Col_03_Row_25	1	Cast	8.62843730701353	0.803108808290155
d1_Col_03_Row_27	1	Cast	22.0840868157871	1.10041841004184
d1_Col_03_Row_28	1	Cast	15.6049900228511	1.24894514767932
d1_Col_03_Row_29	1	Cast	22.1179891653919	0.967289719626168
d1_Col_03_Row_31	1	Cast	18.3951899712728	0.766519823788546
d1_Col_03_Row_33	1	Cast	32.0605274550522	0.919014084507042
d1_Col_03_Row_34	1	Cast	44.3895485084348	0.845999460298185
d1_Col_03_Row_35	1	Cast	22.0635936725676	0.866359447004608
d1_Col_03_Row_37	1	Cast	12.8168471038839	1.11914815973308
d1_Col_03_Row_39	1	Cast	15.6132490066137	1.08547008547009
d1_Col_03_Row_40	1	Cast	9.29390905469895	0.846938775510204
d1_Col_04_Row_1	1	Cast	20.6393832887757	0.889763779527559
d1_Col_04_Row_2	1	Cast	24.328608479887	0.829145728643216
d1_Col_04_Row_3	1	Cast	15.57010815918	0.518367346938776
d1_Col_04_Row_4	1	Cast	19.5946958034367	0.985663082437276
d1_Col_04_Row_5	1	Cast	31.2955747618102	0.872641509433962
d1_Col_04_Row_6	1	Cast	14.876972764238	0.856627140974967
d1_Col_04_Row_7	1	Cast	23.8057801652443	0.754032258064516
d1_Col_04_Row_8	1	Cast	26.5840029732403	1.05583756345178
d1_Col_04_Row_11	1	Cast	29.7456241993189	0.803680981595092
d1_Col_04_Row_12	1	Cast	23.7321935679598	0.852459016393443
d1_Col_04_Row_13	1	Cast	7.23040756154129	0.942965779467681
d1_Col_04_Row_14	1	Cast	25.1109061508489	0.964102564102564
d1_Col_04_Row_15	1	Cast	11.3883952925458	0.625441696113074
d1_Col_04_Row_17	1	Cast	35.0611871886145	1
d1_Col_04_Row_18	1	Cast	32.1070504002204	0.883870967741936
d1_Col_04_Row_19	1	Cast	19.1821221392718	0.931174089068826
d1_Col_04_Row_20	1	Cast	30.5092825329179	0.557377049180328
d1_Col_04_Row_21	1	Cast	18.3992031440617	0.774038461538462
d1_Col_04_Row_22	1	Cast	32.1559479783436	0.859969385096404
d1_Col_04_Row_23	1	Cast	23.5215912329471	0.933962264150943
d1_Col_04_Row_24	1	Cast	23.5769477223585	0.774626532887402
d1_Col_04_Row_27	1	Cast	28.1774534735304	0.82051282051282
d1_Col_04_Row_28	1	Cast	21.3018649262995	0.897435897435897
d1_Col_04_Row_29	1	Cast	13.5177417236712	0.912844036697248
d1_Col_04_Row_30	1	Cast	22.7412623086426	0.873646209386282
d1_Col_04_Row_32	1	Cast	5.87469878821988	0.767647058823529
d1_Col_04_Row_33	1	Cast	10.0322566434861	0.832599118942731
d1_Col_04_Row_34	1	Cast	23.5559064672789	0.919014084507042
d1_Col_04_Row_35	1	Cast	22.7713506634584	0.988461538461539
d1_Col_04_Row_37	1	Cast	23.5440708263095	0.893877551020408
d1_Col_04_Row_38	1	Cast	9.334658974066	0.725888324873096
d1_Col_04_Row_39	1	Cast	14.9021202155172	0.992779783393502
d1_Col_04_Row_40	1	Cast	12.7879244831166	1.04347826086957
d1_Col_05_Row_1	1	Cast	29.7138205065815	1.01058201058201
d1_Col_05_Row_3	1	Cast	19.8982996774839	0.99203187250996
d1_Col_05_Row_4	1	Cast	30.5010519747767	0.875862068965517
d1_Col_05_Row_5	1	Cast	12.1069321358193	0.776315789473684
d1_Col_05_Row_6	1	Cast	26.6398230865468	1.03333333333333
d1_Col_05_Row_8	1	Cast	15.6320619854311	0.775401069518717
d1_Col_05_Row_10	1	Cast	20.6327347925621	0.784313725490196
d1_Col_05_Row_13	1	Cast	14.2048956142213	0.732558139534884
d1_Col_05_Row_14	1	Cast	25.0874334648911	0.887755102040816
d1_Col_05_Row_15	1	Cast	23.7638703190298	0.910894660894661
d1_Col_05_Row_17	1	Cast	22.7576582581156	1.32432432432432
d1_Col_05_Row_18	1	Cast	28.0591401351204	0.731263869950001
d1_Col_05_Row_19	1	Cast	23.7191968399544	0.879551820728291
d1_Col_05_Row_21	1	Cast	20.5724036018168	0.941176470588235
d1_Col_05_Row_22	1	Cast	29.7199997335926	0.677970076450448
d1_Col_05_Row_23	1	Cast	14.8740981449378	0.851851851851852
d1_Col_05_Row_24	1	Cast	22.7679361064751	0.806306306306306
d1_Col_05_Row_27	1	Cast	23.7098068233486	0.875796178343949
d1_Col_05_Row_28	1	Cast	22.1021324515124	0.824324324324324
d1_Col_05_Row_29	1	Cast	16.2958637847963	0.775862068965517
d1_Col_05_Row_30	1	Cast	14.1827533978976	1.02215189873418
d1_Col_05_Row_31	1	Cast	36.1765295074009	0.933014354066986
d1_Col_05_Row_32	1	Cast	25.8299596640083	0.900383141762452
d1_Col_05_Row_33	1	Cast	14.8782614402421	0.879377431906615
d1_Col_05_Row_34	1	Cast	25.0444047239216	1.0959595959596
d1_Col_05_Row_35	1	Cast	16.2450357712445	0.758620689655172
d1_Col_05_Row_37	1	Cast	20.6222085289201	0.814516129032258
d1_Col_05_Row_38	1	Cast	21.9570875373671	1.04513888888889
d1_Col_05_Row_39	1	Cast	22.0441524598438	1.00896860986547
d1_Col_05_Row_40	1	Cast	16.3437835801383	0.855072463768116
d1_Col_06_Row_1	1	Cast	14.8781153590875	0.752525252525252
d1_Col_06_Row_2	1	Cast	23.4524841528869	1.31617647058824
d1_Col_06_Row_4	1	Cast	34.583134809597	0.921182266009852
d1_Col_06_Row_5	1	Cast	23.6500395241483	0.811890031369815
d1_Col_06_Row_6	1	Cast	28.106526806518	0.669856459330144
d1_Col_06_Row_7	1	Cast	22.1957506750805	1.07035175879397
d1_Col_06_Row_8	1	Cast	15.5469630382219	1.19318181818182
d1_Col_06_Row_10	1	Cast	23.7892476173239	0.808080808080808
d1_Col_06_Row_11	1	Cast	24.5751029401431	1.11764705882353
d1_Col_06_Row_13	1	Cast	22.1203225810461	0.898550724637681
d1_Col_06_Row_14	1	Cast	15.5740321876666	0.899408284023669
d1_Col_06_Row_15	1	Cast	19.8563183093702	0.788121902252337
d1_Col_06_Row_16	1	Cast	16.9926838949636	0.979274611398964
d1_Col_06_Row_17	1	Cast	32.9146511325846	1.00518134715026
d1_Col_06_Row_18	1	Cast	33.7692140441363	0.772486772486772
d1_Col_06_Row_19	1	Cast	23.5881438762242	0.9375
d1_Col_06_Row_20	1	Cast	28.0882370945612	1.22368421052632
d1_Col_06_Row_21	1	Cast	27.4231080961504	0.979381443298969
d1_Col_06_Row_22	1	Cast	35.4021801587639	0.717703349282297
d1_Col_06_Row_23	1	Cast	22.8210075388107	0.758974358974359
d1_Col_06_Row_24	1	Cast	19.1212356269184	0.929245283018868
d1_Col_06_Row_25	1	Cast	24.3171581763716	1.02164502164502
d1_Col_06_Row_28	1	Cast	21.6933860959692	1.22641509433962
d1_Col_06_Row_30	1	Cast	6.55796135827412	0.972850678733032
d1_Col_06_Row_31	1	Cast	23.5259954645345	0.951016543751246
d1_Col_06_Row_32	1	Cast	23.7390990097681	0.799086757990868
d1_Col_06_Row_33	1	Cast	18.4367857297363	0.642105263157895
d1_Col_06_Row_35	1	Cast	11.3789907673352	1.24100675260896
d1_Col_06_Row_37	1	Cast	30.58716005609	0.978260869565217
d1_Col_06_Row_38	1	Cast	19.8560102461945	1.18452380952381
d1_Col_06_Row_39	1	Cast	23.6649984805241	1.14084507042254
d1_Col_06_Row_40	1	Cast	14.919292412612	1.02994011976048
d1_Col_07_Row_1	1	Cast	22.5487678109812	0.956310679611651
d1_Col_07_Row_2	1	Cast	31.3120151281285	1.09130434782609
d1_Col_07_Row_4	1	Cast	20.6073682366606	0.867579908675799
d1_Col_07_Row_5	1	Cast	26.6529471486801	0.9375
d1_Col_07_Row_6	1	Cast	21.2797423448138	0.852678571428571
d1_Col_07_Row_7	1	Cast	23.6694516990979	0.766816143497758
d1_Col_07_Row_8	1	Cast	30.5856415407036	1.06756756756757
d1_Col_07_Row_10	1	Cast	28.9808362905989	1.07784431137725
d1_Col_07_Row_12	1	Cast	28.1361763046679	0.909090909090909
d1_Col_07_Row_13	1	Cast	23.7533682876912	0.840236686390533
d1_Col_07_Row_14	1	Cast	29.7785853776471	0.827586206896552
d1_Col_07_Row_15	1	Cast	33.8036737885982	0.639810426540284
d1_Col_07_Row_16	1	Cast	28.2075186037055	0.668478260869565
d1_Col_07_Row_17	1	Cast	28.1439553574381	0.980769230769231
d1_Col_07_Row_18	1	Cast	24.2988448307611	1.19108280254777
d1_Col_07_Row_19	1	Cast	21.9986958526068	0.876470588235294
d1_Col_07_Row_20	1	Cast	18.4644297315755	1.08133971291866
d1_Col_07_Row_21	1	Cast	22.0307521967913	1.05102040816327
d1_Col_07_Row_22	1	Cast	16.284394081971	0.882591093117409
d1_Col_07_Row_23	1	Cast	28.9435813315397	1.2032967032967
d1_Col_07_Row_24	1	Cast	28.9665323647164	0.715736040609137
d1_Col_07_Row_25	1	Cast	23.6828881366175	0.972413793103448
d1_Col_07_Row_27	1	Cast	19.8351308034463	0.866666666666667
d1_Col_07_Row_28	1	Cast	23.6408404618538	0.807339449541284
d1_Col_07_Row_29	1	Cast	23.5199456445427	0.653179190751445
d1_Col_07_Row_30	1	Cast	23.744541582659	1.1207729468599
d1_Col_07_Row_31	1	Cast	30.4850781714464	0.85080222526808
d1_Col_07_Row_32	1	Cast	20.6119257394413	1.09876543209877
d1_Col_07_Row_33	1	Cast	17.7120592909823	0.659420289855073
d1_Col_07_Row_35	1	Cast	17.6908049249183	0.882352941176471
d1_Col_07_Row_37	1	Cast	17.0034383846258	1.09497206703911
d1_Col_07_Row_38	1	Cast	18.4267255026532	0.840148698884758
d1_Col_07_Row_39	1	Cast	19.8813622775652	0.911764705882353
d1_Col_07_Row_40	1	Cast	18.4307422146549	0.65891472868217
d1_Col_08_Row_1	1	Cast	22.0775074439421	1.1455938697318
d1_Col_08_Row_2	1	Cast	32.1034946663274	1.22751322751323
d1_Col_08_Row_4	1	Cast	15.5748523984814	1.15217391304348
d1_Col_08_Row_5	1	Cast	23.829681461146	1.15432098765432
d1_Col_08_Row_6	1	Cast	19.8908323487439	0.707207207207207
d1_Col_08_Row_7	1	Cast	23.6940214641094	1.26785714285714
d1_Col_08_Row_8	1	Cast	18.4062608890845	1.33478260869565
d1_Col_08_Row_9	1	Cast	7.90239579307035	0.765
d1_Col_08_Row_11	1	Cast	24.5101599109052	1.21759259259259
d1_Col_08_Row_12	1	Cast	20.609490313878	1.11363636363636
d1_Col_08_Row_13	1	Cast	23.502259776972	0.867021276595745
d1_Col_08_Row_15	1	Cast	3.76378322157473	0.882352941176471
d1_Col_08_Row_17	1	Cast	22.1055610155313	1.04484304932735
d1_Col_08_Row_18	1	Cast	23.5908188456085	0.913911738333788
d1_Col_08_Row_19	1	Cast	37.4160733603942	0.95049504950495
d1_Col_08_Row_20	1	Cast	22.0792352865862	0.839506172839506
d1_Col_08_Row_21	1	Cast	23.7434749047102	1.38916256157635
d1_Col_08_Row_22	1	Cast	24.358163807638	0.946768060836502
d1_Col_08_Row_23	1	Cast	12.8154636784654	1.02803738317757
d1_Col_08_Row_24	1	Cast	27.3944288325143	1.08444444444444
d1_Col_08_Row_25	1	Cast	8.59679750615219	0.989510489510489
d1_Col_08_Row_27	1	Cast	23.527981650749	0.752212389380531
d1_Col_08_Row_28	1	Cast	28.1836682420157	1.22388059701493
d1_Col_08_Row_29	1	Cast	30.5486644807851	0.957627118644068
d1_Col_08_Row_31	1	Cast	29.7308348228651	0.784
[truncated: 945 more rows]
