# Supplementary material for: Integrated analysis of Xist upregulation and X-chromosome inactivation with single-cell and single-allele resolution
Source: Nat Commun. 2021 Jun 15;12:3638. doi: 10.1038/s41467-021-23643-6 (PMC8206119; doi:10.1038/s41467-021-23643-6)
Supplement: Supplementary file 9 — Source Data [file 41467_2021_23643_MOESM9_ESM.zip › SourceData/Figure_S7d.txt]

Sequencing Day	Autosomal/X-linked	Direction [Correlation to Xist CPM]	Number of significant genes
1	Autosomal	Positive	19
1	Autosomal	Negative	38
1	X-linked	Positive	7
2	Autosomal	Positive	261
2	Autosomal	Negative	103
2	X-linked	Positive	13
2	X-linked	Negative	4
3	Autosomal	Positive	23
3	Autosomal	Negative	44
3	X-linked	Positive	18
3	X-linked	Negative	1
4	Autosomal	Positive	94
4	Autosomal	Negative	142
4	X-linked	Positive	17
4	X-linked	Negative	1
1	X-linked	Negative	0
