# Supplementary material for: Integrated analysis of Xist upregulation and X-chromosome inactivation with single-cell and single-allele resolution
Source: Nat Commun. 2021 Jun 15;12:3638. doi: 10.1038/s41467-021-23643-6 (PMC8206119; doi:10.1038/s41467-021-23643-6)
Supplement: Supplementary file 9 — Source Data [file 41467_2021_23643_MOESM9_ESM.zip › SourceData/Figure_S11b.txt]

Sequencing Day	Gene Symbol	dXic Cell Line	Replicate sample	Relative expression [log2]
0	Xist	TX1072-dXicB6 (Xi = Cast)	1	9.38330681982833e-05
1	Xist	TX1072-dXicB6 (Xi = Cast)	1	0.00262104626306481
2	Xist	TX1072-dXicB6 (Xi = Cast)	1	0.0873375392571053
3	Xist	TX1072-dXicB6 (Xi = Cast)	1	0.223598516811125
4	Xist	TX1072-dXicB6 (Xi = Cast)	1	0.194354283651425
0	Xist	TX1072-dXicB6 (Xi = Cast)	2	0.000264488040335022
1	Xist	TX1072-dXicB6 (Xi = Cast)	2	0.00414892825162148
2	Xist	TX1072-dXicB6 (Xi = Cast)	2	0.0582784798848593
3	Xist	TX1072-dXicB6 (Xi = Cast)	2	0.202682020305406
4	Xist	TX1072-dXicB6 (Xi = Cast)	2	0.223017331612894
0	Xist	TX1072-dXicB6 (Xi = Cast)	3	0.000210934512352144
1	Xist	TX1072-dXicB6 (Xi = Cast)	3	0.00669258418940283
2	Xist	TX1072-dXicB6 (Xi = Cast)	3	0.0831891752515545
3	Xist	TX1072-dXicB6 (Xi = Cast)	3	0.287853673439658
4	Xist	TX1072-dXicB6 (Xi = Cast)	3	0.145648540844813
0	Xist	TX1072-dXicB6 (Xi = Cast)	4	3.641031653742e-05
1	Xist	TX1072-dXicB6 (Xi = Cast)	4	0.00563347680927948
2	Xist	TX1072-dXicB6 (Xi = Cast)	4	0.0874934375418389
3	Xist	TX1072-dXicB6 (Xi = Cast)	4	0.224719804684597
4	Xist	TX1072-dXicB6 (Xi = Cast)	4	0.168738566805478
0	Xist	TX1072-dXicCast (Xi = B6)	1	0.000202427563421204
1	Xist	TX1072-dXicCast (Xi = B6)	1	0.00539852258917049
2	Xist	TX1072-dXicCast (Xi = B6)	1	0.0714889999089269
3	Xist	TX1072-dXicCast (Xi = B6)	1	0.12372839486117
4	Xist	TX1072-dXicCast (Xi = B6)	1	0.0866145525467316
0	Xist	TX1072-dXicCast (Xi = B6)	2	0.000537600225999536
1	Xist	TX1072-dXicCast (Xi = B6)	2	0.00373043527004306
2	Xist	TX1072-dXicCast (Xi = B6)	2	0.0643739576813783
3	Xist	TX1072-dXicCast (Xi = B6)	2	0.0725803382738562
4	Xist	TX1072-dXicCast (Xi = B6)	2	0.0953739964223666
0	Xist	TX1072-dXicCast (Xi = B6)	3	0.000258442378527717
1	Xist	TX1072-dXicCast (Xi = B6)	3	0.0128554203818067
2	Xist	TX1072-dXicCast (Xi = B6)	3	0.0630681374878132
3	Xist	TX1072-dXicCast (Xi = B6)	3	0.166725410071789
4	Xist	TX1072-dXicCast (Xi = B6)	3	0.0978620663590186
0	Xist	TX1072-dXicCast (Xi = B6)	4	0.000131387926189342
1	Xist	TX1072-dXicCast (Xi = B6)	4	0.00676694936925658
2	Xist	TX1072-dXicCast (Xi = B6)	4	0.0483700053908818
3	Xist	TX1072-dXicCast (Xi = B6)	4	0.138701569554194
4	Xist	TX1072-dXicCast (Xi = B6)	4	0.103059535443605
