# Supplementary material for: Integrated analysis of Xist upregulation and X-chromosome inactivation with single-cell and single-allele resolution
Source: Nat Commun. 2021 Jun 15;12:3638. doi: 10.1038/s41467-021-23643-6 (PMC8206119; doi:10.1038/s41467-021-23643-6)
Supplement: Supplementary file 9 — Source Data [file 41467_2021_23643_MOESM9_ESM.zip › SourceData/Figure_3d.txt]

Cell ID	Sequencing Day	ChrX: B6/(B6+Cast)	Xist: B6/(B6+Cast)
d0_Col_03_Row_16	0	0.532833020637899	1
d0_Col_05_Row_34	0	0.56298600311042	1
d0_Col_08_Row_37	0	0.414	1
d1_Col_01_Row_1	1	0.612756264236902	1
d1_Col_01_Row_5	1	0.522658610271903	0.666666666666667
d1_Col_01_Row_6	1	0.508120649651972	0.6875
d1_Col_01_Row_7	1	0.463806970509383	0.416666666666667
d1_Col_01_Row_12	1	0.47953216374269	0.363636363636364
d1_Col_01_Row_19	1	0.578212290502793	1
d1_Col_01_Row_24	1	0.522309711286089	0.285714285714286
d1_Col_01_Row_27	1	0.429193899782135	0.692307692307692
d1_Col_01_Row_30	1	0.498933901918977	0.1875
d1_Col_01_Row_31	1	0.554945054945055	1
d1_Col_01_Row_34	1	0.464351005484461	1
d1_Col_02_Row_17	1	0.432142857142857	0.625
d1_Col_02_Row_27	1	0.476885644768856	0.166666666666667
d1_Col_03_Row_4	1	0.519553072625698	0.538461538461538
d1_Col_03_Row_7	1	0.485714285714286	0.333333333333333
d1_Col_03_Row_12	1	0.602605863192182	0.0714285714285714
d1_Col_03_Row_16	1	0.506596306068602	0.833333333333333
d1_Col_03_Row_19	1	0.520979020979021	1
d1_Col_03_Row_22	1	0.512643678160919	1
d1_Col_03_Row_23	1	0.511415525114155	1
d1_Col_03_Row_34	1	0.486873508353222	0.727272727272727
d1_Col_04_Row_3	1	0.576666666666667	1
d1_Col_04_Row_4	1	0.504504504504504	1
d1_Col_04_Row_5	1	0.420062695924765	1
d1_Col_04_Row_6	1	0.430232558139535	0
d1_Col_04_Row_8	1	0.442359249329759	1
d1_Col_04_Row_11	1	0.486692015209125	0.555555555555556
d1_Col_04_Row_18	1	0.55625	0.891304347826087
d1_Col_04_Row_20	1	0.618918918918919	0.75
d1_Col_04_Row_21	1	0.560109289617486	1
d1_Col_04_Row_22	1	0.497109826589595	1
d1_Col_04_Row_30	1	0.458149779735683	0.5
d1_Col_04_Row_32	1	0.540492957746479	1
d1_Col_04_Row_35	1	0.500952380952381	0.166666666666667
d1_Col_05_Row_4	1	0.544802867383513	1
d1_Col_05_Row_19	1	0.492845786963434	0.642857142857143
d1_Col_05_Row_28	1	0.5625	0.333333333333333
d1_Col_05_Row_31	1	0.463541666666667	0.352941176470588
d1_Col_05_Row_34	1	0.496659242761693	0.769230769230769
d1_Col_06_Row_6	1	0.585798816568047	1
d1_Col_06_Row_10	1	0.516666666666667	0.222222222222222
d1_Col_06_Row_11	1	0.48122866894198	1
d1_Col_06_Row_21	1	0.522613065326633	1
d1_Col_06_Row_22	1	0.566951566951567	0.875
d1_Col_06_Row_24	1	0.515587529976019	0.166666666666667
d1_Col_06_Row_25	1	0.467268623024831	1
d1_Col_06_Row_28	1	0.493358633776091	0.363636363636364
d1_Col_06_Row_31	1	0.53257790368272	1
d1_Col_07_Row_2	1	0.502970297029703	1
d1_Col_07_Row_7	1	0.54025974025974	0
d1_Col_07_Row_8	1	0.490322580645161	1
d1_Col_07_Row_10	1	0.481268011527378	1
d1_Col_07_Row_14	1	0.568345323741007	1
d1_Col_07_Row_17	1	0.45985401459854	0.4375
d1_Col_07_Row_24	1	0.624685138539043	0.636363636363636
d1_Col_07_Row_28	1	0.560493827160494	0.75
d1_Col_07_Row_30	1	0.534136546184739	1
d1_Col_07_Row_31	1	0.567741935483871	1
d1_Col_07_Row_40	1	0.610091743119266	1
d1_Col_08_Row_2	1	0.421686746987952	0.555555555555556
d1_Col_08_Row_4	1	0.474206349206349	1
d1_Col_08_Row_6	1	0.56145251396648	1
d1_Col_08_Row_7	1	0.493761140819964	1
d1_Col_08_Row_20	1	0.529953917050691	1
d1_Col_08_Row_25	1	0.492831541218638	1
d1_Col_08_Row_32	1	0.527322404371585	1
d1_Col_08_Row_34	1	0.524675324675325	0.96875
d1_Col_09_Row_8	1	0.566546762589928	0.625
d1_Col_09_Row_10	1	0.437142857142857	1
d1_Col_09_Row_11	1	0.458049886621315	1
d1_Col_09_Row_19	1	0.558441558441558	1
d1_Col_09_Row_23	1	0.427792915531335	1
d1_Col_09_Row_28	1	0.462025316455696	0.583333333333333
d1_Col_09_Row_34	1	0.541019955654102	1
d1_Col_09_Row_38	1	0.520942408376963	0
d1_Col_10_Row_1	1	0.483679525222552	0.636363636363636
d1_Col_10_Row_5	1	0.532258064516129	0.888888888888889
d1_Col_10_Row_14	1	0.48397976391231	1
d1_Col_10_Row_15	1	0.674473067915691	0.411764705882353
d1_Col_10_Row_20	1	0.528061224489796	0.125
d1_Col_10_Row_21	1	0.582802547770701	0.333333333333333
d1_Col_10_Row_24	1	0.52286282306163	0
d1_Col_10_Row_31	1	0.420131291028446	1
d1_Col_10_Row_34	1	0.584352078239609	0.69047619047619
d1_Col_10_Row_38	1	0.480769230769231	0
d2_Col_01_Row_1	2	0.541966426858513	1
d2_Col_01_Row_2	2	0.626373626373626	0.307692307692308
d2_Col_01_Row_6	2	0.609375	0.0555555555555556
d2_Col_01_Row_7	2	0.602836879432624	0
d2_Col_01_Row_9	2	0.377464788732394	1
d2_Col_01_Row_10	2	0.355048859934853	1
d2_Col_01_Row_11	2	0.524163568773234	0.818181818181818
d2_Col_01_Row_12	2	0.57037037037037	0.535714285714286
d2_Col_01_Row_13	2	0.555555555555556	0.879310344827586
d2_Col_01_Row_14	2	0.548022598870056	0.75
d2_Col_01_Row_18	2	0.422619047619048	0.8125
d2_Col_01_Row_19	2	0.523131672597865	1
d2_Col_01_Row_20	2	0.417197452229299	0.111111111111111
d2_Col_01_Row_22	2	0.491961414790997	0.851063829787234
d2_Col_01_Row_23	2	0.617336152219873	0.333333333333333
d2_Col_01_Row_25	2	0.474842767295597	0
d2_Col_01_Row_27	2	0.486046511627907	0.380952380952381
d2_Col_01_Row_29	2	0.510683760683761	1
d2_Col_01_Row_30	2	0.441368078175896	1
d2_Col_01_Row_31	2	0.534521158129176	0.981707317073171
d2_Col_01_Row_32	2	0.48974358974359	0.6
d2_Col_01_Row_33	2	0.547277936962751	0.666666666666667
d2_Col_01_Row_37	2	0.755813953488372	0
d2_Col_01_Row_39	2	0.563926940639269	1
d2_Col_01_Row_40	2	0.557993730407524	1
d2_Col_02_Row_1	2	0.406947890818859	1
d2_Col_02_Row_2	2	0.537604456824513	0.909090909090909
d2_Col_02_Row_3	2	0.756756756756757	0.944444444444444
d2_Col_02_Row_6	2	0.529801324503311	1
d2_Col_02_Row_7	2	0.503105590062112	0.857142857142857
d2_Col_02_Row_8	2	0.534883720930233	0.844827586206897
d2_Col_02_Row_10	2	0.57356608478803	0.733333333333333
d2_Col_02_Row_11	2	0.561837455830389	0.685714285714286
d2_Col_02_Row_12	2	0.530026109660574	1
d2_Col_02_Row_13	2	0.390243902439024	1
d2_Col_02_Row_18	2	0.532467532467532	1
d2_Col_02_Row_19	2	0.661654135338346	1
d2_Col_02_Row_20	2	0.529069767441861	0.277777777777778
d2_Col_02_Row_21	2	0.485576923076923	1
d2_Col_02_Row_23	2	0.569811320754717	0.490566037735849
d2_Col_02_Row_24	2	0.554621848739496	0.782608695652174
d2_Col_02_Row_26	2	0.448630136986301	1
d2_Col_02_Row_27	2	0.465328467153285	0.5
d2_Col_02_Row_28	2	0.564643799472295	0.741935483870968
d2_Col_02_Row_29	2	0.449612403100775	1
d2_Col_02_Row_30	2	0.418691588785047	1
d2_Col_02_Row_34	2	0.541062801932367	1
d2_Col_02_Row_36	2	0.519337016574586	0.9375
d2_Col_03_Row_4	2	0.413566739606127	1
d2_Col_03_Row_5	2	0.478371501272265	1
d2_Col_03_Row_6	2	0.50210970464135	1
d2_Col_03_Row_7	2	0.549295774647887	0.1
d2_Col_03_Row_8	2	0.480167014613779	0.428571428571429
d2_Col_03_Row_9	2	0.506743737957611	1
d2_Col_03_Row_11	2	0.545263157894737	1
d2_Col_03_Row_12	2	0.410586552217453	1
d2_Col_03_Row_13	2	0.540076335877863	0.788079470198676
d2_Col_03_Row_14	2	0.607538802660754	0.952380952380952
d2_Col_03_Row_16	2	0.541935483870968	1
d2_Col_03_Row_18	2	0.611702127659574	1
d2_Col_03_Row_19	2	0.617328519855596	0.774193548387097
d2_Col_03_Row_21	2	0.520114942528736	0.476190476190476
d2_Col_03_Row_22	2	0.442495126705653	0.852272727272727
d2_Col_03_Row_23	2	0.625448028673835	0.773584905660377
d2_Col_03_Row_24	2	0.646315789473684	0.0714285714285714
d2_Col_03_Row_26	2	0.527716186252772	1
d2_Col_03_Row_27	2	0.639175257731959	0.357142857142857
d2_Col_03_Row_28	2	0.530474040632054	0.714285714285714
d2_Col_03_Row_29	2	0.296052631578947	1
d2_Col_03_Row_30	2	0.512747875354108	0.6
d2_Col_03_Row_32	2	0.492105263157895	1
d2_Col_03_Row_33	2	0.720930232558139	0.888111888111888
d2_Col_03_Row_34	2	0.424821002386635	0.75
d2_Col_03_Row_36	2	0.582386363636364	0
d2_Col_03_Row_38	2	0.60038240917782	0.235294117647059
d2_Col_03_Row_39	2	0.492027334851936	0.795454545454545
d2_Col_03_Row_40	2	0.503875968992248	1
d2_Col_04_Row_5	2	0.568695652173913	0.827586206896552
d2_Col_04_Row_6	2	0.458695652173913	1
d2_Col_04_Row_12	2	0.659574468085106	0.625
d2_Col_04_Row_13	2	0.615873015873016	0.758620689655172
d2_Col_04_Row_14	2	0.552173913043478	0.833333333333333
d2_Col_04_Row_17	2	0.501730103806228	0.642857142857143
d2_Col_04_Row_18	2	0.583177570093458	0.166666666666667
d2_Col_04_Row_19	2	0.524122807017544	0.772727272727273
d2_Col_04_Row_20	2	0.480263157894737	0.909090909090909
d2_Col_04_Row_22	2	0.545454545454545	0.976744186046512
d2_Col_04_Row_23	2	0.461824953445065	1
d2_Col_04_Row_24	2	0.442822384428224	1
d2_Col_04_Row_27	2	0.436440677966102	1
d2_Col_04_Row_28	2	0.490196078431373	1
d2_Col_04_Row_29	2	0.68141592920354	0.8
d2_Col_04_Row_30	2	0.580128205128205	1
d2_Col_04_Row_35	2	0.62043795620438	0.952380952380952
d2_Col_04_Row_39	2	0.537688442211055	0.613636363636364
d2_Col_04_Row_40	2	0.554347826086957	0.625
d2_Col_05_Row_2	2	0.575268817204301	0.810810810810811
d2_Col_05_Row_3	2	0.432380952380952	0.735849056603774
d2_Col_05_Row_4	2	0.573502722323049	0
d2_Col_05_Row_7	2	0.611738148984199	0.88135593220339
d2_Col_05_Row_8	2	0.446341463414634	0.789473684210526
d2_Col_05_Row_9	2	0.565995525727069	1
d2_Col_05_Row_12	2	0.614457831325301	0.666666666666667
d2_Col_05_Row_15	2	0.541095890410959	0.875
d2_Col_05_Row_16	2	0.448356807511737	1
d2_Col_05_Row_19	2	0.553615960099751	0
d2_Col_05_Row_20	2	0.703703703703704	0.802721088435374
d2_Col_05_Row_21	2	0.667391304347826	0.830985915492958
d2_Col_05_Row_22	2	0.633766233766234	0.767326732673267
d2_Col_05_Row_24	2	0.57752808988764	0.720588235294118
d2_Col_05_Row_25	2	0.561363636363636	0.444444444444444
d2_Col_05_Row_27	2	0.437229437229437	1
d2_Col_05_Row_30	2	0.645089285714286	0.0526315789473684
d2_Col_05_Row_32	2	0.60125260960334	0
d2_Col_05_Row_33	2	0.531674208144796	1
d2_Col_05_Row_34	2	0.523711340206186	0.529411764705882
d2_Col_05_Row_35	2	0.545180722891566	1
d2_Col_05_Row_36	2	0.462025316455696	1
d2_Col_05_Row_37	2	0.562043795620438	1
d2_Col_05_Row_39	2	0.374083129584352	1
d2_Col_06_Row_2	2	0.471264367816092	1
d2_Col_06_Row_3	2	0.581730769230769	0.88
d2_Col_06_Row_4	2	0.487046632124352	1
d2_Col_06_Row_5	2	0.479638009049774	1
d2_Col_06_Row_6	2	0.610989010989011	0.752577319587629
d2_Col_06_Row_7	2	0.529069767441861	1
d2_Col_06_Row_9	2	0.437810945273632	1
d2_Col_06_Row_10	2	0.542725173210162	0.641025641025641
d2_Col_06_Row_11	2	0.581272084805654	0.0909090909090909
d2_Col_06_Row_12	2	0.585106382978723	0.242424242424242
d2_Col_06_Row_15	2	0.5	1
d2_Col_06_Row_17	2	0.431972789115646	1
d2_Col_06_Row_20	2	0.501285347043702	1
d2_Col_06_Row_21	2	0.731914893617021	0.5
d2_Col_06_Row_22	2	0.44702842377261	0.515151515151515
d2_Col_06_Row_23	2	0.575539568345324	0.723404255319149
d2_Col_06_Row_24	2	0.526912181303116	0.117647058823529
d2_Col_06_Row_25	2	0.582125603864734	0.768292682926829
d2_Col_06_Row_26	2	0.490697674418605	1
d2_Col_06_Row_27	2	0.726651480637813	0.8
d2_Col_06_Row_28	2	0.568238213399504	1
d2_Col_06_Row_29	2	0.676416819012797	0.867158671586716
d2_Col_06_Row_30	2	0.537897310513447	0.91304347826087
d2_Col_06_Row_32	2	0.429667519181586	0.508771929824561
d2_Col_06_Row_34	2	0.707936507936508	0.8125
d2_Col_06_Row_35	2	0.446153846153846	0.5
d2_Col_06_Row_36	2	0.557471264367816	0.863636363636364
d2_Col_06_Row_37	2	0.59375	0.636363636363636
d2_Col_06_Row_38	2	0.561046511627907	0.709677419354839
d2_Col_06_Row_39	2	0.482695810564663	1
d2_Col_06_Row_40	2	0.52431289640592	1
d2_Col_07_Row_1	2	0.611353711790393	0.826923076923077
d2_Col_07_Row_2	2	0.580912863070539	0.111111111111111
d2_Col_07_Row_3	2	0.57762938230384	0.887254901960784
d2_Col_07_Row_4	2	0.47027027027027	0.88
d2_Col_07_Row_6	2	0.405487804878049	0.983870967741935
d2_Col_07_Row_7	2	0.49119373776908	1
d2_Col_07_Row_8	2	0.574193548387097	0.508771929824561
d2_Col_07_Row_9	2	0.597619047619048	0.0769230769230769
d2_Col_07_Row_10	2	0.566160520607375	0.0769230769230769
d2_Col_07_Row_12	2	0.52	0.633802816901408
d2_Col_07_Row_15	2	0.535064935064935	0.859649122807018
d2_Col_07_Row_16	2	0.49867374005305	1
d2_Col_07_Row_17	2	0.506151142355009	0.942307692307692
d2_Col_07_Row_18	2	0.43455497382199	0.923076923076923
d2_Col_07_Row_19	2	0.422018348623853	1
d2_Col_07_Row_20	2	0.442352941176471	1
d2_Col_07_Row_21	2	0.554156171284635	0.5625
d2_Col_07_Row_22	2	0.339779005524862	1
d2_Col_07_Row_24	2	0.478155339805825	0.759493670886076
d2_Col_07_Row_25	2	0.545722713864307	1
d2_Col_07_Row_26	2	0.636065573770492	0.761194029850746
d2_Col_07_Row_27	2	0.66804979253112	0.726027397260274
d2_Col_07_Row_33	2	0.533175355450237	0.2
d2_Col_07_Row_34	2	0.550955414012739	0.833333333333333
d2_Col_07_Row_35	2	0.561797752808989	0.8
d2_Col_07_Row_36	2	0.623693379790941	0.891304347826087
d2_Col_07_Row_37	2	0.486538461538462	1
d2_Col_07_Row_38	2	0.593830334190231	0.368421052631579
d2_Col_07_Row_40	2	0.41740674955595	0.6
d2_Col_08_Row_3	2	0.697777777777778	0.659217877094972
d2_Col_08_Row_4	2	0.5	0.939393939393939
d2_Col_08_Row_5	2	0.566787003610108	0.795454545454545
d2_Col_08_Row_6	2	0.705570291777188	0
d2_Col_08_Row_8	2	0.487309644670051	0.388888888888889
d2_Col_08_Row_9	2	0.636363636363636	0.865384615384615
d2_Col_08_Row_11	2	0.567123287671233	0.787234042553192
d2_Col_08_Row_14	2	0.487964989059081	0
d2_Col_08_Row_15	2	0.605263157894737	0.764705882352941
d2_Col_08_Row_16	2	0.623931623931624	0.576923076923077
d2_Col_08_Row_21	2	0.510928961748634	1
d2_Col_08_Row_22	2	0.4510556621881	0.85
d2_Col_08_Row_25	2	0.573529411764706	1
d2_Col_08_Row_26	2	0.543624161073825	0
d2_Col_08_Row_29	2	0.593350383631714	0.714285714285714
d2_Col_08_Row_32	2	0.408496732026144	0.111111111111111
d2_Col_08_Row_39	2	0.705882352941177	0.55
d2_Col_08_Row_40	2	0.546218487394958	0.681818181818182
d2_Col_09_Row_1	2	0.598513011152416	1
d2_Col_09_Row_2	2	0.66030534351145	0.277777777777778
d2_Col_09_Row_4	2	0.62534435261708	0.520833333333333
d2_Col_09_Row_6	2	0.525862068965517	0.765957446808511
d2_Col_09_Row_7	2	0.60990099009901	0.466666666666667
d2_Col_09_Row_9	2	0.510538641686183	1
d2_Col_09_Row_11	2	0.487012987012987	1
d2_Col_09_Row_13	2	0.464135021097046	0.606060606060606
d2_Col_09_Row_15	2	0.400735294117647	0.904761904761905
d2_Col_09_Row_18	2	0.690205011389522	0.942675159235669
d2_Col_09_Row_19	2	0.478723404255319	1
d2_Col_09_Row_20	2	0.553488372093023	0.571428571428571
d2_Col_09_Row_23	2	0.55	0
d2_Col_09_Row_25	2	0.366310160427808	0.966666666666667
d2_Col_09_Row_26	2	0.356037151702786	0.357142857142857
d2_Col_09_Row_30	2	0.505494505494505	0.846153846153846
d2_Col_09_Row_31	2	0.641843971631206	0.761904761904762
d2_Col_09_Row_34	2	0.594982078853047	0.529411764705882
d2_Col_09_Row_35	2	0.504132231404959	0.5
d2_Col_09_Row_36	2	0.366666666666667	1
d2_Col_09_Row_37	2	0.399585921325052	0.75
d2_Col_09_Row_38	2	0.60125260960334	0
d2_Col_09_Row_39	2	0.583170254403131	0.216216216216216
d2_Col_09_Row_40	2	0.584097859327217	0.117647058823529
d2_Col_10_Row_1	2	0.504273504273504	0.5
d2_Col_10_Row_3	2	0.335958005249344	1
d2_Col_10_Row_6	2	0.578082191780822	0.307692307692308
d2_Col_10_Row_9	2	0.582677165354331	0.9
d2_Col_10_Row_10	2	0.583333333333333	0.615384615384615
d2_Col_10_Row_11	2	0.594059405940594	0.5
d2_Col_10_Row_12	2	0.482394366197183	0.769230769230769
d2_Col_10_Row_13	2	0.470588235294118	0.857142857142857
d2_Col_10_Row_14	2	0.539033457249071	0.5
d2_Col_10_Row_15	2	0.47008547008547	0.909090909090909
d2_Col_10_Row_16	2	0.599236641221374	0.775
d2_Col_10_Row_17	2	0.577540106951872	0.866666666666667
d2_Col_10_Row_18	2	0.617511520737327	0.896551724137931
d2_Col_10_Row_23	2	0.592592592592593	1
d2_Col_10_Row_25	2	0.568067226890756	1
d2_Col_10_Row_28	2	0.354523227383863	1
d2_Col_10_Row_30	2	0.524096385542169	0.776699029126214
d2_Col_10_Row_31	2	0.620338983050847	0.9375
d2_Col_10_Row_33	2	0.517060367454068	1
d2_Col_10_Row_34	2	0.481481481481481	1
d2_Col_10_Row_35	2	0.576642335766423	0.7
d2_Col_10_Row_36	2	0.453825857519789	0.8125
d2_Col_10_Row_37	2	0.607655502392344	0.976744186046512
d2_Col_10_Row_39	2	0.539156626506024	0.793103448275862
d2_Col_10_Row_40	2	0.508620689655172	1
d3_Col_01_Row_3	3	0.342857142857143	1
d3_Col_01_Row_9	3	0.521669341894061	0.653846153846154
d3_Col_01_Row_18	3	0.671259842519685	0
d3_Col_01_Row_19	3	0.633587786259542	0
d3_Col_01_Row_24	3	0.43640897755611	1
d3_Col_01_Row_25	3	0.660493827160494	0.142857142857143
d3_Col_01_Row_35	3	0.710097719869707	0.856115107913669
d3_Col_02_Row_2	3	0.379603399433428	1
d3_Col_02_Row_4	3	0.844221105527638	0.111111111111111
d3_Col_02_Row_5	3	0.353182751540041	1
d3_Col_02_Row_10	3	0.367149758454106	1
d3_Col_02_Row_12	3	0.270186335403727	1
d3_Col_02_Row_14	3	0.324519230769231	1
d3_Col_02_Row_18	3	0.404699738903394	1
d3_Col_02_Row_22	3	0.406349206349206	1
d3_Col_02_Row_23	3	0.503333333333333	0
d3_Col_02_Row_31	3	0.415704387990762	1
d3_Col_02_Row_36	3	0.659919028340081	0.695652173913043
d3_Col_03_Row_6	3	0.402985074626866	1
d3_Col_03_Row_8	3	0.420054200542005	0.444444444444444
d3_Col_03_Row_9	3	0.315649867374005	1
d3_Col_03_Row_10	3	0.796610169491525	0
d3_Col_03_Row_13	3	0.645038167938931	0
d3_Col_03_Row_15	3	0.564102564102564	0.869565217391304
d3_Col_03_Row_18	3	0.275675675675676	0.974358974358974
d3_Col_03_Row_19	3	0.557377049180328	0.5
d3_Col_03_Row_21	3	0.574712643678161	0.857142857142857
d3_Col_03_Row_22	3	0.312236286919831	1
d3_Col_03_Row_33	3	0.631034482758621	0.823008849557522
d3_Col_03_Row_36	3	0.36078431372549	1
d3_Col_04_Row_1	3	0.754285714285714	0
d3_Col_04_Row_4	3	0.430809399477807	1
d3_Col_04_Row_6	3	0.728171334431631	0.0625
d3_Col_04_Row_10	3	0.613508442776735	0
d3_Col_04_Row_14	3	0.354838709677419	1
d3_Col_04_Row_16	3	0.710144927536232	0
d3_Col_04_Row_23	3	0.68	0.0526315789473684
d3_Col_04_Row_27	3	0.294478527607362	1
d3_Col_04_Row_28	3	0.704180064308682	0
d3_Col_04_Row_30	3	0.788203753351206	0
d3_Col_04_Row_31	3	0.546583850931677	0
d3_Col_04_Row_37	3	0.720194647201946	0
d3_Col_05_Row_1	3	0.4	0.866666666666667
d3_Col_05_Row_3	3	0.773913043478261	0.285714285714286
d3_Col_05_Row_5	3	0.45928338762215	1
d3_Col_05_Row_6	3	0.661176470588235	0
d3_Col_05_Row_8	3	0.365979381443299	1
d3_Col_05_Row_11	3	0.702702702702703	0
d3_Col_05_Row_16	3	0.439490445859873	0
d3_Col_05_Row_20	3	0.517948717948718	0.933333333333333
d3_Col_05_Row_26	3	0.634730538922156	1
d3_Col_05_Row_28	3	0.386792452830189	1
d3_Col_05_Row_30	3	0.838926174496644	0
d3_Col_05_Row_35	3	0.776536312849162	0.0909090909090909
d3_Col_05_Row_36	3	0.394686907020873	1
d3_Col_05_Row_37	3	0.383259911894273	1
d3_Col_05_Row_38	3	0.751937984496124	0.0384615384615385
d3_Col_05_Row_39	3	0.501457725947522	1
d3_Col_05_Row_40	3	0.463007159904535	0.0714285714285714
d3_Col_06_Row_1	3	0.699507389162562	0
d3_Col_06_Row_4	3	0.575645756457565	0
d3_Col_06_Row_6	3	0.456953642384106	1
d3_Col_06_Row_8	3	0.343612334801762	1
d3_Col_06_Row_11	3	0.515151515151515	0.357142857142857
d3_Col_06_Row_13	3	0.365909090909091	1
d3_Col_06_Row_16	3	0.329067641681901	1
d3_Col_06_Row_17	3	0.450084602368866	1
d3_Col_06_Row_18	3	0.617647058823529	0.782608695652174
d3_Col_06_Row_23	3	0.394190871369295	1
d3_Col_06_Row_25	3	0.653005464480874	0
d3_Col_06_Row_26	3	0.741052631578947	0
d3_Col_06_Row_28	3	0.262745098039216	0.982758620689655
d3_Col_06_Row_29	3	0.686648501362398	0
d3_Col_06_Row_31	3	0.295546558704453	1
d3_Col_06_Row_32	3	0.72554347826087	0.92274678111588
d3_Col_06_Row_33	3	0.767527675276753	0
d3_Col_06_Row_36	3	0.473951715374841	1
d3_Col_06_Row_39	3	0.710714285714286	0
d3_Col_06_Row_40	3	0.751693002257336	0
d3_Col_07_Row_1	3	0.580645161290323	0
d3_Col_07_Row_5	3	0.394871794871795	0
d3_Col_07_Row_6	3	0.484486873508353	1
d3_Col_07_Row_9	3	0.377926421404682	1
d3_Col_07_Row_14	3	0.315018315018315	1
d3_Col_07_Row_20	3	0.377777777777778	1
d3_Col_07_Row_21	3	0.380503144654088	1
d3_Col_07_Row_27	3	0.666666666666667	0
d3_Col_07_Row_28	3	0.555555555555556	1
d3_Col_07_Row_29	3	0.582043343653251	0
d3_Col_07_Row_32	3	0.370212765957447	1
d3_Col_07_Row_33	3	0.839116719242902	0
d3_Col_07_Row_35	3	0.771084337349398	0
d3_Col_08_Row_3	3	0.70954356846473	0.776
d3_Col_08_Row_7	3	0.797560975609756	0.0833333333333333
d3_Col_08_Row_8	3	0.719457013574661	0.0303030303030303
d3_Col_08_Row_9	3	0.307142857142857	1
d3_Col_08_Row_10	3	0.691082802547771	0.764705882352941
d3_Col_08_Row_16	3	0.423076923076923	1
d3_Col_08_Row_17	3	0.563025210084034	0.60952380952381
d3_Col_08_Row_21	3	0.536231884057971	0.954545454545455
d3_Col_08_Row_22	3	0.61525129982669	0.166666666666667
d3_Col_08_Row_23	3	0.485645933014354	1
d3_Col_08_Row_31	3	0.344827586206897	1
d3_Col_08_Row_33	3	0.809384164222874	0
d3_Col_08_Row_34	3	0.32112676056338	1
d3_Col_08_Row_35	3	0.77020202020202	0
d3_Col_08_Row_38	3	0.435323383084577	1
d3_Col_08_Row_40	3	0.6925	0
d3_Col_09_Row_1	3	0.541455160744501	0.5
d3_Col_09_Row_4	3	0.505494505494505	1
d3_Col_09_Row_7	3	0.388405797101449	1
d3_Col_09_Row_10	3	0.35700575815739	1
d3_Col_09_Row_11	3	0.42511013215859	1
d3_Col_09_Row_13	3	0.392241379310345	0.972222222222222
d3_Col_09_Row_15	3	0.548214285714286	1
d3_Col_09_Row_17	3	0.518248175182482	0.857142857142857
d3_Col_09_Row_18	3	0.291666666666667	1
d3_Col_09_Row_22	3	0.704326923076923	0.0384615384615385
d3_Col_09_Row_26	3	0.574074074074074	1
d3_Col_09_Row_28	3	0.307692307692308	1
d3_Col_09_Row_31	3	0.368292682926829	0
d3_Col_09_Row_37	3	0.21656050955414	1
d3_Col_09_Row_39	3	0.662468513853904	0
d3_Col_10_Row_3	3	0.373096446700508	1
d3_Col_10_Row_4	3	0.810996563573883	0
d3_Col_10_Row_5	3	0.621468926553672	0
d3_Col_10_Row_6	3	0.475247524752475	1
d3_Col_10_Row_14	3	0.444444444444444	1
d3_Col_10_Row_15	3	0.468797564687976	1
d3_Col_10_Row_17	3	0.423976608187135	0.235294117647059
d3_Col_10_Row_20	3	0.602836879432624	0.793103448275862
d3_Col_10_Row_23	3	0.407534246575342	1
d3_Col_10_Row_26	3	0.780320366132723	0
d3_Col_10_Row_29	3	0.421052631578947	1
d3_Col_10_Row_31	3	0.732758620689655	0.75
d3_Col_10_Row_38	3	0.580882352941177	0.661538461538462
d3_Col_10_Row_39	3	0.281818181818182	1
d4_Col_01_Row_1	4	0.434782608695652	1
d4_Col_01_Row_3	4	0.410036719706242	1
d4_Col_01_Row_7	4	0.29559748427673	1
d4_Col_01_Row_10	4	0.178082191780822	1
d4_Col_01_Row_11	4	0.227611940298507	1
d4_Col_01_Row_15	4	0.23780487804878	1
d4_Col_01_Row_16	4	0.899280575539568	0
d4_Col_01_Row_17	4	0.787096774193548	0
d4_Col_01_Row_26	4	0.266839378238342	1
d4_Col_01_Row_27	4	0.462633451957295	0.973684210526316
d4_Col_01_Row_28	4	0.435387673956262	1
d4_Col_01_Row_29	4	0.276029055690073	1
d4_Col_01_Row_31	4	0.831010452961672	0
d4_Col_01_Row_32	4	0.663793103448276	0
d4_Col_01_Row_34	4	0.819256756756757	0
d4_Col_01_Row_36	4	0.316005471956224	1
d4_Col_01_Row_38	4	0.861435726210351	0
d4_Col_02_Row_4	4	0.823529411764706	0
d4_Col_02_Row_6	4	0.180084745762712	1
d4_Col_02_Row_8	4	0.37984496124031	1
d4_Col_02_Row_10	4	0.738636363636364	0
d4_Col_02_Row_11	4	0.221411192214112	1
d4_Col_02_Row_23	4	0.34006734006734	1
d4_Col_02_Row_28	4	0.815420560747664	0.0263157894736842
d4_Col_02_Row_33	4	0.229096989966555	1
d4_Col_02_Row_34	4	0.256809338521401	1
d4_Col_02_Row_36	4	0.385269121813031	1
d4_Col_02_Row_37	4	0.783691959229898	0
d4_Col_03_Row_2	4	0.173611111111111	1
d4_Col_03_Row_6	4	0.0896551724137931	1
d4_Col_03_Row_12	4	0.231372549019608	1
d4_Col_03_Row_14	4	0.275626423690205	1
d4_Col_03_Row_16	4	0.767399267399267	0
d4_Col_03_Row_22	4	0.295145631067961	1
d4_Col_03_Row_25	4	0.858310626702997	0
d4_Col_03_Row_27	4	0.23568281938326	1
d4_Col_03_Row_28	4	0.917021276595745	0
d4_Col_03_Row_30	4	0.927392739273927	0
d4_Col_03_Row_35	4	0.110215053763441	1
d4_Col_03_Row_40	4	0.191919191919192	1
d4_Col_04_Row_3	4	0.943181818181818	0
d4_Col_04_Row_4	4	0.166306695464363	1
d4_Col_04_Row_5	4	0.866279069767442	0
d4_Col_04_Row_6	4	0.803921568627451	0
d4_Col_04_Row_14	4	0.796915167095116	0.0909090909090909
d4_Col_04_Row_15	4	0.720626631853786	0
d4_Col_04_Row_17	4	0.167130919220056	1
d4_Col_04_Row_24	4	0.816062176165803	0
d4_Col_04_Row_25	4	0.20303605313093	1
d4_Col_04_Row_30	4	0.263473053892216	1
d4_Col_04_Row_32	4	0.883268482490272	0
d4_Col_05_Row_1	4	0.712895377128954	0
d4_Col_05_Row_3	4	0.166149068322981	1
d4_Col_05_Row_5	4	0.387931034482759	1
d4_Col_05_Row_6	4	0.362385321100917	1
d4_Col_05_Row_8	4	0.292105263157895	1
d4_Col_05_Row_9	4	0.206650831353919	1
d4_Col_05_Row_11	4	0.245746691871456	1
d4_Col_05_Row_12	4	0.274725274725275	1
d4_Col_05_Row_13	4	0.747572815533981	0.0217391304347826
d4_Col_05_Row_16	4	0.773381294964029	0
d4_Col_05_Row_18	4	0.796610169491525	0
d4_Col_05_Row_22	4	0.412738853503185	1
d4_Col_05_Row_23	4	0.628731343283582	0.166666666666667
d4_Col_05_Row_28	4	0.368352788586252	1
d4_Col_05_Row_29	4	0.434042553191489	1
d4_Col_05_Row_31	4	0.275800711743772	0.990654205607477
d4_Col_05_Row_32	4	0.35609756097561	1
d4_Col_05_Row_33	4	0.763578274760383	0
d4_Col_05_Row_34	4	0.317535545023697	1
d4_Col_05_Row_36	4	0.884408602150538	0.0645161290322581
d4_Col_06_Row_6	4	0.300480769230769	1
d4_Col_06_Row_7	4	0.14070351758794	1
d4_Col_06_Row_8	4	0.885856079404467	0
d4_Col_06_Row_11	4	0.812987012987013	0
d4_Col_06_Row_13	4	0.302469135802469	1
d4_Col_06_Row_16	4	0.760469011725293	0
d4_Col_06_Row_17	4	0.855670103092783	0
d4_Col_06_Row_21	4	0.228228228228228	1
d4_Col_06_Row_22	4	0.708290685772774	0.0151515151515152
d4_Col_06_Row_24	4	0.312320916905444	1
d4_Col_06_Row_25	4	0.837037037037037	0
d4_Col_06_Row_26	4	0.459396751740139	0.5
d4_Col_06_Row_29	4	0.81431334622824	0
d4_Col_06_Row_34	4	0.844907407407407	0.0238095238095238
d4_Col_06_Row_35	4	0.0979020979020979	1
d4_Col_06_Row_38	4	0.170454545454545	0.933333333333333
d4_Col_07_Row_1	4	0.228043143297381	1
d4_Col_07_Row_2	4	0.501971090670171	1
d4_Col_07_Row_6	4	0.333670374115268	1
d4_Col_07_Row_8	4	0.657894736842105	0
d4_Col_07_Row_13	4	0.771855010660981	0
d4_Col_07_Row_14	4	0.825966850828729	0
d4_Col_07_Row_17	4	0.133603238866397	1
d4_Col_07_Row_21	4	0.242481203007519	1
d4_Col_07_Row_23	4	0.313320825515947	1
d4_Col_07_Row_29	4	0.900584795321637	0.857142857142857
d4_Col_07_Row_34	4	0.372881355932203	0.981481481481482
d4_Col_07_Row_35	4	0.123239436619718	1
d4_Col_08_Row_1	4	0.500734214390602	1
d4_Col_08_Row_3	4	0.359565807327001	1
d4_Col_08_Row_13	4	0.726851851851852	0.0416666666666667
d4_Col_08_Row_14	4	0.835694050991501	0
d4_Col_08_Row_16	4	0.82952182952183	0
d4_Col_08_Row_17	4	0.529989094874591	1
d4_Col_08_Row_20	4	0.17319587628866	1
d4_Col_08_Row_21	4	0.76969696969697	0.027027027027027
d4_Col_08_Row_24	4	0.229323308270677	1
d4_Col_08_Row_25	4	0.264192139737991	1
d4_Col_08_Row_29	4	0.331234256926952	1
d4_Col_08_Row_38	4	0.776595744680851	0
d4_Col_08_Row_39	4	0.884892086330935	0
d4_Col_09_Row_2	4	0.28960396039604	1
d4_Col_09_Row_11	4	0.864820846905538	0.1
d4_Col_09_Row_13	4	0.291113381001021	1
d4_Col_09_Row_14	4	0.359937402190923	1
d4_Col_09_Row_16	4	0.881294964028777	0
d4_Col_09_Row_23	4	0.433110367892977	1
d4_Col_09_Row_26	4	0.246887966804979	1
d4_Col_09_Row_30	4	0.18503937007874	1
d4_Col_09_Row_34	4	0.402061855670103	1
d4_Col_09_Row_36	4	0.311663479923518	1
d4_Col_09_Row_37	4	0.253164556962025	1
d4_Col_09_Row_38	4	0.177033492822967	1
d4_Col_10_Row_3	4	0.925553319919517	0
d4_Col_10_Row_4	4	0.942196531791908	0
d4_Col_10_Row_12	4	0.857456140350877	0
d4_Col_10_Row_13	4	0.675282714054927	0
d4_Col_10_Row_16	4	0.355086372360845	1
d4_Col_10_Row_18	4	0.267029972752044	1
d4_Col_10_Row_21	4	0.316865417376491	1
d4_Col_10_Row_22	4	0.23679727427598	1
d4_Col_10_Row_23	4	0.568527918781726	1
d4_Col_10_Row_24	4	0.550274223034735	0.111111111111111
d4_Col_10_Row_26	4	0.342857142857143	1
d4_Col_10_Row_34	4	0.400966183574879	1
d4_Col_10_Row_35	4	0.832310838445808	0
d4_Col_10_Row_37	4	0.259574468085106	1
d4_Col_10_Row_38	4	0.80244399185336	0
