# Supplementary material for: Integrated analysis of Xist upregulation and X-chromosome inactivation with single-cell and single-allele resolution
Source: Nat Commun. 2021 Jun 15;12:3638. doi: 10.1038/s41467-021-23643-6 (PMC8206119; doi:10.1038/s41467-021-23643-6)
Supplement: Supplementary file 9 — Source Data [file 41467_2021_23643_MOESM9_ESM.zip › SourceData/Figure_2b.txt]

Sequencing Day	Cells [%]	Xist AS Classification
0	93.8628158844765	Undetected
0	5.05415162454874	Low
0	1.08303249097473	Xist-MA (Xi=B6)
1	21.5384615384615	Undetected
1	52.3076923076923	Low
1	3.38461538461538	Skewed
1	8.92307692307692	BA
1	12.3076923076923	Xist-MA (Xi=B6)
1	1.53846153846154	Xist-MA (Xi=Cast)
2	4.98533724340176	Undetected
2	22.5806451612903	Low
2	19.0615835777126	Skewed
2	26.9794721407625	BA
2	22.8739002932551	Xist-MA (Xi=B6)
2	3.51906158357771	Xist-MA (Xi=Cast)
3	16.3424124513619	Undetected
3	30.3501945525292	Low
3	8.94941634241245	Skewed
3	5.83657587548638	BA
3	23.7354085603113	Xist-MA (Xi=B6)
3	14.7859922178988	Xist-MA (Xi=Cast)
4	16.9117647058824	Undetected
4	31.9852941176471	Low
4	5.88235294117647	Skewed
4	0.367647058823529	BA
4	29.0441176470588	Xist-MA (Xi=B6)
4	15.8088235294118	Xist-MA (Xi=Cast)
0	0	Xist-MA (Xi=Cast)
0	0	Skewed
0	0	BA
