# Supplementary material for: Integrated analysis of Xist upregulation and X-chromosome inactivation with single-cell and single-allele resolution
Source: Nat Commun. 2021 Jun 15;12:3638. doi: 10.1038/s41467-021-23643-6 (PMC8206119; doi:10.1038/s41467-021-23643-6)
Supplement: Supplementary file 9 — Source Data [file 41467_2021_23643_MOESM9_ESM.zip › SourceData/Figure_S6b.txt]

Cell ID	Sequencing Day	Scaled Pseudotime	not-AS Xist CPM value + 1 [log10]
d0_Col_01_Row_1	0	0.646470863195443	0
d0_Col_01_Row_2	0	0.708015793258314	0
d0_Col_01_Row_4	0	1.05429471656584	0
d0_Col_01_Row_5	0	0.379628769597085	0
d0_Col_01_Row_7	0	0.640366930119207	0
d0_Col_01_Row_8	0	0.896590253860539	0
d0_Col_01_Row_9	0	0.178709980144278	0
d0_Col_01_Row_12	0	0.73270495616946	0
d0_Col_01_Row_14	0	1.24717181427468	0
d0_Col_01_Row_15	0	1.30684870307193	0
d0_Col_01_Row_16	0	1.5001109180081	1.09558659395421
d0_Col_01_Row_17	0	0.686114448836075	0
d0_Col_01_Row_19	0	1.36441159311095	0
d0_Col_01_Row_20	0	1.22037806862144	0
d0_Col_01_Row_21	0	0.559180165449471	0
d0_Col_01_Row_23	0	0.677219045348305	0
d0_Col_01_Row_24	0	0.310479677853165	0
d0_Col_01_Row_25	0	0.758461282004188	0
d0_Col_01_Row_26	0	0.712390137476347	0
d0_Col_01_Row_27	0	1.11081571949815	0
d0_Col_01_Row_28	0	0.828952475503293	0
d0_Col_01_Row_30	0	0.494271364198598	0
d0_Col_01_Row_31	0	1.20750628309593	0
d0_Col_01_Row_32	0	1.23254193611545	0
d0_Col_01_Row_34	0	1.25570569695754	0
d0_Col_01_Row_36	0	0.527645703521626	0
d0_Col_01_Row_38	0	0.509269612032716	0
d0_Col_01_Row_39	0	1.32541603477479	0
d0_Col_02_Row_1	0	0.354047047947544	0
d0_Col_02_Row_2	0	1.07534724638354	0
d0_Col_02_Row_3	0	0.396319185070721	0
d0_Col_02_Row_4	0	1.07310766642093	0.91884936819188
d0_Col_02_Row_6	0	0.974141349748095	0
d0_Col_02_Row_7	0	1.11503914596447	0
d0_Col_02_Row_8	0	0.591228117796614	0
d0_Col_02_Row_10	0	0.881420901451581	0
d0_Col_02_Row_11	0	1.48018930234593	0
d0_Col_02_Row_15	0	0.30431938282153	0
d0_Col_02_Row_17	0	0.899384664228999	0
d0_Col_02_Row_18	0	1.44239586807564	0
d0_Col_02_Row_21	0	0.445059272302334	0
d0_Col_02_Row_22	0	1.65875757659115	0
d0_Col_02_Row_25	0	0.463884764625965	0
d0_Col_02_Row_28	0	1.08839263620925	0
d0_Col_02_Row_30	0	0.446270272537523	0
d0_Col_02_Row_31	0	0.925457669259473	0
d0_Col_02_Row_32	0	0.829547470488857	0
d0_Col_02_Row_33	0	0.60744651087594	0
d0_Col_02_Row_34	0	0.624499951668011	0
d0_Col_02_Row_35	0	1.23609450802779	0
d0_Col_02_Row_37	0	1.2278508382624	0
d0_Col_02_Row_38	0	1.81204424565752	0
d0_Col_02_Row_39	0	0.846441422501857	0
d0_Col_03_Row_1	0	0.855136105396641	0
d0_Col_03_Row_2	0	0.363176458003902	0
d0_Col_03_Row_4	0	0.96477088014106	0
d0_Col_03_Row_5	0	0.501455498699873	0
d0_Col_03_Row_7	0	0.0854452905700969	0
d0_Col_03_Row_8	0	0.696095103192295	0
d0_Col_03_Row_9	0	0.842514362200372	0
d0_Col_03_Row_10	0	0.989767633094569	0
d0_Col_03_Row_12	0	3.77176359595937	0
d0_Col_03_Row_13	0	0.952931167158003	0
d0_Col_03_Row_14	0	1.50509709015855	0
d0_Col_03_Row_16	0	0.4071349212681	2.17484493320982
d0_Col_03_Row_17	0	0.895917451163158	0
d0_Col_03_Row_19	0	0.671856158007368	0
d0_Col_03_Row_20	0	0.645139861127858	0
d0_Col_03_Row_21	0	0.674324448335968	0
d0_Col_03_Row_22	0	0.856728243529289	1.57101078624079
d0_Col_03_Row_23	0	0.507703962119448	0
d0_Col_03_Row_24	0	0.381261575819719	0.808955654051731
d0_Col_03_Row_25	0	0.830014313955858	0
d0_Col_03_Row_28	0	0.442052367798431	0
d0_Col_03_Row_30	0	0.769110778677666	0
d0_Col_03_Row_31	0	0.0240710903773818	0
d0_Col_03_Row_32	0	0.701586378813028	0
d0_Col_03_Row_33	0	1.13994315029386	0
d0_Col_03_Row_35	0	2.26942889032571	0
d0_Col_03_Row_38	0	0.539953403144062	0
d0_Col_03_Row_39	0	0.00616547428198197	0
d0_Col_03_Row_40	0	2.07452704939099	0
d0_Col_04_Row_2	0	0.996609489718258	0
d0_Col_04_Row_3	0	0.620614337740419	0
d0_Col_04_Row_6	0	0.446113617771417	0
d0_Col_04_Row_9	0	0.590846892909276	0
d0_Col_04_Row_10	0	0.7454878547941	0
d0_Col_04_Row_12	0	0.343908265167483	0
d0_Col_04_Row_14	0	0.848648343238188	0
d0_Col_04_Row_15	0	0.680736287139815	0
d0_Col_04_Row_17	0	0.267935340854814	0
d0_Col_04_Row_19	0	0.732084912313104	0
d0_Col_04_Row_22	0	0.216238075281013	0
d0_Col_04_Row_23	0	0.670538061828517	0
d0_Col_04_Row_24	0	0.787878519139618	0
d0_Col_04_Row_26	0	1.00064388894424	0
d0_Col_04_Row_27	0	0.760160347380144	0
d0_Col_04_Row_28	0	0.686805477391315	0
d0_Col_04_Row_33	0	1.03894583627191	1.3597206521667
d0_Col_04_Row_34	0	0.427730435830409	0
d0_Col_04_Row_37	0	1.18829198922722	0
d0_Col_04_Row_38	0	0.599486732495205	0
d0_Col_04_Row_39	0	0.892196035844394	0
d0_Col_04_Row_40	0	2.14627312245706	0
d0_Col_05_Row_1	0	0.655639206510759	0
d0_Col_05_Row_2	0	0.400458495433064	0
d0_Col_05_Row_4	0	1.19140773295138	0
d0_Col_05_Row_5	0	1.12285986433983	0
d0_Col_05_Row_6	0	1.7857989556366	0
d0_Col_05_Row_7	0	1.10427049849471	0
d0_Col_05_Row_9	0	0.232580586846857	0
d0_Col_05_Row_10	0	1.07805902917378	0
d0_Col_05_Row_11	0	1.54381456830709	0
d0_Col_05_Row_12	0	0.700729867615206	0
d0_Col_05_Row_13	0	1.31001936114614	0
d0_Col_05_Row_14	0	0.918726004267812	0
d0_Col_05_Row_15	0	0.768192714854509	0
d0_Col_05_Row_16	0	0.783959980182334	0
d0_Col_05_Row_17	0	0.464177964700711	0
d0_Col_05_Row_18	0	1.46442427778327	0
d0_Col_05_Row_19	0	0.108292617874041	0
d0_Col_05_Row_20	0	1.10533799403209	0
d0_Col_05_Row_21	0	0.71649561341365	0
d0_Col_05_Row_22	0	0.739943898881774	0
d0_Col_05_Row_23	0	1.75581232843386	0
d0_Col_05_Row_24	0	0.336424332562382	0
d0_Col_05_Row_26	0	0.57438998728177	0.667674700122505
d0_Col_05_Row_28	0	0.880446516598015	0
d0_Col_05_Row_30	0	0.577266752526377	0
d0_Col_05_Row_31	0	0.633560745588366	0
d0_Col_05_Row_33	0	0.804940996552434	0
d0_Col_05_Row_34	0	0.924930675682	1.99376404074082
d0_Col_05_Row_35	0	1.10111124818886	0
d0_Col_05_Row_37	0	0.99959109339699	0
d0_Col_05_Row_40	0	1.1372083678408	0
d0_Col_06_Row_1	0	1.1520573951304	1.45232108244554
d0_Col_06_Row_2	0	0.47917978811733	0
d0_Col_06_Row_4	0	0.717249607241567	0
d0_Col_06_Row_5	0	0.86934014032336	0
d0_Col_06_Row_6	0	0.917419681180067	2.20764381548761
d0_Col_06_Row_7	0	0.546386049717883	0
d0_Col_06_Row_8	0	1.07893203360383	0
d0_Col_06_Row_9	0	1.12131277347094	0
d0_Col_06_Row_10	0	0.607971677095879	0
d0_Col_06_Row_11	0	0.164804816384489	0.835866182778604
d0_Col_06_Row_12	0	0.845497135321965	0
d0_Col_06_Row_13	0	0.0846651436575386	0
d0_Col_06_Row_14	0	0.495332530840442	0
d0_Col_06_Row_15	0	0.688855649167526	0
d0_Col_06_Row_17	0	1.86435267472673	0
d0_Col_06_Row_18	0	0.729008196297119	0
d0_Col_06_Row_21	0	1.32796756415258	0
d0_Col_06_Row_22	0	0.75531459477329	0
d0_Col_06_Row_23	0	0.645002482695977	0
d0_Col_06_Row_24	0	0.892483242904255	0
d0_Col_06_Row_26	0	0.721550981190078	0
d0_Col_06_Row_27	0	0.883448707077172	0
d0_Col_06_Row_29	0	1.76896739366025	0
d0_Col_06_Row_30	0	1.11169901567504	0
d0_Col_06_Row_33	0	1.47155933552237	0
d0_Col_06_Row_34	0	0.499701483266846	0
d0_Col_06_Row_35	0	1.32079578618611	0
d0_Col_06_Row_36	0	0.784950305156141	0
d0_Col_06_Row_37	0	0.539047993332575	0
d0_Col_06_Row_38	0	0.597417651000055	0
d0_Col_06_Row_39	0	0.804169422779025	0
d0_Col_06_Row_40	0	0.503272653828346	0
d0_Col_07_Row_1	0	0.684967536205605	0
d0_Col_07_Row_2	0	0.782514490295506	0
d0_Col_07_Row_3	0	0.321523021450369	0
d0_Col_07_Row_4	0	0.562239425524224	0
d0_Col_07_Row_5	0	0.850098464501762	0
d0_Col_07_Row_6	0	1.43191144530043	0
d0_Col_07_Row_7	0	0.23296295112673	0
d0_Col_07_Row_8	0	0.746738794813916	0
d0_Col_07_Row_9	0	0.631320923797586	0
d0_Col_07_Row_11	0	0.309576417158267	0
d0_Col_07_Row_12	0	1.17778606224385	0
d0_Col_07_Row_13	0	0.88634878285415	0
d0_Col_07_Row_14	0	0.877576914802063	0
d0_Col_07_Row_15	0	1.11304615678722	0
d0_Col_07_Row_16	0	0.680096813644434	0
d0_Col_07_Row_17	0	0.467716614500718	0
d0_Col_07_Row_18	0	1.22448435230685	0
d0_Col_07_Row_19	0	0.732454272021477	0
d0_Col_07_Row_20	0	2.11922875561526	0
d0_Col_07_Row_21	0	0.936632447408941	0
d0_Col_07_Row_22	0	1.41048731712893	0
d0_Col_07_Row_23	0	0.404679847335329	0
d0_Col_07_Row_24	0	1.20499228463406	0
d0_Col_07_Row_25	0	1.1972569700737	0
d0_Col_07_Row_28	0	1.01057694789195	0
d0_Col_07_Row_29	0	0.563818726028714	0
d0_Col_07_Row_30	0	0.451311189830442	0
d0_Col_07_Row_31	0	0.887920561714899	0
d0_Col_07_Row_32	0	1.53368166384211	0
d0_Col_07_Row_33	0	1.21872157088337	0
d0_Col_07_Row_34	0	1.21333670167429	0
d0_Col_07_Row_35	0	1.31379335602701	0
d0_Col_07_Row_37	0	0.380960212856813	0
d0_Col_07_Row_38	0	0.24484501668053	0
d0_Col_08_Row_2	0	0.766929774083333	0
d0_Col_08_Row_4	0	0.596898937920989	0
d0_Col_08_Row_6	0	1.18870545448561	0.862178475932657
d0_Col_08_Row_7	0	0.689670019054851	0
d0_Col_08_Row_9	0	1.09585464650802	0
d0_Col_08_Row_11	0	0.976761973427192	0.642485403129859
d0_Col_08_Row_12	0	1.49804304633174	0.580320170702829
d0_Col_08_Row_14	0	0.451529296293868	0
d0_Col_08_Row_16	0	0	0
d0_Col_08_Row_18	0	0.948950013611162	0
d0_Col_08_Row_20	0	0.56852977443282	0
d0_Col_08_Row_22	0	0.981630982898409	0
d0_Col_08_Row_23	0	1.50125942354012	0
d0_Col_08_Row_25	0	0.426840930558575	0
d0_Col_08_Row_26	0	1.12931026779851	0
d0_Col_08_Row_28	0	0.951283516152228	0
d0_Col_08_Row_29	0	0.668698177999834	0
d0_Col_08_Row_30	0	0.598331593014119	0
d0_Col_08_Row_32	0	0.28937023082477	0
d0_Col_08_Row_33	0	0.687039095611973	0
d0_Col_08_Row_37	0	1.11207838175915	1.65112188259352
d0_Col_08_Row_38	0	0.847100934999775	0
d0_Col_08_Row_39	0	1.06545934795503	0
d0_Col_08_Row_40	0	1.72588307031586	0
d0_Col_09_Row_3	0	0.530003105585131	0.880918036546158
d0_Col_09_Row_5	0	0.783378086563696	0
d0_Col_09_Row_7	0	0.871773296707753	0
d0_Col_09_Row_8	0	0.737819737934802	0
d0_Col_09_Row_10	0	0.646044731861077	0
d0_Col_09_Row_11	0	1.38086528351869	0
d0_Col_09_Row_12	0	1.28797832155238	0
d0_Col_09_Row_13	0	0.479800608797297	0
d0_Col_09_Row_14	0	1.59933324537017	0
d0_Col_09_Row_15	0	1.35630625623482	0
d0_Col_09_Row_16	0	0.557174845764095	0.649503342946317
d0_Col_09_Row_17	0	1.21068950741946	0
d0_Col_09_Row_18	0	1.16096739716653	0
d0_Col_09_Row_21	0	1.14609168467361	0
d0_Col_09_Row_22	0	1.01093892044235	0
d0_Col_09_Row_23	0	0.839972969088955	0
d0_Col_09_Row_26	0	0.982413290070181	0
d0_Col_09_Row_27	0	1.03855498633618	0
d0_Col_09_Row_29	0	0.390520744043679	0
d0_Col_09_Row_31	0	0.911049513238567	0
d0_Col_09_Row_32	0	0.574618255030048	0
d0_Col_09_Row_33	0	0.563055555946047	0
d0_Col_09_Row_34	0	1.46097158485094	0
d0_Col_09_Row_35	0	1.166736884479	0
d0_Col_09_Row_36	0	2.31189618718679	0
d0_Col_09_Row_37	0	1.4036793723822	0
d0_Col_10_Row_2	0	0.412618919056108	0
d0_Col_10_Row_3	0	0.802333324990582	0
d0_Col_10_Row_4	0	0.656514711133562	0
d0_Col_10_Row_5	0	1.89440532777213	0
d0_Col_10_Row_7	0	0.809301672817805	0
d0_Col_10_Row_11	0	0.829565350459617	0
d0_Col_10_Row_12	0	0.698658434697391	0
d0_Col_10_Row_13	0	0.536574318653733	0
d0_Col_10_Row_16	0	0.952813061459917	0
d0_Col_10_Row_18	0	0.777986694858834	0
d0_Col_10_Row_19	0	0.411847569245398	0
d0_Col_10_Row_20	0	1.2516177742276	0
d0_Col_10_Row_21	0	0.722611363753782	0
d0_Col_10_Row_24	0	1.17064863565316	0
d0_Col_10_Row_25	0	0.422732438034581	0
d0_Col_10_Row_26	0	0.660241957822678	0
d0_Col_10_Row_27	0	0.836711807425722	0
d0_Col_10_Row_28	0	1.03995097345942	0
d0_Col_10_Row_30	0	0.0930541273270302	0
d0_Col_10_Row_31	0	1.19331985509744	0
d0_Col_10_Row_34	0	0.663547430543115	0
d0_Col_10_Row_35	0	0.77479644080041	0
d0_Col_10_Row_36	0	1.27418730033221	0
d0_Col_10_Row_37	0	0.341058453422467	0
d0_Col_10_Row_38	0	0.319968311372268	0
d0_Col_10_Row_39	0	0.701597036168867	0
d1_Col_01_Row_1	1	32.1233002812452	3.32642370927874
d1_Col_01_Row_2	1	22.2044643820765	0
d1_Col_01_Row_3	1	11.3996197606439	0
d1_Col_01_Row_4	1	23.8296974471797	2.20030107173737
d1_Col_01_Row_5	1	32.150889898462	2.56973978235174
d1_Col_01_Row_6	1	23.7282339949528	2.39957676932359
d1_Col_01_Row_7	1	16.2458825447883	2.53068913057914
d1_Col_01_Row_8	1	18.4073890559266	0
d1_Col_01_Row_10	1	22.1105177666251	2.4645728173211
d1_Col_01_Row_11	1	23.7834525832717	0
d1_Col_01_Row_12	1	30.5285771894673	2.63716430603761
d1_Col_01_Row_14	1	28.2089157915812	2.2121858068288
d1_Col_01_Row_15	1	23.5865518443382	2.48106411743253
d1_Col_01_Row_16	1	30.5092968122542	1.32916922146196
d1_Col_01_Row_18	1	20.5943584357478	0
d1_Col_01_Row_19	1	28.1978713560507	2.60281082215914
d1_Col_01_Row_20	1	24.2876058707086	0
d1_Col_01_Row_22	1	23.7749742962295	0.970233969767057
d1_Col_01_Row_23	1	11.4194070286636	0
d1_Col_01_Row_24	1	22.7565501254959	2.73444643140452
d1_Col_01_Row_25	1	32.9017813565176	1.75678255590185
d1_Col_01_Row_27	1	25.1062507561536	2.59194860592231
d1_Col_01_Row_28	1	23.510669267332	1.57957312502439
d1_Col_01_Row_30	1	23.8296921185018	2.63147001280217
d1_Col_01_Row_31	1	23.5999880350491	3.07385413180133
d1_Col_01_Row_32	1	21.3514385565329	0.936757868735609
d1_Col_01_Row_34	1	40.2954396614099	2.34782866427603
d1_Col_01_Row_35	1	22.7501892271497	1.99765545862482
d1_Col_01_Row_37	1	22.8199807034477	1.9835013540857
d1_Col_01_Row_38	1	41.9066863242975	0.670567083433802
d1_Col_01_Row_39	1	33.7441157975426	2.37236193049493
d1_Col_01_Row_40	1	20.5765693268813	0
d1_Col_02_Row_1	1	21.3321323508036	2.21472044892778
d1_Col_02_Row_2	1	20.5871086690194	2.34610704018477
d1_Col_02_Row_3	1	12.0699624279169	1.60578488277506
d1_Col_02_Row_4	1	29.7535420413947	0
d1_Col_02_Row_5	1	16.3181130392063	1.44151041071154
d1_Col_02_Row_6	1	13.5125112002875	2.09855492954133
d1_Col_02_Row_7	1	32.8971154418394	2.24357030038133
d1_Col_02_Row_8	1	36.1470850625302	1.21478704464899
d1_Col_02_Row_11	1	23.5344217947744	0
d1_Col_02_Row_12	1	28.1792447204282	2.18526671417905
d1_Col_02_Row_14	1	32.8438627404621	0
d1_Col_02_Row_15	1	23.6897930835524	2.3005752001604
d1_Col_02_Row_17	1	17.7329790858389	2.23272052587642
d1_Col_02_Row_19	1	22.7630598102431	0
d1_Col_02_Row_20	1	19.1624779292032	1.33625440116256
d1_Col_02_Row_21	1	9.98130224335124	0
d1_Col_02_Row_22	1	24.3595641041294	1.56601394840151
d1_Col_02_Row_23	1	24.5799408031579	0
d1_Col_02_Row_24	1	29.7468201081165	1.95280221818614
d1_Col_02_Row_25	1	19.1351844828487	1.7098508606971
d1_Col_02_Row_27	1	16.9650493710159	2.44272376390466
d1_Col_02_Row_28	1	24.4758948695814	1.56811128858882
d1_Col_02_Row_29	1	9.74275292782246	0
d1_Col_02_Row_31	1	23.667394470362	2.12852905772724
d1_Col_02_Row_33	1	25.8020979109649	1.62641048637471
d1_Col_02_Row_34	1	23.7723697024907	1.85432244152356
d1_Col_02_Row_35	1	21.2997320601787	2.06416241042262
d1_Col_02_Row_37	1	31.2869883418539	2.25675795405119
d1_Col_02_Row_38	1	24.5744234858665	2.12214334344306
d1_Col_02_Row_39	1	19.840410409042	2.06749634528609
d1_Col_03_Row_1	1	27.3905232650009	1.33141905377677
d1_Col_03_Row_2	1	26.63919694594	1.65896111839157
d1_Col_03_Row_3	1	15.5708272059906	0
d1_Col_03_Row_4	1	20.6485276539877	2.60099272568615
d1_Col_03_Row_5	1	20.0849558690409	2.27448100789994
d1_Col_03_Row_6	1	19.7950559323479	1.57727300132212
d1_Col_03_Row_7	1	42.7284308300534	2.28970525345537
d1_Col_03_Row_8	1	22.8505781814392	1.75965572661912
d1_Col_03_Row_10	1	15.6222164692357	1.92645367272044
d1_Col_03_Row_11	1	12.7935938359125	0
d1_Col_03_Row_12	1	36.9887979671234	2.58109457815531
d1_Col_03_Row_13	1	28.1795850743287	2.25318311851287
d1_Col_03_Row_14	1	25.0819279219586	2.38001224560107
d1_Col_03_Row_15	1	28.9416588274383	2.28963647757133
d1_Col_03_Row_16	1	29.7830527022973	2.28626120975038
d1_Col_03_Row_17	1	10.6789467978265	1.37010319032313
d1_Col_03_Row_18	1	27.3815566902715	1.82223277422383
d1_Col_03_Row_19	1	23.8296867898239	2.97047729289046
d1_Col_03_Row_20	1	23.667137264973	0
d1_Col_03_Row_21	1	21.2989148655518	1.88388973056874
d1_Col_03_Row_22	1	30.5179602974778	2.74833687463452
d1_Col_03_Row_23	1	29.784516787431	3.06955217837394
d1_Col_03_Row_24	1	22.1233701194041	0
d1_Col_03_Row_25	1	8.62843730701353	1.9866968019631
d1_Col_03_Row_27	1	22.0840868157871	1.99823010229881
d1_Col_03_Row_28	1	15.6049900228511	1.66171663597617
d1_Col_03_Row_29	1	22.1179891653919	0
d1_Col_03_Row_31	1	18.3951899712728	0
d1_Col_03_Row_33	1	32.0605274550522	2.18276248978317
d1_Col_03_Row_34	1	44.3895485084348	2.81935885549444
d1_Col_03_Row_35	1	22.0635936725676	1.78936674059842
d1_Col_03_Row_37	1	12.8168471038839	0
d1_Col_03_Row_39	1	15.6132490066137	0
d1_Col_03_Row_40	1	9.29390905469895	1.05497489540323
d1_Col_04_Row_1	1	20.6393832887757	1.33446469055504
d1_Col_04_Row_2	1	24.328608479887	2.01378516633507
d1_Col_04_Row_3	1	15.57010815918	2.45916689380459
d1_Col_04_Row_4	1	19.5946958034367	2.33609572082558
d1_Col_04_Row_5	1	31.2955747618102	2.54299313457818
d1_Col_04_Row_6	1	14.876972764238	2.09258451966094
d1_Col_04_Row_7	1	23.8057801652443	1.18181483997732
d1_Col_04_Row_8	1	26.5840029732403	2.62745374958515
d1_Col_04_Row_11	1	29.7456241993189	2.82791921381544
d1_Col_04_Row_12	1	23.7321935679598	2.07754548315494
d1_Col_04_Row_13	1	7.23040756154129	0.834374271302323
d1_Col_04_Row_14	1	25.1109061508489	0
d1_Col_04_Row_15	1	11.3883952925458	1.85814881691297
d1_Col_04_Row_17	1	35.0611871886145	1.80551046339409
d1_Col_04_Row_18	1	32.1070504002204	3.56230660211914
d1_Col_04_Row_19	1	19.1821221392718	1.75124753368234
d1_Col_04_Row_20	1	30.5092825329179	2.73194737340985
d1_Col_04_Row_21	1	18.3992031440617	2.07734978437986
d1_Col_04_Row_22	1	32.1559479783436	2.05947169140716
d1_Col_04_Row_23	1	23.5215912329471	2.1072005211123
d1_Col_04_Row_24	1	23.5769477223585	1.46614651035295
d1_Col_04_Row_27	1	28.1774534735304	1.94819657370635
d1_Col_04_Row_28	1	21.3018649262995	1.78559066610648
d1_Col_04_Row_29	1	13.5177417236712	0.99097938560038
d1_Col_04_Row_30	1	22.7412623086426	2.18223903831119
d1_Col_04_Row_32	1	5.87469878821988	1.77363347545763
d1_Col_04_Row_33	1	10.0322566434861	0
d1_Col_04_Row_34	1	23.5559064672789	0
d1_Col_04_Row_35	1	22.7713506634584	2.08346696834611
d1_Col_04_Row_37	1	23.5440708263095	2.06810456771492
d1_Col_04_Row_38	1	9.334658974066	1.81466553460725
d1_Col_04_Row_39	1	14.9021202155172	1.35032321334018
d1_Col_04_Row_40	1	12.7879244831166	2.11894045028245
d1_Col_05_Row_1	1	29.7138205065815	2.12046417436221
d1_Col_05_Row_3	1	19.8982996774839	1.75418854954502
d1_Col_05_Row_4	1	30.5010519747767	2.08513969200713
d1_Col_05_Row_5	1	12.1069321358193	0.974060351243435
d1_Col_05_Row_6	1	26.6398230865468	1.78577679761207
d1_Col_05_Row_8	1	15.6320619854311	2.18051388328163
d1_Col_05_Row_10	1	20.6327347925621	0
d1_Col_05_Row_13	1	14.2048956142213	1.14387094797152
d1_Col_05_Row_14	1	25.0874334648911	0
d1_Col_05_Row_15	1	23.7638703190298	1.42092424976016
d1_Col_05_Row_17	1	22.7576582581156	0
d1_Col_05_Row_18	1	28.0591401351204	1.72218295537911
d1_Col_05_Row_19	1	23.7191968399544	2.30122081100071
d1_Col_05_Row_21	1	20.5724036018168	1.46453127502366
d1_Col_05_Row_22	1	29.7199997335926	1.74903642993466
d1_Col_05_Row_23	1	14.8740981449378	0
d1_Col_05_Row_24	1	22.7679361064751	0.992405716811385
d1_Col_05_Row_27	1	23.7098068233486	2.10728729075787
d1_Col_05_Row_28	1	22.1021324515124	2.36483259964055
d1_Col_05_Row_29	1	16.2958637847963	0
d1_Col_05_Row_30	1	14.1827533978976	0
d1_Col_05_Row_31	1	36.1765295074009	2.68582595321221
d1_Col_05_Row_32	1	25.8299596640083	1.74013234391233
d1_Col_05_Row_33	1	14.8782614402421	0
d1_Col_05_Row_34	1	25.0444047239216	3.10009430174637
d1_Col_05_Row_35	1	16.2450357712445	1.8072879112643
d1_Col_05_Row_37	1	20.6222085289201	1.87438676645189
d1_Col_05_Row_38	1	21.9570875373671	0
d1_Col_05_Row_39	1	22.0441524598438	1.89354922041293
d1_Col_05_Row_40	1	16.3437835801383	1.28778973428782
d1_Col_06_Row_1	1	14.8781153590875	2.26097831820995
d1_Col_06_Row_2	1	23.4524841528869	0
d1_Col_06_Row_4	1	34.583134809597	2.20168477947051
d1_Col_06_Row_5	1	23.6500395241483	1.24881790108354
d1_Col_06_Row_6	1	28.106526806518	2.59993573296479
d1_Col_06_Row_7	1	22.1957506750805	2.22078620238972
d1_Col_06_Row_8	1	15.5469630382219	0
d1_Col_06_Row_10	1	23.7892476173239	2.77563640144283
d1_Col_06_Row_11	1	24.5751029401431	2.80102438239502
d1_Col_06_Row_13	1	22.1203225810461	0
d1_Col_06_Row_14	1	15.5740321876666	1.83382336161162
d1_Col_06_Row_15	1	19.8563183093702	0.882926148207671
d1_Col_06_Row_16	1	16.9926838949636	1.96829988590696
d1_Col_06_Row_17	1	32.9146511325846	1.94657169961554
d1_Col_06_Row_18	1	33.7692140441363	1.39975208496589
d1_Col_06_Row_19	1	23.5881438762242	0
d1_Col_06_Row_20	1	28.0882370945612	1.89414659410064
d1_Col_06_Row_21	1	27.4231080961504	2.33398881807236
d1_Col_06_Row_22	1	35.4021801587639	2.79365939958886
d1_Col_06_Row_23	1	22.8210075388107	1.90729076332311
d1_Col_06_Row_24	1	19.1212356269184	2.26171035624883
d1_Col_06_Row_25	1	24.3171581763716	2.41406589010412
d1_Col_06_Row_28	1	21.6933860959692	2.50544099357945
d1_Col_06_Row_30	1	6.55796135827412	1.71384949622523
d1_Col_06_Row_31	1	23.5259954645345	2.54814169281795
d1_Col_06_Row_32	1	23.7390990097681	1.83206660558367
d1_Col_06_Row_33	1	18.4367857297363	0
d1_Col_06_Row_35	1	11.3789907673352	1.37538411760744
d1_Col_06_Row_37	1	30.58716005609	1.36446230328401
d1_Col_06_Row_38	1	19.8560102461945	2.58697157905135
d1_Col_06_Row_39	1	23.6649984805241	2.08991212459634
d1_Col_06_Row_40	1	14.919292412612	0
d1_Col_07_Row_1	1	22.5487678109812	1.97563709165096
d1_Col_07_Row_2	1	31.3120151281285	1.81834866683849
d1_Col_07_Row_4	1	20.6073682366606	1.53816862800826
d1_Col_07_Row_5	1	26.6529471486801	2.65186647370704
d1_Col_07_Row_6	1	21.2797423448138	0
d1_Col_07_Row_7	1	23.6694516990979	2.16193857138566
d1_Col_07_Row_8	1	30.5856415407036	2.93497075222917
d1_Col_07_Row_10	1	28.9808362905989	2.79340303872517
d1_Col_07_Row_12	1	28.1361763046679	2.15631996683685
d1_Col_07_Row_13	1	23.7533682876912	0
d1_Col_07_Row_14	1	29.7785853776471	3.40172770962263
d1_Col_07_Row_15	1	33.8036737885982	0
d1_Col_07_Row_16	1	28.2075186037055	2.07359670991453
d1_Col_07_Row_17	1	28.1439553574381	3.01999381029953
d1_Col_07_Row_18	1	24.2988448307611	1.82205546446927
d1_Col_07_Row_19	1	21.9986958526068	1.89346736303944
d1_Col_07_Row_20	1	18.4644297315755	2.14960657209914
d1_Col_07_Row_21	1	22.0307521967913	2.32155964975421
d1_Col_07_Row_22	1	16.284394081971	0.84874319970657
d1_Col_07_Row_23	1	28.9435813315397	1.06773644934794
d1_Col_07_Row_24	1	28.9665323647164	2.85081268015286
d1_Col_07_Row_25	1	23.6828881366175	1.52608130351036
d1_Col_07_Row_27	1	19.8351308034463	0
d1_Col_07_Row_28	1	23.6408404618538	2.46581588840486
d1_Col_07_Row_29	1	23.5199456445427	1.14488500240475
d1_Col_07_Row_30	1	23.744541582659	3.03377863468691
d1_Col_07_Row_31	1	30.4850781714464	3.05718786261625
d1_Col_07_Row_32	1	20.6119257394413	2.2195719931238
d1_Col_07_Row_33	1	17.7120592909823	0
d1_Col_07_Row_35	1	17.6908049249183	0
d1_Col_07_Row_37	1	17.0034383846258	1.98303314712827
d1_Col_07_Row_38	1	18.4267255026532	1.64995084202693
d1_Col_07_Row_39	1	19.8813622775652	1.2917279853856
d1_Col_07_Row_40	1	18.4307422146549	3.34713275580537
d1_Col_08_Row_1	1	22.0775074439421	1.69372949527478
d1_Col_08_Row_2	1	32.1034946663274	2.73618742048322
d1_Col_08_Row_4	1	15.5748523984814	2.44595166162565
d1_Col_08_Row_5	1	23.829681461146	0
d1_Col_08_Row_6	1	19.8908323487439	2.0771989217404
d1_Col_08_Row_7	1	23.6940214641094	2.78356910194451
d1_Col_08_Row_8	1	18.4062608890845	1.80660872154712
d1_Col_08_Row_9	1	7.90239579307035	1.31065601702078
d1_Col_08_Row_11	1	24.5101599109052	0
d1_Col_08_Row_12	1	20.609490313878	0.826453464282459
d1_Col_08_Row_13	1	23.502259776972	1.82411679407625
d1_Col_08_Row_15	1	3.76378322157473	2.32307277722331
d1_Col_08_Row_17	1	22.1055610155313	0
d1_Col_08_Row_18	1	23.5908188456085	1.3963543844653
d1_Col_08_Row_19	1	37.4160733603942	1.58108066815939
d1_Col_08_Row_20	1	22.0792352865862	2.31512914514878
d1_Col_08_Row_21	1	23.7434749047102	0
d1_Col_08_Row_22	1	24.358163807638	1.61551511730579
d1_Col_08_Row_23	1	12.8154636784654	1.82411577189779
d1_Col_08_Row_24	1	27.3944288325143	0.955878516639506
d1_Col_08_Row_25	1	8.59679750615219	1.98375789334877
d1_Col_08_Row_27	1	23.527981650749	0
d1_Col_08_Row_28	1	28.1836682420157	0
d1_Col_08_Row_29	1	30.5486644807851	0
d1_Col_08_Row_31	1	29.7308348228651	1.69749768425877
d1_Col_08_Row_32	1	27.4158368094739	2.42662568045689
d1_Col_08_Row_33	1	8.6111249837326	1.17414188943074
d1_Col_08_Row_34	1	34.0350392580489	3.05911380695576
d1_Col_08_Row_35	1	29.7025147251963	1.17892988661072
d1_Col_08_Row_37	1	22.0736834856679	0
d1_Col_08_Row_38	1	32.9762980496819	0
d1_Col_08_Row_39	1	21.3247079011438	0
d1_Col_08_Row_40	1	28.9179144085551	2.58438577950419
d1_Col_09_Row_1	1	13.4750773323615	1.26460617732724
d1_Col_09_Row_2	1	35.3542415723639	1.63580309111789
d1_Col_09_Row_3	1	30.5056679629454	1.74162788211097
d1_Col_09_Row_4	1	22.0858378748266	0
d1_Col_09_Row_5	1	23.7890475145111	1.70983592813452
d1_Col_09_Row_6	1	24.2596106127922	0
d1_Col_09_Row_7	1	20.5745392619651	1.03949033513379
d1_Col_09_Row_8	1	33.7886471651029	2.7287778254541
d1_Col_09_Row_9	1	19.8514683801083	1.6419119220065
d1_Col_09_Row_10	1	20.6811058764952	2.74160908598608
d1_Col_09_Row_11	1	29.7313734166973	2.39458877782826
d1_Col_09_Row_16	1	20.6019438463824	1.264892638251
d1_Col_09_Row_18	1	22.7937227032753	0
d1_Col_09_Row_19	1	24.3591328991195	2.8373767390326
d1_Col_09_Row_20	1	32.9710525534311	1.50662368844693
d1_Col_09_Row_21	1	22.1063980760026	0
d1_Col_09_Row_22	1	28.9967845512343	1.33205434327804
d1_Col_09_Row_23	1	22.8583150928466	2.5236319910223
d1_Col_09_Row_24	1	20.5157104147308	1.74353003978047
d1_Col_09_Row_25	1	23.5142629082158	0
d1_Col_09_Row_27	1	25.069053763102	1.9116684032187
d1_Col_09_Row_28	1	29.7498965292744	2.73711034953457
d1_Col_09_Row_29	1	20.5482825242676	2.40401264253986
d1_Col_09_Row_30	1	24.3481100933057	0
d1_Col_09_Row_32	1	21.319265551137	1.9708893065195
d1_Col_09_Row_34	1	30.5360911511498	2.53003642139563
d1_Col_09_Row_35	1	24.3079918926713	0
d1_Col_09_Row_36	1	20.5430465886411	0
d1_Col_09_Row_37	1	22.7627855632298	2.26252381470504
d1_Col_09_Row_38	1	31.3468373678047	2.59540578831845
d1_Col_09_Row_39	1	22.0579131760415	2.22610439331561
d1_Col_10_Row_1	1	22.0015287206835	2.66942861812857
d1_Col_10_Row_2	1	23.5800674521684	1.11837460409388
d1_Col_10_Row_3	1	34.012123639055	0.916642516665389
d1_Col_10_Row_4	1	27.3481335735989	1.80902052375939
d1_Col_10_Row_5	1	22.1126901447884	2.22120366223147
d1_Col_10_Row_6	1	23.5263861490378	1.98985989668893
d1_Col_10_Row_7	1	21.2942307171162	1.4418361843411
d1_Col_10_Row_8	1	15.604372810127	1.44264294008604
d1_Col_10_Row_9	1	21.2338707761347	1.91551630942575
d1_Col_10_Row_10	1	16.9853570326705	1.88969178920874
d1_Col_10_Row_11	1	21.5042666918619	1.85080922091611
d1_Col_10_Row_13	1	12.0969028100609	1.46116064999112
d1_Col_10_Row_14	1	30.5044874800817	2.11993379631741
d1_Col_10_Row_15	1	22.1479826250899	2.41619648387553
d1_Col_10_Row_16	1	32.1320558041565	2.19102515236159
d1_Col_10_Row_17	1	19.9105086799356	1.91080193714139
d1_Col_10_Row_19	1	23.5928014417503	2.24705502900264
d1_Col_10_Row_20	1	15.5774256060096	2.16792884848785
d1_Col_10_Row_21	1	23.5703522954885	2.33252489037263
d1_Col_10_Row_22	1	26.5662595698373	0.776702460358213
d1_Col_10_Row_24	1	34.0417467500186	2.43348704244525
d1_Col_10_Row_25	1	27.3590927056245	2.23124780215994
d1_Col_10_Row_27	1	23.5949703225784	0
d1_Col_10_Row_28	1	6.51110846827241	1.01915097418778
d1_Col_10_Row_29	1	37.8381638086936	1.72315615330861
d1_Col_10_Row_30	1	22.0144991112928	0
d1_Col_10_Row_31	1	23.5230176983266	2.2600132234118
d1_Col_10_Row_32	1	16.2786722911157	0
d1_Col_10_Row_33	1	30.5005760037259	2.13918968106574
d1_Col_10_Row_34	1	32.1377175539247	3.0634212929179
d1_Col_10_Row_35	1	28.918908396812	1.81973024958769
d1_Col_10_Row_36	1	22.7291319146484	0
d1_Col_10_Row_37	1	23.5151874499154	0
d1_Col_10_Row_38	1	22.0198216038447	2.21263109027754
d1_Col_10_Row_39	1	30.5556408346437	2.51633087352249
d1_Col_10_Row_40	1	22.1189947502739	0
d2_Col_01_Row_1	2	45.2866430215853	2.63234145779852
d2_Col_01_Row_2	2	50.8889419650785	2.5034773290322
d2_Col_01_Row_6	2	67.6922203245	2.23643718362458
d2_Col_01_Row_7	2	58.7491087550276	2.47197217587765
d2_Col_01_Row_8	2	48.0741645711748	2.13929832127165
d2_Col_01_Row_9	2	58.9947075691027	2.81752712831567
d2_Col_01_Row_10	2	64.456162168376	2.46219706120571
d2_Col_01_Row_11	2	46.9296751002365	2.40643796004691
d2_Col_01_Row_12	2	49.758814149803	2.9085362950613
d2_Col_01_Row_13	2	64.5342949396759	3.1229266229209
d2_Col_01_Row_14	2	52.5370938345616	2.56930339965122
d2_Col_01_Row_15	2	50.2028564183673	2.39139446227085
d2_Col_01_Row_16	2	64.4016921570169	2.54657316730065
d2_Col_01_Row_18	2	55.2769213002289	3.21446948748791
d2_Col_01_Row_19	2	64.5661886308123	2.74389188787293
d2_Col_01_Row_20	2	50.8185636950318	2.57450986658324
d2_Col_01_Row_21	2	39.4830596919461	1.63494078117136
d2_Col_01_Row_22	2	50.8728879050006	2.93922163976328
d2_Col_01_Row_23	2	48.0741592424968	2.28168814775027
d2_Col_01_Row_24	2	54.6313055665592	2.70624787319359
d2_Col_01_Row_25	2	47.9450525371538	2.43921377605165
d2_Col_01_Row_26	2	33.9349340134752	0
d2_Col_01_Row_27	2	54.8363086168638	2.83552912385791
d2_Col_01_Row_29	2	57.8571024280905	2.76920014230122
d2_Col_01_Row_30	2	40.2775484875608	2.19105091413707
d2_Col_01_Row_31	2	57.6592557981578	3.43509267926293
d2_Col_01_Row_32	2	48.06516948731	3.0498623155727
d2_Col_01_Row_33	2	55.4757937114598	3.2182800591857
d2_Col_01_Row_34	2	55.1169396679344	2.26057409356279
d2_Col_01_Row_36	2	42.8130515168083	2.24291389942503
d2_Col_01_Row_37	2	67.8346248885257	2.65609866504757
d2_Col_01_Row_38	2	60.4246293622765	2.33668492356527
d2_Col_01_Row_39	2	49.9337708668819	2.92414307066014
d2_Col_01_Row_40	2	56.9512204658716	2.98561956824566
d2_Col_02_Row_1	2	65.3905276825493	3.28166853102365
d2_Col_02_Row_2	2	64.5574107369219	3.35829734760751
d2_Col_02_Row_3	2	46.371060959628	3.18212035643648
d2_Col_02_Row_4	2	30.5709143028999	2.39080584200491
d2_Col_02_Row_6	2	68.8105488796157	3.01524740817578
d2_Col_02_Row_7	2	56.8520957852395	3.0309357190601
d2_Col_02_Row_8	2	65.3415814128105	3.34926490768941
d2_Col_02_Row_10	2	55.3104972722592	2.95080730761095
d2_Col_02_Row_11	2	67.7967920874219	3.15521560307614
d2_Col_02_Row_12	2	65.5194686883447	2.48534692140228
d2_Col_02_Row_13	2	67.9587870943807	2.95319264332118
d2_Col_02_Row_14	2	67.7504668020357	0
d2_Col_02_Row_15	2	34.1041875948261	2.1934942834977
d2_Col_02_Row_18	2	41.9288576917063	2.52251984906807
d2_Col_02_Row_19	2	55.0927229880319	3.11585242726037
d2_Col_02_Row_20	2	50.8470278726544	2.75290185461553
d2_Col_02_Row_21	2	64.5387598093547	3.04756220769463
d2_Col_02_Row_22	2	45.2391498285463	2.54166918738159
d2_Col_02_Row_23	2	57.6900446017701	3.06447132217034
d2_Col_02_Row_24	2	56.7187169287597	3.09497606970764
d2_Col_02_Row_25	2	60.0114712058581	1.14825421705773
d2_Col_02_Row_26	2	59.2480121025225	2.72673610768767
d2_Col_02_Row_27	2	58.9792581935397	2.32890629007918
d2_Col_02_Row_28	2	59.0407899936822	3.05630923512801
d2_Col_02_Row_29	2	48.1947416006554	2.95308217596075
d2_Col_02_Row_30	2	67.9782422906347	3.11810541839584
d2_Col_02_Row_31	2	58.9270871641703	1.77144311666788
d2_Col_02_Row_33	2	58.9782201776534	2.21452053112676
d2_Col_02_Row_34	2	59.0959260510423	3.07460326636153
d2_Col_02_Row_35	2	58.9782148489755	1.49336702228384
d2_Col_02_Row_36	2	54.8258615046208	3.12550465871469
d2_Col_02_Row_37	2	39.4707607525925	1.85530565209713
d2_Col_02_Row_40	2	66.7641671391068	1.84278013047604
d2_Col_03_Row_2	2	58.9399935488029	0
d2_Col_03_Row_3	2	17.7284062751996	0
d2_Col_03_Row_4	2	67.9704582861736	2.81804699512953
d2_Col_03_Row_5	2	67.8618058575869	2.83391437736329
d2_Col_03_Row_6	2	54.6428823456041	2.91466960456675
d2_Col_03_Row_7	2	48.2304792013605	2.3720990210024
d2_Col_03_Row_8	2	52.4967719992122	2.31838275953554
d2_Col_03_Row_9	2	50.1656785749583	3.03654680456501
d2_Col_03_Row_10	2	72.5618391722986	1.44485720741848
d2_Col_03_Row_11	2	59.0400991967613	3.28668693562836
d2_Col_03_Row_12	2	68.7460996592764	3.07738744416072
d2_Col_03_Row_13	2	56.8944918719655	3.30547408779877
d2_Col_03_Row_14	2	68.7369871141946	3.04118444735765
d2_Col_03_Row_16	2	59.1746228485138	2.68157533912804
d2_Col_03_Row_18	2	57.640884422585	3.75414507422564
d2_Col_03_Row_19	2	47.9225637223372	3.3747648487954
d2_Col_03_Row_21	2	39.6219843761637	2.73176605160677
d2_Col_03_Row_22	2	50.8817905126439	3.16758687807653
d2_Col_03_Row_23	2	50.7887380442814	2.94591726719858
d2_Col_03_Row_24	2	58.9974883959234	2.52236087610646
d2_Col_03_Row_26	2	47.985829493269	2.85111725467989
d2_Col_03_Row_27	2	68.788909719741	2.5947708796874
d2_Col_03_Row_28	2	46.40384506887	2.74597147741305
d2_Col_03_Row_29	2	64.4956130800744	2.21447111021298
d2_Col_03_Row_30	2	57.6833151615561	2.98399176040712
d2_Col_03_Row_31	2	59.181631099941	0
d2_Col_03_Row_32	2	50.9243568696206	2.30474386985651
d2_Col_03_Row_33	2	64.4122864995026	3.3548974791164
d2_Col_03_Row_34	2	72.4248258514012	2.79864167954329
d2_Col_03_Row_35	2	45.8826882210134	1.43880030635041
d2_Col_03_Row_36	2	58.8359312688849	2.7075183441429
d2_Col_03_Row_38	2	50.6570071260206	2.53821246483474
d2_Col_03_Row_39	2	64.4690771164185	3.00419593113599
d2_Col_03_Row_40	2	58.9491818428876	2.37524735472095
d2_Col_04_Row_2	2	50.5608534843609	0
d2_Col_04_Row_4	2	23.7020145574097	0
d2_Col_04_Row_5	2	42.768189858396	2.61241208565367
d2_Col_04_Row_6	2	64.5387544806768	2.53898241362545
d2_Col_04_Row_9	2	40.3246792783552	2.13888122362332
d2_Col_04_Row_12	2	59.2250775525949	2.75358066040992
d2_Col_04_Row_13	2	71.1641432288882	3.41707589156659
d2_Col_04_Row_14	2	54.9398745240047	2.67802645404111
d2_Col_04_Row_15	2	50.3349332019428	1.70207776186466
d2_Col_04_Row_17	2	44.4400564887176	2.49527359083725
d2_Col_04_Row_18	2	57.0935333764943	2.80803569698234
d2_Col_04_Row_19	2	56.8515633529146	2.8452449602459
d2_Col_04_Row_20	2	55.3611273758519	3.43349072309304
d2_Col_04_Row_21	2	15.5735860917221	1.21703580962699
d2_Col_04_Row_22	2	59.2324315246918	3.02493816098081
d2_Col_04_Row_23	2	72.7051511558398	2.8302075996803
d2_Col_04_Row_24	2	65.3357098997251	3.15223870095922
d2_Col_04_Row_25	2	34.0705358004533	1.41143074372717
d2_Col_04_Row_26	2	12.1079680507632	0
d2_Col_04_Row_27	2	65.2477330992607	2.37725434826383
d2_Col_04_Row_28	2	50.7371651399076	2.33693282514654
d2_Col_04_Row_29	2	48.2930462437075	3.00687726148253
d2_Col_04_Row_30	2	49.995394056293	3.00638812167096
d2_Col_04_Row_31	2	23.7418594583691	1.41451771828356
d2_Col_04_Row_33	2	58.7724531351853	1.53847076446276
d2_Col_04_Row_34	2	75.0697638986081	1.62134422986255
d2_Col_04_Row_35	2	65.2963978720439	3.34168673347702
d2_Col_04_Row_36	2	59.1423819330579	2.03173078636337
d2_Col_04_Row_38	2	70.9879996710555	0.887869086772979
d2_Col_04_Row_39	2	50.7953604461411	2.95616062288349
d2_Col_04_Row_40	2	38.6739616902785	2.27342139439433
d2_Col_05_Row_2	2	59.2045762365754	2.98032762740928
d2_Col_05_Row_3	2	48.140526198353	2.89612690225482
d2_Col_05_Row_4	2	50.5113098795702	2.37868767511188
d2_Col_05_Row_6	2	39.4803961052674	0
d2_Col_05_Row_7	2	56.728520433518	3.09233373347074
d2_Col_05_Row_8	2	50.8899114037511	3.08617807281387
d2_Col_05_Row_9	2	54.4325445609016	2.90452191564343
d2_Col_05_Row_10	2	12.8190336419221	2.21374630622125
d2_Col_05_Row_11	2	33.8358443232939	1.574454818158
d2_Col_05_Row_12	2	58.9782095202976	2.47654501726903
d2_Col_05_Row_15	2	52.5102900333052	3.20768400235416
d2_Col_05_Row_16	2	50.0031707401301	3.16660629694276
d2_Col_05_Row_18	2	67.7191961298837	2.13163508514642
d2_Col_05_Row_19	2	72.2912629078151	2.45778091376
d2_Col_05_Row_20	2	64.4892264287711	3.38292987018208
d2_Col_05_Row_21	2	58.9782041916196	2.99301947152008
d2_Col_05_Row_22	2	57.6746699897437	3.53013258189856
d2_Col_05_Row_24	2	54.9547809263435	3.26761315463997
d2_Col_05_Row_25	2	34.3796133812085	2.71399569006147
d2_Col_05_Row_26	2	50.8571887905407	0
d2_Col_05_Row_27	2	64.407920763112	3.22670064550414
d2_Col_05_Row_29	2	67.8859679880706	1.33095601432907
d2_Col_05_Row_30	2	50.8591923645921	2.72309876797316
d2_Col_05_Row_31	2	40.2911701164785	2.1387864435865
d2_Col_05_Row_32	2	67.6038917180781	2.63663136465955
d2_Col_05_Row_33	2	65.4339726530571	2.65612998407611
d2_Col_05_Row_34	2	60.8722344374163	2.41803407437554
d2_Col_05_Row_35	2	59.0739757756506	2.71865691846194
d2_Col_05_Row_36	2	67.8853301791759	2.55259091602942
d2_Col_05_Row_37	2	43.602728208092	2.57688494543502
d2_Col_05_Row_38	2	30.4997006623917	1.14154899720715
d2_Col_05_Row_39	2	54.8194853542575	2.44856880283566
d2_Col_05_Row_40	2	24.5456825415293	0.843988617309189
d2_Col_06_Row_2	2	54.7070190056445	2.94123401438589
d2_Col_06_Row_3	2	54.8874341593937	2.95019824608203
d2_Col_06_Row_4	2	65.5384210708441	3.55262975007551
d2_Col_06_Row_5	2	64.6346607264594	3.11027808457716
d2_Col_06_Row_6	2	55.2109244178979	3.35110655437469
d2_Col_06_Row_7	2	69.6518765449793	3.71401127953951
d2_Col_06_Row_8	2	54.7274589642217	2.05661189773776
d2_Col_06_Row_9	2	51.7125323927051	3.23288921540209
d2_Col_06_Row_10	2	50.802488938107	3.38076237437058
d2_Col_06_Row_11	2	67.5602776564475	2.25521971850193
d2_Col_06_Row_12	2	52.552765596095	2.89764364221052
d2_Col_06_Row_14	2	56.8443784704587	2.8259508754915
d2_Col_06_Row_15	2	58.7512179894514	2.94110733598854
d2_Col_06_Row_16	2	60.9703959621056	2.05365216310915
d2_Col_06_Row_17	2	56.8680033166	3.32291281364315
d2_Col_06_Row_19	2	56.8642015412465	1.90675338931159
d2_Col_06_Row_20	2	59.2246837389959	2.78210786287384
d2_Col_06_Row_21	2	65.6627405498646	3.34415173663939
d2_Col_06_Row_22	2	44.4463245718319	2.91875085726818
d2_Col_06_Row_23	2	48.1528991344602	3.12379707035295
d2_Col_06_Row_24	2	66.7168719816541	3.05566646287197
d2_Col_06_Row_25	2	64.7120985712119	3.42785631588109
d2_Col_06_Row_26	2	51.6623203328505	2.68085104360949
d2_Col_06_Row_27	2	42.2533478363709	2.5243872737529
d2_Col_06_Row_28	2	47.7490669067532	3.04344763547329
d2_Col_06_Row_29	2	71.0064222367753	3.50744483159257
d2_Col_06_Row_30	2	67.6523287538994	3.44675344918985
d2_Col_06_Row_31	2	57.9207108547356	2.0875360471807
d2_Col_06_Row_32	2	50.0653578139188	3.16550268117227
d2_Col_06_Row_33	2	46.3479969095841	1.97418619884103
d2_Col_06_Row_34	2	57.7219132097987	3.36970942122834
d2_Col_06_Row_35	2	51.6799509919668	2.60369991295635
d2_Col_06_Row_36	2	58.9781988629417	3.10320895866342
d2_Col_06_Row_37	2	59.2390084937452	2.66547110106725
d2_Col_06_Row_38	2	65.3834541077616	3.19052444075914
d2_Col_06_Row_39	2	48.0741539138189	3.39219442969174
d2_Col_06_Row_40	2	56.6685377317071	3.02425409606326
d2_Col_07_Row_1	2	58.8667614180512	3.25201549376822
d2_Col_07_Row_2	2	67.6013132165917	2.86965996093846
d2_Col_07_Row_3	2	59.1426938847519	3.52617154853689
d2_Col_07_Row_4	2	67.878464745655	3.38150201281307
d2_Col_07_Row_5	2	41.1454108529054	1.22457745387487
d2_Col_07_Row_6	2	65.5933308098533	3.24590866328723
d2_Col_07_Row_7	2	56.6800472453242	3.26001170049583
d2_Col_07_Row_8	2	58.9263878436089	3.09101289902371
d2_Col_07_Row_9	2	73.4860922153482	2.55967782995255
d2_Col_07_Row_10	2	60.0283350236845	2.24720772477832
d2_Col_07_Row_12	2	67.8470683793953	3.30721604997716
d2_Col_07_Row_13	2	49.8917333523277	2.89322620990584
d2_Col_07_Row_14	2	34.0756820980778	0
d2_Col_07_Row_15	2	50.8766659578035	3.2978341066887
d2_Col_07_Row_16	2	51.6956326352488	2.85275735143145
d2_Col_07_Row_17	2	54.645214050745	3.04366067924215
d2_Col_07_Row_18	2	64.2777544329698	3.40066349039888
d2_Col_07_Row_19	2	65.3357045710472	3.0210575494994
d2_Col_07_Row_20	2	50.110144598298	2.48550807137336
d2_Col_07_Row_21	2	59.0272283177607	2.76391234680851
d2_Col_07_Row_22	2	64.4799111385613	3.08898862843783
d2_Col_07_Row_23	2	23.6030273026728	1.43051364582945
d2_Col_07_Row_24	2	48.3218295170343	3.41767522096189
d2_Col_07_Row_25	2	57.6537846655927	2.8339879391505
d2_Col_07_Row_26	2	64.3470843815924	3.2027205248853
d2_Col_07_Row_27	2	59.2663206138353	3.77406510239795
d2_Col_07_Row_29	2	67.7614768820097	1.65283944211977
d2_Col_07_Row_32	2	67.8891432517363	1.43377366825681
d2_Col_07_Row_33	2	70.7013076872052	2.57524910271845
d2_Col_07_Row_34	2	47.7852129723034	2.67641260539349
d2_Col_07_Row_35	2	57.9263998252969	3.05590510047739
d2_Col_07_Row_36	2	48.2022759419938	3.31487242642377
d2_Col_07_Row_37	2	58.7681650916319	2.36751421348363
d2_Col_07_Row_38	2	51.6802729190327	2.85342469111863
d2_Col_07_Row_39	2	59.1275026503918	1.92980111415754
d2_Col_07_Row_40	2	57.8626678082271	2.62759795679539
d2_Col_08_Row_1	2	59.2723357136994	0
d2_Col_08_Row_2	2	67.6926004837034	0
d2_Col_08_Row_3	2	64.5387491519988	3.47476657626172
d2_Col_08_Row_4	2	65.3356992423692	2.96738746216491
d2_Col_08_Row_5	2	54.9472680079047	3.28113763130185
d2_Col_08_Row_6	2	72.7789201224769	2.41469733485541
d2_Col_08_Row_7	2	48.4487797123211	2.15595746853622
d2_Col_08_Row_8	2	65.4873373428216	3.20290853316883
d2_Col_08_Row_9	2	65.531705867664	3.21045856371247
d2_Col_08_Row_10	2	60.0521320263336	1.07194242431653
d2_Col_08_Row_11	2	65.312878135488	2.95230447799798
d2_Col_08_Row_12	2	65.3356939136913	2.37664381432068
d2_Col_08_Row_14	2	34.0753610868473	2.27316160661457
d2_Col_08_Row_15	2	56.9192522927667	2.61700418694876
d2_Col_08_Row_16	2	64.4737000829476	2.98857295777801
d2_Col_08_Row_18	2	56.2477694866409	2.15610528969006
d2_Col_08_Row_19	2	56.7537719274028	1.28862345434855
d2_Col_08_Row_20	2	45.2600815090181	2.24242665254109
d2_Col_08_Row_21	2	72.6025758616103	3.10698040268591
d2_Col_08_Row_22	2	50.7922002377971	2.62022274777733
d2_Col_08_Row_24	2	44.2427299757252	1.75503312194241
d2_Col_08_Row_25	2	55.4003878922604	3.40345057347686
d2_Col_08_Row_26	2	64.3844988066663	2.78402206299385
d2_Col_08_Row_27	2	71.2200239117698	0
d2_Col_08_Row_28	2	58.7355034123525	1.88524586256678
d2_Col_08_Row_29	2	47.8852715526512	3.01800545906821
d2_Col_08_Row_32	2	48.2356938452436	2.52937350506262
d2_Col_08_Row_33	2	50.3055060316168	1.94257152110349
d2_Col_08_Row_34	2	30.5310117701762	0
d2_Col_08_Row_37	2	64.5086638565678	2.16702780745305
d2_Col_08_Row_39	2	57.6942941506752	2.5878515457705
d2_Col_08_Row_40	2	51.7151925397329	3.40522570264605
d2_Col_09_Row_1	2	59.3428617778937	3.02959176364877
d2_Col_09_Row_2	2	69.5530751349874	2.70761207047854
d2_Col_09_Row_4	2	59.0383603499313	2.99667688136209
d2_Col_09_Row_6	2	50.0473388234733	3.19730721886878
d2_Col_09_Row_7	2	58.7549435656086	2.55995143059468
d2_Col_09_Row_9	2	30.5979508225417	2.26276074375304
d2_Col_09_Row_10	2	46.2850339237006	2.07952442010722
d2_Col_09_Row_11	2	41.9318469870832	2.49256771386549
d2_Col_09_Row_13	2	50.0589298101444	3.18362491639369
d2_Col_09_Row_14	2	74.4226477855736	1.65965902824928
d2_Col_09_Row_15	2	59.2919901313022	2.83576090333073
d2_Col_09_Row_17	2	33.7988948888203	2.05397180494353
d2_Col_09_Row_18	2	65.3685762278807	3.54641528064955
d2_Col_09_Row_19	2	60.0779487467415	2.91777641118406
d2_Col_09_Row_20	2	45.2270944136459	2.5036936611072
d2_Col_09_Row_21	2	48.074148585141	2.13745031243742
d2_Col_09_Row_22	2	48.0741432564631	2.31321640909164
d2_Col_09_Row_23	2	67.9908650565654	3.18193213152647
d2_Col_09_Row_24	2	50.3794302269012	1.55613736113632
d2_Col_09_Row_25	2	58.5167332603684	3.2512702330716
d2_Col_09_Row_26	2	72.6608315806261	2.65175229152925
d2_Col_09_Row_28	2	34.0576073961688	1.87161422730539
d2_Col_09_Row_30	2	48.0741379277852	3.09214455801297
d2_Col_09_Row_31	2	54.8030085894178	2.99396415622311
d2_Col_09_Row_32	2	67.836608917912	0.985419312678866
d2_Col_09_Row_33	2	64.4332538085192	1.02943292605654
d2_Col_09_Row_34	2	58.5231447299555	3.18394622871355
d2_Col_09_Row_35	2	72.5288786812438	2.79160441718109
d2_Col_09_Row_36	2	64.306934636445	2.91179099637878
d2_Col_09_Row_37	2	59.0463295009165	2.70930952774008
d2_Col_09_Row_38	2	50.6280889345316	2.57221518462009
d2_Col_09_Row_39	2	50.5608481556829	2.88021985394876
d2_Col_09_Row_40	2	55.4800765437924	2.93633520014843
d2_Col_10_Row_1	2	48.179323698192	2.96405845443847
d2_Col_10_Row_2	2	40.0792822819093	2.09791472551658
d2_Col_10_Row_3	2	56.8900393444994	2.92113492880366
d2_Col_10_Row_4	2	59.0213674654294	2.23153606121866
d2_Col_10_Row_5	2	67.8177914381996	1.6705400692531
d2_Col_10_Row_6	2	71.2731277993283	2.55992332120281
d2_Col_10_Row_7	2	59.1063778468503	0
d2_Col_10_Row_8	2	50.9226183619588	2.11300894995073
d2_Col_10_Row_9	2	50.9235822308594	2.73566841198717
d2_Col_10_Row_10	2	46.1002625379983	3.03958888864649
d2_Col_10_Row_11	2	50.0707155553478	3.22828720432649
d2_Col_10_Row_12	2	34.2902207977775	2.35123467459694
d2_Col_10_Row_13	2	50.545978078962	2.44047713561547
d2_Col_10_Row_14	2	58.9781935342638	2.55539861750668
d2_Col_10_Row_15	2	59.1527391500522	3.4919376972185
d2_Col_10_Row_16	2	64.4437743847226	3.41047622872979
d2_Col_10_Row_17	2	59.1438125369453	2.71885477627975
d2_Col_10_Row_18	2	59.0411320366639	2.8195074177573
d2_Col_10_Row_19	2	57.8363600799122	2.04774454022898
d2_Col_10_Row_20	2	32.9658409886066	1.15869060695746
d2_Col_10_Row_22	2	64.2990780428135	2.09006147123677
d2_Col_10_Row_23	2	39.4704010352601	3.10109921160964
d2_Col_10_Row_24	2	58.8503186644322	1.74490699150499
d2_Col_10_Row_25	2	57.6677717065513	2.58036964330033
d2_Col_10_Row_26	2	24.7027714861927	0
d2_Col_10_Row_27	2	36.4142837280637	1.79173570062088
d2_Col_10_Row_28	2	59.0192352254846	2.64594529791297
d2_Col_10_Row_29	2	65.3081639692795	1.17855995480822
d2_Col_10_Row_30	2	56.7665644161507	3.36180251219847
d2_Col_10_Row_31	2	50.7116331912795	2.84045662297951
d2_Col_10_Row_33	2	50.6910776237826	2.67962626475835
d2_Col_10_Row_34	2	59.2050434318342	2.54668656673333
d2_Col_10_Row_35	2	64.4345896285437	3.21110563537705
d2_Col_10_Row_36	2	60.1168824812411	2.88101551606647
d2_Col_10_Row_37	2	55.1523776911356	3.17516127345225
d2_Col_10_Row_38	2	72.5137402576772	2.58030385832424
d2_Col_10_Row_39	2	66.7729013592127	3.06157947448777
d2_Col_10_Row_40	2	67.672593455281	3.47027190868534
d3_Col_01_Row_2	3	84.2181640568039	1.33522677711298
d3_Col_01_Row_3	3	79.7242797793637	2.93212590287116
d3_Col_01_Row_4	3	75.1150798181816	1.62548597614827
d3_Col_01_Row_7	3	98.6630152797376	0
d3_Col_01_Row_9	3	64.5135264945747	2.57406175254705
d3_Col_01_Row_12	3	87.1830094523258	0.88270661805654
d3_Col_01_Row_13	3	94.6530402771828	1.21355159902446
d3_Col_01_Row_14	3	68.8614144033287	1.13970677511487
d3_Col_01_Row_15	3	66.4673270595196	0
d3_Col_01_Row_18	3	97.2338959823077	2.75167014517328
d3_Col_01_Row_19	3	97.2012818964192	2.72599235430867
d3_Col_01_Row_20	3	72.559600071243	0
d3_Col_01_Row_22	3	68.7656552665935	2.09699094483464
d3_Col_01_Row_24	3	50.074266783497	2.59621040274133
d3_Col_01_Row_25	3	94.4283551186294	3.22731791234577
d3_Col_01_Row_26	3	58.9896718912178	2.16594439341506
d3_Col_01_Row_27	3	96.9018553403655	0
d3_Col_01_Row_28	3	83.4925060073278	0
d3_Col_01_Row_30	3	96.969167815668	0
d3_Col_01_Row_32	3	42.4278175432803	1.50026751380441
d3_Col_01_Row_35	3	78.1427667644721	3.4423586576578
d3_Col_01_Row_36	3	35.9350205689526	1.95363561509516
d3_Col_01_Row_37	3	97.0238944972207	1.70531576654773
d3_Col_01_Row_38	3	82.7725590455745	1.79120939750849
d3_Col_02_Row_1	3	98.0175850236556	1.11376562916973
d3_Col_02_Row_2	3	92.2998157261746	3.04898742151668
d3_Col_02_Row_3	3	94.1922614110137	2.01325597998604
d3_Col_02_Row_4	3	84.2314289976761	2.51822446895058
d3_Col_02_Row_5	3	90.8420063457539	3.16667025793115
d3_Col_02_Row_6	3	87.1599181563279	0
d3_Col_02_Row_10	3	83.5011139180201	3.1229985102576
d3_Col_02_Row_12	3	77.4119563747227	2.82314111979796
d3_Col_02_Row_13	3	97.312745746627	1.58616807860232
d3_Col_02_Row_14	3	83.4835881158066	3.18735876976481
d3_Col_02_Row_15	3	90.0979445361012	2.18472167999881
d3_Col_02_Row_18	3	86.4318637062035	3.24796934982103
d3_Col_02_Row_19	3	72.7754826447891	0
d3_Col_02_Row_22	3	67.7238263252188	2.89338208897846
d3_Col_02_Row_23	3	72.6658795239675	2.96739580712053
d3_Col_02_Row_26	3	93.0182684232704	2.39846490887543
d3_Col_02_Row_27	3	36.2269425147547	0
d3_Col_02_Row_30	3	78.1402391126975	1.52850357204247
d3_Col_02_Row_31	3	59.0894041570094	2.51107200404478
d3_Col_02_Row_34	3	62.0245586582113	2.29546646610697
d3_Col_02_Row_35	3	60.0215565346826	0
d3_Col_02_Row_36	3	72.7555997089115	2.95305786120744
d3_Col_02_Row_37	3	61.7065717438671	1.39570306017027
d3_Col_02_Row_38	3	33.7651553165593	1.77849190784033
d3_Col_03_Row_1	3	73.5615499887981	1.53034639411282
d3_Col_03_Row_3	3	31.328863439226	0
d3_Col_03_Row_5	3	39.4265556079536	0
d3_Col_03_Row_6	3	87.9106388157438	2.79071444432403
d3_Col_03_Row_8	3	78.1484912545154	2.42472456956718
d3_Col_03_Row_9	3	75.8910265790696	2.75989150838131
d3_Col_03_Row_10	3	96.843602835403	2.80782956780776
d3_Col_03_Row_12	3	97.4064031933099	1.41916014026104
d3_Col_03_Row_13	3	87.9062946201044	2.97024669320033
d3_Col_03_Row_14	3	87.2310916889681	1.15677164598027
d3_Col_03_Row_15	3	74.323579645907	2.98069186246594
d3_Col_03_Row_18	3	96.5858143148774	3.24419883228042
d3_Col_03_Row_19	3	89.7631159569213	2.74956034788352
d3_Col_03_Row_21	3	56.6987993041164	3.32982759877352
d3_Col_03_Row_22	3	96.7646284068554	3.36767557982545
d3_Col_03_Row_23	3	89.3619428233628	1.09300673010632
d3_Col_03_Row_24	3	92.2902315824183	1.69417242952074
d3_Col_03_Row_25	3	79.6751672503195	0
d3_Col_03_Row_26	3	75.8923109962718	0
d3_Col_03_Row_28	3	90.8310866240291	0
d3_Col_03_Row_30	3	87.9007817651861	0.888983293886333
d3_Col_03_Row_33	3	72.7162164757409	3.43056993750307
d3_Col_03_Row_35	3	97.3351377867194	0
d3_Col_03_Row_36	3	84.2016957881582	3.47218037563044
d3_Col_03_Row_37	3	98.30288998834	0
d3_Col_03_Row_38	3	34.5713032880642	1.75453524140056
d3_Col_04_Row_1	3	78.1802632864641	3.28865014819969
d3_Col_04_Row_3	3	98.0877967508601	0.750260321741721
d3_Col_04_Row_4	3	89.3956622245609	2.63663751770367
d3_Col_04_Row_6	3	97.8357604047141	2.42692165578026
d3_Col_04_Row_8	3	90.84013493626	1.76031241325105
d3_Col_04_Row_9	3	97.7092741653591	0.905704771178553
d3_Col_04_Row_10	3	72.249182755463	2.41998321539698
d3_Col_04_Row_13	3	84.3867801859105	1.55044379392185
d3_Col_04_Row_14	3	71.0342206545418	3.32419634310483
d3_Col_04_Row_16	3	95.2259833783388	3.21546512517756
d3_Col_04_Row_20	3	88.65688056675	0
d3_Col_04_Row_23	3	97.8893254622435	2.94048249985286
d3_Col_04_Row_25	3	40.4705389021492	0
d3_Col_04_Row_26	3	97.2833813283235	0
d3_Col_04_Row_27	3	94.9394133999446	2.57015029211628
d3_Col_04_Row_28	3	94.4810565234505	2.68912654465387
d3_Col_04_Row_29	3	97.4525326512805	0
d3_Col_04_Row_30	3	97.3153967385812	2.35950155809049
d3_Col_04_Row_31	3	73.5309536963483	2.46682471603535
d3_Col_04_Row_36	3	78.5833070857579	0.781126513304593
d3_Col_04_Row_37	3	84.9618263631515	2.80020778100869
d3_Col_05_Row_1	3	85.7389085052344	3.19632932158898
d3_Col_05_Row_2	3	81.2430882861277	0
d3_Col_05_Row_3	3	77.280619234733	2.47318081625446
d3_Col_05_Row_5	3	84.272015913273	3.56223053457225
d3_Col_05_Row_6	3	89.3939918487343	3.0348251357445
d3_Col_05_Row_7	3	50.257726156068	0
d3_Col_05_Row_8	3	97.4125023982356	2.57150704535061
d3_Col_05_Row_9	3	50.564214230684	0
d3_Col_05_Row_11	3	96.9545047895527	2.91638970294735
d3_Col_05_Row_13	3	71.1295381047249	1.55831297695437
d3_Col_05_Row_14	3	22.2318257817517	0
d3_Col_05_Row_16	3	72.2484932578571	2.91463551926948
d3_Col_05_Row_17	3	98.0674087519544	0.882636621800531
d3_Col_05_Row_20	3	67.9528438752171	3.13514166669843
d3_Col_05_Row_22	3	84.2574146933041	2.10942885678632
d3_Col_05_Row_23	3	99.2083807951481	1.61686272514801
d3_Col_05_Row_24	3	38.0070663546491	0
d3_Col_05_Row_25	3	81.2219964040831	0
d3_Col_05_Row_26	3	97.4830861033428	2.5943182208639
d3_Col_05_Row_28	3	72.7963457059872	2.65513115609699
d3_Col_05_Row_29	3	97.6642416191225	1.20561145819425
d3_Col_05_Row_30	3	92.3006462833929	2.62892109024629
d3_Col_05_Row_31	3	96.7132877655968	1.04914103108092
d3_Col_05_Row_32	3	71.1237005500326	1.8432962804571
d3_Col_05_Row_35	3	90.8840810007224	2.56050445264562
d3_Col_05_Row_36	3	79.6773913675011	2.768771637319
d3_Col_05_Row_37	3	79.7139934027582	2.51174076487383
d3_Col_05_Row_38	3	82.753012248787	2.84252688043337
d3_Col_05_Row_39	3	82.0005412980546	2.91515567459483
d3_Col_05_Row_40	3	72.4843772693852	2.83296624370791
d3_Col_06_Row_1	3	58.821363551848	2.69074058439534
d3_Col_06_Row_4	3	79.8614706141711	2.69757308772289
d3_Col_06_Row_6	3	96.8439726971204	2.47319296783385
d3_Col_06_Row_7	3	85.0271933048508	1.68458739863812
d3_Col_06_Row_8	3	96.7355891311559	3.18494359373464
d3_Col_06_Row_9	3	35.3915114171694	1.85256389722919
d3_Col_06_Row_11	3	72.6336105113807	2.95462407669271
d3_Col_06_Row_12	3	89.3808297766559	1.55543439730321
d3_Col_06_Row_13	3	82.7210392656665	2.86448599392284
d3_Col_06_Row_14	3	72.5862331440138	0
d3_Col_06_Row_16	3	93.0278789132918	3.27628475910762
d3_Col_06_Row_17	3	96.3743531134897	3.26062034147483
d3_Col_06_Row_18	3	86.4465043168277	3.44890872729121
d3_Col_06_Row_19	3	97.6903222003295	1.64485960224638
d3_Col_06_Row_23	3	90.2380897512841	3.4219781168202
d3_Col_06_Row_25	3	90.8510475121535	2.85225933715262
d3_Col_06_Row_26	3	84.2315097565501	2.96343543796587
d3_Col_06_Row_28	3	92.7856914622792	3.00524813088521
d3_Col_06_Row_29	3	71.1135884029475	2.72280240468529
d3_Col_06_Row_31	3	97.2594286346473	3.28445379779108
d3_Col_06_Row_32	3	78.9807597514297	3.71600984352838
d3_Col_06_Row_33	3	82.2625844106995	3.00309123565072
d3_Col_06_Row_34	3	71.1735177347463	1.4958194780801
d3_Col_06_Row_36	3	98.2771755724263	2.74781867840053
d3_Col_06_Row_37	3	87.94790861489	0
d3_Col_06_Row_39	3	81.207201407144	3.14632628375629
d3_Col_06_Row_40	3	97.3566226256665	2.61559806766663
d3_Col_07_Row_1	3	47.5498564237896	2.57341079273725
d3_Col_07_Row_2	3	97.1201655951452	2.40134920751185
d3_Col_07_Row_4	3	96.7427823152017	0
d3_Col_07_Row_5	3	34.0644362236716	2.39846876603243
d3_Col_07_Row_6	3	90.1187233440245	2.38567452723112
d3_Col_07_Row_7	3	67.6888891563785	0
d3_Col_07_Row_8	3	42.5209678954612	1.47735189983404
d3_Col_07_Row_9	3	91.5848987789041	3.00342098341562
d3_Col_07_Row_10	3	87.198802373959	0
d3_Col_07_Row_11	3	97.7908030173679	0.955237835574082
d3_Col_07_Row_12	3	91.6094383074537	0
d3_Col_07_Row_14	3	87.8723847534938	3.35254035614279
d3_Col_07_Row_15	3	78.9297067137475	0
d3_Col_07_Row_17	3	75.8326994290284	1.43360805774939
d3_Col_07_Row_19	3	47.8033000405427	1.87347106444112
d3_Col_07_Row_20	3	81.9489488811863	3.62495606859953
d3_Col_07_Row_21	3	78.1555500332758	3.25456697124966
d3_Col_07_Row_22	3	60.0828339326608	1.42929592733111
d3_Col_07_Row_24	3	45.9081580096129	1.73970952501877
d3_Col_07_Row_26	3	58.9033990650414	2.32393709078318
d3_Col_07_Row_27	3	70.9708480477476	2.71695155713527
d3_Col_07_Row_28	3	67.7909319053829	3.43158065318483
d3_Col_07_Row_29	3	84.2259079272377	2.68680751750558
d3_Col_07_Row_30	3	22.1688932280922	0
d3_Col_07_Row_32	3	68.0144044118262	2.95243485177406
d3_Col_07_Row_33	3	63.3003197040873	2.87120174415927
d3_Col_07_Row_35	3	82.0631861495642	3.22468988342855
d3_Col_07_Row_36	3	81.1909389311544	2.50732142555807
d3_Col_07_Row_39	3	96.6264368259507	1.33595005374287
d3_Col_08_Row_1	3	23.7234725440302	2.13981057333255
d3_Col_08_Row_3	3	93.7485296159894	3.23237274686011
d3_Col_08_Row_7	3	96.6820481882752	2.45258143993741
d3_Col_08_Row_8	3	79.788155080267	2.85658302197221
d3_Col_08_Row_9	3	97.2139000248268	2.90838382439471
d3_Col_08_Row_10	3	67.8745355525637	2.37352623550845
d3_Col_08_Row_14	3	97.7390321420447	1.08965354527992
d3_Col_08_Row_16	3	96.9900573004732	3.10577817896633
d3_Col_08_Row_17	3	80.4372647108035	3.47184349321938
d3_Col_08_Row_18	3	80.4481980347318	1.14872227670812
d3_Col_08_Row_19	3	17.0147641045051	0
d3_Col_08_Row_20	3	72.9972109481497	1.39424450930511
d3_Col_08_Row_21	3	50.560842827005	2.65113666864626
d3_Col_08_Row_22	3	67.8203519886049	2.43498852711368
d3_Col_08_Row_23	3	90.0973816199876	3.43679661829266
d3_Col_08_Row_26	3	71.1273165119347	0
d3_Col_08_Row_27	3	97.715258554607	0
d3_Col_08_Row_28	3	93.9425980955587	1.06447466921951
d3_Col_08_Row_31	3	93.6228063532941	3.2222783897742
d3_Col_08_Row_33	3	95.1594120863758	2.14650991594101
d3_Col_08_Row_34	3	96.8812795030899	2.50366906797649
d3_Col_08_Row_35	3	95.11866389552	2.76557820469122
d3_Col_08_Row_38	3	82.0059144739403	2.88969524033177
d3_Col_08_Row_39	3	93.7203626198787	0
d3_Col_08_Row_40	3	85.6805435077389	2.65494108409075
d3_Col_09_Row_1	3	42.7427582356791	2.90806299053515
d3_Col_09_Row_4	3	93.7731666717604	2.62515864150231
d3_Col_09_Row_7	3	85.6854224184725	3.01777906109407
d3_Col_09_Row_9	3	78.3411600061917	0.907284228268636
d3_Col_09_Row_10	3	74.3265800402643	2.4447931084725
d3_Col_09_Row_11	3	81.958835856316	2.4828095758516
d3_Col_09_Row_13	3	90.1318022394099	2.84135765834989
d3_Col_09_Row_15	3	96.5997057091156	3.21597641614948
d3_Col_09_Row_17	3	67.9602012200467	3.51528214612757
d3_Col_09_Row_18	3	90.7090980840643	3.33750002949067
d3_Col_09_Row_22	3	90.8608260519118	2.57782059951689
d3_Col_09_Row_23	3	97.7137826138168	1.98586916531087
d3_Col_09_Row_24	3	83.5042235374337	1.05909103368178
d3_Col_09_Row_25	3	36.9830399661691	1.04885725494318
d3_Col_09_Row_26	3	71.9742374374781	2.84334871793394
d3_Col_09_Row_28	3	98.5999230829611	3.28950034444778
d3_Col_09_Row_30	3	80.4177632456282	1.37867629977048
d3_Col_09_Row_31	3	78.9461205146239	2.90053941610336
d3_Col_09_Row_32	3	33.9786768185009	0
d3_Col_09_Row_33	3	91.6599989929165	0
d3_Col_09_Row_35	3	97.7133679961105	0.899623246066323
d3_Col_09_Row_37	3	86.6796824954447	2.80399552249632
d3_Col_09_Row_38	3	87.9445185636199	1.32516457361188
d3_Col_09_Row_39	3	89.3543169921217	2.42188073154587
d3_Col_10_Row_2	3	75.0804452980842	2.16600263067897
d3_Col_10_Row_3	3	65.3750020862028	3.19233482442259
d3_Col_10_Row_4	3	75.1568656928764	2.42202089379215
d3_Col_10_Row_5	3	85.682545019084	2.63130131522058
d3_Col_10_Row_6	3	97.6742192930669	3.01835353607983
d3_Col_10_Row_8	3	91.7423761093388	1.19546719626659
d3_Col_10_Row_9	3	84.2943261487949	3.12962209791454
d3_Col_10_Row_12	3	78.1885257238983	0
d3_Col_10_Row_14	3	81.2619888707283	3.06680409822036
d3_Col_10_Row_15	3	91.539351525498	2.10082386785119
d3_Col_10_Row_17	3	58.8660655268293	3.13824243332675
d3_Col_10_Row_18	3	97.5445903391835	2.66102741121868
d3_Col_10_Row_20	3	81.9447216419884	2.9050411864123
d3_Col_10_Row_21	3	75.8818907499618	2.52580834015222
d3_Col_10_Row_23	3	95.1856559105449	3.72742576208754
d3_Col_10_Row_25	3	97.2194805444069	1.26208047265235
d3_Col_10_Row_26	3	97.3989191048997	2.289121968757
d3_Col_10_Row_28	3	80.4356133857235	1.92050715914954
d3_Col_10_Row_29	3	90.2314353991905	3.56895584465423
d3_Col_10_Row_30	3	91.5874769471713	1.98125631395965
d3_Col_10_Row_31	3	82.7139226890916	2.73742921375025
d3_Col_10_Row_32	3	37.0144686799905	2.11389214099788
d3_Col_10_Row_33	3	77.3956704749861	2.14427291781099
d3_Col_10_Row_34	3	91.5604161892113	1.00037456803264
d3_Col_10_Row_37	3	90.9218692993156	1.20042492521454
d3_Col_10_Row_38	3	91.6686015580626	3.25061026181648
d3_Col_10_Row_39	3	83.4518452277992	2.77638435873311
d4_Col_01_Row_1	4	97.4254843333732	2.36867812144323
d4_Col_01_Row_2	4	98.3423278233511	1.25836747021056
d4_Col_01_Row_3	4	98.8470438253395	2.42056850941009
d4_Col_01_Row_5	4	99.0104352302131	0
d4_Col_01_Row_7	4	98.572976274598	2.4793825231138
d4_Col_01_Row_8	4	97.3652912349987	1.22395524788101
d4_Col_01_Row_9	4	97.9201072365063	1.44140051841278
d4_Col_01_Row_10	4	97.1968650609213	3.22287822869436
d4_Col_01_Row_11	4	98.695526882772	2.6944529102747
d4_Col_01_Row_12	4	98.3989980243322	1.5698881613998
d4_Col_01_Row_13	4	62.1500542513695	0
d4_Col_01_Row_14	4	37.0351316881431	0
d4_Col_01_Row_15	4	96.7166268177499	2.15743589531927
d4_Col_01_Row_16	4	98.0745605192809	2.22003479413381
d4_Col_01_Row_17	4	97.5834601589314	2.18621730516404
d4_Col_01_Row_18	4	97.6393026835347	1.98440215034312
d4_Col_01_Row_24	4	42.3273454088042	1.18997292842432
d4_Col_01_Row_25	4	99.474785455302	0
d4_Col_01_Row_26	4	98.2383968688929	2.9466012882691
d4_Col_01_Row_27	4	98.7201875933957	2.60522713465183
d4_Col_01_Row_28	4	98.9410304232416	2.85480286244419
d4_Col_01_Row_29	4	98.7205114288672	2.230981093451
d4_Col_01_Row_31	4	97.52476032596	2.53771143119664
d4_Col_01_Row_32	4	95.2087062214556	3.47777309015672
d4_Col_01_Row_33	4	98.4982722374257	0.896296587528766
d4_Col_01_Row_34	4	87.1723342824801	2.77486552229787
d4_Col_01_Row_35	4	99.0842861377041	1.91665344959279
d4_Col_01_Row_36	4	98.8987329925488	2.35134106611102
d4_Col_01_Row_37	4	98.7877533280534	1.01255997683275
d4_Col_01_Row_38	4	97.8254520681149	2.26620309814263
d4_Col_01_Row_40	4	98.4480387306278	2.25257863604853
d4_Col_02_Row_1	4	99.8110124235297	0.950107162995184
d4_Col_02_Row_2	4	98.6021383717453	1.64885602008819
d4_Col_02_Row_3	4	97.9463072079925	0
d4_Col_02_Row_4	4	99.0977620953508	2.17228551447731
d4_Col_02_Row_6	4	97.7754604789516	2.48155349049484
d4_Col_02_Row_8	4	98.0777180688063	2.83458232334182
d4_Col_02_Row_10	4	98.9670050533053	2.69938591954637
d4_Col_02_Row_11	4	97.7478389379285	2.60760090200685
d4_Col_02_Row_12	4	99.6215818444234	1.21112837660725
d4_Col_02_Row_13	4	98.557738717635	0.760781087075411
d4_Col_02_Row_16	4	96.8512766815336	0
d4_Col_02_Row_17	4	97.298683598745	0
d4_Col_02_Row_21	4	96.8016438852849	2.10904366036595
d4_Col_02_Row_22	4	97.803130267788	2.66655245931186
d4_Col_02_Row_23	4	97.0216473428003	2.94224272241511
d4_Col_02_Row_24	4	98.1843022433872	2.5792059137742
d4_Col_02_Row_28	4	97.7106193096848	2.49385379121218
d4_Col_02_Row_30	4	97.4519048775459	0
d4_Col_02_Row_31	4	98.0598675722871	0.762360569200197
d4_Col_02_Row_32	4	98.2582104127517	0
d4_Col_02_Row_33	4	97.4764396952202	2.7141028621008
d4_Col_02_Row_34	4	93.7464986148911	2.65303973749708
d4_Col_02_Row_36	4	99.816060612844	2.43069676531517
d4_Col_02_Row_37	4	88.4309527195003	2.00571054803101
d4_Col_02_Row_39	4	97.3920477707073	1.7701247010817
d4_Col_03_Row_1	4	98.5535975688025	0
d4_Col_03_Row_2	4	97.059483730788	3.0298038930468
d4_Col_03_Row_4	4	98.3708074836495	0
d4_Col_03_Row_5	4	97.99493046958	0
d4_Col_03_Row_6	4	98.7555071847976	2.41438364563767
d4_Col_03_Row_9	4	97.0544056250123	0.916676219848521
d4_Col_03_Row_11	4	99.8170921664826	0.630771260197224
d4_Col_03_Row_12	4	97.9336831330569	2.58146311089632
d4_Col_03_Row_14	4	97.0979748121173	2.21487953752771
d4_Col_03_Row_16	4	97.8438007508613	2.71027482504848
d4_Col_03_Row_17	4	98.7887053257174	1.16083897737309
d4_Col_03_Row_20	4	97.9935191791753	1.59833518427181
d4_Col_03_Row_21	4	97.3408623966136	0
d4_Col_03_Row_22	4	97.7329058999102	2.71243936096225
d4_Col_03_Row_23	4	99.8700753053089	0
d4_Col_03_Row_25	4	97.2457137544941	2.78363794293434
d4_Col_03_Row_26	4	98.1564408859517	1.09558716158792
d4_Col_03_Row_27	4	98.2132751981968	2.58516746195773
d4_Col_03_Row_28	4	97.533729446729	1.90513902845578
d4_Col_03_Row_29	4	97.0455583433068	0.672874315903153
d4_Col_03_Row_30	4	97.5032299882965	2.39749281045074
d4_Col_03_Row_31	4	98.6323898901723	0
d4_Col_03_Row_32	4	99.7689144563565	0
d4_Col_03_Row_35	4	97.308670038788	2.35267515898914
d4_Col_03_Row_36	4	98.3960107374614	0.70067665033781
d4_Col_03_Row_37	4	97.7757549519373	0
d4_Col_03_Row_40	4	97.5164682367714	2.70427997299895
d4_Col_04_Row_2	4	99.6323059743086	0.683712005649117
d4_Col_04_Row_3	4	99.3967879333782	2.07613760629638
d4_Col_04_Row_4	4	97.6358559250176	2.64859021586473
d4_Col_04_Row_5	4	98.5877348048301	2.72060384216595
d4_Col_04_Row_6	4	97.615822790113	2.69862188636619
d4_Col_04_Row_9	4	39.2842352456153	2.258470073119
d4_Col_04_Row_10	4	99.0347308016871	0
d4_Col_04_Row_13	4	99.5505100392563	0.56432339402589
d4_Col_04_Row_14	4	97.2337838010545	2.58412977360144
d4_Col_04_Row_15	4	98.2846526069776	2.22781037946483
d4_Col_04_Row_16	4	98.7075184550642	0
d4_Col_04_Row_17	4	97.1133618099905	3.01010070937681
d4_Col_04_Row_20	4	98.7948749525413	0
d4_Col_04_Row_21	4	98.8149705845479	1.439614324371
d4_Col_04_Row_24	4	98.3826462872722	2.68487563261788
d4_Col_04_Row_25	4	98.7834070801297	2.11165322589612
d4_Col_04_Row_27	4	98.8365903654855	0.785803738940924
d4_Col_04_Row_29	4	98.5805232178538	0.781804462716469
d4_Col_04_Row_30	4	96.7228293519385	3.09141640917948
d4_Col_04_Row_32	4	97.6448540853673	2.89245336063202
d4_Col_04_Row_34	4	98.0679782726329	0
d4_Col_04_Row_35	4	98.7821393735263	0
d4_Col_04_Row_36	4	81.9954896314499	0.616136549556092
d4_Col_04_Row_38	4	97.021912454218	0.901151297409523
d4_Col_04_Row_40	4	98.0503560423748	0
d4_Col_05_Row_1	4	97.0444193316889	2.32498332372052
d4_Col_05_Row_2	4	100	0
d4_Col_05_Row_3	4	98.4759005703316	2.6203616288777
d4_Col_05_Row_5	4	97.5887622839679	2.8640663499102
d4_Col_05_Row_6	4	98.1628276325061	3.09877204996774
d4_Col_05_Row_8	4	97.2994515301916	3.03147505047128
d4_Col_05_Row_9	4	97.9988240821968	2.70753194923423
d4_Col_05_Row_10	4	98.911450315891	1.27521089530258
d4_Col_05_Row_11	4	98.5326223225882	2.78995830645759
d4_Col_05_Row_12	4	97.273098267211	3.12676290164744
d4_Col_05_Row_13	4	98.5260546073281	2.70761072934943
d4_Col_05_Row_16	4	97.5339354982599	2.88295130043787
d4_Col_05_Row_18	4	97.6683704649937	2.32776319250563
d4_Col_05_Row_21	4	98.6081093780196	0.818306844601537
d4_Col_05_Row_22	4	99.2860091971964	3.04006689069816
d4_Col_05_Row_23	4	97.9638585630796	2.98253139109674
d4_Col_05_Row_25	4	97.9218767024162	0.757002755737418
d4_Col_05_Row_26	4	98.1967409182505	1.73303299248779
d4_Col_05_Row_28	4	97.4175546084247	2.87582182552821
d4_Col_05_Row_29	4	96.8288782319498	3.1885555995182
d4_Col_05_Row_30	4	97.9306451060867	1.2481513379929
d4_Col_05_Row_31	4	97.5601842264718	2.99625394813192
d4_Col_05_Row_32	4	97.6055018732884	2.7531266021993
d4_Col_05_Row_33	4	97.1425944391819	2.71446429919965
d4_Col_05_Row_34	4	99.4765405886799	3.05642430678011
d4_Col_05_Row_35	4	98.9990307699955	0
d4_Col_05_Row_36	4	97.744742856037	2.54502062783122
d4_Col_05_Row_38	4	97.4116110189688	1.97340146139349
d4_Col_06_Row_1	4	99.8594769469834	0.514027574051467
d4_Col_06_Row_2	4	97.7921324585873	0
d4_Col_06_Row_4	4	99.3258224579299	0
d4_Col_06_Row_5	4	99.4529881999913	0.937414568532337
d4_Col_06_Row_6	4	98.483709840159	2.64319764590116
d4_Col_06_Row_7	4	97.2060802395682	2.57045406059974
d4_Col_06_Row_8	4	98.3217699638402	2.1028486559664
d4_Col_06_Row_11	4	98.7184776976806	2.39990125577739
d4_Col_06_Row_12	4	97.5807391300527	2.10611278857133
d4_Col_06_Row_13	4	98.8015661289457	2.89417801502169
d4_Col_06_Row_14	4	98.3574310172129	2.16664813607302
d4_Col_06_Row_15	4	97.8294071873148	0
d4_Col_06_Row_16	4	98.1160603307294	2.70417825888276
d4_Col_06_Row_17	4	98.8737872646466	2.7383014673983
d4_Col_06_Row_19	4	98.0494334371307	0
d4_Col_06_Row_21	4	98.1526447464868	2.49848619909741
d4_Col_06_Row_22	4	99.0040137002862	2.46993588889437
d4_Col_06_Row_24	4	98.053731916056	2.63716663880644
d4_Col_06_Row_25	4	98.2139337660237	2.89525066286083
d4_Col_06_Row_26	4	97.9803475770163	2.25565032713979
d4_Col_06_Row_29	4	92.2874704300256	2.01016602158181
d4_Col_06_Row_32	4	99.7373904515926	0.686696199642318
d4_Col_06_Row_34	4	97.5006530965765	2.8085724016977
d4_Col_06_Row_35	4	97.2984761432234	2.52402376906466
d4_Col_06_Row_37	4	97.048959163162	0.747764815734943
d4_Col_06_Row_38	4	97.5326361183527	2.56197533878395
d4_Col_07_Row_1	4	97.7294799524893	2.59479443011047
d4_Col_07_Row_2	4	50.5169677224884	2.62525779344755
d4_Col_07_Row_4	4	67.2894644630572	0
d4_Col_07_Row_6	4	98.4951412824866	2.47610799860043
d4_Col_07_Row_7	4	97.9515159955632	1.12714888359432
d4_Col_07_Row_8	4	96.8275860939226	3.63662883421343
d4_Col_07_Row_10	4	97.267640424605	0.711362720375733
d4_Col_07_Row_11	4	98.7308729728673	0.680170438482742
d4_Col_07_Row_13	4	96.8388046351634	1.99069775165916
d4_Col_07_Row_14	4	98.3018410762776	2.75332773173659
d4_Col_07_Row_15	4	38.664545210403	1.46644264426454
d4_Col_07_Row_16	4	98.3617886496557	0
d4_Col_07_Row_17	4	97.1156506145154	2.41771668180271
d4_Col_07_Row_18	4	97.7156632241735	0.631835365094349
d4_Col_07_Row_21	4	99.2762586355027	2.75897676108283
d4_Col_07_Row_23	4	98.2930617456889	3.0430273736904
d4_Col_07_Row_24	4	97.2946297482719	1.16893519020532
d4_Col_07_Row_26	4	72.565945088912	1.05571555760711
d4_Col_07_Row_27	4	37.7916507278087	0
d4_Col_07_Row_28	4	99.8180313336141	0.607809042726032
d4_Col_07_Row_29	4	97.1752419433875	2.72707010790067
d4_Col_07_Row_31	4	97.4831156379426	1.74140741046898
d4_Col_07_Row_32	4	99.8584980989802	1.52205012635437
d4_Col_07_Row_34	4	96.7223917417933	2.67142842656065
d4_Col_07_Row_35	4	98.6112645073779	2.63051072843727
d4_Col_07_Row_36	4	98.9070080899084	1.45459864624752
d4_Col_07_Row_38	4	97.9823875888498	0.693341803455715
d4_Col_07_Row_40	4	96.6016944575629	1.29688037916672
d4_Col_08_Row_1	4	38.4976755347908	1.81693010986699
d4_Col_08_Row_3	4	98.9294385728363	2.79200646318041
d4_Col_08_Row_8	4	98.7895555856989	0
d4_Col_08_Row_11	4	29.6764266359994	0
d4_Col_08_Row_13	4	97.8041786105558	2.31427899345692
d4_Col_08_Row_14	4	97.1608851569915	2.99198430572257
d4_Col_08_Row_15	4	98.0334302642333	0.951288199186807
d4_Col_08_Row_16	4	98.9316406844432	2.90385419294255
d4_Col_08_Row_17	4	78.195820005794	3.09155755878691
d4_Col_08_Row_18	4	97.371202137258	1.08240814145576
d4_Col_08_Row_20	4	97.7876002290091	2.4454510168916
d4_Col_08_Row_21	4	97.898846106488	2.57106991389704
d4_Col_08_Row_22	4	99.4387940280257	0.483197167161844
d4_Col_08_Row_23	4	74.3166617898835	1.50165271675789
d4_Col_08_Row_24	4	98.2506962182111	2.88958016602197
d4_Col_08_Row_25	4	96.9428763458379	3.07732602652377
d4_Col_08_Row_29	4	99.1959802143099	2.32870034241081
d4_Col_08_Row_31	4	98.0869735245893	0
d4_Col_08_Row_33	4	97.9549763279871	0
d4_Col_08_Row_34	4	93.7383555452689	1.61298440540022
d4_Col_08_Row_37	4	97.77311905809	0
d4_Col_08_Row_38	4	84.126304953773	2.48327179167388
d4_Col_08_Row_39	4	93.0741872001649	3.20838719924604
d4_Col_09_Row_2	4	98.3675701349624	2.05344576469006
d4_Col_09_Row_3	4	94.5217463326986	2.99147455571015
d4_Col_09_Row_4	4	98.8647391078983	0
d4_Col_09_Row_6	4	98.1614675654226	0
d4_Col_09_Row_8	4	98.8577190054744	0
d4_Col_09_Row_9	4	97.0415205005763	1.90515863592774
d4_Col_09_Row_11	4	97.5685831739686	2.03891695672422
d4_Col_09_Row_12	4	99.3489471356658	1.35219929422545
d4_Col_09_Row_13	4	99.6429924185065	3.00212456826845
d4_Col_09_Row_14	4	98.4829683408702	2.87811833443141
d4_Col_09_Row_15	4	97.8485099475433	2.03529568682239
d4_Col_09_Row_16	4	98.5266931488405	2.44605352440175
d4_Col_09_Row_17	4	97.7603398882018	1.88796558015763
d4_Col_09_Row_18	4	99.1353327574371	1.52610101144636
d4_Col_09_Row_19	4	98.9926130592957	1.2350127472455
d4_Col_09_Row_21	4	98.6199439849198	2.20033089486264
d4_Col_09_Row_23	4	98.1229105651833	2.33494599878001
d4_Col_09_Row_25	4	62.0921825130346	1.67702156823827
d4_Col_09_Row_26	4	99.1935113333101	3.01123762761712
d4_Col_09_Row_29	4	97.323538057334	1.11311807933831
d4_Col_09_Row_30	4	97.6552924718506	2.25544068471629
d4_Col_09_Row_33	4	42.431540914716	1.07493350008796
d4_Col_09_Row_34	4	97.7903037757076	3.27123218072616
d4_Col_09_Row_35	4	95.1380077481141	1.62397340163807
d4_Col_09_Row_36	4	99.4781457998718	2.74022663719493
d4_Col_09_Row_37	4	84.9837889011829	2.4841897891616
d4_Col_09_Row_38	4	97.8005126303164	2.61898558167691
d4_Col_09_Row_40	4	98.8632531908123	0
d4_Col_10_Row_3	4	97.3341642813184	2.61990814062382
d4_Col_10_Row_4	4	91.6685902560438	3.04543704264274
d4_Col_10_Row_5	4	97.8771238686477	0.857293962271781
d4_Col_10_Row_6	4	97.8744155550527	0
d4_Col_10_Row_7	4	98.7554796538721	0
d4_Col_10_Row_9	4	80.4467972105062	0.971563692126436
d4_Col_10_Row_11	4	98.3066073124093	2.30372132615505
d4_Col_10_Row_12	4	97.5953262024528	2.4309457872826
d4_Col_10_Row_13	4	98.3831204248143	2.22746320855008
d4_Col_10_Row_15	4	99.7901882329058	0
d4_Col_10_Row_16	4	98.7553791374365	2.4442163272584
d4_Col_10_Row_17	4	98.841177299399	1.09291419340286
d4_Col_10_Row_18	4	97.776290773989	2.56636319884044
d4_Col_10_Row_19	4	79.9126133679741	1.39313948385783
d4_Col_10_Row_20	4	98.2553080715329	0.668844764668141
d4_Col_10_Row_21	4	98.1979545900844	2.37810905774919
d4_Col_10_Row_22	4	98.9995612729158	2.63125975619186
d4_Col_10_Row_23	4	97.1725916935592	3.4570629484788
d4_Col_10_Row_24	4	40.5962079203783	2.22710060358418
d4_Col_10_Row_25	4	97.3751516076768	2.28931497273814
d4_Col_10_Row_26	4	99.4399742954828	3.0078113588992
d4_Col_10_Row_28	4	98.8168893797127	0
d4_Col_10_Row_29	4	97.7372291489565	1.99787707080556
d4_Col_10_Row_31	4	89.9672916058576	0
d4_Col_10_Row_32	4	98.5931151480807	1.21104953821286
d4_Col_10_Row_34	4	97.4483415065927	2.67171902909121
d4_Col_10_Row_35	4	98.170523138182	2.18262350313448
d4_Col_10_Row_36	4	62.269464514278	0.969966972227134
d4_Col_10_Row_37	4	97.458703077324	2.88889187451843
d4_Col_10_Row_38	4	98.3269715431693	2.29608981596092
d4_Col_10_Row_39	4	95.1745882218605	1.73444487433128
