# Supplementary material for: Integrated analysis of Xist upregulation and X-chromosome inactivation with single-cell and single-allele resolution
Source: Nat Commun. 2021 Jun 15;12:3638. doi: 10.1038/s41467-021-23643-6 (PMC8206119; doi:10.1038/s41467-021-23643-6)
Supplement: Supplementary file 9 — Source Data [file 41467_2021_23643_MOESM9_ESM.zip › SourceData/Figure_S7f.txt]

Sequencing Day	Gene Symbol	Spearman's correlation coefficient [rho]	p-value	Benjamini-Hochberg adjusted p-value
2	1700007K13Rik	-0.330923704196675	3.70740313488768e-10	1.14632904930727e-06
2	Cald1	-0.302443771279375	1.20880810155602e-08	1.8688173250056e-05
2	Ahnak	-0.288457316209362	5.86568966395751e-08	6.40119262621998e-05
2	Sparc	-0.280235390961447	1.6130224678907e-07	0.000139185082903759
2	Fabp3	-0.275338223881543	2.39196824033172e-07	0.000192938238237539
2	Tsc22d1	-0.271552043431936	3.54085994969808e-07	0.000247886919950184
2	Slc2a3	-0.268270987601896	4.95055178684737e-07	0.000322254865788044
4	Ahnak	0.296554327579214	6.3299346684982e-07	0.000398077789728741
2	Klf6	-0.262772948914188	8.5949570330782e-07	0.000497862174013867
2	Zfas1	-0.247635952050214	3.95949653085463e-06	0.00138135510709175
2	Fbxo15	-0.242122103280895	6.12244142651173e-06	0.00198589840683951
2	Ccng1	-0.240539419966165	7.52885068367062e-06	0.00226657799905084
2	Hecw2	-0.238994672282711	8.12207436807103e-06	0.00237292478230636
1	Cyb5a	-0.244289605884119	8.40109829150952e-06	0.00241639031789279
2	Hspg2	-0.23810981986353	8.79213035124655e-06	0.00250940926578963
2	Mlf2	-0.238369816208626	9.12875697842713e-06	0.00256271283663041
2	Dcxr	-0.235101687464134	1.14853582393765e-05	0.00304394808652732
2	Mreg	-0.230710821796846	1.68582453514238e-05	0.00394636822666037
1	Fbf1	-0.236112394268141	1.69919314457254e-05	0.00394636822666037
1	Osgep	-0.235845521971483	1.73798121425018e-05	0.00398062067737893
1	Mbtd1	-0.229163040346998	3.03244325816743e-05	0.00568534527474719
4	Cald1	0.246115066447354	4.06705552534952e-05	0.00701464639103514
1	Zfas1	-0.22194501249716	5.66575362489986e-05	0.00845015419471491
4	Sparc	0.232379894904314	0.000114445797332604	0.0134806249658062
3	Fbxo15	-0.232798416026451	0.000166070912249731	0.0168839823487236
1	Slc2a3	0.20636466643447	0.000179418218346801	0.0176114644802638
1	Fabp3	0.199805963845023	0.000289193918946722	0.0237394937358388
4	Dcxr	0.217682195835946	0.000297987702580054	0.0240883131079092
4	Cyb5a	-0.213181943003155	0.000399400476846863	0.0287750465953742
3	Mreg	-0.211611472106596	0.000638749929786992	0.0374410385384148
4	Zfas1	-0.205303034594972	0.000657506114154122	0.0381785709852497
4	Hspg2	0.203079018324347	0.000754375748983397	0.0409215757167836
4	Klf6	0.186528701334148	0.0020062843657649	0.0744411751073409
4	Mbtd1	-0.171914658289084	0.00446306112724128	0.115640656470084
3	1700007K13Rik	-0.154464930003986	0.013171932922922	0.200464068569359
4	Fbxo15	-0.147145572432116	0.0151469606212981	0.215271292582433
4	Ccng1	0.146514978401238	0.0156589413352463	0.218671192812563
1	Fbxo15	0.118014136417739	0.0334391933994416	0.31323600906157
3	Zfas1	-0.12979311826984	0.0376419427461623	0.329075260486448
1	Cald1	0.110865101931946	0.0458133782302539	0.356260240722745
4	Slc2a3	0.117396603830292	0.0531630377314675	0.379923218795911
3	Dcxr	0.11383121363556	0.0684726374561178	0.421607822796514
2	Fbf1	-0.0974264242659105	0.0723729463821831	0.431544448278312
4	1700007K13Rik	0.106040952112333	0.0808555620046076	0.450614791644596
2	Osgep	-0.0940785925802975	0.0827863340067661	0.454865117279291
3	Sparc	0.0950741165957832	0.128409794923587	0.537421540317444
1	1700007K13Rik	0.0814645759725256	0.142811386711988	0.559751791757027
3	Hspg2	-0.0916265442682506	0.142973361534102	0.56003627965177
3	Cald1	0.0911298566904948	0.145162181027786	0.562463594891725
3	Tsc22d1	-0.0881943290038378	0.158622711733475	0.582461537887121
1	Tsc22d1	0.0732728831814084	0.187628240293444	0.618592252631974
1	Ahnak	0.0723065710528526	0.193530623110035	0.625441844596679
2	Cyb5a	-0.068806612010447	0.20489077743657	0.6393295270378
3	Fabp3	-0.0772059931520748	0.217383790940287	0.651586719759409
4	Mreg	-0.07379587939526	0.225082971464928	0.660940392043684
1	Mlf2	0.0649118207400416	0.243094601533678	0.678077138423215
4	Hecw2	0.0687084484339454	0.25877754955214	0.692304611126981
1	Dcxr	0.052266363378823	0.347598835699997	0.757320434326618
3	Fbf1	0.057846416724078	0.355693742455676	0.762811209298905
1	Klf6	-0.0482289273884149	0.38615367251332	0.781163479431135
1	Hspg2	0.047960451893875	0.388806384413815	0.782701275952394
3	Ahnak	0.0484466340401466	0.439328974002369	0.811865316241028
3	Ccng1	0.0470518205575678	0.45263030492212	0.817864725377855
3	Mlf2	0.046346990563339	0.459436833207996	0.8219384872914
3	Klf6	0.0451500349160579	0.471125288177522	0.829157113654084
3	Cyb5a	-0.0421370237987512	0.501003745868413	0.842142308387814
4	Fbf1	-0.04097495665199	0.500981134549025	0.842142308387814
1	Ccng1	-0.0374446481873038	0.501152156558255	0.842142308387814
3	Hecw2	-0.0416826769805368	0.505886812771955	0.844122150498862
3	Mbtd1	-0.0370408863091324	0.554440814654396	0.868043373680908
4	Fabp3	-0.0308502529240127	0.612454575204025	0.890459034418893
4	Osgep	-0.0285217475126479	0.639554561250342	0.9012579587961
1	Mreg	0.0238790430710953	0.668004672727581	0.9111364693925
4	Mlf2	0.0243213032266375	0.689650794806429	0.919237097765482
3	Slc2a3	-0.0164111395540741	0.793455809362142	0.949729469257736
2	Mbtd1	-0.0129660874622826	0.81144288582436	0.954363831439208
4	Tsc22d1	0.00936062467127905	0.877868540861422	0.97138822510691
1	Hecw2	0.00817241315122809	0.883317460987679	0.972737719068517
3	Osgep	-0.00872864419546065	0.889251541409349	0.974094908741573
1	Sparc	0.00722842710572772	0.896660694661083	0.975775654135495
