# Supplementary material for: Integrated analysis of Xist upregulation and X-chromosome inactivation with single-cell and single-allele resolution
Source: Nat Commun. 2021 Jun 15;12:3638. doi: 10.1038/s41467-021-23643-6 (PMC8206119; doi:10.1038/s41467-021-23643-6)
Supplement: Supplementary file 9 — Source Data [file 41467_2021_23643_MOESM9_ESM.zip › SourceData/Figure_2c.txt]

Sequencing Day	Cells [%]	Xist RNA-FISH Classification
2	47	BA
2	51	BA
2	48	BA
3	12	BA
3	13	BA
3	10	BA
4	4	BA
4	3	BA
4	7	BA
2	47	Xist-MA
2	39	Xist-MA
2	41	Xist-MA
3	61	Xist-MA
3	57	Xist-MA
3	61	Xist-MA
4	60	Xist-MA
4	63	Xist-MA
4	61	Xist-MA
