# Supplementary material for: Integrated analysis of Xist upregulation and X-chromosome inactivation with single-cell and single-allele resolution
Source: Nat Commun. 2021 Jun 15;12:3638. doi: 10.1038/s41467-021-23643-6 (PMC8206119; doi:10.1038/s41467-021-23643-6)
Supplement: Supplementary file 9 — Source Data [file 41467_2021_23643_MOESM9_ESM.zip › SourceData/Figure_S11a.txt]

Sequencing Day	Gene Symbol	dXic Cell Line	Replicate sample	Allelic expression [B6/(B6 + Cast)]
0	Xist	TX1072-dXicB6 (Xi = Cast)	1	10.48
1	Xist	TX1072-dXicB6 (Xi = Cast)	1	8.52
2	Xist	TX1072-dXicB6 (Xi = Cast)	1	8.43000000000001
3	Xist	TX1072-dXicB6 (Xi = Cast)	1	7.64
4	Xist	TX1072-dXicB6 (Xi = Cast)	1	7.42
0	Xist	TX1072-dXicCast (Xi = B6)	1	95.84
1	Xist	TX1072-dXicCast (Xi = B6)	1	97.17
2	Xist	TX1072-dXicCast (Xi = B6)	1	97.5
3	Xist	TX1072-dXicCast (Xi = B6)	1	97.62
4	Xist	TX1072-dXicCast (Xi = B6)	1	96.38
0	Xist	TX1072-dXicB6 (Xi = Cast)	2	1.25
1	Xist	TX1072-dXicB6 (Xi = Cast)	2	1.12
2	Xist	TX1072-dXicB6 (Xi = Cast)	2	1.14
3	Xist	TX1072-dXicB6 (Xi = Cast)	2	0.840000000000003
4	Xist	TX1072-dXicB6 (Xi = Cast)	2	0.900000000000006
0	Xist	TX1072-dXicCast (Xi = B6)	2	98.93
1	Xist	TX1072-dXicCast (Xi = B6)	2	99.04
2	Xist	TX1072-dXicCast (Xi = B6)	2	99.05
3	Xist	TX1072-dXicCast (Xi = B6)	2	99.23
4	Xist	TX1072-dXicCast (Xi = B6)	2	99.06
0	Xist	TX1072-dXicB6 (Xi = Cast)	3	1.38
1	Xist	TX1072-dXicB6 (Xi = Cast)	3	0.930000000000007
2	Xist	TX1072-dXicB6 (Xi = Cast)	3	0.849999999999994
3	Xist	TX1072-dXicB6 (Xi = Cast)	3	0.799999999999997
4	Xist	TX1072-dXicB6 (Xi = Cast)	3	0.730000000000004
0	Xist	TX1072-dXicCast (Xi = B6)	3	98.67
1	Xist	TX1072-dXicCast (Xi = B6)	3	99.31
2	Xist	TX1072-dXicCast (Xi = B6)	3	99.25
3	Xist	TX1072-dXicCast (Xi = B6)	3	99.33
4	Xist	TX1072-dXicCast (Xi = B6)	3	99.13
0	Xist	TX1072-dXicB6 (Xi = Cast)	4	1.33
1	Xist	TX1072-dXicB6 (Xi = Cast)	4	1.02
2	Xist	TX1072-dXicB6 (Xi = Cast)	4	1.08
3	Xist	TX1072-dXicB6 (Xi = Cast)	4	0.810000000000002
4	Xist	TX1072-dXicB6 (Xi = Cast)	4	0.879999999999995
0	Xist	TX1072-dXicCast (Xi = B6)	4	98.98
1	Xist	TX1072-dXicCast (Xi = B6)	4	99.14
2	Xist	TX1072-dXicCast (Xi = B6)	4	99.34
3	Xist	TX1072-dXicCast (Xi = B6)	4	99.05
4	Xist	TX1072-dXicCast (Xi = B6)	4	98.77
