# Supplementary material for: Integrated analysis of Xist upregulation and X-chromosome inactivation with single-cell and single-allele resolution
Source: Nat Commun. 2021 Jun 15;12:3638. doi: 10.1038/s41467-021-23643-6 (PMC8206119; doi:10.1038/s41467-021-23643-6)
Supplement: Supplementary file 9 — Source Data [file 41467_2021_23643_MOESM9_ESM.zip › SourceData/Figure_S11e.txt]

Sequencing Day	Gene Symbol	dXic Cell Line	Average Day0-normalized allelic expression [B6/(B6 + Cast)]
0	Atrx	TX1072-dXicB6 (Xi = Cast)	1
0	Cul4b	TX1072-dXicB6 (Xi = Cast)	1
0	Prdx4	TX1072-dXicB6 (Xi = Cast)	1
0	Renbp	TX1072-dXicB6 (Xi = Cast)	1
0	Rnf12	TX1072-dXicB6 (Xi = Cast)	1
0	Atrx	TX1072-dXicCast (Xi = B6)	1
0	Cul4b	TX1072-dXicCast (Xi = B6)	1
0	Prdx4	TX1072-dXicCast (Xi = B6)	1
0	Renbp	TX1072-dXicCast (Xi = B6)	1
0	Rnf12	TX1072-dXicCast (Xi = B6)	1
1	Atrx	TX1072-dXicB6 (Xi = Cast)	1.07130715493529
1	Cul4b	TX1072-dXicB6 (Xi = Cast)	0.926855809476863
1	Prdx4	TX1072-dXicB6 (Xi = Cast)	0.89471136313702
1	Renbp	TX1072-dXicB6 (Xi = Cast)	0.89777287095161
1	Rnf12	TX1072-dXicB6 (Xi = Cast)	0.64739690574191
1	Atrx	TX1072-dXicCast (Xi = B6)	0.842360885866598
1	Cul4b	TX1072-dXicCast (Xi = B6)	1.19014782655383
1	Prdx4	TX1072-dXicCast (Xi = B6)	1.06089142437073
1	Renbp	TX1072-dXicCast (Xi = B6)	1.3285374423759
1	Rnf12	TX1072-dXicCast (Xi = B6)	0.490493960380439
2	Atrx	TX1072-dXicB6 (Xi = Cast)	0.66350783969731
2	Cul4b	TX1072-dXicB6 (Xi = Cast)	0.763164088987552
2	Prdx4	TX1072-dXicB6 (Xi = Cast)	0.632536434365276
2	Renbp	TX1072-dXicB6 (Xi = Cast)	0.795477035800344
2	Rnf12	TX1072-dXicB6 (Xi = Cast)	0.231764632615806
2	Atrx	TX1072-dXicCast (Xi = B6)	0.600355706148402
2	Cul4b	TX1072-dXicCast (Xi = B6)	0.980221703837941
2	Prdx4	TX1072-dXicCast (Xi = B6)	0.978665662977726
2	Renbp	TX1072-dXicCast (Xi = B6)	1.04788399813084
2	Rnf12	TX1072-dXicCast (Xi = B6)	0.207792908317447
3	Atrx	TX1072-dXicB6 (Xi = Cast)	0.637496446568098
3	Cul4b	TX1072-dXicB6 (Xi = Cast)	0.555706334329321
3	Prdx4	TX1072-dXicB6 (Xi = Cast)	0.504469509012698
3	Renbp	TX1072-dXicB6 (Xi = Cast)	0.681439583901564
3	Rnf12	TX1072-dXicB6 (Xi = Cast)	0.328445866022434
3	Atrx	TX1072-dXicCast (Xi = B6)	0.638338449446986
3	Cul4b	TX1072-dXicCast (Xi = B6)	0.90561771010831
3	Prdx4	TX1072-dXicCast (Xi = B6)	0.746916342053653
3	Renbp	TX1072-dXicCast (Xi = B6)	0.994794227300447
3	Rnf12	TX1072-dXicCast (Xi = B6)	0.36858412748588
4	Atrx	TX1072-dXicB6 (Xi = Cast)	0.554906024020118
4	Cul4b	TX1072-dXicB6 (Xi = Cast)	0.457020312986619
4	Prdx4	TX1072-dXicB6 (Xi = Cast)	0.425156097322957
4	Renbp	TX1072-dXicB6 (Xi = Cast)	0.635105676620507
4	Rnf12	TX1072-dXicB6 (Xi = Cast)	0.440546916957299
4	Atrx	TX1072-dXicCast (Xi = B6)	0.63293409969501
4	Cul4b	TX1072-dXicCast (Xi = B6)	0.835794841727543
4	Prdx4	TX1072-dXicCast (Xi = B6)	0.572826051521849
4	Renbp	TX1072-dXicCast (Xi = B6)	0.934247213815794
4	Rnf12	TX1072-dXicCast (Xi = B6)	0.504258587595554
