# Supplementary material for: Integrated analysis of Xist upregulation and X-chromosome inactivation with single-cell and single-allele resolution
Source: Nat Commun. 2021 Jun 15;12:3638. doi: 10.1038/s41467-021-23643-6 (PMC8206119; doi:10.1038/s41467-021-23643-6)
Supplement: Supplementary file 9 — Source Data [file 41467_2021_23643_MOESM9_ESM.zip › SourceData/Figure_3c.txt]

Cell ID	Sequencing Day	ChrX: B6/(B6+Cast)	PCA dimension 1	PCA dimension 2
d0_Col_01_Row_1	0	0.460869565217391	0.392162465904936	0.0043357335529877
d0_Col_01_Row_2	0	0.563106796116505	0.605883226962303	-0.248395933314478
d0_Col_01_Row_4	0	0.417073170731707	0.314455557397561	-0.113131748438504
d0_Col_01_Row_5	0	0.357859531772575	0.0803737034032855	0.434665343677763
d0_Col_01_Row_7	0	0.518348623853211	-0.240662730728995	0.286132439127415
d0_Col_01_Row_8	0	0.433224755700326	-0.675016707087711	-0.333491465512655
d0_Col_01_Row_9	0	0.487551867219917	-0.136592332996273	0.0275516024780338
d0_Col_01_Row_12	0	0.511075949367089	-0.340403953085753	-0.124281773274781
d0_Col_01_Row_14	0	0.545454545454545	0.415695168113011	0.891311733119682
d0_Col_01_Row_15	0	0.501149425287356	0.483107922932338	0.533588359759446
d0_Col_01_Row_16	0	0.638977635782748	0.417530546627512	0.523517730709186
d0_Col_01_Row_17	0	0.477346278317152	0.0229323175687329	0.326593891248228
d0_Col_01_Row_19	0	0.401129943502825	-0.0621752226209662	-0.0913631740481976
d0_Col_01_Row_20	0	0.469344608879493	0.390678855180466	0.356323295434953
d0_Col_01_Row_21	0	0.567765567765568	0.225862999258653	-0.13608300517093
d0_Col_01_Row_23	0	0.461538461538462	0.483704775010925	-0.76534921498871
d0_Col_01_Row_24	0	0.476482617586912	-0.312909010235451	0.372197368844049
d0_Col_01_Row_25	0	0.491111111111111	-0.531225892930749	-0.103998797170754
d0_Col_01_Row_26	0	0.436619718309859	-0.23036529918638	0.075203731904488
d0_Col_01_Row_27	0	0.543814432989691	0.131940069971753	0.369509549381081
d0_Col_01_Row_28	0	0.575931232091691	0.703157617644656	0.277277173688334
d0_Col_01_Row_30	0	0.422680412371134	0.250367142470049	0.866174273626984
d0_Col_01_Row_31	0	0.50199203187251	0.105492531155448	0.80463823796634
d0_Col_01_Row_32	0	0.415189873417722	0.212354468537177	0.138262410648747
d0_Col_01_Row_34	0	0.568627450980392	-0.0251521417082123	0.508120164737787
d0_Col_01_Row_36	0	0.469740634005764	-0.233788234188335	0.538905995349805
d0_Col_01_Row_38	0	0.403225806451613	-0.318622683674911	-0.0563782970346114
d0_Col_01_Row_39	0	0.463022508038585	-0.0679195403061768	-0.549602088496047
d0_Col_02_Row_1	0	0.473684210526316	-0.170962869733019	0.165732578893847
d0_Col_02_Row_2	0	0.525679758308157	-0.0608852778231225	0.158172250617326
d0_Col_02_Row_3	0	0.536741214057508	-0.0621655121364558	-0.187560632618752
d0_Col_02_Row_4	0	0.475490196078431	0.332833858457592	-0.0135036344118453
d0_Col_02_Row_6	0	0.492063492063492	-0.0445595952141716	-0.234721053017701
d0_Col_02_Row_7	0	0.47906976744186	-0.157473028101386	0.700697332756244
d0_Col_02_Row_8	0	0.480769230769231	0.0934999511427326	-0.621075984270258
d0_Col_02_Row_10	0	0.49003984063745	-0.296001137393073	-0.0586702044756494
d0_Col_02_Row_11	0	0.550173010380623	-0.0926097740412293	0.206687119997938
d0_Col_02_Row_15	0	0.505399568034557	0.0414745833632574	7.22634894707917e-05
d0_Col_02_Row_17	0	0.576407506702413	0.539487281587223	0.118198339135603
d0_Col_02_Row_18	0	0.494880546075085	-0.303363822697711	0.528889448795791
d0_Col_02_Row_21	0	0.421348314606742	0.145818521856249	-0.0998286991162295
d0_Col_02_Row_22	0	0.595588235294118	0.198818851846074	-0.356902305833322
d0_Col_02_Row_25	0	0.539473684210526	0.211364684025307	-0.353228048209735
d0_Col_02_Row_28	0	0.431924882629108	-0.756071575192457	0.539847157203325
d0_Col_02_Row_30	0	0.585271317829457	0.508534625898496	0.261722850455447
d0_Col_02_Row_31	0	0.519893899204244	0.0210203206072	0.0141807302135136
d0_Col_02_Row_32	0	0.443708609271523	-0.205674915557983	-0.0655972822913973
d0_Col_02_Row_33	0	0.510869565217391	0.1280445487645	-0.428020876092188
d0_Col_02_Row_34	0	0.467672413793103	-0.316453207100406	0.17764331645846
d0_Col_02_Row_35	0	0.448467966573816	-0.0260303526009581	-0.216717541646686
d0_Col_02_Row_37	0	0.512544802867383	-0.000676343699553136	-0.0473037901577578
d0_Col_02_Row_38	0	0.496143958868895	0.0295321901438866	0.498443157917853
d0_Col_02_Row_39	0	0.496835443037975	-0.160597847789065	-0.147482961139679
d0_Col_03_Row_1	0	0.398684210526316	-0.383642106406251	0.572137693025858
d0_Col_03_Row_2	0	0.512738853503185	-0.33137057285728	0.37929863331723
d0_Col_03_Row_4	0	0.473314606741573	0.11909466535937	-0.234204082681297
d0_Col_03_Row_5	0	0.420138888888889	-0.0312399635638638	-0.283456569667299
d0_Col_03_Row_7	0	0.528571428571429	-0.228170331065212	-0.424748236466382
d0_Col_03_Row_8	0	0.491970802919708	0.229906045145315	0.26788006596301
d0_Col_03_Row_9	0	0.534039334341906	0.281482646917522	-0.0563664332278061
d0_Col_03_Row_10	0	0.419968304278922	0.0927893934582753	-0.17129978212034
d0_Col_03_Row_12	0	0.507518796992481	0.345354401348685	-0.458826407824976
d0_Col_03_Row_13	0	0.477777777777778	-0.154715700598323	-0.243879131535906
d0_Col_03_Row_14	0	0.369791666666667	-0.429840975018365	0.234713931742809
d0_Col_03_Row_16	0	0.532833020637899	-0.237832580678992	0.217750765081203
d0_Col_03_Row_17	0	0.478645066273932	-0.00954503106888651	0.292403144360367
d0_Col_03_Row_19	0	0.486641221374046	-0.394269868390388	0.296595560105333
d0_Col_03_Row_20	0	0.523447401774398	0.479744261913747	0.361430594336197
d0_Col_03_Row_21	0	0.373397435897436	-0.072282308615428	0.476094649304804
d0_Col_03_Row_22	0	0.497267759562842	0.109778485471116	-0.63766119253808
d0_Col_03_Row_23	0	0.482456140350877	-0.164096935864502	1.52724045035257
d0_Col_03_Row_24	0	0.421708185053381	-0.372323314231098	0.151541459042551
d0_Col_03_Row_25	0	0.502083333333333	0.404170795592837	0.0540212930575181
d0_Col_03_Row_28	0	0.449086161879896	-0.000260443126269229	0.234285261651553
d0_Col_03_Row_30	0	0.59958071278826	0.776014039839145	0.239889587288301
d0_Col_03_Row_31	0	0.520259319286872	0.145210423623623	0.0641174439161079
d0_Col_03_Row_32	0	0.4913112164297	-0.262256112689664	0.481684229356222
d0_Col_03_Row_33	0	0.437252311756935	-0.0757991820695935	0.64664068029249
d0_Col_03_Row_35	0	0.496774193548387	0.29879807226603	0.470157128560455
d0_Col_03_Row_38	0	0.526381909547739	0.184464740670544	0.101901965796816
d0_Col_03_Row_39	0	0.581151832460733	0.405885087526346	-0.139927600485894
d0_Col_03_Row_40	0	0.597110754414125	0.105576219462076	0.337425211774283
d0_Col_04_Row_2	0	0.487394957983193	-0.187028977990263	0.1998950911729
d0_Col_04_Row_3	0	0.461279461279461	0.0339533676934865	-0.226666548955834
d0_Col_04_Row_6	0	0.508226691042048	0.376893559176067	0.335110325229778
d0_Col_04_Row_9	0	0.517663043478261	0.542450905919137	0.594774370358004
d0_Col_04_Row_10	0	0.46742209631728	-0.124825706131879	0.274846215642547
d0_Col_04_Row_12	0	0.451863354037267	-0.249400995219226	-0.00883894257960284
d0_Col_04_Row_14	0	0.446843853820598	-0.333956204283905	-0.0178581092426661
d0_Col_04_Row_15	0	0.503588516746411	0.152419738213938	-0.307182694177551
d0_Col_04_Row_17	0	0.485130111524164	-0.0400609588028101	0.551812685781589
d0_Col_04_Row_19	0	0.620947630922693	0.466698369795381	-0.303499027077846
d0_Col_04_Row_22	0	0.471458773784355	0.0483103341021337	0.695119404696437
d0_Col_04_Row_23	0	0.469750889679715	0.0375099643468906	-0.419772779675392
d0_Col_04_Row_24	0	0.480519480519481	0.095406918010822	0.126326815466317
d0_Col_04_Row_26	0	0.440251572327044	0.176225341080598	0.367013535767134
d0_Col_04_Row_27	0	0.523913043478261	0.329227157025074	-0.671180460757844
d0_Col_04_Row_28	0	0.481973434535104	-0.331885892583797	0.0616908176281245
d0_Col_04_Row_33	0	0.441538461538462	-0.0609596004748979	-0.0369215648689174
d0_Col_04_Row_34	0	0.518518518518518	0.0677053890954262	0.0300211209682839
d0_Col_04_Row_37	0	0.440107671601615	-0.230159876030526	0.704888952150136
d0_Col_04_Row_38	0	0.482352941176471	-0.331475771710952	-0.0306500010392408
d0_Col_04_Row_39	0	0.493333333333333	0.27432241862377	-0.397265373409876
d0_Col_04_Row_40	0	0.490421455938697	-0.620785293990631	0.01602096257753
d0_Col_05_Row_1	0	0.528505392912173	0.428692661799861	-0.26324968475478
d0_Col_05_Row_2	0	0.397826086956522	-0.698023008102521	-0.23601368803224
d0_Col_05_Row_4	0	0.524122807017544	-0.242629217214631	-0.0587278862658707
d0_Col_05_Row_5	0	0.590330788804071	0.375426741611831	-0.244086073256905
d0_Col_05_Row_6	0	0.596330275229358	0.291451065675512	0.442737828782022
d0_Col_05_Row_7	0	0.550488599348534	0.519674135957605	0.426753140322105
d0_Col_05_Row_9	0	0.538732394366197	-0.020175486939891	-0.104020357730083
d0_Col_05_Row_10	0	0.453333333333333	-0.176117424444471	0.492024091181805
d0_Col_05_Row_11	0	0.491017964071856	-0.00662739452300361	-0.461619186166655
d0_Col_05_Row_12	0	0.463096960926194	-0.0721893299216876	0.419316716050593
d0_Col_05_Row_13	0	0.459954233409611	0.178977816344369	-0.0200679816366206
d0_Col_05_Row_14	0	0.488943488943489	-0.161947583261121	0.274764351425046
d0_Col_05_Row_15	0	0.503367003367003	0.138257312951309	-0.306095898412688
d0_Col_05_Row_16	0	0.499341238471673	-0.167757498515452	-0.233591664228319
d0_Col_05_Row_17	0	0.526143790849673	0.264771268977839	0.22392730661635
d0_Col_05_Row_18	0	0.546448087431694	0.0439406329426072	0.13020886454702
d0_Col_05_Row_19	0	0.505208333333333	-0.145928543653496	0.242788166423691
d0_Col_05_Row_20	0	0.422535211267606	-0.347675114694243	0.527543010936265
d0_Col_05_Row_21	0	0.516081871345029	-0.00629512654353977	-0.169884898473758
d0_Col_05_Row_22	0	0.49034749034749	0.310548075966281	-0.347029753233146
d0_Col_05_Row_23	0	0.510504201680672	-0.239473105461878	-0.35313592197619
d0_Col_05_Row_24	0	0.496296296296296	0.140868606392971	-0.130161638142714
d0_Col_05_Row_26	0	0.516914749661705	0.441335276163769	0.303386357744919
d0_Col_05_Row_28	0	0.5	0.337803911766495	0.57600335933074
d0_Col_05_Row_30	0	0.52050919377652	0.147965814265088	-0.123818701143891
d0_Col_05_Row_31	0	0.569739952718676	-0.188651506264099	0.566224144688698
d0_Col_05_Row_33	0	0.47337962962963	-0.218264938714287	-0.264726685953373
d0_Col_05_Row_34	0	0.56298600311042	0.440437616664579	-0.0916065405180616
d0_Col_05_Row_35	0	0.44258872651357	-0.4329155265215	0.189133730786849
d0_Col_05_Row_37	0	0.449915110356537	-0.0875898011974423	0.228500627292508
d0_Col_05_Row_40	0	0.44607190412783	0.125034904518383	0.45578193037
d0_Col_06_Row_1	0	0.512471655328798	0.621518571667823	0.505318814859487
d0_Col_06_Row_2	0	0.474945533769063	-0.0018736475659738	-0.385859806832785
d0_Col_06_Row_4	0	0.42548596112311	-0.102806464164303	0.0746214027072689
d0_Col_06_Row_5	0	0.394957983193277	-0.146261290912392	0.0431100564622475
d0_Col_06_Row_6	0	0.538461538461538	-0.223633028523921	-0.146864490385576
d0_Col_06_Row_7	0	0.457680250783699	-0.532678154689783	-0.721465273427631
d0_Col_06_Row_8	0	0.435665914221219	0.431218552626775	0.207259515131318
d0_Col_06_Row_9	0	0.555803571428571	0.089485729246414	0.0286068815648271
d0_Col_06_Row_10	0	0.466981132075472	-0.350282153263769	-0.57979836639034
d0_Col_06_Row_11	0	0.52734375	-0.0395202816059092	0.384323998524464
d0_Col_06_Row_12	0	0.532352941176471	0.286982352924428	-0.847068991966182
d0_Col_06_Row_13	0	0.458426966292135	0.094758304540747	0.401095485958702
d0_Col_06_Row_14	0	0.481717011128776	-0.0282755146965913	0.0854836736379795
d0_Col_06_Row_15	0	0.543543543543544	0.3092470721677	-0.317329649774048
d0_Col_06_Row_17	0	0.569196428571429	-0.0940367188703365	-0.893450438487048
d0_Col_06_Row_18	0	0.495677233429395	0.24186297812634	0.421839887209209
d0_Col_06_Row_21	0	0.557971014492754	0.255852365824613	0.131504112092252
d0_Col_06_Row_22	0	0.381040892193309	-0.631884745817135	0.718173792145752
d0_Col_06_Row_23	0	0.474956822107081	0.0555594085969025	-0.18647348675272
d0_Col_06_Row_24	0	0.498583569405099	0.0569437030539984	0.601492969589795
d0_Col_06_Row_26	0	0.517361111111111	0.465898136005162	-0.171951148627128
d0_Col_06_Row_27	0	0.542735042735043	0.18771507509928	0.119595619695806
d0_Col_06_Row_29	0	0.519298245614035	0.452619142102098	-0.125389861957566
d0_Col_06_Row_30	0	0.459214501510574	0.0581296697073183	-0.182053038966484
d0_Col_06_Row_33	0	0.495440729483283	0.173388945339849	-0.328474303820176
d0_Col_06_Row_34	0	0.615798922800718	0.466470016574795	0.184796294376265
d0_Col_06_Row_35	0	0.461409395973154	0.0440441135844036	0.274493559314693
d0_Col_06_Row_36	0	0.5	-0.449782422993747	0.337069012826745
d0_Col_06_Row_37	0	0.495689655172414	0.327385990510644	0.431392699482844
d0_Col_06_Row_38	0	0.416833667334669	0.163235320776633	-0.55469906007455
d0_Col_06_Row_39	0	0.486631016042781	-0.0464461306068424	-0.173113143777802
d0_Col_06_Row_40	0	0.511682242990654	0.291369513791451	-0.0230283724665878
d0_Col_07_Row_1	0	0.513207547169811	-0.202950713666465	0.256755872874382
d0_Col_07_Row_2	0	0.484810126582278	0.285035793694193	-0.0588984460618304
d0_Col_07_Row_3	0	0.547619047619048	0.252929798851153	0.0852659174725304
d0_Col_07_Row_4	0	0.42822966507177	0.0556941603006192	0.658597086247828
d0_Col_07_Row_5	0	0.514905149051491	-0.107549057707827	0.143289808904468
d0_Col_07_Row_6	0	0.513924050632911	0.27768655587571	-0.190808915043133
d0_Col_07_Row_7	0	0.533149171270718	0.569747752964904	0.408177096023261
d0_Col_07_Row_8	0	0.514285714285714	0.106491312729965	0.245746409286505
d0_Col_07_Row_9	0	0.490909090909091	0.16163493352924	0.175031877931119
d0_Col_07_Row_11	0	0.504378283712785	-0.216192577705149	-0.0168171600815266
d0_Col_07_Row_12	0	0.522666666666667	0.544672989079609	-0.47393025594882
d0_Col_07_Row_13	0	0.440758293838863	-0.0974819274859569	0.030841836539788
d0_Col_07_Row_14	0	0.484615384615385	-0.161222099297645	0.035466702005611
d0_Col_07_Row_15	0	0.48169014084507	-0.305595890254024	-0.448639614289871
d0_Col_07_Row_16	0	0.577735124760077	0.0240852849561306	0.111270145196512
d0_Col_07_Row_17	0	0.585127201565558	0.286296673054871	0.392214225619457
d0_Col_07_Row_18	0	0.452272727272727	-0.00382407371407002	-0.0993513931480224
d0_Col_07_Row_19	0	0.549909255898367	0.314080082142858	0.0369104598516544
d0_Col_07_Row_20	0	0.518394648829431	-0.223116659796158	0.0950070497666936
d0_Col_07_Row_21	0	0.494327390599676	0.221853671346824	0.0625119122728383
d0_Col_07_Row_22	0	0.386569872958258	-0.14463902049219	-0.158617448908979
d0_Col_07_Row_23	0	0.455904334828102	-0.127521559039202	0.0130917293858959
d0_Col_07_Row_24	0	0.503131524008351	-0.326701517252386	0.629232980355118
d0_Col_07_Row_25	0	0.550408719346049	0.193511582950512	-0.551052313820129
d0_Col_07_Row_28	0	0.494661921708185	-0.0244818448685755	0.134830354024339
d0_Col_07_Row_29	0	0.523076923076923	0.283349422583835	-0.158896170380149
d0_Col_07_Row_30	0	0.445887445887446	-0.249035145767954	0.872281899956527
d0_Col_07_Row_31	0	0.537128712871287	-0.221056012558595	-0.48377117772226
d0_Col_07_Row_32	0	0.638443935926774	0.584002101249973	-0.415339155190659
d0_Col_07_Row_33	0	0.494623655913978	0.14933073150283	-0.0128803145625763
d0_Col_07_Row_34	0	0.474719101123595	-0.337122089402742	-0.294444057114485
d0_Col_07_Row_35	0	0.552036199095023	0.204671566325175	0.603631214111977
d0_Col_07_Row_37	0	0.440881763527054	0.101839536153767	0.226307281332924
d0_Col_07_Row_38	0	0.599303135888502	0.366083725067768	0.169902039608568
d0_Col_08_Row_2	0	0.44244105409154	-0.346208032380717	0.233924409093381
d0_Col_08_Row_4	0	0.494880546075085	0.204939644789178	0.0649778684971375
d0_Col_08_Row_6	0	0.43921568627451	0.104371982958175	-0.393050358770066
d0_Col_08_Row_7	0	0.505529225908373	0.135987480718559	0.157722034487141
d0_Col_08_Row_9	0	0.528255528255528	0.447042674813544	0.675343816358217
d0_Col_08_Row_11	0	0.435196195005945	0.138436764424832	0.672565749740593
d0_Col_08_Row_12	0	0.510460251046025	0.283758694525555	0.69022256471619
d0_Col_08_Row_14	0	0.540186915887851	0.430931442539614	0.13717781506547
d0_Col_08_Row_16	0	0.436842105263158	0.303531352851058	0.0644586380764789
d0_Col_08_Row_18	0	0.516795865633075	-0.23275147037236	0.326263030291222
d0_Col_08_Row_20	0	0.420849420849421	-0.589843736300189	-0.397948744800647
d0_Col_08_Row_22	0	0.496263079222721	0.239408012833315	-0.0644456518659801
d0_Col_08_Row_23	0	0.382165605095541	-0.2643695196238	0.31940958937522
d0_Col_08_Row_25	0	0.495126705653021	0.513434138802116	0.0726416856575906
d0_Col_08_Row_26	0	0.545454545454545	0.279163091157285	-0.546479506844304
d0_Col_08_Row_28	0	0.466836734693878	0.133460215014848	0.253426779207223
d0_Col_08_Row_29	0	0.537142857142857	-0.15602257250042	0.178677081641586
d0_Col_08_Row_30	0	0.465725806451613	0.502824338521328	-0.0151276642980753
d0_Col_08_Row_32	0	0.578282828282828	-0.0863951976445814	0.583224158086023
d0_Col_08_Row_33	0	0.401034928848642	-0.570465258641506	-0.295374925535198
d0_Col_08_Row_37	0	0.414	-0.465075726973695	0.434597134569967
d0_Col_08_Row_38	0	0.487481590574374	0.124745442942051	0.957572983826187
d0_Col_08_Row_39	0	0.441277080957811	0.342855371812874	0.754017803343664
d0_Col_08_Row_40	0	0.524861878453039	-0.0398588488040944	0.363393096849837
d0_Col_09_Row_3	0	0.40377358490566	-0.645093979880286	-0.271912394784221
d0_Col_09_Row_5	0	0.495689655172414	-0.863496680544506	0.773250967232003
d0_Col_09_Row_7	0	0.412087912087912	-0.146463791914758	-0.465805356164391
d0_Col_09_Row_8	0	0.507389162561576	0.350388337097524	0.224925412770026
d0_Col_09_Row_10	0	0.530701754385965	-0.258824272479832	-0.303036991450085
d0_Col_09_Row_11	0	0.517823639774859	-0.0938824512232808	-0.0579350790762199
d0_Col_09_Row_12	0	0.550724637681159	0.343081463730079	0.11616432462673
d0_Col_09_Row_13	0	0.496420047732697	-0.0647839269595889	0.0709921647282494
d0_Col_09_Row_14	0	0.440347071583514	0.283968100760386	0.313789803070017
d0_Col_09_Row_15	0	0.419753086419753	-0.262290626961852	-0.3510891418309
d0_Col_09_Row_16	0	0.525059665871122	0.531847160790455	-0.0938929833424268
d0_Col_09_Row_17	0	0.458100558659218	-0.0887544850493056	0.0870566965843963
d0_Col_09_Row_18	0	0.443507588532884	-0.448855007902982	0.121641118639531
d0_Col_09_Row_21	0	0.513562386980108	0.303227866051206	-0.275176237479905
d0_Col_09_Row_22	0	0.439539347408829	-0.796842545667759	0.251547476997844
d0_Col_09_Row_23	0	0.435590969455511	0.00393594396367032	1.24533759219624
d0_Col_09_Row_26	0	0.523595505617978	0.284173486619507	0.493431913067627
d0_Col_09_Row_27	0	0.453027139874739	-0.0720359552573723	0.46502106950731
d0_Col_09_Row_29	0	0.471135940409683	-0.213568396654353	0.262289323207215
d0_Col_09_Row_31	0	0.527522935779816	0.307213663557609	-0.169986441129572
d0_Col_09_Row_32	0	0.469470827679783	-0.047505380531227	-0.0705132766161532
d0_Col_09_Row_33	0	0.491452991452991	0.0705039246647997	-0.150970165980498
d0_Col_09_Row_34	0	0.464864864864865	-0.639483340036049	0.0301449647715364
d0_Col_09_Row_35	0	0.42685370741483	-0.598664364323077	0.141534601378045
d0_Col_09_Row_36	0	0.566371681415929	0.272642292317024	0.244176371226497
d0_Col_09_Row_37	0	0.442815249266862	-0.200797974267379	-0.359581432055192
d0_Col_10_Row_2	0	0.476851851851852	-0.166555734194986	-0.138163740965929
d0_Col_10_Row_3	0	0.461363636363636	-0.382855042557472	0.180605726183191
d0_Col_10_Row_4	0	0.552058111380145	0.261052659264777	-0.55800412901995
d0_Col_10_Row_5	0	0.488095238095238	-0.234594674016976	0.254178096014039
d0_Col_10_Row_7	0	0.580448065173116	0.361546160133601	-0.0907523657086748
d0_Col_10_Row_11	0	0.447761194029851	-0.0113690573376806	-0.267177875849314
d0_Col_10_Row_12	0	0.515673981191223	-0.101521710655111	0.162633680812516
d0_Col_10_Row_13	0	0.517823639774859	-0.155347859850213	-0.239577922271791
d0_Col_10_Row_16	0	0.53184165232358	0.0842846232643694	0.0621088120022605
d0_Col_10_Row_18	0	0.50109409190372	0.0480389185372061	-0.251668680118696
d0_Col_10_Row_19	0	0.432795698924731	-0.0845238230488228	0.0420955610452181
d0_Col_10_Row_20	0	0.564334085778781	-0.263842700118737	0.425726309528149
d0_Col_10_Row_21	0	0.473684210526316	-0.489530960911928	0.0594877773479605
d0_Col_10_Row_24	0	0.508510638297872	-0.523718711434031	0.470927461014184
d0_Col_10_Row_25	0	0.509803921568627	0.0566570796649097	0.519450106027084
d0_Col_10_Row_26	0	0.43640350877193	-0.209369408490618	0.169845091714713
d0_Col_10_Row_27	0	0.447236180904523	-0.0830625414863284	-0.0612307121012326
d0_Col_10_Row_28	0	0.561497326203209	0.0707246451221989	0.118477127621431
d0_Col_10_Row_30	0	0.508849557522124	0.278195596097596	-0.325419243596724
d0_Col_10_Row_31	0	0.535714285714286	0.315232894667819	-0.375149421331741
d0_Col_10_Row_34	0	0.540909090909091	0.269568602025405	0.126706145868129
d0_Col_10_Row_35	0	0.507575757575758	0.202237825540133	0.520913681668808
d0_Col_10_Row_36	0	0.515151515151515	0.165867061130524	0.633998389663949
d0_Col_10_Row_37	0	0.419825072886297	-0.29554874560248	-0.735375223202919
d0_Col_10_Row_38	0	0.475877192982456	0.0837924320820198	0.253460427804488
d0_Col_10_Row_39	0	0.455357142857143	-0.332794787671836	0.453623905314048
d1_Col_01_Row_1	1	0.612756264236902	0.345793464562429	-0.342657627460667
d1_Col_01_Row_2	1	0.491295938104449	-0.221828175547954	-0.542950704155038
d1_Col_01_Row_3	1	0.553475935828877	0.252851441540954	0.144151231339969
d1_Col_01_Row_4	1	0.404517453798768	0.0125683459632261	-1.13826195523805
d1_Col_01_Row_5	1	0.522658610271903	0.2497569818171	0.522529558842488
d1_Col_01_Row_6	1	0.508120649651972	-0.186202052652911	-0.0493486726287366
d1_Col_01_Row_7	1	0.463806970509383	-0.554573720394538	0.217489363240492
d1_Col_01_Row_8	1	0.523605150214592	0.0779937816669762	0.194140714825902
d1_Col_01_Row_10	1	0.5	-0.342859918134783	0.251285305104905
d1_Col_01_Row_11	1	0.488095238095238	-0.191259610869775	-0.00643049331363579
d1_Col_01_Row_12	1	0.47953216374269	0.196596652945824	0.280080362443469
d1_Col_01_Row_14	1	0.546511627906977	0.117620415650979	0.223460934868003
d1_Col_01_Row_15	1	0.0062111801242236	-2.18537728531776	0.065382588612084
d1_Col_01_Row_16	1	0.488970588235294	-0.203587202441773	-0.600672763906864
d1_Col_01_Row_18	1	0.42688679245283	-0.556867435325935	-0.232009127541304
d1_Col_01_Row_19	1	0.578212290502793	0.240182118066935	-0.529141884292077
d1_Col_01_Row_20	1	0.4	-0.410265628139626	0.0438200261327257
d1_Col_01_Row_22	1	0.510416666666667	0.0719339433252195	0.261560033786322
d1_Col_01_Row_23	1	0.492753623188406	-0.668493799028079	0.064739694497369
d1_Col_01_Row_24	1	0.522309711286089	0.142932997609297	-0.0978912659124727
d1_Col_01_Row_25	1	0.509803921568627	0.30859863686319	0.931450985627168
d1_Col_01_Row_27	1	0.429193899782135	-0.568133076708667	-0.425904003417301
d1_Col_01_Row_28	1	0.55939524838013	0.233588979442017	0.113045747960443
d1_Col_01_Row_30	1	0.498933901918977	-0.471139476888216	-0.292681664015313
d1_Col_01_Row_31	1	0.554945054945055	0.315474274950472	0.111283610992055
d1_Col_01_Row_32	1	0.478371501272265	0.159788267315532	-0.585592314110638
d1_Col_01_Row_34	1	0.464351005484461	-0.226165362096597	0.160360717233699
d1_Col_01_Row_35	1	0.495238095238095	0.437777959582834	-0.444297295407002
d1_Col_01_Row_37	1	0.497257769652651	-0.665214889771922	-0.470539919933478
d1_Col_01_Row_38	1	1	2.58030954164877	0.203393449356358
d1_Col_01_Row_39	1	0.982142857142857	1.97798836836797	-0.0743457974783617
d1_Col_01_Row_40	1	0.453757225433526	-0.62026842690302	-0.217000838618348
d1_Col_02_Row_1	1	0.411764705882353	-0.0684024500979016	0.42653622061669
d1_Col_02_Row_2	1	0.370491803278689	-0.510963207756755	0.0586178880900324
d1_Col_02_Row_3	1	0.469287469287469	-0.362350624861932	-0.0778170659296593
d1_Col_02_Row_4	1	0.5	-0.314371033124941	-0.662764675223405
d1_Col_02_Row_5	1	0.560885608856089	-0.314126419874256	-0.306675269266689
d1_Col_02_Row_6	1	0.539130434782609	-0.208226095748549	-0.120752049715499
d1_Col_02_Row_7	1	0.506082725060827	-0.0847577797099267	-0.582679962759514
d1_Col_02_Row_8	1	0.527659574468085	0.324709889786956	-0.189316197072326
d1_Col_02_Row_11	1	0.596638655462185	0.530436172917462	0.0362428482939372
d1_Col_02_Row_12	1	0.570281124497992	0.175590950150512	-0.187764336603471
d1_Col_02_Row_14	1	0.393939393939394	0.24714020958813	-0.0340687269710301
d1_Col_02_Row_15	1	0.520504731861199	-0.236108491669115	-0.0591480252514111
d1_Col_02_Row_17	1	0.432142857142857	0.070639717274497	-0.0881972613847908
d1_Col_02_Row_19	1	0.451724137931034	-0.584369644849132	0.0651097274866858
d1_Col_02_Row_20	1	0.506622516556291	-0.139604497857825	-0.217117848169175
d1_Col_02_Row_21	1	0.398148148148148	-0.154462148569409	0.125640585665552
d1_Col_02_Row_22	1	0.539893617021277	0.0978002034590024	-0.324179800561181
d1_Col_02_Row_23	1	0.525252525252525	0.515397089968797	0.497608851698391
d1_Col_02_Row_24	1	0.431192660550459	-0.296956733206548	0.00404796454303563
d1_Col_02_Row_25	1	0.451282051282051	-0.431300655660831	-0.160017196875389
d1_Col_02_Row_27	1	0.476885644768856	-0.224771563313172	0.44123149521175
d1_Col_02_Row_28	1	0.494285714285714	0.109975360831307	0.243702513353231
d1_Col_02_Row_29	1	0.521865889212828	0.240666793351127	0.126583768370144
d1_Col_02_Row_31	1	0.52755905511811	0.178589474594775	-0.270581803920149
d1_Col_02_Row_33	1	0.486284289276808	0.294676577960646	0.227107373479613
d1_Col_02_Row_34	1	0.582758620689655	0.0377524800915125	0.0563236724253556
d1_Col_02_Row_35	1	0.54	-0.123924296584294	-0.216848052015419
d1_Col_02_Row_37	1	0.468599033816425	-0.300355016554555	-0.0167416397139053
d1_Col_02_Row_38	1	0.445355191256831	-0.377064560488422	-0.333663208679224
d1_Col_02_Row_39	1	0.471471471471471	-0.76221174838637	-0.353892465770829
d1_Col_03_Row_1	1	0.425641025641026	-0.597971597126423	-0.46274670301596
d1_Col_03_Row_2	1	0.572347266881029	0.561418805396787	0.113393052526973
d1_Col_03_Row_3	1	0.501066098081023	0.221512375007253	0.247267061443498
d1_Col_03_Row_4	1	0.519553072625698	0.0117470677893223	-0.117680978152657
d1_Col_03_Row_5	1	0.473484848484849	-0.0816453557106526	-0.0822031291123016
d1_Col_03_Row_6	1	0.483709273182957	0.0542944249658563	0.149648590812676
d1_Col_03_Row_7	1	0.485714285714286	0.259493468504678	0.37770681709877
d1_Col_03_Row_8	1	0.494949494949495	0.604178135548733	-0.53074620611881
d1_Col_03_Row_10	1	0.383561643835616	-1.0128666513823	0.758045663607692
d1_Col_03_Row_11	1	0.469465648854962	-0.455624816777668	-0.0225496884297832
d1_Col_03_Row_12	1	0.602605863192182	0.437813137620659	-0.426112164140596
d1_Col_03_Row_13	1	0.555288461538462	0.182411750632553	-0.189876844266262
d1_Col_03_Row_14	1	0.594666666666667	0.308022941108501	0.311956251466318
d1_Col_03_Row_15	1	0.478048780487805	0.374601175008805	-0.0193963901069448
d1_Col_03_Row_16	1	0.506596306068602	-0.0715852036097837	-0.0282109337687278
d1_Col_03_Row_17	1	0.863070539419087	1.51763249542808	-0.0139954263033617
d1_Col_03_Row_18	1	0.460496613995485	-0.384182838845749	-0.00626737934933612
d1_Col_03_Row_19	1	0.520979020979021	-0.510235510562149	-0.580107730214471
d1_Col_03_Row_20	1	0.461693548387097	0.0204132127258995	-0.624476950206113
d1_Col_03_Row_21	1	0.556701030927835	0.418360618004536	-0.260960042234499
d1_Col_03_Row_22	1	0.512643678160919	0.247854984654242	0.477644680128472
d1_Col_03_Row_23	1	0.511415525114155	0.0833451768793871	-0.056520601173186
d1_Col_03_Row_24	1	0.482939632545932	-0.355047844509747	0.216215458215331
d1_Col_03_Row_25	1	0.408396946564886	-0.359524935664503	-0.0104486444596854
d1_Col_03_Row_27	1	0.370813397129187	-0.230894451758848	0.449689199084411
d1_Col_03_Row_28	1	0.451851851851852	-0.118290146762079	-0.88644235882696
d1_Col_03_Row_29	1	0.452380952380952	-0.021773023109825	-0.453632884444826
d1_Col_03_Row_31	1	0.557251908396947	-0.332922038426267	0.185782543685774
d1_Col_03_Row_33	1	0.527827648114901	0.141306195646037	-0.0810810219513275
d1_Col_03_Row_34	1	0.486873508353222	0.08259024965498	0.830216522168918
d1_Col_03_Row_35	1	0.541463414634146	-0.284379583754149	0.501322490025121
d1_Col_03_Row_37	1	0.509493670886076	-0.317939224091679	0.197384534817347
d1_Col_03_Row_39	1	0.484787018255578	-0.0914585733156005	0.803050421796682
d1_Col_03_Row_40	1	0.474683544303797	0.0681599645055836	0.152974489275757
d1_Col_04_Row_1	1	0.423469387755102	-0.704120142423077	0.255095768868125
d1_Col_04_Row_2	1	0.572538860103627	0.843536934473394	-1.18340597145083
d1_Col_04_Row_3	1	0.576666666666667	0.0188548697045694	-0.313342230745683
d1_Col_04_Row_4	1	0.504504504504504	-0.148903343441709	-0.0206713602530761
d1_Col_04_Row_5	1	0.420062695924765	-0.737459758518011	-0.286934869656847
d1_Col_04_Row_6	1	0.430232558139535	0.0369246438532272	0.0860421334474155
d1_Col_04_Row_7	1	0.5325	-0.146512312231535	0.400283555116105
d1_Col_04_Row_8	1	0.442359249329759	-0.988986055036038	-0.160563413294993
d1_Col_04_Row_11	1	0.486692015209125	-0.0261187496940286	-0.82997773818099
d1_Col_04_Row_12	1	0.555555555555556	0.0106633887908044	0.595109566061277
d1_Col_04_Row_13	1	0.489711934156379	-0.395886426303136	0.0778911869891221
d1_Col_04_Row_14	1	0.497326203208556	0.233056214517036	-0.0845650015068606
d1_Col_04_Row_15	1	0.575829383886256	0.281608578265763	0.420938148958894
d1_Col_04_Row_17	1	0.3	-0.0343105441249684	0.381517854053419
d1_Col_04_Row_18	1	0.55625	0.245977359545828	0.346708985396537
d1_Col_04_Row_19	1	0.444444444444444	-0.159774369645217	0.290674365201084
d1_Col_04_Row_20	1	0.618918918918919	0.614520226132337	-0.279023489440825
d1_Col_04_Row_21	1	0.560109289617486	0.184602654075034	-0.255844805894201
d1_Col_04_Row_22	1	0.497109826589595	0.301527287431702	-0.120270458042774
d1_Col_04_Row_23	1	0.43854748603352	-0.478103255529787	0.0372702819876843
d1_Col_04_Row_24	1	0.515657620041754	-0.100301835119632	-0.218415310557845
d1_Col_04_Row_27	1	0.560891938250429	-0.231945139808427	0.851120758991928
d1_Col_04_Row_28	1	0.502840909090909	-0.659256383727249	0.151171010063953
d1_Col_04_Row_29	1	0.533957845433255	-0.200481444785796	0.557299583133422
d1_Col_04_Row_30	1	0.458149779735683	-0.445298379180736	-0.410678255534327
d1_Col_04_Row_32	1	0.540492957746479	0.450428392748968	-0.153514291863777
d1_Col_04_Row_33	1	0.532178217821782	0.281690939013697	-0.149993228745409
d1_Col_04_Row_34	1	0.513059701492537	0.134319618305032	0.301703316325169
d1_Col_04_Row_35	1	0.500952380952381	-0.296660361338627	-0.37124976603382
d1_Col_04_Row_37	1	0.490697674418605	0.134461974526851	0.778541247631381
d1_Col_04_Row_38	1	0.57566765578635	0.00562454087606234	-0.620029434614525
d1_Col_04_Row_39	1	0.429460580912863	-0.173062618090505	1.08405100994659
d1_Col_04_Row_40	1	0.436031331592689	-0.323393991528871	0.128569040546387
d1_Col_05_Row_1	1	0.443181818181818	-0.32475177162256	0.170697271024605
d1_Col_05_Row_3	1	0.522072936660269	0.283027316910492	-0.501889102949028
d1_Col_05_Row_4	1	0.544802867383513	0.0384293013113081	0.53320109065425
d1_Col_05_Row_5	1	0.564039408866995	0.446239510958481	-0.530813891040839
d1_Col_05_Row_6	1	0.486542443064182	-0.200175988541563	-0.116805699965901
d1_Col_05_Row_8	1	0.546583850931677	0.408848038403069	0.352672567486051
d1_Col_05_Row_10	1	0.510204081632653	0.112646063494804	-0.0620778663530547
d1_Col_05_Row_13	1	0.56551724137931	0.165847281276002	-0.218809792283917
d1_Col_05_Row_14	1	0.585714285714286	0.1810095422336	0.0292365093054184
d1_Col_05_Row_15	1	0.494505494505495	-0.0676182886729701	-0.492257292146163
d1_Col_05_Row_17	1	0.416666666666667	-0.28593328644826	0.103798971278675
d1_Col_05_Row_18	1	0.558498896247241	0.518095787574545	-0.0432137909852812
d1_Col_05_Row_19	1	0.492845786963434	-0.0418080074787366	0.0774161540343038
d1_Col_05_Row_21	1	0.531587057010786	-0.157285709061775	-0.203507524323366
d1_Col_05_Row_22	1	0.510489510489511	-0.564337023517031	0.46083393514106
d1_Col_05_Row_23	1	0.531481481481481	0.418980564883262	0.403251594663834
d1_Col_05_Row_24	1	0.476608187134503	0.0630649567133937	-0.285632748669816
d1_Col_05_Row_27	1	0.51493848857645	0.0632236795417985	-0.223500189144351
d1_Col_05_Row_28	1	0.5625	-0.0279787188203639	-0.198224729681972
d1_Col_05_Row_29	1	0.497206703910615	0.332000291093868	-0.0914447267375867
d1_Col_05_Row_30	1	0.262557077625571	-1.57731344556014	0.838708800091615
d1_Col_05_Row_31	1	0.463541666666667	-0.277781790529504	0.149774470403392
d1_Col_05_Row_32	1	0.517382413087935	0.356774787789721	0.111515989052237
d1_Col_05_Row_33	1	0.527196652719665	0.210066585117893	1.15906288433818
d1_Col_05_Row_34	1	0.496659242761693	-0.568963879904899	0.0670472182919917
d1_Col_05_Row_35	1	0.604	0.997558349974638	-0.0643987306442242
d1_Col_05_Row_37	1	0.530092592592593	-0.00555077022852025	-0.545337917507245
d1_Col_05_Row_38	1	0.445672191528545	-0.253760173618194	1.09728759973997
d1_Col_05_Row_39	1	0.526205450733753	-0.05004388482284	-0.527331102695844
d1_Col_05_Row_40	1	0.509641873278237	0.130911871536605	-0.170516656384568
d1_Col_06_Row_1	1	0.551928783382789	0.639739305373541	-0.384979198517581
d1_Col_06_Row_2	1	0.475073313782991	-0.203636763273815	0.348533972773327
d1_Col_06_Row_4	1	0.501333333333333	0.212597855669729	-0.043236511186903
d1_Col_06_Row_5	1	0.59672131147541	-0.317510525111571	0.727745061559623
d1_Col_06_Row_6	1	0.585798816568047	0.334241495483575	-0.144112240714823
d1_Col_06_Row_7	1	0.443864229765013	-0.416754389252817	-0.191715194016373
d1_Col_06_Row_8	1	0.522727272727273	0.181511464493758	-0.076200318706845
d1_Col_06_Row_10	1	0.516666666666667	-0.367400192902999	-0.440882084112361
d1_Col_06_Row_11	1	0.48122866894198	-0.135664460973374	-0.0664187434592599
d1_Col_06_Row_13	1	0.487603305785124	0.4185023675799	-0.325255469434039
d1_Col_06_Row_14	1	0.474048442906574	-0.19891326353339	-0.191157116118848
d1_Col_06_Row_15	1	0.509852216748768	0.00366309540786905	-0.201403688696912
d1_Col_06_Row_16	1	0.403785488958991	-0.199026364755604	0.478121007845454
d1_Col_06_Row_17	1	0.479892761394102	-0.353908020466926	0.0341655450361127
d1_Col_06_Row_18	1	0.549382716049383	0.230762958933758	-0.411249508077099
d1_Col_06_Row_19	1	0.479768786127168	0.0353219576113997	-0.254681784703857
d1_Col_06_Row_20	1	0.454191033138402	-0.0784394449529833	0.511929148226373
d1_Col_06_Row_21	1	0.522613065326633	0.601934192240549	-0.268398706840392
d1_Col_06_Row_22	1	0.566951566951567	0.0826198255383847	0.178384375480708
d1_Col_06_Row_23	1	0.512903225806452	-0.13974062218711	-0.292778213263526
d1_Col_06_Row_24	1	0.515587529976019	0.354181511167118	0.678426326378607
d1_Col_06_Row_25	1	0.467268623024831	-0.0943041862242535	0.408075460690577
d1_Col_06_Row_28	1	0.493358633776091	0.0832574284135142	0.446812578566889
d1_Col_06_Row_30	1	0.495305164319249	-0.0831298475841912	-0.626252905750406
d1_Col_06_Row_31	1	0.53257790368272	-0.15882880845407	0.237665455816575
d1_Col_06_Row_32	1	0.543080939947781	0.541546479206391	0.1542200115934
d1_Col_06_Row_33	1	0.556363636363636	0.155639542349448	-0.293734041647558
d1_Col_06_Row_35	1	0.410526315789474	-0.222411468420296	-0.257268537261868
d1_Col_06_Row_37	1	0.0109289617486339	-1.98894863286624	-0.137997399386717
d1_Col_06_Row_38	1	0.484455958549223	0.0611697557282884	-0.335869651260052
d1_Col_06_Row_39	1	0.482428115015974	-0.51880536936273	0.344042587306866
d1_Col_06_Row_40	1	0.533875338753388	0.305581111937463	-0.883892191344491
d1_Col_07_Row_1	1	0.514778325123153	-0.0900349555966124	0.00430199242240073
d1_Col_07_Row_2	1	0.502970297029703	0.363176867025612	-0.194715020155617
d1_Col_07_Row_4	1	0.47075208913649	-0.0971803587343172	-0.582679102232722
d1_Col_07_Row_5	1	0.496268656716418	-0.526243833307811	0.558690478488412
d1_Col_07_Row_6	1	0.518891687657431	-0.222263269926732	0.144790800459421
d1_Col_07_Row_7	1	0.54025974025974	-0.0450080441167355	0.318121711869515
d1_Col_07_Row_8	1	0.490322580645161	-0.83110325536494	-0.200972955758966
d1_Col_07_Row_10	1	0.481268011527378	0.114206638876586	0.198992722523103
d1_Col_07_Row_12	1	0.506944444444444	0.17967917113456	0.78281737517613
d1_Col_07_Row_13	1	0.474074074074074	-0.0308244808880978	-0.545098110606296
d1_Col_07_Row_14	1	0.568345323741007	0.499288844260531	-0.234011597316328
d1_Col_07_Row_15	1	0.55	-0.0413695689774667	0.659097930431922
d1_Col_07_Row_16	1	0.549450549450549	0.185507130346794	-0.0461187551156744
d1_Col_07_Row_17	1	0.45985401459854	-0.236179626338286	0.87170008864987
d1_Col_07_Row_18	1	0.342657342657343	-0.689523321048766	0.321577540174045
d1_Col_07_Row_19	1	0.511475409836066	-0.208229480794054	0.217326629862055
d1_Col_07_Row_20	1	0.40053050397878	-0.30176264029083	0.319269364609271
d1_Col_07_Row_21	1	0.462140992167102	-0.109504978959588	0.112810275188641
d1_Col_07_Row_22	1	0.532188841201717	0.13543578770496	-0.0493862093167024
d1_Col_07_Row_23	1	0.473557692307692	-0.0797930472027168	0.711557627480479
d1_Col_07_Row_24	1	0.624685138539043	0.433357619131209	-0.209905185966435
d1_Col_07_Row_25	1	0.522033898305085	0.544625805144744	-0.36332103298431
d1_Col_07_Row_27	1	0.541666666666667	0.0357273844705213	-0.576845637079392
d1_Col_07_Row_28	1	0.560493827160494	0.0650486798361792	-0.26119755253568
d1_Col_07_Row_29	1	0.662686567164179	0.67157409275134	-0.158660050998337
d1_Col_07_Row_30	1	0.534136546184739	-0.476804573569998	-0.637233998497019
d1_Col_07_Row_31	1	0.567741935483871	0.631835924025791	0.395770500129346
d1_Col_07_Row_32	1	0.476470588235294	0.167482290357265	0.304981444254157
d1_Col_07_Row_33	1	0.625514403292181	0.254818965037665	-0.27834777147466
d1_Col_07_Row_35	1	0.561170212765957	0.512403362680884	-0.551907992652854
d1_Col_07_Row_37	1	0.420118343195266	-0.154564287448222	0.960580504396186
d1_Col_07_Row_38	1	0.527196652719665	0.280478828251351	-0.050443170092848
d1_Col_07_Row_39	1	0.5	-0.0354720127191335	-0.164322913304467
d1_Col_07_Row_40	1	0.610091743119266	0.645967939194318	-0.179803193993869
d1_Col_08_Row_1	1	0.439024390243902	0.0414792579277019	0.403017393560577
d1_Col_08_Row_2	1	0.421686746987952	-0.0761384477467945	-0.245512387853403
d1_Col_08_Row_4	1	0.474206349206349	0.0550890984499146	-0.361223237870541
d1_Col_08_Row_5	1	0.457971014492754	-0.451357118680192	-0.396813481792374
d1_Col_08_Row_6	1	0.56145251396648	-0.104872425211444	-0.0256009588905729
d1_Col_08_Row_7	1	0.493761140819964	-0.41889885261729	-0.0170551419221655
d1_Col_08_Row_8	1	0.494233937397035	0.0297032263980749	-0.493126683166037
d1_Col_08_Row_9	1	0.534954407294833	-0.0150260106997446	0.263697306677338
d1_Col_08_Row_11	1	0.454356846473029	-0.103199671634584	0.00545111416334452
d1_Col_08_Row_12	1	0.444234404536862	-0.0775207053421971	0.383903712866322
d1_Col_08_Row_13	1	0.559459459459459	-0.183080188315878	0.301859019756034
d1_Col_08_Row_15	1	0.657142857142857	0.152497022408552	-0.0834465606684376
d1_Col_08_Row_17	1	0.487912087912088	0.37647279009081	0.412867633485856
d1_Col_08_Row_18	1	0.449468085106383	-0.366644195974008	-0.375685403102877
d1_Col_08_Row_19	1	0.5	0.0305077418272077	0.138597977009116
d1_Col_08_Row_20	1	0.529953917050691	-0.294571051008819	0.353613008752312
d1_Col_08_Row_21	1	0.397435897435897	-0.554203036016153	0.0343217619396584
d1_Col_08_Row_22	1	0.5	0.400993443441779	-0.000257990663999459
d1_Col_08_Row_23	1	0.487577639751553	0.036416581436146	0.624275679853787
d1_Col_08_Row_24	1	0.451685393258427	-0.340202657003567	0.821912277981353
d1_Col_08_Row_25	1	0.492831541218638	-0.33937039656028	-0.591345293722837
d1_Col_08_Row_27	1	0.413793103448276	0.231268550924533	-0.404548104750013
d1_Col_08_Row_28	1	0.503782148260212	-0.539850060131422	0.258673677445415
d1_Col_08_Row_29	1	0.480459770114943	-0.33692010308051	0.20272138553438
d1_Col_08_Row_31	1	0.522727272727273	0.308217948814932	0.82047883007783
d1_Col_08_Row_32	1	0.527322404371585	0.561659532953317	-0.394034684902287
d1_Col_08_Row_33	1	0.507692307692308	-0.0670617723902095	0.417112285125271
d1_Col_08_Row_34	1	0.524675324675325	-0.010027696755887	-0.809322419069942
d1_Col_08_Row_35	1	0.536643026004728	0.222519889438631	0.862852431094216
d1_Col_08_Row_37	1	0.230031948881789	-1.43623211195698	0.015214134767964
d1_Col_08_Row_38	1	0.541114058355438	0.0120353688448962	0.188871795128031
d1_Col_08_Row_39	1	0.511879049676026	0.262989330267007	-0.0545186499979416
d1_Col_08_Row_40	1	0.557971014492754	0.338255081637397	-0.405404618374889
d1_Col_09_Row_1	1	0.510344827586207	-0.246663603136577	0.413930578818766
d1_Col_09_Row_2	1	0.570149253731343	0.351324992488186	-0.695405353605316
d1_Col_09_Row_3	1	0.514563106796116	-0.0176508399122622	-0.543021093328898
d1_Col_09_Row_4	1	0.54875283446712	-0.130888688132606	-0.74467745837653
d1_Col_09_Row_5	1	0.522727272727273	0.0225280093221741	-0.141130625053686
d1_Col_09_Row_6	1	0.513317191283293	-0.201708313341162	-0.0309459326263349
d1_Col_09_Row_7	1	0.478915662650602	-0.0517947892662507	0.258861782097438
d1_Col_09_Row_8	1	0.566546762589928	0.437552178812872	0.541234796753995
d1_Col_09_Row_9	1	0.555837563451777	0.112843126557575	0.116776787112909
d1_Col_09_Row_10	1	0.437142857142857	-0.553658443420902	-0.145374594875846
d1_Col_09_Row_11	1	0.458049886621315	-0.314912100436884	0.0423282508077322
d1_Col_09_Row_16	1	0.446308724832215	-0.299225126065619	0.251995959636277
d1_Col_09_Row_18	1	0.498525073746313	-0.108000576264452	0.561372990782019
d1_Col_09_Row_19	1	0.558441558441558	-0.3878613367974	0.0801313759660469
d1_Col_09_Row_20	1	0.564179104477612	-0.395210200693046	0.317192431325776
d1_Col_09_Row_21	1	0.4725	-0.155656986745979	-0.0718215465155113
d1_Col_09_Row_22	1	0.497175141242938	0.340263898921238	-0.211001572187799
d1_Col_09_Row_23	1	0.427792915531335	-0.686687717902422	0.314630085897117
d1_Col_09_Row_24	1	0.51304347826087	0.0242043195550967	-0.532396587758177
d1_Col_09_Row_25	1	0.476190476190476	-0.0436518717772535	-0.411619929764691
d1_Col_09_Row_27	1	0.421621621621622	-0.278058398326974	0.168268285450581
d1_Col_09_Row_28	1	0.462025316455696	-0.440429456033437	-0.0851082824423367
d1_Col_09_Row_29	1	0.435897435897436	0.204834322739141	-0.43913354509257
d1_Col_09_Row_30	1	0.462235649546828	0.100691596464697	0.0269797568356523
d1_Col_09_Row_32	1	0.550755939524838	0.264981519170141	-0.216878273334656
d1_Col_09_Row_34	1	0.541019955654102	0.29891950295858	-0.491618870993559
d1_Col_09_Row_35	1	0.55379746835443	-0.0743030288664179	-0.221201195467587
d1_Col_09_Row_36	1	0.564220183486238	0.120190256134558	-0.0941939024635877
d1_Col_09_Row_37	1	0.507575757575758	-0.0707653439701034	-0.0880677522483221
d1_Col_09_Row_38	1	0.520942408376963	0.26875980771041	0.310650322931591
d1_Col_09_Row_39	1	0.431746031746032	-0.422677772734636	0.25830249956869
d1_Col_10_Row_1	1	0.483679525222552	0.15744208587714	0.431484890002273
d1_Col_10_Row_2	1	0.482315112540193	-0.106774326868737	0.521539207372095
d1_Col_10_Row_3	1	0.522388059701492	-0.0320418260091121	0.267742355353741
d1_Col_10_Row_4	1	0.593830334190231	0.182737210149543	-0.43199094170438
d1_Col_10_Row_5	1	0.532258064516129	0.140106558149946	-0.142181127687888
d1_Col_10_Row_6	1	0.554639175257732	0.193993080598726	0.304746204060903
d1_Col_10_Row_7	1	0.555555555555556	0.179759164831025	-0.327692125459797
d1_Col_10_Row_8	1	0.47037037037037	0.213656507312669	0.306887584995419
d1_Col_10_Row_9	1	0.482507288629738	0.357134496155879	0.11667648068517
d1_Col_10_Row_10	1	0.575539568345324	0.266718248838229	-0.0611633101899038
d1_Col_10_Row_11	1	0.484593837535014	0.240822656342489	0.24725515585543
d1_Col_10_Row_13	1	0.574018126888218	0.349177883223933	-0.47515083831431
d1_Col_10_Row_14	1	0.48397976391231	-0.0863214612504917	-0.730234420412315
d1_Col_10_Row_15	1	0.674473067915691	1.09480080982624	0.220940339468841
d1_Col_10_Row_16	1	0.520348837209302	0.0905287739321187	0.707602177914026
d1_Col_10_Row_17	1	0.589928057553957	0.429164285700786	-0.09537883474681
d1_Col_10_Row_19	1	0.533492822966507	0.0885226080389959	-0.453196229364433
d1_Col_10_Row_20	1	0.528061224489796	0.444108549678149	0.701550195710487
d1_Col_10_Row_21	1	0.582802547770701	-0.466131978959845	-0.0584159374147298
d1_Col_10_Row_22	1	0.365010799136069	-0.169005827043569	-0.351929018643159
d1_Col_10_Row_24	1	0.52286282306163	-0.158230777231284	-0.480370025588424
d1_Col_10_Row_25	1	0.470066518847007	-0.357158699512823	0.149400317587003
d1_Col_10_Row_27	1	0.408060453400504	-0.222817021109417	-0.232128982979857
d1_Col_10_Row_28	1	0.497237569060773	0.180624613628885	0.750504589335343
d1_Col_10_Row_29	1	0.51004016064257	0.137492014263808	0.361875033289879
d1_Col_10_Row_30	1	0.416201117318436	-0.672173108184014	-0.110784479406599
d1_Col_10_Row_31	1	0.420131291028446	-0.565476737598379	-0.121147273607396
d1_Col_10_Row_32	1	0.531313131313131	0.380004452528146	-0.414339422380305
d1_Col_10_Row_33	1	0.4725	-0.263770849309827	0.140624387392479
d1_Col_10_Row_34	1	0.584352078239609	0.653288615999374	0.0576681784031064
d1_Col_10_Row_35	1	0.566889632107023	-0.174027206090342	0.469388502713939
d1_Col_10_Row_36	1	0.508474576271186	0.223406966826518	0.256246358010344
d1_Col_10_Row_37	1	0.43646408839779	-0.737845533031569	-0.446619641344212
d1_Col_10_Row_38	1	0.480769230769231	0.271393216258745	-0.443730855880398
d1_Col_10_Row_39	1	0.489736070381232	0.108752537611403	0.0755641059702197
d1_Col_10_Row_40	1	0.477272727272727	-0.0904168891683177	-0.069027254721723
d2_Col_01_Row_1	2	0.541966426858513	0.157032218575552	-0.0281593577352013
d2_Col_01_Row_2	2	0.626373626373626	0.794259281157807	0.559945299601279
d2_Col_01_Row_6	2	0.609375	0.595726002843322	0.609743765470202
d2_Col_01_Row_7	2	0.602836879432624	0.622186688224886	0.380895084773284
d2_Col_01_Row_8	2	0.547785547785548	0.340074081756133	-0.0695432478151478
d2_Col_01_Row_9	2	0.377464788732394	-1.06467382177989	0.310956570049892
d2_Col_01_Row_10	2	0.355048859934853	-0.827957673608514	0.156829066885581
d2_Col_01_Row_11	2	0.524163568773234	-0.0732912287982257	0.156281492380853
d2_Col_01_Row_12	2	0.57037037037037	0.456399243879741	0.77446271415827
d2_Col_01_Row_13	2	0.555555555555556	0.199435047704487	-0.566097151665321
d2_Col_01_Row_14	2	0.548022598870056	0.32431300805244	-0.384887714794309
d2_Col_01_Row_15	2	0.51304347826087	0.545626780991421	0.20678861688866
d2_Col_01_Row_16	2	0.472312703583062	-0.539759253257393	0.0710194339500137
d2_Col_01_Row_18	2	0.422619047619048	-0.100098447482896	0.222426324453782
d2_Col_01_Row_19	2	0.523131672597865	-0.44577198916614	-0.501838435611208
d2_Col_01_Row_20	2	0.417197452229299	-0.0385914448476486	0.715632613698959
d2_Col_01_Row_21	2	0.421711899791232	-0.502042120694991	0.265000368009101
d2_Col_01_Row_22	2	0.491961414790997	-0.155320265680792	-0.573562193422002
d2_Col_01_Row_23	2	0.617336152219873	0.995794689988162	0.511773518558511
d2_Col_01_Row_24	2	0.602409638554217	0.234828177890042	-0.491391078863293
d2_Col_01_Row_25	2	0.474842767295597	-0.00526959128987523	-0.2985746929035
d2_Col_01_Row_26	2	0.485458612975392	-0.605262395921961	-0.0786230736691943
d2_Col_01_Row_27	2	0.486046511627907	-0.892282035574349	-0.384214902783374
d2_Col_01_Row_29	2	0.510683760683761	0.147671919382917	0.0239856983916572
d2_Col_01_Row_30	2	0.441368078175896	-0.369800034860743	0.0672741340525768
d2_Col_01_Row_31	2	0.534521158129176	-1.91459020419892	0.413427531380645
d2_Col_01_Row_32	2	0.48974358974359	-0.236747452296787	-0.38287462367321
d2_Col_01_Row_33	2	0.547277936962751	-0.569573618843235	0.242273335427331
d2_Col_01_Row_34	2	0.565573770491803	0.349869530036043	0.43204466778947
d2_Col_01_Row_36	2	0.630541871921182	0.628316374035578	0.338376030812737
d2_Col_01_Row_37	2	0.755813953488372	1.72432514502538	-0.225093602257935
d2_Col_01_Row_38	2	0.425196850393701	-0.156847490666066	0.172339574101257
d2_Col_01_Row_39	2	0.563926940639269	-0.232882797228243	-0.387027495662026
d2_Col_01_Row_40	2	0.557993730407524	-0.286922621682644	0.412978469187158
d2_Col_02_Row_1	2	0.406947890818859	-1.4732555294262	0.267033049313605
d2_Col_02_Row_2	2	0.537604456824513	-0.146842744808518	-0.0481090568678236
d2_Col_02_Row_3	2	0.756756756756757	0.0826838794278238	-0.36021142733651
d2_Col_02_Row_4	2	0.46	-0.569327849828765	0.162047655903724
d2_Col_02_Row_6	2	0.529801324503311	-0.301236513386804	-0.0713812883780577
d2_Col_02_Row_7	2	0.503105590062112	-0.142192591367773	0.108126275299848
d2_Col_02_Row_8	2	0.534883720930233	-0.835812892898084	0.191206010326356
d2_Col_02_Row_10	2	0.57356608478803	0.188177207683427	0.105676288087218
d2_Col_02_Row_11	2	0.561837455830389	0.286015814045414	0.240334729220681
d2_Col_02_Row_12	2	0.530026109660574	-0.369993490472608	-0.182897389675274
d2_Col_02_Row_13	2	0.390243902439024	-1.12307822829082	-0.0845439272501993
d2_Col_02_Row_14	2	0.527083333333333	0.458834852007681	-0.801265349373423
d2_Col_02_Row_15	2	0.573333333333333	0.354527258668285	0.191075245258988
d2_Col_02_Row_18	2	0.532467532467532	0.0890758767669108	-0.370032099251687
d2_Col_02_Row_19	2	0.661654135338346	0.259109152239943	-0.00817243889298592
d2_Col_02_Row_20	2	0.529069767441861	-0.0792831537370806	0.199216322175185
d2_Col_02_Row_21	2	0.485576923076923	0.0528993423781954	-0.90051623086219
d2_Col_02_Row_22	2	0.574545454545455	-0.0304057176749083	-0.539839637635622
d2_Col_02_Row_23	2	0.569811320754717	0.850756828102577	-0.580737117832142
d2_Col_02_Row_24	2	0.554621848739496	0.249103799862963	-0.118184346166509
d2_Col_02_Row_25	2	0.541218637992832	-0.157133269630011	0.229306129579971
d2_Col_02_Row_26	2	0.448630136986301	-0.356254800875092	-0.901820885525353
d2_Col_02_Row_27	2	0.465328467153285	-0.195265378683857	0.0330245183611795
d2_Col_02_Row_28	2	0.564643799472295	0.0253449598608265	-0.356879183500807
d2_Col_02_Row_29	2	0.449612403100775	-1.11657103227229	0.686373462443494
d2_Col_02_Row_30	2	0.418691588785047	-1.62222089770938	0.202242499410267
d2_Col_02_Row_31	2	0.564885496183206	-0.241957414277885	-0.315857269366963
d2_Col_02_Row_33	2	0.567676767676768	0.37600141028728	-0.0880656369562687
d2_Col_02_Row_34	2	0.541062801932367	0.135652381136358	1.12200222646214
d2_Col_02_Row_35	2	0.424	-0.293844650873941	-0.404691205346865
d2_Col_02_Row_36	2	0.519337016574586	-0.342122430552985	-0.558629517775316
d2_Col_02_Row_37	2	0.649202733485194	1.02521104089524	0.827297283934479
d2_Col_02_Row_40	2	0.431174089068826	-0.707453211927279	-0.548841362549393
d2_Col_03_Row_2	2	0.458438287153652	-0.238725391032524	0.233257337280506
d2_Col_03_Row_3	2	0.51981351981352	0.309553242677562	-0.151670391421242
d2_Col_03_Row_4	2	0.413566739606127	-0.86138731506639	-0.7424723763396
d2_Col_03_Row_5	2	0.478371501272265	-0.616821542002128	-0.0877094283965426
d2_Col_03_Row_6	2	0.50210970464135	-0.333940478384707	-0.352487396630862
d2_Col_03_Row_7	2	0.549295774647887	0.565714668595227	0.0382023100799623
d2_Col_03_Row_8	2	0.480167014613779	-0.467308570153884	-0.151737798947904
d2_Col_03_Row_9	2	0.506743737957611	-0.966113503414708	0.444558997643039
d2_Col_03_Row_10	2	0.573684210526316	-0.070272648925053	-1.13847191546425
d2_Col_03_Row_11	2	0.545263157894737	-0.692955489446827	-0.0273944983452605
d2_Col_03_Row_12	2	0.410586552217453	-1.01925276307754	-0.932199421504664
d2_Col_03_Row_13	2	0.540076335877863	-0.264914478458535	0.350351713801091
d2_Col_03_Row_14	2	0.607538802660754	0.0990385028653753	-0.763190800204018
d2_Col_03_Row_16	2	0.541935483870968	-0.252490437100186	0.328056632979696
d2_Col_03_Row_18	2	0.611702127659574	-0.219267245975883	-0.0296757025531187
d2_Col_03_Row_19	2	0.617328519855596	0.542655368877155	-0.471053307332854
d2_Col_03_Row_21	2	0.520114942528736	0.255546782091085	0.0350941511693812
d2_Col_03_Row_22	2	0.442495126705653	-0.97222251224472	-0.445362138723235
d2_Col_03_Row_23	2	0.625448028673835	0.594446460990727	-0.823122121981469
d2_Col_03_Row_24	2	0.646315789473684	1.17299455701651	-0.109544371808944
d2_Col_03_Row_26	2	0.527716186252772	-0.438561420186621	0.422912960233308
d2_Col_03_Row_27	2	0.639175257731959	0.757733254811391	-0.306028418456204
d2_Col_03_Row_28	2	0.530474040632054	0.312341269382698	-0.209405022173625
d2_Col_03_Row_29	2	0.296052631578947	-0.319894243450575	-0.0745368032685693
d2_Col_03_Row_30	2	0.512747875354108	0.274334269480149	0.0644232786879569
d2_Col_03_Row_31	2	0.61	0.620374441308358	-0.323033343567258
d2_Col_03_Row_32	2	0.492105263157895	0.395043730721539	-0.301600470806837
d2_Col_03_Row_33	2	0.720930232558139	-0.0494297645796455	-0.192721746825332
d2_Col_03_Row_34	2	0.424821002386635	-0.338299898784026	-0.480389184430537
d2_Col_03_Row_35	2	0.482926829268293	0.228856358751868	-0.699271206883897
d2_Col_03_Row_36	2	0.582386363636364	0.79576245148785	-0.0868436878021307
d2_Col_03_Row_38	2	0.60038240917782	1.01599765373513	-0.1117460098639
d2_Col_03_Row_39	2	0.492027334851936	-0.778181134632137	-0.557180209668543
d2_Col_03_Row_40	2	0.503875968992248	0.0937631033621358	0.18673079570612
d2_Col_04_Row_2	2	0.457317073170732	-0.18207104211887	-0.424635307877901
d2_Col_04_Row_4	2	0.485604606525912	0.471495716599212	0.45466832818927
d2_Col_04_Row_5	2	0.568695652173913	-0.0254817660734059	0.329158483320362
d2_Col_04_Row_6	2	0.458695652173913	-0.0604327990191103	-0.0915509113161416
d2_Col_04_Row_9	2	0.578151260504202	0.150575754139351	0.103525480481717
d2_Col_04_Row_12	2	0.659574468085106	0.527944613038228	0.825994149948153
d2_Col_04_Row_13	2	0.615873015873016	0.328980298778803	-0.207703232069867
d2_Col_04_Row_14	2	0.552173913043478	0.0249746349379424	0.0466040612601524
d2_Col_04_Row_15	2	0.538834951456311	-0.0279186314555835	-0.239731783213905
d2_Col_04_Row_17	2	0.501730103806228	-0.449932767267678	0.0977084092407857
d2_Col_04_Row_18	2	0.583177570093458	1.04997312665005	-0.475199468404206
d2_Col_04_Row_19	2	0.524122807017544	-0.0133128577325057	-0.128290940404453
d2_Col_04_Row_20	2	0.480263157894737	-0.558717754704535	1.12059008783879
d2_Col_04_Row_21	2	0.527272727272727	-0.30910792687887	0.567518590109046
d2_Col_04_Row_22	2	0.545454545454545	-0.38428244730088	0.529950694228339
d2_Col_04_Row_23	2	0.461824953445065	0.0966345229721138	0.0801420404747897
d2_Col_04_Row_24	2	0.442822384428224	-1.10305709403341	-0.491447453907626
d2_Col_04_Row_25	2	0.501002004008016	-0.0998020255876349	1.25173087432403
d2_Col_04_Row_26	2	0.471875	0.567940821193023	0.569857864929978
d2_Col_04_Row_27	2	0.436440677966102	-0.328577888265014	0.00543732290723184
d2_Col_04_Row_28	2	0.490196078431373	-0.225066644264165	-0.061118015256947
d2_Col_04_Row_29	2	0.68141592920354	0.770731236885607	-0.00395094935355216
d2_Col_04_Row_30	2	0.580128205128205	0.569690459759011	0.0320370067509346
d2_Col_04_Row_31	2	0.483685220729367	0.215323294380133	0.480550474220707
d2_Col_04_Row_33	2	0.55338078291815	0.23422100117332	0.306675645061785
d2_Col_04_Row_34	2	0.512087912087912	-0.166765361238894	0.026796026812003
d2_Col_04_Row_35	2	0.62043795620438	0.361491141452355	0.168224722454401
d2_Col_04_Row_36	2	0.465853658536585	-0.514939540075266	-0.438958609941958
d2_Col_04_Row_38	2	0.502626970227671	-0.14342809322468	-0.171633821177146
d2_Col_04_Row_39	2	0.537688442211055	-0.0062725535639834	0.71996426590148
d2_Col_04_Row_40	2	0.554347826086957	0.639710883865233	0.397486685583004
d2_Col_05_Row_2	2	0.575268817204301	0.598056618726855	0.239969852218135
d2_Col_05_Row_3	2	0.432380952380952	0.0202287752143691	0.899249336287849
d2_Col_05_Row_4	2	0.573502722323049	0.28450303251735	-0.268596467966648
d2_Col_05_Row_6	2	0.516034985422741	-0.180634768043898	-0.482532179060536
d2_Col_05_Row_7	2	0.611738148984199	0.272990630670688	-0.419482925401612
d2_Col_05_Row_8	2	0.446341463414634	-0.401583157866779	-0.0974325066917042
d2_Col_05_Row_9	2	0.565995525727069	0.466518112439758	0.0740424844184558
d2_Col_05_Row_10	2	0.534591194968553	-0.395081310679506	0.746920918703737
d2_Col_05_Row_11	2	0.486842105263158	-0.162011729869885	0.114218009304515
d2_Col_05_Row_12	2	0.614457831325301	0.295882899379654	-0.59321664080559
d2_Col_05_Row_15	2	0.541095890410959	0.0197566745991674	0.179032962843404
d2_Col_05_Row_16	2	0.448356807511737	-0.727775249490591	-0.379800978102867
d2_Col_05_Row_18	2	0.381909547738693	-0.954660494778404	0.0929978811021217
d2_Col_05_Row_19	2	0.553615960099751	0.598787145968128	0.3084211447559
d2_Col_05_Row_20	2	0.703703703703704	0.555469406923399	0.72640148810419
d2_Col_05_Row_21	2	0.667391304347826	1.14034662878388	0.675217757675216
d2_Col_05_Row_22	2	0.633766233766234	-0.105633582719621	0.453443229689479
d2_Col_05_Row_24	2	0.57752808988764	0.122555855674137	0.0880817568855659
d2_Col_05_Row_25	2	0.561363636363636	0.401531778128399	0.30630069203886
d2_Col_05_Row_26	2	0.593607305936073	0.0782285891356891	0.548435875475875
d2_Col_05_Row_27	2	0.437229437229437	-1.39382406202945	0.118888003104554
d2_Col_05_Row_29	2	0.393939393939394	-0.120613695919076	-0.488672904859903
d2_Col_05_Row_30	2	0.645089285714286	1.15970409130937	0.176654203738008
d2_Col_05_Row_31	2	0.494407158836689	-0.464196594760086	-0.33472132039029
d2_Col_05_Row_32	2	0.60125260960334	0.709186522727621	0.204685740317617
d2_Col_05_Row_33	2	0.531674208144796	-0.124484181915834	-0.275953397621781
d2_Col_05_Row_34	2	0.523711340206186	0.517437396044526	0.767714297669275
d2_Col_05_Row_35	2	0.545180722891566	-0.101829107510172	0.411949649660779
d2_Col_05_Row_36	2	0.462025316455696	-0.759329130067456	0.326361545319955
d2_Col_05_Row_37	2	0.562043795620438	0.102422336101793	0.191642507751552
d2_Col_05_Row_38	2	0.488421052631579	0.313207940684185	-0.626127226930373
d2_Col_05_Row_39	2	0.374083129584352	-0.899153367849109	0.341038499836386
d2_Col_05_Row_40	2	0.467376830892144	-0.222882718533514	0.376897021537207
d2_Col_06_Row_2	2	0.471264367816092	-0.869626892797434	0.561000869450827
d2_Col_06_Row_3	2	0.581730769230769	-0.40064643597655	0.254642975738692
d2_Col_06_Row_4	2	0.487046632124352	-1.21024888344502	-0.00668252422827885
d2_Col_06_Row_5	2	0.479638009049774	-0.0474629689041305	0.312791249467301
d2_Col_06_Row_6	2	0.610989010989011	0.119376476374237	0.424814608955868
d2_Col_06_Row_7	2	0.529069767441861	-0.628211248010382	-0.355124312253328
d2_Col_06_Row_8	2	0.578713968957871	0.44829431959213	-0.434232035286271
d2_Col_06_Row_9	2	0.437810945273632	-0.709061700366949	-0.0159106996861685
d2_Col_06_Row_10	2	0.542725173210162	-0.209260989674031	-0.243790524123371
d2_Col_06_Row_11	2	0.581272084805654	0.456633040177555	0.105137290110083
d2_Col_06_Row_12	2	0.585106382978723	0.356983841836909	-0.699934201693911
d2_Col_06_Row_14	2	0.494117647058824	-0.150889278940028	-0.294691242148003
d2_Col_06_Row_15	2	0.5	-0.0354666014074174	-0.423695348865221
d2_Col_06_Row_16	2	0.503703703703704	0.374118390150537	0.484199811510808
d2_Col_06_Row_17	2	0.431972789115646	-0.985975554159408	-0.394682700841095
d2_Col_06_Row_19	2	0.390243902439024	-1.02161164284313	-0.340164451433259
d2_Col_06_Row_20	2	0.501285347043702	-0.249914353093883	-0.112548702749071
d2_Col_06_Row_21	2	0.731914893617021	0.874661004755076	-0.0502711330072977
d2_Col_06_Row_22	2	0.44702842377261	-0.304020381454212	-0.467129185186094
d2_Col_06_Row_23	2	0.575539568345324	0.0954634260933131	-0.246643757199874
d2_Col_06_Row_24	2	0.526912181303116	-0.0112014099959601	0.481633554421094
d2_Col_06_Row_25	2	0.582125603864734	0.0392816436255992	-0.380987317714482
d2_Col_06_Row_26	2	0.490697674418605	-0.200294154116992	0.602537690338235
d2_Col_06_Row_27	2	0.726651480637813	1.13953549954469	-0.361194449716711
d2_Col_06_Row_28	2	0.568238213399504	0.327609537916733	1.07073827177726
d2_Col_06_Row_29	2	0.676416819012797	-0.347421937510971	-0.906674651367024
d2_Col_06_Row_30	2	0.537897310513447	-0.633964193021961	0.374180902580374
d2_Col_06_Row_31	2	0.441501103752759	-0.121527213346931	0.101759001815069
d2_Col_06_Row_32	2	0.429667519181586	-0.452444719609862	-0.586976014550076
d2_Col_06_Row_33	2	0.472164948453608	-0.142552448969823	-0.263616964106403
d2_Col_06_Row_34	2	0.707936507936508	0.429461658164914	-0.287756277860801
d2_Col_06_Row_35	2	0.446153846153846	-0.179128990505233	0.242486061066942
d2_Col_06_Row_36	2	0.557471264367816	0.21784209022715	0.361080032876892
d2_Col_06_Row_37	2	0.59375	0.991417875174256	0.220099094510553
d2_Col_06_Row_38	2	0.561046511627907	0.327353109659028	0.000199525905722413
d2_Col_06_Row_39	2	0.482695810564663	-1.2559296378358	-0.267589639844063
d2_Col_06_Row_40	2	0.52431289640592	-0.063800196915534	0.636214036910635
d2_Col_07_Row_1	2	0.611353711790393	0.324363554816343	0.33259735650955
d2_Col_07_Row_2	2	0.580912863070539	0.865285618009599	-0.933683170308193
d2_Col_07_Row_3	2	0.57762938230384	-0.388615037776025	-0.0340676619065873
d2_Col_07_Row_4	2	0.47027027027027	-0.726233641338285	-0.390647208843955
d2_Col_07_Row_5	2	0.532327586206897	-0.175871019583346	0.582176254247047
d2_Col_07_Row_6	2	0.405487804878049	-1.16560987537088	-0.403183257121291
d2_Col_07_Row_7	2	0.49119373776908	-1.1001982571326	0.27972009612294
d2_Col_07_Row_8	2	0.574193548387097	0.619027783565869	0.680202892126789
d2_Col_07_Row_9	2	0.597619047619048	0.809897053449242	-0.0970071164365271
d2_Col_07_Row_10	2	0.566160520607375	0.258539045101524	0.00151795077065292
d2_Col_07_Row_12	2	0.52	-0.226821459856995	-0.0719593919455279
d2_Col_07_Row_13	2	0.516587677725118	-0.0776594924279477	-0.196084150469271
d2_Col_07_Row_14	2	0.5	-0.177496421254957	-0.325990358766371
d2_Col_07_Row_15	2	0.535064935064935	-0.227687440802066	0.0849005826909051
d2_Col_07_Row_16	2	0.49867374005305	0.248990582146417	-0.333413512974429
d2_Col_07_Row_17	2	0.506151142355009	-0.191865377368865	0.389213970475831
d2_Col_07_Row_18	2	0.43455497382199	-0.666640830195689	0.593152562052184
d2_Col_07_Row_19	2	0.422018348623853	-0.643418571233903	0.448739412080595
d2_Col_07_Row_20	2	0.442352941176471	-0.621682207843638	-0.340228435462681
d2_Col_07_Row_21	2	0.554156171284635	-0.0564869438772574	-0.535383747125748
d2_Col_07_Row_22	2	0.339779005524862	-1.30210890839017	-0.233084949190736
d2_Col_07_Row_23	2	0.565843621399177	0.843058622416685	-0.464197510724389
d2_Col_07_Row_24	2	0.478155339805825	-0.0172874050505042	-0.671764322691421
d2_Col_07_Row_25	2	0.545722713864307	0.227099788079308	-0.294287509191986
d2_Col_07_Row_26	2	0.636065573770492	0.326475700400751	0.251956169208936
d2_Col_07_Row_27	2	0.66804979253112	0.421906763252521	0.231828114632363
d2_Col_07_Row_29	2	0.632394366197183	1.07814598130137	0.0254973275483662
d2_Col_07_Row_32	2	0.48125	-0.090808670652618	-0.0495587243170713
d2_Col_07_Row_33	2	0.533175355450237	-0.0416530334114723	-0.619976129908672
d2_Col_07_Row_34	2	0.550955414012739	0.261472838904372	0.69916850211161
d2_Col_07_Row_35	2	0.561797752808989	0.412788038820529	-0.262791969990195
d2_Col_07_Row_36	2	0.623693379790941	1.12284926555868	0.112677803248455
d2_Col_07_Row_37	2	0.486538461538462	-0.325949204613701	-0.0917847415373498
d2_Col_07_Row_38	2	0.593830334190231	0.451595440386087	-0.662458880574267
d2_Col_07_Row_39	2	0.578947368421053	0.50200153840903	0.096737277849785
d2_Col_07_Row_40	2	0.41740674955595	-0.166135624678031	0.856599265961637
d2_Col_08_Row_1	2	0.533854166666667	0.0480229373391734	0.0967029109545296
d2_Col_08_Row_2	2	0.536679536679537	-0.320812171538606	-0.600691255925147
d2_Col_08_Row_3	2	0.697777777777778	0.698954435114299	-0.174327489463037
d2_Col_08_Row_4	2	0.5	-0.548535437234309	0.189528407571845
d2_Col_08_Row_5	2	0.566787003610108	0.152606707814019	-0.428987844491003
d2_Col_08_Row_6	2	0.705570291777188	1.35006520908944	-1.00859014005745
d2_Col_08_Row_7	2	0.643979057591623	1.22477099633018	-0.0968932466509218
d2_Col_08_Row_8	2	0.487309644670051	-0.138065496125429	0.490126937543779
d2_Col_08_Row_9	2	0.636363636363636	0.698545499537555	-0.23836486885771
d2_Col_08_Row_10	2	0.521276595744681	0.194960848013134	-0.00534229304464783
d2_Col_08_Row_11	2	0.567123287671233	-0.41636864147279	-0.2123767845633
d2_Col_08_Row_12	2	0.506738544474393	-0.187716739348264	0.143847807581947
d2_Col_08_Row_14	2	0.487964989059081	-0.461842353307874	0.581852892402961
d2_Col_08_Row_15	2	0.605263157894737	-0.398560164965554	-0.358671812351664
d2_Col_08_Row_16	2	0.623931623931624	0.796821656595517	-0.387248117138264
d2_Col_08_Row_18	2	0.531553398058252	-0.347643963405158	0.354664929324529
d2_Col_08_Row_19	2	0.542735042735043	0.24295603690488	-0.38418429348779
d2_Col_08_Row_20	2	0.578199052132701	0.376150877545244	0.613026034615281
d2_Col_08_Row_21	2	0.510928961748634	0.095916313566902	0.511007354178012
d2_Col_08_Row_22	2	0.4510556621881	-0.469639085740548	-0.377266706321773
d2_Col_08_Row_24	2	0.628070175438596	0.459163327018963	-0.125887401968508
d2_Col_08_Row_25	2	0.573529411764706	0.165158048038581	0.0793666177241996
d2_Col_08_Row_26	2	0.543624161073825	0.38256884499259	0.38907526859555
d2_Col_08_Row_27	2	0.537383177570093	0.349838803676019	-0.317049620956011
d2_Col_08_Row_28	2	0.618677042801556	0.219147858197925	0.424090222186178
d2_Col_08_Row_29	2	0.593350383631714	0.588942588226913	-0.333638292272075
d2_Col_08_Row_32	2	0.408496732026144	-0.37300871887979	-0.196664543039624
d2_Col_08_Row_33	2	0.421441774491682	-0.829344978241608	0.131030428557579
d2_Col_08_Row_34	2	0.486075949367089	-0.580616842922415	0.190832678956952
d2_Col_08_Row_37	2	0.882562277580071	1.95115133094888	0.0103647259784748
d2_Col_08_Row_39	2	0.705882352941177	1.29358129695401	0.165131246280219
d2_Col_08_Row_40	2	0.546218487394958	0.139401286574729	-0.228848393599719
d2_Col_09_Row_1	2	0.598513011152416	0.260326133038685	-0.328374116543265
d2_Col_09_Row_2	2	0.66030534351145	0.95916203364729	-0.177414973175546
d2_Col_09_Row_4	2	0.62534435261708	1.07782286900964	-0.603833880842882
d2_Col_09_Row_6	2	0.525862068965517	-0.203224011421058	0.21540330600474
d2_Col_09_Row_7	2	0.60990099009901	0.283550829698546	-0.404921022426317
d2_Col_09_Row_9	2	0.510538641686183	0.0454576648147859	-0.269303297279189
d2_Col_09_Row_10	2	0.570247933884298	0.444683540750575	-0.743974816267506
d2_Col_09_Row_11	2	0.487012987012987	-0.11283140712483	0.731837382426446
d2_Col_09_Row_13	2	0.464135021097046	-0.172572024023903	0.243722040135393
d2_Col_09_Row_14	2	0.574850299401198	0.749717875428045	-0.961448748224101
d2_Col_09_Row_15	2	0.400735294117647	-0.559016067098234	-0.48507117417125
d2_Col_09_Row_17	2	0.509433962264151	0.219397267572506	-0.00786010339236653
d2_Col_09_Row_18	2	0.690205011389522	0.187941888479675	0.245105910810803
d2_Col_09_Row_19	2	0.478723404255319	-0.723491845263572	-0.481090525634234
d2_Col_09_Row_20	2	0.553488372093023	0.759093985989622	0.752420115633738
d2_Col_09_Row_21	2	0.572815533980582	0.0580540183881538	0.174574585189642
d2_Col_09_Row_22	2	0.504587155963303	-0.218810753773035	0.256714674026401
d2_Col_09_Row_23	2	0.55	1.16923604519901	0.655954379869887
d2_Col_09_Row_24	2	0.5372460496614	0.337771166873198	0.120071884888348
d2_Col_09_Row_25	2	0.366310160427808	-1.0658126653537	0.000962305977010636
d2_Col_09_Row_26	2	0.356037151702786	-0.261169584671935	-0.238050854137926
d2_Col_09_Row_28	2	0.470037453183521	0.260216191331202	0.214443364112944
d2_Col_09_Row_30	2	0.505494505494505	-0.0197992102615627	0.134711364193116
d2_Col_09_Row_31	2	0.641843971631206	1.05331984304166	-0.0690724727237791
d2_Col_09_Row_32	2	0.462	-0.38082521722468	-0.568276247361912
d2_Col_09_Row_33	2	0.440329218106996	-0.476837169107053	0.521914927276575
d2_Col_09_Row_34	2	0.594982078853047	0.426955873578967	-0.0462957470158778
d2_Col_09_Row_35	2	0.504132231404959	0.164262320178876	-0.0103331042146984
d2_Col_09_Row_36	2	0.366666666666667	-0.651377936071162	-0.23798638197567
d2_Col_09_Row_37	2	0.399585921325052	-0.516775754064187	-0.0267917394579105
d2_Col_09_Row_38	2	0.60125260960334	0.4166455246174	-0.311456698441651
d2_Col_09_Row_39	2	0.583170254403131	0.155822570000251	-0.325256314200579
d2_Col_09_Row_40	2	0.584097859327217	0.667208776384107	-0.506375902092725
d2_Col_10_Row_1	2	0.504273504273504	0.488352506043	-0.364446770243985
d2_Col_10_Row_2	2	0.517970401691332	0.395509918023053	-0.488056382266557
d2_Col_10_Row_3	2	0.335958005249344	-1.37201591047239	0.177197560817424
d2_Col_10_Row_4	2	0.756554307116105	1.14581221035364	-0.233488403264271
d2_Col_10_Row_5	2	0.685459940652819	1.01394937910591	-0.527899378513175
d2_Col_10_Row_6	2	0.578082191780822	1.0386180960922	0.0607528882406564
d2_Col_10_Row_7	2	0.44392523364486	-0.0971207601612229	0.397134291769226
d2_Col_10_Row_8	2	0.530413625304136	0.380050992171613	-0.415956385875011
d2_Col_10_Row_9	2	0.582677165354331	0.279867733595885	-0.790934914276466
d2_Col_10_Row_10	2	0.583333333333333	0.111772152874368	0.481073958603394
d2_Col_10_Row_11	2	0.594059405940594	0.587885717737068	0.054125045164308
d2_Col_10_Row_12	2	0.482394366197183	-0.203172088606122	0.00151441490164471
d2_Col_10_Row_13	2	0.470588235294118	-0.0976119789830418	-0.0505102934933252
d2_Col_10_Row_14	2	0.539033457249071	0.121397603228517	-0.226242116013554
d2_Col_10_Row_15	2	0.47008547008547	-0.483841050043821	0.363759553367725
d2_Col_10_Row_16	2	0.599236641221374	0.0578892177040652	0.283781275007764
d2_Col_10_Row_17	2	0.577540106951872	0.478534019999209	0.0633619701867396
d2_Col_10_Row_18	2	0.617511520737327	0.431958694186876	0.228553115548384
d2_Col_10_Row_19	2	0.468208092485549	-0.275475692995514	0.593700816414384
d2_Col_10_Row_20	2	0.498516320474777	0.041394400138648	0.117381648775966
d2_Col_10_Row_22	2	0.564444444444444	0.96105858353652	-0.177788768509484
d2_Col_10_Row_23	2	0.592592592592593	-0.0255172849084975	-0.0119893379764684
d2_Col_10_Row_24	2	0.579365079365079	0.208281576883105	0.298533227641629
d2_Col_10_Row_25	2	0.568067226890756	-0.0298258856581479	-0.0662398842819575
d2_Col_10_Row_26	2	0.602189781021898	0.522168683303374	-0.412521741703791
d2_Col_10_Row_27	2	0.731788079470199	1.25724063803055	0.0659591510599771
d2_Col_10_Row_28	2	0.354523227383863	-1.02699038713203	0.787824046641965
d2_Col_10_Row_29	2	0.526490066225166	0.295833744471711	0.45712342585941
d2_Col_10_Row_30	2	0.524096385542169	0.131996877802317	-0.627876844317786
d2_Col_10_Row_31	2	0.620338983050847	0.325936165801418	0.258623515056964
d2_Col_10_Row_33	2	0.517060367454068	0.243249155037051	0.56623562573752
d2_Col_10_Row_34	2	0.481481481481481	-0.346667797504618	0.263025834518827
d2_Col_10_Row_35	2	0.576642335766423	-0.161789885189663	-0.468414852503479
d2_Col_10_Row_36	2	0.453825857519789	-0.00070256672613918	-0.143908102489554
d2_Col_10_Row_37	2	0.607655502392344	-0.115722596516234	0.377724118941972
d2_Col_10_Row_38	2	0.623893805309734	0.514111310618831	-0.192458004848886
d2_Col_10_Row_39	2	0.539156626506024	0.220167441661404	0.373596647003526
d2_Col_10_Row_40	2	0.508620689655172	-1.00850687287112	-0.485741215578198
d3_Col_01_Row_2	3	0.43050193050193	0.239970083052284	-0.261987960179427
d3_Col_01_Row_3	3	0.342857142857143	-1.63115199881305	-0.138378526466124
d3_Col_01_Row_4	3	0.441176470588235	-0.174733186751789	-0.0251167924719315
d3_Col_01_Row_7	3	0.455858747993579	-0.629341142930265	0.351957924694404
d3_Col_01_Row_9	3	0.521669341894061	-0.0214875309247862	0.0983220858400931
d3_Col_01_Row_12	3	0.504201680672269	0.478748843528921	0.12357452657034
d3_Col_01_Row_13	3	0.540792540792541	0.129538679071102	0.14459401296422
d3_Col_01_Row_14	3	0.677002583979328	0.941265873404431	0.523755986955208
d3_Col_01_Row_15	3	0.563291139240506	0.307861589687026	-0.206367562401406
d3_Col_01_Row_18	3	0.671259842519685	1.5851419564221	0.322418457170557
d3_Col_01_Row_19	3	0.633587786259542	0.84129024331909	-0.400611008328728
d3_Col_01_Row_20	3	0.567164179104478	0.08314110412061	-0.17782550473025
d3_Col_01_Row_22	3	0.592592592592593	-0.147707797120931	-0.305547800854177
d3_Col_01_Row_24	3	0.43640897755611	-0.493243196537921	-0.52857836723262
d3_Col_01_Row_25	3	0.660493827160494	0.420406386618014	0.0751827322819011
d3_Col_01_Row_26	3	0.587537091988131	0.197255635433005	-0.281825029173769
d3_Col_01_Row_27	3	0.53927813163482	0.0784973270622005	0.209925849418042
d3_Col_01_Row_28	3	0.543674698795181	-0.111778004190489	-0.0336711305699359
d3_Col_01_Row_30	3	0.507905138339921	0.135694352726091	-0.329399135818904
d3_Col_01_Row_32	3	0.546031746031746	0.289201665161825	-0.0925491218638042
d3_Col_01_Row_35	3	0.710097719869707	0.5429790679099	-0.51555762880499
d3_Col_01_Row_36	3	0.520798668885191	-0.0378277113548671	0.110858477688472
d3_Col_01_Row_37	3	0.485074626865672	0.0734889256997925	0.1262238361201
d3_Col_01_Row_38	3	0.537261698440208	0.290201391243329	-0.199778830629353
d3_Col_02_Row_1	3	0.499047619047619	-0.0453521523280605	-0.388125562013561
d3_Col_02_Row_2	3	0.379603399433428	-1.39554434307468	0.0347986538064149
d3_Col_02_Row_3	3	0.8	1.26070112456477	0.588225765298924
d3_Col_02_Row_4	3	0.844221105527638	1.21944785904623	-0.0766862209949314
d3_Col_02_Row_5	3	0.353182751540041	-1.56571453331974	-0.47901922787643
d3_Col_02_Row_6	3	0.522686025408348	-0.0571347809953823	0.492544123937051
d3_Col_02_Row_10	3	0.367149758454106	-0.977095732713488	0.146648054891252
d3_Col_02_Row_12	3	0.270186335403727	-1.35606995641365	0.411408496294539
d3_Col_02_Row_13	3	0.450526315789474	-0.814546138638498	0.0930555735837368
d3_Col_02_Row_14	3	0.324519230769231	-2.18258399186133	-0.259186499739584
d3_Col_02_Row_15	3	0.737142857142857	0.561756865488669	-0.0615008316215461
d3_Col_02_Row_18	3	0.404699738903394	-1.202473981899	-0.219678566741415
d3_Col_02_Row_19	3	0.449315068493151	-0.46990055668365	0.37346348400749
d3_Col_02_Row_22	3	0.406349206349206	-0.913903639337029	-0.240318009363015
d3_Col_02_Row_23	3	0.503333333333333	0.549951255074493	-0.129221276716126
d3_Col_02_Row_26	3	0.745341614906832	1.36293606196898	0.451986176506367
d3_Col_02_Row_27	3	0.505454545454545	-0.290501590127196	0.581689518275487
d3_Col_02_Row_30	3	0.343220338983051	-0.807867228601419	-0.127401528280236
d3_Col_02_Row_31	3	0.415704387990762	-1.28378555584415	0.140679640967835
d3_Col_02_Row_34	3	0.544303797468354	0.408873781884012	-0.53722518418638
d3_Col_02_Row_35	3	0.525754884547069	0.0545318469792152	0.135321493793443
d3_Col_02_Row_36	3	0.659919028340081	0.293898032346559	0.607925056011359
d3_Col_02_Row_37	3	0.636752136752137	0.339565412706716	-0.0997259389030615
d3_Col_02_Row_38	3	0.42832469775475	-0.399073308761075	-0.0383638547891406
d3_Col_03_Row_1	3	0.584615384615385	-0.0501308789417505	-0.0379663424050526
d3_Col_03_Row_3	3	0.455555555555556	0.0345002115215403	-0.872029395121345
d3_Col_03_Row_5	3	0.504615384615385	-0.246257189752654	-0.692376646245913
d3_Col_03_Row_6	3	0.402985074626866	-0.842707017155339	0.0741361094053356
d3_Col_03_Row_8	3	0.420054200542005	-0.365066274550032	-0.317944945606028
d3_Col_03_Row_9	3	0.315649867374005	-1.40487999607911	0.0539180574607978
d3_Col_03_Row_10	3	0.796610169491525	1.42751742700773	0.0199802962096356
d3_Col_03_Row_12	3	0.484684684684685	0.378095194239467	0.0255357073823832
d3_Col_03_Row_13	3	0.645038167938931	1.57535475759336	-0.286298465596682
d3_Col_03_Row_14	3	0.526859504132231	0.0608216387533556	-0.147743739596662
d3_Col_03_Row_15	3	0.564102564102564	0.395265730124684	-0.0518190248666145
d3_Col_03_Row_18	3	0.275675675675676	-1.48962640862965	-0.640695355795762
d3_Col_03_Row_19	3	0.557377049180328	0.765095302594163	-0.551664004479782
d3_Col_03_Row_21	3	0.574712643678161	0.461863771924255	-0.133871192492952
d3_Col_03_Row_22	3	0.312236286919831	-1.05866010912328	0.0493652802544297
d3_Col_03_Row_23	3	0.506666666666667	0.0745757237886023	0.447480305265542
d3_Col_03_Row_24	3	0.477894736842105	-0.0166782775908158	0.184699660414882
d3_Col_03_Row_25	3	0.654501216545012	0.512676443642032	-1.16338182358475
d3_Col_03_Row_26	3	0.513618677042802	0.231327411419989	-0.87723937918658
d3_Col_03_Row_28	3	0.5	0.200558578725598	0.0725352904791861
d3_Col_03_Row_30	3	0.446428571428571	0.244488056196551	0.469987068272032
d3_Col_03_Row_33	3	0.631034482758621	0.0551367421042056	0.747938714844724
d3_Col_03_Row_35	3	0.472727272727273	-0.156981214692901	-0.872862716443318
d3_Col_03_Row_36	3	0.36078431372549	-1.22503745849174	-0.261353173184737
d3_Col_03_Row_37	3	0.542087542087542	0.289540447794422	0.127697634906405
d3_Col_03_Row_38	3	0.539325842696629	-0.00262912706318458	-0.389604430172911
d3_Col_04_Row_1	3	0.754285714285714	0.726117749639902	0.123131534631631
d3_Col_04_Row_3	3	0.405263157894737	-0.625755990392905	0.270792076666866
d3_Col_04_Row_4	3	0.430809399477807	-0.571069819728628	0.404429453291832
d3_Col_04_Row_6	3	0.728171334431631	1.65068679949423	-0.145681326566306
d3_Col_04_Row_8	3	0.633734939759036	1.30991368652024	-0.530413744413519
d3_Col_04_Row_9	3	0.52880658436214	-0.147136824302828	-0.16098260837074
d3_Col_04_Row_10	3	0.613508442776735	0.54912248280042	0.220962972307161
d3_Col_04_Row_13	3	0.454945054945055	-0.157388738973417	0.725359915676605
d3_Col_04_Row_14	3	0.354838709677419	-0.67989366540336	-0.0195019042978152
d3_Col_04_Row_16	3	0.710144927536232	1.70439117917494	0.473118336658386
d3_Col_04_Row_20	3	0.528473804100228	-0.142276111828145	0.279012239769483
d3_Col_04_Row_23	3	0.68	1.25512303132758	-0.541454918613941
d3_Col_04_Row_25	3	0.544554455445545	0.229331694463014	-0.849120940410364
d3_Col_04_Row_26	3	0.465579710144928	-0.607340782226846	-0.320904905254825
d3_Col_04_Row_27	3	0.294478527607362	-1.42978747366576	-0.269214507766881
d3_Col_04_Row_28	3	0.704180064308682	1.22414656635995	0.244129650918576
d3_Col_04_Row_29	3	0.360576923076923	-0.74545049134494	0.183434386920369
d3_Col_04_Row_30	3	0.788203753351206	1.7056850374133	-0.429978524531401
d3_Col_04_Row_31	3	0.546583850931677	0.533079769399594	-0.00838404119480409
d3_Col_04_Row_36	3	0.397260273972603	-0.461760654960973	-1.00405662349468
d3_Col_04_Row_37	3	0.720194647201946	1.94323251504483	0.238301683641846
d3_Col_05_Row_1	3	0.4	-1.46783039107015	-0.260560397808927
d3_Col_05_Row_2	3	0.586572438162544	0.29769404793328	0.511639667165157
d3_Col_05_Row_3	3	0.773913043478261	1.26166387990886	-0.21066126919176
d3_Col_05_Row_5	3	0.45928338762215	-0.717812770127822	0.247693599685057
d3_Col_05_Row_6	3	0.661176470588235	2.05008560989806	0.123418505583474
d3_Col_05_Row_7	3	0.625386996904025	0.281790450852881	0.250374961975206
d3_Col_05_Row_8	3	0.365979381443299	-0.514532033268993	-0.345563464741113
d3_Col_05_Row_9	3	0.563829787234043	0.282794545239398	-0.731804127867882
d3_Col_05_Row_11	3	0.702702702702703	1.04382782272614	-0.52153206957432
d3_Col_05_Row_13	3	0.360655737704918	-0.715724790707982	-0.205302820999648
d3_Col_05_Row_14	3	0.560483870967742	0.369203747961514	0.0535629167353243
d3_Col_05_Row_16	3	0.439490445859873	0.157875644937931	-0.496089462992442
d3_Col_05_Row_17	3	0.482504604051565	-0.314191671234132	-0.412448834721663
d3_Col_05_Row_20	3	0.517948717948718	-0.17683030543888	0.231383123119562
d3_Col_05_Row_22	3	0.608782435129741	0.216877948130783	-0.298826357016149
d3_Col_05_Row_23	3	0.446564885496183	-0.228459192822707	0.128960825444784
d3_Col_05_Row_24	3	0.431884057971014	0.0459086529935806	-0.592302454535666
d3_Col_05_Row_25	3	0.443324937027708	-0.0893805093518333	-0.115347557116838
d3_Col_05_Row_26	3	0.634730538922156	0.899620465091041	0.294998663307834
d3_Col_05_Row_28	3	0.386792452830189	-0.71572226815432	-0.18883920655599
d3_Col_05_Row_29	3	0.487854251012146	-0.274316751476149	-1.07823838722694
d3_Col_05_Row_30	3	0.838926174496644	1.84922104964148	-0.0629606464091021
d3_Col_05_Row_31	3	0.385964912280702	-0.500906715080272	-0.145846746070894
d3_Col_05_Row_32	3	0.618320610687023	0.539367426170399	-0.453943770511965
d3_Col_05_Row_35	3	0.776536312849162	1.63244853010226	-0.108737823358138
d3_Col_05_Row_36	3	0.394686907020873	-0.529779963890489	0.0127208183351293
d3_Col_05_Row_37	3	0.383259911894273	-0.521488246245125	0.0270078421006277
d3_Col_05_Row_38	3	0.751937984496124	1.62165373668686	0.143826022790884
d3_Col_05_Row_39	3	0.501457725947522	-0.295806228946273	0.559451120490962
d3_Col_05_Row_40	3	0.463007159904535	0.161721237428753	-0.502419281577486
d3_Col_06_Row_1	3	0.699507389162562	1.37698589637757	0.281883191124655
d3_Col_06_Row_4	3	0.575645756457565	0.935911763667222	-0.0654855920696554
d3_Col_06_Row_6	3	0.456953642384106	-0.331558500956127	-0.0394222292418301
d3_Col_06_Row_7	3	0.569767441860465	0.123426107999354	0.159221276502471
d3_Col_06_Row_8	3	0.343612334801762	-2.13457047356347	0.346475176260774
d3_Col_06_Row_9	3	0.573015873015873	0.698522227148154	0.420401119662124
d3_Col_06_Row_11	3	0.515151515151515	0.159059741821423	-0.094690567888746
d3_Col_06_Row_12	3	0.488073394495413	-0.763124435105407	-0.318654428256264
d3_Col_06_Row_13	3	0.365909090909091	-1.26372181416218	-0.320543685972027
d3_Col_06_Row_14	3	0.559907834101382	0.148117400671516	-0.0803885267013507
d3_Col_06_Row_16	3	0.329067641681901	-2.105746259626	-0.0671302543769823
d3_Col_06_Row_17	3	0.450084602368866	-0.740040793581486	-0.867430931313313
d3_Col_06_Row_18	3	0.617647058823529	0.197389202413071	-0.502035126471433
d3_Col_06_Row_19	3	0.501222493887531	0.157992637714786	0.476986451071664
d3_Col_06_Row_23	3	0.394190871369295	-1.50269764700348	-0.749139136205965
d3_Col_06_Row_25	3	0.653005464480874	1.40560737426508	-0.493231457123438
d3_Col_06_Row_26	3	0.741052631578947	1.9176785347504	-0.137191725608829
d3_Col_06_Row_28	3	0.262745098039216	-1.93670822745747	-0.261634422422936
d3_Col_06_Row_29	3	0.686648501362398	1.38513866547251	0.180452513218877
d3_Col_06_Row_31	3	0.295546558704453	-1.69122295178849	-0.543712972564116
d3_Col_06_Row_32	3	0.72554347826087	-0.348423139445288	0.0463484346995614
d3_Col_06_Row_33	3	0.767527675276753	1.35569877200668	0.330193429471979
d3_Col_06_Row_34	3	0.606334841628959	0.282849301085226	0.216839623833029
d3_Col_06_Row_36	3	0.473951715374841	-0.477448129584681	-0.351090241410131
d3_Col_06_Row_37	3	0.575471698113208	0.629863427859937	0.249388054448806
d3_Col_06_Row_39	3	0.710714285714286	1.36422199298519	0.487265019619652
d3_Col_06_Row_40	3	0.751693002257336	1.38026027346819	-0.186475526174933
d3_Col_07_Row_1	3	0.580645161290323	0.362356893816023	-0.76071512122411
d3_Col_07_Row_2	3	0.835766423357664	1.16305458987206	-0.18316434208278
d3_Col_07_Row_4	3	0.441964285714286	-0.588633115415831	-0.00616125767353867
d3_Col_07_Row_5	3	0.394871794871795	-0.416268040512473	-0.188537100984541
d3_Col_07_Row_6	3	0.484486873508353	-0.50480076691203	-0.515010148476985
d3_Col_07_Row_7	3	0.407124681933842	-0.292817051240002	0.208674619419101
d3_Col_07_Row_8	3	0.535175879396985	0.284797128291606	-0.130673647266013
d3_Col_07_Row_9	3	0.377926421404682	-0.871728436720838	-0.0193821043963792
d3_Col_07_Row_10	3	0.457142857142857	-0.597088293854109	0.423198895019825
d3_Col_07_Row_11	3	0.455377574370709	-0.22011839568867	0.830092698396899
d3_Col_07_Row_12	3	0.5	0.181447707122028	-0.0792052330204832
d3_Col_07_Row_14	3	0.315018315018315	-1.22345202827862	0.241442218737258
d3_Col_07_Row_15	3	0.58421052631579	0.0173328370575341	0.186558459706988
d3_Col_07_Row_17	3	0.586134453781513	0.77449604086143	0.179281557348941
d3_Col_07_Row_19	3	0.473029045643154	0.216342827559071	-0.238676641186057
d3_Col_07_Row_20	3	0.377777777777778	-1.44087700059866	0.398640351989824
d3_Col_07_Row_21	3	0.380503144654088	-1.15051753293842	-0.452443314540921
d3_Col_07_Row_22	3	0.458333333333333	-0.405133561881544	0.256464426070275
d3_Col_07_Row_24	3	0.503125	-0.0414949816805231	0.106119277368557
d3_Col_07_Row_26	3	0.577023498694517	0.545607647497429	-0.104241725597864
d3_Col_07_Row_27	3	0.666666666666667	0.905710058165963	-0.17003162211685
d3_Col_07_Row_28	3	0.555555555555556	-0.489019345319056	0.81717291764694
d3_Col_07_Row_29	3	0.582043343653251	0.625044400426592	-0.608268446036076
d3_Col_07_Row_30	3	0.399209486166008	0.227445252308714	-0.101135832562897
d3_Col_07_Row_32	3	0.370212765957447	-0.889236751896239	-0.429989361086347
d3_Col_07_Row_33	3	0.839116719242902	1.35383333878655	0.368806492776402
d3_Col_07_Row_35	3	0.771084337349398	1.68668264772255	-0.226989377208325
d3_Col_07_Row_36	3	0.859424920127795	1.79320817427325	-0.417309035047901
d3_Col_07_Row_39	3	0.463366336633663	-0.544490448339104	-0.237635276603228
d3_Col_08_Row_1	3	0.463028169014085	0.233049777472229	0.0391880961425073
d3_Col_08_Row_3	3	0.70954356846473	0.446126641849279	-0.284405333795502
d3_Col_08_Row_7	3	0.797560975609756	1.60211534292144	-0.167209120086662
d3_Col_08_Row_8	3	0.719457013574661	1.57224075958577	0.0745043842123261
d3_Col_08_Row_9	3	0.307142857142857	-1.68837713513164	0.154761703555449
d3_Col_08_Row_10	3	0.691082802547771	0.884255147535276	0.276168671224286
d3_Col_08_Row_14	3	0.440828402366864	-0.335546135845076	-0.230126038727992
d3_Col_08_Row_16	3	0.423076923076923	-0.698621024657261	-0.252141813946697
d3_Col_08_Row_17	3	0.563025210084034	-0.316112463125477	0.16684022572177
d3_Col_08_Row_18	3	0.590909090909091	0.473743291745737	-0.326964007067732
d3_Col_08_Row_19	3	0.542808219178082	0.415859111016961	0.437802659357803
d3_Col_08_Row_20	3	0.556231003039514	0.481975870427169	0.48634398432843
d3_Col_08_Row_21	3	0.536231884057971	-0.311025623963971	-0.00282072555006579
d3_Col_08_Row_22	3	0.61525129982669	1.09859354181524	-0.174405391767416
d3_Col_08_Row_23	3	0.485645933014354	-1.08628117439404	0.0532281372080195
d3_Col_08_Row_26	3	0.488203266787659	-0.340135172976653	-0.530008545575073
d3_Col_08_Row_27	3	0.530612244897959	0.220824633353536	0.0349997239372214
d3_Col_08_Row_28	3	0.581632653061224	0.363565308289098	-0.370154203736892
d3_Col_08_Row_31	3	0.344827586206897	-1.09113857594478	0.858492049952144
d3_Col_08_Row_33	3	0.809384164222874	1.60826734952125	-0.303054468673267
d3_Col_08_Row_34	3	0.32112676056338	-1.27269305253107	-0.250777675211265
d3_Col_08_Row_35	3	0.77020202020202	1.89219061093967	-0.67627774736292
d3_Col_08_Row_38	3	0.435323383084577	-0.707534499315711	0.0431606723845351
d3_Col_08_Row_39	3	0.529411764705882	-0.101930155511352	0.284370471233569
d3_Col_08_Row_40	3	0.6925	1.6564937002211	0.280847040969032
d3_Col_09_Row_1	3	0.541455160744501	0.503680174897066	0.0496256992902909
d3_Col_09_Row_4	3	0.505494505494505	-0.24056496293081	0.00106501067744831
d3_Col_09_Row_7	3	0.388405797101449	-0.792065030879294	-0.0226806647999026
d3_Col_09_Row_9	3	0.536082474226804	0.0470610219287582	-0.814271857137977
d3_Col_09_Row_10	3	0.35700575815739	-0.722376719276385	0.276371065679072
d3_Col_09_Row_11	3	0.42511013215859	-0.126990204993001	0.386597464101039
d3_Col_09_Row_13	3	0.392241379310345	-1.2506338380938	0.0859252355399149
d3_Col_09_Row_15	3	0.548214285714286	-0.0634899467791376	-0.0930117006856002
d3_Col_09_Row_17	3	0.518248175182482	-0.423947845265917	-0.551846349241752
d3_Col_09_Row_18	3	0.291666666666667	-1.46011110890376	-0.166521140448061
d3_Col_09_Row_22	3	0.704326923076923	1.15979511904081	-0.527757663309201
d3_Col_09_Row_23	3	0.509043927648579	0.0839980166433801	0.0235151878651041
d3_Col_09_Row_24	3	0.37093690248566	-0.569391414890324	0.182074871593626
d3_Col_09_Row_25	3	0.439947780678851	-0.091690309288347	0.321004308628468
d3_Col_09_Row_26	3	0.574074074074074	0.356039364681626	-0.101917923202197
d3_Col_09_Row_28	3	0.307692307692308	-2.40779865036776	-0.288039813089426
d3_Col_09_Row_30	3	0.729559748427673	1.29100652177056	0.744010330948198
d3_Col_09_Row_31	3	0.368292682926829	-0.646274325329472	-0.108942828695519
d3_Col_09_Row_32	3	0.5	0.511167281782905	-0.359854254331217
d3_Col_09_Row_33	3	0.5	-0.128557149751544	0.324243379353362
d3_Col_09_Row_35	3	0.404255319148936	-0.483139714149101	0.0207363220982771
d3_Col_09_Row_37	3	0.21656050955414	-1.42319033080166	0.0916475758031258
d3_Col_09_Row_38	3	0.473421926910299	-0.624656425190488	0.477099316955697
d3_Col_09_Row_39	3	0.662468513853904	1.68191557545964	0.0343621077709488
d3_Col_10_Row_2	3	0.753205128205128	1.29073161203019	0.145097081976558
d3_Col_10_Row_3	3	0.373096446700508	-0.500516098105211	-0.443597302787572
d3_Col_10_Row_4	3	0.810996563573883	1.546636567471	-0.520781169757307
d3_Col_10_Row_5	3	0.621468926553672	1.26334704953831	-0.0877007912481316
d3_Col_10_Row_6	3	0.475247524752475	-0.681727570632176	-0.0306516923299787
d3_Col_10_Row_8	3	0.422121896162528	-0.189342694891712	-0.175383106483593
d3_Col_10_Row_9	3	0.621212121212121	0.309545918193988	-0.34384335775554
d3_Col_10_Row_12	3	0.4375	-0.0342562628141776	-0.60394714270184
d3_Col_10_Row_14	3	0.444444444444444	-0.835783906529359	0.173100047030967
d3_Col_10_Row_15	3	0.468797564687976	-0.00348740517422432	0.957875835999153
d3_Col_10_Row_17	3	0.423976608187135	-0.0376224569252207	-0.00811632937710814
d3_Col_10_Row_18	3	0.522292993630573	0.0559353999959345	-0.295641887191982
d3_Col_10_Row_20	3	0.602836879432624	0.466602120410923	-0.270544546409431
d3_Col_10_Row_21	3	0.654450261780105	0.668140700573881	0.411319262280969
d3_Col_10_Row_23	3	0.407534246575342	-0.785875872674067	-0.127994189241496
d3_Col_10_Row_25	3	0.544698544698545	0.0774637456331864	0.383086395484272
d3_Col_10_Row_26	3	0.780320366132723	1.78392552821919	0.236630698752024
d3_Col_10_Row_28	3	0.531135531135531	0.158619467642276	-0.192811868831785
d3_Col_10_Row_29	3	0.421052631578947	-1.03763925532971	0.216570628254061
d3_Col_10_Row_30	3	0.751515151515151	1.02051355687254	-0.422912117686196
d3_Col_10_Row_31	3	0.732758620689655	0.877384226996525	-0.364136411244813
d3_Col_10_Row_32	3	0.537914691943128	0.0126075337454469	-0.346947205017293
d3_Col_10_Row_33	3	0.549222797927461	0.287311587491477	0.216724024693586
d3_Col_10_Row_34	3	0.502	0.402501439470859	-0.264854477343851
d3_Col_10_Row_37	3	0.443548387096774	-0.171344510980485	-0.408816955201623
d3_Col_10_Row_38	3	0.580882352941177	0.41820642291677	-0.121321163304388
d3_Col_10_Row_39	3	0.281818181818182	-1.61093309436461	-0.279339334656024
d4_Col_01_Row_1	4	0.434782608695652	-0.319728851632363	-0.0837934688727607
d4_Col_01_Row_2	4	0.433249370277078	-0.0337869260065059	0.536178435719366
d4_Col_01_Row_3	4	0.410036719706242	-0.988552727200796	0.0101681961343175
d4_Col_01_Row_5	4	0.506802721088435	-0.079222481031983	-0.32956618161587
d4_Col_01_Row_7	4	0.29559748427673	-1.44680907118712	0.355682880127699
d4_Col_01_Row_8	4	0.537931034482759	-0.231347933355049	0.253160781221799
d4_Col_01_Row_9	4	0.503961965134707	-0.07590159660595	0.348954418967043
d4_Col_01_Row_10	4	0.178082191780822	-1.03473000760813	-0.146507092050546
d4_Col_01_Row_11	4	0.227611940298507	-1.40271843253197	0.464450723778028
d4_Col_01_Row_12	4	0.462085308056872	-0.166754687108474	-0.403523893153998
d4_Col_01_Row_13	4	0.499576629974598	0.087666382862124	0.786321827394848
d4_Col_01_Row_14	4	0.599348534201954	-0.121469956188711	0.0605530312347273
d4_Col_01_Row_15	4	0.23780487804878	-1.32773826216991	0.145982904871639
d4_Col_01_Row_16	4	0.899280575539568	2.24434863595562	0.168993162952447
d4_Col_01_Row_17	4	0.787096774193548	1.58419779668318	-0.201503359497247
d4_Col_01_Row_18	4	0.284210526315789	-0.761017299196356	0.270518596454227
d4_Col_01_Row_24	4	0.476997578692494	-0.269840262646558	0.262895079433125
d4_Col_01_Row_25	4	0.399497487437186	-0.738263308826736	0.604633004801359
d4_Col_01_Row_26	4	0.266839378238342	-1.09971228358646	-0.385566075203605
d4_Col_01_Row_27	4	0.462633451957295	-0.741986903099316	0.238613135763
d4_Col_01_Row_28	4	0.435387673956262	-1.24018583627354	-0.0490385732156698
d4_Col_01_Row_29	4	0.276029055690073	-1.83272713175627	-0.12930508658908
d4_Col_01_Row_31	4	0.831010452961672	1.9669610238364	0.514806552726913
d4_Col_01_Row_32	4	0.663793103448276	0.28258808417124	0.149458308425438
d4_Col_01_Row_33	4	0.503649635036496	-0.3839315899841	-0.301335017241107
d4_Col_01_Row_34	4	0.819256756756757	2.58458448537788	0.0114447511082042
d4_Col_01_Row_35	4	0.555555555555556	-0.166953666788011	0.0884985994899218
d4_Col_01_Row_36	4	0.316005471956224	-1.32184813419463	-0.286204064066315
d4_Col_01_Row_37	4	0.451901565995526	0.15580287864178	1.09744130743259
d4_Col_01_Row_38	4	0.861435726210351	2.62636992716508	0.354160055408661
d4_Col_01_Row_40	4	0.917888563049853	1.94960014242863	-0.0247130793026737
d4_Col_02_Row_1	4	0.657731958762887	0.174708466439208	-0.524288429982907
d4_Col_02_Row_2	4	0.477178423236515	-0.350614533703636	-0.260212386922344
d4_Col_02_Row_3	4	0.269565217391304	-0.410380958292205	-0.152658492609578
d4_Col_02_Row_4	4	0.823529411764706	1.85821460093058	0.0752546968250302
d4_Col_02_Row_6	4	0.180084745762712	-2.12830506492421	0.000683865082018961
d4_Col_02_Row_8	4	0.37984496124031	-0.34953685147791	-0.112326292212168
d4_Col_02_Row_10	4	0.738636363636364	1.14835583840607	-0.0972222808089759
d4_Col_02_Row_11	4	0.221411192214112	-1.37598672304488	0.31261064975409
d4_Col_02_Row_12	4	0.492481203007519	-0.113028506323506	-0.444942878522444
d4_Col_02_Row_13	4	0.408163265306122	-0.756643567911213	0.0582644558862009
d4_Col_02_Row_16	4	0.307692307692308	-0.737975735138355	0.00265386348769305
d4_Col_02_Row_17	4	0.451048951048951	-0.64314787003039	0.0711642970417933
d4_Col_02_Row_21	4	0.75	0.75685311786494	0.010407587800263
d4_Col_02_Row_22	4	0.382022471910112	-0.712862234146814	-0.5759017562306
d4_Col_02_Row_23	4	0.34006734006734	-1.07598843711829	0.163780512589025
d4_Col_02_Row_24	4	0.410714285714286	-0.262364314820144	-0.0939664821967734
d4_Col_02_Row_28	4	0.815420560747664	1.65722586092591	0.415603423836123
d4_Col_02_Row_30	4	0.60989010989011	0.748848057433598	-0.0179787673716863
d4_Col_02_Row_31	4	0.52124183006536	-0.373376177863612	0.545935550207471
d4_Col_02_Row_32	4	0.574242424242424	-0.0154471543607669	0.600665841447737
d4_Col_02_Row_33	4	0.229096989966555	-1.8454537601486	0.124770043313397
d4_Col_02_Row_34	4	0.256809338521401	-0.896261915434164	-0.0640884798783186
d4_Col_02_Row_36	4	0.385269121813031	-0.805829898584663	0.0326541080767846
d4_Col_02_Row_37	4	0.783691959229898	1.20525098439257	0.457631054936184
d4_Col_02_Row_39	4	0.137295081967213	-1.98004238240839	-0.157000419491591
d4_Col_03_Row_1	4	0.496042216358839	-0.270355617653148	-0.538400218589171
d4_Col_03_Row_2	4	0.173611111111111	-1.33286495931473	0.0740260752137775
d4_Col_03_Row_4	4	0.544776119402985	0.375160826984446	0.121060275894056
d4_Col_03_Row_5	4	0.427312775330396	-0.602960950536415	-0.905508260444713
d4_Col_03_Row_6	4	0.0896551724137931	-2.33976766677162	0.290620935834877
d4_Col_03_Row_9	4	0.529837251356239	0.598850715916784	0.200667635001871
d4_Col_03_Row_11	4	0.500638569604087	0.132927964566935	-0.0576050715766866
d4_Col_03_Row_12	4	0.231372549019608	-1.52327384000148	-0.136883106036917
d4_Col_03_Row_14	4	0.275626423690205	-1.10286850811604	0.388587370462652
d4_Col_03_Row_16	4	0.767399267399267	1.83756419176184	-0.103636147102155
d4_Col_03_Row_17	4	0.489740082079343	0.0323227616864422	0.266831477666115
d4_Col_03_Row_20	4	0.502463054187192	-0.16609532703108	0.304128103777491
d4_Col_03_Row_21	4	0.458904109589041	-0.0126446243567194	-0.0605180555270929
d4_Col_03_Row_22	4	0.295145631067961	-1.41114265028792	0.193952913091241
d4_Col_03_Row_23	4	0.520421607378129	0.545841141470257	-0.599133447184235
d4_Col_03_Row_25	4	0.858310626702997	2.12525059760295	0.0638876541787458
d4_Col_03_Row_26	4	0.399103139013453	-0.501355207428919	0.593492483855304
d4_Col_03_Row_27	4	0.23568281938326	-1.50897148144161	-0.0168057013807093
d4_Col_03_Row_28	4	0.917021276595745	1.918423446848	-0.0381057689218834
d4_Col_03_Row_29	4	0.441215323645971	-0.424738524109278	0.155022013634322
d4_Col_03_Row_30	4	0.927392739273927	1.82239568438534	-0.301924956547334
d4_Col_03_Row_31	4	0.463242698892246	0.143133542564909	0.0473897170619226
d4_Col_03_Row_32	4	0.483306836248013	0.1268059998227	0.0791976075629555
d4_Col_03_Row_35	4	0.110215053763441	-2.17451250751715	-0.0579181525925251
d4_Col_03_Row_36	4	0.498820754716981	0.216818962326309	0.238084056397338
d4_Col_03_Row_37	4	0.437017994858612	-0.324723553915452	-0.483045235196679
d4_Col_03_Row_40	4	0.191919191919192	-2.02673984749915	-0.0157875050468873
d4_Col_04_Row_2	4	0.469050894085282	0.0458256379932165	0.118868047309955
d4_Col_04_Row_3	4	0.943181818181818	2.11565605608748	-0.0926540733454282
d4_Col_04_Row_4	4	0.166306695464363	-2.03932123431601	-0.8195831282451
d4_Col_04_Row_5	4	0.866279069767442	1.95398264509476	-0.0613026980541395
d4_Col_04_Row_6	4	0.803921568627451	2.50189899498258	-0.196402158558431
d4_Col_04_Row_9	4	0.442913385826772	-0.139206598448504	-0.671854729705012
d4_Col_04_Row_10	4	0.439698492462312	-0.414593414175897	0.376342018174936
d4_Col_04_Row_13	4	0.672672672672673	0.657879952831818	-0.30484887641851
d4_Col_04_Row_14	4	0.796915167095116	2.0352671515396	-0.130823753331177
d4_Col_04_Row_15	4	0.720626631853786	1.51826990321435	0.0110309598927404
d4_Col_04_Row_16	4	0.539021852237253	0.284734217429672	0.415579474547458
d4_Col_04_Row_17	4	0.167130919220056	-1.8547357600848	-0.677386968374912
d4_Col_04_Row_20	4	0.502183406113537	-0.00296392418728389	-0.322232013542103
d4_Col_04_Row_21	4	0.854497354497355	1.85816610034837	-1.13413563516821
d4_Col_04_Row_24	4	0.816062176165803	2.22312434130068	-0.142487552018628
d4_Col_04_Row_25	4	0.20303605313093	-1.65947734656008	-0.398550135836428
d4_Col_04_Row_27	4	0.591748099891422	0.6104118203474	-0.468571294565638
d4_Col_04_Row_29	4	0.453222453222453	-0.728619507492206	0.244984387460076
d4_Col_04_Row_30	4	0.263473053892216	-1.62248112440991	0.167918674808344
d4_Col_04_Row_32	4	0.883268482490272	1.96788002715111	-0.339943149863802
d4_Col_04_Row_34	4	0.5712	0.27854060155927	0.213203612056603
d4_Col_04_Row_35	4	0.476060191518468	-0.221832926446207	0.151282674858642
d4_Col_04_Row_36	4	0.555555555555556	0.386542542511201	-0.712574496829154
d4_Col_04_Row_38	4	0.776572668112798	1.77464505568265	0.31574381156926
d4_Col_04_Row_40	4	0.415292353823088	-0.47668924839607	-0.476275249276883
d4_Col_05_Row_1	4	0.712895377128954	1.32592664062572	-0.490647847200849
d4_Col_05_Row_2	4	0.549881235154394	0.118306419832519	-0.513468688970681
d4_Col_05_Row_3	4	0.166149068322981	-2.45871426001091	-0.32467942769647
d4_Col_05_Row_5	4	0.387931034482759	-1.35818416681904	-0.372911316035027
d4_Col_05_Row_6	4	0.362385321100917	-1.34822031753929	-0.214314047161394
d4_Col_05_Row_8	4	0.292105263157895	-1.6802127230049	0.00541647855681912
d4_Col_05_Row_9	4	0.206650831353919	-2.11726813639485	-0.489866955165959
d4_Col_05_Row_10	4	0.490358126721763	-0.118761915932066	0.237813106045048
d4_Col_05_Row_11	4	0.245746691871456	-1.83816342764036	-0.0821193062367552
d4_Col_05_Row_12	4	0.274725274725275	-1.82342053995821	-0.101141240224843
d4_Col_05_Row_13	4	0.747572815533981	1.77347542693633	-0.181517964878095
d4_Col_05_Row_16	4	0.773381294964029	0.928625961457102	-0.378880318883212
d4_Col_05_Row_18	4	0.796610169491525	1.00479413552027	-0.161569552844824
d4_Col_05_Row_21	4	0.458149779735683	0.2151124814401	0.691773814754497
d4_Col_05_Row_22	4	0.412738853503185	-1.77639927087067	-0.4729589837871
d4_Col_05_Row_23	4	0.628731343283582	0.651456415097597	-0.0863757234625792
d4_Col_05_Row_25	4	0.391696750902527	-0.590945359392313	-0.733893697537274
d4_Col_05_Row_26	4	0.697054698457223	0.945865075674167	-0.902307224296747
d4_Col_05_Row_28	4	0.368352788586252	-0.833053971233303	0.41792048035191
d4_Col_05_Row_29	4	0.434042553191489	-1.25334546747542	0.547852899299185
d4_Col_05_Row_30	4	0.63768115942029	1.0874562909046	0.00383529986316755
d4_Col_05_Row_31	4	0.275800711743772	-2.08649186380891	-0.630408952568261
d4_Col_05_Row_32	4	0.35609756097561	-1.62084674748989	-0.151166929666834
d4_Col_05_Row_33	4	0.763578274760383	1.55981810022526	-0.0521649078250024
d4_Col_05_Row_34	4	0.317535545023697	-2.08353779756487	0.626210078454264
d4_Col_05_Row_35	4	0.468451242829828	0.154760963738433	-0.034965451779979
d4_Col_05_Row_36	4	0.884408602150538	1.74598917920825	-0.0806833720039916
d4_Col_05_Row_38	4	0.901298701298701	2.27267781638242	-0.0254096978907613
d4_Col_06_Row_1	4	0.498322147651007	-0.185838537709551	0.289109513536225
d4_Col_06_Row_2	4	0.613425925925926	0.224843660706476	0.379912118808296
d4_Col_06_Row_4	4	0.492431886982846	-0.579289423403345	-0.346704864221703
d4_Col_06_Row_5	4	0.639925373134328	0.388453281206034	0.0808097770652112
d4_Col_06_Row_6	4	0.300480769230769	-1.40461041733493	0.101586684408905
d4_Col_06_Row_7	4	0.14070351758794	-2.2711992195995	0.527542549980843
d4_Col_06_Row_8	4	0.885856079404467	1.69489293695148	-0.0530985433429108
d4_Col_06_Row_11	4	0.812987012987013	1.49585685535688	0.052758541996555
d4_Col_06_Row_12	4	0.804020100502513	1.38933337542426	-0.129252203714489
d4_Col_06_Row_13	4	0.302469135802469	-0.881979262927739	-0.148352004090274
d4_Col_06_Row_14	4	0.758992805755396	1.43918738677187	-0.228986499198403
d4_Col_06_Row_15	4	0.477272727272727	-0.468061023194855	0.212442567818403
d4_Col_06_Row_16	4	0.760469011725293	2.30928801182171	-0.200249045250283
d4_Col_06_Row_17	4	0.855670103092783	1.95431114245338	-0.165290054103267
d4_Col_06_Row_19	4	0.50354609929078	-0.490331134040645	-0.174432629003727
d4_Col_06_Row_21	4	0.228228228228228	-0.974463440095948	-0.133521062530849
d4_Col_06_Row_22	4	0.708290685772774	1.54266501572736	-0.185294411475743
d4_Col_06_Row_24	4	0.312320916905444	-1.4874191326187	0.133309905019711
d4_Col_06_Row_25	4	0.837037037037037	2.32211630219024	0.0577232312518401
d4_Col_06_Row_26	4	0.459396751740139	0.488823927365787	-0.314543030874656
d4_Col_06_Row_29	4	0.81431334622824	1.4131441140845	-0.0280383143482935
d4_Col_06_Row_32	4	0.451704545454545	-0.382858494181964	-0.402425130918655
d4_Col_06_Row_34	4	0.844907407407407	2.54875343044958	0.184197864491369
d4_Col_06_Row_35	4	0.0979020979020979	-1.80579753999648	0.28869728511724
d4_Col_06_Row_37	4	0.883008356545961	1.80498830530813	-0.17856412228013
d4_Col_06_Row_38	4	0.170454545454545	-1.71227537670535	0.198175493690014
d4_Col_07_Row_1	4	0.228043143297381	-1.8662444765304	-0.851315841065607
d4_Col_07_Row_2	4	0.501971090670171	-0.392477256601838	-0.345606319633112
d4_Col_07_Row_4	4	0.418760469011725	-0.759938493223708	0.214794259970277
d4_Col_07_Row_6	4	0.333670374115268	-1.37845163252288	0.4191350126362
d4_Col_07_Row_7	4	0.72176759410802	1.03069221398423	-0.656964341147649
d4_Col_07_Row_8	4	0.657894736842105	1.25735298844123	0.0845101613796117
d4_Col_07_Row_10	4	0.450784593437946	-0.2598231109383	0.0276815762206135
d4_Col_07_Row_11	4	0.358241758241758	-0.493299968727797	0.161469027819442
d4_Col_07_Row_13	4	0.771855010660981	1.83685705919379	-0.0588534524007949
d4_Col_07_Row_14	4	0.825966850828729	1.69707073491867	-0.637807025832942
d4_Col_07_Row_15	4	0.601226993865031	0.871173747661765	0.217634062638883
d4_Col_07_Row_16	4	0.43134328358209	-0.300547486726181	-0.243345562531051
d4_Col_07_Row_17	4	0.133603238866397	-1.03800630915528	0.468306950138327
d4_Col_07_Row_18	4	0.498224852071006	-0.0478363379157574	0.18586540908392
d4_Col_07_Row_21	4	0.242481203007519	-1.23555017230327	-0.103649977583594
d4_Col_07_Row_23	4	0.313320825515947	-2.19303151243942	-0.107147120216053
d4_Col_07_Row_24	4	0.528888888888889	0.212798681623587	0.455194763949023
d4_Col_07_Row_26	4	0.515	0.0842104891265658	0.355191757475992
d4_Col_07_Row_27	4	0.405867970660147	-0.25928720171702	-0.182873903282293
d4_Col_07_Row_28	4	0.550857142857143	0.277330756670248	-0.884696754092299
d4_Col_07_Row_29	4	0.900584795321637	1.83047034315009	-0.174346727860873
d4_Col_07_Row_31	4	0.42	-0.299119161760426	0.0513048347122308
d4_Col_07_Row_32	4	0.426778242677824	0.0751814415270119	0.339988297685997
d4_Col_07_Row_34	4	0.372881355932203	-1.89869887150029	-0.933385881094423
d4_Col_07_Row_35	4	0.123239436619718	-2.30757290670042	0.0300430445742433
d4_Col_07_Row_36	4	0.335504885993485	-0.568564364445542	0.262754284537733
d4_Col_07_Row_38	4	0.30028328611898	-0.720427675257	-0.488101088179523
d4_Col_07_Row_40	4	0.463815789473684	-0.174155335543755	0.040413186672111
d4_Col_08_Row_1	4	0.500734214390602	-0.0157207831091559	-0.385180958749132
d4_Col_08_Row_3	4	0.359565807327001	-1.36912398412436	-0.36175389946352
d4_Col_08_Row_8	4	0.499341238471673	-0.108892044297227	0.205921442521592
d4_Col_08_Row_11	4	0.561822125813449	0.780716271016704	1.18899741754566
d4_Col_08_Row_13	4	0.726851851851852	1.18399528260765	0.0586134501031917
d4_Col_08_Row_14	4	0.835694050991501	1.59582277039371	0.0931705676668837
d4_Col_08_Row_15	4	0.524644030668127	-0.213049071898589	-0.207195145472774
d4_Col_08_Row_16	4	0.82952182952183	1.13819576927038	0.325134922097564
d4_Col_08_Row_17	4	0.529989094874591	-0.598104171121422	1.32238290086303
d4_Col_08_Row_18	4	0.680124223602484	0.363340108735203	0.0948042612435236
d4_Col_08_Row_20	4	0.17319587628866	-1.65996702840671	-0.44969371723613
d4_Col_08_Row_21	4	0.76969696969697	1.57355028910131	-0.436244682057612
d4_Col_08_Row_22	4	0.496868475991649	-0.158533683613825	0.295950001391677
d4_Col_08_Row_23	4	0.537785588752197	-0.015346701098918	-0.151989199372939
d4_Col_08_Row_24	4	0.229323308270677	-2.42836382555372	0.088218619699964
d4_Col_08_Row_25	4	0.264192139737991	-2.15877346270537	0.0116182336038708
d4_Col_08_Row_29	4	0.331234256926952	-0.951302128055395	-0.338049697852688
d4_Col_08_Row_31	4	0.300829875518672	-0.871471771222741	-0.0376492480165504
d4_Col_08_Row_33	4	0.481889763779528	-0.426866222288895	-0.187212534285805
d4_Col_08_Row_34	4	0.938172043010753	1.97834139788166	-0.174042386728128
d4_Col_08_Row_37	4	0.483965014577259	-0.129467793962338	-0.010508007686995
d4_Col_08_Row_38	4	0.776595744680851	1.81242434112156	-0.146394214307903
d4_Col_08_Row_39	4	0.884892086330935	0.881750517026977	-0.0756884693286357
d4_Col_09_Row_2	4	0.28960396039604	-0.667115289890425	-0.283217413514424
d4_Col_09_Row_3	4	0.88030888030888	1.1140965101854	0.224306497567632
d4_Col_09_Row_4	4	0.494505494505495	-0.0263830792358781	-0.198408554436465
d4_Col_09_Row_6	4	0.518581081081081	-0.187327005950596	-0.15465155518442
d4_Col_09_Row_8	4	0.495098039215686	-0.37875600509765	0.165489028867971
d4_Col_09_Row_9	4	0.0942028985507246	-1.61739188531139	-0.142601887018353
d4_Col_09_Row_11	4	0.864820846905538	2.38511811282633	0.741486510695747
d4_Col_09_Row_12	4	0.527511961722488	-0.153069062859604	-0.85679064693513
d4_Col_09_Row_13	4	0.291113381001021	-2.46767841273425	-0.00600428276439508
d4_Col_09_Row_14	4	0.359937402190923	-1.48124183370592	0.329615030911093
d4_Col_09_Row_15	4	0.834467120181406	1.54058238316456	-0.357114461614988
d4_Col_09_Row_16	4	0.881294964028777	1.57482973268154	0.161672636841914
d4_Col_09_Row_17	4	0.584375	0.353018350770934	0.358455549602226
d4_Col_09_Row_18	4	0.466367713004484	-0.568962773423102	0.176560155571689
d4_Col_09_Row_19	4	0.562879444926279	0.422934837128129	-0.21640611739484
d4_Col_09_Row_21	4	0.700468018720749	1.35903071319155	0.24062952629761
d4_Col_09_Row_23	4	0.433110367892977	-0.830813820484864	-0.400767029046515
d4_Col_09_Row_25	4	0.44973544973545	-0.0725922333939856	0.28458882656196
d4_Col_09_Row_26	4	0.246887966804979	-2.02183669159516	-0.251317205006433
d4_Col_09_Row_29	4	0.872950819672131	1.15282400360989	0.428385114873022
d4_Col_09_Row_30	4	0.18503937007874	-2.21962033786157	0.233101048810045
d4_Col_09_Row_33	4	0.48	0.083592671745767	0.381660832092667
d4_Col_09_Row_34	4	0.402061855670103	-1.75960657242182	-0.276529646815243
d4_Col_09_Row_35	4	0.551724137931034	-0.262829550206397	-0.272845041310243
d4_Col_09_Row_36	4	0.311663479923518	-1.20129197082105	-0.540275301931928
d4_Col_09_Row_37	4	0.253164556962025	-1.44032891405388	-0.160045241896473
d4_Col_09_Row_38	4	0.177033492822967	-2.1133094603717	-0.395394367675677
d4_Col_09_Row_40	4	0.302277432712215	-1.25122479771283	0.118137712752437
d4_Col_10_Row_3	4	0.925553319919517	2.32460669303391	-0.177375104670651
d4_Col_10_Row_4	4	0.942196531791908	1.08290120465467	0.223058935391593
d4_Col_10_Row_5	4	0.351421188630491	-0.790659122360491	0.328173828009661
d4_Col_10_Row_6	4	0.512432432432432	-0.294274708670659	0.437770809952639
d4_Col_10_Row_7	4	0.494423791821561	0.254997205280954	0.179429641196913
d4_Col_10_Row_9	4	0.75531914893617	0.601279156833142	-0.239753337931275
d4_Col_10_Row_11	4	0.271317829457364	-0.623440344893601	-0.0441839290228683
d4_Col_10_Row_12	4	0.857456140350877	2.17797593159816	0.147251411738096
d4_Col_10_Row_13	4	0.675282714054927	1.35380704644776	-0.00133558677238328
d4_Col_10_Row_15	4	0.50709939148073	-0.601446636561709	-0.240274926205092
d4_Col_10_Row_16	4	0.355086372360845	-1.07340175788697	0.11746190279228
d4_Col_10_Row_17	4	0.461457233368532	-0.0174097975722962	-0.322088202414268
d4_Col_10_Row_18	4	0.267029972752044	-1.44841232300323	0.191172706930347
d4_Col_10_Row_19	4	0.533333333333333	0.220488412932688	0.272848178067081
d4_Col_10_Row_20	4	0.209345794392523	-1.3097342088967	-0.0294035268715483
d4_Col_10_Row_21	4	0.316865417376491	-0.87426282229479	-0.348162269186139
d4_Col_10_Row_22	4	0.23679727427598	-1.60007144085421	-0.00980926120469997
d4_Col_10_Row_23	4	0.568527918781726	-0.377227187876337	0.279169401288885
d4_Col_10_Row_24	4	0.550274223034735	0.141778610201029	0.330525766643809
d4_Col_10_Row_25	4	0.428125	-0.339469663922284	0.134707690336334
d4_Col_10_Row_26	4	0.342857142857143	-1.22397307857369	0.156570074637507
d4_Col_10_Row_28	4	0.601941747572815	0.642437311618975	-0.26483291731559
d4_Col_10_Row_29	4	0.507109004739337	0.515499645306898	-0.65897928260829
d4_Col_10_Row_31	4	0.621495327102804	0.454980907060676	-0.29097392478016
d4_Col_10_Row_32	4	0.553719008264463	0.533299192422355	0.914597851082153
d4_Col_10_Row_34	4	0.400966183574879	-1.13104462956427	-0.292407234877244
d4_Col_10_Row_35	4	0.832310838445808	2.16477531124314	0.0228747491217973
d4_Col_10_Row_36	4	0.594827586206897	0.453380379036624	0.405739822352577
d4_Col_10_Row_37	4	0.259574468085106	-1.44093250683643	0.132403824272998
d4_Col_10_Row_38	4	0.80244399185336	2.19698665116602	0.249219144138741
d4_Col_10_Row_39	4	0.800531914893617	1.45305710492339	-0.328794946924646
