# Supplementary material for: Integrated analysis of Xist upregulation and X-chromosome inactivation with single-cell and single-allele resolution
Source: Nat Commun. 2021 Jun 15;12:3638. doi: 10.1038/s41467-021-23643-6 (PMC8206119; doi:10.1038/s41467-021-23643-6)
Supplement: Supplementary file 9 — Source Data [file 41467_2021_23643_MOESM9_ESM.zip › SourceData/Figure_S7c.txt]

Cell ID	Sequencing Day	Gene Symbol	Gene Expression [log10(CPM + 1)]
d1_Col_01_Row_1	1	Renbp	1.36318657847202
d1_Col_01_Row_2	1	Renbp	1.72466131440001
d1_Col_01_Row_3	1	Renbp	1.97086209745941
d1_Col_01_Row_4	1	Renbp	2.12166714345825
d1_Col_01_Row_5	1	Renbp	2.02858598661485
d1_Col_01_Row_6	1	Renbp	1.95771968841332
d1_Col_01_Row_7	1	Renbp	2.17480983185571
d1_Col_01_Row_8	1	Renbp	2.34450016047931
d1_Col_01_Row_10	1	Renbp	2.5733860301019
d1_Col_01_Row_11	1	Renbp	2.44283080595984
d1_Col_01_Row_12	1	Renbp	2.10808219174611
d1_Col_01_Row_14	1	Renbp	0
d1_Col_01_Row_15	1	Renbp	2.37033187863742
d1_Col_01_Row_16	1	Renbp	0.784238494231358
d1_Col_01_Row_18	1	Renbp	1.70024408333923
d1_Col_01_Row_19	1	Renbp	2.5912582421552
d1_Col_01_Row_20	1	Renbp	2.25309173703224
d1_Col_01_Row_22	1	Renbp	1.68346349167441
d1_Col_01_Row_23	1	Renbp	2.25211307936117
d1_Col_01_Row_24	1	Renbp	2.6188955894019
d1_Col_01_Row_25	1	Renbp	2.38771622656288
d1_Col_01_Row_27	1	Renbp	0
d1_Col_01_Row_28	1	Renbp	1.99833594155325
d1_Col_01_Row_30	1	Renbp	2.00918609381659
d1_Col_01_Row_31	1	Renbp	2.19437177607543
d1_Col_01_Row_32	1	Renbp	0.936757868735609
d1_Col_01_Row_34	1	Renbp	0.84468806228534
d1_Col_01_Row_35	1	Renbp	2.22311666124147
d1_Col_01_Row_37	1	Renbp	2.25757968760555
d1_Col_01_Row_38	1	Renbp	0.670567083433802
d1_Col_01_Row_39	1	Renbp	1.00116980600847
d1_Col_01_Row_40	1	Renbp	2.01709718562204
d1_Col_02_Row_1	1	Renbp	2.53783514548394
d1_Col_02_Row_2	1	Renbp	2.28839463030688
d1_Col_02_Row_3	1	Renbp	1.77827302381399
d1_Col_02_Row_4	1	Renbp	1.44742430453808
d1_Col_02_Row_5	1	Renbp	2.12772406432833
d1_Col_02_Row_6	1	Renbp	2.53567942355894
d1_Col_02_Row_7	1	Renbp	1.82171311610813
d1_Col_02_Row_8	1	Renbp	2.03656895920691
d1_Col_02_Row_11	1	Renbp	2.43370933632721
d1_Col_02_Row_12	1	Renbp	1.30158012631233
d1_Col_02_Row_14	1	Renbp	1.90590854878098
d1_Col_02_Row_15	1	Renbp	2.6673080642404
d1_Col_02_Row_17	1	Renbp	2.17870157755881
d1_Col_02_Row_19	1	Renbp	1.45178798796454
d1_Col_02_Row_20	1	Renbp	1.9736073566095
d1_Col_02_Row_21	1	Renbp	2.38462041674271
d1_Col_02_Row_22	1	Renbp	0.997976690346711
d1_Col_02_Row_23	1	Renbp	1.63607555418261
d1_Col_02_Row_24	1	Renbp	2.14733273096828
d1_Col_02_Row_25	1	Renbp	2.74347356473019
d1_Col_02_Row_27	1	Renbp	1.92966092422204
d1_Col_02_Row_28	1	Renbp	1.86323118566936
d1_Col_02_Row_29	1	Renbp	2.18098496168738
d1_Col_02_Row_31	1	Renbp	1.87583320764351
d1_Col_02_Row_33	1	Renbp	1.50488012396128
d1_Col_02_Row_34	1	Renbp	1.85432244152356
d1_Col_02_Row_35	1	Renbp	2.34113773341921
d1_Col_02_Row_37	1	Renbp	0.883801701235713
d1_Col_02_Row_38	1	Renbp	1.68084641874879
d1_Col_02_Row_39	1	Renbp	2.3444852949349
d1_Col_03_Row_1	1	Renbp	1.05017847409481
d1_Col_03_Row_2	1	Renbp	1.90997993401059
d1_Col_03_Row_3	1	Renbp	1.46960262378164
d1_Col_03_Row_4	1	Renbp	1.57034996801825
d1_Col_03_Row_5	1	Renbp	1.97575325794409
d1_Col_03_Row_6	1	Renbp	1.99599723148635
d1_Col_03_Row_7	1	Renbp	0
d1_Col_03_Row_8	1	Renbp	1.99944458325098
d1_Col_03_Row_10	1	Renbp	2.52463815983765
d1_Col_03_Row_11	1	Renbp	3.09693188847254
d1_Col_03_Row_12	1	Renbp	1.75514461251325
d1_Col_03_Row_13	1	Renbp	0
d1_Col_03_Row_14	1	Renbp	0
d1_Col_03_Row_15	1	Renbp	1.86736726640809
d1_Col_03_Row_16	1	Renbp	1.18313917468494
d1_Col_03_Row_17	1	Renbp	1.90073574461485
d1_Col_03_Row_18	1	Renbp	2.51593932746967
d1_Col_03_Row_19	1	Renbp	2.35650355279751
d1_Col_03_Row_20	1	Renbp	1.90717836682604
d1_Col_03_Row_21	1	Renbp	1.07156760469381
d1_Col_03_Row_22	1	Renbp	1.36861557004793
d1_Col_03_Row_23	1	Renbp	2.39848053010863
d1_Col_03_Row_24	1	Renbp	1.91927180953269
d1_Col_03_Row_25	1	Renbp	2.54769920697464
d1_Col_03_Row_27	1	Renbp	1.85384284514529
d1_Col_03_Row_28	1	Renbp	2.15579496549462
d1_Col_03_Row_29	1	Renbp	2.1099582401034
d1_Col_03_Row_31	1	Renbp	1.78982511868657
d1_Col_03_Row_33	1	Renbp	1.07220248256297
d1_Col_03_Row_34	1	Renbp	2.04899349815841
d1_Col_03_Row_35	1	Renbp	2.05494423117042
d1_Col_03_Row_37	1	Renbp	2.04990669172499
d1_Col_03_Row_39	1	Renbp	2.17675895542038
d1_Col_03_Row_40	1	Renbp	2.5347010470848
d1_Col_04_Row_1	1	Renbp	1.33446469055504
d1_Col_04_Row_2	1	Renbp	1.71694218028619
d1_Col_04_Row_3	1	Renbp	2.17970971422803
d1_Col_04_Row_4	1	Renbp	1.61019137178182
d1_Col_04_Row_5	1	Renbp	1.67031275554256
d1_Col_04_Row_6	1	Renbp	2.01034842174195
d1_Col_04_Row_7	1	Renbp	2.4092259994234
d1_Col_04_Row_8	1	Renbp	1.3454578542397
d1_Col_04_Row_11	1	Renbp	2.17695993270433
d1_Col_04_Row_12	1	Renbp	2.45563241756024
d1_Col_04_Row_13	1	Renbp	2.34735393090011
d1_Col_04_Row_14	1	Renbp	1.73053434127809
d1_Col_04_Row_15	1	Renbp	2.25246139426882
d1_Col_04_Row_17	1	Renbp	2.67464127481693
d1_Col_04_Row_18	1	Renbp	1.2079454488582
d1_Col_04_Row_19	1	Renbp	2.07451030879204
d1_Col_04_Row_20	1	Renbp	1.64419843018872
d1_Col_04_Row_21	1	Renbp	1.66815291369027
d1_Col_04_Row_22	1	Renbp	1.41013797807686
d1_Col_04_Row_23	1	Renbp	2.1072005211123
d1_Col_04_Row_24	1	Renbp	2.07450239804064
d1_Col_04_Row_27	1	Renbp	0
d1_Col_04_Row_28	1	Renbp	2.1175344489711
d1_Col_04_Row_29	1	Renbp	2.47713687143315
d1_Col_04_Row_30	1	Renbp	1.05779320244722
d1_Col_04_Row_32	1	Renbp	2.59487537533636
d1_Col_04_Row_33	1	Renbp	2.07507241151718
d1_Col_04_Row_34	1	Renbp	1.90953702864985
d1_Col_04_Row_35	1	Renbp	2.06137914226863
d1_Col_04_Row_37	1	Renbp	0
d1_Col_04_Row_38	1	Renbp	2.41170571305061
d1_Col_04_Row_39	1	Renbp	2.07452876439974
d1_Col_04_Row_40	1	Renbp	2.24305277413765
d1_Col_05_Row_1	1	Renbp	2.30639745812298
d1_Col_05_Row_3	1	Renbp	1.75418854954502
d1_Col_05_Row_4	1	Renbp	2.10203570936583
d1_Col_05_Row_5	1	Renbp	0.974060351243435
d1_Col_05_Row_6	1	Renbp	0.929819898692996
d1_Col_05_Row_8	1	Renbp	2.06742946961952
d1_Col_05_Row_10	1	Renbp	2.08036059803645
d1_Col_05_Row_13	1	Renbp	2.22803206571735
d1_Col_05_Row_14	1	Renbp	1.7808356021882
d1_Col_05_Row_15	1	Renbp	1.65684298572836
d1_Col_05_Row_17	1	Renbp	0
d1_Col_05_Row_18	1	Renbp	1.72218295537911
d1_Col_05_Row_19	1	Renbp	1.88375281104183
d1_Col_05_Row_21	1	Renbp	1.78750298002556
d1_Col_05_Row_22	1	Renbp	2.00874529869583
d1_Col_05_Row_23	1	Renbp	2.13877212037721
d1_Col_05_Row_24	1	Renbp	1.73207138630384
d1_Col_05_Row_27	1	Renbp	1.75932460704417
d1_Col_05_Row_28	1	Renbp	0.965554715699173
d1_Col_05_Row_29	1	Renbp	1.84335825525097
d1_Col_05_Row_30	1	Renbp	1.36573429593617
d1_Col_05_Row_31	1	Renbp	1.56654141545169
d1_Col_05_Row_32	1	Renbp	1.68996625691041
d1_Col_05_Row_33	1	Renbp	1.60203304022873
d1_Col_05_Row_34	1	Renbp	1.97405049358643
d1_Col_05_Row_35	1	Renbp	0
d1_Col_05_Row_37	1	Renbp	2.21363445524773
d1_Col_05_Row_38	1	Renbp	1.86886491219739
d1_Col_05_Row_39	1	Renbp	2.09558322888995
d1_Col_05_Row_40	1	Renbp	2.26715914918036
d1_Col_06_Row_1	1	Renbp	2.41004554974539
d1_Col_06_Row_2	1	Renbp	2.53641096029762
d1_Col_06_Row_4	1	Renbp	2.14769091184013
d1_Col_06_Row_5	1	Renbp	1.70929855958562
d1_Col_06_Row_6	1	Renbp	1.03846940707967
d1_Col_06_Row_7	1	Renbp	1.69553162756726
d1_Col_06_Row_8	1	Renbp	1.99095471651455
d1_Col_06_Row_10	1	Renbp	2.37878706365419
d1_Col_06_Row_11	1	Renbp	2.66657544173698
d1_Col_06_Row_13	1	Renbp	2.53008333947074
d1_Col_06_Row_14	1	Renbp	2.08625665837294
d1_Col_06_Row_15	1	Renbp	1.44009379756276
d1_Col_06_Row_16	1	Renbp	1.09673976725837
d1_Col_06_Row_17	1	Renbp	2.5023084765699
d1_Col_06_Row_18	1	Renbp	1.69204505885936
d1_Col_06_Row_19	1	Renbp	1.05498027440032
d1_Col_06_Row_20	1	Renbp	2.33772745570414
d1_Col_06_Row_21	1	Renbp	2.41283447178861
d1_Col_06_Row_22	1	Renbp	1.84496871846285
d1_Col_06_Row_23	1	Renbp	2.27983050238566
d1_Col_06_Row_24	1	Renbp	2.00833549528906
d1_Col_06_Row_25	1	Renbp	1.38909726451956
d1_Col_06_Row_28	1	Renbp	2.90071680010875
d1_Col_06_Row_30	1	Renbp	1.83668481229824
d1_Col_06_Row_31	1	Renbp	1.44870443916842
d1_Col_06_Row_32	1	Renbp	2.42930503754586
d1_Col_06_Row_33	1	Renbp	2.12317751462858
d1_Col_06_Row_35	1	Renbp	2.63644745905818
d1_Col_06_Row_37	1	Renbp	1.5342534688813
d1_Col_06_Row_38	1	Renbp	2.18294004394942
d1_Col_06_Row_39	1	Renbp	2.02355340204753
d1_Col_06_Row_40	1	Renbp	2.41180048420415
d1_Col_07_Row_1	1	Renbp	2.02093498540996
d1_Col_07_Row_2	1	Renbp	0.913923318534747
d1_Col_07_Row_4	1	Renbp	2.13069106563427
d1_Col_07_Row_5	1	Renbp	1.29336940781175
d1_Col_07_Row_6	1	Renbp	1.90918982553893
d1_Col_07_Row_7	1	Renbp	1.54316384090844
d1_Col_07_Row_8	1	Renbp	2.08526466846529
d1_Col_07_Row_10	1	Renbp	1.99872667999985
d1_Col_07_Row_12	1	Renbp	2.2071356752097
d1_Col_07_Row_13	1	Renbp	1.18436774592879
d1_Col_07_Row_14	1	Renbp	2.03758000224711
d1_Col_07_Row_15	1	Renbp	1.02011161804127
d1_Col_07_Row_16	1	Renbp	2.60937501840715
d1_Col_07_Row_17	1	Renbp	1.63189553473297
d1_Col_07_Row_18	1	Renbp	1.82205546446927
d1_Col_07_Row_19	1	Renbp	2.49134454629864
d1_Col_07_Row_20	1	Renbp	2.119863104256
d1_Col_07_Row_21	1	Renbp	0
d1_Col_07_Row_22	1	Renbp	2.28978511941155
d1_Col_07_Row_23	1	Renbp	1.64099389941063
d1_Col_07_Row_24	1	Renbp	1.60582666382412
d1_Col_07_Row_25	1	Renbp	2.35994988411428
d1_Col_07_Row_27	1	Renbp	2.14784911564061
d1_Col_07_Row_28	1	Renbp	2.1909282079287
d1_Col_07_Row_29	1	Renbp	1.60075471290053
d1_Col_07_Row_30	1	Renbp	1.92877670578247
d1_Col_07_Row_31	1	Renbp	0
d1_Col_07_Row_32	1	Renbp	2.3835542540499
d1_Col_07_Row_33	1	Renbp	1.3023433849983
d1_Col_07_Row_35	1	Renbp	0
d1_Col_07_Row_37	1	Renbp	2.41948249073676
d1_Col_07_Row_38	1	Renbp	1.45162626441975
d1_Col_07_Row_39	1	Renbp	1.01233478881019
d1_Col_07_Row_40	1	Renbp	2.48458250791121
d1_Col_08_Row_1	1	Renbp	1.90118834646901
d1_Col_08_Row_2	1	Renbp	1.34070159827326
d1_Col_08_Row_4	1	Renbp	2.69660991634178
d1_Col_08_Row_5	1	Renbp	1.14097383067011
d1_Col_08_Row_6	1	Renbp	0
d1_Col_08_Row_7	1	Renbp	2.6241858542433
d1_Col_08_Row_8	1	Renbp	2.27918685939786
d1_Col_08_Row_9	1	Renbp	2.64205425772065
d1_Col_08_Row_11	1	Renbp	1.49804451401954
d1_Col_08_Row_12	1	Renbp	0
d1_Col_08_Row_13	1	Renbp	1.89013240082111
d1_Col_08_Row_15	1	Renbp	3.86097575170503
d1_Col_08_Row_17	1	Renbp	1.49752417857706
d1_Col_08_Row_18	1	Renbp	2.26552885637583
d1_Col_08_Row_19	1	Renbp	1.98157409645318
d1_Col_08_Row_20	1	Renbp	1.46773451032231
d1_Col_08_Row_21	1	Renbp	1.96360382141247
d1_Col_08_Row_22	1	Renbp	2.30598149751578
d1_Col_08_Row_23	1	Renbp	2.12187784708692
d1_Col_08_Row_24	1	Renbp	0
d1_Col_08_Row_25	1	Renbp	2.25051738573175
d1_Col_08_Row_27	1	Renbp	0.974085791502667
d1_Col_08_Row_28	1	Renbp	1.4811580153292
d1_Col_08_Row_29	1	Renbp	1.62572241761489
d1_Col_08_Row_31	1	Renbp	1.21111035726271
d1_Col_08_Row_32	1	Renbp	2.54274845908921
d1_Col_08_Row_33	1	Renbp	2.31493924668532
d1_Col_08_Row_34	1	Renbp	1.93204945054929
d1_Col_08_Row_35	1	Renbp	1.63643866184412
d1_Col_08_Row_37	1	Renbp	1.82139137148689
d1_Col_08_Row_38	1	Renbp	2.42655377412131
d1_Col_08_Row_39	1	Renbp	2.15980688037443
d1_Col_08_Row_40	1	Renbp	2.43358902923841
d1_Col_09_Row_1	1	Renbp	1.79147045328348
d1_Col_09_Row_2	1	Renbp	2.2024042978282
d1_Col_09_Row_3	1	Renbp	2.06197523909366
d1_Col_09_Row_4	1	Renbp	2.73118057213028
d1_Col_09_Row_5	1	Renbp	2.15151371290814
d1_Col_09_Row_6	1	Renbp	1.04945631313087
d1_Col_09_Row_7	1	Renbp	2.04324883599896
d1_Col_09_Row_8	1	Renbp	0
d1_Col_09_Row_9	1	Renbp	2.07489498183344
d1_Col_09_Row_10	1	Renbp	2.44916300822603
d1_Col_09_Row_11	1	Renbp	1.74074452865748
d1_Col_09_Row_16	1	Renbp	0
d1_Col_09_Row_18	1	Renbp	2.09242071105515
d1_Col_09_Row_19	1	Renbp	0
d1_Col_09_Row_20	1	Renbp	0
d1_Col_09_Row_21	1	Renbp	1.75907017543262
d1_Col_09_Row_22	1	Renbp	2.64477460784312
d1_Col_09_Row_23	1	Renbp	0
d1_Col_09_Row_24	1	Renbp	2.33967071090779
d1_Col_09_Row_25	1	Renbp	1.96773880002677
d1_Col_09_Row_27	1	Renbp	2.16456888550893
d1_Col_09_Row_28	1	Renbp	2.1785353854161
d1_Col_09_Row_29	1	Renbp	2.62517562844952
d1_Col_09_Row_30	1	Renbp	1.36883222298341
d1_Col_09_Row_32	1	Renbp	1.57986006559842
d1_Col_09_Row_34	1	Renbp	2.20242774329103
d1_Col_09_Row_35	1	Renbp	1.99714316373263
d1_Col_09_Row_36	1	Renbp	2.31373368449116
d1_Col_09_Row_37	1	Renbp	2.34642576961722
d1_Col_09_Row_38	1	Renbp	2.24025938444957
d1_Col_09_Row_39	1	Renbp	2.22610439331561
d1_Col_10_Row_1	1	Renbp	2.4270873059089
d1_Col_10_Row_2	1	Renbp	2.36461313302155
d1_Col_10_Row_3	1	Renbp	0.916642516665389
d1_Col_10_Row_4	1	Renbp	0
d1_Col_10_Row_5	1	Renbp	1.69908397142321
d1_Col_10_Row_6	1	Renbp	2.13832366208265
d1_Col_10_Row_7	1	Renbp	2.45539685496206
d1_Col_10_Row_8	1	Renbp	1.97536945142559
d1_Col_10_Row_9	1	Renbp	1.76512177044396
d1_Col_10_Row_10	1	Renbp	1.99322574339908
d1_Col_10_Row_11	1	Renbp	2.12412454761356
d1_Col_10_Row_13	1	Renbp	2.60831595859766
d1_Col_10_Row_14	1	Renbp	1.5128679011935
d1_Col_10_Row_15	1	Renbp	1.8762727666157
d1_Col_10_Row_16	1	Renbp	1.50310314235787
d1_Col_10_Row_17	1	Renbp	2.00664401168339
d1_Col_10_Row_19	1	Renbp	2.15744545162085
d1_Col_10_Row_20	1	Renbp	2.0596264841634
d1_Col_10_Row_21	1	Renbp	1.92551249957777
d1_Col_10_Row_22	1	Renbp	1.61108722855483
d1_Col_10_Row_24	1	Renbp	1.73243045399264
d1_Col_10_Row_25	1	Renbp	2.15709204182917
d1_Col_10_Row_27	1	Renbp	1.95955623614842
d1_Col_10_Row_28	1	Renbp	2.69235632018688
d1_Col_10_Row_29	1	Renbp	1.31066832515578
d1_Col_10_Row_30	1	Renbp	1.81112372562073
d1_Col_10_Row_31	1	Renbp	1.7876390359821
d1_Col_10_Row_32	1	Renbp	1.33113124116853
d1_Col_10_Row_33	1	Renbp	1.96467159980652
d1_Col_10_Row_34	1	Renbp	0
d1_Col_10_Row_35	1	Renbp	1.81973024958769
d1_Col_10_Row_36	1	Renbp	2.1849364343952
d1_Col_10_Row_37	1	Renbp	2.21954388782068
d1_Col_10_Row_38	1	Renbp	2.53075599108069
d1_Col_10_Row_39	1	Renbp	1.34476656850831
d1_Col_10_Row_40	1	Renbp	2.13185881217042
d1_Col_01_Row_1	1	Rhox5	3.778588833049
d1_Col_01_Row_2	1	Rhox5	2.60955926239302
d1_Col_01_Row_3	1	Rhox5	1.8751116153555
d1_Col_01_Row_4	1	Rhox5	3.43240055875513
d1_Col_01_Row_5	1	Rhox5	2.5206620913237
d1_Col_01_Row_6	1	Rhox5	3.00033683472343
d1_Col_01_Row_7	1	Rhox5	3.52634740349494
d1_Col_01_Row_8	1	Rhox5	3.84090426034
d1_Col_01_Row_10	1	Rhox5	3.70797232535349
d1_Col_01_Row_11	1	Rhox5	3.04371426757176
d1_Col_01_Row_12	1	Rhox5	3.37902214334964
d1_Col_01_Row_14	1	Rhox5	3.29751359145269
d1_Col_01_Row_15	1	Rhox5	3.37046762793038
d1_Col_01_Row_16	1	Rhox5	3.39128632220828
d1_Col_01_Row_18	1	Rhox5	3.61974008351096
d1_Col_01_Row_19	1	Rhox5	3.10864014953578
d1_Col_01_Row_20	1	Rhox5	3.77739485668909
d1_Col_01_Row_22	1	Rhox5	3.12185346926562
d1_Col_01_Row_23	1	Rhox5	2.22743243466893
d1_Col_01_Row_24	1	Rhox5	3.23498653220595
d1_Col_01_Row_25	1	Rhox5	3.67002352830132
d1_Col_01_Row_27	1	Rhox5	3.37983943252263
d1_Col_01_Row_28	1	Rhox5	2.45412121407725
d1_Col_01_Row_30	1	Rhox5	3.56066431689051
d1_Col_01_Row_31	1	Rhox5	3.61920831403617
d1_Col_01_Row_32	1	Rhox5	3.37491433744375
d1_Col_01_Row_34	1	Rhox5	2.65369925809951
d1_Col_01_Row_35	1	Rhox5	3.61919800467997
d1_Col_01_Row_37	1	Rhox5	3.33135172532634
d1_Col_01_Row_38	1	Rhox5	1.53340553626837
d1_Col_01_Row_39	1	Rhox5	3.38868888467877
d1_Col_01_Row_40	1	Rhox5	3.7469787531806
d1_Col_02_Row_1	1	Rhox5	3.42824469348484
d1_Col_02_Row_2	1	Rhox5	2.82192140412587
d1_Col_02_Row_3	1	Rhox5	2.62394691707048
d1_Col_02_Row_4	1	Rhox5	2.79406607292105
d1_Col_02_Row_5	1	Rhox5	2.42713284501728
d1_Col_02_Row_6	1	Rhox5	3.73364929895137
d1_Col_02_Row_7	1	Rhox5	3.46847603906674
d1_Col_02_Row_8	1	Rhox5	3.18338022750413
d1_Col_02_Row_11	1	Rhox5	1.74109197968245
d1_Col_02_Row_12	1	Rhox5	3.61988100243506
d1_Col_02_Row_14	1	Rhox5	3.1955391991353
d1_Col_02_Row_15	1	Rhox5	2.26298420774163
d1_Col_02_Row_17	1	Rhox5	3.5875460368342
d1_Col_02_Row_19	1	Rhox5	3.52971421420778
d1_Col_02_Row_20	1	Rhox5	3.50341209427842
d1_Col_02_Row_21	1	Rhox5	3.87969208778891
d1_Col_02_Row_22	1	Rhox5	3.64757326334722
d1_Col_02_Row_23	1	Rhox5	3.49995724150774
d1_Col_02_Row_24	1	Rhox5	3.88104383302623
d1_Col_02_Row_25	1	Rhox5	3.88604407508941
d1_Col_02_Row_27	1	Rhox5	3.68266068944341
d1_Col_02_Row_28	1	Rhox5	2.92594075905312
d1_Col_02_Row_29	1	Rhox5	3.03442492241175
d1_Col_02_Row_31	1	Rhox5	3.47222050994365
d1_Col_02_Row_33	1	Rhox5	3.45659344429846
d1_Col_02_Row_34	1	Rhox5	3.46987544573655
d1_Col_02_Row_35	1	Rhox5	2.97993285359634
d1_Col_02_Row_37	1	Rhox5	2.60222094282385
d1_Col_02_Row_38	1	Rhox5	3.73548305658759
d1_Col_02_Row_39	1	Rhox5	2.27021990408907
d1_Col_03_Row_1	1	Rhox5	1.33141905377677
d1_Col_03_Row_2	1	Rhox5	3.49580685359271
d1_Col_03_Row_3	1	Rhox5	3.55854152237566
d1_Col_03_Row_4	1	Rhox5	3.51887465490359
d1_Col_03_Row_5	1	Rhox5	2.64880614318959
d1_Col_03_Row_6	1	Rhox5	2.65765986077751
d1_Col_03_Row_7	1	Rhox5	0
d1_Col_03_Row_8	1	Rhox5	3.7343874122412
d1_Col_03_Row_10	1	Rhox5	4.11164389429319
d1_Col_03_Row_11	1	Rhox5	3.42090292835839
d1_Col_03_Row_12	1	Rhox5	3.38310826960624
d1_Col_03_Row_13	1	Rhox5	3.16687459245455
d1_Col_03_Row_14	1	Rhox5	3.4363490620806
d1_Col_03_Row_15	1	Rhox5	2.75920540832439
d1_Col_03_Row_16	1	Rhox5	3.37916573591983
d1_Col_03_Row_17	1	Rhox5	3.68672217529109
d1_Col_03_Row_18	1	Rhox5	3.55273040595348
d1_Col_03_Row_19	1	Rhox5	3.67560474127719
d1_Col_03_Row_20	1	Rhox5	2.57502185474633
d1_Col_03_Row_21	1	Rhox5	3.67365374936979
d1_Col_03_Row_22	1	Rhox5	3.53585576412637
d1_Col_03_Row_23	1	Rhox5	2.04846138625685
d1_Col_03_Row_24	1	Rhox5	3.08682265139836
d1_Col_03_Row_25	1	Rhox5	1.73499203037677
d1_Col_03_Row_27	1	Rhox5	3.43558963311611
d1_Col_03_Row_28	1	Rhox5	2.63088895145974
d1_Col_03_Row_29	1	Rhox5	3.39603966951971
d1_Col_03_Row_31	1	Rhox5	3.61293424248181
d1_Col_03_Row_33	1	Rhox5	3.30233435638971
d1_Col_03_Row_34	1	Rhox5	2.59794875256647
d1_Col_03_Row_35	1	Rhox5	3.54473601514325
d1_Col_03_Row_37	1	Rhox5	3.01647295516858
d1_Col_03_Row_39	1	Rhox5	3.4159336854154
d1_Col_03_Row_40	1	Rhox5	3.19128828049926
d1_Col_04_Row_1	1	Rhox5	3.55037029289928
d1_Col_04_Row_2	1	Rhox5	3.4458756354591
d1_Col_04_Row_3	1	Rhox5	3.22736054614683
d1_Col_04_Row_4	1	Rhox5	2.72824503781471
d1_Col_04_Row_5	1	Rhox5	3.40461470786422
d1_Col_04_Row_6	1	Rhox5	1.73539476344066
d1_Col_04_Row_7	1	Rhox5	3.09708767640782
d1_Col_04_Row_8	1	Rhox5	3.60880661432746
d1_Col_04_Row_11	1	Rhox5	3.32039652827274
d1_Col_04_Row_12	1	Rhox5	3.38370713624697
d1_Col_04_Row_13	1	Rhox5	3.41899220056664
d1_Col_04_Row_14	1	Rhox5	3.65899027841472
d1_Col_04_Row_15	1	Rhox5	3.61132046480931
d1_Col_04_Row_17	1	Rhox5	3.89388520804513
d1_Col_04_Row_18	1	Rhox5	2.91309515092617
d1_Col_04_Row_19	1	Rhox5	2.6673975320384
d1_Col_04_Row_20	1	Rhox5	2.99324218324948
d1_Col_04_Row_21	1	Rhox5	3.26102488518607
d1_Col_04_Row_22	1	Rhox5	3.29838467734031
d1_Col_04_Row_23	1	Rhox5	3.24571460585428
d1_Col_04_Row_24	1	Rhox5	3.38148993395794
d1_Col_04_Row_27	1	Rhox5	3.4035929812184
d1_Col_04_Row_28	1	Rhox5	2.87590476096706
d1_Col_04_Row_29	1	Rhox5	2.54750075198511
d1_Col_04_Row_30	1	Rhox5	3.13059840422975
d1_Col_04_Row_32	1	Rhox5	3.26709446738047
d1_Col_04_Row_33	1	Rhox5	3.290751729493
d1_Col_04_Row_34	1	Rhox5	3.25050750621446
d1_Col_04_Row_35	1	Rhox5	3.29625402577224
d1_Col_04_Row_37	1	Rhox5	3.36940674699071
d1_Col_04_Row_38	1	Rhox5	3.68062255315784
d1_Col_04_Row_39	1	Rhox5	3.25112038484843
d1_Col_04_Row_40	1	Rhox5	3.68469862414447
d1_Col_05_Row_1	1	Rhox5	3.57153556754774
d1_Col_05_Row_3	1	Rhox5	3.36990617978167
d1_Col_05_Row_4	1	Rhox5	3.38794344091563
d1_Col_05_Row_5	1	Rhox5	3.66340427006523
d1_Col_05_Row_6	1	Rhox5	3.32288024431935
d1_Col_05_Row_8	1	Rhox5	3.69012409339041
d1_Col_05_Row_10	1	Rhox5	2.87566948103907
d1_Col_05_Row_13	1	Rhox5	3.52494161001789
d1_Col_05_Row_14	1	Rhox5	3.47701791978635
d1_Col_05_Row_15	1	Rhox5	3.6130774149444
d1_Col_05_Row_17	1	Rhox5	3.31697314626924
d1_Col_05_Row_18	1	Rhox5	3.4889332657127
d1_Col_05_Row_19	1	Rhox5	3.24172955759992
d1_Col_05_Row_21	1	Rhox5	3.3320127630977
d1_Col_05_Row_22	1	Rhox5	3.48304607277351
d1_Col_05_Row_23	1	Rhox5	2.69938201151182
d1_Col_05_Row_24	1	Rhox5	3.63163933631592
d1_Col_05_Row_27	1	Rhox5	3.15426507423129
d1_Col_05_Row_28	1	Rhox5	3.29982889319288
d1_Col_05_Row_29	1	Rhox5	2.63742656888626
d1_Col_05_Row_30	1	Rhox5	3.50450520328827
d1_Col_05_Row_31	1	Rhox5	3.71903178324762
d1_Col_05_Row_32	1	Rhox5	3.29135633318084
d1_Col_05_Row_33	1	Rhox5	2.4272962475207
d1_Col_05_Row_34	1	Rhox5	3.68046926619927
d1_Col_05_Row_35	1	Rhox5	3.56333151424113
d1_Col_05_Row_37	1	Rhox5	3.34150242050303
d1_Col_05_Row_38	1	Rhox5	3.40303483596941
d1_Col_05_Row_39	1	Rhox5	3.58180492317746
d1_Col_05_Row_40	1	Rhox5	2.24500629509286
d1_Col_06_Row_1	1	Rhox5	3.58576153131895
d1_Col_06_Row_2	1	Rhox5	2.71208104427352
d1_Col_06_Row_4	1	Rhox5	3.52972729320605
d1_Col_06_Row_5	1	Rhox5	2.48032353177052
d1_Col_06_Row_6	1	Rhox5	3.6539355218617
d1_Col_06_Row_7	1	Rhox5	2.57992586210913
d1_Col_06_Row_8	1	Rhox5	3.93314084611475
d1_Col_06_Row_10	1	Rhox5	3.45630090076643
d1_Col_06_Row_11	1	Rhox5	2.64641661791744
d1_Col_06_Row_13	1	Rhox5	3.49756256373211
d1_Col_06_Row_14	1	Rhox5	3.37904032060822
d1_Col_06_Row_15	1	Rhox5	3.07276313905988
d1_Col_06_Row_16	1	Rhox5	3.68177944460908
d1_Col_06_Row_17	1	Rhox5	3.64929980389784
d1_Col_06_Row_18	1	Rhox5	2.96235613038654
d1_Col_06_Row_19	1	Rhox5	3.59709645505389
d1_Col_06_Row_20	1	Rhox5	3.39928752651512
d1_Col_06_Row_21	1	Rhox5	3.51962337249898
d1_Col_06_Row_22	1	Rhox5	3.41042918808016
d1_Col_06_Row_23	1	Rhox5	3.19219447422427
d1_Col_06_Row_24	1	Rhox5	3.45136574413238
d1_Col_06_Row_25	1	Rhox5	3.18419374141557
d1_Col_06_Row_28	1	Rhox5	2.31123225911339
d1_Col_06_Row_30	1	Rhox5	2.61846556676529
d1_Col_06_Row_31	1	Rhox5	3.50864895099092
d1_Col_06_Row_32	1	Rhox5	3.53332327765579
d1_Col_06_Row_33	1	Rhox5	3.72596661044919
d1_Col_06_Row_35	1	Rhox5	3.80236228128415
d1_Col_06_Row_37	1	Rhox5	3.21770046395188
d1_Col_06_Row_38	1	Rhox5	3.31498955864042
d1_Col_06_Row_39	1	Rhox5	2.14746249810921
d1_Col_06_Row_40	1	Rhox5	2.47524005643217
d1_Col_07_Row_1	1	Rhox5	3.8422651499404
d1_Col_07_Row_2	1	Rhox5	3.41513137361647
d1_Col_07_Row_4	1	Rhox5	3.32667004588566
d1_Col_07_Row_5	1	Rhox5	3.58466630207082
d1_Col_07_Row_6	1	Rhox5	3.52510951845213
d1_Col_07_Row_7	1	Rhox5	3.47146021545586
d1_Col_07_Row_8	1	Rhox5	3.28602596686075
d1_Col_07_Row_10	1	Rhox5	3.27005814625946
d1_Col_07_Row_12	1	Rhox5	3.54034898863082
d1_Col_07_Row_13	1	Rhox5	3.85834126926346
d1_Col_07_Row_14	1	Rhox5	3.61346804911071
d1_Col_07_Row_15	1	Rhox5	3.51948908446779
d1_Col_07_Row_16	1	Rhox5	3.18109715591883
d1_Col_07_Row_17	1	Rhox5	3.44134001054879
d1_Col_07_Row_18	1	Rhox5	3.3439339538272
d1_Col_07_Row_19	1	Rhox5	3.57074458475473
d1_Col_07_Row_20	1	Rhox5	2.94404914651662
d1_Col_07_Row_21	1	Rhox5	3.0468722485933
d1_Col_07_Row_22	1	Rhox5	2.45602121467468
d1_Col_07_Row_23	1	Rhox5	2.82887739901841
d1_Col_07_Row_24	1	Rhox5	3.17784732917239
d1_Col_07_Row_25	1	Rhox5	3.9263029389602
d1_Col_07_Row_27	1	Rhox5	3.5350247151736
d1_Col_07_Row_28	1	Rhox5	3.60412950988729
d1_Col_07_Row_29	1	Rhox5	3.88277673836057
d1_Col_07_Row_30	1	Rhox5	2.69351773998309
d1_Col_07_Row_31	1	Rhox5	2.1819872658343
d1_Col_07_Row_32	1	Rhox5	3.79591765184407
d1_Col_07_Row_33	1	Rhox5	3.87348019417178
d1_Col_07_Row_35	1	Rhox5	2.62184093969091
d1_Col_07_Row_37	1	Rhox5	3.33087882201226
d1_Col_07_Row_38	1	Rhox5	3.14895461669048
d1_Col_07_Row_39	1	Rhox5	3.48394282849871
d1_Col_07_Row_40	1	Rhox5	3.75489647356025
d1_Col_08_Row_1	1	Rhox5	2.93759570568168
d1_Col_08_Row_2	1	Rhox5	3.65496596830315
d1_Col_08_Row_4	1	Rhox5	3.55300696245658
d1_Col_08_Row_5	1	Rhox5	3.54148425808744
d1_Col_08_Row_6	1	Rhox5	3.57971607865527
d1_Col_08_Row_7	1	Rhox5	3.49942263383923
d1_Col_08_Row_8	1	Rhox5	3.52052574634084
d1_Col_08_Row_9	1	Rhox5	3.20822744738686
d1_Col_08_Row_11	1	Rhox5	3.58964699498765
d1_Col_08_Row_12	1	Rhox5	3.40970153809246
d1_Col_08_Row_13	1	Rhox5	3.49286291579885
d1_Col_08_Row_15	1	Rhox5	3.20588084942805
d1_Col_08_Row_17	1	Rhox5	3.2813286715863
d1_Col_08_Row_18	1	Rhox5	3.51116644900869
d1_Col_08_Row_19	1	Rhox5	3.15341553912103
d1_Col_08_Row_20	1	Rhox5	2.91560968635641
d1_Col_08_Row_21	1	Rhox5	3.81289065056621
d1_Col_08_Row_22	1	Rhox5	3.4160261397181
d1_Col_08_Row_23	1	Rhox5	3.21285628234467
d1_Col_08_Row_24	1	Rhox5	3.62270411112074
d1_Col_08_Row_25	1	Rhox5	3.29371538092508
d1_Col_08_Row_27	1	Rhox5	2.85024395558578
d1_Col_08_Row_28	1	Rhox5	3.48458333112514
d1_Col_08_Row_29	1	Rhox5	3.7023560456556
d1_Col_08_Row_31	1	Rhox5	3.29837320116526
d1_Col_08_Row_32	1	Rhox5	3.61972180632679
d1_Col_08_Row_33	1	Rhox5	2.72748468361414
d1_Col_08_Row_34	1	Rhox5	1.38111380671447
d1_Col_08_Row_35	1	Rhox5	3.4082150326824
d1_Col_08_Row_37	1	Rhox5	2.76977021863496
d1_Col_08_Row_38	1	Rhox5	3.44698134666329
d1_Col_08_Row_39	1	Rhox5	2.73616742872593
d1_Col_08_Row_40	1	Rhox5	3.21639136225657
d1_Col_09_Row_1	1	Rhox5	3.58971468198925
d1_Col_09_Row_2	1	Rhox5	3.4876136897299
d1_Col_09_Row_3	1	Rhox5	3.39766179839071
d1_Col_09_Row_4	1	Rhox5	2.18912410898425
d1_Col_09_Row_5	1	Rhox5	1.04349405321649
d1_Col_09_Row_6	1	Rhox5	3.70442927583406
d1_Col_09_Row_7	1	Rhox5	3.55312294524974
d1_Col_09_Row_8	1	Rhox5	2.74398982651843
d1_Col_09_Row_9	1	Rhox5	2.92244593086874
d1_Col_09_Row_10	1	Rhox5	3.34504685388821
d1_Col_09_Row_11	1	Rhox5	2.76923768194467
d1_Col_09_Row_16	1	Rhox5	2.88464782630219
d1_Col_09_Row_18	1	Rhox5	3.54841134438665
d1_Col_09_Row_19	1	Rhox5	3.79319654851109
d1_Col_09_Row_20	1	Rhox5	2.19463603024197
d1_Col_09_Row_21	1	Rhox5	3.8270518335533
d1_Col_09_Row_22	1	Rhox5	3.15364080022232
d1_Col_09_Row_23	1	Rhox5	3.34097337078302
d1_Col_09_Row_24	1	Rhox5	3.46331027266141
d1_Col_09_Row_25	1	Rhox5	3.50723871445839
d1_Col_09_Row_27	1	Rhox5	3.74397976935276
d1_Col_09_Row_28	1	Rhox5	3.33585165346935
d1_Col_09_Row_29	1	Rhox5	3.55623173678437
d1_Col_09_Row_30	1	Rhox5	1.66047346349806
d1_Col_09_Row_32	1	Rhox5	2.70480071375876
d1_Col_09_Row_34	1	Rhox5	2.62669004145578
d1_Col_09_Row_35	1	Rhox5	3.78169632099638
d1_Col_09_Row_36	1	Rhox5	3.77740542561089
d1_Col_09_Row_37	1	Rhox5	3.89366844900682
d1_Col_09_Row_38	1	Rhox5	3.4140132605605
d1_Col_09_Row_39	1	Rhox5	3.7878585581866
d1_Col_10_Row_1	1	Rhox5	3.65680209530881
d1_Col_10_Row_2	1	Rhox5	3.49066026055248
d1_Col_10_Row_3	1	Rhox5	2.83890596922913
d1_Col_10_Row_4	1	Rhox5	2.90215504907579
d1_Col_10_Row_5	1	Rhox5	3.58805161124087
d1_Col_10_Row_6	1	Rhox5	3.52885749816535
d1_Col_10_Row_7	1	Rhox5	3.5731204654281
d1_Col_10_Row_8	1	Rhox5	3.79596587881763
d1_Col_10_Row_9	1	Rhox5	2.91870139835036
d1_Col_10_Row_10	1	Rhox5	3.21214633639126
d1_Col_10_Row_11	1	Rhox5	3.57804370647622
d1_Col_10_Row_13	1	Rhox5	3.70364094025701
d1_Col_10_Row_14	1	Rhox5	3.1359885553933
d1_Col_10_Row_15	1	Rhox5	3.21032063095144
d1_Col_10_Row_16	1	Rhox5	2.37568761871242
d1_Col_10_Row_17	1	Rhox5	2.9759329389233
d1_Col_10_Row_19	1	Rhox5	3.66895124002155
d1_Col_10_Row_20	1	Rhox5	2.9188200947992
d1_Col_10_Row_21	1	Rhox5	3.66415394716308
d1_Col_10_Row_22	1	Rhox5	2.9648737396445
d1_Col_10_Row_24	1	Rhox5	1.68756558004011
d1_Col_10_Row_25	1	Rhox5	3.01481462904333
d1_Col_10_Row_27	1	Rhox5	1.37156628433812
d1_Col_10_Row_28	1	Rhox5	3.54613661429149
d1_Col_10_Row_29	1	Rhox5	3.51691214912823
d1_Col_10_Row_30	1	Rhox5	3.59284365343384
d1_Col_10_Row_31	1	Rhox5	3.42411509852432
d1_Col_10_Row_32	1	Rhox5	3.1083350515839
d1_Col_10_Row_33	1	Rhox5	3.31370486614116
d1_Col_10_Row_34	1	Rhox5	1.90545016004184
d1_Col_10_Row_35	1	Rhox5	2.36781048293815
d1_Col_10_Row_36	1	Rhox5	3.43752132231725
d1_Col_10_Row_37	1	Rhox5	3.60566842021301
d1_Col_10_Row_38	1	Rhox5	3.21022896174882
d1_Col_10_Row_39	1	Rhox5	2.95862090868931
d1_Col_10_Row_40	1	Rhox5	2.766207944342
d2_Col_01_Row_1	2	Nupr1	2.9511712867963
d2_Col_01_Row_2	2	Nupr1	1.66647775398597
d2_Col_01_Row_6	2	Nupr1	1.70888153012586
d2_Col_01_Row_7	2	Nupr1	1.10783943657158
d2_Col_01_Row_8	2	Nupr1	1.18756697177351
d2_Col_01_Row_9	2	Nupr1	2.90848250954989
d2_Col_01_Row_10	2	Nupr1	1.99922857091933
d2_Col_01_Row_11	2	Nupr1	1.61379730692249
d2_Col_01_Row_12	2	Nupr1	2.28887358878279
d2_Col_01_Row_13	2	Nupr1	2.02844182255611
d2_Col_01_Row_14	2	Nupr1	2.56930339965122
d2_Col_01_Row_15	2	Nupr1	1.47500480970531
d2_Col_01_Row_16	2	Nupr1	0
d2_Col_01_Row_18	2	Nupr1	3.31132648884559
d2_Col_01_Row_19	2	Nupr1	2.2315587821471
d2_Col_01_Row_20	2	Nupr1	2.08402972771134
d2_Col_01_Row_21	2	Nupr1	1.39938713640076
d2_Col_01_Row_22	2	Nupr1	2.65713271222031
d2_Col_01_Row_23	2	Nupr1	2.88619254940659
d2_Col_01_Row_24	2	Nupr1	3.03749025269642
d2_Col_01_Row_25	2	Nupr1	2.43921377605165
d2_Col_01_Row_26	2	Nupr1	2.38923969518181
d2_Col_01_Row_27	2	Nupr1	2.25485180827263
d2_Col_01_Row_29	2	Nupr1	0
d2_Col_01_Row_30	2	Nupr1	2.1456041194823
d2_Col_01_Row_31	2	Nupr1	2.32406753046986
d2_Col_01_Row_32	2	Nupr1	2.46071248691264
d2_Col_01_Row_33	2	Nupr1	0
d2_Col_01_Row_34	2	Nupr1	2.61143043730196
d2_Col_01_Row_36	2	Nupr1	2.50007769002482
d2_Col_01_Row_37	2	Nupr1	2.16907091338356
d2_Col_01_Row_38	2	Nupr1	2.39196214670446
d2_Col_01_Row_39	2	Nupr1	0
d2_Col_01_Row_40	2	Nupr1	0
d2_Col_02_Row_1	2	Nupr1	2.0322353108929
d2_Col_02_Row_2	2	Nupr1	2.54966536537674
d2_Col_02_Row_3	2	Nupr1	1.9562161807127
d2_Col_02_Row_4	2	Nupr1	3.16188292604979
d2_Col_02_Row_6	2	Nupr1	1.10579344157571
d2_Col_02_Row_7	2	Nupr1	2.91323110978043
d2_Col_02_Row_8	2	Nupr1	2.57980919667257
d2_Col_02_Row_10	2	Nupr1	2.04698987615919
d2_Col_02_Row_11	2	Nupr1	2.55406601684596
d2_Col_02_Row_12	2	Nupr1	1.0894291548348
d2_Col_02_Row_13	2	Nupr1	2.25615321104106
d2_Col_02_Row_14	2	Nupr1	1.01339798101384
d2_Col_02_Row_15	2	Nupr1	2.27221168689651
d2_Col_02_Row_18	2	Nupr1	3.08351516145454
d2_Col_02_Row_19	2	Nupr1	0
d2_Col_02_Row_20	2	Nupr1	2.07733551352876
d2_Col_02_Row_21	2	Nupr1	2.53655376418798
d2_Col_02_Row_22	2	Nupr1	0
d2_Col_02_Row_23	2	Nupr1	1.03432100134031
d2_Col_02_Row_24	2	Nupr1	2.8503263190588
d2_Col_02_Row_25	2	Nupr1	1.14825421705773
d2_Col_02_Row_26	2	Nupr1	2.72673610768767
d2_Col_02_Row_27	2	Nupr1	0.882699654962901
d2_Col_02_Row_28	2	Nupr1	2.86078046708253
d2_Col_02_Row_29	2	Nupr1	2.82830468954913
d2_Col_02_Row_30	2	Nupr1	0.82143718070218
d2_Col_02_Row_31	2	Nupr1	2.17710196342421
d2_Col_02_Row_33	2	Nupr1	2.10613257649263
d2_Col_02_Row_34	2	Nupr1	2.36398842252172
d2_Col_02_Row_35	2	Nupr1	2.97101947422172
d2_Col_02_Row_36	2	Nupr1	1.39858804349039
d2_Col_02_Row_37	2	Nupr1	0
d2_Col_02_Row_40	2	Nupr1	0
d2_Col_03_Row_2	2	Nupr1	0
d2_Col_03_Row_3	2	Nupr1	0
d2_Col_03_Row_4	2	Nupr1	0
d2_Col_03_Row_5	2	Nupr1	1.91154397307099
d2_Col_03_Row_6	2	Nupr1	0
d2_Col_03_Row_7	2	Nupr1	0
d2_Col_03_Row_8	2	Nupr1	2.59210470465049
d2_Col_03_Row_9	2	Nupr1	2.71275739052375
d2_Col_03_Row_10	2	Nupr1	2.30618989768001
d2_Col_03_Row_11	2	Nupr1	2.04230271205787
d2_Col_03_Row_12	2	Nupr1	2.12237414912187
d2_Col_03_Row_13	2	Nupr1	1.92242589531586
d2_Col_03_Row_14	2	Nupr1	2.4761801443873
d2_Col_03_Row_16	2	Nupr1	2.27082400435719
d2_Col_03_Row_18	2	Nupr1	0
d2_Col_03_Row_19	2	Nupr1	1.97692444927844
d2_Col_03_Row_21	2	Nupr1	3.27621136077485
d2_Col_03_Row_22	2	Nupr1	0
d2_Col_03_Row_23	2	Nupr1	0.860619029306875
d2_Col_03_Row_24	2	Nupr1	0
d2_Col_03_Row_26	2	Nupr1	0
d2_Col_03_Row_27	2	Nupr1	1.96995557281113
d2_Col_03_Row_28	2	Nupr1	0
d2_Col_03_Row_29	2	Nupr1	3.00811905635255
d2_Col_03_Row_30	2	Nupr1	2.55061274938952
d2_Col_03_Row_31	2	Nupr1	1.19438059519949
d2_Col_03_Row_32	2	Nupr1	2.41540789239581
d2_Col_03_Row_33	2	Nupr1	1.74249903160426
d2_Col_03_Row_34	2	Nupr1	0
d2_Col_03_Row_35	2	Nupr1	0
d2_Col_03_Row_36	2	Nupr1	0
d2_Col_03_Row_38	2	Nupr1	2.05611199348004
d2_Col_03_Row_39	2	Nupr1	2.46402139329628
d2_Col_03_Row_40	2	Nupr1	0
d2_Col_04_Row_2	2	Nupr1	1.96847469705384
d2_Col_04_Row_4	2	Nupr1	1.99001760310748
d2_Col_04_Row_5	2	Nupr1	0
d2_Col_04_Row_6	2	Nupr1	1.46474541410105
d2_Col_04_Row_9	2	Nupr1	0.913488389717333
d2_Col_04_Row_12	2	Nupr1	0
d2_Col_04_Row_13	2	Nupr1	0.951242692826963
d2_Col_04_Row_14	2	Nupr1	0
d2_Col_04_Row_15	2	Nupr1	0.965037590391793
d2_Col_04_Row_17	2	Nupr1	1.07702338227199
d2_Col_04_Row_18	2	Nupr1	2.09902357474953
d2_Col_04_Row_19	2	Nupr1	1.14082324461578
d2_Col_04_Row_20	2	Nupr1	1.82016293406179
d2_Col_04_Row_21	2	Nupr1	2.94239925659714
d2_Col_04_Row_22	2	Nupr1	2.51460530720759
d2_Col_04_Row_23	2	Nupr1	1.30743871769815
d2_Col_04_Row_24	2	Nupr1	2.74486660337791
d2_Col_04_Row_25	2	Nupr1	2.33412401614317
d2_Col_04_Row_26	2	Nupr1	2.47698363040937
d2_Col_04_Row_27	2	Nupr1	2.41721078382023
d2_Col_04_Row_28	2	Nupr1	0
d2_Col_04_Row_29	2	Nupr1	1.00974498433079
d2_Col_04_Row_30	2	Nupr1	2.23417537665508
d2_Col_04_Row_31	2	Nupr1	1.85079116164143
d2_Col_04_Row_33	2	Nupr1	0
d2_Col_04_Row_34	2	Nupr1	0.892244610704714
d2_Col_04_Row_35	2	Nupr1	0
d2_Col_04_Row_36	2	Nupr1	0
d2_Col_04_Row_38	2	Nupr1	2.50112833420674
d2_Col_04_Row_39	2	Nupr1	0
d2_Col_04_Row_40	2	Nupr1	2.5184020215292
d2_Col_05_Row_2	2	Nupr1	0
d2_Col_05_Row_3	2	Nupr1	0
d2_Col_05_Row_4	2	Nupr1	0
d2_Col_05_Row_6	2	Nupr1	0
d2_Col_05_Row_7	2	Nupr1	1.94856104858201
d2_Col_05_Row_8	2	Nupr1	0
d2_Col_05_Row_9	2	Nupr1	2.50379989831496
d2_Col_05_Row_10	2	Nupr1	1.02382371356718
d2_Col_05_Row_11	2	Nupr1	2.98478195543332
d2_Col_05_Row_12	2	Nupr1	3.05525919381893
d2_Col_05_Row_15	2	Nupr1	2.89866096088056
d2_Col_05_Row_16	2	Nupr1	0
d2_Col_05_Row_18	2	Nupr1	0
d2_Col_05_Row_19	2	Nupr1	0
d2_Col_05_Row_20	2	Nupr1	0
d2_Col_05_Row_21	2	Nupr1	0
d2_Col_05_Row_22	2	Nupr1	1.98430237739878
d2_Col_05_Row_24	2	Nupr1	0
d2_Col_05_Row_25	2	Nupr1	0
d2_Col_05_Row_26	2	Nupr1	1.14892755091014
d2_Col_05_Row_27	2	Nupr1	2.67259894500383
d2_Col_05_Row_29	2	Nupr1	2.65358699137559
d2_Col_05_Row_30	2	Nupr1	2.80727463284364
d2_Col_05_Row_31	2	Nupr1	2.92184456233397
d2_Col_05_Row_32	2	Nupr1	2.16151081102521
d2_Col_05_Row_33	2	Nupr1	2.65612998407611
d2_Col_05_Row_34	2	Nupr1	0
d2_Col_05_Row_35	2	Nupr1	1.60383720356035
d2_Col_05_Row_36	2	Nupr1	0
d2_Col_05_Row_37	2	Nupr1	2.01847290614135
d2_Col_05_Row_38	2	Nupr1	0.870789000769957
d2_Col_05_Row_39	2	Nupr1	1.95304548986315
d2_Col_05_Row_40	2	Nupr1	2.46853180864932
d2_Col_06_Row_2	2	Nupr1	0
d2_Col_06_Row_3	2	Nupr1	2.59048341261325
d2_Col_06_Row_4	2	Nupr1	1.91275536497316
d2_Col_06_Row_5	2	Nupr1	2.52765501289829
d2_Col_06_Row_6	2	Nupr1	2.40267106609984
d2_Col_06_Row_7	2	Nupr1	0
d2_Col_06_Row_8	2	Nupr1	0
d2_Col_06_Row_9	2	Nupr1	2.43114287835042
d2_Col_06_Row_10	2	Nupr1	2.78460813107991
d2_Col_06_Row_11	2	Nupr1	0.819087446155949
d2_Col_06_Row_12	2	Nupr1	2.58159811512654
d2_Col_06_Row_14	2	Nupr1	2.60453416804418
d2_Col_06_Row_15	2	Nupr1	2.77027692016975
d2_Col_06_Row_16	2	Nupr1	2.71963266440823
d2_Col_06_Row_17	2	Nupr1	2.28639461604605
d2_Col_06_Row_19	2	Nupr1	0
d2_Col_06_Row_20	2	Nupr1	1.00684917129035
d2_Col_06_Row_21	2	Nupr1	0
d2_Col_06_Row_22	2	Nupr1	2.08021500071242
d2_Col_06_Row_23	2	Nupr1	1.63399004076475
d2_Col_06_Row_24	2	Nupr1	0
d2_Col_06_Row_25	2	Nupr1	0
d2_Col_06_Row_26	2	Nupr1	1.03208313538972
d2_Col_06_Row_27	2	Nupr1	1.50545688693577
d2_Col_06_Row_28	2	Nupr1	2.54194614227814
d2_Col_06_Row_29	2	Nupr1	1.95584187388943
d2_Col_06_Row_30	2	Nupr1	0
d2_Col_06_Row_31	2	Nupr1	2.85712256532096
d2_Col_06_Row_32	2	Nupr1	2.73028624896337
d2_Col_06_Row_33	2	Nupr1	0
d2_Col_06_Row_34	2	Nupr1	0
d2_Col_06_Row_35	2	Nupr1	2.15338074265696
d2_Col_06_Row_36	2	Nupr1	0
d2_Col_06_Row_37	2	Nupr1	1.78707482716459
d2_Col_06_Row_38	2	Nupr1	2.71002246070256
d2_Col_06_Row_39	2	Nupr1	2.73330578454966
d2_Col_06_Row_40	2	Nupr1	2.01106432739489
d2_Col_07_Row_1	2	Nupr1	2.51521237980069
d2_Col_07_Row_2	2	Nupr1	0
d2_Col_07_Row_3	2	Nupr1	0
d2_Col_07_Row_4	2	Nupr1	1.96653276574949
d2_Col_07_Row_5	2	Nupr1	0
d2_Col_07_Row_6	2	Nupr1	0.987481647267161
d2_Col_07_Row_7	2	Nupr1	0
d2_Col_07_Row_8	2	Nupr1	0
d2_Col_07_Row_9	2	Nupr1	0.94769877699137
d2_Col_07_Row_10	2	Nupr1	2.01487667236188
d2_Col_07_Row_12	2	Nupr1	0
d2_Col_07_Row_13	2	Nupr1	3.05577992931194
d2_Col_07_Row_14	2	Nupr1	1.81709721769242
d2_Col_07_Row_15	2	Nupr1	2.44426650485663
d2_Col_07_Row_16	2	Nupr1	2.42535200635372
d2_Col_07_Row_17	2	Nupr1	2.14802381947443
d2_Col_07_Row_18	2	Nupr1	2.04271704406494
d2_Col_07_Row_19	2	Nupr1	2.81718573949451
d2_Col_07_Row_20	2	Nupr1	3.04327037359571
d2_Col_07_Row_21	2	Nupr1	1.94691342916461
d2_Col_07_Row_22	2	Nupr1	2.48427313312541
d2_Col_07_Row_23	2	Nupr1	2.87706527370852
d2_Col_07_Row_24	2	Nupr1	3.19156412508109
d2_Col_07_Row_25	2	Nupr1	1.13408246814666
d2_Col_07_Row_26	2	Nupr1	1.53850825269715
d2_Col_07_Row_27	2	Nupr1	0
d2_Col_07_Row_29	2	Nupr1	0
d2_Col_07_Row_32	2	Nupr1	0
d2_Col_07_Row_33	2	Nupr1	0.961578974612431
d2_Col_07_Row_34	2	Nupr1	2.7266176454301
d2_Col_07_Row_35	2	Nupr1	0
d2_Col_07_Row_36	2	Nupr1	2.76485883111761
d2_Col_07_Row_37	2	Nupr1	0
d2_Col_07_Row_38	2	Nupr1	2.12905542170845
d2_Col_07_Row_39	2	Nupr1	2.46128324144277
d2_Col_07_Row_40	2	Nupr1	2.41020933494399
d2_Col_08_Row_1	2	Nupr1	2.91018164393037
d2_Col_08_Row_2	2	Nupr1	2.80410659503377
d2_Col_08_Row_3	2	Nupr1	1.75177847835972
d2_Col_08_Row_4	2	Nupr1	2.74870280690436
d2_Col_08_Row_5	2	Nupr1	0
d2_Col_08_Row_6	2	Nupr1	1.94090613111958
d2_Col_08_Row_7	2	Nupr1	0
d2_Col_08_Row_8	2	Nupr1	1.1704250657423
d2_Col_08_Row_9	2	Nupr1	3.03205656497773
d2_Col_08_Row_10	2	Nupr1	0
d2_Col_08_Row_11	2	Nupr1	0
d2_Col_08_Row_12	2	Nupr1	2.66300181127693
d2_Col_08_Row_14	2	Nupr1	0
d2_Col_08_Row_15	2	Nupr1	2.23448810379609
d2_Col_08_Row_16	2	Nupr1	2.20374597413024
d2_Col_08_Row_18	2	Nupr1	0
d2_Col_08_Row_19	2	Nupr1	2.30921303236468
d2_Col_08_Row_20	2	Nupr1	0
d2_Col_08_Row_21	2	Nupr1	0
d2_Col_08_Row_22	2	Nupr1	2.02127537270056
d2_Col_08_Row_24	2	Nupr1	2.89401396973426
d2_Col_08_Row_25	2	Nupr1	2.48995282522953
d2_Col_08_Row_26	2	Nupr1	0
d2_Col_08_Row_27	2	Nupr1	2.61195612789686
d2_Col_08_Row_28	2	Nupr1	3.1470337289745
d2_Col_08_Row_29	2	Nupr1	2.438511884789
d2_Col_08_Row_32	2	Nupr1	3.13046976979585
d2_Col_08_Row_33	2	Nupr1	2.22274091120749
d2_Col_08_Row_34	2	Nupr1	2.81762744240638
d2_Col_08_Row_37	2	Nupr1	0
d2_Col_08_Row_39	2	Nupr1	0
d2_Col_08_Row_40	2	Nupr1	0
d2_Col_09_Row_1	2	Nupr1	2.41902407408064
d2_Col_09_Row_2	2	Nupr1	0
d2_Col_09_Row_4	2	Nupr1	0
d2_Col_09_Row_6	2	Nupr1	2.63278681583287
d2_Col_09_Row_7	2	Nupr1	0
d2_Col_09_Row_9	2	Nupr1	1.35077352139083
d2_Col_09_Row_10	2	Nupr1	0
d2_Col_09_Row_11	2	Nupr1	0
d2_Col_09_Row_13	2	Nupr1	0.949528368000243
d2_Col_09_Row_14	2	Nupr1	2.25452822331996
d2_Col_09_Row_15	2	Nupr1	1.80066143938206
d2_Col_09_Row_17	2	Nupr1	0
d2_Col_09_Row_18	2	Nupr1	2.61173575040568
d2_Col_09_Row_19	2	Nupr1	1.39119531431358
d2_Col_09_Row_20	2	Nupr1	0
d2_Col_09_Row_21	2	Nupr1	2.68607716795743
d2_Col_09_Row_22	2	Nupr1	1.19370392775742
d2_Col_09_Row_23	2	Nupr1	0
d2_Col_09_Row_24	2	Nupr1	2.58641788597743
d2_Col_09_Row_25	2	Nupr1	2.32818420462913
d2_Col_09_Row_26	2	Nupr1	0
d2_Col_09_Row_28	2	Nupr1	0
d2_Col_09_Row_30	2	Nupr1	2.99795978893082
d2_Col_09_Row_31	2	Nupr1	2.19015570672506
d2_Col_09_Row_32	2	Nupr1	2.19605765656265
d2_Col_09_Row_33	2	Nupr1	2.36889848985194
d2_Col_09_Row_34	2	Nupr1	2.83829532739374
d2_Col_09_Row_35	2	Nupr1	0
d2_Col_09_Row_36	2	Nupr1	0.939043107593237
d2_Col_09_Row_37	2	Nupr1	0
d2_Col_09_Row_38	2	Nupr1	0
d2_Col_09_Row_39	2	Nupr1	0
d2_Col_09_Row_40	2	Nupr1	2.58109431629786
d2_Col_10_Row_1	2	Nupr1	0
d2_Col_10_Row_2	2	Nupr1	0
d2_Col_10_Row_3	2	Nupr1	2.03002885410891
d2_Col_10_Row_4	2	Nupr1	0
d2_Col_10_Row_5	2	Nupr1	0
d2_Col_10_Row_6	2	Nupr1	0
d2_Col_10_Row_7	2	Nupr1	1.40546906452735
d2_Col_10_Row_8	2	Nupr1	2.99297625732585
d2_Col_10_Row_9	2	Nupr1	3.06893928893799
d2_Col_10_Row_10	2	Nupr1	3.00341118909255
d2_Col_10_Row_11	2	Nupr1	2.4395612098435
d2_Col_10_Row_12	2	Nupr1	1.54883237033303
d2_Col_10_Row_13	2	Nupr1	2.87708863455602
d2_Col_10_Row_14	2	Nupr1	2.17018830064659
d2_Col_10_Row_15	2	Nupr1	1.74382792831141
d2_Col_10_Row_16	2	Nupr1	0
d2_Col_10_Row_17	2	Nupr1	2.57468989938628
d2_Col_10_Row_18	2	Nupr1	1.9939711999081
d2_Col_10_Row_19	2	Nupr1	1.65560187638622
d2_Col_10_Row_20	2	Nupr1	0
d2_Col_10_Row_22	2	Nupr1	1.74756662953422
d2_Col_10_Row_23	2	Nupr1	0
d2_Col_10_Row_24	2	Nupr1	0
d2_Col_10_Row_25	2	Nupr1	0
d2_Col_10_Row_26	2	Nupr1	0
d2_Col_10_Row_27	2	Nupr1	0
d2_Col_10_Row_28	2	Nupr1	0
d2_Col_10_Row_29	2	Nupr1	1.17855995480822
d2_Col_10_Row_30	2	Nupr1	0
d2_Col_10_Row_31	2	Nupr1	2.93605109830772
d2_Col_10_Row_33	2	Nupr1	2.68678996140963
d2_Col_10_Row_34	2	Nupr1	3.13683307351186
d2_Col_10_Row_35	2	Nupr1	1.54814126374994
d2_Col_10_Row_36	2	Nupr1	0
d2_Col_10_Row_37	2	Nupr1	0
d2_Col_10_Row_38	2	Nupr1	1.1487467425749
d2_Col_10_Row_39	2	Nupr1	3.25302330322951
d2_Col_10_Row_40	2	Nupr1	1.75156930831779
d2_Col_01_Row_1	2	Pck2	1.6557531878544
d2_Col_01_Row_2	2	Pck2	1.00342349826156
d2_Col_01_Row_6	2	Pck2	0.714289426643637
d2_Col_01_Row_7	2	Pck2	1.56176541023992
d2_Col_01_Row_8	2	Pck2	0.913857283282682
d2_Col_01_Row_9	2	Pck2	2.07045140630374
d2_Col_01_Row_10	2	Pck2	1.8414570655108
d2_Col_01_Row_11	2	Pck2	2.56649019200304
d2_Col_01_Row_12	2	Pck2	2.37740093564025
d2_Col_01_Row_13	2	Pck2	1.2373433093454
d2_Col_01_Row_14	2	Pck2	2.03852103359053
d2_Col_01_Row_15	2	Pck2	0
d2_Col_01_Row_16	2	Pck2	0
d2_Col_01_Row_18	2	Pck2	1.39936494764152
d2_Col_01_Row_19	2	Pck2	1.0897520784155
d2_Col_01_Row_20	2	Pck2	0
d2_Col_01_Row_21	2	Pck2	0
d2_Col_01_Row_22	2	Pck2	2.70279454959834
d2_Col_01_Row_23	2	Pck2	2.22873866977215
d2_Col_01_Row_24	2	Pck2	2.13717998854664
d2_Col_01_Row_25	2	Pck2	2.55880762232956
d2_Col_01_Row_26	2	Pck2	1.32912916737322
d2_Col_01_Row_27	2	Pck2	2.45487125255604
d2_Col_01_Row_29	2	Pck2	2.07859274039142
d2_Col_01_Row_30	2	Pck2	1.5681228041653
d2_Col_01_Row_31	2	Pck2	2.28288072515864
d2_Col_01_Row_32	2	Pck2	1.79718344709921
d2_Col_01_Row_33	2	Pck2	1.79596102815545
d2_Col_01_Row_34	2	Pck2	1.66560629531024
d2_Col_01_Row_36	2	Pck2	2.5689566336679
d2_Col_01_Row_37	2	Pck2	1.83371598370427
d2_Col_01_Row_38	2	Pck2	0
d2_Col_01_Row_39	2	Pck2	2.07200348528414
d2_Col_01_Row_40	2	Pck2	2.01624632928668
d2_Col_02_Row_1	2	Pck2	2.20698039762349
d2_Col_02_Row_2	2	Pck2	2.20591660709384
d2_Col_02_Row_3	2	Pck2	0
d2_Col_02_Row_4	2	Pck2	0
d2_Col_02_Row_6	2	Pck2	2.15259353590935
d2_Col_02_Row_7	2	Pck2	2.75125634114224
d2_Col_02_Row_8	2	Pck2	0.828837936254947
d2_Col_02_Row_10	2	Pck2	1.42296915795238
d2_Col_02_Row_11	2	Pck2	1.11075899072933
d2_Col_02_Row_12	2	Pck2	0
d2_Col_02_Row_13	2	Pck2	0.961562151988327
d2_Col_02_Row_14	2	Pck2	1.01339798101384
d2_Col_02_Row_15	2	Pck2	0
d2_Col_02_Row_18	2	Pck2	1.99415921575896
d2_Col_02_Row_19	2	Pck2	2.39710440968136
d2_Col_02_Row_20	2	Pck2	1.00495296476535
d2_Col_02_Row_21	2	Pck2	0
d2_Col_02_Row_22	2	Pck2	0
d2_Col_02_Row_23	2	Pck2	1.03432100134031
d2_Col_02_Row_24	2	Pck2	2.83015212229892
d2_Col_02_Row_25	2	Pck2	2.11954316914058
d2_Col_02_Row_26	2	Pck2	2.13488110699095
d2_Col_02_Row_27	2	Pck2	1.53358633191561
d2_Col_02_Row_28	2	Pck2	2.38485440004619
d2_Col_02_Row_29	2	Pck2	1.73030651327009
d2_Col_02_Row_30	2	Pck2	1.54124225305513
d2_Col_02_Row_31	2	Pck2	2.43902842473788
d2_Col_02_Row_33	2	Pck2	1.96136295541799
d2_Col_02_Row_34	2	Pck2	0
d2_Col_02_Row_35	2	Pck2	2.84154706945703
d2_Col_02_Row_36	2	Pck2	2.62495550901222
d2_Col_02_Row_37	2	Pck2	0
d2_Col_02_Row_40	2	Pck2	1.03358108604169
d2_Col_03_Row_2	2	Pck2	0
d2_Col_03_Row_3	2	Pck2	0
d2_Col_03_Row_4	2	Pck2	1.7267748735223
d2_Col_03_Row_5	2	Pck2	2.29834855681082
d2_Col_03_Row_6	2	Pck2	0.75917306560721
d2_Col_03_Row_7	2	Pck2	1.92123109541438
d2_Col_03_Row_8	2	Pck2	2.29218420243433
d2_Col_03_Row_9	2	Pck2	2.66237012595022
d2_Col_03_Row_10	2	Pck2	1.61571947756876
d2_Col_03_Row_11	2	Pck2	2.20853120826181
d2_Col_03_Row_12	2	Pck2	2.25062549864098
d2_Col_03_Row_13	2	Pck2	0
d2_Col_03_Row_14	2	Pck2	1.1632028715995
d2_Col_03_Row_16	2	Pck2	1.8938596251656
d2_Col_03_Row_18	2	Pck2	1.96180030340572
d2_Col_03_Row_19	2	Pck2	2.62656009765225
d2_Col_03_Row_21	2	Pck2	2.3180794552086
d2_Col_03_Row_22	2	Pck2	0
d2_Col_03_Row_23	2	Pck2	0
d2_Col_03_Row_24	2	Pck2	0.923055208570419
d2_Col_03_Row_26	2	Pck2	2.36336966181451
d2_Col_03_Row_27	2	Pck2	1.26267003710815
d2_Col_03_Row_28	2	Pck2	0
d2_Col_03_Row_29	2	Pck2	2.28868604082986
d2_Col_03_Row_30	2	Pck2	2.43230693816467
d2_Col_03_Row_31	2	Pck2	0
d2_Col_03_Row_32	2	Pck2	2.22599300692709
d2_Col_03_Row_33	2	Pck2	0
d2_Col_03_Row_34	2	Pck2	0
d2_Col_03_Row_35	2	Pck2	0
d2_Col_03_Row_36	2	Pck2	0
d2_Col_03_Row_38	2	Pck2	0.841135674647359
d2_Col_03_Row_39	2	Pck2	2.05338081185285
d2_Col_03_Row_40	2	Pck2	2.22985084734348
d2_Col_04_Row_2	2	Pck2	0
d2_Col_04_Row_4	2	Pck2	2.16462502186192
d2_Col_04_Row_5	2	Pck2	0
d2_Col_04_Row_6	2	Pck2	1.17836063212674
d2_Col_04_Row_9	2	Pck2	0
d2_Col_04_Row_12	2	Pck2	0
d2_Col_04_Row_13	2	Pck2	0
d2_Col_04_Row_14	2	Pck2	0
d2_Col_04_Row_15	2	Pck2	0.965037590391793
d2_Col_04_Row_17	2	Pck2	0
d2_Col_04_Row_18	2	Pck2	1.50721412098993
d2_Col_04_Row_19	2	Pck2	0
d2_Col_04_Row_20	2	Pck2	1.07368253427617
d2_Col_04_Row_21	2	Pck2	1.84925612839902
d2_Col_04_Row_22	2	Pck2	2.52269860522081
d2_Col_04_Row_23	2	Pck2	1.52064335356831
d2_Col_04_Row_24	2	Pck2	2.44461738516201
d2_Col_04_Row_25	2	Pck2	2.19864495547047
d2_Col_04_Row_26	2	Pck2	1.94425641766382
d2_Col_04_Row_27	2	Pck2	2.06392296256327
d2_Col_04_Row_28	2	Pck2	0
d2_Col_04_Row_29	2	Pck2	1.28900547174905
d2_Col_04_Row_30	2	Pck2	2.03607800818626
d2_Col_04_Row_31	2	Pck2	0
d2_Col_04_Row_33	2	Pck2	1.71035189205335
d2_Col_04_Row_34	2	Pck2	0
d2_Col_04_Row_35	2	Pck2	2.23524979480317
d2_Col_04_Row_36	2	Pck2	1.41626767170032
d2_Col_04_Row_38	2	Pck2	1.9121886964939
d2_Col_04_Row_39	2	Pck2	2.00178152956681
d2_Col_04_Row_40	2	Pck2	2.15604460523405
d2_Col_05_Row_2	2	Pck2	0.930308446434185
d2_Col_05_Row_3	2	Pck2	1.83408529899962
d2_Col_05_Row_4	2	Pck2	2.41991524527884
d2_Col_05_Row_6	2	Pck2	0
d2_Col_05_Row_7	2	Pck2	2.5839794535771
d2_Col_05_Row_8	2	Pck2	0
d2_Col_05_Row_9	2	Pck2	2.00163471042697
d2_Col_05_Row_10	2	Pck2	1.98515180655855
d2_Col_05_Row_11	2	Pck2	1.91052034459875
d2_Col_05_Row_12	2	Pck2	2.70639664619795
d2_Col_05_Row_15	2	Pck2	0
d2_Col_05_Row_16	2	Pck2	0
d2_Col_05_Row_18	2	Pck2	1.73847968034153
d2_Col_05_Row_19	2	Pck2	0
d2_Col_05_Row_20	2	Pck2	1.28013155890388
d2_Col_05_Row_21	2	Pck2	0
d2_Col_05_Row_22	2	Pck2	2.01396531081685
d2_Col_05_Row_24	2	Pck2	0
d2_Col_05_Row_25	2	Pck2	0.963789097591926
d2_Col_05_Row_26	2	Pck2	2.12026248312101
d2_Col_05_Row_27	2	Pck2	2.15414414736487
d2_Col_05_Row_29	2	Pck2	2.74234947002216
d2_Col_05_Row_30	2	Pck2	2.15895422266892
d2_Col_05_Row_31	2	Pck2	2.22121163798306
d2_Col_05_Row_32	2	Pck2	1.98691405238502
d2_Col_05_Row_33	2	Pck2	1.87189612664288
d2_Col_05_Row_34	2	Pck2	1.13747583707616
d2_Col_05_Row_35	2	Pck2	2.0229946624669
d2_Col_05_Row_36	2	Pck2	2.0695343245029
d2_Col_05_Row_37	2	Pck2	1.65601041686831
d2_Col_05_Row_38	2	Pck2	2.27270211498931
d2_Col_05_Row_39	2	Pck2	2.31347270571604
d2_Col_05_Row_40	2	Pck2	1.98549049805208
d2_Col_06_Row_2	2	Pck2	0
d2_Col_06_Row_3	2	Pck2	2.4694207998307
d2_Col_06_Row_4	2	Pck2	0.888368547138235
d2_Col_06_Row_5	2	Pck2	2.80325458546786
d2_Col_06_Row_6	2	Pck2	0
d2_Col_06_Row_7	2	Pck2	0
d2_Col_06_Row_8	2	Pck2	0
d2_Col_06_Row_9	2	Pck2	1.89793986854966
d2_Col_06_Row_10	2	Pck2	0
d2_Col_06_Row_11	2	Pck2	0
d2_Col_06_Row_12	2	Pck2	0
d2_Col_06_Row_14	2	Pck2	1.83174748993115
d2_Col_06_Row_15	2	Pck2	2.18504798983226
d2_Col_06_Row_16	2	Pck2	2.31514542951307
d2_Col_06_Row_17	2	Pck2	2.21982198124378
d2_Col_06_Row_19	2	Pck2	1.61107338622696
d2_Col_06_Row_20	2	Pck2	1.96656212116403
d2_Col_06_Row_21	2	Pck2	0
d2_Col_06_Row_22	2	Pck2	1.61025540364553
d2_Col_06_Row_23	2	Pck2	1.53959467083396
d2_Col_06_Row_24	2	Pck2	1.00372031628745
d2_Col_06_Row_25	2	Pck2	0
d2_Col_06_Row_26	2	Pck2	0
d2_Col_06_Row_27	2	Pck2	2.14799087549927
d2_Col_06_Row_28	2	Pck2	0.995853490203986
d2_Col_06_Row_29	2	Pck2	1.97906985619356
d2_Col_06_Row_30	2	Pck2	0
d2_Col_06_Row_31	2	Pck2	1.46238946797263
d2_Col_06_Row_32	2	Pck2	2.08957266506872
d2_Col_06_Row_33	2	Pck2	1.01380319594284
d2_Col_06_Row_34	2	Pck2	1.96768759050035
d2_Col_06_Row_35	2	Pck2	1.39022137134033
d2_Col_06_Row_36	2	Pck2	0.869250077888558
d2_Col_06_Row_37	2	Pck2	1.87293380670272
d2_Col_06_Row_38	2	Pck2	2.35293314107451
d2_Col_06_Row_39	2	Pck2	2.25206634885533
d2_Col_06_Row_40	2	Pck2	2.28780784740913
d2_Col_07_Row_1	2	Pck2	2.47259755910504
d2_Col_07_Row_2	2	Pck2	0
d2_Col_07_Row_3	2	Pck2	1.50249008637785
d2_Col_07_Row_4	2	Pck2	0.969684079177367
d2_Col_07_Row_5	2	Pck2	0.948699325428795
d2_Col_07_Row_6	2	Pck2	2.49799510197997
d2_Col_07_Row_7	2	Pck2	0
d2_Col_07_Row_8	2	Pck2	1.76150202591352
d2_Col_07_Row_9	2	Pck2	0
d2_Col_07_Row_10	2	Pck2	0
d2_Col_07_Row_12	2	Pck2	2.53619021492359
d2_Col_07_Row_13	2	Pck2	2.9309684900871
d2_Col_07_Row_14	2	Pck2	2.39843329488863
d2_Col_07_Row_15	2	Pck2	1.08227102810962
d2_Col_07_Row_16	2	Pck2	1.98886408273774
d2_Col_07_Row_17	2	Pck2	1.7902927055439
d2_Col_07_Row_18	2	Pck2	0
d2_Col_07_Row_19	2	Pck2	2.72044109616911
d2_Col_07_Row_20	2	Pck2	2.86113521764449
d2_Col_07_Row_21	2	Pck2	2.24548265672091
d2_Col_07_Row_22	2	Pck2	2.40238294313588
d2_Col_07_Row_23	2	Pck2	2.47624135208687
d2_Col_07_Row_24	2	Pck2	1.99702253737785
d2_Col_07_Row_25	2	Pck2	0
d2_Col_07_Row_26	2	Pck2	0
d2_Col_07_Row_27	2	Pck2	2.9790946994717
d2_Col_07_Row_29	2	Pck2	0
d2_Col_07_Row_32	2	Pck2	0
d2_Col_07_Row_33	2	Pck2	0
d2_Col_07_Row_34	2	Pck2	0.96896830485329
d2_Col_07_Row_35	2	Pck2	0
d2_Col_07_Row_36	2	Pck2	2.547289528856
d2_Col_07_Row_37	2	Pck2	1.54567985826808
d2_Col_07_Row_38	2	Pck2	2.05051899259873
d2_Col_07_Row_39	2	Pck2	1.11430035186629
d2_Col_07_Row_40	2	Pck2	2.16372197942543
d2_Col_08_Row_1	2	Pck2	1.98474992538891
d2_Col_08_Row_2	2	Pck2	2.32834686891819
d2_Col_08_Row_3	2	Pck2	0.855080729438422
d2_Col_08_Row_4	2	Pck2	2.68776574759298
d2_Col_08_Row_5	2	Pck2	1.06697283996964
d2_Col_08_Row_6	2	Pck2	2.26279036008641
d2_Col_08_Row_7	2	Pck2	0
d2_Col_08_Row_8	2	Pck2	0
d2_Col_08_Row_9	2	Pck2	2.263176691711
d2_Col_08_Row_10	2	Pck2	0
d2_Col_08_Row_11	2	Pck2	0
d2_Col_08_Row_12	2	Pck2	0
d2_Col_08_Row_14	2	Pck2	2.53926820565323
d2_Col_08_Row_15	2	Pck2	1.27776230502414
d2_Col_08_Row_16	2	Pck2	1.03857612800203
d2_Col_08_Row_18	2	Pck2	1.10905382559016
d2_Col_08_Row_19	2	Pck2	0
d2_Col_08_Row_20	2	Pck2	1.18975648381771
d2_Col_08_Row_21	2	Pck2	1.21488327288437
d2_Col_08_Row_22	2	Pck2	2.07514625428994
d2_Col_08_Row_24	2	Pck2	0
d2_Col_08_Row_25	2	Pck2	2.30506520319565
d2_Col_08_Row_26	2	Pck2	0
d2_Col_08_Row_27	2	Pck2	2.08848070674363
d2_Col_08_Row_28	2	Pck2	3.00492067670298
d2_Col_08_Row_29	2	Pck2	2.38547270297729
d2_Col_08_Row_32	2	Pck2	2.49843433826008
d2_Col_08_Row_33	2	Pck2	1.864380531241
d2_Col_08_Row_34	2	Pck2	2.52600540285998
d2_Col_08_Row_37	2	Pck2	1.78587988639961
d2_Col_08_Row_39	2	Pck2	2.63603812036479
d2_Col_08_Row_40	2	Pck2	2.00454030957816
d2_Col_09_Row_1	2	Pck2	2.22367403298149
d2_Col_09_Row_2	2	Pck2	0
d2_Col_09_Row_4	2	Pck2	0.886405899427743
d2_Col_09_Row_6	2	Pck2	0
d2_Col_09_Row_7	2	Pck2	0
d2_Col_09_Row_9	2	Pck2	1.06868892040871
d2_Col_09_Row_10	2	Pck2	0
d2_Col_09_Row_11	2	Pck2	0
d2_Col_09_Row_13	2	Pck2	0
d2_Col_09_Row_14	2	Pck2	1.20115073844472
d2_Col_09_Row_15	2	Pck2	0
d2_Col_09_Row_17	2	Pck2	2.27428367189372
d2_Col_09_Row_18	2	Pck2	2.50289455057675
d2_Col_09_Row_19	2	Pck2	2.25068970851792
d2_Col_09_Row_20	2	Pck2	0
d2_Col_09_Row_21	2	Pck2	2.43689506312868
d2_Col_09_Row_22	2	Pck2	0
d2_Col_09_Row_23	2	Pck2	0
d2_Col_09_Row_24	2	Pck2	2.36966493647225
d2_Col_09_Row_25	2	Pck2	1.41380091694246
d2_Col_09_Row_26	2	Pck2	2.07629365880864
d2_Col_09_Row_28	2	Pck2	1.76413420327229
d2_Col_09_Row_30	2	Pck2	2.43485037451664
d2_Col_09_Row_31	2	Pck2	1.97017163864763
d2_Col_09_Row_32	2	Pck2	2.17139670124786
d2_Col_09_Row_33	2	Pck2	2.2199002741495
d2_Col_09_Row_34	2	Pck2	2.58978196653393
d2_Col_09_Row_35	2	Pck2	0
d2_Col_09_Row_36	2	Pck2	1.79604491266597
d2_Col_09_Row_37	2	Pck2	1.01248953369285
d2_Col_09_Row_38	2	Pck2	0
d2_Col_09_Row_39	2	Pck2	2.41505718784721
d2_Col_09_Row_40	2	Pck2	2.37095251533325
d2_Col_10_Row_1	2	Pck2	1.52446796895029
d2_Col_10_Row_2	2	Pck2	0
d2_Col_10_Row_3	2	Pck2	1.76464355308606
d2_Col_10_Row_4	2	Pck2	2.62212867953557
d2_Col_10_Row_5	2	Pck2	0
d2_Col_10_Row_6	2	Pck2	0
d2_Col_10_Row_7	2	Pck2	0
d2_Col_10_Row_8	2	Pck2	1.55757478632884
d2_Col_10_Row_9	2	Pck2	2.67779047970996
d2_Col_10_Row_10	2	Pck2	1.94721435868511
d2_Col_10_Row_11	2	Pck2	1.88734333730682
d2_Col_10_Row_12	2	Pck2	1.90973875050782
d2_Col_10_Row_13	2	Pck2	2.44047713561547
d2_Col_10_Row_14	2	Pck2	2.04622676989548
d2_Col_10_Row_15	2	Pck2	2.21569519024765
d2_Col_10_Row_16	2	Pck2	0
d2_Col_10_Row_17	2	Pck2	1.99813211096397
d2_Col_10_Row_18	2	Pck2	2.02839443143663
d2_Col_10_Row_19	2	Pck2	1.82848194705108
d2_Col_10_Row_20	2	Pck2	0
d2_Col_10_Row_22	2	Pck2	1.64063547146238
d2_Col_10_Row_23	2	Pck2	1.7816591404395
d2_Col_10_Row_24	2	Pck2	0
d2_Col_10_Row_25	2	Pck2	0
d2_Col_10_Row_26	2	Pck2	0
d2_Col_10_Row_27	2	Pck2	1.79173570062088
d2_Col_10_Row_28	2	Pck2	2.32958047734145
d2_Col_10_Row_29	2	Pck2	0
d2_Col_10_Row_30	2	Pck2	0.939034069617238
d2_Col_10_Row_31	2	Pck2	0
d2_Col_10_Row_33	2	Pck2	1.2280737287012
d2_Col_10_Row_34	2	Pck2	2.54668656673333
d2_Col_10_Row_35	2	Pck2	2.26503563190038
d2_Col_10_Row_36	2	Pck2	0
d2_Col_10_Row_37	2	Pck2	0
d2_Col_10_Row_38	2	Pck2	0
d2_Col_10_Row_39	2	Pck2	1.09339980845423
d2_Col_10_Row_40	2	Pck2	2.61990973754002
d2_Col_01_Row_1	2	Pim2	3.05861100081917
d2_Col_01_Row_2	2	Pim2	2.88802605395094
d2_Col_01_Row_6	2	Pim2	3.00357429022902
d2_Col_01_Row_7	2	Pim2	1.92288088634447
d2_Col_01_Row_8	2	Pim2	2.29097376888664
d2_Col_01_Row_9	2	Pim2	3.02139913338236
d2_Col_01_Row_10	2	Pim2	2.77926228085283
d2_Col_01_Row_11	2	Pim2	2.45992469050561
d2_Col_01_Row_12	2	Pim2	3.30803773778758
d2_Col_01_Row_13	2	Pim2	2.86040102171224
d2_Col_01_Row_14	2	Pim2	3.27985767765374
d2_Col_01_Row_15	2	Pim2	2.33727187743643
d2_Col_01_Row_16	2	Pim2	3.30632942812603
d2_Col_01_Row_18	2	Pim2	2.78035621672974
d2_Col_01_Row_19	2	Pim2	3.2835868916515
d2_Col_01_Row_20	2	Pim2	2.79898178124191
d2_Col_01_Row_21	2	Pim2	2.2293851211265
d2_Col_01_Row_22	2	Pim2	2.81653917026076
d2_Col_01_Row_23	2	Pim2	2.56459365812864
d2_Col_01_Row_24	2	Pim2	2.76545281971727
d2_Col_01_Row_25	2	Pim2	2.32770438153959
d2_Col_01_Row_26	2	Pim2	0
d2_Col_01_Row_27	2	Pim2	3.00468214454538
d2_Col_01_Row_29	2	Pim2	3.24399322092769
d2_Col_01_Row_30	2	Pim2	2.76494860008287
d2_Col_01_Row_31	2	Pim2	2.3963012686924
d2_Col_01_Row_32	2	Pim2	2.81205898387734
d2_Col_01_Row_33	2	Pim2	3.05483206543642
d2_Col_01_Row_34	2	Pim2	2.56041071467428
d2_Col_01_Row_36	2	Pim2	2.97126710122621
d2_Col_01_Row_37	2	Pim2	2.31947229022278
d2_Col_01_Row_38	2	Pim2	1.69998063040834
d2_Col_01_Row_39	2	Pim2	2.75332221406626
d2_Col_01_Row_40	2	Pim2	3.33446296610692
d2_Col_02_Row_1	2	Pim2	3.18733129197767
d2_Col_02_Row_2	2	Pim2	3.29029573781594
d2_Col_02_Row_3	2	Pim2	3.23039497833645
d2_Col_02_Row_4	2	Pim2	0
d2_Col_02_Row_6	2	Pim2	2.92212347169973
d2_Col_02_Row_7	2	Pim2	3.13711626239084
d2_Col_02_Row_8	2	Pim2	2.78102987928433
d2_Col_02_Row_10	2	Pim2	2.9940298729397
d2_Col_02_Row_11	2	Pim2	3.06287811721181
d2_Col_02_Row_12	2	Pim2	3.00238248178006
d2_Col_02_Row_13	2	Pim2	2.8564035428182
d2_Col_02_Row_14	2	Pim2	2.6860031388221
d2_Col_02_Row_15	2	Pim2	1.33614700570113
d2_Col_02_Row_18	2	Pim2	2.61404177793043
d2_Col_02_Row_19	2	Pim2	3.20011461357329
d2_Col_02_Row_20	2	Pim2	1.74576313532643
d2_Col_02_Row_21	2	Pim2	2.44666838174882
d2_Col_02_Row_22	2	Pim2	2.94231648579891
d2_Col_02_Row_23	2	Pim2	2.80580782821062
d2_Col_02_Row_24	2	Pim2	2.9444766103544
d2_Col_02_Row_25	2	Pim2	2.19817441243419
d2_Col_02_Row_26	2	Pim2	2.54310573674118
d2_Col_02_Row_27	2	Pim2	2.89781186744041
d2_Col_02_Row_28	2	Pim2	2.2096573781655
d2_Col_02_Row_29	2	Pim2	3.18483099649503
d2_Col_02_Row_30	2	Pim2	2.07629638814328
d2_Col_02_Row_31	2	Pim2	2.71216634415444
d2_Col_02_Row_33	2	Pim2	3.30119918870589
d2_Col_02_Row_34	2	Pim2	3.5427532666918
d2_Col_02_Row_35	2	Pim2	3.27876244925347
d2_Col_02_Row_36	2	Pim2	3.13325436590964
d2_Col_02_Row_37	2	Pim2	0.906683847159288
d2_Col_02_Row_40	2	Pim2	2.14068017020615
d2_Col_03_Row_2	2	Pim2	2.69709356396084
d2_Col_03_Row_3	2	Pim2	0.904562934064803
d2_Col_03_Row_4	2	Pim2	3.04345447731554
d2_Col_03_Row_5	2	Pim2	3.0144337708349
d2_Col_03_Row_6	2	Pim2	2.84697449563612
d2_Col_03_Row_7	2	Pim2	2.94242492353515
d2_Col_03_Row_8	2	Pim2	3.05236925416338
d2_Col_03_Row_9	2	Pim2	3.15251550266421
d2_Col_03_Row_10	2	Pim2	2.10906279049631
d2_Col_03_Row_11	2	Pim2	3.12419269247092
d2_Col_03_Row_12	2	Pim2	2.18408496933973
d2_Col_03_Row_13	2	Pim2	3.01235773326119
d2_Col_03_Row_14	2	Pim2	3.21892649211408
d2_Col_03_Row_16	2	Pim2	1.50415890645759
d2_Col_03_Row_18	2	Pim2	3.37218969335726
d2_Col_03_Row_19	2	Pim2	2.93896203855333
d2_Col_03_Row_21	2	Pim2	1.5330247458843
d2_Col_03_Row_22	2	Pim2	2.41404727617013
d2_Col_03_Row_23	2	Pim2	2.34225337043794
d2_Col_03_Row_24	2	Pim2	2.25049949004492
d2_Col_03_Row_26	2	Pim2	1.30440281924687
d2_Col_03_Row_27	2	Pim2	2.787171837754
d2_Col_03_Row_28	2	Pim2	2.83424976543363
d2_Col_03_Row_29	2	Pim2	2.97194394740755
d2_Col_03_Row_30	2	Pim2	3.05136978581457
d2_Col_03_Row_31	2	Pim2	2.87384599362734
d2_Col_03_Row_32	2	Pim2	3.20140111716045
d2_Col_03_Row_33	2	Pim2	2.58080928843946
d2_Col_03_Row_34	2	Pim2	2.3605156243333
d2_Col_03_Row_35	2	Pim2	2.02883645404389
d2_Col_03_Row_36	2	Pim2	1.50303847310461
d2_Col_03_Row_38	2	Pim2	2.23843833649668
d2_Col_03_Row_39	2	Pim2	3.0421849121093
d2_Col_03_Row_40	2	Pim2	2.97204149206752
d2_Col_04_Row_2	2	Pim2	2.82972416512742
d2_Col_04_Row_4	2	Pim2	1.02827708195395
d2_Col_04_Row_5	2	Pim2	1.71080597789831
d2_Col_04_Row_6	2	Pim2	3.08341605338219
d2_Col_04_Row_9	2	Pim2	2.18204640386976
d2_Col_04_Row_12	2	Pim2	2.76934757117095
d2_Col_04_Row_13	2	Pim2	2.82464384564983
d2_Col_04_Row_14	2	Pim2	2.87151821513285
d2_Col_04_Row_15	2	Pim2	1.62461789114148
d2_Col_04_Row_17	2	Pim2	2.82501822046643
d2_Col_04_Row_18	2	Pim2	1.94560087339505
d2_Col_04_Row_19	2	Pim2	2.67734342597587
d2_Col_04_Row_20	2	Pim2	2.93898070422588
d2_Col_04_Row_21	2	Pim2	1.38425436359577
d2_Col_04_Row_22	2	Pim2	2.6532883256117
d2_Col_04_Row_23	2	Pim2	2.37839842964477
d2_Col_04_Row_24	2	Pim2	2.89786258550102
d2_Col_04_Row_25	2	Pim2	0
d2_Col_04_Row_26	2	Pim2	0
d2_Col_04_Row_27	2	Pim2	1.21256820438025
d2_Col_04_Row_28	2	Pim2	2.84938785068648
d2_Col_04_Row_29	2	Pim2	2.45793426875327
d2_Col_04_Row_30	2	Pim2	3.12639253622169
d2_Col_04_Row_31	2	Pim2	1.61232155573084
d2_Col_04_Row_33	2	Pim2	2.34061610331882
d2_Col_04_Row_34	2	Pim2	2.92310481476907
d2_Col_04_Row_35	2	Pim2	2.95176696785609
d2_Col_04_Row_36	2	Pim2	2.65551957850186
d2_Col_04_Row_38	2	Pim2	2.73694013798959
d2_Col_04_Row_39	2	Pim2	2.76409974668739
d2_Col_04_Row_40	2	Pim2	1.80090365002761
d2_Col_05_Row_2	2	Pim2	2.98710657143633
d2_Col_05_Row_3	2	Pim2	1.9736431937358
d2_Col_05_Row_4	2	Pim2	1.68692127504575
d2_Col_05_Row_6	2	Pim2	0
d2_Col_05_Row_7	2	Pim2	2.75252725412949
d2_Col_05_Row_8	2	Pim2	2.67481538278704
d2_Col_05_Row_9	2	Pim2	2.76146720348024
d2_Col_05_Row_10	2	Pim2	1.30379571233551
d2_Col_05_Row_11	2	Pim2	1.36025163805286
d2_Col_05_Row_12	2	Pim2	3.04368765645342
d2_Col_05_Row_15	2	Pim2	2.88164955833619
d2_Col_05_Row_16	2	Pim2	2.70428832383399
d2_Col_05_Row_18	2	Pim2	3.07326551446309
d2_Col_05_Row_19	2	Pim2	2.00197178201309
d2_Col_05_Row_20	2	Pim2	3.14727105976919
d2_Col_05_Row_21	2	Pim2	2.67277717997525
d2_Col_05_Row_22	2	Pim2	3.22660281357017
d2_Col_05_Row_24	2	Pim2	2.87231349004728
d2_Col_05_Row_25	2	Pim2	1.52891808326761
d2_Col_05_Row_26	2	Pim2	2.9747505021777
d2_Col_05_Row_27	2	Pim2	2.71826412922719
d2_Col_05_Row_29	2	Pim2	3.40027690281262
d2_Col_05_Row_30	2	Pim2	2.67049842355221
d2_Col_05_Row_31	2	Pim2	2.3061755844832
d2_Col_05_Row_32	2	Pim2	1.86346469092799
d2_Col_05_Row_33	2	Pim2	2.87975830700006
d2_Col_05_Row_34	2	Pim2	2.0380344481761
d2_Col_05_Row_35	2	Pim2	2.90869396713758
d2_Col_05_Row_36	2	Pim2	2.50881485016187
d2_Col_05_Row_37	2	Pim2	2.43795161245626
d2_Col_05_Row_38	2	Pim2	2.50829953875094
d2_Col_05_Row_39	2	Pim2	3.14417805193218
d2_Col_05_Row_40	2	Pim2	0
d2_Col_06_Row_2	2	Pim2	2.63265195861324
d2_Col_06_Row_3	2	Pim2	3.22969207446078
d2_Col_06_Row_4	2	Pim2	2.82011593077789
d2_Col_06_Row_5	2	Pim2	3.44443433649242
d2_Col_06_Row_6	2	Pim2	2.89121795476076
d2_Col_06_Row_7	2	Pim2	2.96218591529093
d2_Col_06_Row_8	2	Pim2	3.07203631200972
d2_Col_06_Row_9	2	Pim2	3.14530566461644
d2_Col_06_Row_10	2	Pim2	3.11616835605473
d2_Col_06_Row_11	2	Pim2	2.24150926705423
d2_Col_06_Row_12	2	Pim2	3.18014918553041
d2_Col_06_Row_14	2	Pim2	3.51563058656755
d2_Col_06_Row_15	2	Pim2	2.89875449644078
d2_Col_06_Row_16	2	Pim2	2.93490825324723
d2_Col_06_Row_17	2	Pim2	2.94468839388978
d2_Col_06_Row_19	2	Pim2	3.13528541754566
d2_Col_06_Row_20	2	Pim2	2.87091610001862
d2_Col_06_Row_21	2	Pim2	3.20527641550465
d2_Col_06_Row_22	2	Pim2	1.94027229262851
d2_Col_06_Row_23	2	Pim2	2.84451307637734
d2_Col_06_Row_24	2	Pim2	2.81637008500318
d2_Col_06_Row_25	2	Pim2	2.62336016800738
d2_Col_06_Row_26	2	Pim2	2.78285672906145
d2_Col_06_Row_27	2	Pim2	1.21778155575457
d2_Col_06_Row_28	2	Pim2	2.81362325002337
d2_Col_06_Row_29	2	Pim2	3.19294305067399
d2_Col_06_Row_30	2	Pim2	2.28253860769671
d2_Col_06_Row_31	2	Pim2	2.3337742323438
d2_Col_06_Row_32	2	Pim2	2.65126660511037
d2_Col_06_Row_33	2	Pim2	1.97418619884103
d2_Col_06_Row_34	2	Pim2	3.16965383174447
d2_Col_06_Row_35	2	Pim2	1.85539081045868
d2_Col_06_Row_36	2	Pim2	2.55559924026293
d2_Col_06_Row_37	2	Pim2	2.92656790671924
d2_Col_06_Row_38	2	Pim2	2.91084359005536
d2_Col_06_Row_39	2	Pim2	2.65882262054065
d2_Col_06_Row_40	2	Pim2	2.73999463279514
d2_Col_07_Row_1	2	Pim2	3.25694796464448
d2_Col_07_Row_2	2	Pim2	2.1190598062272
d2_Col_07_Row_3	2	Pim2	3.01017825272031
d2_Col_07_Row_4	2	Pim2	2.30280298329201
d2_Col_07_Row_5	2	Pim2	0
d2_Col_07_Row_6	2	Pim2	3.11383124646547
d2_Col_07_Row_7	2	Pim2	3.00493007834896
d2_Col_07_Row_8	2	Pim2	2.76689294848852
d2_Col_07_Row_9	2	Pim2	2.36001913946616
d2_Col_07_Row_10	2	Pim2	2.76290894910588
d2_Col_07_Row_12	2	Pim2	3.05818356991081
d2_Col_07_Row_13	2	Pim2	3.23174385366069
d2_Col_07_Row_14	2	Pim2	1.28926534834439
d2_Col_07_Row_15	2	Pim2	2.34774666978863
d2_Col_07_Row_16	2	Pim2	3.17849337801386
d2_Col_07_Row_17	2	Pim2	3.04127003604751
d2_Col_07_Row_18	2	Pim2	2.968648969852
d2_Col_07_Row_19	2	Pim2	3.29866215724795
d2_Col_07_Row_20	2	Pim2	3.30520413878372
d2_Col_07_Row_21	2	Pim2	2.54527701986794
d2_Col_07_Row_22	2	Pim2	2.99401718729413
d2_Col_07_Row_23	2	Pim2	1.14530830738944
d2_Col_07_Row_24	2	Pim2	2.58482332551005
d2_Col_07_Row_25	2	Pim2	3.05073380599624
d2_Col_07_Row_26	2	Pim2	3.17440528383919
d2_Col_07_Row_27	2	Pim2	3.39981706489228
d2_Col_07_Row_29	2	Pim2	2.35257405095549
d2_Col_07_Row_32	2	Pim2	3.41327859058531
d2_Col_07_Row_33	2	Pim2	0
d2_Col_07_Row_34	2	Pim2	2.79537938255808
d2_Col_07_Row_35	2	Pim2	2.0846656880439
d2_Col_07_Row_36	2	Pim2	3.03598656316844
d2_Col_07_Row_37	2	Pim2	2.92104906284264
d2_Col_07_Row_38	2	Pim2	2.86014871000312
d2_Col_07_Row_39	2	Pim2	3.23818150597761
d2_Col_07_Row_40	2	Pim2	2.90466315826439
d2_Col_08_Row_1	2	Pim2	3.33261279546925
d2_Col_08_Row_2	2	Pim2	2.91974234505151
d2_Col_08_Row_3	2	Pim2	2.65995862247893
d2_Col_08_Row_4	2	Pim2	2.19582214543877
d2_Col_08_Row_5	2	Pim2	3.35253257846305
d2_Col_08_Row_6	2	Pim2	3.1403359020082
d2_Col_08_Row_7	2	Pim2	0
d2_Col_08_Row_8	2	Pim2	2.64618619880411
d2_Col_08_Row_9	2	Pim2	2.97726219640314
d2_Col_08_Row_10	2	Pim2	2.8470212418812
d2_Col_08_Row_11	2	Pim2	3.04846455684406
d2_Col_08_Row_12	2	Pim2	3.22017518693832
d2_Col_08_Row_14	2	Pim2	1.75565209257569
d2_Col_08_Row_15	2	Pim2	2.72486716731928
d2_Col_08_Row_16	2	Pim2	2.78294708059245
d2_Col_08_Row_18	2	Pim2	2.37673968323222
d2_Col_08_Row_19	2	Pim2	3.39939624101528
d2_Col_08_Row_20	2	Pim2	1.77024752873804
d2_Col_08_Row_21	2	Pim2	2.97335456057667
d2_Col_08_Row_22	2	Pim2	2.8328936291987
d2_Col_08_Row_24	2	Pim2	1.75503312194241
d2_Col_08_Row_25	2	Pim2	2.65924894677922
d2_Col_08_Row_26	2	Pim2	3.12038219894924
d2_Col_08_Row_27	2	Pim2	3.16440250711508
d2_Col_08_Row_28	2	Pim2	2.5176949572759
d2_Col_08_Row_29	2	Pim2	2.32504294534237
d2_Col_08_Row_32	2	Pim2	2.21447659590776
d2_Col_08_Row_33	2	Pim2	1.864380531241
d2_Col_08_Row_34	2	Pim2	1.6145704754872
d2_Col_08_Row_37	2	Pim2	3.13258966122773
d2_Col_08_Row_39	2	Pim2	2.7719874677635
d2_Col_08_Row_40	2	Pim2	3.60670992033251
d2_Col_09_Row_1	2	Pim2	3.18916776138575
d2_Col_09_Row_2	2	Pim2	2.19004747926696
d2_Col_09_Row_4	2	Pim2	2.65301872215264
d2_Col_09_Row_6	2	Pim2	3.03443681774767
d2_Col_09_Row_7	2	Pim2	2.40784467240605
d2_Col_09_Row_9	2	Pim2	1.06868892040871
d2_Col_09_Row_10	2	Pim2	2.40858467079066
d2_Col_09_Row_11	2	Pim2	2.96875659181785
d2_Col_09_Row_13	2	Pim2	2.36207181368681
d2_Col_09_Row_14	2	Pim2	2.28910437550012
d2_Col_09_Row_15	2	Pim2	2.87349663568409
d2_Col_09_Row_17	2	Pim2	2.2124909134092
d2_Col_09_Row_18	2	Pim2	2.99532583606038
d2_Col_09_Row_19	2	Pim2	3.06375447325404
d2_Col_09_Row_20	2	Pim2	3.09789714489183
d2_Col_09_Row_21	2	Pim2	3.00000994281065
d2_Col_09_Row_22	2	Pim2	2.70988773412243
d2_Col_09_Row_23	2	Pim2	2.77618401129362
d2_Col_09_Row_24	2	Pim2	1.97449712294775
d2_Col_09_Row_25	2	Pim2	3.47058594945595
d2_Col_09_Row_26	2	Pim2	2.960406756402
d2_Col_09_Row_28	2	Pim2	2.02951542770316
d2_Col_09_Row_30	2	Pim2	2.64137020378622
d2_Col_09_Row_31	2	Pim2	2.95867351197832
d2_Col_09_Row_32	2	Pim2	3.00290071713144
d2_Col_09_Row_33	2	Pim2	3.08409395089176
d2_Col_09_Row_34	2	Pim2	2.79696565919936
d2_Col_09_Row_35	2	Pim2	1.88281397064259
d2_Col_09_Row_36	2	Pim2	2.87775464137474
d2_Col_09_Row_37	2	Pim2	3.07567282541127
d2_Col_09_Row_38	2	Pim2	2.83132884231321
d2_Col_09_Row_39	2	Pim2	2.73101574579601
d2_Col_09_Row_40	2	Pim2	3.44843594050606
d2_Col_10_Row_1	2	Pim2	2.89205719662218
d2_Col_10_Row_2	2	Pim2	0
d2_Col_10_Row_3	2	Pim2	3.01623595130869
d2_Col_10_Row_4	2	Pim2	3.25178938273138
d2_Col_10_Row_5	2	Pim2	3.19292364503051
d2_Col_10_Row_6	2	Pim2	1.1738739980255
d2_Col_10_Row_7	2	Pim2	3.29675556255089
d2_Col_10_Row_8	2	Pim2	2.77655264929883
d2_Col_10_Row_9	2	Pim2	3.36024277187333
d2_Col_10_Row_10	2	Pim2	3.14671212479868
d2_Col_10_Row_11	2	Pim2	2.66077813131375
d2_Col_10_Row_12	2	Pim2	2.04095513613051
d2_Col_10_Row_13	2	Pim2	2.55550287619697
d2_Col_10_Row_14	2	Pim2	2.97641943177655
d2_Col_10_Row_15	2	Pim2	3.39885412851303
d2_Col_10_Row_16	2	Pim2	3.1675647428402
d2_Col_10_Row_17	2	Pim2	2.89738877415675
d2_Col_10_Row_18	2	Pim2	2.51375639612863
d2_Col_10_Row_19	2	Pim2	2.52226414604749
d2_Col_10_Row_20	2	Pim2	1.4443847088555
d2_Col_10_Row_22	2	Pim2	2.55014080813253
d2_Col_10_Row_23	2	Pim2	2.77514857216261
d2_Col_10_Row_24	2	Pim2	1.45162160067558
d2_Col_10_Row_25	2	Pim2	2.4878872524673
d2_Col_10_Row_26	2	Pim2	2.27337803407004
d2_Col_10_Row_27	2	Pim2	0
d2_Col_10_Row_28	2	Pim2	3.07430320006508
d2_Col_10_Row_29	2	Pim2	3.44778051807398
d2_Col_10_Row_30	2	Pim2	3.11926872868561
d2_Col_10_Row_31	2	Pim2	2.64025951136616
d2_Col_10_Row_33	2	Pim2	2.95027119071641
d2_Col_10_Row_34	2	Pim2	3.4292745203361
d2_Col_10_Row_35	2	Pim2	3.13804750315427
d2_Col_10_Row_36	2	Pim2	2.88620991000285
d2_Col_10_Row_37	2	Pim2	3.22461538845164
d2_Col_10_Row_38	2	Pim2	2.56510465813717
d2_Col_10_Row_39	2	Pim2	1.54651954374227
d2_Col_10_Row_40	2	Pim2	3.21019881980416
d2_Col_01_Row_1	2	Upp1	3.26780786531986
d2_Col_01_Row_2	2	Upp1	2.00376436846573
d2_Col_01_Row_6	2	Upp1	2.23643718362458
d2_Col_01_Row_7	2	Upp1	1.68371565345836
d2_Col_01_Row_8	2	Upp1	2.30668865952356
d2_Col_01_Row_9	2	Upp1	2.73265925234811
d2_Col_01_Row_10	2	Upp1	2.87272126798952
d2_Col_01_Row_11	2	Upp1	2.90826963101463
d2_Col_01_Row_12	2	Upp1	3.35937527262331
d2_Col_01_Row_13	2	Upp1	2.27445415648214
d2_Col_01_Row_14	2	Upp1	2.97284307081543
d2_Col_01_Row_15	2	Upp1	3.03464083987938
d2_Col_01_Row_16	2	Upp1	3.49971766366307
d2_Col_01_Row_18	2	Upp1	3.22705104209918
d2_Col_01_Row_19	2	Upp1	2.13528534067173
d2_Col_01_Row_20	2	Upp1	3.05599430192297
d2_Col_01_Row_21	2	Upp1	2.53679705331696
d2_Col_01_Row_22	2	Upp1	3.20394807765593
d2_Col_01_Row_23	2	Upp1	2.88619254940659
d2_Col_01_Row_24	2	Upp1	2.09610385609909
d2_Col_01_Row_25	2	Upp1	3.42375185833343
d2_Col_01_Row_26	2	Upp1	1.96621484622779
d2_Col_01_Row_27	2	Upp1	2.99554790623242
d2_Col_01_Row_29	2	Upp1	1.83152484815137
d2_Col_01_Row_30	2	Upp1	2.99711806363264
d2_Col_01_Row_31	2	Upp1	2.9146080983567
d2_Col_01_Row_32	2	Upp1	3.18259549174485
d2_Col_01_Row_33	2	Upp1	2.50153258701852
d2_Col_01_Row_34	2	Upp1	2.86084279110129
d2_Col_01_Row_36	2	Upp1	3.09734946608302
d2_Col_01_Row_37	2	Upp1	0
d2_Col_01_Row_38	2	Upp1	1.8436256670872
d2_Col_01_Row_39	2	Upp1	2.89637292301244
d2_Col_01_Row_40	2	Upp1	3.30672316511833
d2_Col_02_Row_1	2	Upp1	2.80094866557037
d2_Col_02_Row_2	2	Upp1	2.74804953605386
d2_Col_02_Row_3	2	Upp1	2.62143219735718
d2_Col_02_Row_4	2	Upp1	2.42286436774945
d2_Col_02_Row_6	2	Upp1	2.82686757851909
d2_Col_02_Row_7	2	Upp1	2.7593599706481
d2_Col_02_Row_8	2	Upp1	2.8461002049126
d2_Col_02_Row_10	2	Upp1	3.01591005946245
d2_Col_02_Row_11	2	Upp1	2.89582677419951
d2_Col_02_Row_12	2	Upp1	2.09743710654069
d2_Col_02_Row_13	2	Upp1	3.02899370441887
d2_Col_02_Row_14	2	Upp1	2.36890523682035
d2_Col_02_Row_15	2	Upp1	1.62704575006262
d2_Col_02_Row_18	2	Upp1	2.82289737456255
d2_Col_02_Row_19	2	Upp1	3.255939366971
d2_Col_02_Row_20	2	Upp1	1.96448115510865
d2_Col_02_Row_21	2	Upp1	2.86324380266468
d2_Col_02_Row_22	2	Upp1	2.57500050975734
d2_Col_02_Row_23	2	Upp1	2.67437618061683
d2_Col_02_Row_24	2	Upp1	2.6222711655201
d2_Col_02_Row_25	2	Upp1	1.9660523118277
d2_Col_02_Row_26	2	Upp1	2.65860994245154
d2_Col_02_Row_27	2	Upp1	2.41445524462069
d2_Col_02_Row_28	2	Upp1	2.36644882724249
d2_Col_02_Row_29	2	Upp1	2.81971741521689
d2_Col_02_Row_30	2	Upp1	2.11548801024024
d2_Col_02_Row_31	2	Upp1	2.89720547099114
d2_Col_02_Row_33	2	Upp1	2.82646961288007
d2_Col_02_Row_34	2	Upp1	2.50479547445372
d2_Col_02_Row_35	2	Upp1	3.3544465902299
d2_Col_02_Row_36	2	Upp1	2.98339770110017
d2_Col_02_Row_37	2	Upp1	0
d2_Col_02_Row_40	2	Upp1	0
d2_Col_03_Row_2	2	Upp1	2.9934126903694
d2_Col_03_Row_3	2	Upp1	2.3800738337092
d2_Col_03_Row_4	2	Upp1	2.64036423518108
d2_Col_03_Row_5	2	Upp1	2.67861892868499
d2_Col_03_Row_6	2	Upp1	2.89935896324257
d2_Col_03_Row_7	2	Upp1	2.70054309671274
d2_Col_03_Row_8	2	Upp1	3.13923612150404
d2_Col_03_Row_9	2	Upp1	3.14083808102052
d2_Col_03_Row_10	2	Upp1	2.1914490657755
d2_Col_03_Row_11	2	Upp1	2.24175588776582
d2_Col_03_Row_12	2	Upp1	2.66883171200259
d2_Col_03_Row_13	2	Upp1	2.7051655474767
d2_Col_03_Row_14	2	Upp1	2.52277548302829
d2_Col_03_Row_16	2	Upp1	2.86200362071198
d2_Col_03_Row_18	2	Upp1	3.2205348565262
d2_Col_03_Row_19	2	Upp1	3.16989453591011
d2_Col_03_Row_21	2	Upp1	1.41230808059202
d2_Col_03_Row_22	2	Upp1	2.9517225924338
d2_Col_03_Row_23	2	Upp1	0.860619029306875
d2_Col_03_Row_24	2	Upp1	2.53187783573946
d2_Col_03_Row_26	2	Upp1	2.5011590261811
d2_Col_03_Row_27	2	Upp1	2.39637187464289
d2_Col_03_Row_28	2	Upp1	3.27524937715372
d2_Col_03_Row_29	2	Upp1	2.24064411442364
d2_Col_03_Row_30	2	Upp1	2.80113182651123
d2_Col_03_Row_31	2	Upp1	2.95505178116845
d2_Col_03_Row_32	2	Upp1	2.82611290657832
d2_Col_03_Row_33	2	Upp1	2.11810236327804
d2_Col_03_Row_34	2	Upp1	2.5736584524616
d2_Col_03_Row_35	2	Upp1	2.53789716147101
d2_Col_03_Row_36	2	Upp1	1.50303847310461
d2_Col_03_Row_38	2	Upp1	2.53821246483474
d2_Col_03_Row_39	2	Upp1	3.20136445867702
d2_Col_03_Row_40	2	Upp1	2.1335799123752
d2_Col_04_Row_2	2	Upp1	2.57888545964388
d2_Col_04_Row_4	2	Upp1	3.05781312364005
d2_Col_04_Row_5	2	Upp1	2.95263236218752
d2_Col_04_Row_6	2	Upp1	2.64784780292059
d2_Col_04_Row_9	2	Upp1	2.69668495212562
d2_Col_04_Row_12	2	Upp1	2.48424470366063
d2_Col_04_Row_13	2	Upp1	2.26381379434648
d2_Col_04_Row_14	2	Upp1	3.27256647811858
d2_Col_04_Row_15	2	Upp1	2.47298225617688
d2_Col_04_Row_17	2	Upp1	2.85918309247818
d2_Col_04_Row_18	2	Upp1	1.80143737732438
d2_Col_04_Row_19	2	Upp1	2.85701987186741
d2_Col_04_Row_20	2	Upp1	3.13950943030218
d2_Col_04_Row_21	2	Upp1	2.5621144690667
d2_Col_04_Row_22	2	Upp1	2.71411837323469
d2_Col_04_Row_23	2	Upp1	1.81507544913128
d2_Col_04_Row_24	2	Upp1	3.30475822473823
d2_Col_04_Row_25	2	Upp1	2.9262489973288
d2_Col_04_Row_26	2	Upp1	2.52180831579981
d2_Col_04_Row_27	2	Upp1	1.79418933315023
d2_Col_04_Row_28	2	Upp1	2.44845198809007
d2_Col_04_Row_29	2	Upp1	3.08598725645461
d2_Col_04_Row_30	2	Upp1	2.81686696988
d2_Col_04_Row_31	2	Upp1	1.20367574953857
d2_Col_04_Row_33	2	Upp1	2.329387255425
d2_Col_04_Row_34	2	Upp1	2.65970759403885
d2_Col_04_Row_35	2	Upp1	2.58230821856143
d2_Col_04_Row_36	2	Upp1	3.15546459959495
d2_Col_04_Row_38	2	Upp1	2.56124663360187
d2_Col_04_Row_39	2	Upp1	2.88261071701084
d2_Col_04_Row_40	2	Upp1	2.97872203498335
d2_Col_05_Row_2	2	Upp1	2.7576423309357
d2_Col_05_Row_3	2	Upp1	2.87865883972641
d2_Col_05_Row_4	2	Upp1	2.91521528565706
d2_Col_05_Row_6	2	Upp1	2.26221368238965
d2_Col_05_Row_7	2	Upp1	2.97116687217776
d2_Col_05_Row_8	2	Upp1	3.15655288371658
d2_Col_05_Row_9	2	Upp1	2.97394486329565
d2_Col_05_Row_10	2	Upp1	2.15974247810277
d2_Col_05_Row_11	2	Upp1	0.919460836652109
d2_Col_05_Row_12	2	Upp1	2.74305021565319
d2_Col_05_Row_15	2	Upp1	3.36414024423265
d2_Col_05_Row_16	2	Upp1	2.89386387992389
d2_Col_05_Row_18	2	Upp1	2.94844905249775
d2_Col_05_Row_19	2	Upp1	1.80043804644357
d2_Col_05_Row_20	2	Upp1	3.08531398700099
d2_Col_05_Row_21	2	Upp1	2.39440696252118
d2_Col_05_Row_22	2	Upp1	2.41510471735949
d2_Col_05_Row_24	2	Upp1	2.70777211259591
d2_Col_05_Row_25	2	Upp1	2.25863870002188
d2_Col_05_Row_26	2	Upp1	2.80783008766916
d2_Col_05_Row_27	2	Upp1	3.02503295545471
d2_Col_05_Row_29	2	Upp1	2.4257747197987
d2_Col_05_Row_30	2	Upp1	1.78741225136055
d2_Col_05_Row_31	2	Upp1	2.87447989947748
d2_Col_05_Row_32	2	Upp1	2.46104114561332
d2_Col_05_Row_33	2	Upp1	2.55263914943804
d2_Col_05_Row_34	2	Upp1	2.0380344481761
d2_Col_05_Row_35	2	Upp1	3.29207902340298
d2_Col_05_Row_36	2	Upp1	1.33314076111905
d2_Col_05_Row_37	2	Upp1	2.9061286247417
d2_Col_05_Row_38	2	Upp1	2.72261726786476
d2_Col_05_Row_39	2	Upp1	3.221886624837
d2_Col_05_Row_40	2	Upp1	2.74611952492445
d2_Col_06_Row_2	2	Upp1	2.56224941605906
d2_Col_06_Row_3	2	Upp1	3.17826835691464
d2_Col_06_Row_4	2	Upp1	2.75327865331432
d2_Col_06_Row_5	2	Upp1	2.76320347059684
d2_Col_06_Row_6	2	Upp1	3.10533972169048
d2_Col_06_Row_7	2	Upp1	2.50443554070818
d2_Col_06_Row_8	2	Upp1	3.01277614873864
d2_Col_06_Row_9	2	Upp1	3.08154377715225
d2_Col_06_Row_10	2	Upp1	1.04008794287592
d2_Col_06_Row_11	2	Upp1	0
d2_Col_06_Row_12	2	Upp1	3.11722544618046
d2_Col_06_Row_14	2	Upp1	2.72920292866837
d2_Col_06_Row_15	2	Upp1	3.03589503737239
d2_Col_06_Row_16	2	Upp1	2.81637699955531
d2_Col_06_Row_17	2	Upp1	2.85462558310238
d2_Col_06_Row_19	2	Upp1	1.90675338931159
d2_Col_06_Row_20	2	Upp1	3.24539419907273
d2_Col_06_Row_21	2	Upp1	2.12193802724393
d2_Col_06_Row_22	2	Upp1	3.23654221668623
d2_Col_06_Row_23	2	Upp1	3.2368189639643
d2_Col_06_Row_24	2	Upp1	2.23963626285632
d2_Col_06_Row_25	2	Upp1	2.7792442011715
d2_Col_06_Row_26	2	Upp1	2.70660605829757
d2_Col_06_Row_27	2	Upp1	0
d2_Col_06_Row_28	2	Upp1	3.33722247981598
d2_Col_06_Row_29	2	Upp1	2.36969056104245
d2_Col_06_Row_30	2	Upp1	2.33343928759336
d2_Col_06_Row_31	2	Upp1	2.91008172189116
d2_Col_06_Row_32	2	Upp1	3.25456740692668
d2_Col_06_Row_33	2	Upp1	2.80907634884714
d2_Col_06_Row_34	2	Upp1	2.78760137920653
d2_Col_06_Row_35	2	Upp1	2.99066005738498
d2_Col_06_Row_36	2	Upp1	2.35220365032304
d2_Col_06_Row_37	2	Upp1	2.24314429482063
d2_Col_06_Row_38	2	Upp1	2.84647091438484
d2_Col_06_Row_39	2	Upp1	3.28166827443537
d2_Col_06_Row_40	2	Upp1	3.2029817413293
d2_Col_07_Row_1	2	Upp1	2.67241645390077
d2_Col_07_Row_2	2	Upp1	1.82131892444144
d2_Col_07_Row_3	2	Upp1	2.29699300180117
d2_Col_07_Row_4	2	Upp1	2.65378237780337
d2_Col_07_Row_5	2	Upp1	1.85716787984019
d2_Col_07_Row_6	2	Upp1	2.22167893231786
d2_Col_07_Row_7	2	Upp1	3.06487259903414
d2_Col_07_Row_8	2	Upp1	3.09385844002474
d2_Col_07_Row_9	2	Upp1	0.94769877699137
d2_Col_07_Row_10	2	Upp1	2.55593668263324
d2_Col_07_Row_12	2	Upp1	2.80537749314863
d2_Col_07_Row_13	2	Upp1	3.27475445628226
d2_Col_07_Row_14	2	Upp1	2.87971796320369
d2_Col_07_Row_15	2	Upp1	2.98473158972374
d2_Col_07_Row_16	2	Upp1	3.21827871105068
d2_Col_07_Row_17	2	Upp1	2.97398939972697
d2_Col_07_Row_18	2	Upp1	3.09980609224222
d2_Col_07_Row_19	2	Upp1	3.22615118544762
d2_Col_07_Row_20	2	Upp1	3.14257458945179
d2_Col_07_Row_21	2	Upp1	2.57153316472737
d2_Col_07_Row_22	2	Upp1	2.61257445947265
d2_Col_07_Row_23	2	Upp1	2.45700212753469
d2_Col_07_Row_24	2	Upp1	3.17476165472093
d2_Col_07_Row_25	2	Upp1	2.33342621297922
d2_Col_07_Row_26	2	Upp1	2.81085708930387
d2_Col_07_Row_27	2	Upp1	3.20076112638064
d2_Col_07_Row_29	2	Upp1	2.36920696634803
d2_Col_07_Row_32	2	Upp1	2.81607948197682
d2_Col_07_Row_33	2	Upp1	0.961578974612431
d2_Col_07_Row_34	2	Upp1	2.38381819829427
d2_Col_07_Row_35	2	Upp1	1.93996478669143
d2_Col_07_Row_36	2	Upp1	3.30511736945294
d2_Col_07_Row_37	2	Upp1	3.04939966437495
d2_Col_07_Row_38	2	Upp1	2.81814830527177
d2_Col_07_Row_39	2	Upp1	3.01950265680953
d2_Col_07_Row_40	2	Upp1	2.77180039756695
d2_Col_08_Row_1	2	Upp1	2.40108569590262
d2_Col_08_Row_2	2	Upp1	3.16649591697809
d2_Col_08_Row_3	2	Upp1	2.35987781212813
d2_Col_08_Row_4	2	Upp1	2.63570150260453
d2_Col_08_Row_5	2	Upp1	2.23471430082954
d2_Col_08_Row_6	2	Upp1	2.13101087750169
d2_Col_08_Row_7	2	Upp1	0
d2_Col_08_Row_8	2	Upp1	0.897780104829276
d2_Col_08_Row_9	2	Upp1	1.66816686122657
d2_Col_08_Row_10	2	Upp1	3.06728564318624
d2_Col_08_Row_11	2	Upp1	2.17331422811384
d2_Col_08_Row_12	2	Upp1	2.31891242999698
d2_Col_08_Row_14	2	Upp1	3.06709233478473
d2_Col_08_Row_15	2	Upp1	2.93597088434767
d2_Col_08_Row_16	2	Upp1	2.14614195085921
d2_Col_08_Row_18	2	Upp1	2.22261877041203
d2_Col_08_Row_19	2	Upp1	2.75780506022624
d2_Col_08_Row_20	2	Upp1	1.47652685342822
d2_Col_08_Row_21	2	Upp1	2.19037341208109
d2_Col_08_Row_22	2	Upp1	2.93495542229639
d2_Col_08_Row_24	2	Upp1	2.59353795309658
d2_Col_08_Row_25	2	Upp1	2.59033209618372
d2_Col_08_Row_26	2	Upp1	2.90723032893124
d2_Col_08_Row_27	2	Upp1	2.98064270789494
d2_Col_08_Row_28	2	Upp1	2.88012505037183
d2_Col_08_Row_29	2	Upp1	3.05172288910114
d2_Col_08_Row_32	2	Upp1	2.66868238033622
d2_Col_08_Row_33	2	Upp1	2.70436160015786
d2_Col_08_Row_34	2	Upp1	3.25734388839781
d2_Col_08_Row_37	2	Upp1	2.11306414694746
d2_Col_08_Row_39	2	Upp1	2.73122359075344
d2_Col_08_Row_40	2	Upp1	2.91456401244843
d2_Col_09_Row_1	2	Upp1	2.41902407408064
d2_Col_09_Row_2	2	Upp1	1.10850932905635
d2_Col_09_Row_4	2	Upp1	0
d2_Col_09_Row_6	2	Upp1	3.2900082447144
d2_Col_09_Row_7	2	Upp1	2.1516527773869
d2_Col_09_Row_9	2	Upp1	2.85009151845007
d2_Col_09_Row_10	2	Upp1	1.54440421756754
d2_Col_09_Row_11	2	Upp1	3.43333660033412
d2_Col_09_Row_13	2	Upp1	2.98459300557415
d2_Col_09_Row_14	2	Upp1	2.53591737051049
d2_Col_09_Row_15	2	Upp1	2.82241675081714
d2_Col_09_Row_17	2	Upp1	2.79554281545666
d2_Col_09_Row_18	2	Upp1	2.63057590862916
d2_Col_09_Row_19	2	Upp1	2.15438885357256
d2_Col_09_Row_20	2	Upp1	3.48019716512816
d2_Col_09_Row_21	2	Upp1	3.3415973348287
d2_Col_09_Row_22	2	Upp1	2.91368996593593
d2_Col_09_Row_23	2	Upp1	1.40662530805793
d2_Col_09_Row_24	2	Upp1	3.02143301884727
d2_Col_09_Row_25	2	Upp1	2.71976867147693
d2_Col_09_Row_26	2	Upp1	2.37549819132988
d2_Col_09_Row_28	2	Upp1	1.62098618799447
d2_Col_09_Row_30	2	Upp1	3.07597113604178
d2_Col_09_Row_31	2	Upp1	3.24828668305452
d2_Col_09_Row_32	2	Upp1	2.77125605396695
d2_Col_09_Row_33	2	Upp1	2.9557899971469
d2_Col_09_Row_34	2	Upp1	3.07993463302351
d2_Col_09_Row_35	2	Upp1	0
d2_Col_09_Row_36	2	Upp1	2.09358791003066
d2_Col_09_Row_37	2	Upp1	3.32241305783866
d2_Col_09_Row_38	2	Upp1	2.41593442648153
d2_Col_09_Row_39	2	Upp1	2.34571160453652
d2_Col_09_Row_40	2	Upp1	2.2812022646561
d2_Col_10_Row_1	2	Upp1	2.80569938712954
d2_Col_10_Row_2	2	Upp1	0
d2_Col_10_Row_3	2	Upp1	3.20674977584344
d2_Col_10_Row_4	2	Upp1	2.39705590672607
d2_Col_10_Row_5	2	Upp1	2.55168879084745
d2_Col_10_Row_6	2	Upp1	2.18797099857061
d2_Col_10_Row_7	2	Upp1	1.99453157935804
d2_Col_10_Row_8	2	Upp1	2.99297625732585
d2_Col_10_Row_9	2	Upp1	3.00829702729813
d2_Col_10_Row_10	2	Upp1	3.44418216752474
d2_Col_10_Row_11	2	Upp1	2.36069553350006
d2_Col_10_Row_12	2	Upp1	2.50777046409811
d2_Col_10_Row_13	2	Upp1	3.16737195308338
d2_Col_10_Row_14	2	Upp1	2.85022773193868
d2_Col_10_Row_15	2	Upp1	3.16758203267792
d2_Col_10_Row_16	2	Upp1	3.23640272379766
d2_Col_10_Row_17	2	Upp1	2.92875886171745
d2_Col_10_Row_18	2	Upp1	2.95224155627425
d2_Col_10_Row_19	2	Upp1	3.13757438010202
d2_Col_10_Row_20	2	Upp1	3.19591994710751
d2_Col_10_Row_22	2	Upp1	2.612623220453
d2_Col_10_Row_23	2	Upp1	3.16565089659671
d2_Col_10_Row_24	2	Upp1	1.45162160067558
[truncated: 27,295 more rows]
