# Supplementary material for: Integrated analysis of Xist upregulation and X-chromosome inactivation with single-cell and single-allele resolution
Source: Nat Commun. 2021 Jun 15;12:3638. doi: 10.1038/s41467-021-23643-6 (PMC8206119; doi:10.1038/s41467-021-23643-6)
Supplement: Supplementary file 9 — Source Data [file 41467_2021_23643_MOESM9_ESM.zip › SourceData/Figure_S7b.txt]

Sequencing Day	Autosomal/X-linked	Direction [dX-high vs dX-low]	Number of significant genes
1	X-linked	Up-regulated	2
2	Autosomal	Up-regulated	201
2	Autosomal	Down-regulated	70
2	X-linked	Up-regulated	14
2	X-linked	Down-regulated	3
4	Autosomal	Up-regulated	49
4	Autosomal	Down-regulated	26
4	X-linked	Up-regulated	10
4	X-linked	Down-regulated	1
3	X-linked	Up-regulated	0
1	Autosomal	Up-regulated	0
3	Autosomal	Up-regulated	0
1	X-linked	Down-regulated	0
3	X-linked	Down-regulated	0
1	Autosomal	Down-regulated	0
3	Autosomal	Down-regulated	0
