# Supplementary material for: Integrated analysis of Xist upregulation and X-chromosome inactivation with single-cell and single-allele resolution
Source: Nat Commun. 2021 Jun 15;12:3638. doi: 10.1038/s41467-021-23643-6 (PMC8206119; doi:10.1038/s41467-021-23643-6)
Supplement: Supplementary file 9 — Source Data [file 41467_2021_23643_MOESM9_ESM.zip › SourceData/Figure_3b.txt]

Cell ID	Sequencing Day	Xist AS Classification	Spliced B6 ChrX UMI counts	Spliced Cast ChrX UMI counts	Unspliced B6 ChrX UMI counts	Unspliced Cast ChrX UMI counts
d0_Col_01_Row_1	0	Undetected	289	295	26	35
d0_Col_01_Row_12	0	Undetected	316	326	104	93
d0_Col_01_Row_14	0	Undetected	272	221	37	35
d0_Col_01_Row_15	0	Undetected	207	227	10	13
d0_Col_01_Row_17	0	Undetected	310	363	68	120
d0_Col_01_Row_19	0	Undetected	200	268	64	75
d0_Col_01_Row_2	0	Undetected	362	285	112	105
d0_Col_01_Row_20	0	Undetected	236	235	71	45
d0_Col_01_Row_21	0	Undetected	151	111	23	21
d0_Col_01_Row_23	0	Undetected	328	387	98	122
d0_Col_01_Row_24	0	Undetected	241	267	70	41
d0_Col_01_Row_25	0	Undetected	226	229	45	53
d0_Col_01_Row_26	0	Undetected	202	242	44	29
d0_Col_01_Row_27	0	Undetected	218	176	64	64
d0_Col_01_Row_28	0	Undetected	205	153	44	34
d0_Col_01_Row_30	0	Undetected	88	106	36	31
d0_Col_01_Row_31	0	Undetected	124	119	19	15
d0_Col_01_Row_32	0	Undetected	171	233	37	33
d0_Col_01_Row_34	0	Undetected	174	147	75	45
d0_Col_01_Row_36	0	Undetected	184	181	95	59
d0_Col_01_Row_38	0	Undetected	250	342	48	56
d0_Col_01_Row_39	0	Undetected	152	165	39	65
d0_Col_01_Row_4	0	Undetected	163	285	76	78
d0_Col_01_Row_5	0	Undetected	116	198	59	39
d0_Col_01_Row_7	0	Undetected	122	97	23	29
d0_Col_01_Row_8	0	Undetected	134	162	23	35
d0_Col_01_Row_9	0	Undetected	243	240	52	53
d0_Col_02_Row_1	0	Undetected	248	269	20	24
d0_Col_02_Row_10	0	Undetected	105	145	35	27
d0_Col_02_Row_11	0	Undetected	166	118	6	41
d0_Col_02_Row_15	0	Undetected	267	243	52	51
d0_Col_02_Row_17	0	Undetected	212	158	55	30
d0_Col_02_Row_18	0	Undetected	136	160	36	20
d0_Col_02_Row_2	0	Undetected	169	156	30	26
d0_Col_02_Row_21	0	Undetected	239	314	127	98
d0_Col_02_Row_22	0	Undetected	246	161	32	39
d0_Col_02_Row_25	0	Undetected	165	123	42	41
d0_Col_02_Row_28	0	Undetected	95	116	49	32
d0_Col_02_Row_3	0	Undetected	158	149	15	36
d0_Col_02_Row_30	0	Undetected	142	113	53	42
d0_Col_02_Row_31	0	Undetected	194	173	43	34
d0_Col_02_Row_32	0	Undetected	177	233	53	46
d0_Col_02_Row_33	0	Undetected	242	231	36	31
d0_Col_02_Row_34	0	Undetected	212	243	34	81
d0_Col_02_Row_35	0	Undetected	169	198	63	35
d0_Col_02_Row_37	0	Undetected	163	131	24	33
d0_Col_02_Row_38	0	Undetected	178	199	47	28
d0_Col_02_Row_39	0	Undetected	167	167	37	55
d0_Col_02_Row_6	0	Undetected	186	189	58	58
d0_Col_02_Row_7	0	Undetected	95	108	26	14
d0_Col_02_Row_8	0	Undetected	150	164	29	46
d0_Col_03_Row_1	0	Undetected	318	432	31	27
d0_Col_03_Row_10	0	Undetected	258	370	53	65
d0_Col_03_Row_12	0	Undetected	268	230	57	38
d0_Col_03_Row_13	0	Undetected	437	424	76	79
d0_Col_03_Row_14	0	Undetected	232	338	47	42
d0_Col_03_Row_16	0	Xist-MA (Xi=B6)	302	236	50	120
d0_Col_03_Row_17	0	Undetected	356	358	108	103
d0_Col_03_Row_19	0	Undetected	254	287	58	41
d0_Col_03_Row_2	0	Undetected	333	315	22	56
d0_Col_03_Row_20	0	Undetected	438	370	104	132
d0_Col_03_Row_21	0	Undetected	263	389	62	31
d0_Col_03_Row_23	0	Undetected	366	375	52	53
d0_Col_03_Row_25	0	Undetected	234	224	97	65
d0_Col_03_Row_28	0	Undetected	198	212	57	58
d0_Col_03_Row_30	0	Undetected	277	195	45	39
d0_Col_03_Row_31	0	Undetected	316	292	53	68
d0_Col_03_Row_32	0	Undetected	326	334	81	55
d0_Col_03_Row_33	0	Undetected	357	412	39	56
d0_Col_03_Row_35	0	Undetected	185	173	76	48
d0_Col_03_Row_38	0	Undetected	452	420	125	152
d0_Col_03_Row_39	0	Undetected	449	323	81	92
d0_Col_03_Row_4	0	Undetected	363	358	117	115
d0_Col_03_Row_40	0	Undetected	373	268	47	72
d0_Col_03_Row_5	0	Undetected	134	166	28	25
d0_Col_03_Row_7	0	Undetected	261	231	61	46
d0_Col_03_Row_8	0	Undetected	384	306	61	72
d0_Col_03_Row_9	0	Undetected	358	314	80	33
d0_Col_04_Row_10	0	Undetected	342	383	60	89
d0_Col_04_Row_12	0	Undetected	300	351	140	52
d0_Col_04_Row_14	0	Undetected	268	344	113	47
d0_Col_04_Row_15	0	Undetected	456	465	76	92
d0_Col_04_Row_17	0	Undetected	282	268	62	77
d0_Col_04_Row_19	0	Undetected	236	138	50	21
d0_Col_04_Row_2	0	Undetected	246	238	36	51
d0_Col_04_Row_22	0	Undetected	234	257	179	96
d0_Col_04_Row_23	0	Undetected	252	280	51	64
d0_Col_04_Row_24	0	Undetected	231	225	51	45
d0_Col_04_Row_26	0	Undetected	146	176	54	35
d0_Col_04_Row_27	0	Undetected	255	237	71	72
d0_Col_04_Row_28	0	Undetected	260	275	67	57
d0_Col_04_Row_3	0	Undetected	300	328	30	60
d0_Col_04_Row_34	0	Undetected	253	243	33	37
d0_Col_04_Row_37	0	Undetected	325	426	54	46
d0_Col_04_Row_38	0	Undetected	304	313	99	83
d0_Col_04_Row_39	0	Undetected	277	267	26	26
d0_Col_04_Row_40	0	Undetected	242	258	39	44
d0_Col_04_Row_6	0	Undetected	288	280	76	95
d0_Col_04_Row_9	0	Undetected	409	390	81	41
d0_Col_05_Row_1	0	Undetected	343	289	64	55
d0_Col_05_Row_10	0	Undetected	241	292	61	58
d0_Col_05_Row_11	0	Undetected	254	299	52	30
d0_Col_05_Row_12	0	Undetected	317	378	57	46
d0_Col_05_Row_13	0	Undetected	236	268	28	13
d0_Col_05_Row_14	0	Undetected	184	232	29	50
d0_Col_05_Row_15	0	Undetected	281	300	104	75
d0_Col_05_Row_16	0	Undetected	360	384	78	85
d0_Col_05_Row_17	0	Undetected	522	452	111	98
d0_Col_05_Row_18	0	Undetected	210	164	91	129
d0_Col_05_Row_19	0	Undetected	325	292	53	70
d0_Col_05_Row_2	0	Undetected	198	282	95	72
d0_Col_05_Row_20	0	Undetected	140	163	53	49
d0_Col_05_Row_21	0	Undetected	353	349	79	91
d0_Col_05_Row_22	0	Undetected	264	265	66	60
d0_Col_05_Row_23	0	Undetected	235	219	67	120
d0_Col_05_Row_24	0	Undetected	209	202	49	30
d0_Col_05_Row_28	0	Undetected	382	330	77	32
d0_Col_05_Row_30	0	Undetected	379	350	60	73
d0_Col_05_Row_31	0	Undetected	242	189	68	67
d0_Col_05_Row_33	0	Undetected	459	449	104	84
d0_Col_05_Row_34	0	Xist-MA (Xi=B6)	394	293	38	66
d0_Col_05_Row_35	0	Undetected	225	280	77	51
d0_Col_05_Row_37	0	Undetected	261	339	60	46
d0_Col_05_Row_4	0	Undetected	251	221	23	59
d0_Col_05_Row_40	0	Undetected	365	413	73	50
d0_Col_05_Row_5	0	Undetected	231	154	33	20
d0_Col_05_Row_6	0	Undetected	114	93	45	24
d0_Col_05_Row_7	0	Undetected	166	142	25	18
d0_Col_05_Row_9	0	Undetected	327	263	57	39
d0_Col_06_Row_10	0	Undetected	292	354	63	117
d0_Col_06_Row_12	0	Undetected	194	154	10	31
d0_Col_06_Row_13	0	Undetected	197	238	69	62
d0_Col_06_Row_14	0	Undetected	297	330	32	20
d0_Col_06_Row_15	0	Undetected	343	305	40	60
d0_Col_06_Row_17	0	Undetected	259	204	52	29
d0_Col_06_Row_18	0	Undetected	358	363	57	51
d0_Col_06_Row_2	0	Undetected	231	238	31	32
d0_Col_06_Row_21	0	Undetected	222	185	44	58
d0_Col_06_Row_22	0	Undetected	213	323	46	85
d0_Col_06_Row_23	0	Undetected	281	284	53	35
d0_Col_06_Row_24	0	Undetected	170	162	46	27
d0_Col_06_Row_26	0	Undetected	293	276	46	49
d0_Col_06_Row_27	0	Undetected	392	331	50	51
d0_Col_06_Row_29	0	Undetected	153	124	71	23
d0_Col_06_Row_30	0	Undetected	169	171	46	41
d0_Col_06_Row_33	0	Undetected	170	155	36	71
d0_Col_06_Row_34	0	Undetected	342	223	81	55
d0_Col_06_Row_35	0	Undetected	282	334	61	61
d0_Col_06_Row_36	0	Undetected	251	253	49	41
d0_Col_06_Row_37	0	Undetected	236	223	45	43
d0_Col_06_Row_38	0	Undetected	233	295	52	42
d0_Col_06_Row_39	0	Undetected	275	284	75	73
d0_Col_06_Row_4	0	Undetected	215	273	95	90
d0_Col_06_Row_40	0	Undetected	230	201	70	63
d0_Col_06_Row_5	0	Undetected	154	199	41	38
d0_Col_06_Row_7	0	Undetected	136	178	38	34
d0_Col_06_Row_8	0	Undetected	203	265	44	57
d0_Col_06_Row_9	0	Undetected	235	206	49	45
d0_Col_07_Row_1	0	Undetected	261	235	63	71
d0_Col_07_Row_11	0	Undetected	288	277	42	55
d0_Col_07_Row_12	0	Undetected	196	183	35	21
d0_Col_07_Row_13	0	Undetected	220	225	85	160
d0_Col_07_Row_14	0	Undetected	194	187	23	48
d0_Col_07_Row_15	0	Undetected	166	172	39	33
d0_Col_07_Row_16	0	Undetected	310	231	25	26
d0_Col_07_Row_17	0	Undetected	304	193	53	46
d0_Col_07_Row_18	0	Undetected	192	249	34	37
d0_Col_07_Row_19	0	Undetected	313	244	55	90
d0_Col_07_Row_2	0	Undetected	394	402	116	173
d0_Col_07_Row_20	0	Undetected	153	144	17	25
d0_Col_07_Row_21	0	Undetected	280	319	71	88
d0_Col_07_Row_22	0	Undetected	216	359	54	97
d0_Col_07_Row_23	0	Undetected	304	355	95	41
d0_Col_07_Row_24	0	Undetected	238	221	60	63
d0_Col_07_Row_25	0	Undetected	185	171	46	44
d0_Col_07_Row_28	0	Undetected	297	281	72	52
d0_Col_07_Row_29	0	Undetected	172	146	36	42
d0_Col_07_Row_3	0	Undetected	222	207	47	59
d0_Col_07_Row_30	0	Undetected	222	278	55	69
d0_Col_07_Row_31	0	Undetected	232	199	36	51
d0_Col_07_Row_32	0	Undetected	253	165	57	33
d0_Col_07_Row_33	0	Undetected	235	254	59	69
d0_Col_07_Row_34	0	Undetected	179	201	109	56
d0_Col_07_Row_35	0	Undetected	271	225	37	25
d0_Col_07_Row_37	0	Undetected	218	292	57	69
d0_Col_07_Row_38	0	Undetected	338	237	36	49
d0_Col_07_Row_4	0	Undetected	185	236	39	59
d0_Col_07_Row_5	0	Undetected	199	175	46	55
d0_Col_07_Row_6	0	Undetected	203	175	15	41
d0_Col_07_Row_7	0	Undetected	201	174	30	39
d0_Col_07_Row_8	0	Undetected	315	288	51	47
d0_Col_07_Row_9	0	Undetected	275	281	36	9
d0_Col_08_Row_14	0	Undetected	596	500	121	150
d0_Col_08_Row_16	0	Undetected	366	472	32	50
d0_Col_08_Row_18	0	Undetected	374	375	141	69
d0_Col_08_Row_2	0	Undetected	336	436	62	66
d0_Col_08_Row_20	0	Undetected	455	613	73	72
d0_Col_08_Row_22	0	Undetected	364	347	73	85
d0_Col_08_Row_23	0	Undetected	210	306	33	75
d0_Col_08_Row_25	0	Undetected	519	519	99	122
d0_Col_08_Row_26	0	Undetected	257	216	50	8
d0_Col_08_Row_28	0	Undetected	197	214	89	104
d0_Col_08_Row_29	0	Undetected	304	257	56	48
d0_Col_08_Row_30	0	Undetected	273	265	50	101
d0_Col_08_Row_32	0	Undetected	415	322	87	72
d0_Col_08_Row_33	0	Undetected	312	450	131	95
d0_Col_08_Row_37	0	Xist-MA (Xi=B6)	417	563	137	146
d0_Col_08_Row_38	0	Undetected	366	326	60	90
d0_Col_08_Row_39	0	Undetected	414	516	19	70
d0_Col_08_Row_4	0	Undetected	439	397	57	67
d0_Col_08_Row_40	0	Undetected	264	290	70	34
d0_Col_08_Row_7	0	Undetected	287	290	46	41
d0_Col_08_Row_9	0	Undetected	443	360	71	84
d0_Col_09_Row_10	0	Undetected	362	324	69	58
d0_Col_09_Row_11	0	Undetected	279	261	75	65
d0_Col_09_Row_12	0	Undetected	301	237	82	28
d0_Col_09_Row_13	0	Undetected	232	206	49	33
d0_Col_09_Row_14	0	Undetected	208	255	42	34
d0_Col_09_Row_15	0	Undetected	254	325	40	48
d0_Col_09_Row_17	0	Undetected	276	260	54	57
d0_Col_09_Row_18	0	Undetected	294	331	43	49
d0_Col_09_Row_21	0	Undetected	271	267	39	20
d0_Col_09_Row_22	0	Undetected	216	292	73	100
d0_Col_09_Row_23	0	Undetected	368	430	95	66
d0_Col_09_Row_26	0	Undetected	238	239	71	45
d0_Col_09_Row_27	0	Undetected	195	274	51	37
d0_Col_09_Row_29	0	Undetected	267	284	42	41
d0_Col_09_Row_31	0	Undetected	115	99	13	12
d0_Col_09_Row_32	0	Undetected	351	401	110	112
d0_Col_09_Row_33	0	Undetected	283	244	49	48
d0_Col_09_Row_34	0	Undetected	170	194	47	25
d0_Col_09_Row_35	0	Undetected	207	289	58	34
d0_Col_09_Row_36	0	Undetected	257	213	37	43
d0_Col_09_Row_37	0	Undetected	161	155	43	17
d0_Col_09_Row_5	0	Undetected	217	237	37	35
d0_Col_09_Row_7	0	Undetected	163	214	23	32
d0_Col_09_Row_8	0	Undetected	330	298	70	73
d0_Col_10_Row_11	0	Undetected	217	240	44	58
d0_Col_10_Row_12	0	Undetected	350	306	59	62
d0_Col_10_Row_13	0	Undetected	290	275	25	37
d0_Col_10_Row_16	0	Undetected	322	295	27	54
d0_Col_10_Row_18	0	Undetected	215	236	28	27
d0_Col_10_Row_19	0	Undetected	189	214	44	40
d0_Col_10_Row_2	0	Undetected	225	222	49	44
d0_Col_10_Row_20	0	Undetected	239	205	76	37
d0_Col_10_Row_21	0	Undetected	269	321	38	36
d0_Col_10_Row_24	0	Undetected	235	252	53	34
d0_Col_10_Row_25	0	Undetected	191	156	20	64
d0_Col_10_Row_26	0	Undetected	201	245	28	47
d0_Col_10_Row_27	0	Undetected	94	105	29	29
d0_Col_10_Row_28	0	Undetected	109	82	16	15
d0_Col_10_Row_3	0	Undetected	207	238	30	47
d0_Col_10_Row_30	0	Undetected	123	107	18	25
d0_Col_10_Row_31	0	Undetected	146	112	55	19
d0_Col_10_Row_34	0	Undetected	239	217	42	29
d0_Col_10_Row_35	0	Undetected	192	185	42	25
d0_Col_10_Row_36	0	Undetected	199	207	33	33
d0_Col_10_Row_37	0	Undetected	177	190	39	36
d0_Col_10_Row_38	0	Undetected	210	227	77	82
d0_Col_10_Row_39	0	Undetected	199	247	39	29
d0_Col_10_Row_4	0	Undetected	240	172	45	37
d0_Col_10_Row_5	0	Undetected	81	79	9	15
d0_Col_10_Row_7	0	Undetected	290	212	45	29
d1_Col_01_Row_1	1	Xist-MA (Xi=B6)	259	178	33	73
d1_Col_01_Row_11	1	Undetected	76	84	5	15
d1_Col_01_Row_12	1	BA	157	190	38	60
d1_Col_01_Row_18	1	Undetected	174	261	76	93
d1_Col_01_Row_19	1	Xist-MA (Xi=B6)	223	182	36	35
d1_Col_01_Row_2	1	Undetected	260	262	52	46
d1_Col_01_Row_20	1	Undetected	132	181	65	74
d1_Col_01_Row_23	1	Undetected	200	209	96	84
d1_Col_01_Row_24	1	BA	162	186	45	55
d1_Col_01_Row_27	1	BA	206	271	49	96
d1_Col_01_Row_3	1	Undetected	186	172	70	57
d1_Col_01_Row_31	1	Xist-MA (Xi=B6)	201	164	81	52
d1_Col_01_Row_34	1	Xist-MA (Xi=B6)	241	291	63	101
d1_Col_01_Row_40	1	Undetected	150	216	63	71
d1_Col_01_Row_5	1	BA	160	161	48	47
d1_Col_01_Row_6	1	BA	229	245	78	81
d1_Col_01_Row_7	1	BA	170	217	101	52
d1_Col_01_Row_8	1	Undetected	116	129	19	33
d1_Col_02_Row_11	1	Undetected	67	49	28	35
d1_Col_02_Row_14	1	Undetected	118	198	61	60
d1_Col_02_Row_17	1	BA	125	160	34	48
d1_Col_02_Row_19	1	Undetected	132	143	20	49
d1_Col_02_Row_21	1	Undetected	131	198	32	41
d1_Col_02_Row_23	1	Undetected	210	171	74	62
d1_Col_02_Row_29	1	Undetected	175	152	44	56
d1_Col_02_Row_4	1	Undetected	114	115	37	33
d1_Col_03_Row_11	1	Undetected	120	150	30	26
d1_Col_03_Row_19	1	Xist-MA (Xi=B6)	131	145	58	55
d1_Col_03_Row_20	1	Undetected	234	272	87	44
d1_Col_03_Row_22	1	Xist-MA (Xi=B6)	206	176	49	55
d1_Col_03_Row_23	1	Xist-MA (Xi=B6)	208	212	52	49
d1_Col_03_Row_24	1	Undetected	176	198	94	50
d1_Col_03_Row_29	1	Undetected	164	240	48	54
d1_Col_03_Row_3	1	Undetected	240	216	55	28
d1_Col_03_Row_31	1	Undetected	219	166	62	57
d1_Col_03_Row_34	1	BA	200	221	85	88
d1_Col_03_Row_37	1	Undetected	148	152	56	46
d1_Col_03_Row_39	1	Undetected	237	255	59	35
d1_Col_03_Row_4	1	BA	194	164	57	41
d1_Col_03_Row_7	1	BA	153	162	71	54
d1_Col_04_Row_11	1	BA	117	139	31	19
d1_Col_04_Row_14	1	Undetected	172	177	88	51
d1_Col_04_Row_20	1	BA	217	132	56	46
d1_Col_04_Row_21	1	Xist-MA (Xi=B6)	206	178	129	143
d1_Col_04_Row_22	1	Xist-MA (Xi=B6)	267	283	42	46
d1_Col_04_Row_3	1	Xist-MA (Xi=B6)	193	155	58	45
d1_Col_04_Row_30	1	BA	204	244	72	46
d1_Col_04_Row_32	1	Xist-MA (Xi=B6)	302	264	81	74
d1_Col_04_Row_33	1	Undetected	207	200	49	103
d1_Col_04_Row_34	1	Undetected	270	253	69	84
d1_Col_04_Row_4	1	Xist-MA (Xi=B6)	268	279	72	75
d1_Col_04_Row_5	1	Xist-MA (Xi=B6)	140	205	67	46
d1_Col_04_Row_6	1	Xist-MA (Xi=Cast)	197	237	57	59
d1_Col_04_Row_8	1	Xist-MA (Xi=B6)	160	210	57	69
d1_Col_05_Row_10	1	Undetected	130	124	44	32
d1_Col_05_Row_14	1	Undetected	252	181	58	40
d1_Col_05_Row_17	1	Undetected	169	252	64	55
d1_Col_05_Row_19	1	BA	286	339	92	82
d1_Col_05_Row_23	1	Undetected	287	246	75	106
d1_Col_05_Row_28	1	BA	217	177	44	53
d1_Col_05_Row_29	1	Undetected	183	174	32	49
d1_Col_05_Row_30	1	Undetected	126	318	45	78
d1_Col_05_Row_31	1	BA	174	255	50	43
d1_Col_05_Row_33	1	Undetected	255	216	77	66
d1_Col_05_Row_34	1	BA	209	232	50	33
d1_Col_05_Row_38	1	Undetected	244	318	71	62
d1_Col_05_Row_4	1	Xist-MA (Xi=B6)	306	259	69	64
d1_Col_06_Row_10	1	BA	90	99	34	17
d1_Col_06_Row_11	1	Xist-MA (Xi=B6)	133	145	50	40
d1_Col_06_Row_13	1	Undetected	180	174	39	39
d1_Col_06_Row_19	1	Undetected	183	188	46	52
d1_Col_06_Row_2	1	Undetected	162	161	41	37
d1_Col_06_Row_21	1	Xist-MA (Xi=B6)	210	183	59	40
d1_Col_06_Row_25	1	Xist-MA (Xi=B6)	231	251	114	107
d1_Col_06_Row_28	1	BA	273	287	80	104
d1_Col_06_Row_31	1	Xist-MA (Xi=B6)	173	153	36	32
d1_Col_06_Row_33	1	Undetected	154	120	45	85
d1_Col_06_Row_40	1	Undetected	201	174	32	20
d1_Col_06_Row_6	1	Xist-MA (Xi=B6)	202	145	38	48
d1_Col_06_Row_8	1	Undetected	224	209	53	80
d1_Col_07_Row_10	1	Xist-MA (Xi=B6)	165	184	37	52
d1_Col_07_Row_13	1	Undetected	118	140	29	40
d1_Col_07_Row_14	1	Xist-MA (Xi=B6)	157	117	42	42
d1_Col_07_Row_15	1	Undetected	165	148	51	32
d1_Col_07_Row_17	1	BA	185	219	99	54
d1_Col_07_Row_2	1	Xist-MA (Xi=B6)	270	244	64	76
d1_Col_07_Row_24	1	BA	255	147	51	45
d1_Col_07_Row_27	1	Undetected	162	143	84	81
d1_Col_07_Row_28	1	BA	231	174	70	60
d1_Col_07_Row_30	1	Xist-MA (Xi=B6)	259	224	38	71
d1_Col_07_Row_31	1	Xist-MA (Xi=B6)	192	135	64	37
d1_Col_07_Row_33	1	Undetected	152	99	60	41
d1_Col_07_Row_35	1	Undetected	214	151	43	41
d1_Col_07_Row_40	1	Xist-MA (Xi=B6)	124	92	35	39
d1_Col_07_Row_6	1	Undetected	221	193	59	46
d1_Col_07_Row_7	1	Xist-MA (Xi=Cast)	194	184	48	71
d1_Col_07_Row_8	1	Xist-MA (Xi=B6)	151	160	38	110
d1_Col_08_Row_11	1	Undetected	258	245	99	62
d1_Col_08_Row_17	1	Undetected	247	249	69	37
d1_Col_08_Row_2	1	BA	162	250	54	89
d1_Col_08_Row_20	1	Xist-MA (Xi=B6)	214	211	70	40
d1_Col_08_Row_21	1	Undetected	182	268	63	43
d1_Col_08_Row_25	1	Xist-MA (Xi=B6)	274	309	94	107
d1_Col_08_Row_27	1	Undetected	145	168	20	34
d1_Col_08_Row_28	1	Undetected	325	331	78	73
d1_Col_08_Row_29	1	Undetected	222	248	34	35
d1_Col_08_Row_32	1	Xist-MA (Xi=B6)	188	153	107	39
d1_Col_08_Row_37	1	Undetected	86	270	13	76
d1_Col_08_Row_38	1	Undetected	214	166	38	72
d1_Col_08_Row_39	1	Undetected	236	255	69	37
d1_Col_08_Row_4	1	Xist-MA (Xi=B6)	251	266	76	60
d1_Col_08_Row_5	1	Undetected	159	218	38	44
d1_Col_08_Row_6	1	Xist-MA (Xi=B6)	202	172	45	63
d1_Col_08_Row_7	1	Xist-MA (Xi=B6)	269	320	90	84
d1_Col_09_Row_10	1	Xist-MA (Xi=B6)	168	200	63	26
d1_Col_09_Row_11	1	Xist-MA (Xi=B6)	187	269	43	76
d1_Col_09_Row_18	1	Undetected	149	165	55	33
d1_Col_09_Row_19	1	Xist-MA (Xi=B6)	168	140	34	42
d1_Col_09_Row_21	1	Undetected	186	207	43	53
d1_Col_09_Row_23	1	Xist-MA (Xi=B6)	183	204	40	55
d1_Col_09_Row_25	1	Undetected	153	172	49	20
d1_Col_09_Row_28	1	BA	140	163	51	63
d1_Col_09_Row_30	1	Undetected	137	166	40	37
d1_Col_09_Row_34	1	Xist-MA (Xi=B6)	232	185	35	46
d1_Col_09_Row_35	1	Undetected	183	144	28	32
d1_Col_09_Row_36	1	Undetected	130	110	6	10
d1_Col_09_Row_38	1	Xist-MA (Xi=Cast)	206	181	53	74
d1_Col_09_Row_4	1	Undetected	239	191	66	67
d1_Col_09_Row_6	1	Undetected	188	202	29	35
d1_Col_09_Row_8	1	BA	308	227	108	80
d1_Col_10_Row_1	1	BA	177	202	109	71
d1_Col_10_Row_14	1	Xist-MA (Xi=B6)	301	298	66	71
d1_Col_10_Row_15	1	BA	295	131	92	53
d1_Col_10_Row_21	1	BA	186	130	30	34
d1_Col_10_Row_24	1	Xist-MA (Xi=Cast)	262	256	113	74
d1_Col_10_Row_27	1	Undetected	163	244	49	47
d1_Col_10_Row_30	1	Undetected	146	209	40	37
d1_Col_10_Row_31	1	Xist-MA (Xi=B6)	204	257	50	41
d1_Col_10_Row_32	1	Undetected	253	232	61	70
d1_Col_10_Row_34	1	BA	229	180	66	44
d1_Col_10_Row_36	1	Undetected	152	150	10	32
d1_Col_10_Row_37	1	Undetected	155	215	35	43
d1_Col_10_Row_38	1	Xist-MA (Xi=Cast)	205	203	38	43
d1_Col_10_Row_40	1	Undetected	186	201	71	76
d2_Col_01_Row_1	2	Xist-MA (Xi=B6)	217	210	52	23
d2_Col_01_Row_10	2	Xist-MA (Xi=B6)	104	187	16	68
d2_Col_01_Row_12	2	BA	259	183	33	44
d2_Col_01_Row_14	2	BA	194	169	47	31
d2_Col_01_Row_19	2	Xist-MA (Xi=B6)	149	132	22	46
d2_Col_01_Row_2	2	BA	222	133	44	35
d2_Col_01_Row_23	2	BA	294	175	27	17
d2_Col_01_Row_25	2	Xist-MA (Xi=Cast)	150	161	62	36
d2_Col_01_Row_26	2	Undetected	225	251	64	36
d2_Col_01_Row_27	2	BA	230	224	39	54
d2_Col_01_Row_29	2	Xist-MA (Xi=B6)	273	224	42	68
d2_Col_01_Row_30	2	Xist-MA (Xi=B6)	287	360	43	93
d2_Col_01_Row_32	2	BA	194	219	56	35
d2_Col_01_Row_33	2	BA	205	173	48	26
d2_Col_01_Row_37	2	Xist-MA (Xi=Cast)	332	109	65	17
d2_Col_01_Row_39	2	Xist-MA (Xi=B6)	246	194	49	69
d2_Col_01_Row_40	2	Xist-MA (Xi=B6)	183	149	43	34
d2_Col_01_Row_7	2	Xist-MA (Xi=Cast)	188	118	97	23
d2_Col_01_Row_9	2	Xist-MA (Xi=B6)	136	224	61	43
d2_Col_02_Row_1	2	Xist-MA (Xi=B6)	175	259	26	27
d2_Col_02_Row_10	2	BA	229	172	37	12
d2_Col_02_Row_11	2	BA	189	126	19	26
d2_Col_02_Row_12	2	Xist-MA (Xi=B6)	203	183	32	49
d2_Col_02_Row_13	2	Xist-MA (Xi=B6)	159	225	22	50
d2_Col_02_Row_14	2	Undetected	245	260	38	44
d2_Col_02_Row_18	2	Xist-MA (Xi=B6)	166	144	21	23
d2_Col_02_Row_19	2	Xist-MA (Xi=B6)	102	44	9	26
d2_Col_02_Row_20	2	BA	188	178	49	23
d2_Col_02_Row_21	2	Xist-MA (Xi=B6)	100	99	20	32
d2_Col_02_Row_23	2	BA	164	115	23	12
d2_Col_02_Row_24	2	BA	196	166	19	21
d2_Col_02_Row_26	2	Xist-MA (Xi=B6)	133	171	14	39
d2_Col_02_Row_27	2	BA	281	303	75	106
d2_Col_02_Row_28	2	BA	184	163	61	35
d2_Col_02_Row_29	2	Xist-MA (Xi=B6)	180	218	36	45
d2_Col_02_Row_30	2	Xist-MA (Xi=B6)	231	310	34	62
d2_Col_02_Row_34	2	Xist-MA (Xi=B6)	113	113	22	29
d2_Col_02_Row_6	2	Xist-MA (Xi=B6)	248	211	46	91
d2_Col_03_Row_11	2	Xist-MA (Xi=B6)	278	265	25	66
d2_Col_03_Row_12	2	Xist-MA (Xi=B6)	300	422	37	92
d2_Col_03_Row_13	2	BA	296	253	23	35
d2_Col_03_Row_16	2	Xist-MA (Xi=B6)	235	231	76	64
d2_Col_03_Row_18	2	Xist-MA (Xi=B6)	111	94	14	31
d2_Col_03_Row_19	2	BA	178	123	19	23
d2_Col_03_Row_2	2	Undetected	206	232	84	89
d2_Col_03_Row_21	2	BA	218	164	18	48
d2_Col_03_Row_23	2	BA	364	210	75	34
d2_Col_03_Row_26	2	Xist-MA (Xi=B6)	254	227	53	43
d2_Col_03_Row_27	2	BA	244	143	60	58
d2_Col_03_Row_28	2	BA	234	203	54	44
d2_Col_03_Row_29	2	Xist-MA (Xi=B6)	89	214	19	62
d2_Col_03_Row_3	2	Undetected	226	217	57	46
d2_Col_03_Row_30	2	BA	178	172	41	33
d2_Col_03_Row_31	2	Undetected	266	174	45	52
d2_Col_03_Row_32	2	Xist-MA (Xi=B6)	222	207	55	72
d2_Col_03_Row_34	2	BA	168	233	69	75
d2_Col_03_Row_36	2	Xist-MA (Xi=Cast)	204	164	80	48
d2_Col_03_Row_38	2	BA	331	217	67	59
d2_Col_03_Row_39	2	BA	227	230	63	37
d2_Col_03_Row_4	2	Xist-MA (Xi=B6)	213	291	37	36
d2_Col_03_Row_40	2	Xist-MA (Xi=B6)	194	220	41	73
d2_Col_03_Row_5	2	Xist-MA (Xi=B6)	211	214	35	31
d2_Col_03_Row_6	2	Xist-MA (Xi=B6)	242	247	40	42
d2_Col_03_Row_8	2	BA	256	250	21	33
d2_Col_03_Row_9	2	Xist-MA (Xi=B6)	267	272	38	52
d2_Col_04_Row_12	2	BA	131	61	35	11
d2_Col_04_Row_13	2	BA	206	149	15	5
d2_Col_04_Row_17	2	BA	280	294	109	87
d2_Col_04_Row_19	2	BA	255	230	64	41
d2_Col_04_Row_2	2	Undetected	231	284	35	52
d2_Col_04_Row_23	2	Xist-MA (Xi=B6)	258	305	75	72
d2_Col_04_Row_24	2	Xist-MA (Xi=B6)	189	223	20	52
d2_Col_04_Row_26	2	Undetected	280	345	101	79
d2_Col_04_Row_27	2	Xist-MA (Xi=B6)	222	288	58	113
d2_Col_04_Row_28	2	Xist-MA (Xi=B6)	269	258	64	76
d2_Col_04_Row_29	2	BA	235	106	40	34
d2_Col_04_Row_30	2	Xist-MA (Xi=B6)	204	141	41	23
d2_Col_04_Row_39	2	BA	209	192	39	32
d2_Col_04_Row_4	2	Undetected	255	302	47	51
d2_Col_04_Row_40	2	BA	237	207	61	55
d2_Col_04_Row_6	2	Xist-MA (Xi=B6)	209	249	47	49
d2_Col_05_Row_12	2	BA	159	102	46	13
d2_Col_05_Row_16	2	Xist-MA (Xi=B6)	201	224	34	76
d2_Col_05_Row_19	2	Xist-MA (Xi=Cast)	215	180	38	30
d2_Col_05_Row_22	2	BA	243	162	36	31
d2_Col_05_Row_24	2	BA	280	202	80	87
d2_Col_05_Row_25	2	BA	244	191	49	24
d2_Col_05_Row_26	2	Undetected	247	178	11	8
d2_Col_05_Row_27	2	Xist-MA (Xi=B6)	206	279	34	60
d2_Col_05_Row_3	2	BA	254	297	99	53
d2_Col_05_Row_32	2	Xist-MA (Xi=Cast)	307	196	89	60
d2_Col_05_Row_33	2	Xist-MA (Xi=B6)	232	207	50	48
d2_Col_05_Row_34	2	BA	268	232	59	66
d2_Col_05_Row_35	2	Xist-MA (Xi=B6)	184	156	16	30
d2_Col_05_Row_36	2	Xist-MA (Xi=B6)	286	361	97	87
d2_Col_05_Row_37	2	Xist-MA (Xi=B6)	316	266	50	62
d2_Col_05_Row_39	2	Xist-MA (Xi=B6)	166	296	36	60
d2_Col_05_Row_4	2	Xist-MA (Xi=Cast)	328	251	56	56
d2_Col_05_Row_6	2	Undetected	384	346	84	89
d2_Col_05_Row_8	2	BA	213	232	24	25
d2_Col_05_Row_9	2	Xist-MA (Xi=B6)	259	194	49	47
d2_Col_06_Row_10	2	BA	234	201	25	25
d2_Col_06_Row_12	2	BA	180	120	47	33
d2_Col_06_Row_15	2	Xist-MA (Xi=B6)	245	218	39	72
d2_Col_06_Row_17	2	Xist-MA (Xi=B6)	128	179	18	60
d2_Col_06_Row_2	2	Xist-MA (Xi=B6)	296	330	48	107
d2_Col_06_Row_20	2	Xist-MA (Xi=B6)	187	197	34	48
d2_Col_06_Row_21	2	BA	179	69	132	63
d2_Col_06_Row_22	2	BA	183	213	36	24
d2_Col_06_Row_23	2	BA	226	183	54	47
d2_Col_06_Row_25	2	BA	252	187	49	57
d2_Col_06_Row_26	2	Xist-MA (Xi=B6)	228	226	58	59
d2_Col_06_Row_27	2	BA	303	119	51	76
d2_Col_06_Row_28	2	Xist-MA (Xi=B6)	239	178	21	29
d2_Col_06_Row_32	2	BA	182	217	12	35
d2_Col_06_Row_35	2	BA	141	199	24	38
d2_Col_06_Row_37	2	BA	160	106	27	43
d2_Col_06_Row_38	2	BA	205	174	57	28
d2_Col_06_Row_39	2	Xist-MA (Xi=B6)	277	288	28	76
d2_Col_06_Row_4	2	Xist-MA (Xi=B6)	288	298	14	63
d2_Col_06_Row_40	2	Xist-MA (Xi=B6)	247	243	28	51
d2_Col_06_Row_5	2	Xist-MA (Xi=B6)	123	117	28	55
d2_Col_06_Row_6	2	BA	269	191	47	52
d2_Col_06_Row_7	2	Xist-MA (Xi=B6)	89	75	27	50
d2_Col_06_Row_9	2	Xist-MA (Xi=B6)	189	214	18	28
d2_Col_07_Row_12	2	BA	196	185	24	12
d2_Col_07_Row_14	2	Undetected	230	240	45	67
d2_Col_07_Row_16	2	Xist-MA (Xi=B6)	191	180	31	35
d2_Col_07_Row_19	2	Xist-MA (Xi=B6)	95	123	24	39
d2_Col_07_Row_20	2	Xist-MA (Xi=B6)	184	236	57	33
d2_Col_07_Row_21	2	BA	238	191	39	44
d2_Col_07_Row_22	2	Xist-MA (Xi=B6)	132	259	11	53
d2_Col_07_Row_24	2	BA	205	224	48	43
d2_Col_07_Row_25	2	Xist-MA (Xi=B6)	184	159	66	42
d2_Col_07_Row_26	2	BA	200	113	31	12
d2_Col_07_Row_27	2	BA	162	88	56	32
d2_Col_07_Row_33	2	BA	248	226	62	50
d2_Col_07_Row_35	2	BA	107	82	19	15
d2_Col_07_Row_37	2	Xist-MA (Xi=B6)	251	282	57	54
d2_Col_07_Row_38	2	BA	248	152	21	33
d2_Col_07_Row_40	2	BA	255	324	68	115
d2_Col_07_Row_7	2	Xist-MA (Xi=B6)	244	261	45	86
d2_Col_07_Row_8	2	BA	192	164	38	24
d2_Col_08_Row_1	2	Undetected	207	197	88	47
d2_Col_08_Row_11	2	BA	196	154	27	26
d2_Col_08_Row_14	2	Xist-MA (Xi=Cast)	245	230	69	65
d2_Col_08_Row_15	2	BA	247	162	65	36
d2_Col_08_Row_16	2	BA	226	146	43	18
d2_Col_08_Row_2	2	Undetected	122	130	23	37
d2_Col_08_Row_21	2	Xist-MA (Xi=B6)	249	190	46	47
d2_Col_08_Row_25	2	Xist-MA (Xi=B6)	169	127	44	24
d2_Col_08_Row_26	2	Xist-MA (Xi=Cast)	252	221	41	38
d2_Col_08_Row_27	2	Undetected	229	227	66	51
d2_Col_08_Row_29	2	BA	231	152	38	12
d2_Col_08_Row_3	2	BA	335	153	51	10
d2_Col_08_Row_34	2	Undetected	204	212	33	40
d2_Col_08_Row_39	2	BA	256	109	58	27
d2_Col_08_Row_40	2	BA	136	118	15	22
d2_Col_08_Row_5	2	BA	162	120	21	22
d2_Col_08_Row_6	2	Xist-MA (Xi=Cast)	263	110	36	22
d2_Col_08_Row_8	2	BA	198	209	25	17
d2_Col_09_Row_1	2	Xist-MA (Xi=B6)	158	101	19	33
d2_Col_09_Row_11	2	Xist-MA (Xi=B6)	156	152	20	34
d2_Col_09_Row_13	2	BA	246	262	17	41
d2_Col_09_Row_19	2	Xist-MA (Xi=B6)	141	148	37	42
d2_Col_09_Row_2	2	BA	191	86	54	17
d2_Col_09_Row_20	2	BA	131	112	27	38
d2_Col_09_Row_23	2	Xist-MA (Xi=Cast)	227	172	92	22
d2_Col_09_Row_26	2	BA	126	217	54	10
d2_Col_09_Row_31	2	BA	177	102	35	28
d2_Col_09_Row_34	2	BA	169	125	28	12
d2_Col_09_Row_35	2	BA	129	127	62	48
d2_Col_09_Row_36	2	Xist-MA (Xi=B6)	143	242	12	56
d2_Col_09_Row_37	2	BA	211	300	28	71
d2_Col_09_Row_38	2	Xist-MA (Xi=Cast)	289	204	43	17
d2_Col_09_Row_39	2	BA	319	211	26	45
d2_Col_09_Row_4	2	BA	226	129	60	29
d2_Col_09_Row_6	2	BA	203	167	24	28
d2_Col_09_Row_7	2	BA	325	212	57	27
d2_Col_09_Row_9	2	Xist-MA (Xi=B6)	199	225	63	50
d2_Col_10_Row_1	2	BA	182	193	41	51
d2_Col_10_Row_10	2	BA	166	127	15	18
d2_Col_10_Row_11	2	BA	175	116	45	55
d2_Col_10_Row_12	2	BA	300	321	54	62
d2_Col_10_Row_14	2	BA	140	131	42	31
d2_Col_10_Row_16	2	BA	149	110	45	49
d2_Col_10_Row_23	2	Xist-MA (Xi=B6)	250	203	40	15
d2_Col_10_Row_25	2	Xist-MA (Xi=B6)	326	258	67	55
d2_Col_10_Row_26	2	Undetected	191	108	52	22
d2_Col_10_Row_28	2	Xist-MA (Xi=B6)	160	250	31	33
d2_Col_10_Row_3	2	Xist-MA (Xi=B6)	146	262	12	29
d2_Col_10_Row_30	2	BA	269	249	20	37
d2_Col_10_Row_33	2	Xist-MA (Xi=B6)	207	190	53	45
d2_Col_10_Row_34	2	Xist-MA (Xi=B6)	107	118	18	30
d2_Col_10_Row_35	2	BA	169	121	19	11
d2_Col_10_Row_39	2	BA	192	150	33	19
d2_Col_10_Row_40	2	Xist-MA (Xi=B6)	179	183	27	63
d2_Col_10_Row_6	2	BA	247	178	82	63
d2_Col_10_Row_7	2	Undetected	79	107	6	41
d3_Col_01_Row_15	3	Undetected	96	69	16	9
d3_Col_01_Row_18	3	Xist-MA (Xi=Cast)	417	175	56	2
d3_Col_01_Row_19	3	Xist-MA (Xi=Cast)	182	107	14	16
d3_Col_01_Row_20	3	Undetected	83	67	10	19
d3_Col_01_Row_24	3	Xist-MA (Xi=B6)	177	229	54	52
d3_Col_01_Row_27	3	Undetected	245	221	71	20
d3_Col_01_Row_28	3	Undetected	354	316	52	70
d3_Col_01_Row_3	3	Xist-MA (Xi=B6)	158	306	24	48
d3_Col_01_Row_30	3	Undetected	255	223	28	35
d3_Col_01_Row_7	3	Undetected	298	333	99	69
d3_Col_01_Row_9	3	BA	309	333	108	110
d3_Col_02_Row_10	3	Xist-MA (Xi=B6)	80	123	40	58
d3_Col_02_Row_12	3	Xist-MA (Xi=B6)	89	216	51	67
d3_Col_02_Row_14	3	Xist-MA (Xi=B6)	135	286	2	84
d3_Col_02_Row_18	3	Xist-MA (Xi=B6)	151	229	19	86
d3_Col_02_Row_19	3	Undetected	164	200	77	64
d3_Col_02_Row_2	3	Xist-MA (Xi=B6)	141	188	19	66
d3_Col_02_Row_22	3	Xist-MA (Xi=B6)	134	188	20	85
d3_Col_02_Row_23	3	Xist-MA (Xi=Cast)	142	154	79	109
d3_Col_02_Row_27	3	Undetected	151	131	127	27
d3_Col_02_Row_31	3	Xist-MA (Xi=B6)	179	270	73	60
d3_Col_02_Row_35	3	Undetected	326	268	50	68
d3_Col_02_Row_36	3	BA	168	96	67	8
d3_Col_02_Row_5	3	Xist-MA (Xi=B6)	177	311	19	87
d3_Col_02_Row_6	3	Undetected	277	253	63	79
d3_Col_03_Row_10	3	Xist-MA (Xi=Cast)	309	75	47	13
d3_Col_03_Row_13	3	Xist-MA (Xi=Cast)	174	92	41	23
d3_Col_03_Row_19	3	BA	224	155	41	28
d3_Col_03_Row_22	3	Xist-MA (Xi=B6)	78	159	9	47
d3_Col_03_Row_25	3	Undetected	263	147	43	38
d3_Col_03_Row_26	3	Undetected	318	238	29	30
d3_Col_03_Row_28	3	Undetected	300	312	54	65
d3_Col_03_Row_3	3	Undetected	189	215	60	51
d3_Col_03_Row_35	3	Undetected	203	204	25	26
d3_Col_03_Row_36	3	Xist-MA (Xi=B6)	100	178	25	143
d3_Col_03_Row_37	3	Undetected	341	301	17	39
d3_Col_03_Row_5	3	Undetected	173	158	18	42
d3_Col_03_Row_6	3	Xist-MA (Xi=B6)	153	225	45	46
d3_Col_03_Row_8	3	BA	154	231	54	119
d3_Col_03_Row_9	3	Xist-MA (Xi=B6)	122	243	28	67
d3_Col_04_Row_1	3	Xist-MA (Xi=Cast)	130	45	108	42
d3_Col_04_Row_10	3	Xist-MA (Xi=Cast)	333	217	58	37
d3_Col_04_Row_14	3	Xist-MA (Xi=B6)	73	114	8	40
d3_Col_04_Row_16	3	Xist-MA (Xi=Cast)	195	90	61	16
d3_Col_04_Row_20	3	Undetected	224	219	31	49
d3_Col_04_Row_25	3	Undetected	274	231	64	68
d3_Col_04_Row_26	3	Undetected	291	332	82	55
d3_Col_04_Row_27	3	Xist-MA (Xi=B6)	141	365	49	56
d3_Col_04_Row_28	3	Xist-MA (Xi=Cast)	218	100	42	66
d3_Col_04_Row_29	3	Undetected	246	387	68	91
d3_Col_04_Row_30	3	Xist-MA (Xi=Cast)	298	72	105	20
d3_Col_04_Row_31	3	Xist-MA (Xi=Cast)	267	222	76	51
d3_Col_04_Row_37	3	Xist-MA (Xi=Cast)	298	125	86	10
d3_Col_04_Row_4	3	Xist-MA (Xi=B6)	176	240	16	41
d3_Col_05_Row_11	3	Xist-MA (Xi=Cast)	183	75	31	8
d3_Col_05_Row_14	3	Undetected	140	118	30	50
d3_Col_05_Row_16	3	Xist-MA (Xi=Cast)	142	175	68	71
d3_Col_05_Row_2	3	Undetected	160	123	65	51
d3_Col_05_Row_24	3	Undetected	163	203	77	35
d3_Col_05_Row_25	3	Undetected	190	235	32	40
d3_Col_05_Row_26	3	Xist-MA (Xi=B6)	200	118	8	20
d3_Col_05_Row_28	3	Xist-MA (Xi=B6)	115	213	21	21
d3_Col_05_Row_3	3	BA	287	76	61	27
d3_Col_05_Row_30	3	Xist-MA (Xi=Cast)	279	51	59	15
d3_Col_05_Row_36	3	Xist-MA (Xi=B6)	208	318	35	88
d3_Col_05_Row_37	3	Xist-MA (Xi=B6)	184	298	70	45
d3_Col_05_Row_39	3	Xist-MA (Xi=B6)	176	180	42	48
d3_Col_05_Row_5	3	Xist-MA (Xi=B6)	142	184	32	106
d3_Col_05_Row_6	3	Xist-MA (Xi=Cast)	305	136	67	8
d3_Col_05_Row_7	3	Undetected	191	116	107	57
d3_Col_05_Row_8	3	Xist-MA (Xi=B6)	148	243	33	70
d3_Col_05_Row_9	3	Undetected	276	209	67	42
d3_Col_06_Row_1	3	Xist-MA (Xi=Cast)	292	128	67	26
d3_Col_06_Row_11	3	BA	176	164	55	45
d3_Col_06_Row_13	3	Xist-MA (Xi=B6)	162	291	11	98
d3_Col_06_Row_14	3	Undetected	287	192	57	33
d3_Col_06_Row_16	3	Xist-MA (Xi=B6)	186	386	19	127
d3_Col_06_Row_17	3	Xist-MA (Xi=B6)	263	319	32	79
d3_Col_06_Row_18	3	BA	167	104	25	16
d3_Col_06_Row_23	3	Xist-MA (Xi=B6)	195	281	11	42
d3_Col_06_Row_25	3	Xist-MA (Xi=Cast)	241	128	92	11
d3_Col_06_Row_26	3	Xist-MA (Xi=Cast)	337	123	88	5
d3_Col_06_Row_29	3	Xist-MA (Xi=Cast)	271	119	64	12
d3_Col_06_Row_31	3	Xist-MA (Xi=B6)	153	378	8	68
d3_Col_06_Row_33	3	Xist-MA (Xi=Cast)	222	64	15	5
d3_Col_06_Row_36	3	Xist-MA (Xi=B6)	371	384	66	104
d3_Col_06_Row_37	3	Undetected	314	235	55	118
d3_Col_06_Row_39	3	Xist-MA (Xi=Cast)	217	81	76	29
d3_Col_06_Row_4	3	Xist-MA (Xi=Cast)	169	115	59	2
d3_Col_06_Row_40	3	Xist-MA (Xi=Cast)	313	121	78	30
d3_Col_06_Row_6	3	Xist-MA (Xi=B6)	281	327	76	68
d3_Col_06_Row_8	3	Xist-MA (Xi=B6)	154	316	14	146
d3_Col_07_Row_1	3	Xist-MA (Xi=Cast)	267	206	98	54
d3_Col_07_Row_10	3	Undetected	125	149	6	11
d3_Col_07_Row_12	3	Undetected	177	196	64	45
d3_Col_07_Row_14	3	Xist-MA (Xi=B6)	84	184	15	54
d3_Col_07_Row_15	3	Undetected	107	78	33	35
d3_Col_07_Row_20	3	Xist-MA (Xi=B6)	72	123	2	39
d3_Col_07_Row_21	3	Xist-MA (Xi=B6)	119	190	36	45
d3_Col_07_Row_27	3	Xist-MA (Xi=Cast)	268	131	97	17
d3_Col_07_Row_28	3	Xist-MA (Xi=B6)	184	154	30	40
d3_Col_07_Row_29	3	Xist-MA (Xi=Cast)	191	125	48	37
d3_Col_07_Row_30	3	Undetected	209	330	77	58
d3_Col_07_Row_32	3	Xist-MA (Xi=B6)	189	294	26	82
d3_Col_07_Row_33	3	Xist-MA (Xi=Cast)	272	50	36	2
d3_Col_07_Row_35	3	Xist-MA (Xi=Cast)	257	76	33	9
d3_Col_07_Row_4	3	Undetected	195	266	20	42
d3_Col_07_Row_5	3	Xist-MA (Xi=Cast)	165	223	55	36
d3_Col_07_Row_6	3	Xist-MA (Xi=B6)	198	219	90	35
d3_Col_07_Row_7	3	Undetected	184	223	54	88
d3_Col_07_Row_9	3	Xist-MA (Xi=B6)	116	208	25	36
d3_Col_08_Row_10	3	BA	469	192	80	36
d3_Col_08_Row_16	3	Xist-MA (Xi=B6)	147	192	24	47
d3_Col_08_Row_17	3	BA	146	111	12	19
d3_Col_08_Row_19	3	Undetected	318	274	70	43
d3_Col_08_Row_23	3	Xist-MA (Xi=B6)	204	188	5	71
d3_Col_08_Row_26	3	Undetected	261	313	96	67
d3_Col_08_Row_27	3	Undetected	297	266	53	19
d3_Col_08_Row_3	3	BA	173	72	12	25
d3_Col_08_Row_31	3	Xist-MA (Xi=B6)	158	304	43	91
d3_Col_08_Row_33	3	Xist-MA (Xi=Cast)	295	79	74	27
d3_Col_08_Row_34	3	Xist-MA (Xi=B6)	118	257	6	57
d3_Col_08_Row_35	3	Xist-MA (Xi=Cast)	320	91	46	7
d3_Col_08_Row_38	3	Xist-MA (Xi=B6)	179	219	14	34
d3_Col_08_Row_39	3	Undetected	148	146	99	81
d3_Col_08_Row_40	3	Xist-MA (Xi=Cast)	276	129	99	13
d3_Col_08_Row_9	3	Xist-MA (Xi=B6)	127	315	31	55
d3_Col_09_Row_1	3	BA	302	280	104	62
d3_Col_09_Row_10	3	Xist-MA (Xi=B6)	193	344	32	59
d3_Col_09_Row_11	3	Xist-MA (Xi=B6)	198	281	61	56
d3_Col_09_Row_15	3	Xist-MA (Xi=B6)	312	262	49	60
d3_Col_09_Row_18	3	Xist-MA (Xi=B6)	70	190	7	93
d3_Col_09_Row_26	3	Xist-MA (Xi=B6)	197	165	10	7
d3_Col_09_Row_28	3	Xist-MA (Xi=B6)	148	370	3	111
d3_Col_09_Row_31	3	Xist-MA (Xi=Cast)	164	273	20	71
d3_Col_09_Row_32	3	Undetected	265	265	82	84
d3_Col_09_Row_33	3	Undetected	342	317	29	36
d3_Col_09_Row_37	3	Xist-MA (Xi=B6)	77	248	9	54
d3_Col_09_Row_39	3	Xist-MA (Xi=Cast)	281	140	121	17
d3_Col_09_Row_4	3	Xist-MA (Xi=B6)	292	255	26	51
d3_Col_09_Row_7	3	Xist-MA (Xi=B6)	125	194	19	55
d3_Col_10_Row_12	3	Undetected	139	189	63	28
d3_Col_10_Row_14	3	Xist-MA (Xi=B6)	217	290	30	23
d3_Col_10_Row_15	3	Xist-MA (Xi=B6)	301	363	143	110
d3_Col_10_Row_17	3	BA	144	212	25	19
d3_Col_10_Row_20	3	BA	257	182	58	42
d3_Col_10_Row_23	3	Xist-MA (Xi=B6)	120	180	11	97
d3_Col_10_Row_26	3	Xist-MA (Xi=Cast)	350	91	72	16
d3_Col_10_Row_29	3	Xist-MA (Xi=B6)	76	125	65	127
d3_Col_10_Row_3	3	Xist-MA (Xi=B6)	154	211	21	58
d3_Col_10_Row_31	3	BA	161	64	37	13
d3_Col_10_Row_38	3	BA	169	124	38	18
d3_Col_10_Row_39	3	Xist-MA (Xi=B6)	138	344	29	136
d3_Col_10_Row_4	3	Xist-MA (Xi=Cast)	245	53	27	5
d3_Col_10_Row_5	3	Xist-MA (Xi=Cast)	238	141	106	18
d3_Col_10_Row_6	3	Xist-MA (Xi=B6)	142	180	38	33
d4_Col_01_Row_1	4	Xist-MA (Xi=B6)	316	409	30	39
d4_Col_01_Row_10	4	Xist-MA (Xi=B6)	41	190	12	175
d4_Col_01_Row_11	4	Xist-MA (Xi=B6)	149	431	31	66
d4_Col_01_Row_13	4	Undetected	592	557	76	96
d4_Col_01_Row_14	4	Undetected	350	240	108	97
d4_Col_01_Row_15	4	Xist-MA (Xi=B6)	66	243	17	68
d4_Col_01_Row_16	4	Xist-MA (Xi=Cast)	371	50	25	9
d4_Col_01_Row_17	4	Xist-MA (Xi=Cast)	391	99	45	16
d4_Col_01_Row_25	4	Undetected	242	259	48	37
d4_Col_01_Row_26	4	Xist-MA (Xi=B6)	120	296	33	112
d4_Col_01_Row_28	4	Xist-MA (Xi=B6)	223	305	44	105
d4_Col_01_Row_29	4	Xist-MA (Xi=B6)	125	291	12	77
d4_Col_01_Row_3	4	Xist-MA (Xi=B6)	336	527	55	143
d4_Col_01_Row_31	4	Xist-MA (Xi=Cast)	490	105	109	43
d4_Col_01_Row_32	4	Xist-MA (Xi=Cast)	91	41	66	52
d4_Col_01_Row_34	4	Xist-MA (Xi=Cast)	528	112	56	28
d4_Col_01_Row_36	4	Xist-MA (Xi=B6)	248	507	26	80
d4_Col_01_Row_38	4	Xist-MA (Xi=Cast)	519	84	92	4
d4_Col_01_Row_5	4	Undetected	156	142	19	32
d4_Col_01_Row_7	4	Xist-MA (Xi=B6)	147	334	6	65
d4_Col_02_Row_10	4	Xist-MA (Xi=Cast)	317	120	52	7
d4_Col_02_Row_11	4	Xist-MA (Xi=B6)	89	316	5	51
d4_Col_02_Row_16	4	Undetected	43	92	3	40
d4_Col_02_Row_17	4	Undetected	128	159	71	10
d4_Col_02_Row_23	4	Xist-MA (Xi=B6)	101	225	62	156
d4_Col_02_Row_3	4	Undetected	31	88	18	14
d4_Col_02_Row_30	4	Undetected	316	200	66	54
d4_Col_02_Row_32	4	Undetected	378	320	73	77
d4_Col_02_Row_33	4	Xist-MA (Xi=B6)	141	480	6	93
d4_Col_02_Row_34	4	Xist-MA (Xi=B6)	75	185	21	44
d4_Col_02_Row_36	4	Xist-MA (Xi=B6)	124	228	26	44
d4_Col_02_Row_37	4	Xist-MA (Xi=Cast)	622	209	76	16
d4_Col_02_Row_4	4	Xist-MA (Xi=Cast)	356	91	78	8
d4_Col_02_Row_6	4	Xist-MA (Xi=B6)	90	412	35	114
d4_Col_02_Row_8	4	Xist-MA (Xi=B6)	65	156	21	52
d4_Col_03_Row_1	4	Undetected	352	418	67	88
d4_Col_03_Row_12	4	Xist-MA (Xi=B6)	121	408	12	42
d4_Col_03_Row_14	4	Xist-MA (Xi=B6)	137	364	54	161
d4_Col_03_Row_16	4	Xist-MA (Xi=Cast)	444	131	159	35
d4_Col_03_Row_2	4	Xist-MA (Xi=B6)	51	239	16	111
d4_Col_03_Row_21	4	Undetected	140	176	29	44
d4_Col_03_Row_22	4	Xist-MA (Xi=B6)	156	328	23	58
d4_Col_03_Row_23	4	Undetected	424	396	94	127
d4_Col_03_Row_25	4	Xist-MA (Xi=Cast)	332	55	109	7
d4_Col_03_Row_27	4	Xist-MA (Xi=B6)	130	380	23	60
d4_Col_03_Row_28	4	Xist-MA (Xi=Cast)	435	37	85	16
d4_Col_03_Row_30	4	Xist-MA (Xi=Cast)	301	22	46	2
d4_Col_03_Row_31	4	Undetected	504	520	84	91
d4_Col_03_Row_32	4	Undetected	327	341	86	44
d4_Col_03_Row_35	4	Xist-MA (Xi=B6)	41	345	6	48
d4_Col_03_Row_37	4	Undetected	162	244	90	78
d4_Col_03_Row_4	4	Undetected	301	265	31	29
d4_Col_03_Row_40	4	Xist-MA (Xi=B6)	101	396	18	76
d4_Col_03_Row_5	4	Undetected	273	394	21	15
d4_Col_03_Row_6	4	Xist-MA (Xi=B6)	55	488	0	82
d4_Col_04_Row_10	4	Undetected	335	446	51	42
d4_Col_04_Row_15	4	Xist-MA (Xi=Cast)	524	225	96	40
d4_Col_04_Row_16	4	Undetected	505	425	39	81
d4_Col_04_Row_17	4	Xist-MA (Xi=B6)	65	291	14	88
d4_Col_04_Row_20	4	Undetected	311	341	16	36
d4_Col_04_Row_24	4	Xist-MA (Xi=Cast)	313	80	52	9
d4_Col_04_Row_25	4	Xist-MA (Xi=B6)	100	425	29	60
d4_Col_04_Row_3	4	Xist-MA (Xi=Cast)	403	26	129	9
d4_Col_04_Row_30	4	Xist-MA (Xi=B6)	51	127	13	44
d4_Col_04_Row_32	4	Xist-MA (Xi=Cast)	231	39	57	14
d4_Col_04_Row_34	4	Undetected	348	267	98	52
d4_Col_04_Row_35	4	Undetected	351	376	46	66
d4_Col_04_Row_4	4	Xist-MA (Xi=B6)	86	401	30	51
d4_Col_04_Row_40	4	Undetected	283	383	42	76
d4_Col_04_Row_5	4	Xist-MA (Xi=Cast)	274	42	86	18
d4_Col_04_Row_6	4	Xist-MA (Xi=Cast)	456	92	132	28
d4_Col_05_Row_1	4	Xist-MA (Xi=Cast)	282	120	87	23
d4_Col_05_Row_11	4	Xist-MA (Xi=B6)	146	441	29	127
d4_Col_05_Row_12	4	Xist-MA (Xi=B6)	141	344	53	77
d4_Col_05_Row_16	4	Xist-MA (Xi=Cast)	217	68	179	72
d4_Col_05_Row_18	4	Xist-MA (Xi=Cast)	200	47	70	11
d4_Col_05_Row_2	4	Undetected	498	450	92	122
d4_Col_05_Row_22	4	Xist-MA (Xi=B6)	323	482	32	84
d4_Col_05_Row_28	4	Xist-MA (Xi=B6)	267	480	40	118
d4_Col_05_Row_29	4	Xist-MA (Xi=B6)	97	128	29	41
d4_Col_05_Row_3	4	Xist-MA (Xi=B6)	117	540	14	63
d4_Col_05_Row_32	4	Xist-MA (Xi=B6)	152	277	18	66
d4_Col_05_Row_33	4	Xist-MA (Xi=Cast)	249	70	133	29
d4_Col_05_Row_34	4	Xist-MA (Xi=B6)	199	447	4	122
d4_Col_05_Row_35	4	Undetected	260	280	66	139
d4_Col_05_Row_5	4	Xist-MA (Xi=B6)	136	249	16	78
d4_Col_05_Row_6	4	Xist-MA (Xi=B6)	158	255	2	51
d4_Col_05_Row_8	4	Xist-MA (Xi=B6)	109	293	29	167
d4_Col_05_Row_9	4	Xist-MA (Xi=B6)	85	341	19	77
d4_Col_06_Row_11	4	Xist-MA (Xi=Cast)	292	86	107	24
d4_Col_06_Row_13	4	Xist-MA (Xi=B6)	149	401	18	126
d4_Col_06_Row_15	4	Undetected	377	396	93	67
d4_Col_06_Row_16	4	Xist-MA (Xi=Cast)	460	146	137	10
d4_Col_06_Row_17	4	Xist-MA (Xi=Cast)	256	41	88	4
d4_Col_06_Row_19	4	Undetected	72	75	5	19
d4_Col_06_Row_2	4	Undetected	266	164	55	38
d4_Col_06_Row_21	4	Xist-MA (Xi=B6)	74	242	9	91
d4_Col_06_Row_24	4	Xist-MA (Xi=B6)	107	234	6	119
d4_Col_06_Row_25	4	Xist-MA (Xi=Cast)	250	53	68	3
d4_Col_06_Row_26	4	BA	779	818	105	116
d4_Col_06_Row_29	4	Xist-MA (Xi=Cast)	395	98	141	6
d4_Col_06_Row_35	4	Xist-MA (Xi=B6)	43	412	8	80
d4_Col_06_Row_4	4	Undetected	538	563	79	56
d4_Col_06_Row_6	4	Xist-MA (Xi=B6)	127	310	4	57
d4_Col_06_Row_7	4	Xist-MA (Xi=B6)	61	353	14	151
d4_Col_06_Row_8	4	Xist-MA (Xi=Cast)	371	51	85	11
d4_Col_07_Row_1	4	Xist-MA (Xi=B6)	159	547	16	132
d4_Col_07_Row_13	4	Xist-MA (Xi=Cast)	353	108	177	25
d4_Col_07_Row_14	4	Xist-MA (Xi=Cast)	292	62	48	3
d4_Col_07_Row_16	4	Undetected	281	400	59	55
d4_Col_07_Row_17	4	Xist-MA (Xi=B6)	33	224	30	18
d4_Col_07_Row_2	4	Xist-MA (Xi=B6)	394	374	120	150
d4_Col_07_Row_21	4	Xist-MA (Xi=B6)	135	404	5	112
d4_Col_07_Row_23	4	Xist-MA (Xi=B6)	167	369	47	222
d4_Col_07_Row_27	4	Undetected	223	251	105	160
d4_Col_07_Row_35	4	Xist-MA (Xi=B6)	83	490	0	67
d4_Col_07_Row_4	4	Undetected	256	348	27	44
d4_Col_07_Row_6	4	Xist-MA (Xi=B6)	349	684	63	102
d4_Col_07_Row_8	4	Xist-MA (Xi=Cast)	138	52	178	9
d4_Col_08_Row_1	4	Xist-MA (Xi=B6)	363	334	90	127
d4_Col_08_Row_11	4	Undetected	279	190	23	50
d4_Col_08_Row_14	4	Xist-MA (Xi=Cast)	285	56	65	1
d4_Col_08_Row_16	4	Xist-MA (Xi=Cast)	412	89	109	5
d4_Col_08_Row_17	4	Xist-MA (Xi=B6)	503	447	52	101
d4_Col_08_Row_20	4	Xist-MA (Xi=B6)	96	395	2	54
d4_Col_08_Row_24	4	Xist-MA (Xi=B6)	129	389	8	107
d4_Col_08_Row_25	4	Xist-MA (Xi=B6)	123	320	8	61
d4_Col_08_Row_29	4	Xist-MA (Xi=B6)	273	524	51	97
d4_Col_08_Row_3	4	Xist-MA (Xi=B6)	287	495	74	178
d4_Col_08_Row_31	4	Undetected	146	337	45	77
d4_Col_08_Row_33	4	Undetected	307	337	53	29
d4_Col_08_Row_37	4	Undetected	343	346	45	34
d4_Col_08_Row_38	4	Xist-MA (Xi=Cast)	296	89	173	37
d4_Col_08_Row_39	4	Xist-MA (Xi=Cast)	113	16	73	10
d4_Col_08_Row_8	4	Undetected	394	414	38	24
d4_Col_09_Row_13	4	Xist-MA (Xi=B6)	289	762	17	172
d4_Col_09_Row_14	4	Xist-MA (Xi=B6)	240	451	21	115
d4_Col_09_Row_16	4	Xist-MA (Xi=Cast)	253	49	90	34
d4_Col_09_Row_2	4	Xist-MA (Xi=B6)	104	289	13	16
d4_Col_09_Row_23	4	Xist-MA (Xi=B6)	254	347	10	74
d4_Col_09_Row_26	4	Xist-MA (Xi=B6)	131	419	6	27
d4_Col_09_Row_30	4	Xist-MA (Xi=B6)	46	212	14	48
d4_Col_09_Row_34	4	Xist-MA (Xi=B6)	189	287	5	78
d4_Col_09_Row_36	4	Xist-MA (Xi=B6)	164	383	10	64
d4_Col_09_Row_37	4	Xist-MA (Xi=B6)	148	419	34	82
d4_Col_09_Row_38	4	Xist-MA (Xi=B6)	116	569	6	114
d4_Col_09_Row_4	4	Undetected	424	432	86	129
d4_Col_09_Row_40	4	Undetected	159	365	31	73
d4_Col_09_Row_6	4	Undetected	335	314	32	30
d4_Col_09_Row_8	4	Undetected	350	351	65	32
d4_Col_10_Row_12	4	Xist-MA (Xi=Cast)	390	65	96	5
d4_Col_10_Row_13	4	Xist-MA (Xi=Cast)	455	209	97	48
d4_Col_10_Row_15	4	Undetected	220	272	34	128
d4_Col_10_Row_16	4	Xist-MA (Xi=B6)	174	306	29	80
d4_Col_10_Row_18	4	Xist-MA (Xi=B6)	105	285	27	40
d4_Col_10_Row_21	4	Xist-MA (Xi=B6)	190	414	77	91
d4_Col_10_Row_22	4	Xist-MA (Xi=B6)	157	508	29	63
d4_Col_10_Row_23	4	Xist-MA (Xi=B6)	124	94	46	131
d4_Col_10_Row_26	4	Xist-MA (Xi=B6)	98	184	35	143
d4_Col_10_Row_28	4	Undetected	249	165	85	38
d4_Col_10_Row_3	4	Xist-MA (Xi=Cast)	437	38	38	7
d4_Col_10_Row_31	4	Undetected	141	77	97	27
d4_Col_10_Row_34	4	Xist-MA (Xi=B6)	251	400	26	37
d4_Col_10_Row_35	4	Xist-MA (Xi=Cast)	444	80	51	22
d4_Col_10_Row_37	4	Xist-MA (Xi=B6)	67	190	16	37
d4_Col_10_Row_38	4	Xist-MA (Xi=Cast)	395	111	58	29
d4_Col_10_Row_4	4	Xist-MA (Xi=Cast)	164	10	74	23
d4_Col_10_Row_6	4	Undetected	476	445	65	45
d4_Col_10_Row_7	4	Undetected	399	406	33	49
