# Supplementary material for: Integrated analysis of Xist upregulation and X-chromosome inactivation with single-cell and single-allele resolution
Source: Nat Commun. 2021 Jun 15;12:3638. doi: 10.1038/s41467-021-23643-6 (PMC8206119; doi:10.1038/s41467-021-23643-6)
Supplement: Supplementary file 9 — Source Data [file 41467_2021_23643_MOESM9_ESM.zip › SourceData/Figure_S11d.txt]

Sample ID	Sequencing Day	dXic Cell Line	Xi:Xa [X-linked genes; log2]
dXicB6_d0_r1	0	TX1072-dXicB6 (Xi = Cast)	-0.0194861287433452
dXicB6_d0_r2	0	TX1072-dXicB6 (Xi = Cast)	-0.0151101380154852
dXicB6_d0_r3	0	TX1072-dXicB6 (Xi = Cast)	-0.0308470750433011
dXicCast_d0_r1	0	TX1072-dXicCast (Xi = B6)	0.0110120774693243
dXicCast_d0_r2	0	TX1072-dXicCast (Xi = B6)	0.00881722334582006
dXicCast_d0_r3	0	TX1072-dXicCast (Xi = B6)	-0.0356572006587592
dXicB6_d1_r1	1	TX1072-dXicB6 (Xi = Cast)	-0.0241776007756892
dXicB6_d1_r2	1	TX1072-dXicB6 (Xi = Cast)	-0.0290945096957527
dXicB6_d1_r3	1	TX1072-dXicB6 (Xi = Cast)	-0.0398195397434983
dXicCast_d1_r1	1	TX1072-dXicCast (Xi = B6)	-0.0219455432250797
dXicCast_d1_r2	1	TX1072-dXicCast (Xi = B6)	-0.0323296294360842
dXicCast_d1_r3	1	TX1072-dXicCast (Xi = B6)	-0.0382214483242392
dXicB6_d2_r1	2	TX1072-dXicB6 (Xi = Cast)	-0.386396773953869
dXicB6_d2_r2	2	TX1072-dXicB6 (Xi = Cast)	-0.380153605069417
dXicB6_d2_r3	2	TX1072-dXicB6 (Xi = Cast)	-0.467312952167432
dXicCast_d2_r1	2	TX1072-dXicCast (Xi = B6)	-0.414983442300201
dXicCast_d2_r2	2	TX1072-dXicCast (Xi = B6)	-0.421540860679364
dXicCast_d2_r3	2	TX1072-dXicCast (Xi = B6)	-0.518198441243201
dXicB6_d3_r1	3	TX1072-dXicB6 (Xi = Cast)	-0.769671206831035
dXicB6_d3_r2	3	TX1072-dXicB6 (Xi = Cast)	-0.766384603789142
dXicB6_d3_r3	3	TX1072-dXicB6 (Xi = Cast)	-0.856384626747603
dXicCast_d3_r1	3	TX1072-dXicCast (Xi = B6)	-0.624621071090692
dXicCast_d3_r2	3	TX1072-dXicCast (Xi = B6)	-0.615466207518789
dXicCast_d3_r3	3	TX1072-dXicCast (Xi = B6)	-0.630507238340315
dXicB6_d4_r1	4	TX1072-dXicB6 (Xi = Cast)	-1.02250223187175
dXicB6_d4_r2	4	TX1072-dXicB6 (Xi = Cast)	-1.12965605356185
dXicB6_d4_r3	4	TX1072-dXicB6 (Xi = Cast)	-1.18411819099269
dXicCast_d4_r1	4	TX1072-dXicCast (Xi = B6)	-0.664977714813916
dXicCast_d4_r2	4	TX1072-dXicCast (Xi = B6)	-0.703267465622436
dXicCast_d4_r3	4	TX1072-dXicCast (Xi = B6)	-0.715516520573143
