# Supplementary material for: Integrated analysis of Xist upregulation and X-chromosome inactivation with single-cell and single-allele resolution
Source: Nat Commun. 2021 Jun 15;12:3638. doi: 10.1038/s41467-021-23643-6 (PMC8206119; doi:10.1038/s41467-021-23643-6)
Supplement: Supplementary file 9 — Source Data [file 41467_2021_23643_MOESM9_ESM.zip › SourceData/Figure_2d.txt]

Cell ID	Sequencing Day	Xist AS Classification	Xist B6 CPM	Xist Cast CPM
d0_Col_03_Row_16	0	Xist-MA (Xi=B6)	677.95883741948	0
d0_Col_05_Row_34	0	Xist-MA (Xi=B6)	591.806599057024	0
d0_Col_08_Row_37	0	Xist-MA (Xi=B6)	278.08953179174	0
d1_Col_01_Row_1	1	Xist-MA (Xi=B6)	9468.36595931609	0
d1_Col_01_Row_19	1	Xist-MA (Xi=B6)	1136.64474728094	0
d1_Col_01_Row_31	1	Xist-MA (Xi=B6)	5543.47699394205	0
d1_Col_01_Row_34	1	Xist-MA (Xi=B6)	616.307624470002	0
d1_Col_03_Row_19	1	Xist-MA (Xi=B6)	4544.56819741823	0
d1_Col_03_Row_22	1	Xist-MA (Xi=B6)	2660.26668234261	0
d1_Col_03_Row_23	1	Xist-MA (Xi=B6)	5922.60258138309	0
d1_Col_04_Row_3	1	Xist-MA (Xi=B6)	1382.56746859693	0
d1_Col_04_Row_4	1	Xist-MA (Xi=B6)	886.958040481804	0
d1_Col_04_Row_5	1	Xist-MA (Xi=B6)	1161.47050062816	0
d1_Col_04_Row_6	1	Xist-MA (Xi=Cast)	0	850.21884838287
d1_Col_04_Row_8	1	Xist-MA (Xi=B6)	2277.29469616519	0
d1_Col_04_Row_21	1	Xist-MA (Xi=B6)	998.582197074448	0
d1_Col_04_Row_22	1	Xist-MA (Xi=B6)	518.471258184277	0
d1_Col_04_Row_32	1	Xist-MA (Xi=B6)	347.061625013404	0
d1_Col_05_Row_4	1	Xist-MA (Xi=B6)	673.633418932504	0
d1_Col_06_Row_6	1	Xist-MA (Xi=B6)	1433.17202414571	0
d1_Col_06_Row_11	1	Xist-MA (Xi=B6)	2709.01777851463	0
d1_Col_06_Row_21	1	Xist-MA (Xi=B6)	1321.34616040528	0
d1_Col_06_Row_25	1	Xist-MA (Xi=B6)	817.002048257242	0
d1_Col_06_Row_31	1	Xist-MA (Xi=B6)	1863.49451601324	0
d1_Col_07_Row_2	1	Xist-MA (Xi=B6)	729.535925625489	0
d1_Col_07_Row_7	1	Xist-MA (Xi=Cast)	0	920.774133578265
d1_Col_07_Row_8	1	Xist-MA (Xi=B6)	3513.94695712475	0
d1_Col_07_Row_10	1	Xist-MA (Xi=B6)	2033.63298373444	0
d1_Col_07_Row_14	1	Xist-MA (Xi=B6)	10410.847896629	0
d1_Col_07_Row_30	1	Xist-MA (Xi=B6)	4665.10795101774	0
d1_Col_07_Row_31	1	Xist-MA (Xi=B6)	5209.85175759631	0
d1_Col_07_Row_40	1	Xist-MA (Xi=B6)	9159.06036880695	0
d1_Col_08_Row_4	1	Xist-MA (Xi=B6)	1370.53820483231	0
d1_Col_08_Row_6	1	Xist-MA (Xi=B6)	837.681597785539	0
d1_Col_08_Row_7	1	Xist-MA (Xi=B6)	2212.7978991889	0
d1_Col_08_Row_20	1	Xist-MA (Xi=B6)	1818.13506758237	0
d1_Col_08_Row_25	1	Xist-MA (Xi=B6)	484.389423566038	0
d1_Col_08_Row_32	1	Xist-MA (Xi=B6)	1488.63552812235	0
d1_Col_09_Row_10	1	Xist-MA (Xi=B6)	2639.25088329894	0
d1_Col_09_Row_11	1	Xist-MA (Xi=B6)	1116.90098950549	0
d1_Col_09_Row_19	1	Xist-MA (Xi=B6)	2177.96506982619	0
d1_Col_09_Row_23	1	Xist-MA (Xi=B6)	1310.10565097794	0
d1_Col_09_Row_34	1	Xist-MA (Xi=B6)	1135.6195004278	0
d1_Col_09_Row_38	1	Xist-MA (Xi=Cast)	0	1630.25831314352
d1_Col_10_Row_14	1	Xist-MA (Xi=B6)	541.436640286904	0
d1_Col_10_Row_24	1	Xist-MA (Xi=Cast)	0	1544.49993645931
d1_Col_10_Row_31	1	Xist-MA (Xi=B6)	846.394427709179	0
d1_Col_10_Row_38	1	Xist-MA (Xi=Cast)	0	765.905289164569
d2_Col_01_Row_1	2	Xist-MA (Xi=B6)	1092.10501926169	0
d2_Col_01_Row_7	2	Xist-MA (Xi=Cast)	0	1051.23570547087
d2_Col_01_Row_9	2	Xist-MA (Xi=B6)	3375.59607035888	0
d2_Col_01_Row_10	2	Xist-MA (Xi=B6)	931.456651891114	0
d2_Col_01_Row_19	2	Xist-MA (Xi=B6)	2717.46378489849	0
d2_Col_01_Row_25	2	Xist-MA (Xi=Cast)	0	1110.70199168267
d2_Col_01_Row_29	2	Xist-MA (Xi=B6)	3003.19814264161	0
d2_Col_01_Row_30	2	Xist-MA (Xi=B6)	810.040156871397	0
d2_Col_01_Row_37	2	Xist-MA (Xi=Cast)	0	2078.97375023716
d2_Col_01_Row_39	2	Xist-MA (Xi=B6)	4743.15012150653	0
d2_Col_01_Row_40	2	Xist-MA (Xi=B6)	4472.26702951468	0
d2_Col_02_Row_1	2	Xist-MA (Xi=B6)	13004.4086212399	0
d2_Col_02_Row_6	2	Xist-MA (Xi=B6)	5223.11761584687	0
d2_Col_02_Row_12	2	Xist-MA (Xi=B6)	1968.95447920974	0
d2_Col_02_Row_13	2	Xist-MA (Xi=B6)	3928.83378306883	0
d2_Col_02_Row_18	2	Xist-MA (Xi=B6)	1983.20203424445	0
d2_Col_02_Row_19	2	Xist-MA (Xi=B6)	5285.47311295512	0
d2_Col_02_Row_21	2	Xist-MA (Xi=B6)	6023.24830622944	0
d2_Col_02_Row_26	2	Xist-MA (Xi=B6)	2084.87787906276	0
d2_Col_02_Row_29	2	Xist-MA (Xi=B6)	5236.19104154274	0
d2_Col_02_Row_30	2	Xist-MA (Xi=B6)	7057.42268209602	0
d2_Col_02_Row_34	2	Xist-MA (Xi=B6)	6654.99953573454	0
d2_Col_03_Row_4	2	Xist-MA (Xi=B6)	3082.94444801967	0
d2_Col_03_Row_5	2	Xist-MA (Xi=B6)	3606.22228235247	0
d2_Col_03_Row_6	2	Xist-MA (Xi=B6)	4427.32740439184	0
d2_Col_03_Row_9	2	Xist-MA (Xi=B6)	5700.10374635974	0
d2_Col_03_Row_11	2	Xist-MA (Xi=B6)	9393.81314001144	0
d2_Col_03_Row_12	2	Xist-MA (Xi=B6)	6070.21333828157	0
d2_Col_03_Row_16	2	Xist-MA (Xi=B6)	1662.39657686479	0
d2_Col_03_Row_18	2	Xist-MA (Xi=B6)	27551.2606015177	0
d2_Col_03_Row_26	2	Xist-MA (Xi=B6)	3536.02726106015	0
d2_Col_03_Row_29	2	Xist-MA (Xi=B6)	1555.9113465118	0
d2_Col_03_Row_32	2	Xist-MA (Xi=B6)	1030.04386935689	0
d2_Col_03_Row_36	2	Xist-MA (Xi=Cast)	0	3697.01485949947
d2_Col_03_Row_40	2	Xist-MA (Xi=B6)	776.978143063828	0
d2_Col_04_Row_6	2	Xist-MA (Xi=B6)	2306.30020161221	0
d2_Col_04_Row_23	2	Xist-MA (Xi=B6)	3471.45832281443	0
d2_Col_04_Row_24	2	Xist-MA (Xi=B6)	8291.56528144021	0
d2_Col_04_Row_27	2	Xist-MA (Xi=B6)	1257.94884127902	0
d2_Col_04_Row_28	2	Xist-MA (Xi=B6)	1195.20827739924	0
d2_Col_04_Row_30	2	Xist-MA (Xi=B6)	4966.64224639264	0
d2_Col_05_Row_4	2	Xist-MA (Xi=Cast)	0	1534.64838745411
d2_Col_05_Row_9	2	Xist-MA (Xi=B6)	3344.7063479674	0
d2_Col_05_Row_16	2	Xist-MA (Xi=B6)	6659.80793641566	0
d2_Col_05_Row_19	2	Xist-MA (Xi=Cast)	0	1540.59045265484
d2_Col_05_Row_27	2	Xist-MA (Xi=B6)	8843.86134662915	0
d2_Col_05_Row_32	2	Xist-MA (Xi=Cast)	0	2965.83351611178
d2_Col_05_Row_33	2	Xist-MA (Xi=B6)	2070.92905309693	0
d2_Col_05_Row_35	2	Xist-MA (Xi=B6)	1825.29624089264	0
d2_Col_05_Row_36	2	Xist-MA (Xi=B6)	1462.11716284508	0
d2_Col_05_Row_37	2	Xist-MA (Xi=B6)	1787.04766062194	0
d2_Col_05_Row_39	2	Xist-MA (Xi=B6)	1119.96088324624	0
d2_Col_06_Row_2	2	Xist-MA (Xi=B6)	4142.16242204381	0
d2_Col_06_Row_4	2	Xist-MA (Xi=B6)	19944.5987930694	0
d2_Col_06_Row_5	2	Xist-MA (Xi=B6)	6153.10764613032	0
d2_Col_06_Row_7	2	Xist-MA (Xi=B6)	23807.1061363778	0
d2_Col_06_Row_9	2	Xist-MA (Xi=B6)	7294.06603727835	0
d2_Col_06_Row_15	2	Xist-MA (Xi=B6)	3915.72537413664	0
d2_Col_06_Row_17	2	Xist-MA (Xi=B6)	9368.91995418969	0
d2_Col_06_Row_20	2	Xist-MA (Xi=B6)	3130.14277099154	0
d2_Col_06_Row_26	2	Xist-MA (Xi=B6)	2754.23560800191	0
d2_Col_06_Row_28	2	Xist-MA (Xi=B6)	4327.34773912007	0
d2_Col_06_Row_39	2	Xist-MA (Xi=B6)	12247.9806017826	0
d2_Col_06_Row_40	2	Xist-MA (Xi=B6)	4367.974618133	0
d2_Col_07_Row_7	2	Xist-MA (Xi=B6)	9216.15612085707	0
d2_Col_07_Row_16	2	Xist-MA (Xi=B6)	3458.83905913211	0
d2_Col_07_Row_19	2	Xist-MA (Xi=B6)	2434.47200119761	0
d2_Col_07_Row_20	2	Xist-MA (Xi=B6)	1698.59964558197	0
d2_Col_07_Row_22	2	Xist-MA (Xi=B6)	7417.83745409717	0
d2_Col_07_Row_25	2	Xist-MA (Xi=B6)	3441.08035430862	0
d2_Col_07_Row_37	2	Xist-MA (Xi=B6)	718.511837147081	0
d2_Col_08_Row_6	2	Xist-MA (Xi=Cast)	0	870.668352167477
d2_Col_08_Row_14	2	Xist-MA (Xi=Cast)	0	973.375431028783
d2_Col_08_Row_21	2	Xist-MA (Xi=B6)	6950.89544005991	0
d2_Col_08_Row_25	2	Xist-MA (Xi=B6)	11802.6666233925	0
d2_Col_08_Row_26	2	Xist-MA (Xi=Cast)	0	3363.82968517001
d2_Col_09_Row_1	2	Xist-MA (Xi=B6)	4453.34006945844	0
d2_Col_09_Row_9	2	Xist-MA (Xi=B6)	1134.72346699811	0
d2_Col_09_Row_11	2	Xist-MA (Xi=B6)	1465.05611060479	0
d2_Col_09_Row_19	2	Xist-MA (Xi=B6)	4042.73158463891	0
d2_Col_09_Row_23	2	Xist-MA (Xi=Cast)	0	9181.53296411676
d2_Col_09_Row_36	2	Xist-MA (Xi=B6)	3283.06662764182	0
d2_Col_09_Row_38	2	Xist-MA (Xi=Cast)	0	1321.50323642704
d2_Col_10_Row_3	2	Xist-MA (Xi=B6)	4349.34609242952	0
d2_Col_10_Row_23	2	Xist-MA (Xi=B6)	5985.77711652783	0
d2_Col_10_Row_25	2	Xist-MA (Xi=B6)	2514.05002432075	0
d2_Col_10_Row_28	2	Xist-MA (Xi=B6)	1325.47867572328	0
d2_Col_10_Row_33	2	Xist-MA (Xi=B6)	1537.78277307364	0
d2_Col_10_Row_34	2	Xist-MA (Xi=B6)	1994.4209391447	0
d2_Col_10_Row_40	2	Xist-MA (Xi=B6)	14383.5196239803	0
d3_Col_01_Row_3	3	Xist-MA (Xi=B6)	4343.49614024427	0
d3_Col_01_Row_18	3	Xist-MA (Xi=Cast)	0	2408.63071534039
d3_Col_01_Row_19	3	Xist-MA (Xi=Cast)	0	2002.922698124
d3_Col_01_Row_24	3	Xist-MA (Xi=B6)	1675.41359165948	0
d3_Col_02_Row_2	3	Xist-MA (Xi=B6)	6225.84226378004	0
d3_Col_02_Row_5	3	Xist-MA (Xi=B6)	8437.86129898477	0
d3_Col_02_Row_10	3	Xist-MA (Xi=B6)	7584.12326710969	0
d3_Col_02_Row_12	3	Xist-MA (Xi=B6)	1531.70175099061	0
d3_Col_02_Row_14	3	Xist-MA (Xi=B6)	8403.46420105458	0
d3_Col_02_Row_18	3	Xist-MA (Xi=B6)	9650.56825605672	0
d3_Col_02_Row_22	3	Xist-MA (Xi=B6)	3322.70289885457	0
d3_Col_02_Row_23	3	Xist-MA (Xi=Cast)	0	5900.65716750768
d3_Col_02_Row_31	3	Xist-MA (Xi=B6)	1475.62194734657	0
d3_Col_03_Row_6	3	Xist-MA (Xi=B6)	3356.25013141747	0
d3_Col_03_Row_9	3	Xist-MA (Xi=B6)	3215.18150602754	0
d3_Col_03_Row_10	3	Xist-MA (Xi=Cast)	0	2630.91365574195
d3_Col_03_Row_13	3	Xist-MA (Xi=Cast)	0	4681.26164129129
d3_Col_03_Row_22	3	Xist-MA (Xi=B6)	9424.36570227136	0
d3_Col_03_Row_36	3	Xist-MA (Xi=B6)	13461.1963378435	0
d3_Col_04_Row_1	3	Xist-MA (Xi=Cast)	0	9138.46627167698
d3_Col_04_Row_4	3	Xist-MA (Xi=B6)	2770.50563426965	0
d3_Col_04_Row_10	3	Xist-MA (Xi=Cast)	0	1931.68070745881
d3_Col_04_Row_14	3	Xist-MA (Xi=B6)	7716.04970357666	0
d3_Col_04_Row_16	3	Xist-MA (Xi=Cast)	0	7268.26335373612
d3_Col_04_Row_27	3	Xist-MA (Xi=B6)	1577.91499348669	0
d3_Col_04_Row_28	3	Xist-MA (Xi=Cast)	0	1216.37508944884
d3_Col_04_Row_30	3	Xist-MA (Xi=Cast)	0	1055.34408259967
d3_Col_04_Row_31	3	Xist-MA (Xi=Cast)	0	1326.61580150122
d3_Col_04_Row_37	3	Xist-MA (Xi=Cast)	0	2725.76309579682
d3_Col_05_Row_5	3	Xist-MA (Xi=B6)	17380.4501121293	0
d3_Col_05_Row_6	3	Xist-MA (Xi=Cast)	0	4955.44366416462
d3_Col_05_Row_8	3	Xist-MA (Xi=B6)	1624.31984173114	0
d3_Col_05_Row_11	3	Xist-MA (Xi=Cast)	0	4786.59039348658
d3_Col_05_Row_16	3	Xist-MA (Xi=Cast)	0	3769.81705500788
d3_Col_05_Row_26	3	Xist-MA (Xi=B6)	1806.90901176463	0
d3_Col_05_Row_28	3	Xist-MA (Xi=B6)	1754.56869688943	0
d3_Col_05_Row_30	3	Xist-MA (Xi=Cast)	0	1680.90155166439
d3_Col_05_Row_36	3	Xist-MA (Xi=B6)	1697.80075032542	0
d3_Col_05_Row_37	3	Xist-MA (Xi=B6)	1242.35631548977	0
d3_Col_05_Row_39	3	Xist-MA (Xi=B6)	3710.0252182495	0
d3_Col_06_Row_1	3	Xist-MA (Xi=Cast)	0	2007.41537141691
d3_Col_06_Row_4	3	Xist-MA (Xi=Cast)	0	2765.76160494463
d3_Col_06_Row_6	3	Xist-MA (Xi=B6)	1347.56634766799	0
d3_Col_06_Row_8	3	Xist-MA (Xi=B6)	7115.14398847801	0
d3_Col_06_Row_13	3	Xist-MA (Xi=B6)	3505.55324291595	0
d3_Col_06_Row_16	3	Xist-MA (Xi=B6)	8759.1155763286	0
d3_Col_06_Row_17	3	Xist-MA (Xi=B6)	7220.99360573654	0
d3_Col_06_Row_23	3	Xist-MA (Xi=B6)	13168.5400784408	0
d3_Col_06_Row_25	3	Xist-MA (Xi=Cast)	0	3979.01878661179
d3_Col_06_Row_26	3	Xist-MA (Xi=Cast)	0	4665.61081564641
d3_Col_06_Row_29	3	Xist-MA (Xi=Cast)	0	1912.5266700072
d3_Col_06_Row_31	3	Xist-MA (Xi=B6)	9071.69160460479	0
d3_Col_06_Row_33	3	Xist-MA (Xi=Cast)	0	3645.5224145987
d3_Col_06_Row_36	3	Xist-MA (Xi=B6)	1851.97020719888	0
d3_Col_06_Row_39	3	Xist-MA (Xi=Cast)	0	6340.72112294946
d3_Col_06_Row_40	3	Xist-MA (Xi=Cast)	0	2368.71153327163
d3_Col_07_Row_1	3	Xist-MA (Xi=Cast)	0	1772.30818569674
d3_Col_07_Row_5	3	Xist-MA (Xi=Cast)	0	1638.93075819917
d3_Col_07_Row_6	3	Xist-MA (Xi=B6)	1228.31121597735	0
d3_Col_07_Row_9	3	Xist-MA (Xi=B6)	5594.90405001897	0
d3_Col_07_Row_14	3	Xist-MA (Xi=B6)	11894.5140163581	0
d3_Col_07_Row_20	3	Xist-MA (Xi=B6)	17373.8778163297	0
d3_Col_07_Row_21	3	Xist-MA (Xi=B6)	10960.6313160809	0
d3_Col_07_Row_27	3	Xist-MA (Xi=Cast)	0	2343.97251952997
d3_Col_07_Row_28	3	Xist-MA (Xi=B6)	12670.8990179771	0
d3_Col_07_Row_29	3	Xist-MA (Xi=Cast)	0	3733.12899386715
d3_Col_07_Row_32	3	Xist-MA (Xi=B6)	3553.47238478575	0
d3_Col_07_Row_33	3	Xist-MA (Xi=Cast)	0	2577.84797439026
d3_Col_07_Row_35	3	Xist-MA (Xi=Cast)	0	8733.61186767123
d3_Col_08_Row_9	3	Xist-MA (Xi=B6)	3938.64358955666	0
d3_Col_08_Row_16	3	Xist-MA (Xi=B6)	7529.51067733874	0
d3_Col_08_Row_23	3	Xist-MA (Xi=B6)	13532.2087025413	0
d3_Col_08_Row_31	3	Xist-MA (Xi=B6)	8108.3387906637	0
d3_Col_08_Row_33	3	Xist-MA (Xi=Cast)	0	469.943706911654
d3_Col_08_Row_34	3	Xist-MA (Xi=B6)	1091.92935922364	0
d3_Col_08_Row_35	3	Xist-MA (Xi=Cast)	0	3267.37654511093
d3_Col_08_Row_38	3	Xist-MA (Xi=B6)	3414.09450981102	0
d3_Col_08_Row_40	3	Xist-MA (Xi=Cast)	0	2030.10579017826
d3_Col_09_Row_4	3	Xist-MA (Xi=B6)	2155.97108661781	0
d3_Col_09_Row_7	3	Xist-MA (Xi=B6)	4931.3688558351	0
d3_Col_09_Row_10	3	Xist-MA (Xi=B6)	833.917782086718	0
d3_Col_09_Row_11	3	Xist-MA (Xi=B6)	1360.94549361129	0
d3_Col_09_Row_15	3	Xist-MA (Xi=B6)	7327.97638072622	0
d3_Col_09_Row_18	3	Xist-MA (Xi=B6)	14190.9581859618	0
d3_Col_09_Row_26	3	Xist-MA (Xi=B6)	2811.46937391628	0
d3_Col_09_Row_28	3	Xist-MA (Xi=B6)	10650.9462176965	0
d3_Col_09_Row_31	3	Xist-MA (Xi=Cast)	0	2524.26718614469
d3_Col_09_Row_37	3	Xist-MA (Xi=B6)	2871.51322096205	0
d3_Col_09_Row_39	3	Xist-MA (Xi=Cast)	0	745.397573018002
d3_Col_10_Row_3	3	Xist-MA (Xi=B6)	7331.65425655827	0
d3_Col_10_Row_4	3	Xist-MA (Xi=Cast)	0	1233.74135616858
d3_Col_10_Row_5	3	Xist-MA (Xi=Cast)	0	2627.63294641256
d3_Col_10_Row_6	3	Xist-MA (Xi=B6)	4781.40182895468	0
d3_Col_10_Row_14	3	Xist-MA (Xi=B6)	5073.13595914576	0
d3_Col_10_Row_15	3	Xist-MA (Xi=B6)	434.552103908283	0
d3_Col_10_Row_23	3	Xist-MA (Xi=B6)	29819.5126320666	0
d3_Col_10_Row_26	3	Xist-MA (Xi=Cast)	0	640.534812901106
d3_Col_10_Row_29	3	Xist-MA (Xi=B6)	16639.8947252534	0
d3_Col_10_Row_39	3	Xist-MA (Xi=B6)	2032.48631191013	0
d4_Col_01_Row_1	4	Xist-MA (Xi=B6)	1101.13854065803	0
d4_Col_01_Row_3	4	Xist-MA (Xi=B6)	1053.66671917196	0
d4_Col_01_Row_7	4	Xist-MA (Xi=B6)	1378.96084598175	0
d4_Col_01_Row_10	4	Xist-MA (Xi=B6)	5988.34669420022	0
d4_Col_01_Row_11	4	Xist-MA (Xi=B6)	2675.92625281252	0
d4_Col_01_Row_15	4	Xist-MA (Xi=B6)	647.185735246862	0
d4_Col_01_Row_16	4	Xist-MA (Xi=Cast)	0	722.615023572718
d4_Col_01_Row_17	4	Xist-MA (Xi=Cast)	0	1058.60573076919
d4_Col_01_Row_26	4	Xist-MA (Xi=B6)	3558.51837856196	0
d4_Col_01_Row_28	4	Xist-MA (Xi=B6)	3402.20863049085	0
d4_Col_01_Row_29	4	Xist-MA (Xi=B6)	841.711833072001	0
d4_Col_01_Row_31	4	Xist-MA (Xi=Cast)	0	1657.96074594223
d4_Col_01_Row_32	4	Xist-MA (Xi=Cast)	0	11705.9908764534
d4_Col_01_Row_34	4	Xist-MA (Xi=Cast)	0	2597.62032538028
d4_Col_01_Row_36	4	Xist-MA (Xi=B6)	727.092108398774	0
d4_Col_01_Row_38	4	Xist-MA (Xi=Cast)	0	604.25682388152
d4_Col_02_Row_4	4	Xist-MA (Xi=Cast)	0	582.331438354623
d4_Col_02_Row_6	4	Xist-MA (Xi=B6)	1196.15737230336	0
d4_Col_02_Row_8	4	Xist-MA (Xi=B6)	2375.19562961335	0
d4_Col_02_Row_10	4	Xist-MA (Xi=Cast)	0	1450.12866109279
d4_Col_02_Row_11	4	Xist-MA (Xi=B6)	1746.33208274225	0
d4_Col_02_Row_23	4	Xist-MA (Xi=B6)	2234.93598418352	0
d4_Col_02_Row_33	4	Xist-MA (Xi=B6)	1072.83234287046	0
d4_Col_02_Row_34	4	Xist-MA (Xi=B6)	2043.6718444213	0
d4_Col_02_Row_36	4	Xist-MA (Xi=B6)	924.835471129232	0
d4_Col_02_Row_37	4	Xist-MA (Xi=Cast)	0	460.815381814099
d4_Col_03_Row_2	4	Xist-MA (Xi=B6)	6259.43424853351	0
d4_Col_03_Row_6	4	Xist-MA (Xi=B6)	1146.78725414423	0
d4_Col_03_Row_12	4	Xist-MA (Xi=B6)	1338.22851767515	0
d4_Col_03_Row_14	4	Xist-MA (Xi=B6)	717.256631274763	0
d4_Col_03_Row_16	4	Xist-MA (Xi=Cast)	0	2913.63251495783
d4_Col_03_Row_22	4	Xist-MA (Xi=B6)	2868.39760779124	0
d4_Col_03_Row_25	4	Xist-MA (Xi=Cast)	0	1764.78959856302
d4_Col_03_Row_27	4	Xist-MA (Xi=B6)	1538.75449867599	0
d4_Col_03_Row_28	4	Xist-MA (Xi=Cast)	0	359.018935160199
d4_Col_03_Row_30	4	Xist-MA (Xi=Cast)	0	854.199123066496
d4_Col_03_Row_35	4	Xist-MA (Xi=B6)	771.362762372213	0
d4_Col_03_Row_40	4	Xist-MA (Xi=B6)	2052.53045905807	0
d4_Col_04_Row_3	4	Xist-MA (Xi=Cast)	0	533.201785394237
d4_Col_04_Row_4	4	Xist-MA (Xi=B6)	2008.78537063942	0
d4_Col_04_Row_5	4	Xist-MA (Xi=Cast)	0	2780.21025941492
d4_Col_04_Row_6	4	Xist-MA (Xi=Cast)	0	2542.25598400158
d4_Col_04_Row_15	4	Xist-MA (Xi=Cast)	0	862.071071546756
d4_Col_04_Row_17	4	Xist-MA (Xi=B6)	4782.09892801698	0
d4_Col_04_Row_24	4	Xist-MA (Xi=Cast)	0	2618.95344967647
d4_Col_04_Row_25	4	Xist-MA (Xi=B6)	599.53305261033	0
d4_Col_04_Row_30	4	Xist-MA (Xi=B6)	5523.50412645205	0
d4_Col_04_Row_32	4	Xist-MA (Xi=Cast)	0	2181.31162815936
d4_Col_05_Row_1	4	Xist-MA (Xi=Cast)	0	1234.12057097039
d4_Col_05_Row_3	4	Xist-MA (Xi=B6)	1788.17300683033	0
d4_Col_05_Row_5	4	Xist-MA (Xi=B6)	2786.20668283358	0
d4_Col_05_Row_6	4	Xist-MA (Xi=B6)	8478.92985435425	0
d4_Col_05_Row_8	4	Xist-MA (Xi=B6)	6414.63696041967	0
d4_Col_05_Row_9	4	Xist-MA (Xi=B6)	2552.49306597593	0
d4_Col_05_Row_11	4	Xist-MA (Xi=B6)	3269.39449967342	0
d4_Col_05_Row_12	4	Xist-MA (Xi=B6)	6300.23114187993	0
d4_Col_05_Row_16	4	Xist-MA (Xi=Cast)	0	3361.23894319271
d4_Col_05_Row_18	4	Xist-MA (Xi=Cast)	0	1728.05919370755
d4_Col_05_Row_22	4	Xist-MA (Xi=B6)	6308.4548840253	0
d4_Col_05_Row_28	4	Xist-MA (Xi=B6)	3969.91212559627	0
d4_Col_05_Row_29	4	Xist-MA (Xi=B6)	6756.8522968656	0
d4_Col_05_Row_32	4	Xist-MA (Xi=B6)	3423.2242671451	0
d4_Col_05_Row_33	4	Xist-MA (Xi=Cast)	0	2119.1716813463
d4_Col_05_Row_34	4	Xist-MA (Xi=B6)	6168.48187955165	0
d4_Col_06_Row_6	4	Xist-MA (Xi=B6)	1917.51165481074	0
d4_Col_06_Row_7	4	Xist-MA (Xi=B6)	1490.55206445012	0
d4_Col_06_Row_8	4	Xist-MA (Xi=Cast)	0	432.212872934782
d4_Col_06_Row_11	4	Xist-MA (Xi=Cast)	0	1171.79217895958
d4_Col_06_Row_13	4	Xist-MA (Xi=B6)	3438.87561579895	0
d4_Col_06_Row_16	4	Xist-MA (Xi=Cast)	0	2487.11733855152
d4_Col_06_Row_17	4	Xist-MA (Xi=Cast)	0	1274.35060304152
d4_Col_06_Row_21	4	Xist-MA (Xi=B6)	1687.71329159194	0
d4_Col_06_Row_24	4	Xist-MA (Xi=B6)	1578.9215929053	0
d4_Col_06_Row_25	4	Xist-MA (Xi=Cast)	0	5229.09867597919
d4_Col_06_Row_29	4	Xist-MA (Xi=Cast)	0	626.299920884141
d4_Col_06_Row_35	4	Xist-MA (Xi=B6)	968.85314828652	0
d4_Col_07_Row_1	4	Xist-MA (Xi=B6)	1943.27092073776	0
d4_Col_07_Row_2	4	Xist-MA (Xi=B6)	2331.19803015268	0
d4_Col_07_Row_6	4	Xist-MA (Xi=B6)	1159.78354153612	0
d4_Col_07_Row_8	4	Xist-MA (Xi=Cast)	0	27870.8699280514
d4_Col_07_Row_13	4	Xist-MA (Xi=Cast)	0	264.021047424832
d4_Col_07_Row_14	4	Xist-MA (Xi=Cast)	0	2930.65434880987
d4_Col_07_Row_17	4	Xist-MA (Xi=B6)	1325.67453515637	0
d4_Col_07_Row_21	4	Xist-MA (Xi=B6)	2893.22847924866	0
d4_Col_07_Row_23	4	Xist-MA (Xi=B6)	5634.21927675612	0
d4_Col_07_Row_35	4	Xist-MA (Xi=B6)	2026.32581711193	0
d4_Col_08_Row_1	4	Xist-MA (Xi=B6)	366.00943714034	0
d4_Col_08_Row_3	4	Xist-MA (Xi=B6)	2805.41041264611	0
d4_Col_08_Row_14	4	Xist-MA (Xi=Cast)	0	4639.719106695
d4_Col_08_Row_16	4	Xist-MA (Xi=Cast)	0	2339.85377505513
d4_Col_08_Row_17	4	Xist-MA (Xi=B6)	6041.52986271327	0
d4_Col_08_Row_20	4	Xist-MA (Xi=B6)	1154.80691052954	0
d4_Col_08_Row_24	4	Xist-MA (Xi=B6)	4419.75587522006	0
d4_Col_08_Row_25	4	Xist-MA (Xi=B6)	4854.17653658132	0
d4_Col_08_Row_29	4	Xist-MA (Xi=B6)	876.952787722571	0
d4_Col_08_Row_38	4	Xist-MA (Xi=Cast)	0	866.607093029935
d4_Col_08_Row_39	4	Xist-MA (Xi=Cast)	0	4337.82108359882
d4_Col_09_Row_2	4	Xist-MA (Xi=B6)	637.274495316932	0
d4_Col_09_Row_13	4	Xist-MA (Xi=B6)	6006.06053628547	0
d4_Col_09_Row_14	4	Xist-MA (Xi=B6)	3603.00891487993	0
d4_Col_09_Row_16	4	Xist-MA (Xi=Cast)	0	1755.81892876789
d4_Col_09_Row_23	4	Xist-MA (Xi=B6)	585.492233154798	0
d4_Col_09_Row_26	4	Xist-MA (Xi=B6)	4283.52325615418	0
d4_Col_09_Row_30	4	Xist-MA (Xi=B6)	670.43240977187	0
d4_Col_09_Row_34	4	Xist-MA (Xi=B6)	8424.65403115801	0
d4_Col_09_Row_36	4	Xist-MA (Xi=B6)	2643.13739923803	0
d4_Col_09_Row_37	4	Xist-MA (Xi=B6)	1378.21184211181	0
d4_Col_09_Row_38	4	Xist-MA (Xi=B6)	1700.83081195176	0
d4_Col_10_Row_3	4	Xist-MA (Xi=Cast)	0	1626.86603506304
d4_Col_10_Row_4	4	Xist-MA (Xi=Cast)	0	3123.65939920215
d4_Col_10_Row_12	4	Xist-MA (Xi=Cast)	0	1379.70097557713
d4_Col_10_Row_13	4	Xist-MA (Xi=Cast)	0	669.255273198129
d4_Col_10_Row_16	4	Xist-MA (Xi=B6)	1178.0726953067	0
d4_Col_10_Row_18	4	Xist-MA (Xi=B6)	1520.40860674967	0
d4_Col_10_Row_21	4	Xist-MA (Xi=B6)	1069.22744164672	0
d4_Col_10_Row_22	4	Xist-MA (Xi=B6)	1631.34152437552	0
d4_Col_10_Row_23	4	Xist-MA (Xi=B6)	14546.1117811615	0
d4_Col_10_Row_26	4	Xist-MA (Xi=B6)	4722.58020043507	0
d4_Col_10_Row_34	4	Xist-MA (Xi=B6)	2665.86791881424	0
d4_Col_10_Row_35	4	Xist-MA (Xi=Cast)	0	661.125971589738
d4_Col_10_Row_37	4	Xist-MA (Xi=B6)	4487.44810207511	0
d4_Col_10_Row_38	4	Xist-MA (Xi=Cast)	0	504.813359238436
