# Supplementary material for: Integrated analysis of Xist upregulation and X-chromosome inactivation with single-cell and single-allele resolution
Source: Nat Commun. 2021 Jun 15;12:3638. doi: 10.1038/s41467-021-23643-6 (PMC8206119; doi:10.1038/s41467-021-23643-6)
Supplement: Supplementary file 9 — Source Data [file 41467_2021_23643_MOESM9_ESM.zip › SourceData/Figure_S11f.txt]

Sequencing Day	Gene Symbol	dXic Cell Line	Replicate sample	Allelic expression [B6/(B6 + Cast)]
0	Rnf12	TX1072-dXicB6 (Xi = Cast)	1	48.64
1	Rnf12	TX1072-dXicB6 (Xi = Cast)	1	56.95
2	Rnf12	TX1072-dXicB6 (Xi = Cast)	1	77.67
3	Rnf12	TX1072-dXicB6 (Xi = Cast)	1	73.22
4	Rnf12	TX1072-dXicB6 (Xi = Cast)	1	66.99
0	Rnf12	TX1072-dXicCast (Xi = B6)	1	47.94
1	Rnf12	TX1072-dXicCast (Xi = B6)	1	35.56
2	Rnf12	TX1072-dXicCast (Xi = B6)	1	18.51
3	Rnf12	TX1072-dXicCast (Xi = B6)	1	27.85
4	Rnf12	TX1072-dXicCast (Xi = B6)	1	34.05
0	Rnf12	TX1072-dXicB6 (Xi = Cast)	2	49.52
1	Rnf12	TX1072-dXicB6 (Xi = Cast)	2	57.56
2	Rnf12	TX1072-dXicB6 (Xi = Cast)	2	79.36
3	Rnf12	TX1072-dXicB6 (Xi = Cast)	2	74.12
4	Rnf12	TX1072-dXicB6 (Xi = Cast)	2	67.66
0	Rnf12	TX1072-dXicCast (Xi = B6)	2	53.25
1	Rnf12	TX1072-dXicCast (Xi = B6)	2	33.88
2	Rnf12	TX1072-dXicCast (Xi = B6)	2	17.58
3	Rnf12	TX1072-dXicCast (Xi = B6)	2	26.09
4	Rnf12	TX1072-dXicCast (Xi = B6)	2	34.06
0	Rnf12	TX1072-dXicB6 (Xi = Cast)	3	48.14
1	Rnf12	TX1072-dXicB6 (Xi = Cast)	3	62.4
2	Rnf12	TX1072-dXicB6 (Xi = Cast)	3	81.47
3	Rnf12	TX1072-dXicB6 (Xi = Cast)	3	74.28
4	Rnf12	TX1072-dXicB6 (Xi = Cast)	3	69.74
0	Rnf12	TX1072-dXicCast (Xi = B6)	3	52.7
1	Rnf12	TX1072-dXicCast (Xi = B6)	3	32.41
2	Rnf12	TX1072-dXicCast (Xi = B6)	3	17.04
3	Rnf12	TX1072-dXicCast (Xi = B6)	3	29.48
4	Rnf12	TX1072-dXicCast (Xi = B6)	3	32.97
1	Rnf12	TX1072-dXicB6 (Xi = Cast)	4	61.52
2	Rnf12	TX1072-dXicB6 (Xi = Cast)	4	83.39
3	Rnf12	TX1072-dXicB6 (Xi = Cast)	4	75.79
4	Rnf12	TX1072-dXicB6 (Xi = Cast)	4	69.1
0	Rnf12	TX1072-dXicCast (Xi = B6)	4	51.49
1	Rnf12	TX1072-dXicCast (Xi = B6)	4	34.8
2	Rnf12	TX1072-dXicCast (Xi = B6)	4	18.98
3	Rnf12	TX1072-dXicCast (Xi = B6)	4	28.78
4	Rnf12	TX1072-dXicCast (Xi = B6)	4	37.93
0	Atrx	TX1072-dXicB6 (Xi = Cast)	1	55.03
1	Atrx	TX1072-dXicB6 (Xi = Cast)	1	55
3	Atrx	TX1072-dXicB6 (Xi = Cast)	1	66.36
4	Atrx	TX1072-dXicB6 (Xi = Cast)	1	68.33
0	Atrx	TX1072-dXicCast (Xi = B6)	1	56.72
1	Atrx	TX1072-dXicCast (Xi = B6)	1	52.53
3	Atrx	TX1072-dXicCast (Xi = B6)	1	45.78
0	Atrx	TX1072-dXicB6 (Xi = Cast)	2	55.69
1	Atrx	TX1072-dXicB6 (Xi = Cast)	2	52.5
2	Atrx	TX1072-dXicB6 (Xi = Cast)	2	62.87
3	Atrx	TX1072-dXicB6 (Xi = Cast)	2	65.41
4	Atrx	TX1072-dXicB6 (Xi = Cast)	2	70
0	Atrx	TX1072-dXicCast (Xi = B6)	2	56.34
1	Atrx	TX1072-dXicCast (Xi = B6)	2	51.52
2	Atrx	TX1072-dXicCast (Xi = B6)	2	43.44
3	Atrx	TX1072-dXicCast (Xi = B6)	2	44.38
4	Atrx	TX1072-dXicCast (Xi = B6)	2	44.3
0	Atrx	TX1072-dXicB6 (Xi = Cast)	3	54.63
1	Atrx	TX1072-dXicB6 (Xi = Cast)	3	52.84
2	Atrx	TX1072-dXicB6 (Xi = Cast)	3	65.34
3	Atrx	TX1072-dXicB6 (Xi = Cast)	3	65.4
4	Atrx	TX1072-dXicB6 (Xi = Cast)	3	67.88
0	Atrx	TX1072-dXicCast (Xi = B6)	3	55.12
1	Atrx	TX1072-dXicCast (Xi = B6)	3	50.79
2	Atrx	TX1072-dXicCast (Xi = B6)	3	42.99
3	Atrx	TX1072-dXicCast (Xi = B6)	3	45.79
4	Atrx	TX1072-dXicCast (Xi = B6)	3	44.32
0	Atrx	TX1072-dXicB6 (Xi = Cast)	4	55.03
1	Atrx	TX1072-dXicB6 (Xi = Cast)	4	53.26
2	Atrx	TX1072-dXicB6 (Xi = Cast)	4	66.6
3	Atrx	TX1072-dXicB6 (Xi = Cast)	4	66.06
4	Atrx	TX1072-dXicB6 (Xi = Cast)	4	69.25
0	Atrx	TX1072-dXicCast (Xi = B6)	4	55.49
1	Atrx	TX1072-dXicCast (Xi = B6)	4	51.79
2	Atrx	TX1072-dXicCast (Xi = B6)	4	43.29
3	Atrx	TX1072-dXicCast (Xi = B6)	4	42.96
4	Atrx	TX1072-dXicCast (Xi = B6)	4	45
0	Renbp	TX1072-dXicB6 (Xi = Cast)	1	46.89
1	Renbp	TX1072-dXicB6 (Xi = Cast)	1	52.36
2	Renbp	TX1072-dXicB6 (Xi = Cast)	1	55.85
3	Renbp	TX1072-dXicB6 (Xi = Cast)	1	58.1
4	Renbp	TX1072-dXicB6 (Xi = Cast)	1	59
0	Renbp	TX1072-dXicCast (Xi = B6)	1	44.16
1	Renbp	TX1072-dXicCast (Xi = B6)	1	52.56
2	Renbp	TX1072-dXicCast (Xi = B6)	1	47.55
3	Renbp	TX1072-dXicCast (Xi = B6)	1	43.59
4	Renbp	TX1072-dXicCast (Xi = B6)	1	43.94
0	Renbp	TX1072-dXicB6 (Xi = Cast)	2	50.44
1	Renbp	TX1072-dXicB6 (Xi = Cast)	2	52.04
2	Renbp	TX1072-dXicB6 (Xi = Cast)	2	52.26
3	Renbp	TX1072-dXicB6 (Xi = Cast)	2	57.17
4	Renbp	TX1072-dXicB6 (Xi = Cast)	2	58.92
0	Renbp	TX1072-dXicCast (Xi = B6)	2	46.61
1	Renbp	TX1072-dXicCast (Xi = B6)	2	51.51
2	Renbp	TX1072-dXicCast (Xi = B6)	2	47.17
3	Renbp	TX1072-dXicCast (Xi = B6)	2	46.55
4	Renbp	TX1072-dXicCast (Xi = B6)	2	42.59
0	Renbp	TX1072-dXicB6 (Xi = Cast)	3	50.79
1	Renbp	TX1072-dXicB6 (Xi = Cast)	3	50.16
2	Renbp	TX1072-dXicB6 (Xi = Cast)	3	55.63
3	Renbp	TX1072-dXicB6 (Xi = Cast)	3	59.46
4	Renbp	TX1072-dXicB6 (Xi = Cast)	3	61.37
0	Renbp	TX1072-dXicCast (Xi = B6)	3	41.68
1	Renbp	TX1072-dXicCast (Xi = B6)	3	50.59
2	Renbp	TX1072-dXicCast (Xi = B6)	3	44.16
3	Renbp	TX1072-dXicCast (Xi = B6)	3	45.14
4	Renbp	TX1072-dXicCast (Xi = B6)	3	42.57
0	Renbp	TX1072-dXicB6 (Xi = Cast)	4	47.95
1	Renbp	TX1072-dXicB6 (Xi = Cast)	4	52.13
2	Renbp	TX1072-dXicB6 (Xi = Cast)	4	55.09
3	Renbp	TX1072-dXicB6 (Xi = Cast)	4	59.2
4	Renbp	TX1072-dXicB6 (Xi = Cast)	4	61.48
0	Renbp	TX1072-dXicCast (Xi = B6)	4	46.41
1	Renbp	TX1072-dXicCast (Xi = B6)	4	52.75
2	Renbp	TX1072-dXicCast (Xi = B6)	4	44.74
3	Renbp	TX1072-dXicCast (Xi = B6)	4	43.22
4	Renbp	TX1072-dXicCast (Xi = B6)	4	43.32
0	Cul4b	TX1072-dXicB6 (Xi = Cast)	1	41.34
1	Cul4b	TX1072-dXicB6 (Xi = Cast)	1	43.36
2	Cul4b	TX1072-dXicB6 (Xi = Cast)	1	47.75
3	Cul4b	TX1072-dXicB6 (Xi = Cast)	1	56.09
4	Cul4b	TX1072-dXicB6 (Xi = Cast)	1	59.68
0	Cul4b	TX1072-dXicCast (Xi = B6)	1	36.48
1	Cul4b	TX1072-dXicCast (Xi = B6)	1	42.52
2	Cul4b	TX1072-dXicCast (Xi = B6)	1	38.06
3	Cul4b	TX1072-dXicCast (Xi = B6)	1	34.98
4	Cul4b	TX1072-dXicCast (Xi = B6)	1	33.66
0	Cul4b	TX1072-dXicB6 (Xi = Cast)	2	41.58
1	Cul4b	TX1072-dXicB6 (Xi = Cast)	2	43.36
2	Cul4b	TX1072-dXicB6 (Xi = Cast)	2	48.28
3	Cul4b	TX1072-dXicB6 (Xi = Cast)	2	56.81
4	Cul4b	TX1072-dXicB6 (Xi = Cast)	2	60.87
0	Cul4b	TX1072-dXicCast (Xi = B6)	2	37.83
1	Cul4b	TX1072-dXicCast (Xi = B6)	2	42.45
2	Cul4b	TX1072-dXicCast (Xi = B6)	2	37.11
3	Cul4b	TX1072-dXicCast (Xi = B6)	2	34.1
4	Cul4b	TX1072-dXicCast (Xi = B6)	2	32.56
0	Cul4b	TX1072-dXicB6 (Xi = Cast)	3	42.25
1	Cul4b	TX1072-dXicB6 (Xi = Cast)	3	43.33
2	Cul4b	TX1072-dXicB6 (Xi = Cast)	3	47.71
3	Cul4b	TX1072-dXicB6 (Xi = Cast)	3	54.01
4	Cul4b	TX1072-dXicB6 (Xi = Cast)	3	60.6
0	Cul4b	TX1072-dXicCast (Xi = B6)	3	35.13
1	Cul4b	TX1072-dXicCast (Xi = B6)	3	40.48
2	Cul4b	TX1072-dXicCast (Xi = B6)	3	35.78
3	Cul4b	TX1072-dXicCast (Xi = B6)	3	35.78
4	Cul4b	TX1072-dXicCast (Xi = B6)	3	32.65
0	Cul4b	TX1072-dXicB6 (Xi = Cast)	4	40.49
1	Cul4b	TX1072-dXicB6 (Xi = Cast)	4	42.99
2	Cul4b	TX1072-dXicB6 (Xi = Cast)	4	48.58
3	Cul4b	TX1072-dXicB6 (Xi = Cast)	4	57.11
4	Cul4b	TX1072-dXicB6 (Xi = Cast)	4	61.79
0	Cul4b	TX1072-dXicCast (Xi = B6)	4	38.87
1	Cul4b	TX1072-dXicCast (Xi = B6)	4	39.45
2	Cul4b	TX1072-dXicCast (Xi = B6)	4	35.56
3	Cul4b	TX1072-dXicCast (Xi = B6)	4	34.42
4	Cul4b	TX1072-dXicCast (Xi = B6)	4	33.23
0	Prdx4	TX1072-dXicB6 (Xi = Cast)	1	55.85
1	Prdx4	TX1072-dXicB6 (Xi = Cast)	1	59.28
2	Prdx4	TX1072-dXicB6 (Xi = Cast)	1	67.08
3	Prdx4	TX1072-dXicB6 (Xi = Cast)	1	71.28
4	Prdx4	TX1072-dXicB6 (Xi = Cast)	1	73.55
0	Prdx4	TX1072-dXicCast (Xi = B6)	1	55.93
1	Prdx4	TX1072-dXicCast (Xi = B6)	1	59.37
2	Prdx4	TX1072-dXicCast (Xi = B6)	1	57.06
3	Prdx4	TX1072-dXicCast (Xi = B6)	1	51.93
4	Prdx4	TX1072-dXicCast (Xi = B6)	1	44.86
0	Prdx4	TX1072-dXicB6 (Xi = Cast)	2	56.89
1	Prdx4	TX1072-dXicB6 (Xi = Cast)	2	59.58
2	Prdx4	TX1072-dXicB6 (Xi = Cast)	2	68.8
3	Prdx4	TX1072-dXicB6 (Xi = Cast)	2	72.29
4	Prdx4	TX1072-dXicB6 (Xi = Cast)	2	76.07
0	Prdx4	TX1072-dXicCast (Xi = B6)	2	57.48
1	Prdx4	TX1072-dXicCast (Xi = B6)	2	59.14
2	Prdx4	TX1072-dXicCast (Xi = B6)	2	57.84
3	Prdx4	TX1072-dXicCast (Xi = B6)	2	51.51
4	Prdx4	TX1072-dXicCast (Xi = B6)	2	44.98
0	Prdx4	TX1072-dXicB6 (Xi = Cast)	3	57.67
1	Prdx4	TX1072-dXicB6 (Xi = Cast)	3	59.9
2	Prdx4	TX1072-dXicB6 (Xi = Cast)	3	66.05
3	Prdx4	TX1072-dXicB6 (Xi = Cast)	3	73.12
4	Prdx4	TX1072-dXicB6 (Xi = Cast)	3	75.9
0	Prdx4	TX1072-dXicCast (Xi = B6)	3	59.37
1	Prdx4	TX1072-dXicCast (Xi = B6)	3	59.53
2	Prdx4	TX1072-dXicCast (Xi = B6)	3	56.99
3	Prdx4	TX1072-dXicCast (Xi = B6)	3	48.95
4	Prdx4	TX1072-dXicCast (Xi = B6)	3	42.86
0	Prdx4	TX1072-dXicB6 (Xi = Cast)	4	58.3
1	Prdx4	TX1072-dXicB6 (Xi = Cast)	4	60.71
2	Prdx4	TX1072-dXicB6 (Xi = Cast)	4	69.55
3	Prdx4	TX1072-dXicB6 (Xi = Cast)	4	73.62
4	Prdx4	TX1072-dXicB6 (Xi = Cast)	4	77.96
0	Prdx4	TX1072-dXicCast (Xi = B6)	4	59.29
1	Prdx4	TX1072-dXicCast (Xi = B6)	4	59.94
2	Prdx4	TX1072-dXicCast (Xi = B6)	4	58.24
3	Prdx4	TX1072-dXicCast (Xi = B6)	4	50.87
4	Prdx4	TX1072-dXicCast (Xi = B6)	4	44.18
