# Supplementary material for: Integrated analysis of Xist upregulation and X-chromosome inactivation with single-cell and single-allele resolution
Source: Nat Commun. 2021 Jun 15;12:3638. doi: 10.1038/s41467-021-23643-6 (PMC8206119; doi:10.1038/s41467-021-23643-6)
Supplement: Supplementary file 9 — Source Data [file 41467_2021_23643_MOESM9_ESM.zip › SourceData/Figure_S7a.txt]

Sample ID	Sequencing Day	Day-wise K-means dX classification [K=3]	dX [log2]
d0_Col_01_Row_1	0	medium	-0.0745765652035223
d0_Col_01_Row_2	0	medium	-0.0677262289593314
d0_Col_01_Row_4	0	low	-0.0894548659531744
d0_Col_01_Row_5	0	low	-0.0959068833432559
d0_Col_01_Row_7	0	low	-0.0894477700692177
d0_Col_01_Row_8	0	low	-0.104084452313382
d0_Col_01_Row_9	0	low	-0.0927317939390788
d0_Col_01_Row_12	0	low	-0.0904323747299931
d0_Col_01_Row_14	0	high	-0.0548607275979401
d0_Col_01_Row_15	0	low	-0.114646011365328
d0_Col_01_Row_16	0	low	-0.0863982993286127
d0_Col_01_Row_17	0	medium	-0.0736270512101696
d0_Col_01_Row_19	0	medium	-0.0615462823064635
d0_Col_01_Row_20	0	medium	-0.0785804630693318
d0_Col_01_Row_21	0	high	-0.0532010640468374
d0_Col_01_Row_23	0	medium	-0.0686756883132772
d0_Col_01_Row_24	0	medium	-0.0812061186218353
d0_Col_01_Row_25	0	medium	-0.0729193211996501
d0_Col_01_Row_26	0	high	-0.0459344661430234
d0_Col_01_Row_27	0	low	-0.115861133621686
d0_Col_01_Row_28	0	medium	-0.0682877756319431
d0_Col_01_Row_30	0	medium	-0.069598973957083
d0_Col_01_Row_31	0	medium	-0.0748045945942721
d0_Col_01_Row_32	0	medium	-0.0728637843883957
d0_Col_01_Row_34	0	low	-0.102506332056339
d0_Col_01_Row_36	0	medium	-0.073580474351192
d0_Col_01_Row_38	0	medium	-0.0771526693933536
d0_Col_01_Row_39	0	low	-0.111703414178225
d0_Col_02_Row_1	0	high	-0.0418639306056615
d0_Col_02_Row_2	0	high	-0.0509365943466904
d0_Col_02_Row_3	0	high	-0.0437783441328361
d0_Col_02_Row_4	0	high	-0.0532229985031209
d0_Col_02_Row_6	0	high	-0.0565041060385086
d0_Col_02_Row_7	0	high	-0.041546846122768
d0_Col_02_Row_8	0	medium	-0.0723719508203695
d0_Col_02_Row_10	0	low	-0.096531167106593
d0_Col_02_Row_11	0	high	-0.0588774639206408
d0_Col_02_Row_15	0	high	-0.0391408731977515
d0_Col_02_Row_17	0	high	-0.00661296060634733
d0_Col_02_Row_18	0	medium	-0.0747020650190681
d0_Col_02_Row_21	0	high	-0.0525978376379322
d0_Col_02_Row_22	0	high	-0.0376842270276144
d0_Col_02_Row_25	0	medium	-0.0708404056465237
d0_Col_02_Row_28	0	medium	-0.0827039142637183
d0_Col_02_Row_30	0	medium	-0.0611848469234738
d0_Col_02_Row_31	0	high	-0.050888055597398
d0_Col_02_Row_32	0	low	-0.0944759547891451
d0_Col_02_Row_33	0	high	-0.0510317348896021
d0_Col_02_Row_34	0	high	-0.0474999277610547
d0_Col_02_Row_35	0	high	-0.0456287204784302
d0_Col_02_Row_37	0	high	-0.0547980439940987
d0_Col_02_Row_38	0	high	-0.0567007218205059
d0_Col_02_Row_39	0	high	-0.0545215672910358
d0_Col_03_Row_1	0	high	-0.0527083963752676
d0_Col_03_Row_2	0	high	-0.0475963669551709
d0_Col_03_Row_4	0	medium	-0.0619685002644348
d0_Col_03_Row_5	0	medium	-0.0781541073191688
d0_Col_03_Row_7	0	high	-0.0464856476082042
d0_Col_03_Row_8	0	medium	-0.0677576388325047
d0_Col_03_Row_9	0	medium	-0.0785944417735148
d0_Col_03_Row_10	0	high	-0.055414311712565
d0_Col_03_Row_12	0	medium	-0.0704954476164319
d0_Col_03_Row_13	0	medium	-0.067246246542105
d0_Col_03_Row_14	0	medium	-0.0761574297155709
d0_Col_03_Row_16	0	medium	-0.0722424409300153
d0_Col_03_Row_17	0	medium	-0.0641731447307278
d0_Col_03_Row_19	0	medium	-0.0719594948412196
d0_Col_03_Row_20	0	low	-0.0944694666563
d0_Col_03_Row_21	0	high	-0.0514102804673062
d0_Col_03_Row_22	0	medium	-0.060655670194952
d0_Col_03_Row_23	0	high	-0.0544115245610013
d0_Col_03_Row_24	0	low	-0.0859625233242376
d0_Col_03_Row_25	0	medium	-0.0615311762217513
d0_Col_03_Row_28	0	low	-0.0950128675665693
d0_Col_03_Row_30	0	high	-0.047876635002574
d0_Col_03_Row_31	0	medium	-0.0639276894803683
d0_Col_03_Row_32	0	medium	-0.066354138951897
d0_Col_03_Row_33	0	medium	-0.0799081683058935
d0_Col_03_Row_35	0	high	-0.0387577303855368
d0_Col_03_Row_38	0	medium	-0.0687446146865171
d0_Col_03_Row_39	0	medium	-0.072721874244737
d0_Col_03_Row_40	0	medium	-0.0713529756050213
d0_Col_04_Row_2	0	medium	-0.0835076768011602
d0_Col_04_Row_3	0	medium	-0.0731927685712287
d0_Col_04_Row_6	0	low	-0.100530100275252
d0_Col_04_Row_9	0	medium	-0.0618350734366483
d0_Col_04_Row_10	0	medium	-0.0780826242004475
d0_Col_04_Row_12	0	medium	-0.06587393979962
d0_Col_04_Row_14	0	medium	-0.0791995473848729
d0_Col_04_Row_15	0	medium	-0.0639482482385206
d0_Col_04_Row_17	0	medium	-0.0758735040593308
d0_Col_04_Row_19	0	low	-0.0938323841221895
d0_Col_04_Row_22	0	medium	-0.0664358273395314
d0_Col_04_Row_23	0	low	-0.0917578136901652
d0_Col_04_Row_24	0	medium	-0.063605163379531
d0_Col_04_Row_26	0	medium	-0.0654492475528357
d0_Col_04_Row_27	0	medium	-0.0650175033606446
d0_Col_04_Row_28	0	medium	-0.0689911714246538
d0_Col_04_Row_33	0	medium	-0.0649646256967648
d0_Col_04_Row_34	0	low	-0.100379512366136
d0_Col_04_Row_37	0	high	-0.0520080453512113
d0_Col_04_Row_38	0	medium	-0.0651884844086845
d0_Col_04_Row_39	0	medium	-0.0640991841813556
d0_Col_04_Row_40	0	medium	-0.0720481842176301
d0_Col_05_Row_1	0	high	-0.0482722642513702
d0_Col_05_Row_2	0	high	-0.0288531138626557
d0_Col_05_Row_4	0	low	-0.107371728907889
d0_Col_05_Row_5	0	low	-0.0879135679533226
d0_Col_05_Row_6	0	medium	-0.0609947346294617
d0_Col_05_Row_7	0	medium	-0.0647467884232108
d0_Col_05_Row_9	0	high	-0.0489371115343642
d0_Col_05_Row_10	0	medium	-0.0646499879857979
d0_Col_05_Row_11	0	low	-0.0974358404355522
d0_Col_05_Row_12	0	medium	-0.0648531555461354
d0_Col_05_Row_13	0	high	-0.0589104400751558
d0_Col_05_Row_14	0	medium	-0.0608602160038891
d0_Col_05_Row_15	0	medium	-0.0793143036623653
d0_Col_05_Row_16	0	medium	-0.0756508045676224
d0_Col_05_Row_17	0	high	-0.0551440724000058
d0_Col_05_Row_18	0	medium	-0.060469470980086
d0_Col_05_Row_19	0	medium	-0.0663171336342902
d0_Col_05_Row_20	0	low	-0.11631431984174
d0_Col_05_Row_21	0	medium	-0.0732486957289146
d0_Col_05_Row_22	0	high	-0.0519726475308484
d0_Col_05_Row_23	0	high	-0.0532688273906192
d0_Col_05_Row_24	0	low	-0.0972230221787157
d0_Col_05_Row_26	0	medium	-0.0695007057292248
d0_Col_05_Row_28	0	high	-0.0464725556478411
d0_Col_05_Row_30	0	medium	-0.0635594365058625
d0_Col_05_Row_31	0	high	-0.0446431925663862
d0_Col_05_Row_33	0	high	-0.058284436093639
d0_Col_05_Row_34	0	high	-0.0509991979670697
d0_Col_05_Row_35	0	high	-0.0542867507232354
d0_Col_05_Row_37	0	medium	-0.071768280608952
d0_Col_05_Row_40	0	medium	-0.067733210001543
d0_Col_06_Row_1	0	medium	-0.0722529039416152
d0_Col_06_Row_2	0	medium	-0.0752417714323556
d0_Col_06_Row_4	0	medium	-0.0813666392442336
d0_Col_06_Row_5	0	medium	-0.0638800378028339
d0_Col_06_Row_6	0	low	-0.0904693225164841
d0_Col_06_Row_7	0	high	-0.036057855374681
d0_Col_06_Row_8	0	low	-0.0934425375564784
d0_Col_06_Row_9	0	low	-0.0908585724464431
d0_Col_06_Row_10	0	medium	-0.0779319169219136
d0_Col_06_Row_11	0	medium	-0.0693298451263195
d0_Col_06_Row_12	0	low	-0.0907582805375333
d0_Col_06_Row_13	0	medium	-0.0648157229991649
d0_Col_06_Row_14	0	high	-0.0473042291207722
d0_Col_06_Row_15	0	high	-0.0543970025558019
d0_Col_06_Row_17	0	medium	-0.0758655661868452
d0_Col_06_Row_18	0	medium	-0.0755433576221875
d0_Col_06_Row_21	0	medium	-0.0659638986822603
d0_Col_06_Row_22	0	medium	-0.0630692262872183
d0_Col_06_Row_23	0	medium	-0.0693975001611457
d0_Col_06_Row_24	0	medium	-0.0677861912015644
d0_Col_06_Row_26	0	low	-0.0903605842592891
d0_Col_06_Row_27	0	medium	-0.07917652020056
d0_Col_06_Row_29	0	low	-0.112389201889174
d0_Col_06_Row_30	0	medium	-0.0792376977365678
d0_Col_06_Row_33	0	high	-0.0428692839713466
d0_Col_06_Row_34	0	high	-0.0500432492514824
d0_Col_06_Row_35	0	high	-0.0559774753030615
d0_Col_06_Row_36	0	medium	-0.0625436941192852
d0_Col_06_Row_37	0	medium	-0.0693780898950191
d0_Col_06_Row_38	0	high	-0.041204387069912
d0_Col_06_Row_39	0	high	-0.0522723718684715
d0_Col_06_Row_40	0	medium	-0.0828525819919204
d0_Col_07_Row_1	0	low	-0.0887916517039504
d0_Col_07_Row_2	0	medium	-0.0613402137828592
d0_Col_07_Row_3	0	low	-0.130476925640915
d0_Col_07_Row_4	0	medium	-0.0624627601081521
d0_Col_07_Row_5	0	low	-0.116887010029821
d0_Col_07_Row_6	0	medium	-0.06964020500257
d0_Col_07_Row_7	0	high	-0.0530558524256056
d0_Col_07_Row_8	0	high	-0.0474167526312342
d0_Col_07_Row_9	0	high	-0.0305202583614095
d0_Col_07_Row_11	0	low	-0.0981965267701713
d0_Col_07_Row_12	0	low	-0.100755085665426
d0_Col_07_Row_13	0	high	-0.0577745646714814
d0_Col_07_Row_14	0	low	-0.118650359773587
d0_Col_07_Row_15	0	low	-0.106782273188482
d0_Col_07_Row_16	0	medium	-0.0678193578812983
d0_Col_07_Row_17	0	medium	-0.0752089174073584
d0_Col_07_Row_18	0	medium	-0.0660252932918125
d0_Col_07_Row_19	0	medium	-0.0729038042679685
d0_Col_07_Row_20	0	low	-0.0866969518020116
d0_Col_07_Row_21	0	medium	-0.0727580124424553
d0_Col_07_Row_22	0	high	-0.0566509152198503
d0_Col_07_Row_23	0	medium	-0.0639073021752615
d0_Col_07_Row_24	0	low	-0.104671172393664
d0_Col_07_Row_25	0	medium	-0.0843080121834147
d0_Col_07_Row_28	0	medium	-0.0622273470661407
d0_Col_07_Row_29	0	high	-0.0555592706577646
d0_Col_07_Row_30	0	high	-0.0317400536919139
d0_Col_07_Row_31	0	medium	-0.0762432311522289
d0_Col_07_Row_32	0	low	-0.111832507463199
d0_Col_07_Row_33	0	medium	-0.0707805424673695
d0_Col_07_Row_34	0	low	-0.0853769712454373
d0_Col_07_Row_35	0	medium	-0.0705202490205149
d0_Col_07_Row_37	0	low	-0.0943945358752629
d0_Col_07_Row_38	0	medium	-0.0696540645982987
d0_Col_08_Row_2	0	medium	-0.0645426877597445
d0_Col_08_Row_4	0	medium	-0.0632493590133192
d0_Col_08_Row_6	0	low	-0.096542499099594
d0_Col_08_Row_7	0	medium	-0.0726826964552819
d0_Col_08_Row_9	0	medium	-0.0733613955827891
d0_Col_08_Row_11	0	high	-0.0506909601879471
d0_Col_08_Row_12	0	medium	-0.0708769635384084
d0_Col_08_Row_14	0	high	-0.0510240287634716
d0_Col_08_Row_16	0	low	-0.100123598725239
d0_Col_08_Row_18	0	high	-0.0578028141331438
d0_Col_08_Row_20	0	high	-0.050950275642901
d0_Col_08_Row_22	0	medium	-0.0614148857775567
d0_Col_08_Row_23	0	high	-0.0581629402301201
d0_Col_08_Row_25	0	high	-0.0552659138019181
d0_Col_08_Row_26	0	high	-0.0429132271217534
d0_Col_08_Row_28	0	medium	-0.0611872265098039
d0_Col_08_Row_29	0	medium	-0.0777778924883196
d0_Col_08_Row_30	0	low	-0.106610526516294
d0_Col_08_Row_32	0	high	-0.0441460718861676
d0_Col_08_Row_33	0	medium	-0.0813210680099732
d0_Col_08_Row_37	0	medium	-0.0646379628502401
d0_Col_08_Row_38	0	medium	-0.0790932819079545
d0_Col_08_Row_39	0	high	-0.0517444225766737
d0_Col_08_Row_40	0	high	-0.0338036533715961
d0_Col_09_Row_3	0	medium	-0.0757495073254821
d0_Col_09_Row_5	0	medium	-0.0825315587202228
d0_Col_09_Row_7	0	low	-0.0983505814764831
d0_Col_09_Row_8	0	medium	-0.0804229139667434
d0_Col_09_Row_10	0	medium	-0.0772556148510332
d0_Col_09_Row_11	0	low	-0.103536908167591
d0_Col_09_Row_12	0	low	-0.0851049164314973
d0_Col_09_Row_13	0	high	-0.0378082450615055
d0_Col_09_Row_14	0	medium	-0.0637613370078899
d0_Col_09_Row_15	0	medium	-0.0660002688681343
d0_Col_09_Row_16	0	medium	-0.0658403497507197
d0_Col_09_Row_17	0	medium	-0.0656476312522323
d0_Col_09_Row_18	0	medium	-0.0667670581797857
d0_Col_09_Row_21	0	high	-0.051438733218676
d0_Col_09_Row_22	0	medium	-0.0629576160085507
d0_Col_09_Row_23	0	high	-0.0595247198511276
d0_Col_09_Row_26	0	medium	-0.0699495375250805
d0_Col_09_Row_27	0	high	-0.0569331923070526
d0_Col_09_Row_29	0	medium	-0.0618129876808868
d0_Col_09_Row_31	0	high	-0.0246824484278187
d0_Col_09_Row_32	0	high	-0.0524297613754571
d0_Col_09_Row_33	0	low	-0.118849418912998
d0_Col_09_Row_34	0	low	-0.106634022453206
d0_Col_09_Row_35	0	medium	-0.0756158911266409
d0_Col_09_Row_36	0	low	-0.108810670714014
d0_Col_09_Row_37	0	medium	-0.0807693501188524
d0_Col_10_Row_2	0	low	-0.0875611781580648
d0_Col_10_Row_3	0	low	-0.0917573190976325
d0_Col_10_Row_4	0	low	-0.0949900428458673
d0_Col_10_Row_5	0	medium	-0.0812198117702116
d0_Col_10_Row_7	0	medium	-0.0707794544942833
d0_Col_10_Row_11	0	medium	-0.0629916512093932
d0_Col_10_Row_12	0	low	-0.0961480751969945
d0_Col_10_Row_13	0	medium	-0.079337673531827
d0_Col_10_Row_16	0	low	-0.0894651922254218
d0_Col_10_Row_18	0	low	-0.105350163441293
d0_Col_10_Row_19	0	low	-0.0885616388911015
d0_Col_10_Row_20	0	medium	-0.0808655760415685
d0_Col_10_Row_21	0	high	-0.0584562435045532
d0_Col_10_Row_24	0	low	-0.0876372905160698
d0_Col_10_Row_25	0	medium	-0.0690866149783002
d0_Col_10_Row_26	0	medium	-0.0700214227087178
d0_Col_10_Row_27	0	high	-0.0553928860304122
d0_Col_10_Row_28	0	medium	-0.0837848695924195
d0_Col_10_Row_30	0	medium	-0.0730317874889509
d0_Col_10_Row_31	0	low	-0.0849027546197694
d0_Col_10_Row_34	0	medium	-0.0685314487378429
d0_Col_10_Row_35	0	high	-0.0371934536165929
d0_Col_10_Row_36	0	medium	-0.0711534408744665
d0_Col_10_Row_37	0	high	-0.0592886393328299
d0_Col_10_Row_38	0	high	-0.0502702993624673
d0_Col_10_Row_39	0	medium	-0.0739932376230421
d1_Col_01_Row_1	1	low	-0.0707500106535912
d1_Col_01_Row_2	1	medium	-0.0533175634943579
d1_Col_01_Row_3	1	high	-0.0376703982363412
d1_Col_01_Row_4	1	high	-0.043029704799255
d1_Col_01_Row_5	1	medium	-0.0492133107302411
d1_Col_01_Row_6	1	low	-0.0795468361226579
d1_Col_01_Row_7	1	low	-0.0675340203437866
d1_Col_01_Row_8	1	high	-0.0376838600660339
d1_Col_01_Row_10	1	medium	-0.0538720995378073
d1_Col_01_Row_11	1	low	-0.0838824393858626
d1_Col_01_Row_12	1	high	-0.0414853421326078
d1_Col_01_Row_14	1	medium	-0.065530688509475
d1_Col_01_Row_15	1	high	-0.0420987123484362
d1_Col_01_Row_16	1	medium	-0.0577591626248855
d1_Col_01_Row_18	1	medium	-0.0517345472467687
d1_Col_01_Row_19	1	high	-0.0381074108863188
d1_Col_01_Row_20	1	high	-0.0460726996400109
d1_Col_01_Row_22	1	low	-0.0697286764381844
d1_Col_01_Row_23	1	medium	-0.0522581293926434
d1_Col_01_Row_24	1	high	-0.0452581227003538
d1_Col_01_Row_25	1	medium	-0.0638546242825423
d1_Col_01_Row_27	1	low	-0.0768331646811324
d1_Col_01_Row_28	1	medium	-0.0502767588142479
d1_Col_01_Row_30	1	high	-0.0422235483296755
d1_Col_01_Row_31	1	high	-0.0302308882561355
d1_Col_01_Row_32	1	low	-0.0828379574343557
d1_Col_01_Row_34	1	medium	-0.05449472543619
d1_Col_01_Row_35	1	high	-0.0278501690968073
d1_Col_01_Row_37	1	high	-0.0397682469439372
d1_Col_01_Row_38	1	low	-0.0921845224164083
d1_Col_01_Row_39	1	low	-0.0724903023794654
d1_Col_01_Row_40	1	high	-0.0360088105929068
d1_Col_02_Row_1	1	medium	-0.0591524071050444
d1_Col_02_Row_2	1	medium	-0.0597903729706743
d1_Col_02_Row_3	1	medium	-0.0615976419013242
d1_Col_02_Row_4	1	low	-0.0668791577776226
d1_Col_02_Row_5	1	medium	-0.0531082166682969
d1_Col_02_Row_6	1	medium	-0.051379219138715
d1_Col_02_Row_7	1	high	-0.0444842033646733
d1_Col_02_Row_8	1	low	-0.0662250182165071
d1_Col_02_Row_11	1	low	-0.0917082372166915
d1_Col_02_Row_12	1	medium	-0.0618961952055959
d1_Col_02_Row_14	1	low	-0.0726016409635794
d1_Col_02_Row_15	1	low	-0.0687043218634806
d1_Col_02_Row_17	1	high	-0.0398187757000484
d1_Col_02_Row_19	1	low	-0.0767916401581847
d1_Col_02_Row_20	1	high	-0.0351083999665415
d1_Col_02_Row_21	1	high	-0.0432071050981945
d1_Col_02_Row_22	1	medium	-0.0561724475794237
d1_Col_02_Row_23	1	low	-0.0697641007599289
d1_Col_02_Row_24	1	high	-0.0338362704765753
d1_Col_02_Row_25	1	low	-0.0666595981797482
d1_Col_02_Row_27	1	high	-0.0294079568235012
d1_Col_02_Row_28	1	low	-0.0780965896151253
d1_Col_02_Row_29	1	high	-0.04252188291628
d1_Col_02_Row_31	1	low	-0.0790358967129091
d1_Col_02_Row_33	1	low	-0.0679117639856462
d1_Col_02_Row_34	1	low	-0.0843075765061114
d1_Col_02_Row_35	1	medium	-0.0636654223343071
d1_Col_02_Row_37	1	low	-0.0766907575135956
d1_Col_02_Row_38	1	medium	-0.0488315706086291
d1_Col_02_Row_39	1	medium	-0.0630654576270278
d1_Col_03_Row_1	1	low	-0.0938585692033827
d1_Col_03_Row_2	1	low	-0.0824521870307215
d1_Col_03_Row_3	1	medium	-0.0496137110395553
d1_Col_03_Row_4	1	medium	-0.0537372901728261
d1_Col_03_Row_5	1	medium	-0.065348418897816
d1_Col_03_Row_6	1	medium	-0.0564369507473146
d1_Col_03_Row_7	1	medium	-0.0596374478273867
d1_Col_03_Row_8	1	medium	-0.0572108944306868
d1_Col_03_Row_10	1	high	-0.0318410708421969
d1_Col_03_Row_11	1	high	-0.0414540414434186
d1_Col_03_Row_12	1	low	-0.0802831718099628
d1_Col_03_Row_13	1	low	-0.0814806675763476
d1_Col_03_Row_14	1	medium	-0.0474122511884364
d1_Col_03_Row_15	1	medium	-0.0573349064097236
d1_Col_03_Row_16	1	medium	-0.061708690329628
d1_Col_03_Row_17	1	medium	-0.0622764470849243
d1_Col_03_Row_18	1	high	-0.042359037657768
d1_Col_03_Row_19	1	medium	-0.0591709129932186
d1_Col_03_Row_20	1	low	-0.0785115424508224
d1_Col_03_Row_21	1	medium	-0.0529172567380351
d1_Col_03_Row_22	1	medium	-0.0514620790613491
d1_Col_03_Row_23	1	low	-0.0767985730367068
d1_Col_03_Row_24	1	medium	-0.0548523630708156
d1_Col_03_Row_25	1	medium	-0.0500684779586025
d1_Col_03_Row_27	1	medium	-0.0586395053456366
d1_Col_03_Row_28	1	medium	-0.0558256872156853
d1_Col_03_Row_29	1	high	-0.0260997019857108
d1_Col_03_Row_31	1	medium	-0.0565696092204825
d1_Col_03_Row_33	1	low	-0.066738323961169
d1_Col_03_Row_34	1	low	-0.0721926343813154
d1_Col_03_Row_35	1	high	-0.0456200278636736
d1_Col_03_Row_37	1	low	-0.0767377668030365
d1_Col_03_Row_39	1	high	-0.0439940197324804
d1_Col_03_Row_40	1	medium	-0.0571987309861279
d1_Col_04_Row_1	1	low	-0.0681530110642156
d1_Col_04_Row_2	1	medium	-0.058703597578867
d1_Col_04_Row_3	1	medium	-0.056764588432782
d1_Col_04_Row_4	1	low	-0.0783370887754675
d1_Col_04_Row_5	1	low	-0.071348995201262
d1_Col_04_Row_6	1	medium	-0.0642027460169044
d1_Col_04_Row_7	1	low	-0.0741366906234886
d1_Col_04_Row_8	1	high	-0.0443784635867737
d1_Col_04_Row_11	1	medium	-0.054631441987492
d1_Col_04_Row_12	1	high	-0.0415180538317201
d1_Col_04_Row_13	1	high	-0.0338918644720493
d1_Col_04_Row_14	1	high	-0.0459389379635641
d1_Col_04_Row_15	1	medium	-0.0584073401141796
d1_Col_04_Row_17	1	medium	-0.0511054181544608
d1_Col_04_Row_18	1	low	-0.0874664486737912
d1_Col_04_Row_19	1	medium	-0.0563487934022557
d1_Col_04_Row_20	1	low	-0.0849342703772768
d1_Col_04_Row_21	1	high	-0.0350029730243975
d1_Col_04_Row_22	1	medium	-0.0599283496363429
d1_Col_04_Row_23	1	high	-0.0392614854857936
d1_Col_04_Row_24	1	high	-0.0454539800102708
d1_Col_04_Row_27	1	low	-0.0667933478524387
d1_Col_04_Row_28	1	low	-0.0714651119369699
d1_Col_04_Row_29	1	low	-0.0770413894889357
d1_Col_04_Row_30	1	medium	-0.0626966962995723
d1_Col_04_Row_32	1	high	-0.034678488099293
d1_Col_04_Row_33	1	medium	-0.0512612591354168
d1_Col_04_Row_34	1	high	-0.0447480376762475
d1_Col_04_Row_35	1	low	-0.0688752844854731
d1_Col_04_Row_37	1	low	-0.0688289393319353
d1_Col_04_Row_38	1	high	-0.0365573595504946
d1_Col_04_Row_39	1	medium	-0.0524275553482586
d1_Col_04_Row_40	1	medium	-0.0471012616652142
d1_Col_05_Row_1	1	medium	-0.0491921489411949
d1_Col_05_Row_3	1	high	-0.0366022646643641
d1_Col_05_Row_4	1	medium	-0.0505800859839279
d1_Col_05_Row_5	1	high	-0.0359883564706339
d1_Col_05_Row_6	1	medium	-0.0490284525811637
d1_Col_05_Row_8	1	medium	-0.0476756748594705
d1_Col_05_Row_10	1	low	-0.0669671892752891
d1_Col_05_Row_13	1	medium	-0.0506987212723012
d1_Col_05_Row_14	1	medium	-0.0591616912854873
d1_Col_05_Row_15	1	medium	-0.0603862275727051
d1_Col_05_Row_17	1	low	-0.0812276724372044
d1_Col_05_Row_18	1	medium	-0.0520649107669985
d1_Col_05_Row_19	1	medium	-0.0505675271379618
d1_Col_05_Row_21	1	high	-0.0323709798937496
d1_Col_05_Row_22	1	low	-0.0698693399201308
d1_Col_05_Row_23	1	high	-0.0368929637165434
d1_Col_05_Row_24	1	medium	-0.0581088824991359
d1_Col_05_Row_27	1	medium	-0.0624673282279615
d1_Col_05_Row_28	1	medium	-0.0539690277181271
d1_Col_05_Row_29	1	low	-0.0753345713208451
d1_Col_05_Row_30	1	medium	-0.0471567744988328
d1_Col_05_Row_31	1	high	-0.0454519016044022
d1_Col_05_Row_32	1	medium	-0.0498007597402606
d1_Col_05_Row_33	1	low	-0.0765971200920521
d1_Col_05_Row_34	1	high	-0.0251756224007885
d1_Col_05_Row_35	1	low	-0.0680957412581208
d1_Col_05_Row_37	1	medium	-0.0475969353204433
d1_Col_05_Row_38	1	low	-0.075457666020285
d1_Col_05_Row_39	1	high	-0.0454824468866912
d1_Col_05_Row_40	1	medium	-0.0554823121661366
d1_Col_06_Row_1	1	high	-0.0336269178937103
d1_Col_06_Row_2	1	high	-0.0450878637055881
d1_Col_06_Row_4	1	medium	-0.0523116930077211
d1_Col_06_Row_5	1	medium	-0.0494985627755763
d1_Col_06_Row_6	1	low	-0.0691010233161509
d1_Col_06_Row_7	1	medium	-0.0567545114662505
d1_Col_06_Row_8	1	high	-0.0343178985814628
d1_Col_06_Row_10	1	high	-0.0344447890501803
d1_Col_06_Row_11	1	low	-0.069285091086972
d1_Col_06_Row_13	1	medium	-0.0525723737542686
d1_Col_06_Row_14	1	medium	-0.0632847495250611
d1_Col_06_Row_15	1	low	-0.0855035190110079
d1_Col_06_Row_16	1	medium	-0.0543140783007729
d1_Col_06_Row_17	1	high	-0.0446225887533937
d1_Col_06_Row_18	1	low	-0.0715594228440495
d1_Col_06_Row_19	1	medium	-0.0641944355797734
d1_Col_06_Row_20	1	medium	-0.0528133764916412
d1_Col_06_Row_21	1	medium	-0.0633489906616178
d1_Col_06_Row_22	1	medium	-0.051722470434676
d1_Col_06_Row_23	1	medium	-0.0472419268246699
d1_Col_06_Row_24	1	low	-0.0678078970936492
d1_Col_06_Row_25	1	medium	-0.0654152670970984
d1_Col_06_Row_28	1	high	-0.0231007093318341
d1_Col_06_Row_30	1	medium	-0.0470123046781835
d1_Col_06_Row_31	1	medium	-0.0556201514717335
d1_Col_06_Row_32	1	low	-0.0841075207934146
d1_Col_06_Row_33	1	high	-0.0268117300597096
d1_Col_06_Row_35	1	medium	-0.0530728706226633
d1_Col_06_Row_37	1	low	-0.103073076647257
d1_Col_06_Row_38	1	medium	-0.0471838527830718
d1_Col_06_Row_39	1	high	-0.0423407595953221
d1_Col_06_Row_40	1	high	-0.0299411121362839
d1_Col_07_Row_1	1	medium	-0.0508549354921712
d1_Col_07_Row_2	1	medium	-0.0576354552496362
d1_Col_07_Row_4	1	medium	-0.0548143345598187
d1_Col_07_Row_5	1	low	-0.0722727956365528
d1_Col_07_Row_6	1	high	-0.039315836124186
d1_Col_07_Row_7	1	medium	-0.0501676597191488
d1_Col_07_Row_8	1	low	-0.0751188162498055
d1_Col_07_Row_10	1	low	-0.0693149947915523
d1_Col_07_Row_12	1	medium	-0.0473896213016705
d1_Col_07_Row_13	1	medium	-0.0542524431230344
d1_Col_07_Row_14	1	low	-0.0913298789780719
d1_Col_07_Row_15	1	high	-0.0413421224134748
d1_Col_07_Row_16	1	low	-0.0854229345843168
d1_Col_07_Row_17	1	medium	-0.0593617215742587
d1_Col_07_Row_18	1	low	-0.067364204271887
d1_Col_07_Row_19	1	medium	-0.0534630850323055
d1_Col_07_Row_20	1	low	-0.0779328533896605
d1_Col_07_Row_21	1	low	-0.0712010605779691
d1_Col_07_Row_22	1	medium	-0.0621984635394269
d1_Col_07_Row_23	1	medium	-0.0641694185994327
d1_Col_07_Row_24	1	medium	-0.0539457181644115
d1_Col_07_Row_25	1	high	-0.0328335207144564
d1_Col_07_Row_27	1	medium	-0.0503227078000162
d1_Col_07_Row_28	1	medium	-0.0471409403399564
d1_Col_07_Row_29	1	medium	-0.0556128873777346
d1_Col_07_Row_30	1	medium	-0.0532762724313208
d1_Col_07_Row_31	1	low	-0.0923158577765633
d1_Col_07_Row_32	1	high	-0.0325246864487332
d1_Col_07_Row_33	1	high	-0.0145355437068042
d1_Col_07_Row_35	1	low	-0.0743434803899118
d1_Col_07_Row_37	1	medium	-0.0545070429030716
d1_Col_07_Row_38	1	medium	-0.062144893669631
d1_Col_07_Row_39	1	low	-0.0871927068678307
d1_Col_07_Row_40	1	medium	-0.0532818965655352
d1_Col_08_Row_1	1	medium	-0.0595264496748654
d1_Col_08_Row_2	1	medium	-0.0537760901717018
d1_Col_08_Row_4	1	medium	-0.0572429283159215
d1_Col_08_Row_5	1	low	-0.0703983721344588
d1_Col_08_Row_6	1	medium	-0.0591609431680741
d1_Col_08_Row_7	1	high	-0.0284579514593051
d1_Col_08_Row_8	1	high	-0.036529035972817
d1_Col_08_Row_9	1	high	-0.0198107304665814
d1_Col_08_Row_11	1	high	-0.0398050559620829
d1_Col_08_Row_12	1	medium	-0.0571365202047456
d1_Col_08_Row_13	1	medium	-0.0530451437854968
d1_Col_08_Row_15	1	medium	-0.0525687645925238
d1_Col_08_Row_17	1	medium	-0.0588493268294294
d1_Col_08_Row_18	1	high	-0.0404841789851244
d1_Col_08_Row_19	1	medium	-0.0514251017457001
d1_Col_08_Row_20	1	low	-0.0945531457449339
d1_Col_08_Row_21	1	high	-0.0391052389809179
d1_Col_08_Row_22	1	low	-0.0719008023021108
d1_Col_08_Row_23	1	high	-0.0341475879840924
d1_Col_08_Row_24	1	low	-0.0682409604765612
d1_Col_08_Row_25	1	high	-0.0387747061935577
d1_Col_08_Row_27	1	low	-0.0848280032404912
d1_Col_08_Row_28	1	high	-0.0444370091631359
d1_Col_08_Row_29	1	high	-0.0314475013728436
d1_Col_08_Row_31	1	medium	-0.0578688708368173
d1_Col_08_Row_32	1	medium	-0.0553854252616172
d1_Col_08_Row_33	1	low	-0.0689458182671577
d1_Col_08_Row_34	1	low	-0.0931098468783943
d1_Col_08_Row_35	1	low	-0.0847542477716075
d1_Col_08_Row_37	1	medium	-0.0533142513507028
d1_Col_08_Row_38	1	medium	-0.0608588688788521
d1_Col_08_Row_39	1	low	-0.0700554264263911
d1_Col_08_Row_40	1	low	-0.0809980762561983
d1_Col_09_Row_1	1	medium	-0.0572669569639549
d1_Col_09_Row_2	1	medium	-0.0555110287271743
d1_Col_09_Row_3	1	low	-0.0686283005200073
d1_Col_09_Row_4	1	medium	-0.0494859074698061
d1_Col_09_Row_5	1	low	-0.0773800884701427
d1_Col_09_Row_6	1	medium	-0.0519257994732024
d1_Col_09_Row_7	1	medium	-0.0612246603076317
d1_Col_09_Row_8	1	medium	-0.0589386070698436
d1_Col_09_Row_9	1	low	-0.0675989149292777
d1_Col_09_Row_10	1	medium	-0.0467871666544923
d1_Col_09_Row_11	1	low	-0.0687386843736652
d1_Col_09_Row_16	1	low	-0.0812705454991688
d1_Col_09_Row_18	1	low	-0.0716336857010951
d1_Col_09_Row_19	1	high	-0.0447126011820033
d1_Col_09_Row_20	1	medium	-0.0626769425363058
d1_Col_09_Row_21	1	high	-0.0445349810756313
d1_Col_09_Row_22	1	low	-0.0686678298807515
d1_Col_09_Row_23	1	low	-0.0686556672047191
d1_Col_09_Row_24	1	medium	-0.055836830244657
d1_Col_09_Row_25	1	medium	-0.0633138674585253
d1_Col_09_Row_27	1	medium	-0.0524521028040663
d1_Col_09_Row_28	1	medium	-0.0535562939020133
d1_Col_09_Row_29	1	high	-0.0373464479295657
d1_Col_09_Row_30	1	medium	-0.050214746485211
d1_Col_09_Row_32	1	low	-0.104109464625419
d1_Col_09_Row_34	1	low	-0.068772311327839
d1_Col_09_Row_35	1	high	-0.04626384092526
d1_Col_09_Row_36	1	medium	-0.0612218511237195
d1_Col_09_Row_37	1	high	-0.0335650212105252
d1_Col_09_Row_38	1	medium	-0.0532014453771994
d1_Col_09_Row_39	1	medium	-0.0617027335912905
d1_Col_10_Row_1	1	low	-0.0843826923120933
d1_Col_10_Row_2	1	high	-0.0432499374418721
d1_Col_10_Row_3	1	low	-0.0686472162245175
d1_Col_10_Row_4	1	low	-0.0857586479233069
d1_Col_10_Row_5	1	medium	-0.05600478873695
d1_Col_10_Row_6	1	medium	-0.0509636917031468
d1_Col_10_Row_7	1	high	-0.0461652088745497
d1_Col_10_Row_8	1	high	-0.0344893448067889
d1_Col_10_Row_9	1	medium	-0.0593021064433413
d1_Col_10_Row_10	1	medium	-0.0612197587149215
d1_Col_10_Row_11	1	low	-0.0667272687356435
d1_Col_10_Row_13	1	medium	-0.0492798689339066
d1_Col_10_Row_14	1	low	-0.0769563469273789
d1_Col_10_Row_15	1	low	-0.0794194657150329
d1_Col_10_Row_16	1	low	-0.0938753966131757
d1_Col_10_Row_17	1	medium	-0.0585007467625864
d1_Col_10_Row_19	1	medium	-0.0538211192820004
d1_Col_10_Row_20	1	low	-0.0804201526965524
d1_Col_10_Row_21	1	medium	-0.0572967276025141
d1_Col_10_Row_22	1	low	-0.0765490723844814
d1_Col_10_Row_24	1	low	-0.072238901526438
d1_Col_10_Row_25	1	low	-0.070280081512628
d1_Col_10_Row_27	1	low	-0.0831879954816639
d1_Col_10_Row_28	1	high	-0.042603652719903
d1_Col_10_Row_29	1	high	-0.0414907678206393
d1_Col_10_Row_30	1	high	-0.0311402548251649
d1_Col_10_Row_31	1	medium	-0.0545734292202399
d1_Col_10_Row_32	1	low	-0.0863770159942812
d1_Col_10_Row_33	1	high	-0.0425918174427877
d1_Col_10_Row_34	1	low	-0.0677631573830126
d1_Col_10_Row_35	1	medium	-0.0625038563166562
d1_Col_10_Row_36	1	medium	-0.0580279960488321
d1_Col_10_Row_37	1	high	-0.034532724774625
d1_Col_10_Row_38	1	medium	-0.0477805231405741
d1_Col_10_Row_39	1	medium	-0.0630944271537378
d1_Col_10_Row_40	1	medium	-0.0605886271987907
d2_Col_01_Row_1	2	medium	-0.0234083166975528
d2_Col_01_Row_2	2	medium	-0.0310501984444083
d2_Col_01_Row_6	2	medium	-0.0228411803420622
d2_Col_01_Row_7	2	low	-0.0505929429152525
d2_Col_01_Row_8	2	medium	-0.027978218910595
d2_Col_01_Row_9	2	medium	-0.0275620568353013
d2_Col_01_Row_10	2	medium	-0.03145022959043
d2_Col_01_Row_11	2	high	-0.00999799489747426
d2_Col_01_Row_12	2	high	0.00140070068586694
d2_Col_01_Row_13	2	low	-0.0812524052894106
d2_Col_01_Row_14	2	high	0.0124207454576013
d2_Col_01_Row_15	2	medium	-0.0311441692105974
d2_Col_01_Row_16	2	medium	-0.0283840510092836
d2_Col_01_Row_18	2	medium	-0.0238756278219454
d2_Col_01_Row_19	2	medium	-0.0277999520326718
d2_Col_01_Row_20	2	high	0.00804074267914739
d2_Col_01_Row_21	2	low	-0.0505394202896686
d2_Col_01_Row_22	2	high	0.0103235361730924
d2_Col_01_Row_23	2	medium	-0.0281585533202844
d2_Col_01_Row_24	2	high	-0.0157804706896075
d2_Col_01_Row_25	2	medium	-0.0300267573031011
d2_Col_01_Row_26	2	medium	-0.0381489344555431
d2_Col_01_Row_27	2	high	0.0083467754204833
d2_Col_01_Row_29	2	high	-0.00750265085860849
d2_Col_01_Row_30	2	high	0.0105312418857468
d2_Col_01_Row_31	2	medium	-0.0368333024648979
d2_Col_01_Row_32	2	high	-0.00788920944088504
d2_Col_01_Row_33	2	medium	-0.0209663815246184
d2_Col_01_Row_34	2	medium	-0.043262316763863
d2_Col_01_Row_36	2	high	-0.00346825507524334
d2_Col_01_Row_37	2	medium	-0.041001591903827
d2_Col_01_Row_38	2	low	-0.0628917027745093
d2_Col_01_Row_39	2	medium	-0.0195369310395551
d2_Col_01_Row_40	2	medium	-0.0187856374746107
d2_Col_02_Row_1	2	high	0.0110602961963243
d2_Col_02_Row_2	2	high	-0.0148690930791149
d2_Col_02_Row_3	2	medium	-0.0428521034179794
d2_Col_02_Row_4	2	low	-0.067418892459683
d2_Col_02_Row_6	2	medium	-0.0419589741233963
d2_Col_02_Row_7	2	medium	-0.0273980892992396
d2_Col_02_Row_8	2	medium	-0.0382471709592125
d2_Col_02_Row_10	2	medium	-0.0227288564215171
d2_Col_02_Row_11	2	high	0.000791022684337299
d2_Col_02_Row_12	2	medium	-0.0236763539710478
d2_Col_02_Row_13	2	medium	-0.0193659583516848
d2_Col_02_Row_14	2	medium	-0.0359350987672025
d2_Col_02_Row_15	2	low	-0.0570905984989311
d2_Col_02_Row_18	2	medium	-0.0412854770445199
d2_Col_02_Row_19	2	high	-0.00512813869290421
d2_Col_02_Row_20	2	medium	-0.0294774349733269
d2_Col_02_Row_21	2	low	-0.0463318323860464
d2_Col_02_Row_22	2	low	-0.0662833079247856
d2_Col_02_Row_23	2	low	-0.0544476612100231
d2_Col_02_Row_24	2	medium	-0.0182548515059463
d2_Col_02_Row_25	2	low	-0.0510986302233167
d2_Col_02_Row_26	2	low	-0.0729182391563378
d2_Col_02_Row_27	2	low	-0.0458946967191115
d2_Col_02_Row_28	2	medium	-0.0345429329910302
d2_Col_02_Row_29	2	high	-0.00483928125832098
d2_Col_02_Row_30	2	low	-0.0487606483983402
d2_Col_02_Row_31	2	high	-0.000230639845279797
d2_Col_02_Row_33	2	high	-0.00481136516173251
d2_Col_02_Row_34	2	high	-0.00602847800740079
d2_Col_02_Row_35	2	high	-0.00178192298219486
d2_Col_02_Row_36	2	high	-0.0132320194180507
d2_Col_02_Row_37	2	low	-0.0572863613369671
d2_Col_02_Row_40	2	high	-0.0033890172469305
d2_Col_03_Row_2	2	medium	-0.0262867881773668
d2_Col_03_Row_3	2	low	-0.0585070472389136
d2_Col_03_Row_4	2	high	-0.0040263141565046
d2_Col_03_Row_5	2	high	0.0184668127725422
d2_Col_03_Row_6	2	medium	-0.0294041555920945
d2_Col_03_Row_7	2	medium	-0.028338421023939
d2_Col_03_Row_8	2	high	0.00506000127949063
d2_Col_03_Row_9	2	high	0.00905721924329304
d2_Col_03_Row_10	2	high	0.00954998735270355
d2_Col_03_Row_11	2	high	-0.00819838449489495
d2_Col_03_Row_12	2	medium	-0.0272372732860186
d2_Col_03_Row_13	2	low	-0.0454354338043954
d2_Col_03_Row_14	2	high	-0.00950063904395798
d2_Col_03_Row_16	2	medium	-0.0315039249231405
d2_Col_03_Row_18	2	medium	-0.0249070535664989
d2_Col_03_Row_19	2	high	0.0224536117119619
d2_Col_03_Row_21	2	low	-0.0459140346095497
d2_Col_03_Row_22	2	low	-0.0449790526114956
d2_Col_03_Row_23	2	medium	-0.0354898489198331
d2_Col_03_Row_24	2	medium	-0.0420056400242878
d2_Col_03_Row_26	2	high	-0.00199673609714678
d2_Col_03_Row_27	2	medium	-0.0414897216514821
d2_Col_03_Row_28	2	high	-0.0154667358075369
d2_Col_03_Row_29	2	medium	-0.0224159006707491
d2_Col_03_Row_30	2	medium	-0.0353688131794839
d2_Col_03_Row_31	2	high	-0.0119805892497967
d2_Col_03_Row_32	2	high	0.00380267086398883
d2_Col_03_Row_33	2	low	-0.0676824720157551
d2_Col_03_Row_34	2	low	-0.0519218002500592
d2_Col_03_Row_35	2	medium	-0.0371906996997722
d2_Col_03_Row_36	2	low	-0.0443378534714135
d2_Col_03_Row_38	2	low	-0.0529730533081297
d2_Col_03_Row_39	2	high	-0.00945921863418063
d2_Col_03_Row_40	2	medium	-0.0238709095202237
d2_Col_04_Row_2	2	high	-0.0155491266195572
d2_Col_04_Row_4	2	medium	-0.0290627388413232
d2_Col_04_Row_5	2	medium	-0.0333127100489432
d2_Col_04_Row_6	2	medium	-0.0311225965710326
d2_Col_04_Row_9	2	medium	-0.0408889621001855
d2_Col_04_Row_12	2	low	-0.0462043119907697
d2_Col_04_Row_13	2	low	-0.0522581240437257
d2_Col_04_Row_14	2	medium	-0.0281614941054757
d2_Col_04_Row_15	2	medium	-0.0410258890590806
d2_Col_04_Row_17	2	medium	-0.0372426443870612
d2_Col_04_Row_18	2	medium	-0.0236015979112085
d2_Col_04_Row_19	2	medium	-0.0177624925031557
d2_Col_04_Row_20	2	high	0.0111937602259512
d2_Col_04_Row_21	2	low	-0.0819815619018088
d2_Col_04_Row_22	2	high	0.00521562939421806
d2_Col_04_Row_23	2	medium	-0.0392682017998738
d2_Col_04_Row_24	2	medium	-0.0282776367148581
d2_Col_04_Row_25	2	low	-0.0446881250031256
d2_Col_04_Row_26	2	low	-0.0651146412382553
d2_Col_04_Row_27	2	medium	-0.0174220025250772
d2_Col_04_Row_28	2	low	-0.0693441488031539
d2_Col_04_Row_29	2	medium	-0.0272166241677002
d2_Col_04_Row_30	2	high	0.00431635445251052
d2_Col_04_Row_31	2	low	-0.0820189255632692
d2_Col_04_Row_33	2	low	-0.0465284216763681
d2_Col_04_Row_34	2	medium	-0.0392407409972093
d2_Col_04_Row_35	2	low	-0.0599318868664269
d2_Col_04_Row_36	2	low	-0.0450956949430653
d2_Col_04_Row_38	2	high	-0.0135027192251976
d2_Col_04_Row_39	2	high	-0.0163867157134682
d2_Col_04_Row_40	2	medium	-0.0228097296900502
d2_Col_05_Row_2	2	medium	-0.0198150443113384
d2_Col_05_Row_3	2	high	-0.00195361590187779
d2_Col_05_Row_4	2	medium	-0.0258924284193245
d2_Col_05_Row_6	2	low	-0.069947259798399
d2_Col_05_Row_7	2	high	0.00467195687472006
d2_Col_05_Row_8	2	high	-0.012196010807484
d2_Col_05_Row_9	2	high	-0.0139434182770888
d2_Col_05_Row_10	2	low	-0.0965703445739917
d2_Col_05_Row_11	2	low	-0.06427556794128
d2_Col_05_Row_12	2	medium	-0.0435250943494496
d2_Col_05_Row_15	2	high	-0.0157463864692715
d2_Col_05_Row_16	2	high	-0.0122592696391753
d2_Col_05_Row_18	2	medium	-0.0291995418708094
d2_Col_05_Row_19	2	medium	-0.0293963873984905
d2_Col_05_Row_20	2	medium	-0.0300335584124131
d2_Col_05_Row_21	2	low	-0.0553708015354906
d2_Col_05_Row_22	2	low	-0.0622630133980049
d2_Col_05_Row_24	2	high	-0.00397109694042705
d2_Col_05_Row_25	2	medium	-0.039751792562305
d2_Col_05_Row_26	2	medium	-0.0220459670043892
d2_Col_05_Row_27	2	high	-0.0086664789777751
d2_Col_05_Row_29	2	medium	-0.0219120599252283
d2_Col_05_Row_30	2	medium	-0.0270556172025865
d2_Col_05_Row_31	2	high	-0.013059309613207
d2_Col_05_Row_32	2	medium	-0.0405090703871548
d2_Col_05_Row_33	2	medium	-0.019303763581842
d2_Col_05_Row_34	2	medium	-0.0340377573003111
d2_Col_05_Row_35	2	high	0.0169735699814474
d2_Col_05_Row_36	2	medium	-0.0416488935632425
d2_Col_05_Row_37	2	medium	-0.0189629379542056
d2_Col_05_Row_38	2	low	-0.0567765898338465
d2_Col_05_Row_39	2	high	0.00362471213133834
d2_Col_05_Row_40	2	medium	-0.039003119342988
d2_Col_06_Row_2	2	medium	-0.0188769736844822
d2_Col_06_Row_3	2	high	-0.011419982789688
d2_Col_06_Row_4	2	low	-0.0504286968044507
d2_Col_06_Row_5	2	high	-0.0110468013499723
d2_Col_06_Row_6	2	high	-0.01007824466262
d2_Col_06_Row_7	2	high	-0.0138395340218253
d2_Col_06_Row_8	2	medium	-0.0187490044719824
d2_Col_06_Row_9	2	high	-0.0137100741522687
d2_Col_06_Row_10	2	medium	-0.0287223687802974
d2_Col_06_Row_11	2	low	-0.0476244954967806
d2_Col_06_Row_12	2	high	-0.0151522940545311
d2_Col_06_Row_14	2	medium	-0.0334456025122245
d2_Col_06_Row_15	2	high	-0.00829740897180813
d2_Col_06_Row_16	2	medium	-0.0197460824438251
d2_Col_06_Row_17	2	high	-0.00987963026221475
d2_Col_06_Row_19	2	medium	-0.0291925188550996
d2_Col_06_Row_20	2	high	-0.00302349775559974
d2_Col_06_Row_21	2	high	-0.0035234783945868
d2_Col_06_Row_22	2	medium	-0.0259003352531896
d2_Col_06_Row_23	2	high	-0.00799097043377349
d2_Col_06_Row_24	2	medium	-0.031918999317686
d2_Col_06_Row_25	2	low	-0.0503211575716435
d2_Col_06_Row_26	2	high	-0.0120822029783693
d2_Col_06_Row_27	2	low	-0.100479083400575
d2_Col_06_Row_28	2	medium	-0.0268977122850439
d2_Col_06_Row_29	2	low	-0.0542491273804308
d2_Col_06_Row_30	2	low	-0.0518515107655623
d2_Col_06_Row_31	2	high	-0.0144096827251961
d2_Col_06_Row_32	2	high	-0.0109207695458398
d2_Col_06_Row_33	2	medium	-0.0294947155802036
d2_Col_06_Row_34	2	medium	-0.0268077871777256
d2_Col_06_Row_35	2	high	-0.0112015608720165
d2_Col_06_Row_36	2	low	-0.0687333427378507
d2_Col_06_Row_37	2	low	-0.066008735039915
d2_Col_06_Row_38	2	high	-0.0122562067190535
d2_Col_06_Row_39	2	high	-0.00693512432653482
d2_Col_06_Row_40	2	high	0.0037266668042598
d2_Col_07_Row_1	2	high	0.0123616703417264
d2_Col_07_Row_2	2	low	-0.0503713341145056
d2_Col_07_Row_3	2	medium	-0.0303465540179647
d2_Col_07_Row_4	2	medium	-0.031892401283458
d2_Col_07_Row_5	2	medium	-0.0280576050991852
d2_Col_07_Row_6	2	medium	-0.0367414890215532
d2_Col_07_Row_7	2	high	-0.00959295812561104
d2_Col_07_Row_8	2	low	-0.0495683594974052
d2_Col_07_Row_9	2	low	-0.0711910776761406
d2_Col_07_Row_10	2	medium	-0.0287905642425512
d2_Col_07_Row_12	2	medium	-0.0384116063587883
d2_Col_07_Row_13	2	high	-0.00894099873584688
d2_Col_07_Row_14	2	low	-0.0460252157670946
d2_Col_07_Row_15	2	low	-0.0589801389645314
d2_Col_07_Row_16	2	medium	-0.0229197748579429
d2_Col_07_Row_17	2	high	-0.0103057075145929
d2_Col_07_Row_18	2	medium	-0.0399889587472633
d2_Col_07_Row_19	2	high	0.00317035638065527
d2_Col_07_Row_20	2	high	0.00884413160019324
d2_Col_07_Row_21	2	medium	-0.0259535835796052
d2_Col_07_Row_22	2	medium	-0.042326388481159
d2_Col_07_Row_23	2	low	-0.0591723802846847
d2_Col_07_Row_24	2	high	-0.00264336259901783
d2_Col_07_Row_25	2	medium	-0.0383555593198714
d2_Col_07_Row_26	2	high	-0.00961495357733747
d2_Col_07_Row_27	2	medium	-0.0175201670053843
d2_Col_07_Row_29	2	low	-0.0521467316608941
d2_Col_07_Row_32	2	medium	-0.0303746085220882
d2_Col_07_Row_33	2	medium	-0.0223595104888319
d2_Col_07_Row_34	2	medium	-0.039709721758365
d2_Col_07_Row_35	2	low	-0.0448198396028944
d2_Col_07_Row_36	2	medium	-0.0221346779302281
d2_Col_07_Row_37	2	high	0.0167276478864852
d2_Col_07_Row_38	2	medium	-0.0189289514613653
d2_Col_07_Row_39	2	medium	-0.019471565456934
d2_Col_07_Row_40	2	high	-0.0155239628315027
d2_Col_08_Row_1	2	high	-0.00732998634954603
d2_Col_08_Row_2	2	low	-0.0532022189456165
d2_Col_08_Row_3	2	low	-0.0465655180362509
d2_Col_08_Row_4	2	low	-0.0463603886240517
d2_Col_08_Row_5	2	medium	-0.0429580934648819
d2_Col_08_Row_6	2	high	0.00434516451505082
d2_Col_08_Row_7	2	low	-0.0504992087902323
d2_Col_08_Row_8	2	low	-0.0586967670455935
d2_Col_08_Row_9	2	medium	-0.018681551271545
d2_Col_08_Row_10	2	medium	-0.0174171681806449
d2_Col_08_Row_11	2	medium	-0.0341916929581513
d2_Col_08_Row_12	2	high	-0.0021620531595328
d2_Col_08_Row_14	2	medium	-0.0404993340713041
d2_Col_08_Row_15	2	low	-0.0579042394818479
d2_Col_08_Row_16	2	medium	-0.0361578721520471
d2_Col_08_Row_18	2	medium	-0.0228491228784155
d2_Col_08_Row_19	2	medium	-0.0271929640547464
d2_Col_08_Row_20	2	low	-0.0552121677428964
d2_Col_08_Row_21	2	high	-0.0159528415449
d2_Col_08_Row_22	2	medium	-0.0275074922170146
d2_Col_08_Row_24	2	medium	-0.0208448826072655
d2_Col_08_Row_25	2	high	-0.00863159413507788
d2_Col_08_Row_26	2	low	-0.059663170842657
d2_Col_08_Row_27	2	medium	-0.0172729315270417
d2_Col_08_Row_28	2	high	-0.0140046245063902
d2_Col_08_Row_29	2	high	-0.0104983222753238
d2_Col_08_Row_32	2	high	-0.0102994300086248
d2_Col_08_Row_33	2	medium	-0.0389999480221046
d2_Col_08_Row_34	2	medium	-0.0252970535021456
d2_Col_08_Row_37	2	low	-0.0621375539664755
d2_Col_08_Row_39	2	high	0.0213061669717062
d2_Col_08_Row_40	2	high	0.00643138157903669
d2_Col_09_Row_1	2	medium	-0.026657513082241
d2_Col_09_Row_2	2	low	-0.0511056130292649
d2_Col_09_Row_4	2	medium	-0.0323738560138426
d2_Col_09_Row_6	2	high	-0.0162557708800732
d2_Col_09_Row_7	2	medium	-0.0349687745747654
d2_Col_09_Row_9	2	low	-0.0573059961933966
d2_Col_09_Row_10	2	medium	-0.0380533053460225
d2_Col_09_Row_11	2	high	-0.0136754161312232
d2_Col_09_Row_13	2	medium	-0.0335823781762417
d2_Col_09_Row_14	2	low	-0.0467844155470063
d2_Col_09_Row_15	2	low	-0.0598232336825769
d2_Col_09_Row_17	2	low	-0.0474362920636891
d2_Col_09_Row_18	2	medium	-0.0374430035392057
d2_Col_09_Row_19	2	high	-0.00901114728466889
d2_Col_09_Row_20	2	low	-0.0657724250363344
d2_Col_09_Row_21	2	high	0.00904975390152233
d2_Col_09_Row_22	2	low	-0.0719623595455279
d2_Col_09_Row_23	2	high	-0.0113790055066593
d2_Col_09_Row_24	2	high	-0.00629229967619328
d2_Col_09_Row_25	2	high	-0.00368915052257763
d2_Col_09_Row_26	2	low	-0.0594431593061901
d2_Col_09_Row_28	2	low	-0.048460063915979
d2_Col_09_Row_30	2	high	0.00361127958106985
d2_Col_09_Row_31	2	high	0.00112143354589808
d2_Col_09_Row_32	2	high	-0.000135795651550109
d2_Col_09_Row_33	2	high	0.00712436014640215
d2_Col_09_Row_34	2	medium	-0.0276793791346107
d2_Col_09_Row_35	2	low	-0.0713542799862528
d2_Col_09_Row_36	2	high	-0.0162894899632013
d2_Col_09_Row_37	2	high	-0.0145013707981285
d2_Col_09_Row_38	2	medium	-0.0327247193077954
d2_Col_09_Row_39	2	medium	-0.0193186847789479
d2_Col_09_Row_40	2	medium	-0.0176284672552108
d2_Col_10_Row_1	2	medium	-0.0231836431552251
d2_Col_10_Row_2	2	low	-0.0560181429028001
d2_Col_10_Row_3	2	medium	-0.0336494616670031
d2_Col_10_Row_4	2	medium	-0.0273441488511348
d2_Col_10_Row_5	2	medium	-0.0358097293744106
d2_Col_10_Row_6	2	medium	-0.0353371718675001
d2_Col_10_Row_7	2	high	-0.00571345161250607
d2_Col_10_Row_8	2	high	0.000505001322942373
d2_Col_10_Row_9	2	high	-0.000802661360150893
d2_Col_10_Row_10	2	medium	-0.0226975560603402
d2_Col_10_Row_11	2	medium	-0.0428055895659335
d2_Col_10_Row_12	2	low	-0.0515539970352094
d2_Col_10_Row_13	2	high	-0.0113497561340784
d2_Col_10_Row_14	2	high	-0.011950930512231
d2_Col_10_Row_15	2	low	-0.0514629374804764
d2_Col_10_Row_16	2	medium	-0.0246216642966226
d2_Col_10_Row_17	2	high	-0.013093068020927
d2_Col_10_Row_18	2	high	-0.0136087934522739
d2_Col_10_Row_19	2	medium	-0.0359906999594068
d2_Col_10_Row_20	2	low	-0.0552402490808825
d2_Col_10_Row_22	2	medium	-0.0219268630078659
d2_Col_10_Row_23	2	high	-0.00446039783895588
d2_Col_10_Row_24	2	medium	-0.020237932975518
d2_Col_10_Row_25	2	high	-0.00500160066169061
d2_Col_10_Row_26	2	low	-0.0746557276446616
d2_Col_10_Row_27	2	low	-0.0534889983351582
d2_Col_10_Row_28	2	high	0.00678398433340823
d2_Col_10_Row_29	2	medium	-0.0329382740754825
d2_Col_10_Row_30	2	medium	-0.0228441547532417
d2_Col_10_Row_31	2	high	-0.000153501252122213
d2_Col_10_Row_33	2	high	-0.00538443096870015
d2_Col_10_Row_34	2	high	-0.0105155319436458
d2_Col_10_Row_35	2	medium	-0.0188922317211486
d2_Col_10_Row_36	2	low	-0.047141035477836
d2_Col_10_Row_37	2	high	-0.0162362920634237
d2_Col_10_Row_38	2	low	-0.0722124398463989
d2_Col_10_Row_39	2	medium	-0.0260056110004702
d2_Col_10_Row_40	2	medium	-0.0348605914958487
d3_Col_01_Row_2	3	medium	-0.00865405672009044
d3_Col_01_Row_3	3	medium	-0.0231039969856934
d3_Col_01_Row_4	3	high	-0.00329036676428141
d3_Col_01_Row_7	3	high	0.000153835764554393
d3_Col_01_Row_9	3	high	0.00331553051437792
d3_Col_01_Row_12	3	high	-0.00149287538563707
d3_Col_01_Row_13	3	medium	-0.0258399924263843
d3_Col_01_Row_14	3	medium	-0.0270895183200658
d3_Col_01_Row_15	3	low	-0.0598191074813666
d3_Col_01_Row_18	3	high	-3.64210180688208e-05
d3_Col_01_Row_19	3	medium	-0.00860016493524984
d3_Col_01_Row_20	3	high	-0.00594404266156974
d3_Col_01_Row_22	3	medium	-0.0323816773180485
d3_Col_01_Row_24	3	medium	-0.00898161968153039
d3_Col_01_Row_25	3	high	0.00810935787939377
d3_Col_01_Row_26	3	low	-0.0534035281940762
d3_Col_01_Row_27	3	high	-0.00573059727280974
d3_Col_01_Row_28	3	medium	-0.0199183813164007
d3_Col_01_Row_30	3	medium	-0.0329097855762852
d3_Col_01_Row_32	3	low	-0.0450494427919052
d3_Col_01_Row_35	3	low	-0.059032760480899
d3_Col_01_Row_36	3	medium	-0.0346378339543816
d3_Col_01_Row_37	3	medium	-0.0286867995044292
d3_Col_01_Row_38	3	medium	-0.0168861872238918
d3_Col_02_Row_1	3	high	0.0354491330319538
d3_Col_02_Row_2	3	medium	-0.0281826787719863
d3_Col_02_Row_3	3	medium	-0.0306192879353766
d3_Col_02_Row_4	3	low	-0.0704008471067821
d3_Col_02_Row_5	3	medium	-0.0254161126168752
d3_Col_02_Row_6	3	high	0.00464944407602313
d3_Col_02_Row_10	3	low	-0.0704777560484994
d3_Col_02_Row_12	3	high	-0.00675535939190965
d3_Col_02_Row_13	3	high	0.00052261479788463
d3_Col_02_Row_14	3	low	-0.0403579014581275
d3_Col_02_Row_15	3	low	-0.0722392656788707
d3_Col_02_Row_18	3	medium	-0.0175147370934204
d3_Col_02_Row_19	3	high	-0.00153348711033752
d3_Col_02_Row_22	3	medium	-0.01617083198937
d3_Col_02_Row_23	3	medium	-0.0250302039439647
d3_Col_02_Row_26	3	medium	-0.03304927032882
d3_Col_02_Row_27	3	medium	-0.0366157888084855
d3_Col_02_Row_30	3	low	-0.041842209259139
d3_Col_02_Row_31	3	high	-0.00679304641700513
d3_Col_02_Row_34	3	low	-0.0484667662302446
d3_Col_02_Row_35	3	high	0.00849335176832652
d3_Col_02_Row_36	3	low	-0.0529463379611518
d3_Col_02_Row_37	3	low	-0.0604468962769175
d3_Col_02_Row_38	3	medium	-0.0231084323557336
d3_Col_03_Row_1	3	low	-0.0841406846855903
d3_Col_03_Row_3	3	low	-0.0501122062377565
d3_Col_03_Row_5	3	low	-0.0791130350553956
d3_Col_03_Row_6	3	medium	-0.0166823277529432
d3_Col_03_Row_8	3	low	-0.0616239655721871
d3_Col_03_Row_9	3	high	-0.00473574272677843
d3_Col_03_Row_10	3	medium	-0.0199328004708404
d3_Col_03_Row_12	3	high	-0.0022494901417213
d3_Col_03_Row_13	3	medium	-0.0212799982065958
d3_Col_03_Row_14	3	medium	-0.0340103179806769
d3_Col_03_Row_15	3	low	-0.0381261829666758
d3_Col_03_Row_18	3	medium	-0.0226494203029586
d3_Col_03_Row_19	3	medium	-0.0258414789320345
d3_Col_03_Row_21	3	medium	-0.0109217635013796
d3_Col_03_Row_22	3	high	-1.49456716663868e-05
d3_Col_03_Row_23	3	high	0.00137094012703234
d3_Col_03_Row_24	3	low	-0.0384154727125994
d3_Col_03_Row_25	3	high	0.00463444019602757
d3_Col_03_Row_26	3	high	-0.00717969477040772
d3_Col_03_Row_28	3	high	0.00210045228836187
d3_Col_03_Row_30	3	medium	-0.00931587682523949
d3_Col_03_Row_33	3	low	-0.0799317839321313
d3_Col_03_Row_35	3	medium	-0.0216749343063648
d3_Col_03_Row_36	3	medium	-0.0110526224066519
d3_Col_03_Row_37	3	high	-0.00155305481079555
d3_Col_03_Row_38	3	low	-0.0475644852924847
d3_Col_04_Row_1	3	high	0.020947777236073
d3_Col_04_Row_3	3	high	0.000975390935089455
d3_Col_04_Row_4	3	medium	-0.0186177618621423
d3_Col_04_Row_6	3	medium	-0.0101430595977004
d3_Col_04_Row_8	3	low	-0.0439864814117468
d3_Col_04_Row_9	3	high	0.0210985220905149
d3_Col_04_Row_10	3	medium	-0.0295941461318078
d3_Col_04_Row_13	3	medium	-0.0259603161434838
d3_Col_04_Row_14	3	medium	-0.01597609344428
d3_Col_04_Row_16	3	medium	-0.0158881860225491
d3_Col_04_Row_20	3	high	0.000146638853367952
d3_Col_04_Row_23	3	high	0.0267946665150315
d3_Col_04_Row_25	3	medium	-0.0299005448166933
d3_Col_04_Row_26	3	medium	-0.0219097587714609
d3_Col_04_Row_27	3	medium	-0.0219465289121461
d3_Col_04_Row_28	3	medium	-0.0132615958225021
d3_Col_04_Row_29	3	high	0.0122602954606372
d3_Col_04_Row_30	3	low	-0.0385579280927187
d3_Col_04_Row_31	3	medium	-0.0154180576007097
d3_Col_04_Row_36	3	high	0.00243035893444505
d3_Col_04_Row_37	3	medium	-0.0121253436412109
d3_Col_05_Row_1	3	medium	-0.0311242539362642
d3_Col_05_Row_2	3	medium	-0.0185548133711616
d3_Col_05_Row_3	3	medium	-0.0177245929541932
d3_Col_05_Row_5	3	high	-0.000734812011233421
d3_Col_05_Row_6	3	high	0.00136676797329808
d3_Col_05_Row_7	3	medium	-0.0365099433843645
d3_Col_05_Row_8	3	low	-0.0558626861541009
d3_Col_05_Row_9	3	medium	-0.0119326037732743
d3_Col_05_Row_11	3	medium	-0.0128743113360259
d3_Col_05_Row_13	3	high	0.00204673415079714
d3_Col_05_Row_14	3	low	-0.0753911212874532
d3_Col_05_Row_16	3	medium	-0.0119209807876488
d3_Col_05_Row_17	3	high	0.00599053798778783
d3_Col_05_Row_20	3	high	0.0124321671392823
d3_Col_05_Row_22	3	medium	-0.0230097550339602
d3_Col_05_Row_23	3	high	0.00015044664703353
d3_Col_05_Row_24	3	low	-0.0459534140591634
d3_Col_05_Row_25	3	high	0.00380088503496158
d3_Col_05_Row_26	3	medium	-0.0297274504631876
d3_Col_05_Row_28	3	high	-0.00714936150011072
d3_Col_05_Row_29	3	medium	-0.0142322704092422
d3_Col_05_Row_30	3	medium	-0.0302519252599248
d3_Col_05_Row_31	3	medium	-0.0272473468364498
d3_Col_05_Row_32	3	medium	-0.0105805200694126
d3_Col_05_Row_35	3	medium	-0.0320707728327298
d3_Col_05_Row_36	3	medium	-0.0310154070811887
d3_Col_05_Row_37	3	medium	-0.0367820244434367
d3_Col_05_Row_38	3	medium	-0.0102170015399152
d3_Col_05_Row_39	3	high	0.00399403094777706
d3_Col_05_Row_40	3	medium	-0.0142799856438056
d3_Col_06_Row_1	3	medium	-0.0163236818431528
d3_Col_06_Row_4	3	high	-0.0037199055386826
d3_Col_06_Row_6	3	high	0.011194999790301
d3_Col_06_Row_7	3	medium	-0.0186889097605785
d3_Col_06_Row_8	3	medium	-0.0275249014490161
d3_Col_06_Row_9	3	medium	-0.0340896565215216
d3_Col_06_Row_11	3	medium	-0.0254550243146325
d3_Col_06_Row_12	3	high	0.00144548241877087
d3_Col_06_Row_13	3	high	0.00439702124706383
d3_Col_06_Row_14	3	medium	-0.0365977872530426
d3_Col_06_Row_16	3	medium	-0.0251673296357788
d3_Col_06_Row_17	3	medium	-0.0224320661380109
d3_Col_06_Row_18	3	low	-0.112744933380375
d3_Col_06_Row_19	3	high	0.0149165027916075
d3_Col_06_Row_23	3	medium	-0.0258911547237358
d3_Col_06_Row_25	3	high	-0.00457772166106008
d3_Col_06_Row_26	3	high	-0.000760931054884024
d3_Col_06_Row_28	3	medium	-0.0163226160760114
d3_Col_06_Row_29	3	high	0.0187672491463148
d3_Col_06_Row_31	3	medium	-0.0184086854334759
d3_Col_06_Row_32	3	low	-0.054418575146934
d3_Col_06_Row_33	3	medium	-0.0225599309475441
d3_Col_06_Row_34	3	medium	-0.0140100503743303
d3_Col_06_Row_36	3	high	0.00265179966430641
d3_Col_06_Row_37	3	medium	-0.0198276149175151
d3_Col_06_Row_39	3	high	0.022531368834561
d3_Col_06_Row_40	3	low	-0.0454665239814808
d3_Col_07_Row_1	3	low	-0.0563413853344865
d3_Col_07_Row_2	3	low	-0.0413059042290023
d3_Col_07_Row_4	3	medium	-0.0239534409592026
d3_Col_07_Row_5	3	medium	-0.0283092226294042
d3_Col_07_Row_6	3	high	0.0144300349978002
d3_Col_07_Row_7	3	low	-0.0454616634510659
d3_Col_07_Row_8	3	medium	-0.0247788521329295
d3_Col_07_Row_9	3	medium	-0.00927340948092028
d3_Col_07_Row_10	3	high	-0.00479480053876411
d3_Col_07_Row_11	3	high	0.0268829965503344
d3_Col_07_Row_12	3	medium	-0.0234432318805319
d3_Col_07_Row_14	3	low	-0.0647548732395648
d3_Col_07_Row_15	3	medium	-0.0151948455977728
d3_Col_07_Row_17	3	high	-0.00250526693671768
d3_Col_07_Row_19	3	medium	-0.0245181761942341
d3_Col_07_Row_20	3	medium	-0.0206305625970668
d3_Col_07_Row_21	3	medium	-0.0177353571636107
d3_Col_07_Row_22	3	medium	-0.0105180389741699
d3_Col_07_Row_24	3	low	-0.0658550978698872
d3_Col_07_Row_26	3	high	0.00443553954980126
d3_Col_07_Row_27	3	low	-0.0430128555020407
d3_Col_07_Row_28	3	medium	-0.0270333963909797
d3_Col_07_Row_29	3	medium	-0.0363721848369071
d3_Col_07_Row_30	3	medium	-0.0314881747424243
d3_Col_07_Row_32	3	medium	-0.00942116363531889
d3_Col_07_Row_33	3	low	-0.0433999348888801
d3_Col_07_Row_35	3	high	0.0218221279124173
d3_Col_07_Row_36	3	high	-0.00117449173580649
d3_Col_07_Row_39	3	high	0.00103642416718822
d3_Col_08_Row_1	3	low	-0.0521024655263108
d3_Col_08_Row_3	3	low	-0.0582596543089085
d3_Col_08_Row_7	3	low	-0.0545520078746397
d3_Col_08_Row_8	3	high	0.0129627120624988
d3_Col_08_Row_9	3	low	-0.0388999609962174
d3_Col_08_Row_10	3	medium	-0.0124864767088284
d3_Col_08_Row_14	3	high	-0.00130927419543556
d3_Col_08_Row_16	3	medium	-0.0134532874737209
d3_Col_08_Row_17	3	low	-0.0423416081864104
d3_Col_08_Row_18	3	high	-0.00271859565870562
d3_Col_08_Row_19	3	medium	-0.0320841280385852
d3_Col_08_Row_20	3	medium	-0.0276378875539616
d3_Col_08_Row_21	3	high	0.00311521292701242
d3_Col_08_Row_22	3	medium	-0.0242612139411767
d3_Col_08_Row_23	3	high	0.00784351550221112
d3_Col_08_Row_26	3	high	-0.00260787604568487
d3_Col_08_Row_27	3	medium	-0.012770545357048
d3_Col_08_Row_28	3	medium	-0.0293815858538293
d3_Col_08_Row_31	3	medium	-0.0138747902815997
d3_Col_08_Row_33	3	medium	-0.0188173607721985
d3_Col_08_Row_34	3	low	-0.0379442324098768
d3_Col_08_Row_35	3	high	0.0144500934315441
d3_Col_08_Row_38	3	medium	-0.0347422539231218
d3_Col_08_Row_39	3	high	0.0155619832611296
d3_Col_08_Row_40	3	high	0.0222545724535457
d3_Col_09_Row_1	3	medium	-0.0139827445367942
d3_Col_09_Row_4	3	high	0.0101454523451131
d3_Col_09_Row_7	3	low	-0.0462694354773655
d3_Col_09_Row_9	3	high	-0.000880718830928295
d3_Col_09_Row_10	3	high	-0.00821039576173832
d3_Col_09_Row_11	3	medium	-0.0215864661134051
d3_Col_09_Row_13	3	medium	-0.0130002294177206
d3_Col_09_Row_15	3	medium	-0.0152243223666081
d3_Col_09_Row_17	3	medium	-0.0247978439585797
d3_Col_09_Row_18	3	high	-0.00229066848124272
d3_Col_09_Row_22	3	high	0.00717534266456367
d3_Col_09_Row_23	3	high	0.0238066230767219
d3_Col_09_Row_24	3	medium	-0.0276726589167461
d3_Col_09_Row_25	3	low	-0.0448453259130638
d3_Col_09_Row_26	3	medium	-0.0108697715480273
d3_Col_09_Row_28	3	medium	-0.0102779551182038
d3_Col_09_Row_30	3	high	0.0190169119827441
d3_Col_09_Row_31	3	medium	-0.0144924843827245
d3_Col_09_Row_32	3	low	-0.0497769502018187
d3_Col_09_Row_33	3	high	-0.00687190977882147
d3_Col_09_Row_35	3	medium	-0.00915802417775007
d3_Col_09_Row_37	3	high	0.00296870702964674
d3_Col_09_Row_38	3	medium	-0.0130172506378057
d3_Col_09_Row_39	3	medium	-0.0109306916862091
d3_Col_10_Row_2	3	medium	-0.0294960359407708
d3_Col_10_Row_3	3	medium	-0.0374050697478845
d3_Col_10_Row_4	3	low	-0.0514730039875396
d3_Col_10_Row_5	3	medium	-0.0111542835223224
d3_Col_10_Row_6	3	medium	-0.0147321517202914
d3_Col_10_Row_8	3	medium	-0.0285908941032273
d3_Col_10_Row_9	3	high	0.00547347810472164
d3_Col_10_Row_12	3	medium	-0.0172503983746238
d3_Col_10_Row_14	3	medium	-0.0333643923637628
d3_Col_10_Row_15	3	medium	-0.0226038773215893
d3_Col_10_Row_17	3	high	0.00378871233682799
d3_Col_10_Row_18	3	medium	-0.0255919136718601
d3_Col_10_Row_20	3	medium	-0.023990129726481
d3_Col_10_Row_21	3	low	-0.043526046200273
d3_Col_10_Row_23	3	medium	-0.0175330883714692
d3_Col_10_Row_25	3	low	-0.0424322624588581
d3_Col_10_Row_26	3	high	0.00166916648696697
d3_Col_10_Row_28	3	medium	-0.0115546795343486
d3_Col_10_Row_29	3	low	-0.0430458492891516
d3_Col_10_Row_30	3	high	0.00185797447325132
d3_Col_10_Row_31	3	medium	-0.0327092691539699
d3_Col_10_Row_32	3	low	-0.0443261444587977
d3_Col_10_Row_33	3	high	-0.00656902902609427
d3_Col_10_Row_34	3	medium	-0.0212735916315825
d3_Col_10_Row_37	3	high	0.0131307707637399
d3_Col_10_Row_38	3	low	-0.0620078376915005
d3_Col_10_Row_39	3	low	-0.0442718731611233
d4_Col_01_Row_1	4	medium	-0.0119362407197355
d4_Col_01_Row_2	4	medium	-0.0206016459536957
d4_Col_01_Row_3	4	medium	-0.0258691195350546
d4_Col_01_Row_5	4	medium	-0.0429591708442149
d4_Col_01_Row_7	4	high	0.0086988628845701
d4_Col_01_Row_8	4	high	-0.00465559269223213
d4_Col_01_Row_9	4	high	0.00901692599087824
d4_Col_01_Row_10	4	low	-0.0700031429017257
d4_Col_01_Row_11	4	high	0.0255645833133383
d4_Col_01_Row_12	4	medium	-0.0417287082790856
d4_Col_01_Row_13	4	medium	-0.0192460015275343
d4_Col_01_Row_14	4	low	-0.0600796477037662
d4_Col_01_Row_15	4	medium	-0.022969344597865
d4_Col_01_Row_16	4	high	0.015545841288098
d4_Col_01_Row_17	4	medium	-0.041167646547457
d4_Col_01_Row_18	4	medium	-0.0253210620582433
d4_Col_01_Row_24	4	low	-0.085940837257652
d4_Col_01_Row_25	4	medium	-0.0450716362801724
d4_Col_01_Row_26	4	high	-0.00769345441381947
d4_Col_01_Row_27	4	medium	-0.0160950042978676
d4_Col_01_Row_28	4	high	-0.00385112985411659
d4_Col_01_Row_29	4	medium	-0.0128775073665993
d4_Col_01_Row_31	4	high	-0.00919934817638867
d4_Col_01_Row_32	4	high	0.00782446769258724
d4_Col_01_Row_33	4	high	0.00555234475929591
d4_Col_01_Row_34	4	medium	-0.0288213914763219
d4_Col_01_Row_35	4	high	0.0207959663386851
d4_Col_01_Row_36	4	high	0.00180202978947595
d4_Col_01_Row_37	4	high	-0.00560984645293865
d4_Col_01_Row_38	4	medium	-0.0223741243972066
d4_Col_01_Row_40	4	medium	-0.0333044218289743
d4_Col_02_Row_1	4	high	0.00271254171104136
d4_Col_02_Row_2	4	high	0.0100349775811664
d4_Col_02_Row_3	4	medium	-0.0193642260169434
d4_Col_02_Row_4	4	high	0.0285654676249554
d4_Col_02_Row_6	4	high	0.0380342852336488
d4_Col_02_Row_8	4	high	0.00291149868118277
d4_Col_02_Row_10	4	medium	-0.0152828870054232
d4_Col_02_Row_11	4	high	0.00011080500838702
d4_Col_02_Row_12	4	high	-0.00255882574119456
d4_Col_02_Row_13	4	high	0.00664054362613203
d4_Col_02_Row_16	4	low	-0.0878540108283261
d4_Col_02_Row_17	4	high	0.00248999330583245
d4_Col_02_Row_21	4	medium	-0.0328160038085741
d4_Col_02_Row_22	4	high	0.00804427095264802
d4_Col_02_Row_23	4	high	0.0121633765037799
d4_Col_02_Row_24	4	high	0.0148062076088549
d4_Col_02_Row_28	4	high	0.0209380609171474
d4_Col_02_Row_30	4	high	-0.00433597458111611
d4_Col_02_Row_31	4	high	0.00552738191947522
d4_Col_02_Row_32	4	high	0.0232755210337964
d4_Col_02_Row_33	4	high	0.0138158732780345
d4_Col_02_Row_34	4	medium	-0.0431509727049085
d4_Col_02_Row_36	4	high	0.0274626640183689
d4_Col_02_Row_37	4	low	-0.0501457320023089
d4_Col_02_Row_39	4	high	-0.0085839950110581
d4_Col_03_Row_1	4	low	-0.049071119922503
d4_Col_03_Row_2	4	medium	-0.0175329207203101
d4_Col_03_Row_4	4	medium	-0.0154413556831105
d4_Col_03_Row_5	4	high	-0.00307765868772915
d4_Col_03_Row_6	4	medium	-0.0201143277509632
d4_Col_03_Row_9	4	medium	-0.0204510821094263
d4_Col_03_Row_11	4	high	-0.00374319739584203
d4_Col_03_Row_12	4	high	0.0283058664578127
d4_Col_03_Row_14	4	medium	-0.0236921577784101
d4_Col_03_Row_16	4	low	-0.0514655430057362
d4_Col_03_Row_17	4	medium	-0.0124794480042047
d4_Col_03_Row_20	4	high	-0.00481224967096091
d4_Col_03_Row_21	4	high	0.00923795820019527
d4_Col_03_Row_22	4	medium	-0.0167574280171487
d4_Col_03_Row_23	4	medium	-0.0135349601854772
d4_Col_03_Row_25	4	high	0.00122887948778562
d4_Col_03_Row_26	4	medium	-0.0445728797432128
d4_Col_03_Row_27	4	high	0.00552355189279823
d4_Col_03_Row_28	4	medium	-0.0443024885533327
d4_Col_03_Row_29	4	high	0.00372667964851416
d4_Col_03_Row_30	4	medium	-0.0345089824057278
d4_Col_03_Row_31	4	medium	-0.0279812904695547
d4_Col_03_Row_32	4	medium	-0.0167080662511976
d4_Col_03_Row_35	4	low	-0.0592322118668289
d4_Col_03_Row_36	4	high	-0.00875601100019464
d4_Col_03_Row_37	4	medium	-0.0226002924228036
d4_Col_03_Row_40	4	medium	-0.0334748348349894
d4_Col_04_Row_2	4	high	0.00234322244376938
d4_Col_04_Row_3	4	medium	-0.0372147519005736
d4_Col_04_Row_4	4	medium	-0.0246150086588201
d4_Col_04_Row_5	4	medium	-0.0271682218835859
d4_Col_04_Row_6	4	medium	-0.027489185906167
d4_Col_04_Row_9	4	low	-0.0474038564120629
d4_Col_04_Row_10	4	high	0.0117202852766326
d4_Col_04_Row_13	4	high	-0.00750405414194459
d4_Col_04_Row_14	4	medium	-0.0437266368812043
d4_Col_04_Row_15	4	low	-0.0661073011878528
d4_Col_04_Row_16	4	medium	-0.0176280146375895
d4_Col_04_Row_17	4	medium	-0.0118024759100294
d4_Col_04_Row_20	4	medium	-0.0216034856564683
d4_Col_04_Row_21	4	high	0.0105832789607083
d4_Col_04_Row_24	4	medium	-0.020574716950856
d4_Col_04_Row_25	4	medium	-0.0161087172883587
d4_Col_04_Row_27	4	high	0.0197301587789125
d4_Col_04_Row_29	4	medium	-0.0138809236887257
d4_Col_04_Row_30	4	low	-0.0648631638054098
d4_Col_04_Row_32	4	low	-0.0487837525588026
d4_Col_04_Row_34	4	medium	-0.0120334709702877
d4_Col_04_Row_35	4	high	0.0377888782965333
d4_Col_04_Row_36	4	medium	-0.0123355778420825
d4_Col_04_Row_38	4	high	-0.00363158811789581
d4_Col_04_Row_40	4	medium	-0.0123218136686244
d4_Col_05_Row_1	4	medium	-0.0375085295793996
d4_Col_05_Row_2	4	high	0.016233807055266
d4_Col_05_Row_3	4	high	0.00687879344617647
d4_Col_05_Row_5	4	medium	-0.0207463889440615
d4_Col_05_Row_6	4	high	0.00403134023012234
d4_Col_05_Row_8	4	medium	-0.0289432156814968
d4_Col_05_Row_9	4	medium	-0.0363712803108005
d4_Col_05_Row_10	4	high	0.00258918871744742
d4_Col_05_Row_11	4	high	0.0347935990408959
d4_Col_05_Row_12	4	medium	-0.0414735711973973
d4_Col_05_Row_13	4	high	0.0196151651262439
d4_Col_05_Row_16	4	medium	-0.0298617881612668
d4_Col_05_Row_18	4	low	-0.0482563023213692
d4_Col_05_Row_21	4	medium	-0.036468034342708
d4_Col_05_Row_22	4	high	0.00186972293838816
d4_Col_05_Row_23	4	medium	-0.0138312317017729
d4_Col_05_Row_25	4	medium	-0.0202864701527195
d4_Col_05_Row_26	4	high	0.00466494392640684
d4_Col_05_Row_28	4	low	-0.0550398725786524
d4_Col_05_Row_29	4	medium	-0.0390799820892294
d4_Col_05_Row_30	4	medium	-0.00981748363237794
d4_Col_05_Row_31	4	medium	-0.0302984300497956
d4_Col_05_Row_32	4	medium	-0.019058113835457
d4_Col_05_Row_33	4	medium	-0.0318564518642024
d4_Col_05_Row_34	4	medium	-0.0210645236393934
d4_Col_05_Row_35	4	high	0.00431701418994378
d4_Col_05_Row_36	4	low	-0.0774327511043572
d4_Col_05_Row_38	4	low	-0.0569081498782808
d4_Col_06_Row_1	4	high	0.00573865217127104
d4_Col_06_Row_2	4	medium	-0.0186668621251789
d4_Col_06_Row_4	4	medium	-0.0210453825895772
d4_Col_06_Row_5	4	high	0.0346560736511157
d4_Col_06_Row_6	4	high	0.00205449521419426
d4_Col_06_Row_7	4	low	-0.0896299151216005
d4_Col_06_Row_8	4	medium	-0.0310988355820203
d4_Col_06_Row_11	4	medium	-0.0100978468377788
d4_Col_06_Row_12	4	high	0.00671921382529279
d4_Col_06_Row_13	4	low	-0.0487900461867414
d4_Col_06_Row_14	4	medium	-0.0315226826265647
d4_Col_06_Row_15	4	high	0.0249597823123816
d4_Col_06_Row_16	4	high	0.0124623539058273
d4_Col_06_Row_17	4	high	-0.00797046478855456
d4_Col_06_Row_19	4	high	0.017130236576971
d4_Col_06_Row_21	4	high	0.0135629652060185
d4_Col_06_Row_22	4	low	-0.0514912563789601
d4_Col_06_Row_24	4	low	-0.0472089251377141
d4_Col_06_Row_25	4	medium	-0.0265345326375904
d4_Col_06_Row_26	4	high	0.000583739128481105
d4_Col_06_Row_29	4	high	-0.00818324068421588
d4_Col_06_Row_32	4	high	-0.00427432223357755
d4_Col_06_Row_34	4	medium	-0.0231563506236826
d4_Col_06_Row_35	4	low	-0.0457220802835226
d4_Col_06_Row_37	4	low	-0.0949708275857975
d4_Col_06_Row_38	4	medium	-0.0206055695169746
d4_Col_07_Row_1	4	low	-0.0498855579599153
d4_Col_07_Row_2	4	medium	-0.0293450451443637
d4_Col_07_Row_4	4	low	-0.0457257893957474
d4_Col_07_Row_6	4	medium	-0.0132088239326851
d4_Col_07_Row_7	4	high	0.000128345915490549
d4_Col_07_Row_8	4	low	-0.0944908199397605
d4_Col_07_Row_10	4	high	0.000817201935730685
d4_Col_07_Row_11	4	medium	-0.0382452548469473
d4_Col_07_Row_13	4	low	-0.054161815182291
d4_Col_07_Row_14	4	high	-0.00738740849841684
d4_Col_07_Row_15	4	low	-0.0708510851696855
d4_Col_07_Row_16	4	high	0.00932897952067556
d4_Col_07_Row_17	4	low	-0.0575587973689018
d4_Col_07_Row_18	4	medium	-0.0420254358074283
d4_Col_07_Row_21	4	low	-0.0673981012770535
d4_Col_07_Row_23	4	medium	-0.0102415903519967
d4_Col_07_Row_24	4	low	-0.0649697355031269
d4_Col_07_Row_26	4	high	-0.00888641329738516
d4_Col_07_Row_27	4	low	-0.0686486187053592
d4_Col_07_Row_28	4	high	0.0133795984919935
d4_Col_07_Row_29	4	low	-0.0761109351313316
d4_Col_07_Row_31	4	low	-0.0520852636271302
d4_Col_07_Row_32	4	high	0.00667388073862412
d4_Col_07_Row_34	4	medium	-0.0406794196684527
d4_Col_07_Row_35	4	low	-0.051013679194823
d4_Col_07_Row_36	4	high	0.0169873707812728
d4_Col_07_Row_38	4	high	0.00688394535621129
d4_Col_07_Row_40	4	medium	-0.0357796051837292
d4_Col_08_Row_1	4	low	-0.0552201153649661
d4_Col_08_Row_3	4	medium	-0.0145123890420409
d4_Col_08_Row_8	4	high	1.03292971734168e-05
d4_Col_08_Row_11	4	low	-0.133960439034316
d4_Col_08_Row_13	4	high	0.00411850088450261
d4_Col_08_Row_14	4	medium	-0.0257882690936903
d4_Col_08_Row_15	4	medium	-0.0110131009017678
d4_Col_08_Row_16	4	medium	-0.0152334986176402
d4_Col_08_Row_17	4	medium	-0.0202051725051653
d4_Col_08_Row_18	4	medium	-0.0391280925932909
d4_Col_08_Row_20	4	medium	-0.036327785057219
d4_Col_08_Row_21	4	low	-0.0543294906354281
d4_Col_08_Row_22	4	high	0.012106847607797
d4_Col_08_Row_23	4	low	-0.05327349421042
d4_Col_08_Row_24	4	high	-0.0016185936004837
d4_Col_08_Row_25	4	high	-0.00864091334063218
d4_Col_08_Row_29	4	medium	-0.0144637776506907
d4_Col_08_Row_31	4	medium	-0.0129870980066833
d4_Col_08_Row_33	4	medium	-0.0318411029258939
d4_Col_08_Row_34	4	low	-0.0620296098793387
d4_Col_08_Row_37	4	medium	-0.0334048930972924
d4_Col_08_Row_38	4	low	-0.101810990971455
d4_Col_08_Row_39	4	medium	-0.0427004838827286
d4_Col_09_Row_2	4	medium	-0.0405392491604387
d4_Col_09_Row_3	4	medium	-0.0186565626651148
d4_Col_09_Row_4	4	medium	-0.016149927034585
d4_Col_09_Row_6	4	high	0.0266855425162982
d4_Col_09_Row_8	4	high	-0.00468493469907201
d4_Col_09_Row_9	4	low	-0.0783493819713155
d4_Col_09_Row_11	4	high	0.00267472901544385
d4_Col_09_Row_12	4	high	-0.00699172648319416
d4_Col_09_Row_13	4	medium	-0.0121815716865477
d4_Col_09_Row_14	4	medium	-0.0199778977666014
d4_Col_09_Row_15	4	high	-0.00640025690090639
d4_Col_09_Row_16	4	low	-0.0690227391298475
d4_Col_09_Row_17	4	high	0.00629842663707458
d4_Col_09_Row_18	4	medium	-0.0228862003316534
d4_Col_09_Row_19	4	medium	-0.0152658174304069
d4_Col_09_Row_21	4	high	-0.000426857647283125
d4_Col_09_Row_23	4	high	-0.00240976071491569
d4_Col_09_Row_25	4	medium	-0.0435124537618273
d4_Col_09_Row_26	4	low	-0.0515974003616595
d4_Col_09_Row_29	4	medium	-0.0316055831095908
d4_Col_09_Row_30	4	medium	-0.0117154204777912
d4_Col_09_Row_33	4	low	-0.072259364845473
d4_Col_09_Row_34	4	medium	-0.024480793734512
d4_Col_09_Row_35	4	low	-0.106362690416734
d4_Col_09_Row_36	4	medium	-0.0197973410992908
d4_Col_09_Row_37	4	medium	-0.0324962923875274
d4_Col_09_Row_38	4	medium	-0.0380397582521295
d4_Col_09_Row_40	4	high	0.0271525480903584
d4_Col_10_Row_3	4	low	-0.0544872418515046
d4_Col_10_Row_4	4	medium	-0.0135802486336153
d4_Col_10_Row_5	4	medium	-0.034809650665904
d4_Col_10_Row_6	4	high	0.00206375238621963
d4_Col_10_Row_7	4	high	0.000500853749617341
d4_Col_10_Row_9	4	low	-0.0647695896746997
d4_Col_10_Row_11	4	low	-0.0531442971549763
d4_Col_10_Row_12	4	medium	-0.0383233973872149
d4_Col_10_Row_13	4	medium	-0.0333697809814019
d4_Col_10_Row_15	4	medium	-0.0315176360712392
d4_Col_10_Row_16	4	medium	-0.0379412384666952
d4_Col_10_Row_17	4	medium	-0.0279058367386612
d4_Col_10_Row_18	4	low	-0.0469465456869105
d4_Col_10_Row_19	4	low	-0.075146287308917
d4_Col_10_Row_20	4	medium	-0.0290012911759231
d4_Col_10_Row_21	4	high	-0.00805028433861774
d4_Col_10_Row_22	4	medium	-0.0131026300859059
d4_Col_10_Row_23	4	medium	-0.0323825597849281
d4_Col_10_Row_24	4	low	-0.0646042311216151
d4_Col_10_Row_25	4	medium	-0.0174241663034432
d4_Col_10_Row_26	4	medium	-0.017524418777711
d4_Col_10_Row_28	4	high	0.0237472288470172
d4_Col_10_Row_29	4	medium	-0.0279077291477109
d4_Col_10_Row_31	4	medium	-0.0382423573744039
d4_Col_10_Row_32	4	high	0.00713734661905041
d4_Col_10_Row_34	4	medium	-0.0325877696746233
d4_Col_10_Row_35	4	high	0.00252049112678628
d4_Col_10_Row_36	4	medium	-0.0391807206594242
d4_Col_10_Row_37	4	medium	-0.0251807067948155
d4_Col_10_Row_38	4	medium	-0.0307640416945936
d4_Col_10_Row_39	4	medium	-0.025042168429431
