# Supplementary material for: Integrated analysis of Xist upregulation and X-chromosome inactivation with single-cell and single-allele resolution
Source: Nat Commun. 2021 Jun 15;12:3638. doi: 10.1038/s41467-021-23643-6 (PMC8206119; doi:10.1038/s41467-021-23643-6)
Supplement: Supplementary file 9 — Source Data [file 41467_2021_23643_MOESM9_ESM.zip › SourceData/Figure_S11g.txt]

Sequencing Day	Gene Symbol	dXic Cell Line	Replicate sample	Allelic expression [B6/(B6 + Cast)]	Day0-normalized allelic expression [B6/(B6 + Cast)]
0	Klhl13	TX1072-dXicB6 (Xi = Cast)	1	0.884303749764462	0.96679971897306
1	Klhl13	TX1072-dXicB6 (Xi = Cast)	1	1.36910684671879	1.49682969794528
2	Klhl13	TX1072-dXicB6 (Xi = Cast)	1	1.55036980362152	1.69500252695394
3	Klhl13	TX1072-dXicB6 (Xi = Cast)	1	1.6525198938992	1.80668211510432
4	Klhl13	TX1072-dXicB6 (Xi = Cast)	1	1.88350634371396	2.05921710076617
0	Klhl13	TX1072-dXicCast (Xi = B6)	1	1.33918128654971	1.10533645208039
1	Klhl13	TX1072-dXicCast (Xi = B6)	1	0.831837332844843	0.686583762355018
2	Klhl13	TX1072-dXicCast (Xi = B6)	1	0.647446457990115	0.534390808753468
3	Klhl13	TX1072-dXicCast (Xi = B6)	1	0.506477854775535	0.418037827049711
4	Klhl13	TX1072-dXicCast (Xi = B6)	1	0.401738155312588	0.331587539131919
0	Klhl13	TX1072-dXicB6 (Xi = Cast)	2	0.866716445771887	0.947571709861888
1	Klhl13	TX1072-dXicB6 (Xi = Cast)	2	1.30308613542146	1.424649968813
2	Klhl13	TX1072-dXicB6 (Xi = Cast)	2	1.37755587256301	1.50606692645863
3	Klhl13	TX1072-dXicB6 (Xi = Cast)	2	1.51762336354481	1.65920119842631
4	Klhl13	TX1072-dXicB6 (Xi = Cast)	2	1.90107339715695	2.07842297017065
0	Klhl13	TX1072-dXicCast (Xi = B6)	2	1.32558139534884	1.09411134339672
1	Klhl13	TX1072-dXicCast (Xi = B6)	2	0.851851851851852	0.703103390915764
2	Klhl13	TX1072-dXicCast (Xi = B6)	2	0.704158145875937	0.581199628820472
3	Klhl13	TX1072-dXicCast (Xi = B6)	2	0.550147263990079	0.45408178191262
4	Klhl13	TX1072-dXicCast (Xi = B6)	2	0.451589490492089	0.372733945904633
0	Klhl13	TX1072-dXicB6 (Xi = Cast)	3	0.937608990505716	1.02507776176341
1	Klhl13	TX1072-dXicB6 (Xi = Cast)	3	1.36406619385343	1.49131880672157
2	Klhl13	TX1072-dXicB6 (Xi = Cast)	3	1.44857982370225	1.583716643561
3	Klhl13	TX1072-dXicB6 (Xi = Cast)	3	1.73448181569593	1.89629019714702
4	Klhl13	TX1072-dXicB6 (Xi = Cast)	3	2.04878048780488	2.23990953377143
0	Klhl13	TX1072-dXicCast (Xi = B6)	3	1.08986415882968	0.899554522356041
1	Klhl13	TX1072-dXicCast (Xi = B6)	3	0.740947075208914	0.61156455777607
2	Klhl13	TX1072-dXicCast (Xi = B6)	3	0.692047377326565	0.571203615528785
3	Klhl13	TX1072-dXicCast (Xi = B6)	3	0.486767766874814	0.401769470517858
4	Klhl13	TX1072-dXicCast (Xi = B6)	3	0.449065352847413	0.370650567517591
0	Klhl13	TX1072-dXicB6 (Xi = Cast)	4	0.970055161544523	1.06055080940165
1	Klhl13	TX1072-dXicB6 (Xi = Cast)	4	1.26142017186793	1.3790970218024
2	Klhl13	TX1072-dXicB6 (Xi = Cast)	4	1.31642344220523	1.43923150197267
3	Klhl13	TX1072-dXicB6 (Xi = Cast)	4	1.72776868521549	1.88895080424765
4	Klhl13	TX1072-dXicB6 (Xi = Cast)	4	2.03122158229767	2.22071257241696
0	Klhl13	TX1072-dXicCast (Xi = B6)	4	1.09161263334031	0.900997682166847
1	Klhl13	TX1072-dXicCast (Xi = B6)	4	0.820830298616169	0.67749875177098
2	Klhl13	TX1072-dXicCast (Xi = B6)	4	0.653165812530997	0.53911146242441
3	Klhl13	TX1072-dXicCast (Xi = B6)	4	0.43000143000143	0.354915544147004
4	Klhl13	TX1072-dXicCast (Xi = B6)	4	0.38715494520738	0.319550816486874
0	Pir	TX1072-dXicB6 (Xi = Cast)	1	0.58052789631737	0.860396871406487
1	Pir	TX1072-dXicB6 (Xi = Cast)	1	0.842978252856616	1.24937295179528
2	Pir	TX1072-dXicB6 (Xi = Cast)	1	0.631587534671235	0.936072051485681
3	Pir	TX1072-dXicB6 (Xi = Cast)	1	0.362026695723236	0.536557568278534
4	Pir	TX1072-dXicB6 (Xi = Cast)	1	0.305142260506395	0.45224949212445
0	Pir	TX1072-dXicCast (Xi = B6)	1	1.35349493998588	0.67287552829738
1	Pir	TX1072-dXicCast (Xi = B6)	1	1.23713646532438	0.61502915754512
2	Pir	TX1072-dXicCast (Xi = B6)	1	1.41779497098646	0.70484160075976
3	Pir	TX1072-dXicCast (Xi = B6)	1	1.19731927049	0.595234465139559
4	Pir	TX1072-dXicCast (Xi = B6)	1	1.16497077289457	0.579152755658337
0	Pir	TX1072-dXicB6 (Xi = Cast)	2	0.714971702966901	1.05965522118611
1	Pir	TX1072-dXicB6 (Xi = Cast)	2	0.940993788819876	1.39464118270544
2	Pir	TX1072-dXicB6 (Xi = Cast)	2	0.667778519012675	0.989710489703769
3	Pir	TX1072-dXicB6 (Xi = Cast)	2	0.427755568246716	0.633973931280254
4	Pir	TX1072-dXicB6 (Xi = Cast)	2	0.276161306789178	0.409296996530615
0	Pir	TX1072-dXicCast (Xi = B6)	2	1.96296296296296	0.975866035188631
1	Pir	TX1072-dXicCast (Xi = B6)	2	1.11595429538722	0.554784738295542
2	Pir	TX1072-dXicCast (Xi = B6)	2	1.36294896030246	0.677575493348685
3	Pir	TX1072-dXicCast (Xi = B6)	2	1.25682690137666	0.624818047159456
4	Pir	TX1072-dXicCast (Xi = B6)	2	1.16497077289457	0.579152755658337
0	Pir	TX1072-dXicB6 (Xi = Cast)	3	0.793078716155639	1.17541715133418
1	Pir	TX1072-dXicB6 (Xi = Cast)	3	0.750393838613688	1.11215415342066
2	Pir	TX1072-dXicB6 (Xi = Cast)	3	0.525320317266626	0.778574053597886
3	Pir	TX1072-dXicB6 (Xi = Cast)	3	0.390047261606895	0.578086678893674
4	Pir	TX1072-dXicB6 (Xi = Cast)	3	0.257229067136032	0.381237639056811
0	Pir	TX1072-dXicCast (Xi = B6)	3	2.60750360750361	1.2962925206463
1	Pir	TX1072-dXicCast (Xi = B6)	3	1.21287895552113	0.602969796078862
2	Pir	TX1072-dXicCast (Xi = B6)	3	1.43427458617332	0.713034265133601
3	Pir	TX1072-dXicCast (Xi = B6)	3	1.38663484486874	0.689350677444232
4	Pir	TX1072-dXicCast (Xi = B6)	3	1.10393435724805	0.548809154651633
0	Pir	TX1072-dXicB6 (Xi = Cast)	4	0.610305958132045	0.904530756073226
1	Pir	TX1072-dXicB6 (Xi = Cast)	4	0.714971702966901	1.05965522118611
2	Pir	TX1072-dXicB6 (Xi = Cast)	4	0.476886722788362	0.706790917206992
3	Pir	TX1072-dXicB6 (Xi = Cast)	4	0.193887297039159	0.287359186072178
4	Pir	TX1072-dXicB6 (Xi = Cast)	4	0.249531425715357	0.369829011430866
0	Pir	TX1072-dXicCast (Xi = B6)	4	2.12207305650952	1.05496591586769
1	Pir	TX1072-dXicCast (Xi = B6)	4	1.27738556137554	0.635038565019667
2	Pir	TX1072-dXicCast (Xi = B6)	4	1.70782561603033	0.84902723288954
3	Pir	TX1072-dXicCast (Xi = B6)	4	1.22222222222222	0.607614701155185
4	Pir	TX1072-dXicCast (Xi = B6)	4	1.31427910205971	0.653379794044785
0	Hprt	TX1072-dXicB6 (Xi = Cast)	1	0.789549033643522	1.03543853242686
1	Hprt	TX1072-dXicB6 (Xi = Cast)	1	0.870907390084191	1.14213434687785
2	Hprt	TX1072-dXicB6 (Xi = Cast)	1	0.718213058419244	0.941886372462072
3	Hprt	TX1072-dXicB6 (Xi = Cast)	1	0.345532831001076	0.453142227007765
4	Hprt	TX1072-dXicB6 (Xi = Cast)	1	0.323276432446738	0.423954511395138
0	Hprt	TX1072-dXicCast (Xi = B6)	1	1.63643553915107	0.926520834646891
1	Hprt	TX1072-dXicCast (Xi = B6)	1	1.15100021510002	0.651675947178739
2	Hprt	TX1072-dXicCast (Xi = B6)	1	0.976284584980237	0.552755050161056
3	Hprt	TX1072-dXicCast (Xi = B6)	1	0.796945193171608	0.451216261123392
4	Hprt	TX1072-dXicCast (Xi = B6)	1	0.77367860943597	0.438043133269356
0	Hprt	TX1072-dXicB6 (Xi = Cast)	2	0.789869339538214	1.03585859128502
1	Hprt	TX1072-dXicB6 (Xi = Cast)	2	0.817520901490367	1.07212168769452
2	Hprt	TX1072-dXicB6 (Xi = Cast)	2	0.644195988161789	0.844818143211958
3	Hprt	TX1072-dXicB6 (Xi = Cast)	2	0.369675386933297	0.484803506571534
4	Hprt	TX1072-dXicB6 (Xi = Cast)	2	0.26008064516129	0.341077640606707
0	Hprt	TX1072-dXicCast (Xi = B6)	2	1.71591526344378	0.971520847618616
1	Hprt	TX1072-dXicCast (Xi = B6)	2	1.19683655536028	0.67762767165493
2	Hprt	TX1072-dXicCast (Xi = B6)	2	0.89071658158442	0.504307961333782
3	Hprt	TX1072-dXicCast (Xi = B6)	2	0.723840717117738	0.409825800852043
4	Hprt	TX1072-dXicCast (Xi = B6)	2	0.736714136853074	0.417114503225331
0	Hprt	TX1072-dXicB6 (Xi = Cast)	3	0.750700280112045	0.984491099614974
1	Hprt	TX1072-dXicB6 (Xi = Cast)	3	0.839926402943882	1.10150494136815
2	Hprt	TX1072-dXicB6 (Xi = Cast)	3	0.575299306868305	0.754464947238299
3	Hprt	TX1072-dXicB6 (Xi = Cast)	3	0.333155579256099	0.436910323938799
4	Hprt	TX1072-dXicB6 (Xi = Cast)	3	0.236705416769725	0.31042265763597
0	Hprt	TX1072-dXicCast (Xi = B6)	3	2.19488817891374	1.24270683374349
1	Hprt	TX1072-dXicCast (Xi = B6)	3	1.14730513205927	0.649583856570156
2	Hprt	TX1072-dXicCast (Xi = B6)	3	1.03583061889251	0.586468960498722
3	Hprt	TX1072-dXicCast (Xi = B6)	3	0.777461784571632	0.440185100062699
4	Hprt	TX1072-dXicCast (Xi = B6)	3	0.759324419422941	0.429916044976926
0	Hprt	TX1072-dXicB6 (Xi = Cast)	4	0.719986240110079	0.944211776673146
1	Hprt	TX1072-dXicB6 (Xi = Cast)	4	0.777777777777778	1.02000135072049
2	Hprt	TX1072-dXicB6 (Xi = Cast)	4	0.583531274742676	0.765260599403801
3	Hprt	TX1072-dXicB6 (Xi = Cast)	4	0.233806292412091	0.306620658086507
4	Hprt	TX1072-dXicB6 (Xi = Cast)	4	0.230466346745417	0.302240552111925
0	Hprt	TX1072-dXicCast (Xi = B6)	4	1.51762336354481	0.859251483990998
1	Hprt	TX1072-dXicCast (Xi = B6)	4	1.25377507324769	0.709865252576673
2	Hprt	TX1072-dXicCast (Xi = B6)	4	1.03086921202275	0.583659899754185
3	Hprt	TX1072-dXicCast (Xi = B6)	4	0.796945193171608	0.451216261123392
4	Hprt	TX1072-dXicCast (Xi = B6)	4	0.811922449719152	0.459696118658354
