# Supplementary material for: Integrated analysis of Xist upregulation and X-chromosome inactivation with single-cell and single-allele resolution
Source: Nat Commun. 2021 Jun 15;12:3638. doi: 10.1038/s41467-021-23643-6 (PMC8206119; doi:10.1038/s41467-021-23643-6)
Supplement: Supplementary file 9 — Source Data [file 41467_2021_23643_MOESM9_ESM.zip › SourceData/Figure_3a.txt]

Cell ID	Sequencing Day	Xist not-AS Classification	ChrX: B6/(B6+Cast) [excluding Xist gene]
d0_Col_01_Row_1	0	Xist- cells	0.460869565217391
d0_Col_01_Row_2	0	Xist- cells	0.563106796116505
d0_Col_01_Row_4	0	Xist- cells	0.417073170731707
d0_Col_01_Row_5	0	Xist- cells	0.357859531772575
d0_Col_01_Row_7	0	Xist- cells	0.518348623853211
d0_Col_01_Row_8	0	Xist- cells	0.433224755700326
d0_Col_01_Row_9	0	Xist- cells	0.487551867219917
d0_Col_01_Row_12	0	Xist- cells	0.511075949367089
d0_Col_01_Row_14	0	Xist- cells	0.545454545454545
d0_Col_01_Row_15	0	Xist- cells	0.501149425287356
d0_Col_01_Row_17	0	Xist- cells	0.477346278317152
d0_Col_01_Row_19	0	Xist- cells	0.401129943502825
d0_Col_01_Row_20	0	Xist- cells	0.469344608879493
d0_Col_01_Row_21	0	Xist- cells	0.567765567765568
d0_Col_01_Row_23	0	Xist- cells	0.461538461538462
d0_Col_01_Row_24	0	Xist- cells	0.476482617586912
d0_Col_01_Row_25	0	Xist- cells	0.491111111111111
d0_Col_01_Row_26	0	Xist- cells	0.436619718309859
d0_Col_01_Row_27	0	Xist- cells	0.543814432989691
d0_Col_01_Row_28	0	Xist- cells	0.575931232091691
d0_Col_01_Row_30	0	Xist- cells	0.422680412371134
d0_Col_01_Row_31	0	Xist- cells	0.50199203187251
d0_Col_01_Row_32	0	Xist- cells	0.415189873417722
d0_Col_01_Row_34	0	Xist- cells	0.568627450980392
d0_Col_01_Row_36	0	Xist- cells	0.469740634005764
d0_Col_01_Row_38	0	Xist- cells	0.403225806451613
d0_Col_01_Row_39	0	Xist- cells	0.463022508038585
d0_Col_02_Row_1	0	Xist- cells	0.473684210526316
d0_Col_02_Row_2	0	Xist- cells	0.525679758308157
d0_Col_02_Row_3	0	Xist- cells	0.536741214057508
d0_Col_02_Row_6	0	Xist- cells	0.492063492063492
d0_Col_02_Row_7	0	Xist- cells	0.47906976744186
d0_Col_02_Row_8	0	Xist- cells	0.480769230769231
d0_Col_02_Row_10	0	Xist- cells	0.49003984063745
d0_Col_02_Row_11	0	Xist- cells	0.550173010380623
d0_Col_02_Row_15	0	Xist- cells	0.505399568034557
d0_Col_02_Row_17	0	Xist- cells	0.576407506702413
d0_Col_02_Row_18	0	Xist- cells	0.494880546075085
d0_Col_02_Row_21	0	Xist- cells	0.421348314606742
d0_Col_02_Row_22	0	Xist- cells	0.595588235294118
d0_Col_02_Row_25	0	Xist- cells	0.539473684210526
d0_Col_02_Row_28	0	Xist- cells	0.431924882629108
d0_Col_02_Row_30	0	Xist- cells	0.585271317829457
d0_Col_02_Row_31	0	Xist- cells	0.519893899204244
d0_Col_02_Row_32	0	Xist- cells	0.443708609271523
d0_Col_02_Row_33	0	Xist- cells	0.510869565217391
d0_Col_02_Row_34	0	Xist- cells	0.467672413793103
d0_Col_02_Row_35	0	Xist- cells	0.448467966573816
d0_Col_02_Row_37	0	Xist- cells	0.512544802867383
d0_Col_02_Row_38	0	Xist- cells	0.496143958868895
d0_Col_02_Row_39	0	Xist- cells	0.496835443037975
d0_Col_03_Row_1	0	Xist- cells	0.398684210526316
d0_Col_03_Row_2	0	Xist- cells	0.512738853503185
d0_Col_03_Row_4	0	Xist- cells	0.473314606741573
d0_Col_03_Row_5	0	Xist- cells	0.420138888888889
d0_Col_03_Row_7	0	Xist- cells	0.528571428571429
d0_Col_03_Row_8	0	Xist- cells	0.491970802919708
d0_Col_03_Row_9	0	Xist- cells	0.534039334341906
d0_Col_03_Row_10	0	Xist- cells	0.419968304278922
d0_Col_03_Row_12	0	Xist- cells	0.507518796992481
d0_Col_03_Row_13	0	Xist- cells	0.477777777777778
d0_Col_03_Row_14	0	Xist- cells	0.369791666666667
d0_Col_03_Row_16	0	Xist+ cells	0.524809160305344
d0_Col_03_Row_17	0	Xist- cells	0.478645066273932
d0_Col_03_Row_19	0	Xist- cells	0.486641221374046
d0_Col_03_Row_20	0	Xist- cells	0.523447401774398
d0_Col_03_Row_21	0	Xist- cells	0.373397435897436
d0_Col_03_Row_22	0	Xist+ cells	0.495429616087751
d0_Col_03_Row_23	0	Xist- cells	0.482456140350877
d0_Col_03_Row_25	0	Xist- cells	0.502083333333333
d0_Col_03_Row_28	0	Xist- cells	0.449086161879896
d0_Col_03_Row_30	0	Xist- cells	0.59958071278826
d0_Col_03_Row_31	0	Xist- cells	0.520259319286872
d0_Col_03_Row_32	0	Xist- cells	0.4913112164297
d0_Col_03_Row_33	0	Xist- cells	0.437252311756935
d0_Col_03_Row_35	0	Xist- cells	0.496774193548387
d0_Col_03_Row_38	0	Xist- cells	0.526381909547739
d0_Col_03_Row_39	0	Xist- cells	0.581151832460733
d0_Col_03_Row_40	0	Xist- cells	0.597110754414125
d0_Col_04_Row_2	0	Xist- cells	0.487394957983193
d0_Col_04_Row_3	0	Xist- cells	0.461279461279461
d0_Col_04_Row_6	0	Xist- cells	0.508226691042048
d0_Col_04_Row_9	0	Xist- cells	0.517663043478261
d0_Col_04_Row_10	0	Xist- cells	0.46742209631728
d0_Col_04_Row_12	0	Xist- cells	0.451863354037267
d0_Col_04_Row_14	0	Xist- cells	0.446843853820598
d0_Col_04_Row_15	0	Xist- cells	0.503588516746411
d0_Col_04_Row_17	0	Xist- cells	0.485130111524164
d0_Col_04_Row_19	0	Xist- cells	0.620947630922693
d0_Col_04_Row_22	0	Xist- cells	0.471458773784355
d0_Col_04_Row_23	0	Xist- cells	0.469750889679715
d0_Col_04_Row_24	0	Xist- cells	0.480519480519481
d0_Col_04_Row_26	0	Xist- cells	0.440251572327044
d0_Col_04_Row_27	0	Xist- cells	0.523913043478261
d0_Col_04_Row_28	0	Xist- cells	0.481973434535104
d0_Col_04_Row_34	0	Xist- cells	0.518518518518518
d0_Col_04_Row_37	0	Xist- cells	0.440107671601615
d0_Col_04_Row_38	0	Xist- cells	0.482352941176471
d0_Col_04_Row_39	0	Xist- cells	0.493333333333333
d0_Col_04_Row_40	0	Xist- cells	0.490421455938697
d0_Col_05_Row_1	0	Xist- cells	0.528505392912173
d0_Col_05_Row_2	0	Xist- cells	0.397826086956522
d0_Col_05_Row_4	0	Xist- cells	0.524122807017544
d0_Col_05_Row_5	0	Xist- cells	0.590330788804071
d0_Col_05_Row_6	0	Xist- cells	0.596330275229358
d0_Col_05_Row_7	0	Xist- cells	0.550488599348534
d0_Col_05_Row_9	0	Xist- cells	0.538732394366197
d0_Col_05_Row_10	0	Xist- cells	0.453333333333333
d0_Col_05_Row_11	0	Xist- cells	0.491017964071856
d0_Col_05_Row_12	0	Xist- cells	0.463096960926194
d0_Col_05_Row_13	0	Xist- cells	0.459954233409611
d0_Col_05_Row_14	0	Xist- cells	0.488943488943489
d0_Col_05_Row_15	0	Xist- cells	0.503367003367003
d0_Col_05_Row_16	0	Xist- cells	0.499341238471673
d0_Col_05_Row_17	0	Xist- cells	0.526143790849673
d0_Col_05_Row_18	0	Xist- cells	0.546448087431694
d0_Col_05_Row_19	0	Xist- cells	0.505208333333333
d0_Col_05_Row_20	0	Xist- cells	0.422535211267606
d0_Col_05_Row_21	0	Xist- cells	0.516081871345029
d0_Col_05_Row_22	0	Xist- cells	0.49034749034749
d0_Col_05_Row_23	0	Xist- cells	0.510504201680672
d0_Col_05_Row_24	0	Xist- cells	0.496296296296296
d0_Col_05_Row_28	0	Xist- cells	0.5
d0_Col_05_Row_30	0	Xist- cells	0.52050919377652
d0_Col_05_Row_31	0	Xist- cells	0.569739952718676
d0_Col_05_Row_33	0	Xist- cells	0.47337962962963
d0_Col_05_Row_34	0	Xist+ cells	0.558869701726845
d0_Col_05_Row_35	0	Xist- cells	0.44258872651357
d0_Col_05_Row_37	0	Xist- cells	0.449915110356537
d0_Col_05_Row_40	0	Xist- cells	0.44607190412783
d0_Col_06_Row_2	0	Xist- cells	0.474945533769063
d0_Col_06_Row_4	0	Xist- cells	0.42548596112311
d0_Col_06_Row_5	0	Xist- cells	0.394957983193277
d0_Col_06_Row_6	0	Xist+ cells	0.535211267605634
d0_Col_06_Row_7	0	Xist- cells	0.457680250783699
d0_Col_06_Row_8	0	Xist- cells	0.435665914221219
d0_Col_06_Row_9	0	Xist- cells	0.555803571428571
d0_Col_06_Row_10	0	Xist- cells	0.466981132075472
d0_Col_06_Row_12	0	Xist- cells	0.532352941176471
d0_Col_06_Row_13	0	Xist- cells	0.458426966292135
d0_Col_06_Row_14	0	Xist- cells	0.481717011128776
d0_Col_06_Row_15	0	Xist- cells	0.543543543543544
d0_Col_06_Row_17	0	Xist- cells	0.569196428571429
d0_Col_06_Row_18	0	Xist- cells	0.495677233429395
d0_Col_06_Row_21	0	Xist- cells	0.557971014492754
d0_Col_06_Row_22	0	Xist- cells	0.381040892193309
d0_Col_06_Row_23	0	Xist- cells	0.474956822107081
d0_Col_06_Row_24	0	Xist- cells	0.498583569405099
d0_Col_06_Row_26	0	Xist- cells	0.517361111111111
d0_Col_06_Row_27	0	Xist- cells	0.542735042735043
d0_Col_06_Row_29	0	Xist- cells	0.519298245614035
d0_Col_06_Row_30	0	Xist- cells	0.459214501510574
d0_Col_06_Row_33	0	Xist- cells	0.495440729483283
d0_Col_06_Row_34	0	Xist- cells	0.615798922800718
d0_Col_06_Row_35	0	Xist- cells	0.461409395973154
d0_Col_06_Row_36	0	Xist- cells	0.5
d0_Col_06_Row_37	0	Xist- cells	0.495689655172414
d0_Col_06_Row_38	0	Xist- cells	0.416833667334669
d0_Col_06_Row_39	0	Xist- cells	0.486631016042781
d0_Col_06_Row_40	0	Xist- cells	0.511682242990654
d0_Col_07_Row_1	0	Xist- cells	0.513207547169811
d0_Col_07_Row_2	0	Xist- cells	0.484810126582278
d0_Col_07_Row_3	0	Xist- cells	0.547619047619048
d0_Col_07_Row_4	0	Xist- cells	0.42822966507177
d0_Col_07_Row_5	0	Xist- cells	0.514905149051491
d0_Col_07_Row_6	0	Xist- cells	0.513924050632911
d0_Col_07_Row_7	0	Xist- cells	0.533149171270718
d0_Col_07_Row_8	0	Xist- cells	0.514285714285714
d0_Col_07_Row_9	0	Xist- cells	0.490909090909091
d0_Col_07_Row_11	0	Xist- cells	0.504378283712785
d0_Col_07_Row_12	0	Xist- cells	0.522666666666667
d0_Col_07_Row_13	0	Xist- cells	0.440758293838863
d0_Col_07_Row_14	0	Xist- cells	0.484615384615385
d0_Col_07_Row_15	0	Xist- cells	0.48169014084507
d0_Col_07_Row_16	0	Xist- cells	0.577735124760077
d0_Col_07_Row_17	0	Xist- cells	0.585127201565558
d0_Col_07_Row_18	0	Xist- cells	0.452272727272727
d0_Col_07_Row_19	0	Xist- cells	0.549909255898367
d0_Col_07_Row_20	0	Xist- cells	0.518394648829431
d0_Col_07_Row_21	0	Xist- cells	0.494327390599676
d0_Col_07_Row_22	0	Xist- cells	0.386569872958258
d0_Col_07_Row_23	0	Xist- cells	0.455904334828102
d0_Col_07_Row_24	0	Xist- cells	0.503131524008351
d0_Col_07_Row_25	0	Xist- cells	0.550408719346049
d0_Col_07_Row_28	0	Xist- cells	0.494661921708185
d0_Col_07_Row_29	0	Xist- cells	0.523076923076923
d0_Col_07_Row_30	0	Xist- cells	0.445887445887446
d0_Col_07_Row_31	0	Xist- cells	0.537128712871287
d0_Col_07_Row_32	0	Xist- cells	0.638443935926774
d0_Col_07_Row_33	0	Xist- cells	0.494623655913978
d0_Col_07_Row_34	0	Xist- cells	0.474719101123595
d0_Col_07_Row_35	0	Xist- cells	0.552036199095023
d0_Col_07_Row_37	0	Xist- cells	0.440881763527054
d0_Col_07_Row_38	0	Xist- cells	0.599303135888502
d0_Col_08_Row_2	0	Xist- cells	0.44244105409154
d0_Col_08_Row_4	0	Xist- cells	0.494880546075085
d0_Col_08_Row_7	0	Xist- cells	0.505529225908373
d0_Col_08_Row_9	0	Xist- cells	0.528255528255528
d0_Col_08_Row_14	0	Xist- cells	0.540186915887851
d0_Col_08_Row_16	0	Xist- cells	0.436842105263158
d0_Col_08_Row_18	0	Xist- cells	0.516795865633075
d0_Col_08_Row_20	0	Xist- cells	0.420849420849421
d0_Col_08_Row_22	0	Xist- cells	0.496263079222721
d0_Col_08_Row_23	0	Xist- cells	0.382165605095541
d0_Col_08_Row_25	0	Xist- cells	0.495126705653021
d0_Col_08_Row_26	0	Xist- cells	0.545454545454545
d0_Col_08_Row_28	0	Xist- cells	0.466836734693878
d0_Col_08_Row_29	0	Xist- cells	0.537142857142857
d0_Col_08_Row_30	0	Xist- cells	0.465725806451613
d0_Col_08_Row_32	0	Xist- cells	0.578282828282828
d0_Col_08_Row_33	0	Xist- cells	0.401034928848642
d0_Col_08_Row_37	0	Xist+ cells	0.408080808080808
d0_Col_08_Row_38	0	Xist- cells	0.487481590574374
d0_Col_08_Row_39	0	Xist- cells	0.441277080957811
d0_Col_08_Row_40	0	Xist- cells	0.524861878453039
d0_Col_09_Row_5	0	Xist- cells	0.495689655172414
d0_Col_09_Row_7	0	Xist- cells	0.412087912087912
d0_Col_09_Row_8	0	Xist- cells	0.507389162561576
d0_Col_09_Row_10	0	Xist- cells	0.530701754385965
d0_Col_09_Row_11	0	Xist- cells	0.517823639774859
d0_Col_09_Row_12	0	Xist- cells	0.550724637681159
d0_Col_09_Row_13	0	Xist- cells	0.496420047732697
d0_Col_09_Row_14	0	Xist- cells	0.440347071583514
d0_Col_09_Row_15	0	Xist- cells	0.419753086419753
d0_Col_09_Row_17	0	Xist- cells	0.458100558659218
d0_Col_09_Row_18	0	Xist- cells	0.443507588532884
d0_Col_09_Row_21	0	Xist- cells	0.513562386980108
d0_Col_09_Row_22	0	Xist- cells	0.439539347408829
d0_Col_09_Row_23	0	Xist- cells	0.435590969455511
d0_Col_09_Row_26	0	Xist- cells	0.523595505617978
d0_Col_09_Row_27	0	Xist- cells	0.453027139874739
d0_Col_09_Row_29	0	Xist- cells	0.471135940409683
d0_Col_09_Row_31	0	Xist- cells	0.527522935779816
d0_Col_09_Row_32	0	Xist- cells	0.469470827679783
d0_Col_09_Row_33	0	Xist- cells	0.491452991452991
d0_Col_09_Row_34	0	Xist- cells	0.464864864864865
d0_Col_09_Row_35	0	Xist- cells	0.42685370741483
d0_Col_09_Row_36	0	Xist- cells	0.566371681415929
d0_Col_09_Row_37	0	Xist- cells	0.442815249266862
d0_Col_10_Row_2	0	Xist- cells	0.476851851851852
d0_Col_10_Row_3	0	Xist- cells	0.461363636363636
d0_Col_10_Row_4	0	Xist- cells	0.552058111380145
d0_Col_10_Row_5	0	Xist- cells	0.488095238095238
d0_Col_10_Row_7	0	Xist- cells	0.580448065173116
d0_Col_10_Row_11	0	Xist- cells	0.447761194029851
d0_Col_10_Row_12	0	Xist- cells	0.515673981191223
d0_Col_10_Row_13	0	Xist- cells	0.517823639774859
d0_Col_10_Row_16	0	Xist- cells	0.53184165232358
d0_Col_10_Row_18	0	Xist- cells	0.50109409190372
d0_Col_10_Row_19	0	Xist- cells	0.432795698924731
d0_Col_10_Row_20	0	Xist- cells	0.564334085778781
d0_Col_10_Row_21	0	Xist- cells	0.473684210526316
d0_Col_10_Row_24	0	Xist- cells	0.508510638297872
d0_Col_10_Row_25	0	Xist- cells	0.509803921568627
d0_Col_10_Row_26	0	Xist- cells	0.43640350877193
d0_Col_10_Row_27	0	Xist- cells	0.447236180904523
d0_Col_10_Row_28	0	Xist- cells	0.561497326203209
d0_Col_10_Row_30	0	Xist- cells	0.508849557522124
d0_Col_10_Row_31	0	Xist- cells	0.535714285714286
d0_Col_10_Row_34	0	Xist- cells	0.540909090909091
d0_Col_10_Row_35	0	Xist- cells	0.507575757575758
d0_Col_10_Row_36	0	Xist- cells	0.515151515151515
d0_Col_10_Row_37	0	Xist- cells	0.419825072886297
d0_Col_10_Row_38	0	Xist- cells	0.475877192982456
d0_Col_10_Row_39	0	Xist- cells	0.455357142857143
d1_Col_01_Row_1	1	Xist+ cells	0.562982005141388
d1_Col_01_Row_2	1	Xist- cells	0.491295938104449
d1_Col_01_Row_3	1	Xist- cells	0.553475935828877
d1_Col_01_Row_4	1	Xist+ cells	0.400414937759336
d1_Col_01_Row_5	1	Xist+ cells	0.52
d1_Col_01_Row_6	1	Xist+ cells	0.501204819277108
d1_Col_01_Row_7	1	Xist+ cells	0.465373961218837
d1_Col_01_Row_8	1	Xist- cells	0.523605150214592
d1_Col_01_Row_10	1	Xist+ cells	0.495454545454545
d1_Col_01_Row_11	1	Xist- cells	0.488095238095238
d1_Col_01_Row_12	1	Xist+ cells	0.483383685800604
d1_Col_01_Row_14	1	Xist+ cells	0.549902152641879
d1_Col_01_Row_15	1	Xist+ cells	0.00630914826498423
d1_Col_01_Row_18	1	Xist- cells	0.42688679245283
d1_Col_01_Row_19	1	Xist+ cells	0.571022727272727
d1_Col_01_Row_20	1	Xist- cells	0.4
d1_Col_01_Row_23	1	Xist- cells	0.492753623188406
d1_Col_01_Row_24	1	Xist+ cells	0.526737967914438
d1_Col_01_Row_25	1	Xist+ cells	0.509803921568627
d1_Col_01_Row_27	1	Xist+ cells	0.42152466367713
d1_Col_01_Row_28	1	Xist+ cells	0.557483731019523
d1_Col_01_Row_30	1	Xist+ cells	0.509933774834437
d1_Col_01_Row_31	1	Xist+ cells	0.49375
d1_Col_01_Row_34	1	Xist+ cells	0.458410351201479
d1_Col_01_Row_35	1	Xist+ cells	0.493307839388145
d1_Col_01_Row_37	1	Xist+ cells	0.493554327808471
d1_Col_01_Row_39	1	Xist+ cells	0.981818181818182
d1_Col_01_Row_40	1	Xist- cells	0.453757225433526
d1_Col_02_Row_1	1	Xist+ cells	0.406528189910979
d1_Col_02_Row_2	1	Xist+ cells	0.366336633663366
d1_Col_02_Row_3	1	Xist+ cells	0.470443349753695
d1_Col_02_Row_4	1	Xist- cells	0.5
d1_Col_02_Row_6	1	Xist+ cells	0.533039647577093
d1_Col_02_Row_7	1	Xist+ cells	0.503667481662592
d1_Col_02_Row_11	1	Xist- cells	0.596638655462185
d1_Col_02_Row_12	1	Xist+ cells	0.565040650406504
d1_Col_02_Row_14	1	Xist- cells	0.393939393939394
d1_Col_02_Row_15	1	Xist+ cells	0.514376996805112
d1_Col_02_Row_17	1	Xist+ cells	0.426470588235294
d1_Col_02_Row_19	1	Xist- cells	0.451724137931034
d1_Col_02_Row_21	1	Xist- cells	0.398148148148148
d1_Col_02_Row_23	1	Xist- cells	0.525252525252525
d1_Col_02_Row_24	1	Xist+ cells	0.430769230769231
d1_Col_02_Row_27	1	Xist+ cells	0.481481481481481
d1_Col_02_Row_29	1	Xist- cells	0.521865889212828
d1_Col_02_Row_31	1	Xist+ cells	0.522546419098143
d1_Col_02_Row_34	1	Xist+ cells	0.581314878892734
d1_Col_02_Row_35	1	Xist+ cells	0.536290322580645
d1_Col_02_Row_37	1	Xist+ cells	0.463414634146341
d1_Col_02_Row_38	1	Xist+ cells	0.440771349862259
d1_Col_02_Row_39	1	Xist+ cells	0.465045592705167
d1_Col_03_Row_3	1	Xist- cells	0.501066098081023
d1_Col_03_Row_4	1	Xist+ cells	0.518840579710145
d1_Col_03_Row_5	1	Xist+ cells	0.473484848484849
d1_Col_03_Row_6	1	Xist+ cells	0.483709273182957
d1_Col_03_Row_7	1	Xist+ cells	0.488673139158576
d1_Col_03_Row_11	1	Xist- cells	0.469465648854962
d1_Col_03_Row_12	1	Xist+ cells	0.627986348122867
d1_Col_03_Row_13	1	Xist+ cells	0.553398058252427
d1_Col_03_Row_14	1	Xist+ cells	0.599462365591398
d1_Col_03_Row_15	1	Xist+ cells	0.472906403940887
d1_Col_03_Row_16	1	Xist+ cells	0.501340482573727
d1_Col_03_Row_18	1	Xist+ cells	0.455580865603645
d1_Col_03_Row_19	1	Xist+ cells	0.490706319702602
d1_Col_03_Row_20	1	Xist- cells	0.461693548387097
d1_Col_03_Row_21	1	Xist+ cells	0.55440414507772
d1_Col_03_Row_22	1	Xist+ cells	0.496437054631829
d1_Col_03_Row_23	1	Xist+ cells	0.466334164588529
d1_Col_03_Row_24	1	Xist- cells	0.482939632545932
d1_Col_03_Row_25	1	Xist+ cells	0.39922480620155
d1_Col_03_Row_27	1	Xist+ cells	0.366265060240964
d1_Col_03_Row_28	1	Xist+ cells	0.451851851851852
d1_Col_03_Row_29	1	Xist- cells	0.452380952380952
d1_Col_03_Row_31	1	Xist- cells	0.557251908396947
d1_Col_03_Row_33	1	Xist+ cells	0.527173913043478
d1_Col_03_Row_34	1	Xist+ cells	0.466321243523316
d1_Col_03_Row_35	1	Xist+ cells	0.53921568627451
d1_Col_03_Row_37	1	Xist- cells	0.509493670886076
d1_Col_03_Row_39	1	Xist- cells	0.484787018255578
d1_Col_04_Row_2	1	Xist+ cells	0.572538860103627
d1_Col_04_Row_3	1	Xist+ cells	0.559027777777778
d1_Col_04_Row_4	1	Xist+ cells	0.496336996336996
d1_Col_04_Row_5	1	Xist+ cells	0.407051282051282
d1_Col_04_Row_6	1	Xist+ cells	0.439429928741093
d1_Col_04_Row_8	1	Xist+ cells	0.42382271468144
d1_Col_04_Row_11	1	Xist+ cells	0.484251968503937
d1_Col_04_Row_14	1	Xist- cells	0.497326203208556
d1_Col_04_Row_15	1	Xist+ cells	0.576555023923445
d1_Col_04_Row_18	1	Xist+ cells	0.5
d1_Col_04_Row_19	1	Xist+ cells	0.441747572815534
d1_Col_04_Row_20	1	Xist+ cells	0.611428571428571
d1_Col_04_Row_21	1	Xist+ cells	0.552777777777778
d1_Col_04_Row_22	1	Xist+ cells	0.491228070175439
d1_Col_04_Row_23	1	Xist+ cells	0.440677966101695
d1_Col_04_Row_24	1	Xist+ cells	0.514644351464435
d1_Col_04_Row_27	1	Xist+ cells	0.557093425605536
d1_Col_04_Row_28	1	Xist+ cells	0.5
d1_Col_04_Row_30	1	Xist+ cells	0.457399103139013
d1_Col_04_Row_32	1	Xist+ cells	0.5355871886121
d1_Col_04_Row_33	1	Xist- cells	0.532178217821782
d1_Col_04_Row_34	1	Xist- cells	0.513059701492537
d1_Col_04_Row_35	1	Xist+ cells	0.504816955684008
d1_Col_04_Row_37	1	Xist+ cells	0.488317757009346
d1_Col_04_Row_38	1	Xist+ cells	0.57185628742515
d1_Col_04_Row_40	1	Xist+ cells	0.431578947368421
d1_Col_05_Row_1	1	Xist+ cells	0.449567723342939
d1_Col_05_Row_3	1	Xist+ cells	0.521153846153846
d1_Col_05_Row_4	1	Xist+ cells	0.538181818181818
d1_Col_05_Row_6	1	Xist+ cells	0.483333333333333
d1_Col_05_Row_8	1	Xist+ cells	0.545454545454545
d1_Col_05_Row_10	1	Xist- cells	0.510204081632653
d1_Col_05_Row_14	1	Xist- cells	0.585714285714286
d1_Col_05_Row_17	1	Xist- cells	0.416666666666667
d1_Col_05_Row_18	1	Xist+ cells	0.556541019955654
d1_Col_05_Row_19	1	Xist+ cells	0.489430894308943
d1_Col_05_Row_21	1	Xist+ cells	0.531587057010786
d1_Col_05_Row_22	1	Xist+ cells	0.510489510489511
d1_Col_05_Row_23	1	Xist- cells	0.531481481481481
d1_Col_05_Row_27	1	Xist+ cells	0.515845070422535
d1_Col_05_Row_28	1	Xist+ cells	0.567375886524823
d1_Col_05_Row_29	1	Xist- cells	0.497206703910615
d1_Col_05_Row_30	1	Xist- cells	0.262557077625571
d1_Col_05_Row_31	1	Xist+ cells	0.46866485013624
d1_Col_05_Row_32	1	Xist+ cells	0.51844262295082
d1_Col_05_Row_33	1	Xist- cells	0.527196652719665
d1_Col_05_Row_34	1	Xist+ cells	0.470731707317073
d1_Col_05_Row_35	1	Xist+ cells	0.604
d1_Col_05_Row_37	1	Xist+ cells	0.52803738317757
d1_Col_05_Row_38	1	Xist- cells	0.445672191528545
d1_Col_05_Row_39	1	Xist+ cells	0.526315789473684
d1_Col_06_Row_1	1	Xist+ cells	0.555223880597015
d1_Col_06_Row_2	1	Xist- cells	0.475073313782991
d1_Col_06_Row_4	1	Xist+ cells	0.497311827956989
d1_Col_06_Row_6	1	Xist+ cells	0.575757575757576
d1_Col_06_Row_7	1	Xist+ cells	0.439473684210526
d1_Col_06_Row_8	1	Xist- cells	0.522727272727273
d1_Col_06_Row_10	1	Xist+ cells	0.532163742690059
d1_Col_06_Row_11	1	Xist+ cells	0.468531468531469
d1_Col_06_Row_13	1	Xist- cells	0.487603305785124
d1_Col_06_Row_16	1	Xist+ cells	0.401898734177215
d1_Col_06_Row_17	1	Xist+ cells	0.478494623655914
d1_Col_06_Row_19	1	Xist- cells	0.479768786127168
d1_Col_06_Row_20	1	Xist+ cells	0.454011741682975
d1_Col_06_Row_21	1	Xist+ cells	0.514066496163683
d1_Col_06_Row_22	1	Xist+ cells	0.552238805970149
d1_Col_06_Row_23	1	Xist+ cells	0.517915309446254
d1_Col_06_Row_24	1	Xist+ cells	0.520681265206813
d1_Col_06_Row_25	1	Xist+ cells	0.459954233409611
d1_Col_06_Row_28	1	Xist+ cells	0.496124031007752
d1_Col_06_Row_30	1	Xist+ cells	0.495305164319249
d1_Col_06_Row_31	1	Xist+ cells	0.521739130434783
d1_Col_06_Row_32	1	Xist+ cells	0.541884816753927
d1_Col_06_Row_33	1	Xist- cells	0.556363636363636
d1_Col_06_Row_38	1	Xist+ cells	0.477690288713911
d1_Col_06_Row_39	1	Xist+ cells	0.479099678456592
d1_Col_06_Row_40	1	Xist- cells	0.533875338753388
d1_Col_07_Row_1	1	Xist+ cells	0.509950248756219
d1_Col_07_Row_2	1	Xist+ cells	0.496993987975952
d1_Col_07_Row_5	1	Xist+ cells	0.486692015209125
d1_Col_07_Row_6	1	Xist- cells	0.518891687657431
d1_Col_07_Row_7	1	Xist+ cells	0.548812664907652
d1_Col_07_Row_8	1	Xist+ cells	0.468013468013468
d1_Col_07_Row_10	1	Xist+ cells	0.469026548672566
d1_Col_07_Row_12	1	Xist+ cells	0.510489510489511
d1_Col_07_Row_13	1	Xist- cells	0.474074074074074
d1_Col_07_Row_14	1	Xist+ cells	0.510204081632653
d1_Col_07_Row_15	1	Xist- cells	0.55
d1_Col_07_Row_16	1	Xist+ cells	0.546125461254613
d1_Col_07_Row_17	1	Xist+ cells	0.461741424802111
d1_Col_07_Row_19	1	Xist+ cells	0.511475409836066
d1_Col_07_Row_20	1	Xist+ cells	0.394101876675603
d1_Col_07_Row_21	1	Xist+ cells	0.45646437994723
d1_Col_07_Row_24	1	Xist+ cells	0.624
d1_Col_07_Row_27	1	Xist- cells	0.541666666666667
d1_Col_07_Row_28	1	Xist+ cells	0.556675062972292
d1_Col_07_Row_30	1	Xist+ cells	0.509513742071882
d1_Col_07_Row_31	1	Xist+ cells	0.536332179930796
d1_Col_07_Row_32	1	Xist+ cells	0.470238095238095
d1_Col_07_Row_33	1	Xist- cells	0.625514403292181
d1_Col_07_Row_35	1	Xist- cells	0.561170212765957
d1_Col_07_Row_37	1	Xist+ cells	0.416666666666667
d1_Col_07_Row_38	1	Xist+ cells	0.527196652719665
d1_Col_07_Row_40	1	Xist+ cells	0.568527918781726
d1_Col_08_Row_1	1	Xist+ cells	0.433712121212121
d1_Col_08_Row_2	1	Xist+ cells	0.415617128463476
d1_Col_08_Row_4	1	Xist+ cells	0.463562753036437
d1_Col_08_Row_5	1	Xist- cells	0.457971014492754
d1_Col_08_Row_6	1	Xist+ cells	0.553977272727273
d1_Col_08_Row_7	1	Xist+ cells	0.478899082568807
d1_Col_08_Row_8	1	Xist+ cells	0.494233937397035
d1_Col_08_Row_11	1	Xist- cells	0.454356846473029
d1_Col_08_Row_13	1	Xist+ cells	0.558265582655827
d1_Col_08_Row_17	1	Xist- cells	0.487912087912088
d1_Col_08_Row_19	1	Xist+ cells	0.499130434782609
d1_Col_08_Row_20	1	Xist+ cells	0.513126491646778
d1_Col_08_Row_21	1	Xist- cells	0.397435897435897
d1_Col_08_Row_22	1	Xist+ cells	0.497983870967742
d1_Col_08_Row_23	1	Xist+ cells	0.486780715396579
d1_Col_08_Row_25	1	Xist+ cells	0.48731884057971
d1_Col_08_Row_27	1	Xist- cells	0.413793103448276
d1_Col_08_Row_28	1	Xist- cells	0.503782148260212
d1_Col_08_Row_29	1	Xist- cells	0.480459770114943
d1_Col_08_Row_31	1	Xist+ cells	0.521172638436482
d1_Col_08_Row_32	1	Xist+ cells	0.516759776536313
d1_Col_08_Row_34	1	Xist+ cells	0.484419263456091
d1_Col_08_Row_37	1	Xist- cells	0.230031948881789
d1_Col_08_Row_38	1	Xist- cells	0.541114058355438
d1_Col_08_Row_39	1	Xist- cells	0.511879049676026
d1_Col_08_Row_40	1	Xist+ cells	0.568265682656827
d1_Col_09_Row_3	1	Xist+ cells	0.512670565302144
d1_Col_09_Row_4	1	Xist- cells	0.54875283446712
d1_Col_09_Row_6	1	Xist- cells	0.513317191283293
d1_Col_09_Row_8	1	Xist+ cells	0.564814814814815
d1_Col_09_Row_10	1	Xist+ cells	0.413690476190476
d1_Col_09_Row_11	1	Xist+ cells	0.448036951501155
d1_Col_09_Row_18	1	Xist- cells	0.498525073746313
d1_Col_09_Row_19	1	Xist+ cells	0.546666666666667
d1_Col_09_Row_21	1	Xist- cells	0.4725
d1_Col_09_Row_23	1	Xist+ cells	0.415041782729805
d1_Col_09_Row_25	1	Xist- cells	0.476190476190476
d1_Col_09_Row_27	1	Xist+ cells	0.416893732970027
d1_Col_09_Row_28	1	Xist+ cells	0.457236842105263
d1_Col_09_Row_29	1	Xist+ cells	0.428571428571429
d1_Col_09_Row_30	1	Xist- cells	0.462235649546828
d1_Col_09_Row_32	1	Xist+ cells	0.556768558951965
d1_Col_09_Row_34	1	Xist+ cells	0.534831460674157
d1_Col_09_Row_35	1	Xist- cells	0.55379746835443
d1_Col_09_Row_36	1	Xist- cells	0.564220183486238
d1_Col_09_Row_37	1	Xist+ cells	0.509505703422053
d1_Col_09_Row_38	1	Xist+ cells	0.537837837837838
d1_Col_09_Row_39	1	Xist+ cells	0.429936305732484
d1_Col_10_Row_1	1	Xist+ cells	0.478527607361963
d1_Col_10_Row_4	1	Xist+ cells	0.593830334190231
d1_Col_10_Row_5	1	Xist+ cells	0.525667351129363
d1_Col_10_Row_6	1	Xist+ cells	0.552795031055901
d1_Col_10_Row_9	1	Xist+ cells	0.47870778267254
d1_Col_10_Row_10	1	Xist+ cells	0.572463768115942
d1_Col_10_Row_11	1	Xist+ cells	0.485955056179775
d1_Col_10_Row_14	1	Xist+ cells	0.477815699658703
d1_Col_10_Row_15	1	Xist+ cells	0.685365853658537
d1_Col_10_Row_16	1	Xist+ cells	0.519061583577713
d1_Col_10_Row_19	1	Xist+ cells	0.533816425120773
d1_Col_10_Row_20	1	Xist+ cells	0.536458333333333
d1_Col_10_Row_21	1	Xist+ cells	0.587662337662338
d1_Col_10_Row_24	1	Xist+ cells	0.542268041237113
d1_Col_10_Row_25	1	Xist+ cells	0.466517857142857
d1_Col_10_Row_27	1	Xist- cells	0.408060453400504
d1_Col_10_Row_29	1	Xist+ cells	0.509054325955734
d1_Col_10_Row_30	1	Xist- cells	0.416201117318436
d1_Col_10_Row_31	1	Xist+ cells	0.411111111111111
d1_Col_10_Row_32	1	Xist- cells	0.531313131313131
d1_Col_10_Row_33	1	Xist+ cells	0.469849246231156
d1_Col_10_Row_34	1	Xist+ cells	0.572207084468665
d1_Col_10_Row_35	1	Xist+ cells	0.564705882352941
d1_Col_10_Row_36	1	Xist- cells	0.508474576271186
d1_Col_10_Row_37	1	Xist- cells	0.43646408839779
d1_Col_10_Row_38	1	Xist+ cells	0.48780487804878
d1_Col_10_Row_39	1	Xist+ cells	0.482142857142857
d1_Col_10_Row_40	1	Xist- cells	0.477272727272727
d2_Col_01_Row_1	2	Xist+ cells	0.530712530712531
d2_Col_01_Row_2	2	Xist+ cells	0.638176638176638
d2_Col_01_Row_6	2	Xist+ cells	0.62540192926045
d2_Col_01_Row_7	2	Xist+ cells	0.615942028985507
d2_Col_01_Row_8	2	Xist+ cells	0.552941176470588
d2_Col_01_Row_9	2	Xist+ cells	0.32
d2_Col_01_Row_10	2	Xist+ cells	0.337792642140468
d2_Col_01_Row_11	2	Xist+ cells	0.518026565464896
d2_Col_01_Row_12	2	Xist+ cells	0.572944297082228
d2_Col_01_Row_13	2	Xist+ cells	0.482490272373541
d2_Col_01_Row_14	2	Xist+ cells	0.54093567251462
d2_Col_01_Row_15	2	Xist+ cells	0.514705882352941
d2_Col_01_Row_16	2	Xist+ cells	0.468646864686469
d2_Col_01_Row_18	2	Xist+ cells	0.381578947368421
d2_Col_01_Row_19	2	Xist+ cells	0.494339622641509
d2_Col_01_Row_20	2	Xist+ cells	0.426229508196721
d2_Col_01_Row_21	2	Xist+ cells	0.418947368421053
d2_Col_01_Row_22	2	Xist+ cells	0.462608695652174
d2_Col_01_Row_23	2	Xist+ cells	0.622844827586207
d2_Col_01_Row_24	2	Xist+ cells	0.598784194528875
d2_Col_01_Row_25	2	Xist+ cells	0.483974358974359
d2_Col_01_Row_26	2	Xist- cells	0.485458612975392
d2_Col_01_Row_27	2	Xist+ cells	0.491442542787286
d2_Col_01_Row_29	2	Xist+ cells	0.481900452488688
d2_Col_01_Row_30	2	Xist+ cells	0.431177446102819
d2_Col_01_Row_31	2	Xist+ cells	0.27719298245614
d2_Col_01_Row_32	2	Xist+ cells	0.47887323943662
d2_Col_01_Row_33	2	Xist+ cells	0.525423728813559
d2_Col_01_Row_36	2	Xist+ cells	0.634328358208955
d2_Col_01_Row_37	2	Xist+ cells	0.800492610837438
d2_Col_01_Row_38	2	Xist+ cells	0.417553191489362
d2_Col_01_Row_39	2	Xist+ cells	0.51150895140665
d2_Col_01_Row_40	2	Xist+ cells	0.515463917525773
d2_Col_02_Row_1	2	Xist+ cells	0.226537216828479
d2_Col_02_Row_2	2	Xist+ cells	0.416974169741697
d2_Col_02_Row_3	2	Xist+ cells	0.736526946107784
d2_Col_02_Row_4	2	Xist+ cells	0.464646464646465
d2_Col_02_Row_6	2	Xist+ cells	0.495260663507109
d2_Col_02_Row_7	2	Xist+ cells	0.469387755102041
d2_Col_02_Row_8	2	Xist+ cells	0.354515050167224
d2_Col_02_Row_10	2	Xist+ cells	0.560646900269542
d2_Col_02_Row_11	2	Xist+ cells	0.544354838709677
d2_Col_02_Row_12	2	Xist+ cells	0.514824797843666
d2_Col_02_Row_13	2	Xist+ cells	0.330357142857143
d2_Col_02_Row_14	2	Xist- cells	0.527083333333333
d2_Col_02_Row_15	2	Xist+ cells	0.579514824797844
d2_Col_02_Row_18	2	Xist+ cells	0.521594684385382
d2_Col_02_Row_19	2	Xist+ cells	0.631147540983607
d2_Col_02_Row_20	2	Xist+ cells	0.542944785276074
d2_Col_02_Row_21	2	Xist+ cells	0.433862433862434
d2_Col_02_Row_22	2	Xist+ cells	0.581481481481481
d2_Col_02_Row_23	2	Xist+ cells	0.589622641509434
d2_Col_02_Row_24	2	Xist+ cells	0.520900321543408
d2_Col_02_Row_26	2	Xist+ cells	0.418772563176895
d2_Col_02_Row_27	2	Xist+ cells	0.464944649446494
d2_Col_02_Row_28	2	Xist+ cells	0.548850574712644
d2_Col_02_Row_29	2	Xist+ cells	0.408333333333333
d2_Col_02_Row_30	2	Xist+ cells	0.307349665924276
d2_Col_02_Row_31	2	Xist+ cells	0.561538461538462
d2_Col_02_Row_33	2	Xist+ cells	0.563265306122449
d2_Col_02_Row_34	2	Xist+ cells	0.480874316939891
d2_Col_02_Row_36	2	Xist+ cells	0.429530201342282
d2_Col_02_Row_37	2	Xist+ cells	0.650684931506849
d2_Col_02_Row_40	2	Xist+ cells	0.430020283975659
d2_Col_03_Row_2	2	Xist- cells	0.458438287153652
d2_Col_03_Row_3	2	Xist- cells	0.51981351981352
d2_Col_03_Row_4	2	Xist+ cells	0.361904761904762
d2_Col_03_Row_5	2	Xist+ cells	0.43213296398892
d2_Col_03_Row_6	2	Xist+ cells	0.424390243902439
d2_Col_03_Row_7	2	Xist+ cells	0.558521560574949
d2_Col_03_Row_8	2	Xist+ cells	0.480932203389831
d2_Col_03_Row_9	2	Xist+ cells	0.439824945295405
d2_Col_03_Row_11	2	Xist+ cells	0.431578947368421
d2_Col_03_Row_12	2	Xist+ cells	0.3278955954323
d2_Col_03_Row_13	2	Xist+ cells	0.439678284182306
d2_Col_03_Row_14	2	Xist+ cells	0.572127139364303
d2_Col_03_Row_16	2	Xist+ cells	0.534934497816594
d2_Col_03_Row_18	2	Xist+ cells	0.420634920634921
d2_Col_03_Row_19	2	Xist+ cells	0.597560975609756
d2_Col_03_Row_21	2	Xist+ cells	0.522935779816514
d2_Col_03_Row_22	2	Xist+ cells	0.357647058823529
d2_Col_03_Row_23	2	Xist+ cells	0.60990099009901
d2_Col_03_Row_24	2	Xist+ cells	0.663774403470716
d2_Col_03_Row_26	2	Xist+ cells	0.5
d2_Col_03_Row_27	2	Xist+ cells	0.649732620320856
d2_Col_03_Row_28	2	Xist+ cells	0.52132701421801
d2_Col_03_Row_29	2	Xist+ cells	0.272108843537415
d2_Col_03_Row_30	2	Xist+ cells	0.504643962848297
d2_Col_03_Row_31	2	Xist- cells	0.61
d2_Col_03_Row_32	2	Xist+ cells	0.481182795698925
d2_Col_03_Row_33	2	Xist+ cells	0.622950819672131
d2_Col_03_Row_34	2	Xist+ cells	0.390501319261214
d2_Col_03_Row_36	2	Xist+ cells	0.610119047619048
d2_Col_03_Row_38	2	Xist+ cells	0.612648221343874
d2_Col_03_Row_39	2	Xist+ cells	0.458227848101266
d2_Col_03_Row_40	2	Xist+ cells	0.496062992125984
d2_Col_04_Row_2	2	Xist- cells	0.457317073170732
d2_Col_04_Row_4	2	Xist- cells	0.485604606525912
d2_Col_04_Row_5	2	Xist+ cells	0.554945054945055
d2_Col_04_Row_6	2	Xist+ cells	0.431506849315068
d2_Col_04_Row_9	2	Xist+ cells	0.582064297800338
d2_Col_04_Row_12	2	Xist+ cells	0.661111111111111
d2_Col_04_Row_13	2	Xist+ cells	0.532663316582915
d2_Col_04_Row_14	2	Xist+ cells	0.544642857142857
d2_Col_04_Row_15	2	Xist+ cells	0.538834951456311
d2_Col_04_Row_17	2	Xist+ cells	0.49822695035461
d2_Col_04_Row_18	2	Xist+ cells	0.613226452905812
d2_Col_04_Row_19	2	Xist+ cells	0.511520737327189
d2_Col_04_Row_20	2	Xist+ cells	0.334801762114537
d2_Col_04_Row_22	2	Xist+ cells	0.496
d2_Col_04_Row_23	2	Xist+ cells	0.422
d2_Col_04_Row_24	2	Xist+ cells	0.360335195530726
d2_Col_04_Row_26	2	Xist- cells	0.471875
d2_Col_04_Row_27	2	Xist+ cells	0.422993492407809
d2_Col_04_Row_28	2	Xist+ cells	0.476861167002012
d2_Col_04_Row_29	2	Xist+ cells	0.667763157894737
d2_Col_04_Row_30	2	Xist+ cells	0.523636363636364
d2_Col_04_Row_33	2	Xist+ cells	0.552584670231729
d2_Col_04_Row_34	2	Xist+ cells	0.511013215859031
d2_Col_04_Row_35	2	Xist+ cells	0.52132701421801
d2_Col_04_Row_36	2	Xist+ cells	0.459259259259259
d2_Col_04_Row_39	2	Xist+ cells	0.528248587570621
d2_Col_04_Row_40	2	Xist+ cells	0.553097345132743
d2_Col_05_Row_2	2	Xist+ cells	0.549253731343284
d2_Col_05_Row_3	2	Xist+ cells	0.398305084745763
d2_Col_05_Row_4	2	Xist+ cells	0.592870544090056
d2_Col_05_Row_6	2	Xist- cells	0.516034985422741
d2_Col_05_Row_7	2	Xist+ cells	0.5703125
d2_Col_05_Row_8	2	Xist+ cells	0.411290322580645
d2_Col_05_Row_9	2	Xist+ cells	0.531400966183575
d2_Col_05_Row_10	2	Xist+ cells	0.529661016949153
d2_Col_05_Row_12	2	Xist+ cells	0.613168724279835
d2_Col_05_Row_15	2	Xist+ cells	0.5
d2_Col_05_Row_16	2	Xist+ cells	0.366576819407008
d2_Col_05_Row_19	2	Xist+ cells	0.564885496183206
d2_Col_05_Row_20	2	Xist+ cells	0.666666666666667
d2_Col_05_Row_21	2	Xist+ cells	0.637532133676093
d2_Col_05_Row_22	2	Xist+ cells	0.486338797814208
d2_Col_05_Row_24	2	Xist+ cells	0.551724137931034
d2_Col_05_Row_25	2	Xist+ cells	0.569007263922518
d2_Col_05_Row_26	2	Xist- cells	0.593607305936073
d2_Col_05_Row_27	2	Xist+ cells	0.313984168865435
d2_Col_05_Row_30	2	Xist+ cells	0.671328671328671
d2_Col_05_Row_31	2	Xist+ cells	0.493243243243243
d2_Col_05_Row_32	2	Xist+ cells	0.634361233480176
d2_Col_05_Row_33	2	Xist+ cells	0.504784688995215
d2_Col_05_Row_34	2	Xist+ cells	0.523504273504274
d2_Col_05_Row_35	2	Xist+ cells	0.532507739938081
d2_Col_05_Row_36	2	Xist+ cells	0.448946515397083
d2_Col_05_Row_37	2	Xist+ cells	0.548872180451128
d2_Col_05_Row_39	2	Xist+ cells	0.35678391959799
d2_Col_06_Row_2	2	Xist+ cells	0.418772563176895
d2_Col_06_Row_3	2	Xist+ cells	0.562659846547315
d2_Col_06_Row_4	2	Xist+ cells	0.201612903225806
d2_Col_06_Row_5	2	Xist+ cells	0.422110552763819
d2_Col_06_Row_6	2	Xist+ cells	0.572625698324022
d2_Col_06_Row_7	2	Xist+ cells	0.4
d2_Col_06_Row_8	2	Xist+ cells	0.585201793721973
d2_Col_06_Row_9	2	Xist+ cells	0.348703170028818
d2_Col_06_Row_10	2	Xist+ cells	0.52112676056338
d2_Col_06_Row_11	2	Xist+ cells	0.590990990990991
d2_Col_06_Row_12	2	Xist+ cells	0.630522088353414
d2_Col_06_Row_14	2	Xist+ cells	0.469135802469136
d2_Col_06_Row_15	2	Xist+ cells	0.469287469287469
d2_Col_06_Row_16	2	Xist+ cells	0.50561797752809
d2_Col_06_Row_17	2	Xist+ cells	0.332
d2_Col_06_Row_19	2	Xist+ cells	0.388379204892966
d2_Col_06_Row_20	2	Xist+ cells	0.471389645776567
d2_Col_06_Row_21	2	Xist+ cells	0.753488372093023
d2_Col_06_Row_22	2	Xist+ cells	0.440677966101695
d2_Col_06_Row_23	2	Xist+ cells	0.556756756756757
d2_Col_06_Row_24	2	Xist+ cells	0.570532915360502
d2_Col_06_Row_25	2	Xist+ cells	0.46
d2_Col_06_Row_26	2	Xist+ cells	0.467153284671533
d2_Col_06_Row_27	2	Xist+ cells	0.724056603773585
d2_Col_06_Row_28	2	Xist+ cells	0.52972972972973
d2_Col_06_Row_29	2	Xist+ cells	0.489130434782609
d2_Col_06_Row_30	2	Xist+ cells	0.391156462585034
d2_Col_06_Row_31	2	Xist+ cells	0.435267857142857
d2_Col_06_Row_32	2	Xist+ cells	0.416167664670659
d2_Col_06_Row_33	2	Xist+ cells	0.473140495867769
d2_Col_06_Row_34	2	Xist+ cells	0.662100456621005
d2_Col_06_Row_35	2	Xist+ cells	0.444444444444444
d2_Col_06_Row_36	2	Xist+ cells	0.485815602836879
d2_Col_06_Row_37	2	Xist+ cells	0.58974358974359
d2_Col_06_Row_38	2	Xist+ cells	0.528368794326241
d2_Col_06_Row_39	2	Xist+ cells	0.345622119815668
d2_Col_06_Row_40	2	Xist+ cells	0.493243243243243
d2_Col_07_Row_1	2	Xist+ cells	0.583743842364532
d2_Col_07_Row_2	2	Xist+ cells	0.608791208791209
d2_Col_07_Row_3	2	Xist+ cells	0.417721518987342
d2_Col_07_Row_4	2	Xist+ cells	0.318518518518519
d2_Col_07_Row_6	2	Xist+ cells	0.270676691729323
d2_Col_07_Row_7	2	Xist+ cells	0.393939393939394
d2_Col_07_Row_8	2	Xist+ cells	0.588932806324111
d2_Col_07_Row_9	2	Xist+ cells	0.614250614250614
d2_Col_07_Row_10	2	Xist+ cells	0.580357142857143
d2_Col_07_Row_12	2	Xist+ cells	0.491039426523298
d2_Col_07_Row_13	2	Xist+ cells	0.507246376811594
d2_Col_07_Row_14	2	Xist- cells	0.5
d2_Col_07_Row_15	2	Xist+ cells	0.478658536585366
d2_Col_07_Row_16	2	Xist+ cells	0.472067039106145
d2_Col_07_Row_17	2	Xist+ cells	0.462282398452611
d2_Col_07_Row_18	2	Xist+ cells	0.357575757575758
d2_Col_07_Row_19	2	Xist+ cells	0.402843601895735
d2_Col_07_Row_20	2	Xist+ cells	0.427536231884058
d2_Col_07_Row_21	2	Xist+ cells	0.553805774278215
d2_Col_07_Row_22	2	Xist+ cells	0.243670886075949
d2_Col_07_Row_24	2	Xist+ cells	0.411411411411411
d2_Col_07_Row_25	2	Xist+ cells	0.520249221183801
d2_Col_07_Row_26	2	Xist+ cells	0.600840336134454
d2_Col_07_Row_27	2	Xist+ cells	0.642857142857143
d2_Col_07_Row_29	2	Xist+ cells	0.635977337110482
d2_Col_07_Row_33	2	Xist+ cells	0.54126213592233
d2_Col_07_Row_34	2	Xist+ cells	0.533783783783784
d2_Col_07_Row_35	2	Xist+ cells	0.522875816993464
d2_Col_07_Row_36	2	Xist+ cells	0.572614107883817
d2_Col_07_Row_37	2	Xist+ cells	0.47953216374269
d2_Col_07_Row_38	2	Xist+ cells	0.605405405405405
d2_Col_07_Row_39	2	Xist+ cells	0.578947368421053
d2_Col_07_Row_40	2	Xist+ cells	0.414104882459313
d2_Col_08_Row_1	2	Xist- cells	0.533854166666667
d2_Col_08_Row_2	2	Xist- cells	0.536679536679537
d2_Col_08_Row_3	2	Xist+ cells	0.723247232472325
d2_Col_08_Row_4	2	Xist+ cells	0.429951690821256
d2_Col_08_Row_5	2	Xist+ cells	0.523605150214592
d2_Col_08_Row_6	2	Xist+ cells	0.716981132075472
d2_Col_08_Row_7	2	Xist+ cells	0.64021164021164
d2_Col_08_Row_8	2	Xist+ cells	0.509316770186335
d2_Col_08_Row_9	2	Xist+ cells	0.582959641255605
d2_Col_08_Row_11	2	Xist+ cells	0.534591194968553
d2_Col_08_Row_12	2	Xist+ cells	0.501362397820163
d2_Col_08_Row_14	2	Xist+ cells	0.495555555555556
d2_Col_08_Row_15	2	Xist+ cells	0.597796143250689
d2_Col_08_Row_16	2	Xist+ cells	0.627692307692308
d2_Col_08_Row_18	2	Xist+ cells	0.530562347188264
d2_Col_08_Row_20	2	Xist+ cells	0.582338902147971
d2_Col_08_Row_21	2	Xist+ cells	0.473529411764706
d2_Col_08_Row_22	2	Xist+ cells	0.435129740518962
d2_Col_08_Row_25	2	Xist+ cells	0.457943925233645
d2_Col_08_Row_26	2	Xist+ cells	0.578571428571429
d2_Col_08_Row_27	2	Xist- cells	0.537383177570093
d2_Col_08_Row_28	2	Xist+ cells	0.62109375
d2_Col_08_Row_29	2	Xist+ cells	0.584022038567493
d2_Col_08_Row_32	2	Xist+ cells	0.417508417508417
d2_Col_08_Row_33	2	Xist+ cells	0.418994413407821
d2_Col_08_Row_34	2	Xist- cells	0.486075949367089
d2_Col_08_Row_37	2	Xist+ cells	0.892086330935252
d2_Col_08_Row_39	2	Xist+ cells	0.715625
d2_Col_08_Row_40	2	Xist+ cells	0.515463917525773
d2_Col_09_Row_1	2	Xist+ cells	0.557377049180328
d2_Col_09_Row_2	2	Xist+ cells	0.688524590163934
d2_Col_09_Row_4	2	Xist+ cells	0.641269841269841
d2_Col_09_Row_6	2	Xist+ cells	0.488372093023256
d2_Col_09_Row_7	2	Xist+ cells	0.614285714285714
d2_Col_09_Row_9	2	Xist+ cells	0.502380952380952
d2_Col_09_Row_10	2	Xist+ cells	0.575
d2_Col_09_Row_11	2	Xist+ cells	0.47682119205298
d2_Col_09_Row_13	2	Xist+ cells	0.441176470588235
d2_Col_09_Row_15	2	Xist+ cells	0.358565737051793
d2_Col_09_Row_17	2	Xist+ cells	0.505434782608696
d2_Col_09_Row_18	2	Xist+ cells	0.549645390070922
d2_Col_09_Row_19	2	Xist+ cells	0.434615384615385
d2_Col_09_Row_20	2	Xist+ cells	0.552884615384615
d2_Col_09_Row_21	2	Xist+ cells	0.570032573289902
d2_Col_09_Row_22	2	Xist+ cells	0.506172839506173
d2_Col_09_Row_23	2	Xist+ cells	0.679012345679012
d2_Col_09_Row_25	2	Xist+ cells	0.251592356687898
d2_Col_09_Row_26	2	Xist+ cells	0.355987055016181
d2_Col_09_Row_28	2	Xist+ cells	0.472693032015066
d2_Col_09_Row_30	2	Xist+ cells	0.469635627530364
d2_Col_09_Row_31	2	Xist+ cells	0.632183908045977
d2_Col_09_Row_34	2	Xist+ cells	0.604081632653061
d2_Col_09_Row_35	2	Xist+ cells	0.504273504273504
d2_Col_09_Row_36	2	Xist+ cells	0.31767955801105
d2_Col_09_Row_37	2	Xist+ cells	0.387580299785867
d2_Col_09_Row_38	2	Xist+ cells	0.611464968152866
d2_Col_09_Row_39	2	Xist+ cells	0.611814345991561
d2_Col_09_Row_40	2	Xist+ cells	0.609677419354839
d2_Col_10_Row_1	2	Xist+ cells	0.504702194357367
d2_Col_10_Row_2	2	Xist+ cells	0.521276595744681
d2_Col_10_Row_3	2	Xist+ cells	0.26878612716763
d2_Col_10_Row_4	2	Xist+ cells	0.765151515151515
d2_Col_10_Row_6	2	Xist+ cells	0.588068181818182
d2_Col_10_Row_7	2	Xist- cells	0.44392523364486
d2_Col_10_Row_8	2	Xist+ cells	0.526960784313726
d2_Col_10_Row_9	2	Xist+ cells	0.569672131147541
d2_Col_10_Row_10	2	Xist+ cells	0.581818181818182
d2_Col_10_Row_11	2	Xist+ cells	0.605947955390335
d2_Col_10_Row_12	2	Xist+ cells	0.475675675675676
d2_Col_10_Row_13	2	Xist+ cells	0.464601769911504
d2_Col_10_Row_14	2	Xist+ cells	0.540856031128405
d2_Col_10_Row_15	2	Xist+ cells	0.368421052631579
d2_Col_10_Row_16	2	Xist+ cells	0.567567567567568
d2_Col_10_Row_17	2	Xist+ cells	0.565459610027855
d2_Col_10_Row_18	2	Xist+ cells	0.597530864197531
d2_Col_10_Row_22	2	Xist+ cells	0.567264573991031
d2_Col_10_Row_23	2	Xist+ cells	0.554054054054054
d2_Col_10_Row_25	2	Xist+ cells	0.549912434325744
d2_Col_10_Row_26	2	Xist- cells	0.602189781021898
d2_Col_10_Row_28	2	Xist+ cells	0.336683417085427
d2_Col_10_Row_30	2	Xist+ cells	0.458227848101266
d2_Col_10_Row_31	2	Xist+ cells	0.602150537634409
d2_Col_10_Row_33	2	Xist+ cells	0.5
d2_Col_10_Row_34	2	Xist+ cells	0.464114832535885
d2_Col_10_Row_35	2	Xist+ cells	0.555555555555556
d2_Col_10_Row_36	2	Xist+ cells	0.43801652892562
d2_Col_10_Row_37	2	Xist+ cells	0.512048192771084
d2_Col_10_Row_38	2	Xist+ cells	0.615384615384615
d2_Col_10_Row_39	2	Xist+ cells	0.514851485148515
d2_Col_10_Row_40	2	Xist+ cells	0.382671480144404
d3_Col_01_Row_3	3	Xist+ cells	0.272506082725061
d3_Col_01_Row_7	3	Xist- cells	0.455858747993579
d3_Col_01_Row_9	3	Xist+ cells	0.515912897822446
d3_Col_01_Row_15	3	Xist- cells	0.563291139240506
d3_Col_01_Row_18	3	Xist+ cells	0.713389121338912
d3_Col_01_Row_19	3	Xist+ cells	0.656126482213439
d3_Col_01_Row_20	3	Xist- cells	0.567164179104478
d3_Col_01_Row_24	3	Xist+ cells	0.423469387755102
d3_Col_01_Row_25	3	Xist+ cells	0.683870967741935
d3_Col_01_Row_26	3	Xist+ cells	0.589285714285714
d3_Col_01_Row_27	3	Xist- cells	0.53927813163482
d3_Col_01_Row_28	3	Xist- cells	0.543674698795181
d3_Col_01_Row_30	3	Xist- cells	0.507905138339921
d3_Col_01_Row_35	3	Xist+ cells	0.589285714285714
d3_Col_01_Row_36	3	Xist+ cells	0.522613065326633
d3_Col_01_Row_37	3	Xist+ cells	0.485074626865672
d3_Col_01_Row_38	3	Xist+ cells	0.54006968641115
d3_Col_02_Row_2	3	Xist+ cells	0.257627118644068
d3_Col_02_Row_3	3	Xist+ cells	0.805
d3_Col_02_Row_4	3	Xist+ cells	0.878947368421053
d3_Col_02_Row_5	3	Xist+ cells	0.196428571428571
d3_Col_02_Row_6	3	Xist- cells	0.522686025408348
d3_Col_02_Row_10	3	Xist+ cells	0.191358024691358
d3_Col_02_Row_12	3	Xist+ cells	0.237012987012987
d3_Col_02_Row_14	3	Xist+ cells	0.148484848484848
d3_Col_02_Row_15	3	Xist+ cells	0.754385964912281
d3_Col_02_Row_18	3	Xist+ cells	0.211072664359862
d3_Col_02_Row_19	3	Xist- cells	0.449315068493151
d3_Col_02_Row_22	3	Xist+ cells	0.386885245901639
d3_Col_02_Row_23	3	Xist+ cells	0.53356890459364
d3_Col_02_Row_26	3	Xist+ cells	0.757097791798107
d3_Col_02_Row_27	3	Xist- cells	0.505454545454545
d3_Col_02_Row_30	3	Xist+ cells	0.340425531914894
d3_Col_02_Row_31	3	Xist+ cells	0.390361445783133
d3_Col_02_Row_34	3	Xist+ cells	0.556034482758621
d3_Col_02_Row_35	3	Xist- cells	0.525754884547069
d3_Col_02_Row_36	3	Xist+ cells	0.651741293532338
d3_Col_02_Row_38	3	Xist+ cells	0.426086956521739
d3_Col_03_Row_3	3	Xist- cells	0.455555555555556
d3_Col_03_Row_5	3	Xist- cells	0.504615384615385
d3_Col_03_Row_6	3	Xist+ cells	0.335548172757475
d3_Col_03_Row_8	3	Xist+ cells	0.419444444444444
d3_Col_03_Row_9	3	Xist+ cells	0.256484149855908
d3_Col_03_Row_10	3	Xist+ cells	0.859756097560976
d3_Col_03_Row_13	3	Xist+ cells	0.719148936170213
d3_Col_03_Row_15	3	Xist+ cells	0.536
d3_Col_03_Row_18	3	Xist+ cells	0.193353474320242
d3_Col_03_Row_19	3	Xist+ cells	0.560344827586207
d3_Col_03_Row_21	3	Xist+ cells	0.562874251497006
d3_Col_03_Row_22	3	Xist+ cells	0.204878048780488
d3_Col_03_Row_25	3	Xist- cells	0.654501216545012
d3_Col_03_Row_26	3	Xist- cells	0.513618677042802
d3_Col_03_Row_28	3	Xist- cells	0.5
d3_Col_03_Row_33	3	Xist+ cells	0.508474576271186
d3_Col_03_Row_35	3	Xist- cells	0.472727272727273
d3_Col_03_Row_36	3	Xist+ cells	0.180904522613065
d3_Col_03_Row_37	3	Xist- cells	0.542087542087542
d3_Col_04_Row_1	3	Xist+ cells	0.846153846153846
d3_Col_04_Row_4	3	Xist+ cells	0.394444444444444
d3_Col_04_Row_6	3	Xist+ cells	0.746192893401015
d3_Col_04_Row_8	3	Xist+ cells	0.63680387409201
d3_Col_04_Row_10	3	Xist+ cells	0.639921722113503
d3_Col_04_Row_14	3	Xist+ cells	0.285714285714286
d3_Col_04_Row_16	3	Xist+ cells	0.780876494023904
d3_Col_04_Row_20	3	Xist- cells	0.528473804100228
d3_Col_04_Row_23	3	Xist+ cells	0.713483146067416
d3_Col_04_Row_25	3	Xist- cells	0.544554455445545
d3_Col_04_Row_26	3	Xist- cells	0.465579710144928
d3_Col_04_Row_27	3	Xist+ cells	0.262820512820513
d3_Col_04_Row_28	3	Xist+ cells	0.727574750830565
d3_Col_04_Row_29	3	Xist- cells	0.360576923076923
d3_Col_04_Row_30	3	Xist+ cells	0.82122905027933
d3_Col_04_Row_31	3	Xist+ cells	0.562899786780384
d3_Col_04_Row_37	3	Xist+ cells	0.778947368421053
d3_Col_05_Row_1	3	Xist+ cells	0.298181818181818
d3_Col_05_Row_2	3	Xist- cells	0.586572438162544
d3_Col_05_Row_3	3	Xist+ cells	0.794561933534743
d3_Col_05_Row_5	3	Xist+ cells	0.333333333333333
d3_Col_05_Row_6	3	Xist+ cells	0.743386243386243
d3_Col_05_Row_7	3	Xist- cells	0.625386996904025
d3_Col_05_Row_8	3	Xist+ cells	0.345744680851064
d3_Col_05_Row_9	3	Xist- cells	0.563829787234043
d3_Col_05_Row_11	3	Xist+ cells	0.798245614035088
d3_Col_05_Row_14	3	Xist- cells	0.560483870967742
d3_Col_05_Row_16	3	Xist+ cells	0.458471760797342
d3_Col_05_Row_20	3	Xist+ cells	0.483333333333333
d3_Col_05_Row_22	3	Xist+ cells	0.612449799196787
d3_Col_05_Row_24	3	Xist- cells	0.431884057971014
d3_Col_05_Row_25	3	Xist- cells	0.443324937027708
d3_Col_05_Row_26	3	Xist+ cells	0.61993769470405
d3_Col_05_Row_28	3	Xist+ cells	0.362745098039216
d3_Col_05_Row_30	3	Xist+ cells	0.88339222614841
d3_Col_05_Row_32	3	Xist+ cells	0.623076923076923
d3_Col_05_Row_35	3	Xist+ cells	0.798270893371758
d3_Col_05_Row_36	3	Xist+ cells	0.379377431906615
d3_Col_05_Row_37	3	Xist+ cells	0.369369369369369
d3_Col_05_Row_38	3	Xist+ cells	0.803324099722992
d3_Col_05_Row_39	3	Xist+ cells	0.453674121405751
d3_Col_05_Row_40	3	Xist+ cells	0.476543209876543
d3_Col_06_Row_1	3	Xist+ cells	0.718987341772152
d3_Col_06_Row_4	3	Xist+ cells	0.611764705882353
d3_Col_06_Row_6	3	Xist+ cells	0.441226575809199
d3_Col_06_Row_8	3	Xist+ cells	0.192411924119241
d3_Col_06_Row_9	3	Xist+ cells	0.57097288676236
d3_Col_06_Row_11	3	Xist+ cells	0.538194444444444
d3_Col_06_Row_13	3	Xist+ cells	0.309405940594059
d3_Col_06_Row_14	3	Xist- cells	0.559907834101382
d3_Col_06_Row_16	3	Xist+ cells	0.160183066361556
d3_Col_06_Row_17	3	Xist+ cells	0.351297405189621
d3_Col_06_Row_18	3	Xist+ cells	0.513698630136986
d3_Col_06_Row_23	3	Xist+ cells	0.197802197802198
d3_Col_06_Row_25	3	Xist+ cells	0.717717717717718
d3_Col_06_Row_26	3	Xist+ cells	0.832151300236407
d3_Col_06_Row_28	3	Xist+ cells	0.170353982300885
d3_Col_06_Row_29	3	Xist+ cells	0.717948717948718
d3_Col_06_Row_31	3	Xist+ cells	0.16945107398568
d3_Col_06_Row_32	3	Xist+ cells	0.385185185185185
d3_Col_06_Row_33	3	Xist+ cells	0.809338521400778
d3_Col_06_Row_36	3	Xist+ cells	0.450928381962865
d3_Col_06_Row_37	3	Xist- cells	0.575471698113208
d3_Col_06_Row_39	3	Xist+ cells	0.786561264822134
d3_Col_06_Row_40	3	Xist+ cells	0.794749403341289
d3_Col_07_Row_1	3	Xist+ cells	0.594713656387665
d3_Col_07_Row_2	3	Xist+ cells	0.851301115241636
d3_Col_07_Row_4	3	Xist- cells	0.441964285714286
d3_Col_07_Row_5	3	Xist+ cells	0.403141361256544
d3_Col_07_Row_6	3	Xist+ cells	0.471882640586797
d3_Col_07_Row_7	3	Xist- cells	0.407124681933842
d3_Col_07_Row_9	3	Xist+ cells	0.333333333333333
d3_Col_07_Row_10	3	Xist- cells	0.457142857142857
d3_Col_07_Row_12	3	Xist- cells	0.5
d3_Col_07_Row_14	3	Xist+ cells	0.165178571428571
d3_Col_07_Row_15	3	Xist- cells	0.58421052631579
d3_Col_07_Row_20	3	Xist+ cells	0.176470588235294
d3_Col_07_Row_21	3	Xist+ cells	0.29136690647482
d3_Col_07_Row_26	3	Xist+ cells	0.58311345646438
d3_Col_07_Row_27	3	Xist+ cells	0.694960212201592
d3_Col_07_Row_28	3	Xist+ cells	0.430711610486891
d3_Col_07_Row_29	3	Xist+ cells	0.62046204620462
d3_Col_07_Row_30	3	Xist- cells	0.399209486166008
d3_Col_07_Row_32	3	Xist+ cells	0.327272727272727
d3_Col_07_Row_33	3	Xist+ cells	0.869281045751634
d3_Col_07_Row_35	3	Xist+ cells	0.904593639575972
d3_Col_07_Row_36	3	Xist+ cells	0.867313915857605
d3_Col_08_Row_1	3	Xist+ cells	0.467140319715808
d3_Col_08_Row_3	3	Xist+ cells	0.637931034482759
d3_Col_08_Row_7	3	Xist+ cells	0.819095477386935
d3_Col_08_Row_8	3	Xist+ cells	0.775061124694376
d3_Col_08_Row_9	3	Xist+ cells	0.217741935483871
d3_Col_08_Row_10	3	Xist+ cells	0.689034369885434
d3_Col_08_Row_16	3	Xist+ cells	0.375
d3_Col_08_Row_17	3	Xist+ cells	0.526315789473684
d3_Col_08_Row_19	3	Xist- cells	0.542808219178082
d3_Col_08_Row_21	3	Xist+ cells	0.520868113522538
d3_Col_08_Row_22	3	Xist+ cells	0.629695885509839
d3_Col_08_Row_23	3	Xist+ cells	0.250871080139373
d3_Col_08_Row_26	3	Xist- cells	0.488203266787659
d3_Col_08_Row_27	3	Xist- cells	0.530612244897959
d3_Col_08_Row_31	3	Xist+ cells	0.195767195767196
d3_Col_08_Row_33	3	Xist+ cells	0.823880597014925
d3_Col_08_Row_34	3	Xist+ cells	0.301449275362319
d3_Col_08_Row_35	3	Xist+ cells	0.837912087912088
d3_Col_08_Row_38	3	Xist+ cells	0.37465564738292
d3_Col_08_Row_39	3	Xist- cells	0.529411764705882
d3_Col_08_Row_40	3	Xist+ cells	0.723237597911227
d3_Col_09_Row_1	3	Xist+ cells	0.544626593806922
d3_Col_09_Row_4	3	Xist+ cells	0.481765834932821
d3_Col_09_Row_7	3	Xist+ cells	0.272413793103448
d3_Col_09_Row_10	3	Xist+ cells	0.345703125
d3_Col_09_Row_11	3	Xist+ cells	0.410835214446953
d3_Col_09_Row_13	3	Xist+ cells	0.343457943925234
d3_Col_09_Row_15	3	Xist+ cells	0.431460674157303
d3_Col_09_Row_17	3	Xist+ cells	0.479674796747967
d3_Col_09_Row_18	3	Xist+ cells	0.194312796208531
d3_Col_09_Row_22	3	Xist+ cells	0.748717948717949
d3_Col_09_Row_23	3	Xist+ cells	0.507772020725389
d3_Col_09_Row_26	3	Xist+ cells	0.561904761904762
d3_Col_09_Row_28	3	Xist+ cells	0.0619718309859155
d3_Col_09_Row_31	3	Xist+ cells	0.379396984924623
d3_Col_09_Row_32	3	Xist- cells	0.5
d3_Col_09_Row_33	3	Xist- cells	0.5
d3_Col_09_Row_37	3	Xist+ cells	0.14878892733564
d3_Col_09_Row_39	3	Xist+ cells	0.677835051546392
d3_Col_10_Row_2	3	Xist+ cells	0.765472312703583
d3_Col_10_Row_3	3	Xist+ cells	0.279883381924198
d3_Col_10_Row_4	3	Xist+ cells	0.830985915492958
d3_Col_10_Row_5	3	Xist+ cells	0.652818991097923
d3_Col_10_Row_6	3	Xist+ cells	0.411111111111111
d3_Col_10_Row_9	3	Xist+ cells	0.645669291338583
d3_Col_10_Row_12	3	Xist- cells	0.4375
d3_Col_10_Row_14	3	Xist+ cells	0.379232505643341
d3_Col_10_Row_15	3	Xist+ cells	0.463076923076923
d3_Col_10_Row_17	3	Xist+ cells	0.433846153846154
d3_Col_10_Row_18	3	Xist+ cells	0.516129032258065
d3_Col_10_Row_20	3	Xist+ cells	0.588832487309645
d3_Col_10_Row_21	3	Xist+ cells	0.658730158730159
d3_Col_10_Row_23	3	Xist+ cells	0.206422018348624
d3_Col_10_Row_26	3	Xist+ cells	0.791183294663573
d3_Col_10_Row_28	3	Xist+ cells	0.529411764705882
d3_Col_10_Row_29	3	Xist+ cells	0.214285714285714
d3_Col_10_Row_30	3	Xist+ cells	0.753799392097264
d3_Col_10_Row_31	3	Xist+ cells	0.731481481481482
d3_Col_10_Row_32	3	Xist+ cells	0.544364508393285
d3_Col_10_Row_33	3	Xist+ cells	0.554973821989529
d3_Col_10_Row_38	3	Xist+ cells	0.555555555555556
d3_Col_10_Row_39	3	Xist+ cells	0.251184834123223
d4_Col_01_Row_1	4	Xist+ cells	0.418470418470418
d4_Col_01_Row_3	4	Xist+ cells	0.378865979381443
d4_Col_01_Row_5	4	Xist- cells	0.506802721088435
d4_Col_01_Row_7	4	Xist+ cells	0.263157894736842
d4_Col_01_Row_10	4	Xist+ cells	0.0769230769230769
d4_Col_01_Row_11	4	Xist+ cells	0.170340681362725
d4_Col_01_Row_13	4	Xist- cells	0.499576629974598
d4_Col_01_Row_14	4	Xist- cells	0.599348534201954
d4_Col_01_Row_15	4	Xist+ cells	0.221183800623053
d4_Col_01_Row_16	4	Xist+ cells	0.930521091811414
d4_Col_01_Row_17	4	Xist+ cells	0.815144766146993
d4_Col_01_Row_25	4	Xist- cells	0.399497487437186
d4_Col_01_Row_26	4	Xist+ cells	0.196022727272727
d4_Col_01_Row_27	4	Xist+ cells	0.425572519083969
d4_Col_01_Row_28	4	Xist+ cells	0.375824175824176
d4_Col_01_Row_29	4	Xist+ cells	0.256218905472637
d4_Col_01_Row_31	4	Xist+ cells	0.873626373626374
d4_Col_01_Row_32	4	Xist+ cells	0.754901960784314
d4_Col_01_Row_34	4	Xist+ cells	0.896487985212569
d4_Col_01_Row_36	4	Xist+ cells	0.291784702549575
d4_Col_01_Row_38	4	Xist+ cells	0.89119170984456
d4_Col_01_Row_40	4	Xist+ cells	0.92603550295858
d4_Col_02_Row_3	4	Xist- cells	0.269565217391304
d4_Col_02_Row_4	4	Xist+ cells	0.846652267818574
d4_Col_02_Row_6	4	Xist+ cells	0.136160714285714
d4_Col_02_Row_8	4	Xist+ cells	0.362549800796813
d4_Col_02_Row_10	4	Xist+ cells	0.79656862745098
d4_Col_02_Row_11	4	Xist+ cells	0.183673469387755
d4_Col_02_Row_16	4	Xist- cells	0.307692307692308
d4_Col_02_Row_17	4	Xist- cells	0.451048951048951
d4_Col_02_Row_22	4	Xist+ cells	0.371428571428571
d4_Col_02_Row_23	4	Xist+ cells	0.3
d4_Col_02_Row_24	4	Xist+ cells	0.403614457831325
d4_Col_02_Row_28	4	Xist+ cells	0.892307692307692
d4_Col_02_Row_30	4	Xist- cells	0.60989010989011
d4_Col_02_Row_32	4	Xist- cells	0.574242424242424
d4_Col_02_Row_33	4	Xist+ cells	0.198260869565217
d4_Col_02_Row_34	4	Xist+ cells	0.210743801652893
d4_Col_02_Row_36	4	Xist+ cells	0.36734693877551
d4_Col_02_Row_37	4	Xist+ cells	0.792668957617411
d4_Col_02_Row_39	4	Xist+ cells	0.128364389233954
d4_Col_03_Row_1	4	Xist- cells	0.496042216358839
d4_Col_03_Row_2	4	Xist+ cells	0.0666666666666667
d4_Col_03_Row_4	4	Xist- cells	0.544776119402985
d4_Col_03_Row_5	4	Xist- cells	0.427312775330396
d4_Col_03_Row_6	4	Xist+ cells	0.0486486486486487
d4_Col_03_Row_12	4	Xist+ cells	0.183333333333333
d4_Col_03_Row_14	4	Xist+ cells	0.26046511627907
d4_Col_03_Row_16	4	Xist+ cells	0.851626016260163
d4_Col_03_Row_21	4	Xist- cells	0.458904109589041
d4_Col_03_Row_22	4	Xist+ cells	0.237394957983193
d4_Col_03_Row_23	4	Xist- cells	0.520421607378129
d4_Col_03_Row_25	4	Xist+ cells	0.945945945945946
d4_Col_03_Row_27	4	Xist+ cells	0.198614318706697
d4_Col_03_Row_28	4	Xist+ cells	0.930885529157667
d4_Col_03_Row_30	4	Xist+ cells	0.962328767123288
d4_Col_03_Row_31	4	Xist- cells	0.463242698892246
d4_Col_03_Row_32	4	Xist- cells	0.483306836248013
d4_Col_03_Row_35	4	Xist+ cells	0.0805555555555556
d4_Col_03_Row_37	4	Xist- cells	0.437017994858612
d4_Col_03_Row_40	4	Xist+ cells	0.136069114470842
d4_Col_04_Row_3	4	Xist+ cells	0.965116279069767
d4_Col_04_Row_4	4	Xist+ cells	0.0917647058823529
d4_Col_04_Row_5	4	Xist+ cells	0.937106918238994
d4_Col_04_Row_6	4	Xist+ cells	0.911111111111111
d4_Col_04_Row_9	4	Xist+ cells	0.442460317460317
d4_Col_04_Row_10	4	Xist- cells	0.439698492462312
d4_Col_04_Row_14	4	Xist+ cells	0.817460317460317
d4_Col_04_Row_15	4	Xist+ cells	0.751020408163265
d4_Col_04_Row_16	4	Xist- cells	0.539021852237253
d4_Col_04_Row_17	4	Xist+ cells	0.056782334384858
d4_Col_04_Row_20	4	Xist- cells	0.502183406113537
d4_Col_04_Row_21	4	Xist+ cells	0.856763925729443
d4_Col_04_Row_24	4	Xist+ cells	0.897435897435897
d4_Col_04_Row_25	4	Xist+ cells	0.189189189189189
d4_Col_04_Row_30	4	Xist+ cells	0.168918918918919
d4_Col_04_Row_32	4	Xist+ cells	0.957805907172996
d4_Col_04_Row_34	4	Xist- cells	0.5712
d4_Col_04_Row_35	4	Xist- cells	0.476060191518468
d4_Col_04_Row_40	4	Xist- cells	0.415292353823088
d4_Col_05_Row_1	4	Xist+ cells	0.741772151898734
d4_Col_05_Row_2	4	Xist- cells	0.549881235154394
d4_Col_05_Row_3	4	Xist+ cells	0.0851788756388416
d4_Col_05_Row_5	4	Xist+ cells	0.334375
d4_Col_05_Row_6	4	Xist+ cells	0.246612466124661
d4_Col_05_Row_8	4	Xist+ cells	0.156739811912226
d4_Col_05_Row_9	4	Xist+ cells	0.143589743589744
d4_Col_05_Row_11	4	Xist+ cells	0.151063829787234
d4_Col_05_Row_12	4	Xist+ cells	0.145077720207254
d4_Col_05_Row_13	4	Xist+ cells	0.805944055944056
d4_Col_05_Row_16	4	Xist+ cells	0.820610687022901
d4_Col_05_Row_18	4	Xist+ cells	0.828193832599119
d4_Col_05_Row_22	4	Xist+ cells	0.214650766609881
d4_Col_05_Row_23	4	Xist+ cells	0.745327102803738
d4_Col_05_Row_26	4	Xist+ cells	0.698033707865168
d4_Col_05_Row_28	4	Xist+ cells	0.272047832585949
d4_Col_05_Row_29	4	Xist+ cells	0.292553191489362
d4_Col_05_Row_31	4	Xist+ cells	0.107692307692308
d4_Col_05_Row_32	4	Xist+ cells	0.290322580645161
d4_Col_05_Row_33	4	Xist+ cells	0.835664335664336
d4_Col_05_Row_34	4	Xist+ cells	0.0828025477707006
d4_Col_05_Row_35	4	Xist- cells	0.468451242829828
d4_Col_05_Row_36	4	Xist+ cells	0.958944281524927
d4_Col_05_Row_38	4	Xist+ cells	0.913157894736842
d4_Col_06_Row_2	4	Xist- cells	0.613425925925926
d4_Col_06_Row_4	4	Xist- cells	0.492431886982846
d4_Col_06_Row_6	4	Xist+ cells	0.255754475703325
d4_Col_06_Row_7	4	Xist+ cells	0.0604395604395604
d4_Col_06_Row_8	4	Xist+ cells	0.899244332493703
d4_Col_06_Row_11	4	Xist+ cells	0.839142091152815
d4_Col_06_Row_12	4	Xist+ cells	0.805555555555556
d4_Col_06_Row_13	4	Xist+ cells	0.200471698113208
d4_Col_06_Row_14	4	Xist+ cells	0.765880217785844
d4_Col_06_Row_15	4	Xist- cells	0.477272727272727
d4_Col_06_Row_16	4	Xist+ cells	0.837638376383764
d4_Col_06_Row_17	4	Xist+ cells	0.89568345323741
d4_Col_06_Row_19	4	Xist- cells	0.50354609929078
d4_Col_06_Row_21	4	Xist+ cells	0.173633440514469
d4_Col_06_Row_22	4	Xist+ cells	0.758507135016465
d4_Col_06_Row_24	4	Xist+ cells	0.274924471299094
d4_Col_06_Row_25	4	Xist+ cells	0.961702127659574
d4_Col_06_Row_26	4	Xist+ cells	0.458693941778127
d4_Col_06_Row_29	4	Xist+ cells	0.83201581027668
d4_Col_06_Row_34	4	Xist+ cells	0.933333333333333
d4_Col_06_Row_35	4	Xist+ cells	0.062953995157385
d4_Col_06_Row_38	4	Xist+ cells	0.124497991967871
d4_Col_07_Row_1	4	Xist+ cells	0.163606010016695
d4_Col_07_Row_2	4	Xist+ cells	0.471408647140865
d4_Col_07_Row_4	4	Xist- cells	0.418760469011725
d4_Col_07_Row_6	4	Xist+ cells	0.300424628450106
d4_Col_07_Row_8	4	Xist+ cells	0.99009900990099
d4_Col_07_Row_13	4	Xist+ cells	0.781857451403888
d4_Col_07_Row_14	4	Xist+ cells	0.931464174454829
d4_Col_07_Row_16	4	Xist- cells	0.43134328358209
d4_Col_07_Row_17	4	Xist+ cells	0.100840336134454
d4_Col_07_Row_21	4	Xist+ cells	0.162162162162162
d4_Col_07_Row_23	4	Xist+ cells	0.148837209302326
d4_Col_07_Row_27	4	Xist- cells	0.405867970660147
d4_Col_07_Row_29	4	Xist+ cells	0.902439024390244
d4_Col_07_Row_34	4	Xist+ cells	0.32262996941896
d4_Col_07_Row_35	4	Xist+ cells	0.02734375
d4_Col_08_Row_1	4	Xist+ cells	0.495548961424332
d4_Col_08_Row_3	4	Xist+ cells	0.277182235834609
d4_Col_08_Row_8	4	Xist- cells	0.499341238471673
d4_Col_08_Row_11	4	Xist- cells	0.561822125813449
d4_Col_08_Row_13	4	Xist+ cells	0.767156862745098
d4_Col_08_Row_14	4	Xist+ cells	0.970394736842105
d4_Col_08_Row_16	4	Xist+ cells	0.876923076923077
d4_Col_08_Row_17	4	Xist+ cells	0.468557336621455
d4_Col_08_Row_20	4	Xist+ cells	0.148619957537155
d4_Col_08_Row_21	4	Xist+ cells	0.829694323144105
d4_Col_08_Row_24	4	Xist+ cells	0.0765765765765766
d4_Col_08_Row_25	4	Xist+ cells	0.163771712158809
d4_Col_08_Row_29	4	Xist+ cells	0.317480719794344
d4_Col_08_Row_31	4	Xist- cells	0.300829875518672
d4_Col_08_Row_33	4	Xist- cells	0.481889763779528
d4_Col_08_Row_34	4	Xist+ cells	0.940700808625337
d4_Col_08_Row_37	4	Xist- cells	0.483965014577259
d4_Col_08_Row_38	4	Xist+ cells	0.811111111111111
d4_Col_08_Row_39	4	Xist+ cells	0.931818181818182
d4_Col_09_Row_2	4	Xist+ cells	0.278894472361809
d4_Col_09_Row_3	4	Xist+ cells	0.897637795275591
d4_Col_09_Row_4	4	Xist- cells	0.494505494505495
d4_Col_09_Row_6	4	Xist- cells	0.518581081081081
d4_Col_09_Row_8	4	Xist- cells	0.495098039215686
d4_Col_09_Row_9	4	Xist+ cells	0.0808823529411765
d4_Col_09_Row_11	4	Xist+ cells	0.877483443708609
d4_Col_09_Row_12	4	Xist+ cells	0.526378896882494
d4_Col_09_Row_13	4	Xist+ cells	0.0621621621621622
d4_Col_09_Row_14	4	Xist+ cells	0.276106194690265
d4_Col_09_Row_15	4	Xist+ cells	0.844036697247706
d4_Col_09_Row_16	4	Xist+ cells	0.945945945945946
d4_Col_09_Row_17	4	Xist+ cells	0.584905660377358
d4_Col_09_Row_19	4	Xist+ cells	0.561357702349869
d4_Col_09_Row_21	4	Xist+ cells	0.702660406885759
d4_Col_09_Row_23	4	Xist+ cells	0.425423728813559
d4_Col_09_Row_25	4	Xist+ cells	0.447602131438721
d4_Col_09_Row_26	4	Xist+ cells	0.141843971631206
d4_Col_09_Row_30	4	Xist+ cells	0.161943319838057
d4_Col_09_Row_34	4	Xist+ cells	0.187675070028011
d4_Col_09_Row_36	4	Xist+ cells	0.242105263157895
d4_Col_09_Row_37	4	Xist+ cells	0.216318785578748
d4_Col_09_Row_38	4	Xist+ cells	0.111876075731497
d4_Col_09_Row_40	4	Xist- cells	0.302277432712215
d4_Col_10_Row_3	4	Xist+ cells	0.974576271186441
d4_Col_10_Row_4	4	Xist+ cells	0.987878787878788
d4_Col_10_Row_6	4	Xist- cells	0.512432432432432
d4_Col_10_Row_7	4	Xist- cells	0.494423791821561
d4_Col_10_Row_11	4	Xist+ cells	0.26953125
d4_Col_10_Row_12	4	Xist+ cells	0.907192575406032
d4_Col_10_Row_13	4	Xist+ cells	0.69205298013245
d4_Col_10_Row_15	4	Xist- cells	0.50709939148073
d4_Col_10_Row_16	4	Xist+ cells	0.329341317365269
d4_Col_10_Row_18	4	Xist+ cells	0.237960339943343
d4_Col_10_Row_21	4	Xist+ cells	0.285204991087344
d4_Col_10_Row_22	4	Xist+ cells	0.16728624535316
d4_Col_10_Row_23	4	Xist+ cells	0.375
d4_Col_10_Row_24	4	Xist+ cells	0.557620817843866
d4_Col_10_Row_25	4	Xist+ cells	0.428125
d4_Col_10_Row_26	4	Xist+ cells	0.287610619469027
d4_Col_10_Row_28	4	Xist- cells	0.601941747572815
d4_Col_10_Row_31	4	Xist- cells	0.621495327102804
d4_Col_10_Row_34	4	Xist+ cells	0.375838926174497
d4_Col_10_Row_35	4	Xist+ cells	0.853249475890985
d4_Col_10_Row_37	4	Xist+ cells	0.183098591549296
d4_Col_10_Row_38	4	Xist+ cells	0.817427385892116
d4_Col_10_Row_39	4	Xist+ cells	0.811320754716981
