# Supplementary material for: Integrated analysis of Xist upregulation and X-chromosome inactivation with single-cell and single-allele resolution
Source: Nat Commun. 2021 Jun 15;12:3638. doi: 10.1038/s41467-021-23643-6 (PMC8206119; doi:10.1038/s41467-021-23643-6)
Supplement: Supplementary file 9 — Source Data [file 41467_2021_23643_MOESM9_ESM.zip › SourceData/Figure_S8c.txt]

Sequencing Day	Gene Symbol	MAST DE analysis	Fold Change [log2]	Benjamini-Hochberg adjusted p-value
1	Ftx	Xist-high vs Xist-low	-0.20502294350256	0.982192752486754
1	Ftx	dX-high vs dX-low	-0.273052424341131	0.960484908794584
1	Rlim	Xist-high vs Xist-low	-0.212760081308305	0.963228321831521
1	Rlim	dX-high vs dX-low	0.318834111335135	0.948713538618382
1	Yy1	Xist-high vs Xist-low	0.00520643774122309	0.803301054808054
1	Yy1	dX-high vs dX-low	-0.260388960763982	0.923864235843016
1	Tsix	Xist-high vs Xist-low	-0.176570011535229	0.999987483961316
1	Tsix	dX-high vs dX-low	0.381706011126646	0.954192701446994
1	Ctcf	Xist-high vs Xist-low	0.446537407040617	0.501916154601284
1	Ctcf	dX-high vs dX-low	-0.00619147211407878	1
1	Zfp42	Xist-high vs Xist-low	-0.73920228136683	0.503037060768941
1	Zfp42	dX-high vs dX-low	0.241115515496534	0.954192701446994
1	Myc	Xist-high vs Xist-low	0.177169327008179	0.938187022431031
1	Myc	dX-high vs dX-low	0.319437077404949	0.950875773979174
1	Sox2	Xist-high vs Xist-low	-0.0741061548780682	0.998158354560011
1	Sox2	dX-high vs dX-low	0.0179617224569864	0.968662312462498
1	Pou5f1	Xist-high vs Xist-low	-0.303710460349349	0.855077808914681
1	Pou5f1	dX-high vs dX-low	0.57082405949529	0.931604109820855
1	Prdm14	Xist-high vs Xist-low	-0.567200216985884	0.725388361500945
1	Prdm14	dX-high vs dX-low	0.652055190169825	0.785139945888171
1	Klf4	Xist-high vs Xist-low	-1.78336645765867	0.234133845624297
1	Klf4	dX-high vs dX-low	0.701521498966304	0.891415769274744
1	Klf2	Xist-high vs Xist-low	0.077528187930203	0.910001271483232
1	Klf2	dX-high vs dX-low	0.360870878492626	0.785139945888171
1	Nanog	Xist-high vs Xist-low	-2.14817309587998	0.00509363021787787
1	Nanog	dX-high vs dX-low	1.02394457013066	0.754981753952693
2	Ftx	Xist-high vs Xist-low	1.20635574173409	0.331081838873917
2	Ftx	dX-high vs dX-low	0.807071166713103	0.497223182212725
2	Rlim	Xist-high vs Xist-low	-1.91952227228147	0.000669416740985584
2	Rlim	dX-high vs dX-low	-0.577783362745542	0.59508866745115
2	Yy1	Xist-high vs Xist-low	0.454138698976622	0.528200183086828
2	Yy1	dX-high vs dX-low	0.383807815840927	0.510047050944462
2	Tsix	Xist-high vs Xist-low	-1.17093585678123	0.329033276378292
2	Tsix	dX-high vs dX-low	-0.224058046476419	0.942004701349501
2	Ctcf	Xist-high vs Xist-low	0.815262355957866	0.00993531188109465
2	Ctcf	dX-high vs dX-low	0.152949883506436	0.59508866745115
2	Zfp42	Xist-high vs Xist-low	-1.13431651565618	0.266640205874882
2	Zfp42	dX-high vs dX-low	-0.580406162614566	0.444700325085532
2	Myc	Xist-high vs Xist-low	1.06358203453687	0.311344872032189
2	Myc	dX-high vs dX-low	0.0590005964209754	0.833398536971149
2	Sox2	Xist-high vs Xist-low	-0.0989979734981521	0.92005492346535
2	Sox2	dX-high vs dX-low	-0.033117671510702	0.916756128829111
2	Pou5f1	Xist-high vs Xist-low	0.229544997126722	0.566452437944709
2	Pou5f1	dX-high vs dX-low	0.45519633628001	0.577716137525328
2	Prdm14	Xist-high vs Xist-low	-1.21630730992248	0.000916801317752364
2	Prdm14	dX-high vs dX-low	-0.905643315627271	0.0113394892980145
2	Klf4	Xist-high vs Xist-low	-0.179706859076982	0.976975631291902
2	Klf4	dX-high vs dX-low	-0.18463594550073	0.386020744445592
2	Klf2	Xist-high vs Xist-low	-1.92505201058998	0.00452759054530395
2	Klf2	dX-high vs dX-low	-0.286812243609898	0.134283148006162
2	Nanog	Xist-high vs Xist-low	-2.22850725591512	4.12495935565447e-05
2	Nanog	dX-high vs dX-low	-1.3093684474821	0.00857143524578742
