# Supplementary material for: Integrated analysis of Xist upregulation and X-chromosome inactivation with single-cell and single-allele resolution
Source: Nat Commun. 2021 Jun 15;12:3638. doi: 10.1038/s41467-021-23643-6 (PMC8206119; doi:10.1038/s41467-021-23643-6)
Supplement: Supplementary file 9 — Source Data [file 41467_2021_23643_MOESM9_ESM.zip › SourceData/Figure_S4a.txt]

Sequencing Day	Variable	Median number of reads across sequenced cells
0	UMI B6	9223
1	UMI B6	7386.5
2	UMI B6	8737.5
3	UMI B6	7796.5
4	UMI B6	10947.5
0	UMI Cast	8782.5
1	UMI Cast	7124
2	UMI Cast	8395
3	UMI Cast	7507.5
4	UMI Cast	10366
0	UMI Spliced B6	8740.5
1	UMI Spliced B6	6892.5
2	UMI Spliced B6	8318.5
3	UMI Spliced B6	7425.5
4	UMI Spliced B6	10479.5
0	UMI Spliced Cast	8400.5
1	UMI Spliced Cast	6720.5
2	UMI Spliced Cast	8002
3	UMI Spliced Cast	7157
4	UMI Spliced Cast	10010
0	UMI Unspliced B6	1329
1	UMI Unspliced B6	1541.5
2	UMI Unspliced B6	1424.5
3	UMI Unspliced B6	1521.5
4	UMI Unspliced B6	1830.5
0	UMI Unspliced Cast	1242.5
1	UMI Unspliced Cast	1490.5
2	UMI Unspliced Cast	1381
3	UMI Unspliced Cast	1448
4	UMI Unspliced Cast	1865.5
