# Supplementary material for: Integrated analysis of Xist upregulation and X-chromosome inactivation with single-cell and single-allele resolution
Source: Nat Commun. 2021 Jun 15;12:3638. doi: 10.1038/s41467-021-23643-6 (PMC8206119; doi:10.1038/s41467-021-23643-6)
Supplement: Supplementary file 9 — Source Data [file 41467_2021_23643_MOESM9_ESM.zip › SourceData/Figure_1e.txt]

Cell ID	Sequencing Day	Xist not-AS UMI	Xist not-AS CPM
d0_Col_01_Row_1	0	0	0
d0_Col_01_Row_2	0	0	0
d0_Col_01_Row_4	0	0	0
d0_Col_01_Row_5	0	0	0
d0_Col_01_Row_7	0	0	0
d0_Col_01_Row_8	0	0	0
d0_Col_01_Row_9	0	0	0
d0_Col_01_Row_12	0	0	0
d0_Col_01_Row_14	0	0	0
d0_Col_01_Row_15	0	0	0
d0_Col_01_Row_16	0	1	11.4619669159393
d0_Col_01_Row_17	0	0	0
d0_Col_01_Row_19	0	0	0
d0_Col_01_Row_20	0	0	0
d0_Col_01_Row_21	0	0	0
d0_Col_01_Row_23	0	0	0
d0_Col_01_Row_24	0	0	0
d0_Col_01_Row_25	0	0	0
d0_Col_01_Row_26	0	0	0
d0_Col_01_Row_27	0	0	0
d0_Col_01_Row_28	0	0	0
d0_Col_01_Row_30	0	0	0
d0_Col_01_Row_31	0	0	0
d0_Col_01_Row_32	0	0	0
d0_Col_01_Row_34	0	0	0
d0_Col_01_Row_36	0	0	0
d0_Col_01_Row_38	0	0	0
d0_Col_01_Row_39	0	0	0
d0_Col_02_Row_1	0	0	0
d0_Col_02_Row_2	0	0	0
d0_Col_02_Row_3	0	0	0
d0_Col_02_Row_4	0	1	7.29562989862848
d0_Col_02_Row_6	0	0	0
d0_Col_02_Row_7	0	0	0
d0_Col_02_Row_8	0	0	0
d0_Col_02_Row_10	0	0	0
d0_Col_02_Row_11	0	0	0
d0_Col_02_Row_15	0	0	0
d0_Col_02_Row_17	0	0	0
d0_Col_02_Row_18	0	0	0
d0_Col_02_Row_21	0	0	0
d0_Col_02_Row_22	0	0	0
d0_Col_02_Row_25	0	0	0
d0_Col_02_Row_28	0	0	0
d0_Col_02_Row_30	0	0	0
d0_Col_02_Row_31	0	0	0
d0_Col_02_Row_32	0	0	0
d0_Col_02_Row_33	0	0	0
d0_Col_02_Row_34	0	0	0
d0_Col_02_Row_35	0	0	0
d0_Col_02_Row_37	0	0	0
d0_Col_02_Row_38	0	0	0
d0_Col_02_Row_39	0	0	0
d0_Col_03_Row_1	0	0	0
d0_Col_03_Row_2	0	0	0
d0_Col_03_Row_4	0	0	0
d0_Col_03_Row_5	0	0	0
d0_Col_03_Row_7	0	0	0
d0_Col_03_Row_8	0	0	0
d0_Col_03_Row_9	0	0	0
d0_Col_03_Row_10	0	0	0
d0_Col_03_Row_12	0	0	0
d0_Col_03_Row_13	0	0	0
d0_Col_03_Row_14	0	0	0
d0_Col_03_Row_16	0	29	148.570151381569
d0_Col_03_Row_17	0	0	0
d0_Col_03_Row_19	0	0	0
d0_Col_03_Row_20	0	0	0
d0_Col_03_Row_21	0	0	0
d0_Col_03_Row_22	0	6	36.2400955178192
d0_Col_03_Row_23	0	0	0
d0_Col_03_Row_24	0	1	5.44103492543822
d0_Col_03_Row_25	0	0	0
d0_Col_03_Row_28	0	0	0
d0_Col_03_Row_30	0	0	0
d0_Col_03_Row_31	0	0	0
d0_Col_03_Row_32	0	0	0
d0_Col_03_Row_33	0	0	0
d0_Col_03_Row_35	0	0	0
d0_Col_03_Row_38	0	0	0
d0_Col_03_Row_39	0	0	0
d0_Col_03_Row_40	0	0	0
d0_Col_04_Row_2	0	0	0
d0_Col_04_Row_3	0	0	0
d0_Col_04_Row_6	0	0	0
d0_Col_04_Row_9	0	0	0
d0_Col_04_Row_10	0	0	0
d0_Col_04_Row_12	0	0	0
d0_Col_04_Row_14	0	0	0
d0_Col_04_Row_15	0	0	0
d0_Col_04_Row_17	0	0	0
d0_Col_04_Row_19	0	0	0
d0_Col_04_Row_22	0	0	0
d0_Col_04_Row_23	0	0	0
d0_Col_04_Row_24	0	0	0
d0_Col_04_Row_26	0	0	0
d0_Col_04_Row_27	0	0	0
d0_Col_04_Row_28	0	0	0
d0_Col_04_Row_33	0	5	21.8939458973958
d0_Col_04_Row_34	0	0	0
d0_Col_04_Row_37	0	0	0
d0_Col_04_Row_38	0	0	0
d0_Col_04_Row_39	0	0	0
d0_Col_04_Row_40	0	0	0
d0_Col_05_Row_1	0	0	0
d0_Col_05_Row_2	0	0	0
d0_Col_05_Row_4	0	0	0
d0_Col_05_Row_5	0	0	0
d0_Col_05_Row_6	0	0	0
d0_Col_05_Row_7	0	0	0
d0_Col_05_Row_9	0	0	0
d0_Col_05_Row_10	0	0	0
d0_Col_05_Row_11	0	0	0
d0_Col_05_Row_12	0	0	0
d0_Col_05_Row_13	0	0	0
d0_Col_05_Row_14	0	0	0
d0_Col_05_Row_15	0	0	0
d0_Col_05_Row_16	0	0	0
d0_Col_05_Row_17	0	0	0
d0_Col_05_Row_18	0	0	0
d0_Col_05_Row_19	0	0	0
d0_Col_05_Row_20	0	0	0
d0_Col_05_Row_21	0	0	0
d0_Col_05_Row_22	0	0	0
d0_Col_05_Row_23	0	0	0
d0_Col_05_Row_24	0	0	0
d0_Col_05_Row_26	0	1	3.6523748584453
d0_Col_05_Row_28	0	0	0
d0_Col_05_Row_30	0	0	0
d0_Col_05_Row_31	0	0	0
d0_Col_05_Row_33	0	0	0
d0_Col_05_Row_34	0	14	97.574376948202
d0_Col_05_Row_35	0	0	0
d0_Col_05_Row_37	0	0	0
d0_Col_05_Row_40	0	0	0
d0_Col_06_Row_1	0	3	27.3348607354747
d0_Col_06_Row_2	0	0	0
d0_Col_06_Row_4	0	0	0
d0_Col_06_Row_5	0	0	0
d0_Col_06_Row_6	0	9	160.303509127912
d0_Col_06_Row_7	0	0	0
d0_Col_06_Row_8	0	0	0
d0_Col_06_Row_9	0	0	0
d0_Col_06_Row_10	0	0	0
d0_Col_06_Row_11	0	1	5.85277042560536
d0_Col_06_Row_12	0	0	0
d0_Col_06_Row_13	0	0	0
d0_Col_06_Row_14	0	0	0
d0_Col_06_Row_15	0	0	0
d0_Col_06_Row_17	0	0	0
d0_Col_06_Row_18	0	0	0
d0_Col_06_Row_21	0	0	0
d0_Col_06_Row_22	0	0	0
d0_Col_06_Row_23	0	0	0
d0_Col_06_Row_24	0	0	0
d0_Col_06_Row_26	0	0	0
d0_Col_06_Row_27	0	0	0
d0_Col_06_Row_29	0	0	0
d0_Col_06_Row_30	0	0	0
d0_Col_06_Row_33	0	0	0
d0_Col_06_Row_34	0	0	0
d0_Col_06_Row_35	0	0	0
d0_Col_06_Row_36	0	0	0
d0_Col_06_Row_37	0	0	0
d0_Col_06_Row_38	0	0	0
d0_Col_06_Row_39	0	0	0
d0_Col_06_Row_40	0	0	0
d0_Col_07_Row_1	0	0	0
d0_Col_07_Row_2	0	0	0
d0_Col_07_Row_3	0	0	0
d0_Col_07_Row_4	0	0	0
d0_Col_07_Row_5	0	0	0
d0_Col_07_Row_6	0	0	0
d0_Col_07_Row_7	0	0	0
d0_Col_07_Row_8	0	0	0
d0_Col_07_Row_9	0	0	0
d0_Col_07_Row_11	0	0	0
d0_Col_07_Row_12	0	0	0
d0_Col_07_Row_13	0	0	0
d0_Col_07_Row_14	0	0	0
d0_Col_07_Row_15	0	0	0
d0_Col_07_Row_16	0	0	0
d0_Col_07_Row_17	0	0	0
d0_Col_07_Row_18	0	0	0
d0_Col_07_Row_19	0	0	0
d0_Col_07_Row_20	0	0	0
d0_Col_07_Row_21	0	0	0
d0_Col_07_Row_22	0	0	0
d0_Col_07_Row_23	0	0	0
d0_Col_07_Row_24	0	0	0
d0_Col_07_Row_25	0	0	0
d0_Col_07_Row_28	0	0	0
d0_Col_07_Row_29	0	0	0
d0_Col_07_Row_30	0	0	0
d0_Col_07_Row_31	0	0	0
d0_Col_07_Row_32	0	0	0
d0_Col_07_Row_33	0	0	0
d0_Col_07_Row_34	0	0	0
d0_Col_07_Row_35	0	0	0
d0_Col_07_Row_37	0	0	0
d0_Col_07_Row_38	0	0	0
d0_Col_08_Row_2	0	0	0
d0_Col_08_Row_4	0	0	0
d0_Col_08_Row_6	0	1	6.28078951494095
d0_Col_08_Row_7	0	0	0
d0_Col_08_Row_9	0	0	0
d0_Col_08_Row_11	0	1	3.39021109658336
d0_Col_08_Row_12	0	1	2.80469782997313
d0_Col_08_Row_14	0	0	0
d0_Col_08_Row_16	0	0	0
d0_Col_08_Row_18	0	0	0
d0_Col_08_Row_20	0	0	0
d0_Col_08_Row_22	0	0	0
d0_Col_08_Row_23	0	0	0
d0_Col_08_Row_25	0	0	0
d0_Col_08_Row_26	0	0	0
d0_Col_08_Row_28	0	0	0
d0_Col_08_Row_29	0	0	0
d0_Col_08_Row_30	0	0	0
d0_Col_08_Row_32	0	0	0
d0_Col_08_Row_33	0	0	0
d0_Col_08_Row_37	0	23	43.7838970328805
d0_Col_08_Row_38	0	0	0
d0_Col_08_Row_39	0	0	0
d0_Col_08_Row_40	0	0	0
d0_Col_09_Row_3	0	1	6.60182795754006
d0_Col_09_Row_5	0	0	0
d0_Col_09_Row_7	0	0	0
d0_Col_09_Row_8	0	0	0
d0_Col_09_Row_10	0	0	0
d0_Col_09_Row_11	0	0	0
d0_Col_09_Row_12	0	0	0
d0_Col_09_Row_13	0	0	0
d0_Col_09_Row_14	0	0	0
d0_Col_09_Row_15	0	0	0
d0_Col_09_Row_16	0	1	3.46173058948441
d0_Col_09_Row_17	0	0	0
d0_Col_09_Row_18	0	0	0
d0_Col_09_Row_21	0	0	0
d0_Col_09_Row_22	0	0	0
d0_Col_09_Row_23	0	0	0
d0_Col_09_Row_26	0	0	0
d0_Col_09_Row_27	0	0	0
d0_Col_09_Row_29	0	0	0
d0_Col_09_Row_31	0	0	0
d0_Col_09_Row_32	0	0	0
d0_Col_09_Row_33	0	0	0
d0_Col_09_Row_34	0	0	0
d0_Col_09_Row_35	0	0	0
d0_Col_09_Row_36	0	0	0
d0_Col_09_Row_37	0	0	0
d0_Col_10_Row_2	0	0	0
d0_Col_10_Row_3	0	0	0
d0_Col_10_Row_4	0	0	0
d0_Col_10_Row_5	0	0	0
d0_Col_10_Row_7	0	0	0
d0_Col_10_Row_11	0	0	0
d0_Col_10_Row_12	0	0	0
d0_Col_10_Row_13	0	0	0
d0_Col_10_Row_16	0	0	0
d0_Col_10_Row_18	0	0	0
d0_Col_10_Row_19	0	0	0
d0_Col_10_Row_20	0	0	0
d0_Col_10_Row_21	0	0	0
d0_Col_10_Row_24	0	0	0
d0_Col_10_Row_25	0	0	0
d0_Col_10_Row_26	0	0	0
d0_Col_10_Row_27	0	0	0
d0_Col_10_Row_28	0	0	0
d0_Col_10_Row_30	0	0	0
d0_Col_10_Row_31	0	0	0
d0_Col_10_Row_34	0	0	0
d0_Col_10_Row_35	0	0	0
d0_Col_10_Row_36	0	0	0
d0_Col_10_Row_37	0	0	0
d0_Col_10_Row_38	0	0	0
d0_Col_10_Row_39	0	0	0
d1_Col_01_Row_1	1	192	2119.42887337282
d1_Col_01_Row_2	1	0	0
d1_Col_01_Row_3	1	0	0
d1_Col_01_Row_4	1	24	157.599228996609
d1_Col_01_Row_5	1	28	370.31268179499
d1_Col_01_Row_6	1	39	249.943972865285
d1_Col_01_Row_7	1	41	338.382254688333
d1_Col_01_Row_8	1	0	0
d1_Col_01_Row_10	1	7	290.455877227297
d1_Col_01_Row_11	1	0	0
d1_Col_01_Row_12	1	34	432.674918994161
d1_Col_01_Row_14	1	25	161.999325333025
d1_Col_01_Row_15	1	31	301.736034201048
d1_Col_01_Row_16	1	4	20.3387620925021
d1_Col_01_Row_18	1	0	0
d1_Col_01_Row_19	1	38	399.6921388821
d1_Col_01_Row_20	1	0	0
d1_Col_01_Row_22	1	3	8.3375721328688
d1_Col_01_Row_23	1	0	0
d1_Col_01_Row_24	1	47	541.558324667093
d1_Col_01_Row_25	1	9	56.1192578343947
d1_Col_01_Row_27	1	67	389.794646715539
d1_Col_01_Row_28	1	6	36.9815885691691
d1_Col_01_Row_30	1	76	427.025864203995
d1_Col_01_Row_31	1	160	1184.37054622259
d1_Col_01_Row_32	1	1	7.64485809487488
d1_Col_01_Row_34	1	37	221.755617138681
d1_Col_01_Row_35	1	16	98.4616039726359
d1_Col_01_Row_37	1	18	95.2723014640357
d1_Col_01_Row_38	1	1	3.68346289043533
d1_Col_01_Row_39	1	26	234.701274292426
d1_Col_01_Row_40	1	0	0
d1_Col_02_Row_1	1	18	162.953408155807
d1_Col_02_Row_2	1	16	220.874320413035
d1_Col_02_Row_3	1	6	39.3445506533103
d1_Col_02_Row_4	1	0	0
d1_Col_02_Row_5	1	2	26.638241715234
d1_Col_02_Row_6	1	8	124.474342769951
d1_Col_02_Row_7	1	16	174.214603570633
d1_Col_02_Row_8	1	1	15.397855107864
d1_Col_02_Row_11	1	0	0
d1_Col_02_Row_12	1	8	152.202804041932
d1_Col_02_Row_14	1	0	0
d1_Col_02_Row_15	1	12	198.790668556252
d1_Col_02_Row_17	1	17	169.891525207925
d1_Col_02_Row_19	1	0	0
d1_Col_02_Row_20	1	2	20.6897427521784
d1_Col_02_Row_21	1	0	0
d1_Col_02_Row_22	1	4	35.8140797171047
d1_Col_02_Row_23	1	0	0
d1_Col_02_Row_24	1	7	88.702018998965
d1_Col_02_Row_25	1	3	50.2685294584746
d1_Col_02_Row_27	1	23	276.155667554661
d1_Col_02_Row_28	1	5	35.9922960929361
d1_Col_02_Row_29	1	0	0
d1_Col_02_Row_31	1	18	133.440171474363
d1_Col_02_Row_33	1	4	41.3068300963123
d1_Col_02_Row_34	1	6	70.5027000165689
d1_Col_02_Row_35	1	10	114.921077799652
d1_Col_02_Row_37	1	27	179.616721175542
d1_Col_02_Row_38	1	14	131.477872013584
d1_Col_02_Row_39	1	10	115.814389955056
d1_Col_03_Row_1	1	2	20.4495928910273
d1_Col_03_Row_2	1	5	44.5996089609204
d1_Col_03_Row_3	1	0	0
d1_Col_03_Row_4	1	44	398.018218860078
d1_Col_03_Row_5	1	8	187.139942907922
d1_Col_03_Row_6	1	6	36.7809610731975
d1_Col_03_Row_7	1	20	193.852173012787
d1_Col_03_Row_8	1	4	56.4983956062938
d1_Col_03_Row_10	1	2	83.4216182452149
d1_Col_03_Row_11	1	0	0
d1_Col_03_Row_12	1	34	380.14881875467
d1_Col_03_Row_13	1	21	178.136101495009
d1_Col_03_Row_14	1	21	238.890055875781
d1_Col_03_Row_15	1	24	193.821318212752
d1_Col_03_Row_16	1	27	192.313066370977
d1_Col_03_Row_17	1	2	22.4478588081299
d1_Col_03_Row_18	1	7	65.40989204003
d1_Col_03_Row_19	1	66	933.28051807485
d1_Col_03_Row_20	1	0	0
d1_Col_03_Row_21	1	7	75.5402242973228
d1_Col_03_Row_22	1	50	559.191964119322
d1_Col_03_Row_23	1	127	1172.686686779
d1_Col_03_Row_24	1	0	0
d1_Col_03_Row_25	1	9	95.9832652573231
d1_Col_03_Row_27	1	14	98.5932952866101
d1_Col_03_Row_28	1	6	44.8898497734661
d1_Col_03_Row_29	1	0	0
d1_Col_03_Row_31	1	0	0
d1_Col_03_Row_33	1	28	151.321949629004
d1_Col_03_Row_34	1	95	658.718792635856
d1_Col_03_Row_35	1	7	60.5696579105276
d1_Col_03_Row_37	1	0	0
d1_Col_03_Row_39	1	0	0
d1_Col_03_Row_40	1	1	10.3494520773459
d1_Col_04_Row_1	1	3	20.6005440872833
d1_Col_04_Row_2	1	10	102.225065312906
d1_Col_04_Row_3	1	42	286.850437456659
d1_Col_04_Row_4	1	38	215.818193104886
d1_Col_04_Row_5	1	38	348.134796236011
d1_Col_04_Row_6	1	23	122.761202276887
d1_Col_04_Row_7	1	2	14.1989938747527
d1_Col_04_Row_8	1	40	423.085818267608
d1_Col_04_Row_11	1	45	671.85148278495
d1_Col_04_Row_12	1	5	118.54887212583
d1_Col_04_Row_13	1	1	5.82926981297079
d1_Col_04_Row_14	1	0	0
d1_Col_04_Row_15	1	14	71.1354618812042
d1_Col_04_Row_17	1	2	62.9014132837824
d1_Col_04_Row_18	1	241	3649.11545912709
d1_Col_04_Row_19	1	8	55.3959002466425
d1_Col_04_Row_20	1	75	538.445250088364
d1_Col_04_Row_21	1	13	118.495013975592
d1_Col_04_Row_22	1	23	113.675776993889
d1_Col_04_Row_23	1	14	126.997215254977
d1_Col_04_Row_24	1	6	28.2513901453109
d1_Col_04_Row_27	1	20	87.7557654301089
d1_Col_04_Row_28	1	6	60.0366467370128
d1_Col_04_Row_29	1	1	8.79443493639586
d1_Col_04_Row_30	1	29	151.138467865999
d1_Col_04_Row_32	1	18	58.3790814987572
d1_Col_04_Row_33	1	0	0
d1_Col_04_Row_34	1	0	0
d1_Col_04_Row_35	1	20	120.190051030557
d1_Col_04_Row_37	1	17	115.978101237975
d1_Col_04_Row_38	1	7	64.2627747570116
d1_Col_04_Row_39	1	4	21.4038787367367
d1_Col_04_Row_40	1	15	130.504450317325
d1_Col_05_Row_1	1	13	130.966644584735
d1_Col_05_Row_3	1	9	55.7791059172706
d1_Col_05_Row_4	1	25	120.657725311793
d1_Col_05_Row_5	1	1	8.42020494244379
d1_Col_05_Row_6	1	8	60.0628116511679
d1_Col_05_Row_8	1	13	150.535324488431
d1_Col_05_Row_10	1	0	0
d1_Col_05_Row_13	1	2	12.9274288333778
d1_Col_05_Row_14	1	0	0
d1_Col_05_Row_15	1	4	25.3587159338526
d1_Col_05_Row_17	1	0	0
d1_Col_05_Row_18	1	9	51.7452014509775
d1_Col_05_Row_19	1	58	199.087893017275
d1_Col_05_Row_21	1	7	28.1427999443479
d1_Col_05_Row_22	1	6	55.1095040407511
d1_Col_05_Row_23	1	0	0
d1_Col_05_Row_24	1	1	8.82665518007576
d1_Col_05_Row_27	1	27	127.022790948486
d1_Col_05_Row_28	1	28	230.650157405307
d1_Col_05_Row_29	1	0	0
d1_Col_05_Row_30	1	0	0
d1_Col_05_Row_31	1	54	484.094056102126
d1_Col_05_Row_32	1	9	53.9708362680908
d1_Col_05_Row_33	1	0	0
d1_Col_05_Row_34	1	135	1258.19880176328
d1_Col_05_Row_35	1	11	63.1634801114303
d1_Col_05_Row_37	1	10	73.8836089111992
d1_Col_05_Row_38	1	0	0
d1_Col_05_Row_39	1	10	77.2616897291999
d1_Col_05_Row_40	1	2	18.3994641602449
d1_Col_06_Row_1	1	17	181.380464811972
d1_Col_06_Row_2	1	0	0
d1_Col_06_Row_4	1	17	158.105348608209
d1_Col_06_Row_5	1	1	16.7344572228401
d1_Col_06_Row_6	1	40	397.048262886797
d1_Col_06_Row_7	1	17	165.259397515834
d1_Col_06_Row_8	1	0	0
d1_Col_06_Row_10	1	15	595.535647902723
d1_Col_06_Row_11	1	30	631.447357580136
d1_Col_06_Row_13	1	0	0
d1_Col_06_Row_14	1	5	67.2061226421267
d1_Col_06_Row_15	1	1	6.63705904318413
d1_Col_06_Row_16	1	8	91.9608071498666
d1_Col_06_Row_17	1	8	87.4243140799687
d1_Col_06_Row_18	1	2	24.1045294172892
d1_Col_06_Row_19	1	0	0
d1_Col_06_Row_20	1	10	77.3694130466972
d1_Col_06_Row_21	1	20	214.768885368919
d1_Col_06_Row_22	1	63	620.812430385867
d1_Col_06_Row_23	1	8	79.7775660946961
d1_Col_06_Row_24	1	18	181.688140886658
d1_Col_06_Row_25	1	33	258.457297456995
d1_Col_06_Row_28	1	47	319.214499826298
d1_Col_06_Row_30	1	6	50.742748754598
d1_Col_06_Row_31	1	26	352.29841805125
d1_Col_06_Row_32	1	7	66.9307806686772
d1_Col_06_Row_33	1	0	0
d1_Col_06_Row_35	1	2	22.7347202690173
d1_Col_06_Row_37	1	2	22.1452727656836
d1_Col_06_Row_38	1	28	385.341693387861
d1_Col_06_Row_39	1	7	122.001986268086
d1_Col_06_Row_40	1	0	0
d1_Col_07_Row_1	1	9	93.5446789983771
d1_Col_07_Row_2	1	9	64.8186040129331
d1_Col_07_Row_4	1	4	33.5277777884237
d1_Col_07_Row_5	1	24	447.607441834377
d1_Col_07_Row_6	1	0	0
d1_Col_07_Row_7	1	17	144.190623874911
d1_Col_07_Row_8	1	57	859.935770098555
d1_Col_07_Row_10	1	44	620.445487358038
d1_Col_07_Row_12	1	8	142.32434537452
d1_Col_07_Row_13	1	0	0
d1_Col_07_Row_14	1	140	2520.89911716794
d1_Col_07_Row_15	1	0	0
d1_Col_07_Row_16	1	11	117.466814285496
d1_Col_07_Row_17	1	125	1046.11362415443
d1_Col_07_Row_18	1	4	65.3827843544477
d1_Col_07_Row_19	1	6	77.2469400767642
d1_Col_07_Row_20	1	15	140.125850456765
d1_Col_07_Row_21	1	21	208.681275488446
d1_Col_07_Row_22	1	1	6.05900028949722
d1_Col_07_Row_23	1	1	10.6878989818304
d1_Col_07_Row_24	1	72	708.271778954543
d1_Col_07_Row_25	1	2	32.5800472978151
d1_Col_07_Row_27	1	0	0
d1_Col_07_Row_28	1	34	291.291299700639
d1_Col_07_Row_29	1	1	12.9599866318464
d1_Col_07_Row_30	1	103	1079.88287138553
d1_Col_07_Row_31	1	83	1139.74313171892
d1_Col_07_Row_32	1	13	164.795215328536
d1_Col_07_Row_33	1	0	0
d1_Col_07_Row_35	1	0	0
d1_Col_07_Row_37	1	8	95.1685675360362
d1_Col_07_Row_38	1	8	43.6633034710715
d1_Col_07_Row_39	1	2	18.5761816115395
d1_Col_07_Row_40	1	95	2222.98961932421
d1_Col_08_Row_1	1	8	48.4002896424433
d1_Col_08_Row_2	1	52	543.737684549845
d1_Col_08_Row_4	1	37	278.22330394122
d1_Col_08_Row_5	1	0	0
d1_Col_08_Row_6	1	15	118.453511715694
d1_Col_08_Row_7	1	78	606.531921465375
d1_Col_08_Row_8	1	9	63.0632137739175
d1_Col_08_Row_9	1	2	19.448243918283
d1_Col_08_Row_11	1	0	0
d1_Col_08_Row_12	1	1	5.70584428088366
d1_Col_08_Row_13	1	6	65.6986116538484
d1_Col_08_Row_15	1	3	209.413101155574
d1_Col_08_Row_17	1	0	0
d1_Col_08_Row_18	1	3	23.9088905565377
d1_Col_08_Row_19	1	9	37.1136611153995
d1_Col_08_Row_20	1	29	205.599442447284
d1_Col_08_Row_21	1	0	0
d1_Col_08_Row_22	1	7	40.2586598545383
d1_Col_08_Row_23	1	18	65.6984546686533
d1_Col_08_Row_24	1	1	8.03396735023421
d1_Col_08_Row_25	1	21	95.3291866473045
d1_Col_08_Row_27	1	0	0
d1_Col_08_Row_28	1	0	0
d1_Col_08_Row_29	1	0	0
d1_Col_08_Row_31	1	16	48.8307798890971
d1_Col_08_Row_32	1	26	266.070353006102
d1_Col_08_Row_33	1	4	13.9328220383464
d1_Col_08_Row_34	1	149	1144.81316267552
d1_Col_08_Row_35	1	2	14.0983638341394
d1_Col_08_Row_37	1	0	0
d1_Col_08_Row_38	1	0	0
d1_Col_08_Row_39	1	0	0
d1_Col_08_Row_40	1	17	383.04824028211
d1_Col_09_Row_1	1	2	17.3910352722254
d1_Col_09_Row_2	1	4	42.2317773948483
d1_Col_09_Row_3	1	9	54.1604603654286
d1_Col_09_Row_4	1	0	0
d1_Col_09_Row_5	1	5	50.2667666975024
d1_Col_09_Row_6	1	0	0
d1_Col_09_Row_7	1	1	9.95192182495014
d1_Col_09_Row_8	1	84	534.522627010671
d1_Col_09_Row_9	1	4	42.8441769664868
d1_Col_09_Row_10	1	55	550.580730901828
d1_Col_09_Row_11	1	32	247.078300381458
d1_Col_09_Row_16	1	1	17.4031700126977
d1_Col_09_Row_18	1	0	0
d1_Col_09_Row_19	1	45	686.664712390487
d1_Col_09_Row_20	1	2	31.1087714200301
d1_Col_09_Row_21	1	0	0
d1_Col_09_Row_22	1	2	20.4809924902038
d1_Col_09_Row_23	1	36	332.911972459992
d1_Col_09_Row_24	1	5	54.4025864111779
d1_Col_09_Row_25	1	0	0
d1_Col_09_Row_27	1	10	80.5959124343524
d1_Col_09_Row_28	1	40	544.896549884865
d1_Col_09_Row_29	1	24	252.520243049447
d1_Col_09_Row_30	1	0	0
d1_Col_09_Row_32	1	15	92.5167287247505
d1_Col_09_Row_34	1	32	337.872573941136
d1_Col_09_Row_35	1	0	0
d1_Col_09_Row_36	1	0	0
d1_Col_09_Row_37	1	14	182.03064691189
d1_Col_09_Row_38	1	50	392.917965588256
d1_Col_09_Row_39	1	12	167.307858160993
d1_Col_10_Row_1	1	56	466.120167667732
d1_Col_10_Row_2	1	1	12.1333223556301
d1_Col_10_Row_3	1	1	7.25358287936268
d1_Col_10_Row_4	1	7	63.4199708193962
d1_Col_10_Row_5	1	27	165.419289002969
d1_Col_10_Row_6	1	17	96.6922015273515
d1_Col_10_Row_7	1	3	26.6589815323718
d1_Col_10_Row_8	1	2	26.710409265322
d1_Col_10_Row_9	1	27	81.322075144179
d1_Col_10_Row_10	1	11	76.5696423784971
d1_Col_10_Row_11	1	9	69.9266129494708
d1_Col_10_Row_13	1	2	27.9174937235042
d1_Col_10_Row_14	1	29	130.805579932577
d1_Col_10_Row_15	1	49	259.733289494445
d1_Col_10_Row_16	1	15	154.247691975831
d1_Col_10_Row_17	1	4	80.4332817478019
d1_Col_10_Row_19	1	16	175.626160768139
d1_Col_10_Row_20	1	27	146.207130968353
d1_Col_10_Row_21	1	18	214.042792156579
d1_Col_10_Row_22	1	1	4.9800175749473
d1_Col_10_Row_24	1	51	270.323269927845
d1_Col_10_Row_25	1	19	169.313001259658
d1_Col_10_Row_27	1	0	0
d1_Col_10_Row_28	1	1	9.45083459398789
d1_Col_10_Row_29	1	8	51.8635291747404
d1_Col_10_Row_30	1	0	0
d1_Col_10_Row_31	1	27	180.975626576146
d1_Col_10_Row_32	1	0	0
d1_Col_10_Row_33	1	21	136.781110586173
d1_Col_10_Row_34	1	131	1156.2342878016
d1_Col_10_Row_35	1	14	65.0283203346723
d1_Col_10_Row_36	1	0	0
d1_Col_10_Row_37	1	0	0
d1_Col_10_Row_38	1	23	162.166534740884
d1_Col_10_Row_39	1	31	327.345352493631
d1_Col_10_Row_40	1	0	0
d2_Col_01_Row_1	2	58	427.885593008138
d2_Col_01_Row_2	2	35	317.769916761451
d2_Col_01_Row_6	2	41	171.36027710062
d2_Col_01_Row_7	2	25	295.464144654269
d2_Col_01_Row_8	2	19	136.815581299533
d2_Col_01_Row_9	2	90	655.9421512538
d2_Col_01_Row_10	2	38	288.865855622936
d2_Col_01_Row_11	2	38	253.939987422339
d2_Col_01_Row_12	2	92	809.095640542692
d2_Col_01_Row_13	2	163	1326.17020413129
d2_Col_01_Row_14	2	41	369.939771113278
d2_Col_01_Row_15	2	17	245.260332926172
d2_Col_01_Row_16	2	17	351.024724520036
d2_Col_01_Row_18	2	68	1637.58693396411
d2_Col_01_Row_19	2	49	553.48766307399
d2_Col_01_Row_20	2	28	374.413483261787
d2_Col_01_Row_21	2	7	42.1460240454792
d2_Col_01_Row_22	2	138	868.404011568441
d2_Col_01_Row_23	2	26	190.288185566793
d2_Col_01_Row_24	2	41	507.449556898863
d2_Col_01_Row_25	2	22	273.924710274631
d2_Col_01_Row_26	2	0	0
d2_Col_01_Row_27	2	65	683.745400688366
d2_Col_01_Row_29	2	79	586.760156266456
d2_Col_01_Row_30	2	30	154.256901337164
d2_Col_01_Row_31	2	428	2722.28239968176
d2_Col_01_Row_32	2	109	1120.66279704815
d2_Col_01_Row_33	2	188	1652.02742604308
d2_Col_01_Row_34	2	4	181.210791045372
d2_Col_01_Row_36	2	16	173.949980907974
d2_Col_01_Row_37	2	74	452.000482978391
d2_Col_01_Row_38	2	22	216.11254768772
d2_Col_01_Row_39	2	129	838.736577368166
d2_Col_01_Row_40	2	94	966.430039015012
d2_Col_02_Row_1	2	215	1911.79545431006
d2_Col_02_Row_2	2	200	2280.90388423092
d2_Col_02_Row_3	2	51	1519.96897888899
d2_Col_02_Row_4	2	13	244.926790499079
d2_Col_02_Row_6	2	88	1034.7320327903
d2_Col_02_Row_7	2	101	1072.83046042537
d2_Col_02_Row_8	2	389	2233.93505605887
d2_Col_02_Row_10	2	105	891.909220382743
d2_Col_02_Row_11	2	120	1428.60350106627
d2_Col_02_Row_12	2	27	304.736240817314
d2_Col_02_Row_13	2	110	896.826962149739
d2_Col_02_Row_14	2	0	0
d2_Col_02_Row_15	2	15	155.132848648444
d2_Col_02_Row_18	2	17	332.057984099032
d2_Col_02_Row_19	2	42	1304.72712824279
d2_Col_02_Row_20	2	62	565.111340155628
d2_Col_02_Row_21	2	52	1114.73795654825
d2_Col_02_Row_22	2	25	347.072079103224
d2_Col_02_Row_23	2	118	1159.0356128213
d2_Col_02_Row_24	2	116	1243.44603899587
d2_Col_02_Row_25	2	1	13.0687080398998
d2_Col_02_Row_26	2	55	532.010921241592
d2_Col_02_Row_27	2	32	212.258470489057
d2_Col_02_Row_28	2	113	1137.43761063667
d2_Col_02_Row_29	2	68	896.598619478978
d2_Col_02_Row_30	2	233	1311.51845429506
d2_Col_02_Row_31	2	7	58.0803577814811
d2_Col_02_Row_33	2	18	162.877953220912
d2_Col_02_Row_34	2	67	1186.4170110022
d2_Col_02_Row_35	2	1	30.1434716020337
d2_Col_02_Row_36	2	111	1334.07191091809
d2_Col_02_Row_37	2	10	70.6647602158522
d2_Col_02_Row_40	2	7	68.6273923458167
d2_Col_03_Row_2	2	0	0
d2_Col_03_Row_3	2	0	0
d2_Col_03_Row_4	2	113	656.729006547788
d2_Col_03_Row_5	2	93	681.204182003648
d2_Col_03_Row_6	2	173	820.617355549889
d2_Col_03_Row_7	2	37	234.558630644119
d2_Col_03_Row_8	2	34	207.153040744007
d2_Col_03_Row_9	2	173	1086.79436453751
d2_Col_03_Row_10	2	4	26.8520526466379
d2_Col_03_Row_11	2	301	1934.02658292674
d2_Col_03_Row_12	2	236	1194.05376417087
d2_Col_03_Row_13	2	391	2019.57087093711
d2_Col_03_Row_14	2	162	1098.47269264722
d2_Col_03_Row_16	2	31	479.36940497606
d2_Col_03_Row_18	2	188	5676.3422294025
d2_Col_03_Row_19	2	101	2369.09005950083
d2_Col_03_Row_21	2	65	538.22007391553
d2_Col_03_Row_22	2	273	1469.91263346326
d2_Col_03_Row_23	2	141	881.911690324687
d2_Col_03_Row_24	2	45	331.936090943869
d2_Col_03_Row_26	2	74	708.769371933116
d2_Col_03_Row_27	2	68	392.342505388186
d2_Col_03_Row_28	2	62	556.14915657864
d2_Col_03_Row_29	2	16	162.859305649427
d2_Col_03_Row_30	2	125	962.810737682606
d2_Col_03_Row_31	2	0	0
d2_Col_03_Row_32	2	24	200.717635995139
d2_Col_03_Row_33	2	417	2263.10977182638
d2_Col_03_Row_34	2	121	627.987014584881
d2_Col_03_Row_35	2	1	26.466309298829
d2_Col_03_Row_36	2	33	508.939136413658
d2_Col_03_Row_38	2	58	344.312631299567
d2_Col_03_Row_39	2	153	1008.70831133615
d2_Col_03_Row_40	2	28	236.272471880954
d2_Col_04_Row_2	2	0	0
d2_Col_04_Row_4	2	0	0
d2_Col_04_Row_5	2	73	408.649176029096
d2_Col_04_Row_6	2	49	344.92536959773
d2_Col_04_Row_9	2	19	136.683286363984
d2_Col_04_Row_12	2	54	565.996868631411
d2_Col_04_Row_13	2	329	2611.61786109601
d2_Col_04_Row_14	2	16	475.460008377874
d2_Col_04_Row_15	2	6	49.3590770310304
d2_Col_04_Row_17	2	57	311.804931184613
d2_Col_04_Row_18	2	103	641.740545423148
d2_Col_04_Row_19	2	109	699.236847494728
d2_Col_04_Row_20	2	250	2712.25569403584
d2_Col_04_Row_21	2	2	15.4829829588587
d2_Col_04_Row_22	2	172	1058.10290919667
d2_Col_04_Row_23	2	105	675.406231078189
d2_Col_04_Row_24	2	133	1418.83769162186
d2_Col_04_Row_25	2	3	24.7887768197895
d2_Col_04_Row_26	2	0	0
d2_Col_04_Row_27	2	31	237.371510369766
d2_Col_04_Row_28	2	34	216.236514052471
d2_Col_04_Row_29	2	110	1014.96152543234
d2_Col_04_Row_30	2	113	1013.8179062926
d2_Col_04_Row_31	2	5	24.9727370243797
d2_Col_04_Row_33	2	6	33.5518069447186
d2_Col_04_Row_34	2	6	40.8161678030436
d2_Col_04_Row_35	2	167	2195.27507793342
d2_Col_04_Row_36	2	17	106.579813328667
d2_Col_04_Row_38	2	1	6.72447704253995
d2_Col_04_Row_39	2	109	902.983748355308
d2_Col_04_Row_40	2	21	186.681469149955
d2_Col_05_Row_2	2	127	954.713294681099
d2_Col_05_Row_3	2	152	786.275800628388
d2_Col_05_Row_4	2	40	238.159521103764
d2_Col_05_Row_6	2	0	0
d2_Col_05_Row_7	2	197	1235.89756191343
d2_Col_05_Row_8	2	142	1218.48952104046
d2_Col_05_Row_9	2	121	801.642063283262
d2_Col_05_Row_10	2	17	162.586065179362
d2_Col_05_Row_11	2	5	36.5365901235666
d2_Col_05_Row_12	2	20	298.602213228058
d2_Col_05_Row_15	2	106	1612.18435825788
d2_Col_05_Row_16	2	180	1466.59524827163
d2_Col_05_Row_18	2	5	134.405119609113
d2_Col_05_Row_19	2	23	285.933273975339
d2_Col_05_Row_20	2	401	2414.07081762617
d2_Col_05_Row_21	2	203	983.055224722659
d2_Col_05_Row_22	2	497	3388.47614648168
d2_Col_05_Row_24	2	189	1850.88133567782
d2_Col_05_Row_25	2	63	516.601695245746
d2_Col_05_Row_26	2	0	0
d2_Col_05_Row_27	2	226	1684.39090316879
d2_Col_05_Row_29	2	1	20.4267357854269
d2_Col_05_Row_30	2	70	527.565445339759
d2_Col_05_Row_31	2	19	136.65324176607
d2_Col_05_Row_32	2	54	432.143064305902
d2_Col_05_Row_33	2	80	452.033152163066
d2_Col_05_Row_34	2	41	260.838843668895
d2_Col_05_Row_35	2	40	522.186968962511
d2_Col_05_Row_36	2	52	355.9364632181
d2_Col_05_Row_37	2	51	376.472176644364
d2_Col_05_Row_38	2	2	12.8531646884317
d2_Col_05_Row_39	2	41	279.911036909692
d2_Col_05_Row_40	2	1	5.98214103915073
d2_Col_06_Row_2	2	163	872.441885320993
d2_Col_06_Row_3	2	94	890.65786787151
d2_Col_06_Row_4	2	530	3568.68381438085
d2_Col_06_Row_5	2	69	1288.0746992945
d2_Col_06_Row_6	2	303	2243.43252891069
d2_Col_06_Row_7	2	130	5175.20275461302
d2_Col_06_Row_8	2	18	112.923127163038
d2_Col_06_Row_9	2	197	1708.57916126745
d2_Col_06_Row_10	2	241	2402.04760496939
d2_Col_06_Row_11	2	32	178.978123114089
d2_Col_06_Row_12	2	85	789.030107396145
d2_Col_06_Row_14	2	10	668.808840802187
d2_Col_06_Row_15	2	86	872.187150141729
d2_Col_06_Row_16	2	6	112.149375967088
d2_Col_06_Row_17	2	153	2102.3561402084
d2_Col_06_Row_19	2	8	79.6776778337857
d2_Col_06_Row_20	2	66	604.491237970797
d2_Col_06_Row_21	2	84	2207.77631489967
d2_Col_06_Row_22	2	125	828.37484160833
d2_Col_06_Row_23	2	158	1328.83289136722
d2_Col_06_Row_24	2	125	1135.75392618864
d2_Col_06_Row_25	2	428	2677.28208222746
d2_Col_06_Row_26	2	49	478.568935587227
d2_Col_06_Row_27	2	43	333.493184939341
d2_Col_06_Row_28	2	124	1104.21720113456
d2_Col_06_Row_29	2	648	3215.95385724327
d2_Col_06_Row_30	2	352	2796.392777081
d2_Col_06_Row_31	2	13	121.330865153501
d2_Col_06_Row_32	2	180	1462.87057491407
d2_Col_06_Row_33	2	10	93.229350760106
d2_Col_06_Row_34	2	306	2341.66085780486
d2_Col_06_Row_35	2	34	400.513278955356
d2_Col_06_Row_36	2	198	1267.26193710059
d2_Col_06_Row_37	2	69	461.88286148489
d2_Col_06_Row_38	2	221	1549.68805229805
d2_Col_06_Row_39	2	347	2466.14360779644
d2_Col_06_Row_40	2	104	1056.43601060289
d2_Col_07_Row_1	2	175	1785.55131021898
d2_Col_07_Row_2	2	102	739.730045623111
d2_Col_07_Row_3	2	545	3357.70258509963
d2_Col_07_Row_4	2	289	2406.14367534903
d2_Col_07_Row_5	2	2	15.7717142276869
d2_Col_07_Row_6	2	202	1760.60552321828
d2_Col_07_Row_7	2	243	1818.74988453595
d2_Col_07_Row_8	2	152	1232.14145834242
d2_Col_07_Row_9	2	46	361.808814650569
d2_Col_07_Row_10	2	24	175.68827256457
d2_Col_07_Row_12	2	213	2027.69168879987
d2_Col_07_Row_13	2	22	781.035035200849
d2_Col_07_Row_14	2	0	0
d2_Col_07_Row_15	2	179	1984.33640681625
d2_Col_07_Row_16	2	59	711.454856854769
d2_Col_07_Row_17	2	182	1104.75949998873
d2_Col_07_Row_18	2	92	2514.72688154137
d2_Col_07_Row_19	2	48	1048.68151548392
d2_Col_07_Row_20	2	29	304.849708822409
d2_Col_07_Row_21	2	53	579.647214287036
d2_Col_07_Row_22	2	117	1226.4070923232
d2_Col_07_Row_23	2	2	25.947200009645
d2_Col_07_Row_24	2	266	2615.2257807579
d2_Col_07_Row_25	2	54	681.319745086664
d2_Col_07_Row_26	2	190	1593.85250506087
d2_Col_07_Row_27	2	206	5942.81251952563
d2_Col_07_Row_29	2	10	43.9613602832259
d2_Col_07_Row_32	2	1	26.1502397050298
d2_Col_07_Row_33	2	46	375.053039020258
d2_Col_07_Row_34	2	57	473.692757236047
d2_Col_07_Row_35	2	66	1136.37872523548
d2_Col_07_Row_36	2	135	2063.77354152492
d2_Col_07_Row_37	2	34	232.084939750363
d2_Col_07_Row_38	2	64	712.550461099367
d2_Col_07_Row_39	2	7	84.0748347432905
d2_Col_07_Row_40	2	38	423.226659079256
d2_Col_08_Row_1	2	0	0
d2_Col_08_Row_2	2	0	0
d2_Col_08_Row_3	2	484	2982.77847251402
d2_Col_08_Row_4	2	101	926.657077111031
d2_Col_08_Row_5	2	179	1909.45860184405
d2_Col_08_Row_6	2	27	258.834811139825
d2_Col_08_Row_7	2	15	142.204764866544
d2_Col_08_Row_8	2	231	1594.54307426252
d2_Col_08_Row_9	2	178	1622.52344178265
d2_Col_08_Row_10	2	1	10.8016416748171
d2_Col_08_Row_11	2	133	894.992713795968
d2_Col_08_Row_12	2	16	237.036641620796
d2_Col_08_Row_14	2	20	186.569234769391
d2_Col_08_Row_15	2	46	413.00366612944
d2_Col_08_Row_16	2	98	973.031400573565
d2_Col_08_Row_18	2	12	142.253515881055
d2_Col_08_Row_19	2	1	18.4367413016566
d2_Col_08_Row_20	2	12	173.753809794193
d2_Col_08_Row_21	2	83	1278.32357403978
d2_Col_08_Row_22	2	60	416.083248830034
d2_Col_08_Row_24	2	2	55.8896316687551
d2_Col_08_Row_25	2	189	2530.92346377417
d2_Col_08_Row_26	2	70	607.165896489611
d2_Col_08_Row_27	2	0	0
d2_Col_08_Row_28	2	6	75.7796030639595
d2_Col_08_Row_29	2	99	1041.3305313735
d2_Col_08_Row_32	2	29	337.35570621701
d2_Col_08_Row_33	2	12	86.6135990830341
d2_Col_08_Row_34	2	0	0
d2_Col_08_Row_37	2	17	145.902033457511
d2_Col_08_Row_39	2	51	386.125291845666
d2_Col_08_Row_40	2	127	2541.29359111854
d2_Col_09_Row_1	2	90	1069.51255147782
d2_Col_09_Row_2	2	43	509.049199714892
d2_Col_09_Row_4	2	148	991.377436778776
d2_Col_09_Row_6	2	147	1574.09669005969
d2_Col_09_Row_7	2	54	362.037452137791
d2_Col_09_Row_9	2	17	182.130526394208
d2_Col_09_Row_10	2	7	119.094859970516
d2_Col_09_Row_11	2	20	309.862055155152
d2_Col_09_Row_13	2	193	1525.24732715337
d2_Col_09_Row_14	2	3	44.6729462988325
d2_Col_09_Row_15	2	66	684.110941337036
d2_Col_09_Row_17	2	9	112.232684847281
d2_Col_09_Row_18	2	388	3517.96770089543
d2_Col_09_Row_19	2	70	826.516022070154
d2_Col_09_Row_20	2	16	317.928742946422
d2_Col_09_Row_21	2	9	136.230394694952
d2_Col_09_Row_22	2	14	204.691530226894
d2_Col_09_Row_23	2	186	1519.30992787242
d2_Col_09_Row_24	2	3	34.9863136723739
d2_Col_09_Row_25	2	143	1782.48817038156
d2_Col_09_Row_26	2	53	447.489512079834
d2_Col_09_Row_28	2	9	73.4070741238605
d2_Col_09_Row_30	2	82	1235.35889583007
d2_Col_09_Row_31	2	64	985.19808804389
d2_Col_09_Row_32	2	1	8.6698405455056
d2_Col_09_Row_33	2	1	9.70121096940716
d2_Col_09_Row_34	2	122	1526.37693746687
d2_Col_09_Row_35	2	41	617.87710594604
d2_Col_09_Row_36	2	106	815.189486762304
d2_Col_09_Row_37	2	55	511.046648315799
d2_Col_09_Row_38	2	33	372.435141943531
d2_Col_09_Row_39	2	79	757.961688811796
d2_Col_09_Row_40	2	59	862.644874905513
d2_Col_10_Row_1	2	85	919.573469214899
d2_Col_10_Row_2	2	10	124.289514262852
d2_Col_10_Row_3	2	102	832.940237141561
d2_Col_10_Row_4	2	15	169.426082507568
d2_Col_10_Row_5	2	4	45.8317157663041
d2_Col_10_Row_6	2	52	362.013955565327
d2_Col_10_Row_7	2	0	0
d2_Col_10_Row_8	2	11	128.720600355984
d2_Col_10_Row_9	2	32	543.087078499075
d2_Col_10_Row_10	2	50	1094.44074030272
d2_Col_10_Row_11	2	111	1690.55921091944
d2_Col_10_Row_12	2	39	223.509475149554
d2_Col_10_Row_13	2	23	274.725628672681
d2_Col_10_Row_14	2	39	358.251522637416
d2_Col_10_Row_15	2	57	3103.11424785248
d2_Col_10_Row_16	2	112	2572.21591463998
d2_Col_10_Row_17	2	53	522.425379120049
d2_Col_10_Row_18	2	81	658.944506030945
d2_Col_10_Row_19	2	5	110.620648204996
d2_Col_10_Row_20	2	1	13.4108834892111
d2_Col_10_Row_22	2	20	122.044291876607
d2_Col_10_Row_23	2	106	1261.11582340453
d2_Col_10_Row_24	2	4	54.5785217576268
d2_Col_10_Row_25	2	52	379.513126630176
d2_Col_10_Row_26	2	0	0
d2_Col_10_Row_27	2	5	60.9064215384978
d2_Col_10_Row_28	2	54	441.532629119263
d2_Col_10_Row_29	2	1	14.0855085319183
d2_Col_10_Row_30	2	299	2299.3955150031
d2_Col_10_Row_31	2	73	691.558753712603
d2_Col_10_Row_33	2	60	477.218380928403
d2_Col_10_Row_34	2	20	351.116654346185
d2_Col_10_Row_35	2	142	1624.94419328912
d2_Col_10_Row_36	2	83	759.3534416505
d2_Col_10_Row_37	2	116	1495.79138016804
d2_Col_10_Row_38	2	29	379.455492577234
d2_Col_10_Row_39	2	101	1151.3369144666
d2_Col_10_Row_40	2	213	2952.05753631326
d3_Col_01_Row_2	3	3	20.6384813314431
d3_Col_01_Row_3	3	127	854.314634433154
d3_Col_01_Row_4	3	5	41.2168646536007
d3_Col_01_Row_7	3	0	0
d3_Col_01_Row_9	3	112	374.02632363283
d3_Col_01_Row_12	3	1	6.63319958577339
d3_Col_01_Row_13	3	2	15.3512741094864
d3_Col_01_Row_14	3	1	12.7945257787408
d3_Col_01_Row_15	3	0	0
d3_Col_01_Row_18	3	104	563.508057461255
d3_Col_01_Row_19	3	37	531.098891660568
d3_Col_01_Row_20	3	0	0
d3_Col_01_Row_22	3	5	124.023296222766
d3_Col_01_Row_24	3	32	393.648451188794
d3_Col_01_Row_25	3	34	1686.7880683024
d3_Col_01_Row_26	3	13	145.536020584445
d3_Col_01_Row_27	3	0	0
d3_Col_01_Row_28	3	0	0
d3_Col_01_Row_30	3	0	0
d3_Col_01_Row_32	3	3	30.6422613881239
d3_Col_01_Row_35	3	417	2768.22763968368
d3_Col_01_Row_36	3	14	88.8743195067475
d3_Col_01_Row_37	3	10	49.7359464788513
d3_Col_01_Row_38	3	14	60.831445204316
d3_Col_02_Row_1	3	2	11.9946811939618
d3_Col_02_Row_2	3	156	1118.40546162569
d3_Col_02_Row_3	3	18	102.099362521687
d3_Col_02_Row_4	3	31	328.78011791142
d3_Col_02_Row_5	3	241	1466.81140518629
d3_Col_02_Row_6	3	0	0
d3_Col_02_Row_10	3	130	1326.38990443124
d3_Col_02_Row_12	3	92	664.489365415023
d3_Col_02_Row_13	3	5	37.5627572554261
d3_Col_02_Row_14	3	232	1538.4258316321
d3_Col_02_Row_15	3	10	152.010657022134
d3_Col_02_Row_18	3	254	1768.98403791387
d3_Col_02_Row_19	3	0	0
d3_Col_02_Row_22	3	34	781.315777371729
d3_Col_02_Row_23	3	41	926.674902185571
d3_Col_02_Row_26	3	30	249.302339517015
d3_Col_02_Row_27	3	0	0
d3_Col_02_Row_30	3	7	32.7678626014259
d3_Col_02_Row_31	3	58	323.393395836955
d3_Col_02_Row_34	3	12	196.454240993727
d3_Col_02_Row_35	3	0	0
d3_Col_02_Row_36	3	122	896.548367221653
d3_Col_02_Row_37	3	1	23.8715619541587
d3_Col_02_Row_38	3	7	59.047082029883
d3_Col_03_Row_1	3	3	32.9114526698585
d3_Col_03_Row_3	3	0	0
d3_Col_03_Row_5	3	0	0
d3_Col_03_Row_6	3	94	616.610177880567
d3_Col_03_Row_8	3	38	264.903815759603
d3_Col_03_Row_9	3	82	574.296203958994
d3_Col_03_Row_10	3	97	641.435553885604
d3_Col_03_Row_12	3	4	25.2518636717476
d3_Col_03_Row_13	3	83	932.784569774529
d3_Col_03_Row_14	3	2	13.3473484486166
d3_Col_03_Row_15	3	78	955.515170633486
d3_Col_03_Row_18	3	138	1753.68366171427
d3_Col_03_Row_19	3	48	560.772334645801
d3_Col_03_Row_21	3	34	2136.11355434313
d3_Col_03_Row_22	3	121	2330.71560819839
d3_Col_03_Row_23	3	1	11.3881578386694
d3_Col_03_Row_24	3	4	48.4506983925843
d3_Col_03_Row_25	3	0	0
d3_Col_03_Row_26	3	0	0
d3_Col_03_Row_28	3	0	0
d3_Col_03_Row_30	3	1	6.7443200696124
d3_Col_03_Row_33	3	351	2694.0693034224
d3_Col_03_Row_35	3	0	0
d3_Col_03_Row_36	3	190	2965.0630294013
d3_Col_03_Row_37	3	0	0
d3_Col_03_Row_38	3	4	55.8244500641215
d3_Col_04_Row_1	3	63	1942.79360150278
d3_Col_04_Row_3	3	1	4.62678500913317
d3_Col_04_Row_4	3	56	432.149201080316
d3_Col_04_Row_6	3	62	266.252425721373
d3_Col_04_Row_8	3	12	56.5854033638016
d3_Col_04_Row_9	3	1	7.04831139450738
d3_Col_04_Row_10	3	44	262.016633932363
d3_Col_04_Row_13	3	3	34.5176148867071
d3_Col_04_Row_14	3	75	2108.58166929991
d3_Col_04_Row_16	3	78	1641.34777016409
d3_Col_04_Row_20	3	0	0
d3_Col_04_Row_23	3	76	870.93176558477
d3_Col_04_Row_25	3	0	0
d3_Col_04_Row_26	3	0	0
d3_Col_04_Row_27	3	73	370.663824971857
d3_Col_04_Row_28	3	61	487.794763531832
d3_Col_04_Row_29	3	0	0
d3_Col_04_Row_30	3	48	227.823992093205
d3_Col_04_Row_31	3	46	291.971055712215
d3_Col_04_Row_36	3	1	5.04124589859926
d3_Col_04_Row_37	3	109	630.259287805477
d3_Col_05_Row_1	3	209	1570.55404788343
d3_Col_05_Row_2	3	0	0
d3_Col_05_Row_3	3	50	296.290352706813
d3_Col_05_Row_5	3	184	3648.47619009219
d3_Col_05_Row_6	3	148	1082.49056972566
d3_Col_05_Row_7	3	0	0
d3_Col_05_Row_8	3	42	371.826733082767
d3_Col_05_Row_9	3	0	0
d3_Col_05_Row_11	3	80	823.877965978939
d3_Col_05_Row_13	3	3	35.1670408721517
d3_Col_05_Row_14	3	0	0
d3_Col_05_Row_16	3	42	820.552874019441
d3_Col_05_Row_17	3	1	6.63196942430433
d3_Col_05_Row_20	3	38	1364.02833570837
d3_Col_05_Row_22	3	11	127.655648069951
d3_Col_05_Row_23	3	2	40.3868835572373
d3_Col_05_Row_24	3	0	0
d3_Col_05_Row_25	3	0	0
d3_Col_05_Row_26	3	43	391.932743795706
d3_Col_05_Row_28	3	47	450.992424607096
d3_Col_05_Row_29	3	2	15.0550424501091
d3_Col_05_Row_30	3	55	424.521090449458
d3_Col_05_Row_31	3	1	10.1980146435068
d3_Col_05_Row_32	3	6	68.7101922502383
d3_Col_05_Row_35	3	42	362.500031345734
d3_Col_05_Row_36	3	69	586.180517435393
d3_Col_05_Row_37	3	39	323.893307125329
d3_Col_05_Row_38	3	83	694.868023760806
d3_Col_05_Row_39	3	97	821.53743894607
d3_Col_05_Row_40	3	52	679.716446770583
d3_Col_06_Row_1	3	38	489.614731427343
d3_Col_06_Row_4	3	46	497.3943240435
d3_Col_06_Row_6	3	56	296.298671020797
d3_Col_06_Row_7	3	1	47.3712598186118
d3_Col_06_Row_8	3	275	1529.88861661014
d3_Col_06_Row_9	3	12	70.2137568242937
d3_Col_06_Row_11	3	118	899.791079429439
d3_Col_06_Row_12	3	4	34.9281121161977
d3_Col_06_Row_13	3	112	730.957717047755
d3_Col_06_Row_14	3	0	0
d3_Col_06_Row_16	3	343	1888.22967711448
d3_Col_06_Row_17	3	329	1821.30195660653
d3_Col_06_Row_18	3	270	2810.30993447681
d3_Col_06_Row_19	3	4	43.1427720513223
d3_Col_06_Row_23	3	356	2641.27561529149
d3_Col_06_Row_25	3	90	710.638338688409
d3_Col_06_Row_26	3	145	918.253808763178
d3_Col_06_Row_28	3	213	1011.15757770888
d3_Col_06_Row_29	3	66	527.204874428323
d3_Col_06_Row_31	3	242	1924.10223311122
d3_Col_06_Row_32	3	557	5199.07782668431
d3_Col_06_Row_33	3	63	1006.14322511205
d3_Col_06_Row_34	3	4	30.3198359122804
d3_Col_06_Row_36	3	149	558.523946767619
d3_Col_06_Row_37	3	0	0
d3_Col_06_Row_39	3	94	1399.6392221829
d3_Col_06_Row_40	3	59	411.665410221054
d3_Col_07_Row_1	3	34	373.464621363988
d3_Col_07_Row_2	3	18	250.970215556445
d3_Col_07_Row_4	3	0	0
d3_Col_07_Row_5	3	18	249.304562570149
d3_Col_07_Row_6	3	30	242.03819283189
d3_Col_07_Row_7	3	0	0
d3_Col_07_Row_8	3	2	29.0159366315028
d3_Col_07_Row_9	3	57	1006.90821143254
d3_Col_07_Row_10	3	0	0
d3_Col_07_Row_11	3	1	8.02065006219139
d3_Col_07_Row_12	3	0	0
d3_Col_07_Row_14	3	138	2250.85465713274
d3_Col_07_Row_15	3	0	0
d3_Col_07_Row_17	3	2	26.1398884158336
d3_Col_07_Row_19	3	5	73.7258845226547
d3_Col_07_Row_20	3	170	4215.53848543983
d3_Col_07_Row_21	3	104	1796.07818084458
d3_Col_07_Row_22	3	2	25.8717485716884
d3_Col_07_Row_24	3	3	53.9173439983735
d3_Col_07_Row_26	3	18	209.832272920175
d3_Col_07_Row_27	3	53	520.136578299221
d3_Col_07_Row_28	3	240	2700.34873143575
d3_Col_07_Row_29	3	40	485.191674222368
d3_Col_07_Row_30	3	0	0
d3_Col_07_Row_32	3	112	895.261728240414
d3_Col_07_Row_33	3	48	742.364375056359
d3_Col_07_Row_35	3	146	1676.60566278792
d3_Col_07_Row_36	3	27	320.603988035102
d3_Col_07_Row_39	3	2	20.6745482124459
d3_Col_08_Row_1	3	17	136.978231227589
d3_Col_08_Row_3	3	321	1706.54731629224
d3_Col_08_Row_7	3	44	282.518524434501
d3_Col_08_Row_8	3	99	717.758546837544
d3_Col_08_Row_9	3	149	808.811284769747
d3_Col_08_Row_10	3	46	235.334016301732
d3_Col_08_Row_14	3	1	11.292877257521
d3_Col_08_Row_16	3	63	1274.78701908965
d3_Col_08_Row_17	3	311	2962.76314519607
d3_Col_08_Row_18	3	2	13.0838787238387
d3_Col_08_Row_19	3	0	0
d3_Col_08_Row_20	3	2	23.788172475873
d3_Col_08_Row_21	3	62	446.854217778716
d3_Col_08_Row_22	3	43	271.26293826188
d3_Col_08_Row_23	3	388	2732.98808976267
d3_Col_08_Row_26	3	0	0
d3_Col_08_Row_27	3	0	0
d3_Col_08_Row_28	3	2	10.6004455309423
d3_Col_08_Row_31	3	263	1667.3162875411
d3_Col_08_Row_33	3	27	139.123157791165
d3_Col_08_Row_34	3	43	317.9106832323
d3_Col_08_Row_35	3	87	581.87872604195
d3_Col_08_Row_38	3	134	774.702587884545
d3_Col_08_Row_39	3	0	0
d3_Col_08_Row_40	3	55	450.794650254726
d3_Col_09_Row_1	3	112	808.21325982194
d3_Col_09_Row_4	3	74	420.850571208943
d3_Col_09_Row_7	3	175	1040.78730544606
d3_Col_09_Row_9	3	1	7.07763506018801
d3_Col_09_Row_10	3	47	277.479421742499
d3_Col_09_Row_11	3	37	302.955198776092
d3_Col_09_Row_13	3	116	692.997104273088
d3_Col_09_Row_15	3	387	1643.28242996903
d3_Col_09_Row_17	3	50	3274.53425918897
d3_Col_09_Row_18	3	69	2174.20418172627
d3_Col_09_Row_22	3	80	377.286288092231
d3_Col_09_Row_23	3	7	95.7986198740442
d3_Col_09_Row_24	3	1	10.4575308078631
d3_Col_09_Row_25	3	2	10.1907000412946
d3_Col_09_Row_26	3	34	696.186096891747
d3_Col_09_Row_28	3	350	1946.60259462503
d3_Col_09_Row_30	3	3	22.9153256954237
d3_Col_09_Row_31	3	60	794.315444238258
d3_Col_09_Row_32	3	0	0
d3_Col_09_Row_33	3	0	0
d3_Col_09_Row_35	3	1	6.93639447440288
d3_Col_09_Row_37	3	82	635.788955686133
d3_Col_09_Row_38	3	4	20.1429008716953
d3_Col_09_Row_39	3	46	263.168318343194
d3_Col_10_Row_2	3	14	145.555671833687
d3_Col_10_Row_3	3	165	1556.16568408907
d3_Col_10_Row_4	3	23	263.253588596333
d3_Col_10_Row_5	3	41	426.859633895016
d3_Col_10_Row_6	3	111	1042.16627012429
d3_Col_10_Row_8	3	2	14.684374238142
d3_Col_10_Row_9	3	29	1346.78959077951
d3_Col_10_Row_12	3	0	0
d3_Col_10_Row_14	3	175	1165.28341066473
d3_Col_10_Row_15	3	31	125.13158925068
d3_Col_10_Row_17	3	62	1373.80921147111
d3_Col_10_Row_18	3	10	457.170804014414
d3_Col_10_Row_20	3	81	802.602328374835
d3_Col_10_Row_21	3	31	334.589481521662
d3_Col_10_Row_23	3	202	5337.58008560865
d3_Col_10_Row_25	3	2	17.2843898559457
d3_Col_10_Row_26	3	27	193.590649996872
d3_Col_10_Row_28	3	12	82.2735653145455
d3_Col_10_Row_29	3	154	3705.43036055276
d3_Col_10_Row_30	3	11	94.7759159329918
d3_Col_10_Row_31	3	66	545.297500850419
d3_Col_10_Row_32	3	12	128.984671512216
d3_Col_10_Row_33	3	10	138.403256078547
d3_Col_10_Row_34	3	1	9.00862846806577
d3_Col_10_Row_37	3	2	14.8644465277539
d3_Col_10_Row_38	3	203	1779.7799687319
d3_Col_10_Row_39	3	79	596.563907855938
d4_Col_01_Row_1	4	64	232.710444518101
d4_Col_01_Row_2	4	5	17.1287337298735
d4_Col_01_Row_3	4	148	262.37133758911
d4_Col_01_Row_5	4	0	0
d4_Col_01_Row_7	4	66	300.566102492719
d4_Col_01_Row_8	4	1	15.7477028948863
d4_Col_01_Row_9	4	5	26.6312491196339
d4_Col_01_Row_10	4	111	1669.62212491283
d4_Col_01_Row_11	4	105	493.826454919336
d4_Col_01_Row_12	4	5	36.1439564445771
d4_Col_01_Row_13	4	0	0
d4_Col_01_Row_14	4	0	0
d4_Col_01_Row_15	4	23	142.693093738103
d4_Col_01_Row_16	4	46	164.971987298171
d4_Col_01_Row_17	4	34	152.538504146382
d4_Col_01_Row_18	4	3	95.4721928558336
d4_Col_01_Row_24	4	2	14.4872007704683
d4_Col_01_Row_25	4	0	0
d4_Col_01_Row_26	4	126	883.3033866843
d4_Col_01_Row_27	4	114	401.927709157584
d4_Col_01_Row_28	4	158	714.818407870316
d4_Col_01_Row_29	4	33	169.208440834512
d4_Col_01_Row_31	4	82	343.914483293556
d4_Col_01_Row_32	4	57	3003.50610045329
d4_Col_01_Row_33	4	1	6.87583461021241
d4_Col_01_Row_34	4	164	594.477727472437
d4_Col_01_Row_35	4	5	81.5379065763762
d4_Col_01_Row_36	4	111	223.564481210998
d4_Col_01_Row_37	4	1	9.29342671414626
d4_Col_01_Row_38	4	82	183.587844381574
d4_Col_01_Row_40	4	35	177.886940355843
d4_Col_02_Row_1	4	1	7.91470883144493
d4_Col_02_Row_2	4	3	43.5508526252929
d4_Col_02_Row_3	4	0	0
d4_Col_02_Row_4	4	49	147.691284932971
d4_Col_02_Row_6	4	88	302.077356431868
d4_Col_02_Row_8	4	34	682.254220983351
d4_Col_02_Row_10	4	157	499.47906944269
d4_Col_02_Row_11	4	67	404.136061674732
d4_Col_02_Row_12	4	2	15.2602933583839
d4_Col_02_Row_13	4	1	4.76475808498309
d4_Col_02_Row_16	4	0	0
d4_Col_02_Row_17	4	0	0
d4_Col_02_Row_21	4	3	127.54158785017
d4_Col_02_Row_22	4	21	463.036838548424
d4_Col_02_Row_23	4	97	874.47293072659
d4_Col_02_Row_24	4	28	378.494873742124
d4_Col_02_Row_28	4	107	310.783976114327
d4_Col_02_Row_30	4	0	0
d4_Col_02_Row_31	4	1	4.78576205895735
d4_Col_02_Row_32	4	0	0
d4_Col_02_Row_33	4	161	516.729440995827
d4_Col_02_Row_34	4	47	448.821011168871
d4_Col_02_Row_36	4	42	268.585646437418
d4_Col_02_Row_37	4	32	100.323585132176
d4_Col_02_Row_39	4	16	57.9012757167655
d4_Col_03_Row_1	4	0	0
d4_Col_03_Row_2	4	87	1070.03556676246
d4_Col_03_Row_4	4	0	0
d4_Col_03_Row_5	4	0	0
d4_Col_03_Row_6	4	86	258.647201227895
d4_Col_03_Row_9	4	1	7.25422341895238
d4_Col_03_Row_11	4	1	3.27337751125939
d4_Col_03_Row_12	4	128	380.472390523884
d4_Col_03_Row_14	4	31	163.013477756382
d4_Col_03_Row_16	4	139	512.186029517045
d4_Col_03_Row_17	4	3	13.4823479443541
d4_Col_03_Row_20	4	1	38.6583995855338
d4_Col_03_Row_21	4	0	0
d4_Col_03_Row_22	4	102	514.750147633772
d4_Col_03_Row_23	4	0	0
d4_Col_03_Row_25	4	167	606.628230342149
d4_Col_03_Row_26	4	3	11.4619832040515
d4_Col_03_Row_27	4	77	383.74010746524
d4_Col_03_Row_28	4	22	79.3783392041815
d4_Col_03_Row_29	4	1	3.70841046066851
d4_Col_03_Row_30	4	48	248.742704503365
d4_Col_03_Row_31	4	0	0
d4_Col_03_Row_32	4	0	0
d4_Col_03_Row_35	4	54	224.255373010298
d4_Col_03_Row_36	4	1	4.01968714514271
d4_Col_03_Row_37	4	0	0
d4_Col_03_Row_40	4	116	505.150852896349
d4_Col_04_Row_2	4	1	3.82738576719653
d4_Col_04_Row_3	4	32	118.161951310703
d4_Col_04_Row_4	4	125	444.235942045473
d4_Col_04_Row_5	4	69	524.53765899285
d4_Col_04_Row_6	4	163	498.599374962242
d4_Col_04_Row_9	4	29	180.330171841273
d4_Col_04_Row_10	4	0	0
d4_Col_04_Row_13	4	1	2.66710541171324
d4_Col_04_Row_14	4	63	382.821920013172
d4_Col_04_Row_15	4	85	167.970301679402
d4_Col_04_Row_16	4	0	0
d4_Col_04_Row_17	4	137	1022.53031316232
d4_Col_04_Row_20	4	0	0
d4_Col_04_Row_21	4	6	26.5178389362891
d4_Col_04_Row_24	4	92	483.033736697983
d4_Col_04_Row_25	4	28	128.316286844693
d4_Col_04_Row_27	4	2	5.10665997820005
d4_Col_04_Row_29	4	1	5.05068386678649
d4_Col_04_Row_30	4	65	1233.28772280478
d4_Col_04_Row_32	4	101	779.644601343259
d4_Col_04_Row_34	4	0	0
d4_Col_04_Row_35	4	0	0
d4_Col_04_Row_36	4	1	3.1317739155383
d4_Col_04_Row_38	4	2	6.96436760876878
d4_Col_04_Row_40	4	0	0
d4_Col_05_Row_1	4	37	210.340788647481
d4_Col_05_Row_2	4	0	0
d4_Col_05_Row_3	4	191	416.216647355069
d4_Col_05_Row_5	4	112	730.250792750766
d4_Col_05_Row_6	4	158	1254.37087877236
d4_Col_05_Row_8	4	152	1074.16483210529
d4_Col_05_Row_9	4	96	508.955111466259
d4_Col_05_Row_10	4	4	17.8456401986698
d4_Col_05_Row_11	4	165	615.535809776511
d4_Col_05_Row_12	4	222	1337.94550510647
d4_Col_05_Row_13	4	158	509.047624652797
d4_Col_05_Row_16	4	58	762.750135741481
d4_Col_05_Row_18	4	16	211.697895317856
d4_Col_05_Row_21	4	2	5.58122660352899
d4_Col_05_Row_22	4	481	1095.64709039281
d4_Col_05_Row_23	4	262	959.575246901307
d4_Col_05_Row_25	4	1	4.71482262898136
d4_Col_05_Row_26	4	15	53.0795404536118
d4_Col_05_Row_28	4	281	750.314595040613
d4_Col_05_Row_29	4	158	1542.67403587208
d4_Col_05_Row_30	4	3	16.7072589320436
d4_Col_05_Row_31	4	279	990.411490597442
d4_Col_05_Row_32	4	93	565.404378838309
d4_Col_05_Row_33	4	99	517.160495323366
d4_Col_05_Row_34	4	433	1137.73929361664
d4_Col_05_Row_35	4	0	0
d4_Col_05_Row_36	4	78	349.768534128066
d4_Col_05_Row_38	4	30	93.0592391498956
d4_Col_06_Row_1	4	1	2.26608568414577
d4_Col_06_Row_2	4	0	0
d4_Col_06_Row_4	4	0	0
d4_Col_06_Row_5	4	1	7.65793993479841
d4_Col_06_Row_6	4	85	438.741694815383
d4_Col_06_Row_7	4	123	370.923877204626
d4_Col_06_Row_8	4	25	125.721018830954
d4_Col_06_Row_11	4	41	250.131537641209
d4_Col_06_Row_12	4	23	126.677034976302
d4_Col_06_Row_13	4	215	782.750832274682
d4_Col_06_Row_14	4	30	145.773664050462
d4_Col_06_Row_15	4	0	0
d4_Col_06_Row_16	4	155	505.032323510147
d4_Col_06_Row_17	4	86	546.395808217595
d4_Col_06_Row_19	4	0	0
d4_Col_06_Row_21	4	63	314.127423820031
d4_Col_06_Row_22	4	193	294.077359754907
d4_Col_06_Row_24	4	72	432.677248441334
d4_Col_06_Row_25	4	82	784.688981894002
d4_Col_06_Row_26	4	57	179.156662265672
d4_Col_06_Row_29	4	26	101.368425029779
d4_Col_06_Row_32	4	1	3.86067070100192
d4_Col_06_Row_34	4	154	642.535340515138
d4_Col_06_Row_35	4	84	333.213331119431
d4_Col_06_Row_37	4	1	4.59454557024733
d4_Col_06_Row_38	4	99	363.733235125495
d4_Col_07_Row_1	4	147	392.363835692775
d4_Col_07_Row_2	4	114	420.946893132319
d4_Col_07_Row_4	4	0	0
d4_Col_07_Row_6	4	174	298.300883343958
d4_Col_07_Row_7	4	3	12.4013603029378
d4_Col_07_Row_8	4	128	4330.40540575948
d4_Col_07_Row_10	4	1	4.14473157363927
d4_Col_07_Row_11	4	1	3.78817967139455
d4_Col_07_Row_13	4	31	96.880854403405
d4_Col_07_Row_14	4	115	565.666751580299
d4_Col_07_Row_15	4	3	28.2713426957619
d4_Col_07_Row_16	4	0	0
d4_Col_07_Row_17	4	27	260.647555620529
d4_Col_07_Row_18	4	1	3.28386094493288
d4_Col_07_Row_21	4	141	573.085742296038
d4_Col_07_Row_23	4	312	1103.14821244832
d4_Col_07_Row_24	4	2	13.7548632992179
d4_Col_07_Row_26	4	2	10.3688243757852
d4_Col_07_Row_27	4	0	0
d4_Col_07_Row_28	4	1	3.05330274415011
d4_Col_07_Row_29	4	29	532.420998373111
d4_Col_07_Row_31	4	5	54.1324650041612
d4_Col_07_Row_32	4	4	32.2697951140862
d4_Col_07_Row_34	4	162	468.2760893981
d4_Col_07_Row_35	4	169	426.08146956365
d4_Col_07_Row_36	4	4	27.4838471273231
d4_Col_07_Row_38	4	1	3.93562100074872
d4_Col_07_Row_40	4	1	18.8098131481136
d4_Col_08_Row_1	4	17	64.6039682667564
d4_Col_08_Row_3	4	267	618.450293681626
d4_Col_08_Row_8	4	0	0
d4_Col_08_Row_11	4	0	0
d4_Col_08_Row_13	4	59	205.195409993788
d4_Col_08_Row_14	4	155	980.712465833805
d4_Col_08_Row_15	4	3	7.93898480803024
d4_Col_08_Row_16	4	128	800.408958656829
d4_Col_08_Row_17	4	314	1233.68894259749
d4_Col_08_Row_18	4	1	11.0894944844436
d4_Col_08_Row_20	4	49	277.901607168192
d4_Col_08_Row_21	4	103	371.451659701429
d4_Col_08_Row_22	4	1	2.04226588316946
d4_Col_08_Row_23	4	4	30.7433470122652
d4_Col_08_Row_24	4	222	774.497078446407
d4_Col_08_Row_25	4	199	1193.88477241154
d4_Col_08_Row_29	4	58	212.157364731291
d4_Col_08_Row_31	4	0	0
d4_Col_08_Row_33	4	0	0
d4_Col_08_Row_34	4	6	40.0189373686026
d4_Col_08_Row_37	4	0	0
d4_Col_08_Row_38	4	76	303.278867846758
d4_Col_08_Row_39	4	40	1614.79849486884
d4_Col_09_Row_2	4	16	112.095614510945
d4_Col_09_Row_3	4	47	979.560863889686
d4_Col_09_Row_4	4	0	0
d4_Col_09_Row_6	4	0	0
d4_Col_09_Row_8	4	0	0
d4_Col_09_Row_9	4	7	79.3819681971241
d4_Col_09_Row_11	4	46	108.374720626878
d4_Col_09_Row_12	4	7	21.5008691564667
d4_Col_09_Row_13	4	577	1003.90398458834
d4_Col_09_Row_14	4	222	754.297999526569
d4_Col_09_Row_15	4	32	107.466515051577
d4_Col_09_Row_16	4	44	278.288802808683
d4_Col_09_Row_17	4	9	76.2619349019328
d4_Col_09_Row_18	4	5	32.5815711680618
d4_Col_09_Row_19	4	10	16.1795881128743
d4_Col_09_Row_21	4	45	157.610120424608
d4_Col_09_Row_23	4	44	215.244962282454
d4_Col_09_Row_25	4	6	46.5358832961581
d4_Col_09_Row_26	4	213	1025.21327327073
d4_Col_09_Row_29	4	4	11.9753200605379
d4_Col_09_Row_30	4	29	179.06971811479
d4_Col_09_Row_33	4	2	10.8832025588045
d4_Col_09_Row_34	4	407	1866.37775381989
d4_Col_09_Row_35	4	2	41.070086177464
d4_Col_09_Row_36	4	150	548.827727387555
d4_Col_09_Row_37	4	84	303.922722817085
d4_Col_09_Row_38	4	159	414.896802733933
d4_Col_09_Row_40	4	0	0
d4_Col_10_Row_3	4	90	415.781219071289
d4_Col_10_Row_4	4	43	1109.2915706131
d4_Col_10_Row_5	4	1	6.19936118543615
d4_Col_10_Row_6	4	0	0
d4_Col_10_Row_7	4	0	0
d4_Col_10_Row_9	4	1	8.36620571355434
d4_Col_10_Row_11	4	16	200.243251741473
d4_Col_10_Row_12	4	70	268.740269628157
d4_Col_10_Row_13	4	55	167.835282386884
d4_Col_10_Row_15	4	0	0
d4_Col_10_Row_16	4	68	277.109822097546
d4_Col_10_Row_17	4	5	11.3855185300544
d4_Col_10_Row_18	4	52	367.436967286487
d4_Col_10_Row_19	4	4	23.7251812468731
d4_Col_10_Row_20	4	1	3.66492606198113
d4_Col_10_Row_21	4	83	237.841097283303
d4_Col_10_Row_22	4	187	426.818692596427
d4_Col_10_Row_23	4	188	2863.59314606187
d4_Col_10_Row_24	4	22	167.694375780675
d4_Col_10_Row_25	4	10	193.677146874473
d4_Col_10_Row_26	4	64	1017.14904654669
d4_Col_10_Row_28	4	0	0
d4_Col_10_Row_29	4	5	98.5123702812422
d4_Col_10_Row_31	4	0	0
d4_Col_10_Row_32	4	2	15.2573418608977
d4_Col_10_Row_34	4	68	468.590204499781
d4_Col_10_Row_35	4	38	151.273210050383
d4_Col_10_Row_36	4	2	8.33183330199062
d4_Col_10_Row_37	4	60	773.269005503701
d4_Col_10_Row_38	4	50	196.737853729443
d4_Col_10_Row_39	4	11	53.2556379439667
