# Supplementary material for: Integrated analysis of Xist upregulation and X-chromosome inactivation with single-cell and single-allele resolution
Source: Nat Commun. 2021 Jun 15;12:3638. doi: 10.1038/s41467-021-23643-6 (PMC8206119; doi:10.1038/s41467-021-23643-6)
Supplement: Supplementary file 9 — Source Data [file 41467_2021_23643_MOESM9_ESM.zip › SourceData/Figure_1cd.txt]

Cell ID	Sequencing Day	UMAP dimension 1	UMAP dimension 2	Nanog [log10(CPM + 1)]	Esrrb [log10(CPM + 1)]	Dnmt3a [log10(CPM + 1)]	Xist [log10(CPM + 1)]
d0_Col_01_Row_1	0	-2.61420846205789	10.5125537421082	2.62293177292583	2.62293177292583	0	0
d0_Col_01_Row_2	0	-2.28898892090244	9.77139723486929	2.43269083268548	2.30329032678923	1.67689265787778	0
d0_Col_01_Row_4	0	-2.4461969684997	10.3267369312477	1.88897889867807	2.5737051150469	1.71568260982615	0
d0_Col_01_Row_5	0	-2.39896852865438	10.5831147485874	2.7255754679086	2.61666435724677	0	0
d0_Col_01_Row_7	0	-2.05379437629734	10.1914902487039	2.8904864652097	2.8904864652097	1.48926442677103	0
d0_Col_01_Row_8	0	-2.01094486344792	9.92182977811608	2.57391855701263	2.88563509527621	1.31553140166959	0
d0_Col_01_Row_9	0	-2.27620955767285	10.7727736902511	2.85967529899579	2.85967529899579	0	0
d0_Col_01_Row_12	0	-2.0363993807267	10.0540578125899	2.70821035943857	2.53254404415333	1.9046874608425	0
d0_Col_01_Row_14	0	-1.78091202748799	11.5279968342191	2.20915340414142	2.46069339978802	1.88761330853093	0
d0_Col_01_Row_15	0	-2.55072627751306	10.9657285495605	2.05313199868451	2.05313199868451	0	0
d0_Col_01_Row_16	0	-2.81614017812345	10.4627202899572	2.06303172232628	2.50776829405519	1.76574180936433	1.09558659395421
d0_Col_01_Row_17	0	-2.27402255224979	10.6140604713505	2.33878094769073	2.41310013291153	2.10611733951627	0
d0_Col_01_Row_19	0	-2.18164321851398	10.9302183575599	2.55823004139728	2.83495504120236	1.59507545329216	0
d0_Col_01_Row_20	0	-1.77658026746225	10.9444699531153	2.65439658739509	2.33592809231548	0	0
d0_Col_01_Row_21	0	-1.79600448507679	11.2025469453085	3.1736122819515	3.00625820223585	0	0
d0_Col_01_Row_23	0	-2.23929775749715	10.6415673372757	2.41167305449746	2.22292971203073	1.68531175468683	0
d0_Col_01_Row_24	0	-2.17913982544578	10.3073928432827	2.60450027420543	2.80998869952891	0	0
d0_Col_01_Row_25	0	-2.20354620316855	9.93880779264793	2.44955767830979	3.04169321371723	1.08714425740564	0
d0_Col_01_Row_26	0	-2.07483051848716	10.2230914440424	2.55248119797105	2.10046386823171	0	0
d0_Col_01_Row_27	0	-1.98794869947244	10.2954647699639	2.46520077385615	2.20113752307453	1.77214209014754	0
d0_Col_01_Row_28	0	-2.09635537942742	10.0891027174586	2.63334218755347	2.76435747066455	1.80665372590209	0
d0_Col_01_Row_30	0	-2.6650193114781	10.3540252326144	2.33136041674948	2.33136041674948	0	0
d0_Col_01_Row_31	0	-1.77420209820494	11.0482822355428	3.01449302245123	2.77591885413696	0	0
d0_Col_01_Row_32	0	-1.81859511938789	11.3252371088718	2.70022352001226	2.47550277749531	1.1111066185743	0
d0_Col_01_Row_34	0	-2.08132657564856	11.0699338170345	2.86118299713334	2.60638851885241	1.23351051294166	0
d0_Col_01_Row_36	0	-2.15915011714958	10.400673908169	2.6266881333733	2.58221689240952	0	0
d0_Col_01_Row_38	0	-2.16679686271167	10.9201768555146	2.53413810764075	2.66685958783048	1.9891578135352	0
d0_Col_01_Row_39	0	-2.42123481225832	10.0861377890528	2.68367961500213	2.79496787116026	1.55926643441864	0
d0_Col_02_Row_1	0	-2.23798122315793	10.1980452901458	2.5841648762879	2.5775517033246	0.832560142897056	0
d0_Col_02_Row_2	0	-2.36604752958222	11.1431982709745	2.74643226326981	3.02361330323752	0	0
d0_Col_02_Row_3	0	-2.39411783304229	10.1277064196247	1.95102894840957	2.84984430096567	0	0
d0_Col_02_Row_4	0	-2.31570126001468	10.4072586177913	2.54554243181748	2.72720034246188	0	0.91884936819188
d0_Col_02_Row_6	0	-2.29989161195842	9.88407039502296	2.11833694451367	2.62120731903163	1.43239787579748	0
d0_Col_02_Row_7	0	-2.45450443114146	9.85295837809407	2.75923414586154	3.08982395125709	0	0
d0_Col_02_Row_8	0	-2.47471158015863	10.1153109665579	2.18061235458832	2.74279490604827	2.52582105287015	0
d0_Col_02_Row_10	0	-2.44822707906075	10.6620931031655	2.2449459801144	2.61709883446694	0	0
d0_Col_02_Row_11	0	-1.94463212743079	10.9495102970427	2.27547957692716	2.99788289723627	2.05516349117467	0
d0_Col_02_Row_15	0	-2.37204403633027	10.2758650867552	2.46469477333343	2.44545732504949	1.13456197876609	0
d0_Col_02_Row_17	0	-2.28315020356391	10.8120598498215	1.83713322157928	2.49491734578343	1.61947686458553	0
d0_Col_02_Row_18	0	-1.73873402518315	11.3997890708305	2.5035545629005	2.59347571216291	1.1213661386656	0
d0_Col_02_Row_21	0	-2.26773816519105	9.918298756763	2.08927228617138	2.29005926030249	0	0
d0_Col_02_Row_22	0	-2.7429891237593	10.6230972566541	2.6152337558048	2.7754871622847	0	0
d0_Col_02_Row_25	0	-2.28835101956483	10.9825052715599	2.2294030585732	2.76119056057144	0	0
d0_Col_02_Row_28	0	-2.20641675352328	10.4653249265031	1.80291821976978	2.91050418283988	1.33926012841629	0
d0_Col_02_Row_30	0	-2.13721207093089	10.5147510651133	2.89007699001143	2.11471367442518	0	0
d0_Col_02_Row_31	0	-2.36289666301305	10.6220048441447	2.62799313081794	2.88716993677305	1.8141394404412	0
d0_Col_02_Row_32	0	-2.26323338858994	10.7012246239724	2.25323136100652	2.62344632409512	0	0
d0_Col_02_Row_33	0	-2.6895369845119	10.1182355892927	2.21078765181748	2.6440168531092	0	0
d0_Col_02_Row_34	0	-2.337029562851	10.495058378777	2.55001922920133	2.37953924425724	1.5303833037841	0
d0_Col_02_Row_35	0	-2.06846340674275	10.9043077160042	2.61435790530938	2.58639953751933	2.28649368749357	0
d0_Col_02_Row_37	0	-1.75471091505295	10.2958222460455	2.89695919327757	2.93554173472762	0	0
d0_Col_02_Row_38	0	-2.19831890106626	11.2922326311049	2.53831972841945	2.90557741910671	1.95088628430788	0
d0_Col_02_Row_39	0	-2.2031244458378	9.98922340916353	2.60717684466706	2.77752420052958	2.40689273138399	0
d0_Col_03_Row_1	0	-2.29677054959634	11.3821752968444	2.17492179210184	2.52984032714729	1.79091487706994	0
d0_Col_03_Row_2	0	-2.07875176287713	11.0096982843226	2.82885993695929	2.58336794078152	0	0
d0_Col_03_Row_4	0	-2.03055996355208	11.1217904653513	2.4975605216552	2.00755090279362	1.99132461283584	0
d0_Col_03_Row_5	0	-1.92793823825093	10.8227355087254	2.82541222448057	2.90448525864844	1.88840647723852	0
d0_Col_03_Row_7	0	-2.29250831036298	10.1000889954647	2.70338075807035	2.06078661894887	0.845174804523099	0
d0_Col_03_Row_8	0	-2.60436648128358	10.1530537280573	2.41059510364028	2.30500815728361	0	0
d0_Col_03_Row_9	0	-2.38361310384509	10.5261376228063	2.62778448462204	2.40795050613843	0.692005069774439	0
d0_Col_03_Row_10	0	-2.23895805276402	11.3415257253718	2.37444669672242	2.14283193851404	0	0
d0_Col_03_Row_12	0	-2.80542504453709	10.6754858702378	1.36379119079807	2.04746050600704	0	0
d0_Col_03_Row_13	0	-2.80390307142555	10.4710211844972	2.33481055169016	2.06654321767333	0	0
d0_Col_03_Row_14	0	-1.93550653775095	11.1016288758606	2.74512853924786	2.4448788506866	1.71147654414817	0
d0_Col_03_Row_16	0	-1.9255291626896	11.3482240761633	2.72738125551657	0.786971967036137	0	2.17484493320982
d0_Col_03_Row_17	0	-1.85790769216366	10.6075278549294	2.54573552403372	2.7311560658751	0	0
d0_Col_03_Row_19	0	-2.44658912156076	10.6033794447466	2.60989035574484	2.80579706923927	0.872089128352976	0
d0_Col_03_Row_20	0	-2.26438368228807	10.2569843840011	2.41302074364887	2.49534441006271	0	0
d0_Col_03_Row_21	0	-2.00096723201868	10.8418180836394	2.36004256500889	2.54391033366833	0	0
d0_Col_03_Row_22	0	-2.0240369796973	11.0537238659146	2.49842197783341	2.5883400889495	1.63628837031963	1.57101078624079
d0_Col_03_Row_23	0	-2.69878481583392	10.7893296795304	2.92284564164878	2.4439414600483	0	0
d0_Col_03_Row_24	0	-2.3696066591895	10.4085621878461	2.21545526360907	2.78561161610968	0	0.808955654051731
d0_Col_03_Row_25	0	-1.94509475898763	11.2097039527285	2.81305259518616	2.55268953565089	0	0
d0_Col_03_Row_28	0	-2.27943038245464	10.3352948337064	2.82166261267867	2.76452816084627	0	0
d0_Col_03_Row_30	0	-1.85219444677352	11.0938138651576	2.67055152946307	2.52623519754993	2.07126464588717	0
d0_Col_03_Row_31	0	-2.73669398367027	10.4664368900967	2.39659025820074	2.65829495157309	0	0
d0_Col_03_Row_32	0	-2.3536827262702	11.1410401360874	2.38516626070228	1.46081794417713	0.751980334615434	0
d0_Col_03_Row_33	0	-2.23087930132189	9.97062909086429	2.11236960627221	2.48175591946535	1.55312753011866	0
d0_Col_03_Row_35	0	-1.82158430452083	10.3213537987103	2.54374613711284	2.96893807418881	0	0
d0_Col_03_Row_38	0	-2.39856791218167	10.0507651033867	2.30412301524417	1.92184135192756	0	0
d0_Col_03_Row_39	0	-2.45001792643895	10.7946561412599	2.59939439210418	2.72303638654461	0	0
d0_Col_03_Row_40	0	-2.46475735153461	11.0963628278395	2.71453716637108	2.25479351479214	1.76694748760853	0
d0_Col_04_Row_2	0	-2.58534681023285	10.3911468340166	2.7735063939365	1.75416269556488	0	0
d0_Col_04_Row_3	0	-1.66211874995792	10.4772567503996	2.71234068595071	2.40726389986857	1.91356751770093	0
d0_Col_04_Row_6	0	-2.06650132568626	9.91865499935427	2.55443940179602	2.45408518408197	1.7967883035456	0
d0_Col_04_Row_9	0	-2.25726152939325	10.3428666112052	2.45187249845995	2.42938849247423	1.06859363391041	0
d0_Col_04_Row_10	0	-1.79246696058677	10.8107019434954	2.56977777206007	2.5447366600055	0	0
d0_Col_04_Row_12	0	-2.90250340912059	10.3284866367108	2.44333035643386	2.61686089195985	0	0
d0_Col_04_Row_14	0	-2.26634268083507	11.1374195926797	2.31643006162098	2.80932666106307	0	0
d0_Col_04_Row_15	0	-2.3427055526045	10.7622543482817	2.46128506142831	2.45670528189027	0	0
d0_Col_04_Row_17	0	-2.18924590585287	10.4724434973351	2.22560817597169	2.38865232205861	0.901085038173343	0
d0_Col_04_Row_19	0	-1.66825856336434	11.2973177016289	2.70862046107385	2.03059538907124	1.51705963280568	0
d0_Col_04_Row_22	0	-1.96933725136089	10.7123369080556	2.38843894566153	2.25942224944909	0	0
d0_Col_04_Row_23	0	-1.79816586461048	11.3163251510291	2.91106465843826	2.56492811724349	2.11020870410819	0
d0_Col_04_Row_24	0	-2.55526982208818	11.0779653476966	2.40820864260675	2.84382402213203	2.43613131668637	0
d0_Col_04_Row_26	0	-2.78187592169834	10.22660657991	3.19349181380392	2.81366981964872	0	0
d0_Col_04_Row_27	0	-2.2416249897999	10.7619675750577	1.93086319587396	2.59893353865838	1.93086319587396	0
d0_Col_04_Row_28	0	-2.12124835197598	11.1225682555995	2.46381424372693	2.78295078051264	0	0
d0_Col_04_Row_33	0	-1.95072788621563	11.0577926548061	2.80638568597737	2.68756962329518	1.15033782808333	1.3597206521667
d0_Col_04_Row_34	0	-2.22393489593768	10.3350589460758	2.70412508002764	2.17847728402867	0	0
d0_Col_04_Row_37	0	-2.25224866182747	10.4778293745691	2.60653550800198	2.28702334543048	1.47042705673041	0
d0_Col_04_Row_38	0	-2.49457713764816	10.8983486852455	2.45863804447515	2.5818260405148	0.665260443742796	0
d0_Col_04_Row_39	0	-1.97800221415933	10.8051593189631	2.45729305036788	2.51196190284665	1.89151127683621	0
d0_Col_04_Row_40	0	-2.38693368857224	11.361646655106	2.58556867407213	2.2428646194363	0.916300668677478	0
d0_Col_05_Row_1	0	-2.06452303694263	11.2192509007998	2.24987851109945	2.40404698184413	0	0
d0_Col_05_Row_2	0	-1.87226473857434	11.4475830933289	2.69530959690496	2.64038038481275	1.10656605641319	0
d0_Col_05_Row_4	0	-2.77606643961025	10.1926029915012	2.09657767430007	1.95183822260447	0	0
d0_Col_05_Row_5	0	-2.15353260732379	10.4064673328177	2.80512311862811	2.77175377881	2.15428493731303	0
d0_Col_05_Row_6	0	-1.84982543697756	10.5981364878125	2.63871393876916	2.370723095412	1.53658282243118	0
d0_Col_05_Row_7	0	-1.76541471202609	10.8531287108663	2.64903855753428	2.61291110870411	2.90387777144308	0
d0_Col_05_Row_9	0	-2.34112806008973	9.99601741727777	2.41816077726007	2.65871524022575	1.91908821221225	0
d0_Col_05_Row_10	0	-1.79521304822138	10.5669556199591	2.62699626334416	2.51919170351781	1.76572089476998	0
d0_Col_05_Row_11	0	-2.23273972268526	10.5129357548992	2.37404784391822	2.15342098994781	0.838247641211784	0
d0_Col_05_Row_12	0	-2.47013557036967	10.6845451504804	2.23222353999429	2.07065118533731	0	0
d0_Col_05_Row_13	0	-1.85715356660072	10.4336167946787	2.73284537046372	2.92444386860298	0.980661062736473	0
d0_Col_05_Row_14	0	-1.94358704278594	10.1026692695285	2.64682624988196	2.35719344518846	1.07155082169103	0
d0_Col_05_Row_15	0	-1.99120463199045	10.9729732304079	2.57859941505102	2.59939583191711	0	0
d0_Col_05_Row_16	0	-1.96054970770314	10.4549285320428	2.44513090279253	2.56819404485069	1.09384767298429	0
d0_Col_05_Row_17	0	-2.26469825585336	9.97688514478071	2.40407291522019	2.43751284443843	1.44808008789453	0
d0_Col_05_Row_18	0	-1.93817024231746	10.0307228171532	2.50610833821325	2.3739661390916	1.25107047557862	0
d0_Col_05_Row_19	0	-1.82497807534737	10.2847314392847	2.72139423778566	2.72603036743777	1.71478522209902	0
d0_Col_05_Row_20	0	-1.74844207139107	10.8572876758298	2.87310516061732	2.78822011990825	0	0
d0_Col_05_Row_21	0	-2.02064822266843	10.6136980139637	2.53171121982558	2.52101926960237	1.53263870116455	0
d0_Col_05_Row_22	0	-1.93603590294659	10.3187438352788	2.45030585867924	2.58818839454105	2.26404757489346	0
d0_Col_05_Row_23	0	-2.36126857463412	10.8756157870607	2.38982852396888	1.78134113840855	1.15257588772492	0
d0_Col_05_Row_24	0	-2.23571602395411	10.5239637782347	2.0151637657487	2.79632629083966	0	0
d0_Col_05_Row_26	0	-2.36708089837118	10.2649010710825	2.34270387738215	2.53696633210751	1.28469854421982	0.667674700122505
d0_Col_05_Row_28	0	-2.11957886985693	10.7757064461674	2.51334679461938	2.2862563371479	1.00679374824236	0
d0_Col_05_Row_30	0	-2.32679264397683	9.83611145284413	2.40727000491584	2.52082081311197	1.21127363927547	0
d0_Col_05_Row_31	0	-2.15015696318204	10.5345533487024	2.40092591025947	2.40092591025947	0	0
d0_Col_05_Row_33	0	-1.86362376483375	10.2362102988202	2.17910731274954	2.63586593281213	0.803372564405093	0
d0_Col_05_Row_34	0	-2.54132144741801	10.9887634799792	2.6702115996977	2.67663206165255	1.89022860042566	1.99376404074082
d0_Col_05_Row_35	0	-1.67540790718414	10.5328877954027	2.49147177718105	2.77208947534474	1.54829192484164	0
d0_Col_05_Row_37	0	-1.87508651431767	10.7205815992658	2.52318203983649	1.64716968538378	1.18919263657221	0
d0_Col_05_Row_40	0	-2.07773484842505	10.2004003918078	2.47182728373856	2.55938924278148	2.03319284066994	0
d0_Col_06_Row_1	0	-2.38414732605044	10.9923356232334	2.13885288860464	2.43830275997703	0	1.45232108244554
d0_Col_06_Row_2	0	-2.07664219470961	10.1731884328968	3.00988444450491	2.29076425852678	1.47406054634325	0
d0_Col_06_Row_4	0	-2.16261541364513	9.94021519796465	2.42893612383443	2.78021909179685	1.5370236574863	0
d0_Col_06_Row_5	0	-2.02376508378186	10.6254594490768	2.90960561220983	2.63485570114998	2.33483130652318	0
d0_Col_06_Row_6	0	-1.62626079222762	10.5987476295878	2.88473564781266	3.126086765883	0	2.20764381548761
d0_Col_06_Row_7	0	-2.15641265361691	10.7580917081917	2.94813011144421	2.9171321272281	0	0
d0_Col_06_Row_8	0	-2.41363422450539	11.2832763343788	2.67317511218592	2.33701364265898	0	0
d0_Col_06_Row_9	0	-2.12689004274569	10.0367063018927	2.77845364941115	2.51940774357633	1.04100949815701	0
d0_Col_06_Row_10	0	-2.1584374846317	9.80079942475097	2.46736378075118	2.21172979422873	2.08302266640878	0
d0_Col_06_Row_11	0	-2.12091721441747	9.92572707572466	2.6257233652627	2.83618110405725	1.81544806936269	0.835866182778604
d0_Col_06_Row_12	0	-2.44415984563668	10.2222462069637	2.68215208238873	2.69073455017088	1.76790451682405	0
d0_Col_06_Row_13	0	-1.91710257529589	10.5726343387389	2.71472528955096	2.48123998826175	0	0
d0_Col_06_Row_14	0	-2.15884975858899	11.3989177128905	2.82789921734377	2.71000157200601	1.39782863074452	0
d0_Col_06_Row_15	0	-1.86664412749893	11.1597389059323	2.70529002391623	2.57370607746402	1.11579223563648	0
d0_Col_06_Row_17	0	-2.83741974195654	10.4200128776169	2.37001106565058	1.04723905648578	0	0
d0_Col_06_Row_18	0	-2.53182614640196	10.7984102413113	2.41376982794198	2.25958513192798	1.2605173583794	0
d0_Col_06_Row_21	0	-2.65209507863063	10.3072364753259	2.6998669578309	2.7983006518952	0	0
d0_Col_06_Row_22	0	-1.64738345863409	10.5991606260614	2.3521522509189	2.38099139143195	1.67524277918779	0
d0_Col_06_Row_23	0	-2.54049288023833	10.3604373969045	2.34284343795217	2.39377677685239	1.36023971085675	0
d0_Col_06_Row_24	0	-1.8379361721829	10.4434510720703	2.79506708969414	2.10978179640644	2.3513719086574	0
d0_Col_06_Row_26	0	-2.33182139388987	10.2799029121985	2.65441953029844	2.52588284533709	2.12987936609078	0
d0_Col_06_Row_27	0	-2.48001934742052	10.8625895443382	2.49347520980512	2.66910150381184	1.11202760462228	0
d0_Col_06_Row_29	0	-2.68991068742721	11.0010541091352	3.03048069485423	2.57892463149857	0	0
d0_Col_06_Row_30	0	-2.59683041892167	10.9821748214335	3.00383364438888	2.65912239483809	0	0
d0_Col_06_Row_33	0	-1.79703311176467	11.3803703069457	1.25010388296758	2.07375257102364	0	0
d0_Col_06_Row_34	0	-2.0366540209643	10.0613555442314	2.73387494627503	2.39969653131195	1.2123721959421	0
d0_Col_06_Row_35	0	-2.59174232642392	9.93400367087193	2.44849970817814	1.76526155365836	2.16818438728401	0
d0_Col_06_Row_36	0	-1.7325350828524	10.0523354160352	2.51703668502023	2.20842522292601	1.61435400009054	0
d0_Col_06_Row_37	0	-2.15056581661816	9.7363835222729	2.63105719056718	2.47751220553173	1.51636682278658	0
d0_Col_06_Row_38	0	-1.65375762027287	10.9723354996989	2.78706141521908	2.82575346491696	0	0
d0_Col_06_Row_39	0	-2.69891451079964	10.4687783531742	2.69354645829441	2.21196979318267	0.905251988762683	0
d0_Col_06_Row_40	0	-2.29067904125425	10.2943881473191	2.49904983659264	2.64208470285443	0	0
d0_Col_07_Row_1	0	-1.85119771194869	11.4687363660541	2.38632457536652	2.42396442191697	0	0
d0_Col_07_Row_2	0	-2.29553382664224	9.82094036784264	2.19218137847891	2.49612165019638	1.4107072278562	0
d0_Col_07_Row_3	0	-2.48524322621246	10.8339295555137	2.6209803627555	2.61474647772196	0.842262766102448	0
d0_Col_07_Row_4	0	-2.6210953953984	10.1175663863799	2.53999945326731	2.90725992212243	0	0
d0_Col_07_Row_5	0	-2.33305852908418	11.0746156894888	2.45050249397367	2.75076223043748	1.62995988326219	0
d0_Col_07_Row_6	0	-1.95990225732128	11.3958006582175	2.77550165571992	2.60558936146045	2.56947082640945	0
d0_Col_07_Row_7	0	-2.04682182968403	9.60824061790716	2.80600653004386	2.59881409350881	2.10974349658913	0
d0_Col_07_Row_8	0	-2.09676494351283	9.58108094080987	2.31949771748372	2.49489473209176	2.07801767299074	0
d0_Col_07_Row_9	0	-1.89309683254058	10.0948837482889	2.48285741259576	2.69684963335746	2.15859763544888	0
d0_Col_07_Row_11	0	-1.97027830987017	10.613606437254	2.5291729725024	2.21479025330437	0	0
d0_Col_07_Row_12	0	-1.82066878489488	10.5821273947927	2.86064397213351	2.56774469356813	1.13706021230789	0
d0_Col_07_Row_13	0	-1.97032973672147	10.213089083625	2.2840950125347	2.49881041824903	1.62328898773676	0
d0_Col_07_Row_14	0	-1.84358470084955	10.9426354775208	1.79807788100223	2.60031457800967	0	0
d0_Col_07_Row_15	0	-2.44780555118705	11.0786248718069	2.52383682229105	2.06143459378707	0	0
d0_Col_07_Row_16	0	-2.26359691269611	11.3627867449613	2.61268345747611	2.45602162533057	0	0
d0_Col_07_Row_17	0	-1.99565400047597	11.5012426243277	2.47416323201026	2.14614120226953	1.13471086272842	0
d0_Col_07_Row_18	0	-1.80761245947232	11.4417353327451	2.58823135790295	2.82053123349597	1.70058541466814	0
d0_Col_07_Row_19	0	-2.66928449444905	10.8208589537516	2.83211007509146	2.69255335574148	0	0
d0_Col_07_Row_20	0	-2.04579376999233	11.3945567876164	1.91209910774033	2.38566099839893	0	0
d0_Col_07_Row_21	0	-2.35956503067188	10.1419406050475	2.07051683546523	2.25826803668624	1.90590496128676	0
d0_Col_07_Row_22	0	-2.10664664873344	10.5980750444216	2.53578725864004	2.69811914876486	1.21914340633602	0
d0_Col_07_Row_23	0	-2.08153755997652	10.0650466080658	2.40627085369943	2.61464665034672	1.84652027022115	0
d0_Col_07_Row_24	0	-1.87009225906248	11.2591643729616	2.67550774375922	2.3671562459281	1.27503283910302	0
d0_Col_07_Row_25	0	-1.83430006016652	10.1065524470972	2.6709919883412	2.44438463116874	1.89744814505621	0
d0_Col_07_Row_28	0	-2.10553175379415	10.6557705051375	2.2294930095793	2.52924096349055	1.45247330560292	0
d0_Col_07_Row_29	0	-2.36190183116791	9.76395174788975	2.88643461270669	2.69686429965046	0	0
d0_Col_07_Row_30	0	-2.33911445872088	9.85333468522037	2.90990997110455	2.29428634718434	0	0
d0_Col_07_Row_31	0	-2.03973719930474	9.73842319332815	2.76547103496785	1.70640190503827	0.968972943345484	0
d0_Col_07_Row_32	0	-2.44590296294116	11.1339580698112	1.57091647668855	2.3016290221281	2.0401909043361	0
d0_Col_07_Row_33	0	-1.75198991995623	10.34308876635	2.55809374964475	2.48223357653566	0	0
d0_Col_07_Row_34	0	-1.68061047172203	11.053967637421	2.51387712567334	2.58063384941768	0	0
d0_Col_07_Row_35	0	-1.72888202333327	10.934219104253	2.3992937319242	2.6684870068404	0	0
d0_Col_07_Row_37	0	-2.02120055497402	10.5424310166633	2.35543649156825	2.52396045389242	1.06993604458403	0
d0_Col_07_Row_38	0	-2.65550536594663	10.9937239975015	2.33631671662189	2.6580148532416	1.45762680844331	0
d0_Col_08_Row_2	0	-2.58228888542948	11.2417489086648	2.26783323247049	2.45499937779362	0	0
d0_Col_08_Row_4	0	-1.72965208009439	11.4492987458066	2.35218210697673	2.45288716184566	1.92241764904624	0
d0_Col_08_Row_6	0	-1.65500770401324	10.8991956421815	2.51534529138833	2.65630604326437	1.1323102591505	0.862178475932657
d0_Col_08_Row_7	0	-2.04118249173198	10.7090564527546	2.49191117711775	2.26755229611893	0	0
d0_Col_08_Row_9	0	-2.47195482516471	11.2013824383301	2.24280684262985	2.44442396612853	0	0
d0_Col_08_Row_11	0	-2.22256149253433	11.2957507362996	2.19576051880513	2.52715397634271	1.74228022320961	0.642485403129859
d0_Col_08_Row_12	0	-1.61913836219243	10.3359500733112	2.47871460343299	2.37912290440675	1.75659014056794	0.580320170702829
d0_Col_08_Row_14	0	-2.41185826489865	11.1528771124099	2.38044315467504	2.10299496478856	0	0
d0_Col_08_Row_16	0	-1.76909424297498	11.409433459451	2.3739618163927	2.60788071681364	2.1158239227647	0
d0_Col_08_Row_18	0	-1.82397439707833	11.4081665741424	2.32829878601562	2.39017469818315	1.43276779803298	0
d0_Col_08_Row_20	0	-2.14950104074219	11.2032682123649	2.50590135855008	2.42817477449038	0.50361731542503	0
d0_Col_08_Row_22	0	-2.81124749209897	11.0014946034199	1.94396091761184	2.12411083198428	0	0
d0_Col_08_Row_23	0	-2.78655468494049	11.0828993037561	1.19523179828083	2.31484066287066	1.94965953406319	0
d0_Col_08_Row_25	0	-2.10870226656081	11.0170262898278	2.34135976958889	2.57432168885625	0.660993270889772	0
d0_Col_08_Row_26	0	-2.44027091936642	10.9558047550563	2.43977306187468	2.67464059362096	0	0
d0_Col_08_Row_28	0	-1.57256537005428	10.8366667926884	2.66069756840257	2.7292745379104	1.60375318900991	0
d0_Col_08_Row_29	0	-2.29692072289324	11.2409656566155	2.29624898618192	2.46303694154278	0.831776340921951	0
d0_Col_08_Row_30	0	-1.83376077142337	11.4833646118268	2.50980024130102	2.45881552589363	0	0
d0_Col_08_Row_32	0	-1.86676231848976	11.4642504935799	2.23967008130768	2.29325358033321	2.03542127205232	0
d0_Col_08_Row_33	0	-2.54913563041425	10.7318501431773	2.48063528202302	1.94968425389774	1.4486365063875	0
d0_Col_08_Row_37	0	-2.79694109604059	10.4510492499138	2.3748441998693	1.84218045607407	0.935234652347897	1.65112188259352
d0_Col_08_Row_38	0	-2.16523293109655	11.3773707730387	2.53608442660783	2.24560285576379	0	0
d0_Col_08_Row_39	0	-1.94006590357646	11.499834113814	2.67622392207605	2.13610585838136	1.4823519463616	0
d0_Col_08_Row_40	0	-2.70702069482813	10.5325989855644	2.54038497859506	1.88067800197139	0	0
d0_Col_09_Row_3	0	-1.75748334396732	11.4687068976982	2.26916532941726	2.77463703059023	0	0.880918036546158
d0_Col_09_Row_5	0	-1.72281535450031	11.3405223723424	2.23561695241618	2.68761780146616	1.00008012154962	0
d0_Col_09_Row_7	0	-2.45711643451635	11.2296535974697	2.76247986835483	2.78958663201244	0	0
d0_Col_09_Row_8	0	-2.44050667853971	10.1450469923847	2.47124662563438	2.45046864607982	1.17104405116898	0
d0_Col_09_Row_10	0	-1.93045205109238	10.1656390732377	2.69131190339496	2.3000196733055	0	0
d0_Col_09_Row_11	0	-2.79403467551898	10.579662750927	2.58817736788105	2.49949098335159	0	0
d0_Col_09_Row_12	0	-2.47302204720203	11.2345239194734	2.30704687178012	2.45999239881157	1.12155020931595	0
d0_Col_09_Row_13	0	-2.44461042392455	10.5714768232418	2.72742049843598	2.13770488284385	0	0
d0_Col_09_Row_14	0	-2.27636905733407	11.1609686721053	2.43783524565638	2.31342442383501	0	0
d0_Col_09_Row_15	0	-1.84807960064078	11.0111024143142	2.1271808711374	2.71360063938807	1.22949797384887	0
d0_Col_09_Row_16	0	-1.71529918323324	10.3396586203598	2.33370373791452	2.41021703480437	1.05634035012724	0.649503342946317
d0_Col_09_Row_17	0	-1.80852518545904	10.5832299541356	2.46260870832723	2.86227021212521	2.09224949461433	0
d0_Col_09_Row_18	0	-2.64204829139722	10.1871137738018	2.62927343427004	2.35777731447464	1.96723211066616	0
d0_Col_09_Row_21	0	-1.75373062285893	10.6335909812548	2.37468097888965	2.45567289717614	2.50548152135356	0
d0_Col_09_Row_22	0	-1.78625805219951	10.8947263459601	2.6840728677067	2.5186186657978	1.79395868661493	0
d0_Col_09_Row_23	0	-1.83455302956504	11.0899655381887	2.40758052708863	2.77248066664396	1.94105906685813	0
d0_Col_09_Row_26	0	-1.85389297895712	10.1599608418536	2.73843946405643	2.17071162178517	2.27920418354316	0
d0_Col_09_Row_27	0	-2.46313767428811	9.73773738223385	2.58953596728254	2.45604574307479	0	0
d0_Col_09_Row_29	0	-2.36166682038583	9.75339226159587	2.35200752235188	2.37538697601275	0.858519412673105	0
d0_Col_09_Row_31	0	-1.81726471576257	10.1709253765495	2.4704572122572	2.90089441234477	0	0
d0_Col_09_Row_32	0	-2.25344528494314	9.7000092792888	2.33071039816921	2.22406790540504	1.24679509656865	0
d0_Col_09_Row_33	0	-1.87964932411012	10.6381664013576	2.62055210637061	2.81431265065688	0	0
d0_Col_09_Row_34	0	-1.63573597543591	11.396623031382	2.23773516427995	2.96683939441167	0	0
d0_Col_09_Row_35	0	-1.86937792922517	11.2508769956243	2.66290867263788	2.48728905268236	2.24531032297893	0
d0_Col_09_Row_36	0	-2.48473918220938	10.9367564298642	2.15786661444861	2.50070567858529	1.49235059501422	0
d0_Col_09_Row_37	0	-1.87144687820941	11.466484862342	2.27927361539364	2.47227097367289	2.4546031985334	0
d0_Col_10_Row_2	0	-2.11053750461931	9.80434374287585	2.86642578685444	2.52471135442585	0	0
d0_Col_10_Row_3	0	-2.60474192976111	10.6700357438489	2.8430183905585	2.72341726924808	0.858008408589936	0
d0_Col_10_Row_4	0	-2.38764260594556	11.0695907875419	2.64225196203316	2.50432026744828	1.78317424274637	0
d0_Col_10_Row_5	0	-2.61662578034391	9.90662489832783	2.89778067521496	2.63499695372054	2.33497223245733	0
d0_Col_10_Row_7	0	-2.1435419437398	9.65833014824149	2.51609840682905	2.50614496120587	1.36748677172734	0
d0_Col_10_Row_11	0	-1.87079823352391	10.7220613517545	2.88116876896353	2.47794441891714	2.20812809743487	0
d0_Col_10_Row_12	0	-2.14343387366783	9.73099501072274	2.56774600416137	2.55587941855725	1.78372433029472	0
d0_Col_10_Row_13	0	-2.48751985711523	9.9635536030037	2.53875904899335	2.50939220829162	1.09001796861345	0
d0_Col_10_Row_16	0	-1.89981440346959	11.3597752344798	2.4769974131691	2.35748259858542	2.32695327726176	0
d0_Col_10_Row_18	0	-2.32442401569473	10.8724252908034	2.28208324026586	2.57285841488101	1.39458800280977	0
d0_Col_10_Row_19	0	-2.57809793880764	10.6934471636502	2.49707057170144	2.96351973653688	0	0
d0_Col_10_Row_20	0	-2.72374894830379	11.1931020754032	2.4002599606511	2.53449751050603	2.0599058530565	0
d0_Col_10_Row_21	0	-2.21801550998468	10.1525876049468	2.36808596325557	2.73712834442212	0.954894291700843	0
d0_Col_10_Row_24	0	-2.62822782810864	10.8390255187568	2.11852014960078	2.91735978383402	2.24263167252216	0
d0_Col_10_Row_25	0	-2.47511617022017	10.4257248702209	2.65029937689925	3.03507835584512	1.59359453651674	0
d0_Col_10_Row_26	0	-2.14190403735325	9.67509874281154	2.85818955195429	2.80391214856176	1.5156531445252	0
d0_Col_10_Row_27	0	-2.07035340049674	9.52566247917474	2.94227180282235	2.86857743732119	2.28398781542607	0
d0_Col_10_Row_28	0	-2.20756839935714	9.58776709826081	3.02470771161041	2.96031536165649	1.57364814780159	0
d0_Col_10_Row_30	0	-2.08230028974157	9.63142608899022	2.9591261497008	2.98392322408609	2.33228520661499	0
d0_Col_10_Row_31	0	-1.71834079968021	10.3383567821841	2.79700295399916	2.51041051673751	1.32595117399729	0
d0_Col_10_Row_34	0	-2.05345391068875	10.1562793460616	2.490677829478	2.59588526689421	1.50312612744903	0
d0_Col_10_Row_35	0	-2.4952121794503	11.219362218966	2.48306666728998	3.02381175717823	0	0
d0_Col_10_Row_36	0	-2.03069773596237	11.0955839925924	2.69295533557741	2.74302585783402	0	0
d0_Col_10_Row_37	0	-2.78776593597504	10.7329649033642	2.8680981048972	2.72088983341862	0	0
d0_Col_10_Row_38	0	-2.34978045786637	10.0749823548856	2.3452509343302	2.71210555573495	1.87203457552107	0
d0_Col_10_Row_39	0	-2.01526020722892	10.7206585770665	2.61026415168143	2.65155996982687	1.99383618073549	0
d1_Col_01_Row_1	1	-5.08416377043329	-2.99694560234866	0	2.30037035945418	2.53554658763722	3.32642370927874
d1_Col_01_Row_2	1	-4.83587642044066	-1.73207133900928	1.05726325853584	2.45033244916163	2.16652414558913	0
d1_Col_01_Row_3	1	-4.90835284516733	-1.61555663716742	2.173236958289	2.79939150081036	0	0
d1_Col_01_Row_4	1	-4.81889765515687	-2.32138872912605	1.86470670657239	1.93634405822599	1.72862220127081	2.20030107173737
d1_Col_01_Row_5	1	-5.0026866680901	-3.10666528294207	1.15306610269931	1.97117455002713	3.14702609907171	2.56973978235174
d1_Col_01_Row_6	1	-5.39438264760546	-2.79870443871647	1.71825714077137	2.39957676932359	2.28615229988193	2.39957676932359
d1_Col_01_Row_7	1	-4.9011360855097	-2.7050621747686	0	2.17480983185571	2.69565110886027	2.53068913057914
d1_Col_01_Row_8	1	-5.38294545283213	-1.92886159719664	0	3.11494159426862	2.37911111387721	0
d1_Col_01_Row_10	1	-4.36178076115983	-1.72085187177733	0	2.94069954314837	2.99862925638656	2.4645728173211
d1_Col_01_Row_11	1	-4.94171464629749	-2.56895690817229	0	3.3834490924377	3.18190985027489	0
d1_Col_01_Row_12	1	-4.26993549237742	-2.10053821033603	0	2.18669871775511	2.48631369231757	2.63716430603761
d1_Col_01_Row_14	1	-4.89343958665804	-2.53884918485634	0	2.30509149634948	2.35755191901151	2.2121858068288
d1_Col_01_Row_15	1	-5.3032814638029	-2.5718526427655	1.4800107016632	2.40495156184402	2.80848493795226	2.48106411743253
d1_Col_01_Row_16	1	-4.11684044612446	-2.48912262051044	1.71472283823516	2.20037274727	2.2527660864925	1.32916922146196
d1_Col_01_Row_18	1	-5.79086017693763	-2.67933060505358	2.13403031747697	2.46200550656877	2.2532350163069	0
d1_Col_01_Row_19	1	-5.76995822947461	-2.57220077586706	0	1.93016278885335	1.34314120595661	2.60281082215914
d1_Col_01_Row_20	1	-5.45387087559924	-3.20422042642596	2.05042425848712	1.83114580411292	2.66027449509519	0
d1_Col_01_Row_22	1	-4.30754213870359	-1.89523021035137	0.577398808462688	2.171132680829	2.47878661236393	0.970233969767057
d1_Col_01_Row_23	1	-5.62093300290858	-2.01001972492933	1.84574106211778	2.82755876823761	1.90295793943089	0
d1_Col_01_Row_24	1	-5.73959084818816	-2.56228766039255	1.84593545322616	2.91333626092959	1.84593545322616	2.73444643140452
d1_Col_01_Row_25	1	-5.4771198496153	-2.91804234287396	0	1.9755792891303	2.37648201779486	1.75678255590185
d1_Col_01_Row_27	1	-5.22835261871488	-2.86250708635093	0	2.18259607728687	2.55131293378022	2.59194860592231
d1_Col_01_Row_28	1	-5.44494861521621	-3.07184454402942	1.70164382678944	2.51543760763339	2.19058366260442	1.57957312502439
d1_Col_01_Row_30	1	-5.43790090298371	-3.09196479304215	0	2.30808484432771	2.64272500588338	2.63147001280217
d1_Col_01_Row_31	1	-4.75153131727414	-2.0628503117136	0	0.924399006299857	0.924399006299857	3.07385413180133
d1_Col_01_Row_32	1	-5.70261000965393	-2.96361119217022	0	2.31683213833117	1.96725911711356	0.936757868735609
d1_Col_01_Row_34	1	-4.57582503163896	-2.96778010671872	0	2.32380637858522	2.25720287411373	2.34782866427603
d1_Col_01_Row_35	1	-5.77483920573303	-2.82542462236473	0	1.57890384830732	1.96991773441939	1.99765545862482
d1_Col_01_Row_37	1	-5.24458451909797	-2.22889057968836	0.798851219482294	2.12490390779835	2.86416741218418	1.9835013540857
d1_Col_01_Row_38	1	-4.07526176074394	-2.28253828374502	0	2.08832846649344	2.62419416500674	0.670567083433802
d1_Col_01_Row_39	1	-5.25212258405605	-2.80682948942836	1.56946624125605	2.18881188463449	2.03871418291636	2.37236193049493
d1_Col_01_Row_40	1	-5.34460756487981	-2.44629707884683	1.62537538958308	2.19179444496463	2.09558199112093	0
d1_Col_02_Row_1	1	-5.5092940777023	-2.21067435512143	1.57068147732537	2.13606865794064	0	2.21472044892778
d1_Col_02_Row_2	1	-5.26153821627452	-2.70773396504201	0	2.68499121693816	2.22182027714402	2.34610704018477
d1_Col_02_Row_3	1	-5.27299338021445	-1.62778047422267	2.39825632759574	2.62394691707048	2.21731447766908	1.60578488277506
d1_Col_02_Row_4	1	-4.62678863102393	-3.07485508973377	0	2.27902828011737	2.73347288688962	0
d1_Col_02_Row_5	1	-5.92343449580597	-2.24810273989269	2.20636557754642	2.03162239495185	2.65691244423694	1.44151041071154
d1_Col_02_Row_6	1	-6.12773917547057	-2.15533679369182	2.23591263085062	2.88275519888712	1.67831692291884	2.09855492954133
d1_Col_02_Row_7	1	-4.51945793625997	-2.92093434924935	0	1.64888329754394	2.77009633513401	2.24357030038133
d1_Col_02_Row_8	1	-4.28718291116432	-2.42455456105584	0	2.03656895920691	2.79022476989451	1.21478704464899
d1_Col_02_Row_11	1	-5.60139307152187	-3.05868830252332	2.03816247319847	2.84769705334911	2.84769705334911	0
d1_Col_02_Row_12	1	-4.51457207275227	-2.04270322277197	0	2.7273051889205	3.2289790822919	2.18526671417905
d1_Col_02_Row_14	1	-4.06374653079165	-2.49098653303228	0	1.09202292165698	2.48816055073536	0
d1_Col_02_Row_15	1	-5.373525277521	-2.95115651192061	2.26298420774163	2.17636044229819	0	2.3005752001604
d1_Col_02_Row_17	1	-5.89774939507794	-2.4424309132452	1.61251341383156	2.8811078150337	2.60286785800878	2.23272052587642
d1_Col_02_Row_19	1	-5.4600928196994	-3.16250354084521	2.39217075227251	2.59862798989255	2.51666916350768	0
d1_Col_02_Row_20	1	-5.41695327171034	-1.88332214511722	1.33625440116256	1.79981751680307	1.50561949708164	1.33625440116256
d1_Col_02_Row_21	1	-5.82409410560779	-1.9728310741419	2.27866237926045	2.60196851621531	2.10371273871567	0
d1_Col_02_Row_22	1	-5.3322615495962	-2.55863638278947	0.997976690346711	2.10157276803726	2.81598061513538	1.56601394840151
d1_Col_02_Row_23	1	-4.20266764389093	-2.52058462966586	0	2.44701654324301	3.05118609040563	0
d1_Col_02_Row_24	1	-5.46121862307578	-3.15412364960306	1.95280221818614	2.64788162841256	2.01018855259873	1.95280221818614
d1_Col_02_Row_25	1	-5.72602285729483	-2.84951748870561	1.24934945301157	2.68746574589818	2.65649757416548	1.7098508606971
d1_Col_02_Row_27	1	-5.89756238678264	-2.74266465041907	1.11416939902074	2.55775140239248	2.46114187429396	2.44272376390466
d1_Col_02_Row_28	1	-4.64085595092248	-2.33058120899363	1.97579917119755	2.30654695200463	2.57440156806494	1.56811128858882
d1_Col_02_Row_29	1	-5.08153812296343	-1.58671847080212	2.0972771120378	2.62080268875873	0	0
d1_Col_02_Row_31	1	-4.46580407108893	-1.90382893214129	1.83071749927685	2.07778014669925	2.58714256376193	2.12852905772724
d1_Col_02_Row_33	1	-5.49027355511519	-3.19342413831985	0	1.86502666374864	2.52042410405021	1.62641048637471
d1_Col_02_Row_34	1	-5.03526718664735	-2.19812595689593	2.27647834851133	2.48644705692829	2.9947735600918	1.85432244152356
d1_Col_02_Row_35	1	-4.80084638950759	-2.16807865891429	1.84480415080331	2.85340047955905	2.01882099458949	2.06416241042262
d1_Col_02_Row_37	1	-4.76638738034786	-2.59011564393627	1.53481722039683	2.10515903732277	2.34347072617203	2.25675795405119
d1_Col_02_Row_38	1	-5.00327451922322	-2.90871479420897	1.58619453266266	2.45138463807558	2.50556155338977	2.12214334344306
d1_Col_02_Row_39	1	-5.49408299337251	-2.32689304491597	1.09973031615433	2.29641169652352	2.02215174912575	2.06749634528609
d1_Col_03_Row_1	1	-4.91432871694999	-3.07614695046135	2.09236112370708	2.55493458378009	2.84278776177635	1.33141905377677
d1_Col_03_Row_2	1	-4.42407238617903	-2.36604192670751	1.90997993401059	2.70708924141892	2.61417602861287	1.65896111839157
d1_Col_03_Row_3	1	-5.42880685395174	-2.3747060443687	2.26987040884303	2.00302021723209	2.68596260993387	0
d1_Col_03_Row_4	1	-4.358679764505	-2.05843632680489	1.80835332978187	2.10599414670788	2.73540096051497	2.60099272568615
d1_Col_03_Row_5	1	-5.47460609623513	-2.1882831790547	2.83211422352503	3.30379078174412	2.86103667562813	2.27448100789994
d1_Col_03_Row_6	1	-4.93253883000579	-2.00981436031396	1.93863099890179	2.61460273622161	2.17062497486998	1.57727300132212
d1_Col_03_Row_7	1	-4.29274433054448	-3.03471696260416	0	2.5674018023281	2.74310090678097	2.28970525345537
d1_Col_03_Row_8	1	-4.54389915235867	-2.55078235829382	1.75965572661912	2.43034500073487	2.86657036127868	1.75965572661912
d1_Col_03_Row_10	1	-5.31903706757809	-1.87171698475562	2.57564647880483	3.09771679855044	2.57564647880483	1.92645367272044
d1_Col_03_Row_11	1	-5.23567863873222	-1.99628767779755	1.89799215893399	2.94411109113304	2.49591290275657	0
d1_Col_03_Row_12	1	-4.33889848436885	-2.42096810043548	0	1.83305198821501	2.51221006898273	2.58109457815531
d1_Col_03_Row_13	1	-4.5585376971009	-2.58660290504574	0.976930705920243	1.78088376167689	2.92468468568641	2.25318311851287
d1_Col_03_Row_14	1	-5.25181645363781	-2.3281590974473	1.3756898334552	2.33673707735689	2.87610077232595	2.38001224560107
d1_Col_03_Row_15	1	-4.75312833849253	-2.78907196875234	1.99082997412277	2.64057878551897	2.99399070086037	2.28963647757133
d1_Col_03_Row_16	1	-4.6031742429934	-2.95631105781882	0	1.89954566011823	2.76188215177924	2.28626120975038
d1_Col_03_Row_17	1	-5.99672608917657	-2.08096018546003	2.19902803492912	2.92572179857334	1.958044881487	1.37010319032313
d1_Col_03_Row_18	1	-5.0087852180503	-2.51575111003514	0	2.49046545006617	2.67902592906911	1.82223277422383
d1_Col_03_Row_19	1	-4.57902050410801	-2.562596701305	1.18014348496707	2.29878453266047	2.82321909020946	2.97047729289046
d1_Col_03_Row_20	1	-5.04843180941841	-2.34758491831916	0.953066699642235	2.31882961580186	2.89354833456829	0
d1_Col_03_Row_21	1	-5.67622313007861	-2.8412201129358	2.26589003285849	2.43262703351403	2.41496508750043	1.88388973056874
d1_Col_03_Row_22	1	-5.14612082970736	-2.69100102313553	1.08578416156624	2.44808144794034	2.28131810694479	2.74833687463452
d1_Col_03_Row_23	1	-4.82784825420134	-2.98777347139491	0	2.17242793782134	3.01112476999748	3.06955217837394
d1_Col_03_Row_24	1	-4.97005050862454	-2.65338192109361	2.21767883515051	2.73599415654823	2.39289223862365	0
d1_Col_03_Row_25	1	-5.51454167483309	-1.91624423307406	2.62006052363928	2.66236746326716	2.76110023146936	1.9866968019631
d1_Col_03_Row_27	1	-5.35500868013847	-2.4483408640097	0	2.45131832600939	2.60467476435095	1.99823010229881
d1_Col_03_Row_28	1	-5.17592650231437	-2.21568043812815	2.02425155684812	2.39426631968353	2.89573868741127	1.66171663597617
d1_Col_03_Row_29	1	-4.56738573482467	-1.90159578195225	1.42426917141792	2.29442052741098	2.46345771325407	0
d1_Col_03_Row_31	1	-5.2771048953599	-2.65553838650632	2.05952562036998	2.26222327119141	2.69342507447801	0
d1_Col_03_Row_33	1	-3.97063692084621	-2.22386565331207	1.23585823476929	2.43331813630804	2.63138701495682	2.18276248978317
d1_Col_03_Row_34	1	-3.31550558601557	-2.7311802700471	0	0	2.8416023338369	2.81935885549444
d1_Col_03_Row_35	1	-5.40238433525304	-3.09616675769929	0	2.6371297500198	2.44387270737315	1.78936674059842
d1_Col_03_Row_37	1	-5.3788344156694	-1.71110318372652	2.41566554584886	3.03911567843528	1.29069387244196	0
d1_Col_03_Row_39	1	-5.12534307257869	-1.59133995742407	2.06563461436867	2.2808743961534	2.33858192182196	0
d1_Col_03_Row_40	1	-6.02868107890997	-2.14579904708992	2.35924327325019	2.81492347710652	1.80000673173374	1.05497489540323
d1_Col_04_Row_1	1	-4.59384807470583	-1.77433671045879	2.23721990903148	2.63710071751286	2.6086800778018	1.33446469055504
d1_Col_04_Row_2	1	-4.88370750739536	-2.58102307544548	0	2.26718374190967	2.92388903966174	2.01378516633507
d1_Col_04_Row_3	1	-6.07011825324114	-2.29858096416947	2.06857962705555	2.3802872930701	1.9188544403496	2.45916689380459
d1_Col_04_Row_4	1	-4.70951687314019	-2.46743430408466	1.66684927583663	2.40921294289851	2.69470176273299	2.33609572082558
d1_Col_04_Row_5	1	-4.14981956722802	-2.66559290191932	1.57571616176487	2.55424224852553	2.76888387669415	2.54299313457818
d1_Col_04_Row_6	1	-5.94740374059282	-2.03202475657362	2.05341005296764	2.62598913741901	1.58390243015965	2.09258451966094
d1_Col_04_Row_7	1	-5.44114025574868	-3.24241834334283	1.85730215129872	0.908458045532203	2.28485110180862	1.18181483997732
d1_Col_04_Row_8	1	-4.4592010197972	-2.67327526322439	0	2.02845515923635	2.59367850726587	2.62745374958515
d1_Col_04_Row_11	1	-4.64019802879641	-2.79250274873957	0	2.77684736558762	3.00699724263211	2.82791921381544
d1_Col_04_Row_12	1	-5.7464046262957	-2.36608524386313	2.63121635393865	2.85265881828654	2.60645248600302	2.07754548315494
d1_Col_04_Row_13	1	-6.03636437461519	-2.13909187735635	2.09136677246738	2.47464271320192	2.51513055057103	0.834374271302323
d1_Col_04_Row_14	1	-5.21873192985906	-2.89592750095831	1.06272706234486	2.20223727092697	2.34758571216193	0
d1_Col_04_Row_15	1	-5.52842668126771	-2.04218496873659	2.01124084848068	2.65630743110525	2.25246139426882	1.85814881691297
d1_Col_04_Row_17	1	-5.74849462914844	-2.92794241761134	2.54027662164212	1.51122415837314	3.11075093233524	1.80551046339409
d1_Col_04_Row_18	1	-4.79892202043981	-2.60299306672722	0	2.74914679215574	2.7372690632038	3.56230660211914
d1_Col_04_Row_19	1	-5.0999975104119	-2.54674495397229	1.92476423779504	2.53186180745004	2.56584526852424	1.75124753368234
d1_Col_04_Row_20	1	-5.13480138781388	-2.73387952662985	0	1.8620878284399	2.66320443441889	2.73194737340985
d1_Col_04_Row_21	1	-5.42753920265774	-2.55684637200666	1.91926124060606	2.82963183368632	2.37655876001237	2.07734978437986
d1_Col_04_Row_22	1	-4.19757811474396	-2.12926311244627	0	1.55141310097685	2.78101958128998	2.05947169140716
d1_Col_04_Row_23	1	-5.89640666351491	-2.31599027561281	1.00308249959175	2.21559033537137	2.54995662822435	2.1072005211123
d1_Col_04_Row_24	1	-5.33918402490108	-2.64815071470075	1.85508570714965	2.29832840034037	2.07450239804064	1.46614651035295
d1_Col_04_Row_27	1	-5.3949313993167	-2.8237996783224	0.990142380601341	2.24677308153908	2.10804335379908	1.94819657370635
d1_Col_04_Row_28	1	-5.9458190168578	-2.57419509730242	1.95930365612206	2.23325973707404	2.76444085306841	1.78559066610648
d1_Col_04_Row_29	1	-5.73293771710947	-2.07174762467531	0	2.47713687143315	1.85342732883685	0.99097938560038
d1_Col_04_Row_30	1	-4.75492640898566	-2.64608170344589	1.33938555120973	1.72523119239028	2.18223903831119	2.18223903831119
d1_Col_04_Row_32	1	-5.71670210080405	-1.71360419029769	1.81865895639713	2.39355669967912	1.63510830157965	1.77363347545763
d1_Col_04_Row_33	1	-5.85175999270843	-2.289108536835	2.73731109379642	2.6811028205695	2.07507241151718	0
d1_Col_04_Row_34	1	-5.29243181196648	-1.84044678652918	2.13459622973715	2.40073462683983	2.5645433225022	0
d1_Col_04_Row_35	1	-4.91320309779362	-2.15547415355003	1.69086933842569	2.08346696834611	2.01351783089373	2.08346696834611
d1_Col_04_Row_37	1	-5.26369262570137	-2.5250590701001	0.893331206095896	1.98457851427544	2.80309398395147	2.06810456771492
d1_Col_04_Row_38	1	-5.92229595248488	-2.64957144078124	2.62664645672201	2.87193009386534	1.45547206423193	1.81466553460725
d1_Col_04_Row_39	1	-4.86858850922643	-1.7364006050831	2.03350173524318	2.42902270539357	1.93759569169789	1.35032321334018
d1_Col_04_Row_40	1	-5.46432139542365	-2.49735299660323	2.53187671565484	2.30342680703159	1.89928781063956	2.11894045028245
d1_Col_05_Row_1	1	-4.91006196400861	-2.76957244345863	0	1.85443054760103	1.91166279204892	2.12046417436221
d1_Col_05_Row_3	1	-5.87131150474539	-2.56727461644492	2.33829458959212	2.17535024909452	2.71215057394489	1.75418854954502
d1_Col_05_Row_4	1	-4.40740111966996	-2.5296760395409	0	1.86566431613133	2.49791066138074	2.08513969200713
d1_Col_05_Row_5	1	-5.22818846788061	-1.97818630599005	2.43208145875863	2.50646144898714	2.81248271097754	0.974060351243435
d1_Col_05_Row_6	1	-4.42645115363058	-2.62955216084528	2.08323602490768	2.29270816223633	1.88126202439501	1.78577679761207
d1_Col_05_Row_8	1	-5.48245430677475	-2.59836843456688	2.10848398777438	2.9450018697898	2.18051388328163	2.18051388328163
d1_Col_05_Row_10	1	-4.72202297011549	-1.69055965521027	2.13790114724792	2.37958218074222	2.80052791328781	0
d1_Col_05_Row_13	1	-5.72214797231801	-2.37307375353485	2.34393275967337	2.30400587027581	1.52268638080291	1.14387094797152
d1_Col_05_Row_14	1	-5.20010915298115	-2.73791836866878	1.70309070631594	1.90397219484664	2.91503701947795	0
d1_Col_05_Row_15	1	-4.58504398192712	-2.77092415262525	1.71363695098454	2.3721165203782	2.01044779405164	1.42092424976016
d1_Col_05_Row_17	1	-4.84634367639867	-2.39641734545064	1.61767226331983	2.30818118952014	2.64943720878627	0
d1_Col_05_Row_18	1	-4.57999820359647	-2.5480696608479	1.26122480350131	1.94072562514642	2.89372154141633	1.72218295537911
d1_Col_05_Row_19	1	-4.23417254782424	-1.92246024874424	1.77344522129654	2.19163191767603	2.0832848654155	2.30122081100071
d1_Col_05_Row_21	1	-4.96367517845882	-1.94031488623986	1.84102642455702	2.15141275569257	1.86550194404539	1.46453127502366
d1_Col_05_Row_22	1	-5.18118754759437	-2.89414978537039	1.28712591407165	1.00795750865546	1.28712591407165	1.74903642993466
d1_Col_05_Row_23	1	-4.8031681507277	-1.6899263886533	2.12364482110435	2.40730472906913	2.56089356922212	0
d1_Col_05_Row_24	1	-5.26650026309341	-2.38644771064946	2.0954245248229	1.95068875911769	2.43874214249051	0.992405716811385
d1_Col_05_Row_27	1	-5.28480082467022	-2.34756094259745	0.756221224539943	2.45220498078301	2.75963372908359	2.10728729075787
d1_Col_05_Row_28	1	-5.71383201557903	-2.87888903048758	1.62518407953059	2.03377576562244	2.03377576562244	2.36483259964055
d1_Col_05_Row_29	1	-5.65164795244884	-2.22861257145645	1.16861615144877	2.20155094043279	2.44072110366464	0
d1_Col_05_Row_30	1	-5.29802739035649	-1.74270622401171	2.21847615010978	2.39757054596699	2.48158450151485	0
d1_Col_05_Row_31	1	-4.66716353878859	-2.32489063021238	0	1.86163976342312	2.61634569784851	2.68582595321221
d1_Col_05_Row_32	1	-5.08549761588208	-2.45670053014459	0	2.37083424849768	2.47833266285365	1.74013234391233
d1_Col_05_Row_33	1	-5.93356701173372	-2.30904334931375	2.17750904142955	2.34632545679383	2.86655507247252	0
d1_Col_05_Row_34	1	-5.54031657907171	-2.37383929236406	2.01502385372288	2.66056152206422	2.59377285449789	3.10009430174637
d1_Col_05_Row_35	1	-5.73408920652471	-2.26793007621366	1.09636312175524	1.96789486556102	2.16002820255596	1.8072879112643
d1_Col_05_Row_37	1	-4.57910783802445	-1.70832978401992	1.19801676694762	2.21363445524773	2.57726931681174	1.87438676645189
d1_Col_05_Row_38	1	-5.04087354290894	-2.0271593306826	2.15232672406124	2.48761570602396	2.5270013528745	0
d1_Col_05_Row_39	1	-4.84401248179445	-2.15289037998606	2.06778677559086	1.9344371341399	2.12170712001684	1.89354922041293
d1_Col_05_Row_40	1	-6.10760905971759	-2.61053684510296	2.19699216078839	2.50918991389931	2.26715914918036	1.28778973428782
d1_Col_06_Row_1	1	-4.72855996359796	-1.63395860101049	2.35229488207442	2.46101031779169	2.07321901018788	2.26097831820995
d1_Col_06_Row_2	1	-5.06925766144878	-2.03156807638103	2.18580422092488	2.53641096029762	2.42762717327433	0
d1_Col_06_Row_4	1	-4.32415499921067	-2.45034099718881	1.75436276921826	2.3506502348964	2.63226943458971	2.20168477947051
d1_Col_06_Row_5	1	-5.35291032996046	-2.16502618179927	2.0724013798778	2.0724013798778	2.26735721340688	1.24881790108354
d1_Col_06_Row_6	1	-4.79580937918892	-2.30270619391438	1.48824913976627	2.3210810655718	2.69662747916203	2.59993573296479
d1_Col_06_Row_7	1	-4.61849096967386	-1.92608534070754	0	2.35138315143986	2.49426108468286	2.22078620238972
d1_Col_06_Row_8	1	-4.87448731038477	-1.55265078722612	2.60487759147399	2.18563387120565	2.04839201619387	0
d1_Col_06_Row_10	1	-4.84414156788224	-1.82666902401742	1.90528172242978	2.37878706365419	2.29996876673355	2.77563640144283
d1_Col_06_Row_11	1	-4.86387351659973	-2.73507876410794	2.47081524227261	2.60305410341741	2.72198045238558	2.80102438239502
d1_Col_06_Row_13	1	-4.69613332695217	-1.77352914768332	1.71765687000084	2.51675942131518	2.60243681602012	0
d1_Col_06_Row_14	1	-5.55775745041686	-1.72534386191294	2.08625665837294	2.30667881282825	2.64793078376067	1.83382336161162
d1_Col_06_Row_15	1	-4.52371148888127	-1.72022935126915	1.32037848076028	2.31544306125297	2.46691297122566	0.882926148207671
d1_Col_06_Row_16	1	-5.311690274584	-2.55728817196299	2.23911549305773	2.5242116225614	2.06427453196504	1.96829988590696
d1_Col_06_Row_17	1	-4.30966842913094	-2.10120617082638	0	1.52871258248001	2.93114605447932	1.94657169961554
d1_Col_06_Row_18	1	-3.95465827880189	-2.3942755168995	0	1.69204505885936	2.85982006825636	1.39975208496589
d1_Col_06_Row_19	1	-4.98343952404082	-2.76520463861961	1.05498027440032	1.86597493968788	2.74809340486329	0
d1_Col_06_Row_20	1	-4.80648379922757	-2.45946652233176	0.941359418103466	1.50444048418015	2.66765508933115	1.89414659410064
d1_Col_06_Row_21	1	-4.8867679972747	-2.84610469615191	2.07599521003394	1.64299620118043	2.65515251963193	2.33398881807236
d1_Col_06_Row_22	1	-4.45379645794107	-2.62818863640254	0	2.47220770269043	2.03900073265749	2.79365939958886
d1_Col_06_Row_23	1	-5.42092020814135	-2.1843012657731	2.00312415807075	2.50529960007852	2.65297002221736	1.90729076332311
d1_Col_06_Row_24	1	-4.83666558045588	-2.38391093496916	2.30723005721603	2.6861907630215	2.34842809036486	2.26171035624883
d1_Col_06_Row_25	1	-4.88205202662086	-2.64156103139983	1.68117098366787	2.45171494048282	2.40075423343579	2.41406589010412
d1_Col_06_Row_28	1	-2.96289011491628	10.5001072562886	1.9508192250289	2.8326237217107	2.7193051256601	2.50544099357945
d1_Col_06_Row_30	1	-5.57502332468889	-1.6902779007153	2.56188379976367	2.87718935709135	2.37621092651673	1.71384949622523
d1_Col_06_Row_31	1	-5.44757934938651	-2.8258751630936	2.13513071552683	2.41237459391255	3.02996996086363	2.54814169281795
d1_Col_06_Row_32	1	-4.5071310746158	-2.41355872086747	1.47253149798165	2.32501022926369	2.54995543684112	1.83206660558367
d1_Col_06_Row_33	1	-5.42209962433926	-1.7849391562617	2.12317751462858	2.16069345291832	1.86265293456991	0
d1_Col_06_Row_35	1	-5.54403539263416	-2.05781708836602	2.33641938973117	2.47209992519269	2.63644745905818	1.37538411760744
d1_Col_06_Row_37	1	-4.51648354382229	-2.58018979521253	1.36446230328401	2.2770010480002	2.57688202349774	1.36446230328401
d1_Col_06_Row_38	1	-5.01622261559502	-2.09061885203145	2.46240738760491	2.7193012224386	2.0457047814448	2.58697157905135
d1_Col_06_Row_39	1	-5.18707610072619	-2.40410714068901	1.84951412957262	2.38917312614638	2.98208437155732	2.08991212459634
d1_Col_06_Row_40	1	-4.83317938770613	-2.06729097088597	2.30958660705202	2.89534198937629	1.44814862156616	0
d1_Col_07_Row_1	1	-5.0096127869006	-1.8653712014096	0	2.74994342463782	2.63057835904666	1.97563709165096
d1_Col_07_Row_2	1	-4.16369521893736	-1.89459573411853	1.56832302274402	2.18253850104867	2.45006521404031	1.81834866683849
d1_Col_07_Row_4	1	-5.13524895544859	-2.21878980674516	0	2.44342598046042	2.46889067927885	1.53816862800826
d1_Col_07_Row_5	1	-4.96171704345971	-2.35723478594792	1.97428850282351	2.78990506576031	2.6334251570469	2.65186647370704
d1_Col_07_Row_6	1	-6.04540235541591	-2.07349159604633	1.23112058630052	1.95009560457982	1.8640267020741	0
d1_Col_07_Row_7	1	-4.66752393857917	-2.80480175798729	1.54316384090844	1.97451084279259	2.57310292640515	2.16193857138566
d1_Col_07_Row_8	1	-5.08242389883979	-3.01305031778369	1.66520353838605	0	0	2.93497075222917
d1_Col_07_Row_10	1	-5.44230723588419	-2.87612400583698	0	2.5123158064485	2.58175391757828	2.79340303872517
d1_Col_07_Row_12	1	-4.81546243791813	-2.4997305096104	0	2.42790486106547	2.48207173325272	2.15631996683685
d1_Col_07_Row_13	1	-4.93950148026466	-2.43546014836234	2.00440825333091	2.19913677430913	2.27126482590944	0
d1_Col_07_Row_14	1	-4.28819129337384	-2.28908432413293	0	2.46105223216699	2.6182026488535	3.40172770962263
d1_Col_07_Row_15	1	-4.49301664865028	-2.30770036641024	0	1.68457505717703	2.05951693652273	0
d1_Col_07_Row_16	1	-5.23649571160357	-3.18535910886963	0	2.23517688158015	2.26135714704988	2.07359670991453
d1_Col_07_Row_17	1	-4.22891521585399	-1.9204629413347	1.70938406669418	2.24735226940901	2.49227084452609	3.01999381029953
d1_Col_07_Row_18	1	-5.51580836110067	-3.14983659333079	2.11980194080984	2.06228059067669	2.75822992581651	1.82205546446927
d1_Col_07_Row_19	1	-5.97299745625886	-2.25048957997759	2.1130902960787	2.88844313724596	2.52599886954901	1.89346736303944
d1_Col_07_Row_20	1	-5.62491540959856	-2.52087432890659	1.29410114916123	1.75625823839545	2.22827462238459	2.14960657209914
d1_Col_07_Row_21	1	-5.6732483755192	-2.32634270047622	1.78263901141275	2.54257912312552	2.56664549477602	2.32155964975421
d1_Col_07_Row_22	1	-4.94715982012154	-1.70187777312721	1.90182327923397	2.56890426380722	2.12806956568885	0.84874319970657
d1_Col_07_Row_23	1	-5.16519585674334	-2.54303209369943	1.87975681698275	2.76203793465988	2.30977933612706	1.06773644934794
d1_Col_07_Row_24	1	-4.78058644447225	-2.51819196162522	0	2.03825520307502	2.67502746843269	2.85081268015286
d1_Col_07_Row_25	1	-5.66128147135256	-3.1557975558617	0	1.99449374698212	3.19896820903796	1.52608130351036
d1_Col_07_Row_27	1	-5.98095769216657	-2.5502797268886	1.67686397635754	2.87233006899737	2.44733143973068	0
d1_Col_07_Row_28	1	-4.63837264977125	-2.64417269430814	1.64184038789149	2.4905569183061	1.97882532766345	2.46581588840486
d1_Col_07_Row_29	1	-5.69369725384274	-2.85071005229963	1.81822545244995	2.41530684597512	2.26111961805226	1.14488500240475
d1_Col_07_Row_30	1	-4.91229990025533	-3.06026804420455	1.0601045183764	2.90756778536488	2.45343468556172	3.03377863468691
d1_Col_07_Row_31	1	-5.24773231980007	-2.9852333640807	0	1.4542911996283	2.93063039140206	3.05718786261625
d1_Col_07_Row_32	1	-5.81570704408832	-2.44849017631469	1.42083187564294	2.55138111622093	2.55138111622093	2.2195719931238
d1_Col_07_Row_33	1	-5.92771425391475	-2.33648324692519	1.88785520521702	2.69598481581214	3.329557418334	0
d1_Col_07_Row_35	1	-6.07587362589165	-2.31943512081999	1.97224420818255	2.68863950501006	2.73739343482746	0
d1_Col_07_Row_37	1	-5.82240872042656	-2.71997173543175	2.15761646757618	2.28179926690002	2.66740323195384	1.98303314712827
d1_Col_07_Row_38	1	-4.76719681153924	-1.60764743034849	1.82278869779874	1.94609154737784	2.3621663336146	1.64995084202693
d1_Col_07_Row_39	1	-4.76470966645585	-2.31995056114883	2.27128808845999	2.5255258541977	2.5255258541977	1.2917279853856
d1_Col_07_Row_40	1	-6.14471458167737	-2.2860994868028	0	2.07187999647622	2.48458250791121	3.34713275580537
d1_Col_08_Row_1	1	-5.04443374468996	-1.71396695704344	1.57171136109318	2.2466242469284	1.96260864355919	1.69372949527478
d1_Col_08_Row_2	1	-4.34108996278824	-2.65569223180163	0	1.9276369742883	2.61151435404528	2.73618742048322
d1_Col_08_Row_4	1	-6.1603103737997	-2.38390196439676	0	2.22123180266481	2.08390655541746	2.44595166162565
d1_Col_08_Row_5	1	-5.26970127973508	-2.87081111739457	0	1.8921446032895	2.34082492127284	0
d1_Col_08_Row_6	1	-5.86600465603133	-2.74231340467561	1.85776721885246	2.56140842619245	2.96611233652565	2.0771989217404
d1_Col_08_Row_7	1	-6.15232413937938	-2.34274156138348	2.14912332615619	2.4942130681231	2.35507867143648	2.78356910194451
d1_Col_08_Row_8	1	-6.28227758742635	-2.16298477508954	1.55672595773042	2.40355435016383	3.03905531332783	1.80660872154712
d1_Col_08_Row_9	1	-5.88722039121685	-1.90277244568127	2.13715688495946	2.78096183762691	1.03036174431504	1.31065601702078
d1_Col_08_Row_11	1	-5.43357485902039	-2.98875302014176	2.06183933113201	2.29912494435393	2.50656922676387	0
d1_Col_08_Row_12	1	-4.75758119495981	-2.27073144052721	1.93745602428391	2.43914397238214	2.71140731297315	0.826453464282459
d1_Col_08_Row_13	1	-5.52284264838829	-3.10919086480214	0	2.40285381683046	2.71234586244924	1.82411679407625
d1_Col_08_Row_15	1	-2.0439511286206	9.48552825700259	2.14801229831707	3.09950060528281	1.8500600448089	2.32307277722331
d1_Col_08_Row_17	1	-4.74639822152412	-2.4494065766388	1.59166294599919	2.03161264134332	2.49560108426833	0
d1_Col_08_Row_18	1	-5.72926801992534	-2.11617579905287	2.10895072159924	2.52598299403208	2.13508082932925	1.3963543844653
d1_Col_08_Row_19	1	-3.86255752690711	-1.84991707383402	1.58108066815939	2.12371997415932	2.24104088379513	1.58108066815939
d1_Col_08_Row_20	1	-4.43370479106774	-2.30018593232861	2.05855574351026	2.32978232602677	2.59990447310013	2.31512914514878
d1_Col_08_Row_21	1	-6.01071472304131	-2.43690175969065	1.49582650877865	2.62888405125608	2.34898436547434	0
d1_Col_08_Row_22	1	-4.6618926217899	-2.27243568803815	1.67218929942189	1.80796510713817	2.69006768304899	1.61551511730579
d1_Col_08_Row_23	1	-5.92009705401052	-2.03021870086009	2.28056820873581	2.51300754150976	1.84725403180591	1.82411577189779
d1_Col_08_Row_24	1	-5.66116791571739	-2.52273537692324	1.75768271619366	2.48613389448306	2.64627450121755	0.955878516639506
d1_Col_08_Row_25	1	-5.83809010264426	-2.08143820195571	2.26145178301119	2.27211762840874	2.10756805452435	1.98375789334877
d1_Col_08_Row_27	1	-6.0781982311377	-2.66700791368865	0	2.38952391359346	1.41933226752355	0
d1_Col_08_Row_28	1	-4.91381311040256	-3.12799457713266	1.26876722575135	2.57494049675979	2.77692992735976	0
d1_Col_08_Row_29	1	-5.1767092344049	-3.21805312326628	0	2.50129514316614	2.42984761545062	0
d1_Col_08_Row_31	1	-4.13314060125727	-2.52342540299534	1.79266111268392	1.77075300416919	2.39481196632061	1.69749768425877
d1_Col_08_Row_32	1	-5.52535657427972	-3.10618074992858	1.622565259984	2.76664189309753	0	2.42662568045689
d1_Col_08_Row_33	1	-5.67937068559036	-1.82398042544532	1.96172164167172	2.67001336748034	1.46038125231907	1.17414188943074
d1_Col_08_Row_34	1	-4.23902781518623	-2.33131968079789	0	1.67301960608474	2.24972683703685	3.05911380695576
d1_Col_08_Row_35	1	-5.30182400631229	-3.36544369580651	0	2.26547521018079	2.6415229697105	1.17892988661072
d1_Col_08_Row_37	1	-4.49525291846093	-1.78777107580771	0.808893476311094	2.04061126571917	2.6059170986831	0
d1_Col_08_Row_38	1	-5.32731328340005	-3.27775966719528	1.00746249590558	2.04563501531185	2.41137188981893	0
d1_Col_08_Row_39	1	-5.36658925620731	-2.55864182918968	0.932045551301917	2.20298620165593	2.11185569455537	0
d1_Col_08_Row_40	1	-5.83107553881282	-2.88252148665347	0	2.25829717272268	2.43358902923841	2.58438577950419
d1_Col_09_Row_1	1	-5.51217310591204	-2.4108248571731	2.24281551557979	2.5637322636324	2.33922865352008	1.26460617732724
d1_Col_09_Row_2	1	-4.46873227551771	-2.47214740787002	0	0	2.38709198336121	1.63580309111789
d1_Col_09_Row_3	1	-4.68955920787394	-1.77893825591211	0	2.19718004431822	2.21346829798966	1.74162788211097
d1_Col_09_Row_4	1	-4.82231219891775	-1.56249663011114	1.78334259651975	2.29496820526779	1.78334259651975	0
d1_Col_09_Row_5	1	-5.245802558431	-2.62941402027302	2.20912250693571	2.60544957165306	2.89495902949188	1.70983592813452
d1_Col_09_Row_6	1	-5.34478173276215	-3.28657549412632	1.04945631313087	2.64331873397559	2.4254687137785	0
d1_Col_09_Row_7	1	-5.48943441196767	-2.05024314184278	1.03949033513379	2.81149116729675	2.46180715473651	1.03949033513379
d1_Col_09_Row_8	1	-4.02034859490688	-2.34534315670635	0	2.20434823990697	2.50401965565961	2.7287778254541
d1_Col_09_Row_9	1	-4.64142472688643	-1.9581622888977	1.88068391139709	2.46269470613481	2.84998965426538	1.6419119220065
d1_Col_09_Row_10	1	-5.1161252677716	-2.37987064533857	0	2.38247346032769	2.38247346032769	2.74160908598608
d1_Col_09_Row_11	1	-4.51330456050775	-2.60509877364947	0.94057609109254	2.1460707793731	2.57009609958765	2.39458877782826
d1_Col_09_Row_16	1	-4.94871728364706	-1.89070689754863	2.14682656396006	2.56403436366773	2.73279430853964	1.264892638251
d1_Col_09_Row_18	1	-5.45010752956694	-2.88832119360932	2.55251264298939	2.04705309616832	2.3916919219331	0
d1_Col_09_Row_19	1	-6.03790966089646	-2.71869783580233	1.67003837680127	2.59959884530859	2.79700969221711	2.8373767390326
d1_Col_09_Row_20	1	-4.53030646208166	-3.07233673729528	0	1.9746328649934	2.73671792047927	1.50662368844693
d1_Col_09_Row_21	1	-5.01865953467824	-2.38262177523077	1.46553842464252	2.27662204095898	2.01886004490303	0
d1_Col_09_Row_22	1	-4.83310812444754	-2.91528359379887	1.33205434327804	2.05555208588043	2.83050703172546	1.33205434327804
d1_Col_09_Row_23	1	-5.66671647192532	-2.26856013824292	0	2.44471079223687	2.38280279098778	2.5236319910223
d1_Col_09_Row_24	1	-6.02338149293696	-2.22663272993999	1.52687602110081	2.77773735190943	2.18561932366091	1.74353003978047
d1_Col_09_Row_25	1	-6.11704135180518	-2.56327303555787	0	2.85890166028469	2.56627616241547	0
d1_Col_09_Row_27	1	-5.61154643026067	-2.10144921742537	0	2.63160440380806	1.81608698165581	1.9116684032187
d1_Col_09_Row_28	1	-5.07012842932207	-2.36849734059695	2.340362047152	2.1374305096838	2.31246553373231	2.73711034953457
d1_Col_09_Row_29	1	-4.66318866353166	-2.278973917108	1.0615156882252	2.34626534898509	2.64631590293737	2.40401264253986
d1_Col_09_Row_30	1	-4.30182165549858	-2.71416738605785	1.75548112102519	2.16573593644763	2.43064266258015	0
d1_Col_09_Row_32	1	-5.17800388268577	-2.12061638519788	0.855384783127262	2.43517904898258	2.25494829314969	1.9708893065195
d1_Col_09_Row_34	1	-4.20441193305122	-2.90016549829118	0	2.28115459543635	2.79515156966079	2.53003642139563
d1_Col_09_Row_35	1	-5.34084717547166	-2.13800171314574	1.40800387218976	2.64694215854581	3.07679521103782	0
d1_Col_09_Row_36	1	-6.16503122537698	-2.21281523497814	1.66784020889591	1.37604272076615	2.78944674266151	0
d1_Col_09_Row_37	1	-5.33343292328436	-2.69458222849784	1.7243476145354	1.96386015710865	2.15843510885722	2.26252381470504
d1_Col_09_Row_38	1	-3.864687797838	-2.04291928602797	0	2.01350573868023	2.65217522383195	2.59540578831845
d1_Col_09_Row_39	1	-5.63024045528782	-2.81244159089263	0	1.46066700464756	2.77852734942315	2.22610439331561
d1_Col_10_Row_1	1	-5.36578820276333	-3.26221156355598	0	2.5746803121847	2.46586611403892	2.66942861812857
d1_Col_10_Row_2	1	-4.96120366629978	-2.6779756357587	1.69489716970693	2.34123623209901	2.08754441981378	1.11837460409388
d1_Col_10_Row_3	1	-5.09355163531788	-3.25489298722361	0	0.916642516665389	2.60200250687381	0.916642516665389
d1_Col_10_Row_4	1	-4.72012397634881	-3.02520678772231	1.91666426713615	2.23839721450919	2.81512575387333	1.80902052375939
d1_Col_10_Row_5	1	-4.70806197545249	-2.17881033444765	1.87227100461424	2.22120366223147	2.77917118862438	2.22120366223147
d1_Col_10_Row_6	1	-5.5054292247477	-2.12258098912719	1.66747361625553	2.17284275014155	2.40984852943163	1.98985989668893
d1_Col_10_Row_7	1	-5.64421973629743	-2.63647344752773	1.5628316348589	2.12805954493763	2.20670147518247	1.4418361843411
d1_Col_10_Row_8	1	-4.3645744894376	-1.54310421539806	1.15700938772086	2.42830344361042	2.1288903070912	1.44264294008604
d1_Col_10_Row_9	1	-4.37036972578697	-1.92328267191162	1.56987866797919	2.20583266579005	2.43946771871754	1.91551630942575
d1_Col_10_Row_10	1	-4.39172043629374	-1.62310931332304	2.14680231748189	2.38851092304921	2.54287996419342	1.88969178920874
d1_Col_10_Row_11	1	-4.21019523897797	-1.71316175868	2.09799951856141	1.93684466674423	2.30751789154811	1.85080922091611
d1_Col_10_Row_13	1	-4.3369683182014	-1.55207309454477	2.22661269503282	2.37712166702395	2.85302623272663	1.46116064999112
d1_Col_10_Row_14	1	-4.04404603971885	-2.04280626401414	0.741193941607298	2.36368228702606	2.54755554009833	2.11993379631741
d1_Col_10_Row_15	1	-4.05814267251695	-1.70938947238636	1.63754411318056	2.28290397884213	2.43350525481096	2.41619648387553
d1_Col_10_Row_16	1	-4.08618326452263	-1.91389867265658	1.33377682892083	1.92046475901697	2.93690919011495	2.19102515236159
d1_Col_10_Row_17	1	-4.27730916524262	-1.73898593438041	2.0851118370237	2.60548434013633	2.50884354591549	1.91080193714139
d1_Col_10_Row_19	1	-4.7998056834744	-2.01075800491147	1.82516513996566	2.85399085325931	2.43998897131457	2.24705502900264
d1_Col_10_Row_20	1	-5.98246049190265	-2.15832546124562	2.01655911307147	2.643078817952	1.91501013505922	2.16792884848785
d1_Col_10_Row_21	1	-5.60300962061169	-2.38877358861535	1.11029557756236	2.39918307379034	1.56435589675802	2.33252489037263
d1_Col_10_Row_22	1	-4.25726817258893	-2.22548107194066	0.776702460358213	2.00259949815317	2.63274218442605	0.776702460358213
d1_Col_10_Row_24	1	-4.12511100657226	-1.97744502994556	0.79937200178883	2.32841681440556	2.17438773372858	2.43348704244525
d1_Col_10_Row_25	1	-4.40024003043661	-1.97378515615546	0	2.41401200484208	2.75687751033967	2.23124780215994
d1_Col_10_Row_27	1	-5.25459368148582	-1.81988017160296	2.17949406280895	2.84468622652791	2.13405564388012	0
d1_Col_10_Row_28	1	-5.94651750989516	-2.5684060465049	2.09293405507159	2.25663563416026	2.1546142020672	1.01915097418778
d1_Col_10_Row_29	1	-4.02510634248833	-2.29970417260021	0.874072329520505	2.29112062420438	2.60524291614552	1.72315615330861
d1_Col_10_Row_30	1	-5.68479218125868	-2.4306856367682	1.00452219970589	1.86827623145454	2.40812255806812	0
d1_Col_10_Row_31	1	-5.27808485141628	-2.08858800150208	0.886648677228186	1.7876390359821	2.58326641443799	2.2600132234118
d1_Col_10_Row_32	1	-5.20511221333657	-2.24554569121918	1.71674149006297	2.54840213491912	2.01358253145771	0
d1_Col_10_Row_33	1	-4.21466628166576	-2.25164952737575	0	1.99432064318569	2.4386407795682	2.13918968106574
d1_Col_10_Row_34	1	-4.86218175313193	-3.19822092646362	1.9916175411498	0	2.49124618109187	3.0634212929179
d1_Col_10_Row_35	1	-4.42409689203001	-2.97264509281368	1.52522834086352	1.6314835458786	2.57123166309333	1.81973024958769
d1_Col_10_Row_36	1	-5.8857360530134	-2.67422734634138	2.1849364343952	2.55895450445484	2.45661178606849	0
d1_Col_10_Row_37	1	-5.93921072052357	-2.83644681215234	1.029107895803	2.51926208791294	1.89512208602298	0
d1_Col_10_Row_38	1	-5.36248761576258	-2.08592470239192	1.46542561853097	2.28187251871364	2.66209335212535	2.21263109027754
d1_Col_10_Row_39	1	-4.32326753345116	-2.80442540399579	0	1.06294008249059	2.59295636279	2.51633087352249
d1_Col_10_Row_40	1	-4.68029142261785	-1.88171867461041	2.21842573835359	2.77718472809819	1.48972383017318	0
d2_Col_01_Row_1	2	-1.03306437911259	-3.47320389933736	0	0	2.44922968752619	2.63234145779852
d2_Col_01_Row_2	2	0.0163940824431704	-3.4850687517752	1.4508250356183	0	2.53908530950135	2.5034773290322
d2_Col_01_Row_6	2	0.345750144108703	-2.97337472821104	0	0	2.10169748667765	2.23643718362458
d2_Col_01_Row_7	2	0.423454551678613	-2.80941853654402	0	0	2.6298868245275	2.47197217587765
d2_Col_01_Row_8	2	-0.925253633315748	-3.13879941641942	0	0	2.35068485027793	2.13929832127165
d2_Col_01_Row_9	2	0.703424614912052	-3.61325762976505	0	0	2.94590058732102	2.81752712831567
d2_Col_01_Row_10	2	0.46186114996793	-3.43964030830811	0	0.934585959971442	3.11928882853543	2.46219706120571
d2_Col_01_Row_11	2	-0.929807275361164	-3.39791266651958	0	1.97569293845582	2.69505655366898	2.40643796004691
d2_Col_01_Row_12	2	0.031261636039694	-3.74238502450515	0	0	2.73739948431878	2.9085362950613
d2_Col_01_Row_13	2	1.00091523282238	-3.64656716619206	0	0	2.90218208258602	3.1229266229209
d2_Col_01_Row_14	2	0.523503982186822	-3.75654813031827	0	1.56927656273781	3.34999288636436	2.56930339965122
d2_Col_01_Row_15	2	-0.44427681275798	-3.10101999603034	0	1.86412759373926	2.558320843893	2.39139446227085
d2_Col_01_Row_16	2	0.766285761547158	-2.88290833755644	0	0	2.77801144514114	2.54657316730065
d2_Col_01_Row_18	2	0.361868050288121	-4.00956072567841	0	0	3.13788657591315	3.21446948748791
d2_Col_01_Row_19	2	1.37360530152781	-3.81717845222044	0	0	3.23500832603489	2.74389188787293
d2_Col_01_Row_20	2	0.360879663185	-3.54352103018372	0	1.15751449241562	3.15588065416411	2.57450986658324
d2_Col_01_Row_21	2	-3.32424958751443	-2.46806879801044	0	2.10529919290262	2.71499495282346	1.63494078117136
d2_Col_01_Row_22	2	-0.204174838975765	-2.85406734131349	0	1.41782248750825	3.05208115149245	2.93922163976328
d2_Col_01_Row_23	2	-0.236609424886665	-3.5393824320911	0	0	2.87362002196314	2.28168814775027
d2_Col_01_Row_24	2	0.901839512529965	-3.75372838934092	2.17470457914262	0	3.06146911046353	2.70624787319359
d2_Col_01_Row_25	2	-0.572234898957939	-3.28671963383246	0	2.17728675449215	3.10838426313487	2.43921377605165
d2_Col_01_Row_26	2	-1.23548379407946	-3.1515717969547	1.96621484622779	1.8584095343396	2.44019524740099	0
d2_Col_01_Row_27	2	0.383760790219896	-4.11904669443585	0	1.93020138154417	3.05175051860519	2.83552912385791
d2_Col_01_Row_29	2	0.939068882949239	-4.03873347431991	0	0	2.74085469337583	2.76920014230122
d2_Col_01_Row_30	2	-1.17231979944546	-3.39924426529099	0	0	2.76109484141887	2.19105091413707
d2_Col_01_Row_31	2	0.81865021887014	-4.01139127119504	0	0	2.90783043428337	3.43509267926293
d2_Col_01_Row_32	2	-0.781313789182306	-3.52544632950713	0	0	2.88185062826818	3.0498623155727
d2_Col_01_Row_33	2	-0.0467563077888238	-3.13898677790072	0	0	3.02705303266012	3.2182800591857
d2_Col_01_Row_34	2	0.155217727317718	-3.86064679580419	0	0	3.10362433647375	2.26057409356279
d2_Col_01_Row_36	2	-1.33337942979859	-3.30754151802586	0	1.64823795441701	3.32876423553497	2.24291389942503
d2_Col_01_Row_37	2	1.60615211372133	-3.65051198284449	0	0	2.55796262751386	2.65609866504757
d2_Col_01_Row_38	2	-2.70268027618834	-2.61562196060602	0	0	1.99665601702587	2.33668492356527
d2_Col_01_Row_39	2	0.128263461750071	-4.08688691408946	0	0	3.02828682072257	2.92414307066014
d2_Col_01_Row_40	2	0.920006489461303	-3.44750664867909	0	1.79717765104348	3.28411000626356	2.98561956824566
d2_Col_02_Row_1	2	1.37205973300394	-4.02952605279984	0	2.12833812133302	2.99476572653847	3.28166853102365
d2_Col_02_Row_2	2	1.08876339243101	-4.0203575576436	0	0	2.86385157009283	3.35829734760751
d2_Col_02_Row_3	2	-0.719664212605625	-3.10124840570669	0	0	3.28740203212824	3.18212035643648
d2_Col_02_Row_4	2	-1.82997943439566	-2.99694433307652	2.27739195190555	2.84391721920538	2.78096266724893	2.39080584200491
d2_Col_02_Row_6	2	1.6203943342573	-3.46535016130213	1.38946089874923	0	2.97928599019969	3.01524740817578
d2_Col_02_Row_7	2	0.890326538486203	-3.84513986304278	0	0	3.06401115891047	3.0309357190601
d2_Col_02_Row_8	2	0.711442500042598	-3.19345276763585	0	1.09640688791121	2.84253086014958	3.34926490768941
d2_Col_02_Row_10	2	-0.0234985772054296	-2.86037034311821	0	0	2.99027355279588	2.95080730761095
d2_Col_02_Row_11	2	1.45094822096168	-3.96088197509517	0	0	3.21587381727422	3.15521560307614
d2_Col_02_Row_12	2	1.11853059972364	-3.12666799847445	0	0	3.09033971473875	2.48534692140228
d2_Col_02_Row_13	2	0.973296386161119	-3.4935151145036	0	0	3.13694221011538	2.95319264332118
d2_Col_02_Row_14	2	0.849100987868625	-3.0659241521974	0	0	2.36890523682035	0
d2_Col_02_Row_15	2	-1.97045007559608	-2.68766626312726	1.97349596628118	1.92292009078824	1.92292009078824	2.1934942834977
d2_Col_02_Row_18	2	-3.52107137430467	-2.13823440180001	1.31244865481458	2.65345846679083	3.04702975793289	2.52251984906807
d2_Col_02_Row_19	2	0.65635833435145	-3.59299623671517	0	0	3.43691191125195	3.11585242726037
d2_Col_02_Row_20	2	0.127324658356128	-3.14568937229887	0	0	2.35958407989982	2.75290185461553
d2_Col_02_Row_21	2	1.1112427490054	-3.3213498584874	1.64221254439192	1.35096998301549	2.96510878170645	3.04756220769463
d2_Col_02_Row_22	2	-3.19896962016836	-2.29547052261225	0	2.32065145167204	2.92115198523002	2.54166918738159
d2_Col_02_Row_23	2	0.714236788973285	-3.64199030990717	0	1.90079676171581	2.66525235809854	3.06447132217034
d2_Col_02_Row_24	2	0.385822935685232	-4.03560901403037	0	1.06890398442412	3.1608027296232	3.09497606970764
d2_Col_02_Row_25	2	-0.339764498033379	-3.19173561934254	1.14825421705773	0	2.62241988290169	1.14825421705773
d2_Col_02_Row_26	2	0.296939011584522	-3.04342501732574	0	0	3.28244974656501	2.72673610768767
d2_Col_02_Row_27	2	0.232626195287913	-2.67716159712355	0	0.882699654962901	2.61516149294916	2.32890629007918
d2_Col_02_Row_28	2	-0.374388972057051	-2.97880347430863	0	2.08561104122958	3.07875851817921	3.05630923512801
d2_Col_02_Row_29	2	-0.11853410692073	-3.54114384409952	0	0	2.91995221104289	2.95308217596075
d2_Col_02_Row_30	2	1.28985723329811	-2.94347975825959	0	0	2.96040950581131	3.11810541839584
d2_Col_02_Row_31	2	-0.0474175587231204	-2.95957595602565	0	2.35222929809673	2.81169638330672	1.77144311666788
d2_Col_02_Row_33	2	0.375023491082027	-3.80487826968959	0	0	3.10306051879825	2.21452053112676
d2_Col_02_Row_34	2	1.57306073917932	-3.95192678605392	0	0	3.04789223453977	3.07460326636153
d2_Col_02_Row_35	2	0.0602420533928828	-2.92156150315216	1.9610906901014	1.49336702228384	3.38246331265596	1.49336702228384
d2_Col_02_Row_36	2	0.834483924607629	-3.98536061816684	1.11456648058123	0	3.07585630263833	3.12550465871469
d2_Col_02_Row_37	2	-2.21188500897597	-2.05510571180394	2.1078763999888	1.9678482669474	1.9678482669474	1.85530565209713
d2_Col_02_Row_40	2	-0.0212130736834975	-2.71816169090035	0	1.03358108604169	1.60439512244029	1.84278013047604
d2_Col_03_Row_2	2	0.00909472586351534	-3.25363449545225	0	2.03407672566007	2.66169548200357	0
d2_Col_03_Row_3	2	-5.07384392648813	-1.82023719827527	2.55556129557634	2.36716370559522	1.85291765113798	0
d2_Col_03_Row_4	2	1.34023861594897	-3.68917665306464	0.833259409382777	0	3.04799801188811	2.81804699512953
d2_Col_03_Row_5	2	1.32911146181898	-4.02712446422129	0	0	2.99556709729225	2.83391437736329
d2_Col_03_Row_6	2	0.262215588514846	-3.59628572228032	0	0	2.90452271675532	2.91466960456675
d2_Col_03_Row_7	2	-0.238693071095628	-3.69531774937848	0	1.92123109541438	2.72195238743546	2.3720990210024
d2_Col_03_Row_8	2	0.311060230699629	-3.84536688140359	0	0	2.73500257125196	2.31838275953554
d2_Col_03_Row_9	2	0.0875779916354226	-3.3034568769316	0	0	2.71801149247851	3.03654680456501
d2_Col_03_Row_10	2	1.65747614112235	-2.89479539749329	1.83333922792818	0.887224072453046	2.34738746396281	1.44485720741848
d2_Col_03_Row_11	2	0.611217469102418	-3.26107896301878	0	1.66254405325901	2.60137644315655	3.28668693562836
d2_Col_03_Row_12	2	1.11229809090542	-2.84764703479296	0	0	2.80170804243699	3.07738744416072
d2_Col_03_Row_13	2	0.592738872805904	-3.30044823279281	0.78994314689628	0	2.86289736908132	3.30547408779877
d2_Col_03_Row_14	2	1.53619404952596	-3.50253235528263	0	0	2.80508293895395	3.04118444735765
d2_Col_03_Row_16	2	-0.313101808083703	-2.70875593882688	1.50415890645759	2.03840039367393	2.09589512760769	2.68157533912804
d2_Col_03_Row_18	2	0.68324544522855	-3.72323438629172	0	1.49406145752699	3.27253434643843	3.75414507422564
d2_Col_03_Row_19	2	0.131399085965922	-4.1085757450562	0	0	3.43111900735733	3.3747648487954
d2_Col_03_Row_21	2	-2.59090265638034	-2.46764831691787	0	0	1.92326002345882	2.73176605160677
d2_Col_03_Row_22	2	0.289648609765062	-3.70892786822649	0	0	2.84901545635363	3.16758687807653
d2_Col_03_Row_23	2	-0.408168932213653	-3.53547037153117	1.58577823536566	1.91545791443915	2.61680069536891	2.94591726719858
d2_Col_03_Row_24	2	-0.19952596157704	-3.20292193555649	2.19285589048529	2.28507390882152	2.07562622649416	2.52236087610646
d2_Col_03_Row_26	2	-0.834802029161115	-3.25088292173663	0	2.02676856689286	3.13388076694451	2.85111725467989
d2_Col_03_Row_27	2	1.34701832463297	-3.49703022621346	0	0	2.69652926334933	2.5947708796874
d2_Col_03_Row_28	2	-0.646255337774956	-3.38024661983928	0	0	2.95760006457362	2.74597147741305
d2_Col_03_Row_29	2	1.11521616268336	-4.08018698213909	0	0	3.07993603747515	2.21447111021298
d2_Col_03_Row_30	2	0.407258850793073	-3.88705217532451	0	0	2.8739835327027	2.98399176040712
d2_Col_03_Row_31	2	-0.108796501170904	-3.65425975831347	0	0	2.95151044834546	0
d2_Col_03_Row_32	2	0.45125409916181	-4.0624067407179	0	0	3.07502817934312	2.30474386985651
d2_Col_03_Row_33	2	0.898028019551258	-3.46902439471208	0	0	2.89947017772939	3.3548974791164
d2_Col_03_Row_34	2	1.21148982012434	-2.96877229250005	1.89679965924221	0	2.91708838503058	2.79864167954329
d2_Col_03_Row_35	2	-2.39695103716419	-2.49732181250148	1.43880030635041	2.4243312246216	2.27012931007688	1.43880030635041
d2_Col_03_Row_36	2	-0.557559091519651	-3.40298903680317	0	1.21543657506653	2.55110236923118	2.7075183441429
d2_Col_03_Row_38	2	0.114515698656289	-2.5137853590182	0	0	3.0219113512539	2.53821246483474
d2_Col_03_Row_39	2	0.347813508213586	-2.94263641357357	0.880405665670927	0	2.94667028138913	3.00419593113599
d2_Col_03_Row_40	2	1.12076049019861	-3.34663072856934	0	0	2.60856723956276	2.37524735472095
d2_Col_04_Row_2	2	-0.915353497747026	-3.03061589539923	1.5005942727865	2.61265782494638	2.59043719309057	0
d2_Col_04_Row_4	2	-4.27369524206315	-3.04489108318173	1.69340894996946	2.4343093880848	2.74221262392456	0
d2_Col_04_Row_5	2	-1.06634502209004	-3.46966422798846	1.46224326552373	2.19794775509491	2.85921846645177	2.61241208565367
d2_Col_04_Row_6	2	1.12959804436449	-3.23906489491374	0	0	2.70571759592523	2.53898241362545
d2_Col_04_Row_9	2	-2.85230975154229	-2.40978462553472	1.81786084438373	2.11557533135453	2.42679210466163	2.13888122362332
d2_Col_04_Row_12	2	1.03582348542304	-3.57943190699183	0	1.05999573622443	2.30134918547515	2.75358066040992
d2_Col_04_Row_13	2	1.17947516558667	-3.60803040435178	0	1.60949026263319	2.83986138611037	3.41707589156659
d2_Col_04_Row_14	2	-0.226062272500808	-3.23729167594835	1.95495971675288	0	2.99195059534684	2.67802645404111
d2_Col_04_Row_15	2	-0.783518856814	-3.27904542674704	0	1.87528481276384	2.37943038859488	1.70207776186466
d2_Col_04_Row_17	2	-0.701337798325644	-3.3468730779773	0	0	2.76406232392684	2.49527359083725
d2_Col_04_Row_18	2	-0.324879122392941	-2.54004101050573	1.41366788519928	1.64946566414641	2.58099328866385	2.80803569698234
d2_Col_04_Row_19	2	0.440100202382302	-3.19894436465894	0	0.870112148090339	2.52450112087277	2.8452449602459
d2_Col_04_Row_20	2	0.907501815346049	-4.00263717106532	1.3559884632548	1.52565457325563	2.93898070422588	3.43349072309304
d2_Col_04_Row_21	2	-2.53999690982252	-2.19789069315624	2.81890306000355	2.68905474757296	2.28900285491696	1.21703580962699
d2_Col_04_Row_22	2	0.50488734589374	-3.66495892579142	1.28903755920585	1.28903755920585	2.92305715386114	3.02493816098081
d2_Col_04_Row_23	2	1.56613637899837	-2.7803969158425	0	0	2.34183592798757	2.8302075996803
d2_Col_04_Row_24	2	1.16393703832626	-3.37484884780962	1.06699465500202	0	3.2484343370711	3.15223870095922
d2_Col_04_Row_25	2	-1.51981083532018	-3.01821675259498	1.70395781934359	1.76967620132813	2.39600355335953	1.41143074372717
d2_Col_04_Row_26	2	-3.02214611699741	-2.10011971511329	2.5493114546891	2.57517611338647	2.11869863783123	0
d2_Col_04_Row_27	2	0.234741372006974	-2.62681956807326	0	0	1.37969405989335	2.37725434826383
d2_Col_04_Row_28	2	0.346467229237448	-3.13985242232625	0	0	2.56805386668293	2.33693282514654
d2_Col_04_Row_29	2	-0.661249797371845	-3.43934946701777	1.00974498433079	0	2.86873483550909	3.00687726148253
d2_Col_04_Row_30	2	0.436594796565459	-3.96277838357631	0	0.998775296270039	3.02883506157615	3.00638812167096
d2_Col_04_Row_31	2	-2.34362481857103	-2.1655708760447	2.65849201758639	2.39920174559375	1.32176800663236	1.41451771828356
d2_Col_04_Row_33	2	0.952516636510323	-2.58860055011133	2.05246060072915	2.29384602953377	2.51232963150452	1.53847076446276
d2_Col_04_Row_34	2	1.31199653543303	-3.13811599436937	1.45041507158416	0.892244610704714	2.78278771189487	1.62134422986255
d2_Col_04_Row_35	2	0.86570325182547	-3.71921851271897	0	1.15061399701251	3.09225165390578	3.34168673347702
d2_Col_04_Row_36	2	0.767957063068559	-3.13575557720599	0.86149861348482	0	3.02294745383768	2.03173078636337
d2_Col_04_Row_38	2	1.3159338381665	-2.89985844824255	0	0	2.79683536213618	0.887869086772979
d2_Col_04_Row_39	2	-0.514464300973693	-2.86140722459484	0	2.58214942917904	2.38245540929422	2.95616062288349
d2_Col_04_Row_40	2	-1.80278041209844	-3.1003719149003	0	1.80090365002761	3.06652598418467	2.27342139439433
d2_Col_05_Row_2	2	0.569459070086732	-3.31893015958114	0	0	3.1412009354745	2.98032762740928
d2_Col_05_Row_3	2	-0.499217649353761	-3.1178683017799	0	1.79985316453086	2.27235970085906	2.89612690225482
d2_Col_05_Row_4	2	-0.659223115123972	-3.27701911362135	0	1.78204155775782	1.95573497865985	2.37868767511188
d2_Col_05_Row_6	2	-2.37394409328692	-2.10876259285267	2.5473725994796	2.36437584340746	1.57263927445015	0
d2_Col_05_Row_7	2	0.271353843154639	-3.7269698241007	1.51011530758711	0	2.81521471186525	3.09233373347074
d2_Col_05_Row_8	2	-0.0263003683254135	-3.56398825993617	1.25915946850106	1.93856535972402	2.74722475512318	3.08617807281387
d2_Col_05_Row_9	2	0.534676409025609	-4.16748714514453	1.15382345986888	0	3.12255276133357	2.90452191564343
d2_Col_05_Row_10	2	-6.29495761494483	-2.24766033643888	1.98515180655855	2.63485484989262	1.93989336184796	2.21374630622125
d2_Col_05_Row_11	2	-2.45179322632025	-2.25565516929203	1.574454818158	1.82455446190588	2.52780594020352	1.574454818158
d2_Col_05_Row_12	2	1.37689035966951	-3.94053015409306	0	0	2.89062540456671	2.47654501726903
d2_Col_05_Row_15	2	0.07702607419267	-2.69409914869704	0	0	3.0517262587997	3.20768400235416
d2_Col_05_Row_16	2	0.250826345322653	-3.78108568369096	0	0	2.91588656811083	3.16660629694276
d2_Col_05_Row_18	2	0.0384196569886219	-2.56988527486901	0	0	3.19315226633717	2.13163508514642
d2_Col_05_Row_19	2	1.8026100635133	-2.99027620360263	0	2.3973100500467	2.24315303633032	2.45778091376
d2_Col_05_Row_20	2	0.664343772952739	-3.75702979182566	1.56961686351351	0	3.08316045028151	3.38292987018208
d2_Col_05_Row_21	2	0.133984474741537	-3.2642113607898	0	0.76660887306608	2.9211314155205	2.99301947152008
d2_Col_05_Row_22	2	0.752952214116124	-3.94626209465719	0	0	3.13716089895501	3.53013258189856
d2_Col_05_Row_24	2	-0.146452479500255	-3.70858806744271	0	0	2.24864605579928	3.26761315463997
d2_Col_05_Row_25	2	-0.848661769039681	-3.36580349966196	2.09342309882329	2.12123286952356	1.76641424786332	2.71399569006147
d2_Col_05_Row_26	2	0.0565174019629651	-3.70554432396419	0	0	2.79888932836533	0
d2_Col_05_Row_27	2	0.305673347297894	-3.06079775772258	0	0	2.9410180642659	3.22670064550414
d2_Col_05_Row_29	2	1.64593420352426	-3.7552368457641	0	0	3.47469742666389	1.33095601432907
d2_Col_05_Row_30	2	-0.248365050144421	-3.47167810815358	0.931287436122151	2.22221240447398	2.48067651813316	2.72309876797316
d2_Col_05_Row_31	2	-0.740458466851756	-3.01351714851418	1.18708484742207	1.56774817087855	2.75525710479912	2.1387864435865
d2_Col_05_Row_32	2	1.26412748991709	-2.89875572876709	0	0	1.23058426420561	2.63663136465955
d2_Col_05_Row_33	2	1.07103900301791	-3.10736414609218	0	0	2.70717597820281	2.65612998407611
d2_Col_05_Row_34	2	1.09555573555978	-2.77214900563407	1.13747583707616	0	2.16827417806205	2.41803407437554
d2_Col_05_Row_35	2	0.119657554740885	-3.21772294928961	0	0	2.90164089794039	2.71865691846194
d2_Col_05_Row_36	2	0.503480372650739	-2.69106431560063	0	0	2.11744931232638	2.55259091602942
d2_Col_05_Row_37	2	-1.11778134960726	-3.32937976117884	0	2.37514734036963	2.95143403104354	2.57688494543502
d2_Col_05_Row_38	2	-4.11097296222537	-3.10502889016109	1.42661420097831	2.04238608193115	2.57997596738537	1.14154899720715
d2_Col_05_Row_39	2	-0.379018659701298	-3.36695577745486	0	1.95304548986315	3.04946772744642	2.44856880283566
d2_Col_05_Row_40	2	-2.56223314506663	-2.26907770094525	2.54893740291119	2.08150148300329	2.10251932742717	0.843988617309189
d2_Col_06_Row_2	2	0.02175559600454	-2.75773949581638	0	0	2.88445198341209	2.94123401438589
d2_Col_06_Row_3	2	1.06025224496882	-3.32416928902572	0	0	2.39331573566678	2.95019824608203
d2_Col_06_Row_4	2	0.989056122094508	-3.5745365078681	0	0	2.88188105672889	3.55262975007551
d2_Col_06_Row_5	2	1.52245185182175	-3.98582988297745	0	0	3.3784836440084	3.11027808457716
d2_Col_06_Row_6	2	0.480867399891944	-3.75327908029249	0	0	2.91921180740858	3.35110655437469
d2_Col_06_Row_7	2	4.14931700517927	-3.44954746305657	0	0	3.1443636462711	3.71401127953951
d2_Col_06_Row_8	2	0.387560270996405	-3.69014775945252	0	0	2.56213031241506	2.05661189773776
d2_Col_06_Row_9	2	0.394241862230994	-3.92730781645034	0	0	2.70986878044741	3.23288921540209
d2_Col_06_Row_10	2	0.511603616804622	-3.4855227404154	0	1.90706733686226	2.95329095440706	3.38076237437058
d2_Col_06_Row_11	2	0.829839859112861	-2.61959650485389	0	0	2.71696705069261	2.25521971850193
d2_Col_06_Row_12	2	0.554758657621516	-3.18388490695151	0	0	2.92722986210254	2.89764364221052
d2_Col_06_Row_14	2	0.723411861090367	-3.7315464649812	0	0	3.5066785039275	2.8259508754915
d2_Col_06_Row_15	2	-0.242846176401288	-3.37263764032692	0	0	2.5754687850539	2.94110733598854
d2_Col_06_Row_16	2	1.21883630008385	-3.15650935994545	2.22846212051077	0	3.02024834685194	2.05365216310915
d2_Col_06_Row_17	2	0.62004334620748	-4.18727068016156	0	1.16852369966015	3.25882816138892	3.32291281364315
d2_Col_06_Row_19	2	0.346128474532998	-3.10171923556701	0	0	2.60139543511365	1.90675338931159
d2_Col_06_Row_20	2	0.263277887021213	-3.22669925149046	0	0	2.8866894876766	2.78210786287384
d2_Col_06_Row_21	2	1.12336535115176	-3.13284864404764	1.7288900499206	1.43589294069532	2.91157017493203	3.34415173663939
d2_Col_06_Row_22	2	-1.1600233513123	-3.04047386469851	0	1.15393667724625	2.58587331233164	2.91875085726818
d2_Col_06_Row_23	2	-0.0757571199958035	-3.08266135446292	0	0	2.88916203196111	3.12379707035295
d2_Col_06_Row_24	2	1.0307134773897	-2.90607297819721	0	0	2.28286368196493	3.05566646287197
d2_Col_06_Row_25	2	0.873932350257046	-3.28443805414852	0	0.860657288378794	2.58271687076186	3.42785631588109
d2_Col_06_Row_26	2	-0.382089054194481	-3.3473103883277	0	1.89836149289729	2.19663872775534	2.68085104360949
d2_Col_06_Row_27	2	-2.28257098134373	-2.13292715554348	2.54407362297194	2.14799087549927	2.09722428476625	2.5243872737529
d2_Col_06_Row_28	2	-0.836582380438061	-3.60238712456063	0	0	3.02922029447588	3.04344763547329
d2_Col_06_Row_29	2	0.946718345498069	-3.4703545020996	0	0	2.94174439292378	3.50744483159257
d2_Col_06_Row_30	2	0.879408865622767	-2.89326958650612	0	0	2.60011748756213	3.44675344918985
d2_Col_06_Row_31	2	-0.050797259982017	-3.35350591031353	0	0	2.68692522076999	2.0875360471807
d2_Col_06_Row_32	2	0.381867244808122	-3.87641837586755	0	0	2.77398767170567	3.16550268117227
d2_Col_06_Row_33	2	-0.733279486712354	-3.25227671828253	0	0	3.0268659458231	1.97418619884103
d2_Col_06_Row_34	2	0.991384280356421	-3.8566659820404	0	0	2.96705671268161	3.36970942122834
d2_Col_06_Row_35	2	-0.2434355307888	-3.31937077260738	1.10652413621404	0	3.01603942417831	2.60369991295635
d2_Col_06_Row_36	2	-0.142735009556287	-2.99321488082512	0	0	2.22377655340856	3.10320895866342
d2_Col_06_Row_37	2	0.921567888296451	-3.52167621960759	0	0	3.00220632488331	2.66547110106725
d2_Col_06_Row_38	2	0.988989382007095	-3.95828954502678	0	0	2.93626036295765	3.19052444075914
d2_Col_06_Row_39	2	-0.322661617608498	-2.95197909735409	0	0	2.96275204260537	3.39219442969174
d2_Col_06_Row_40	2	0.380906151018133	-4.0767753667702	1.32870728295941	0	3.11435371235682	3.02425409606326
d2_Col_07_Row_1	2	0.166223344536509	-3.63560546728203	1.79392234313606	0	2.67241645390077	3.25201549376822
d2_Col_07_Row_2	2	0.889717647208723	-2.82050617049165	0	0	2.93652298448898	2.86965996093846
d2_Col_07_Row_3	2	0.621015294453055	-2.9981907399875	1.40898049611801	0	2.81150585392951	3.52617154853689
d2_Col_07_Row_4	2	1.54667762066941	-3.87685687074001	0	0	3.14084592149178	3.38150201281307
d2_Col_07_Row_5	2	-0.870561723555664	-3.16750030434623	1.90232153535688	2.31393527901643	2.65368887179591	1.22457745387487
d2_Col_07_Row_6	2	2.23975707881331	-3.61223320009413	0	0	3.21009144470922	3.24590866328723
d2_Col_07_Row_7	2	0.392290093816111	-3.7147432823546	0	0	2.85704194848373	3.26001170049583
d2_Col_07_Row_8	2	0.148644705047557	-3.02749152342856	1.5240684953284	0	2.69502421995945	3.09101289902371
d2_Col_07_Row_9	2	1.42785644207607	-2.93987186681709	1.60559640062158	0	2.24064657502751	2.55967782995255
d2_Col_07_Row_10	2	0.106114929263101	-2.59890753137609	1.36099144300426	0.920141318351642	1.87042407961471	2.24720772477832
d2_Col_07_Row_12	2	1.68293842508806	-3.93171969163418	1.47069029391875	0	2.85429143150053	3.30721604997716
d2_Col_07_Row_13	2	0.438829396723159	-3.53667223486164	1.56231181247949	0	3.1939784473133	2.89322620990584
d2_Col_07_Row_14	2	-2.32216160006191	-2.51458359430971	1.75125192926586	2.1723808319883	2.47194829846131	0
d2_Col_07_Row_15	2	-0.37125457753158	-3.37052913028456	1.08227102810962	2.25132388677086	2.96950768838628	3.2978341066887
d2_Col_07_Row_16	2	-0.325586059383775	-2.51678998159561	0	2.31385766416069	2.97937808093644	2.85275735143145
d2_Col_07_Row_17	2	-0.110331142141116	-2.61286702530218	0.849425995292255	0	3.04127003604751	3.04366067924215
d2_Col_07_Row_18	2	-0.0703422178880644	-2.5480521590462	0	1.45230770322702	3.17735447114859	3.40066349039888
d2_Col_07_Row_19	2	1.08631567848506	-3.41224319054258	0	0	3.19701087355713	3.0210575494994
d2_Col_07_Row_20	2	0.215203592508072	-3.97782650707709	0	0	3.05145750430096	2.48550807137336
d2_Col_07_Row_21	2	0.120406612452178	-3.10891805165198	1.07688573046575	0	2.36299401079067	2.76391234680851
d2_Col_07_Row_22	2	0.371408540379629	-3.56076580887671	0	1.06002177501739	2.77704991626153	3.08898862843783
d2_Col_07_Row_23	2	-6.41551937828246	-2.46380592969333	2.319267666098	2.39357239586101	1.60119923598175	1.43051364582945
d2_Col_07_Row_24	2	-0.0505792592400924	-2.78666842580942	1.03469565549011	1.31520076839179	3.19972770799064	3.41767522096189
d2_Col_07_Row_25	2	0.666220084010484	-3.88803308090142	1.5894032854866	0	3.19465640293751	2.8339879391505
d2_Col_07_Row_26	2	0.40038562341669	-3.25645131892555	0	0.972605341639801	3.29313157471102	3.2027205248853
d2_Col_07_Row_27	2	2.53326427575001	-3.40384684850526	2.16209527743878	2.30736815090801	3.53213437630145	3.77406510239795
d2_Col_07_Row_29	2	0.828930905932554	-2.83742125257612	0	0	2.52518264209559	1.65283944211977
d2_Col_07_Row_32	2	1.54819606333066	-3.74886544161232	0	0	2.19838608575615	1.43377366825681
d2_Col_07_Row_33	2	1.8191035791657	-3.26751830431976	0	1.62082948363302	0	2.57524910271845
d2_Col_07_Row_34	2	-0.590192649723449	-3.11567879056992	0	0	2.74647597931534	2.67641260539349
d2_Col_07_Row_35	2	0.584358501511556	-3.67270178463438	0	2.85982859371585	1.26049734774342	3.05590510047739
d2_Col_07_Row_36	2	-0.694575985455983	-3.3382900286482	0	0	3.01082688267582	3.31487242642377
d2_Col_07_Row_37	2	-0.30574373917655	-3.61842877305958	0	0	2.44850092149892	2.36751421348363
d2_Col_07_Row_38	2	-0.305201921673461	-3.54249851709614	0	1.08398970792868	2.52505521525299	2.85342469111863
d2_Col_07_Row_39	2	1.20228130091314	-3.87172031312505	0	0	3.18022540880843	1.92980111415754
d2_Col_07_Row_40	2	-0.029192089013069	-2.83651834733315	0	0	2.8734458287175	2.62759795679539
d2_Col_08_Row_1	2	0.341179654793604	-3.09991330921812	0	0	3.07750179342351	0
d2_Col_08_Row_2	2	0.94248017103495	-2.70595050906963	0	2.36295209339004	2.87095596909279	0
d2_Col_08_Row_3	2	1.09514993805117	-3.60663615903473	0	0	2.86954374368064	3.47476657626172
d2_Col_08_Row_4	2	1.56297472920223	-3.83666823562698	0	0	3.13317910501997	2.96738746216491
d2_Col_08_Row_5	2	0.47090130188361	-3.29119884192536	0	0	3.05374699119843	3.28113763130185
d2_Col_08_Row_6	2	3.15759453944858	-3.7289446639222	0	0	2.65471960077578	2.41469733485541
d2_Col_08_Row_7	2	-2.07206085386519	-1.72560601115865	2.12621081128064	2.09427587777692	1.68485961316848	2.15595746853622
d2_Col_08_Row_8	2	1.11427767668109	-3.64609301083573	0	0	3.07743390202936	3.20290853316883
d2_Col_08_Row_9	2	1.46690646918521	-3.92330005959781	1.66816686122657	0	3.10932786373916	3.21045856371247
d2_Col_08_Row_10	2	0.204179775604516	-3.46343777040844	0	1.07194242431653	3.12723557510214	1.07194242431653
d2_Col_08_Row_11	2	0.789156243674519	-2.93931002445651	0	0	3.03249101757508	2.95230447799798
d2_Col_08_Row_12	2	1.0773794529675	-3.33081667243881	0	0	3.30444990852066	2.37664381432068
d2_Col_08_Row_14	2	-0.956692701263562	-3.24813497212818	1.67799279873964	1.92919485190824	2.92456952343043	2.27316160661457
d2_Col_08_Row_15	2	0.478744969057393	-4.05122714649145	0	0	2.95799610930915	2.61700418694876
d2_Col_08_Row_16	2	0.746290257509258	-3.92735915975078	0	0	1.78228160048624	2.98857295777801
d2_Col_08_Row_18	2	-0.0131511923219992	-2.37166929672585	2.56642364329482	1.78011775216029	2.47328472630047	2.15610528969006
d2_Col_08_Row_19	2	0.259971344984664	-2.92158692191208	0	0	2.89970008441061	1.28862345434855
d2_Col_08_Row_20	2	-1.01022652383044	-3.05501564301629	0	0	1.86568079867936	2.24242665254109
d2_Col_08_Row_21	2	1.36292971076522	-2.94979491090127	1.97038841150314	0	2.99418305334043	3.10698040268591
d2_Col_08_Row_22	2	-0.103124346129462	-3.22485114509051	0	0.899531650543365	2.78126747830202	2.62022274777733
d2_Col_08_Row_24	2	-0.799669678910151	-3.18639412217088	2.14836841553529	2.90923482095653	2.74810761047135	1.75503312194241
d2_Col_08_Row_25	2	-0.35529776838794	-3.04267906794002	0	0	2.68401965076572	3.40345057347686
d2_Col_08_Row_26	2	0.699914672693538	-3.52263779903383	0	0	2.99555316723541	2.78402206299385
d2_Col_08_Row_27	2	1.95571952089884	-3.0469945776417	0	0	2.86366983761842	0
d2_Col_08_Row_28	2	0.549449659099698	-3.85894872599045	2.0087681973887	0	3.218934781578	1.88524586256678
d2_Col_08_Row_29	2	-0.469679202818704	-3.09374161897555	1.06139555774374	1.06139555774374	2.78609269171574	3.01800545906821
d2_Col_08_Row_32	2	0.223381607759745	-4.11003280393775	1.38499659635272	0	3.03457425705028	2.52937350506262
d2_Col_08_Row_33	2	-1.32791392486699	-2.9503001653079	0.914755563411586	1.864380531241	2.71657222613134	1.94257152110349
d2_Col_08_Row_34	2	-1.82590701079487	-2.96986239141506	1.97647699953168	2.40722728857413	2.9334564027595	0
d2_Col_08_Row_37	2	1.17261520986321	-3.8610784204528	0	0	3.11292435727612	2.16702780745305
d2_Col_08_Row_39	2	0.146916271612755	-3.19612410211688	0	0	2.79892672806722	2.5878515457705
d2_Col_08_Row_40	2	0.606471822133034	-4.19928620497306	0	0	3.26996737893689	3.40522570264605
d2_Col_09_Row_1	2	0.561527798252666	-3.63249779108723	1.85914332357947	0	3.01488249585657	3.02959176364877
d2_Col_09_Row_2	2	0.927032108593862	-2.97211146968811	0	0	2.39725401692392	2.70761207047854
d2_Col_09_Row_4	2	0.797148737838486	-3.02096761848219	0	0	2.29060525478796	2.99667688136209
d2_Col_09_Row_6	2	-0.315293775952516	-3.05985651429978	0	0	3.01690372173443	3.19730721886878
d2_Col_09_Row_7	2	0.119865420322105	-2.76301355676831	1.9452576125456	0	2.91679117922535	2.55995143059468
d2_Col_09_Row_9	2	-3.85625712421006	-2.42520677654265	2.35407916728692	2.73829811214124	2.35407916728692	2.26276074375304
d2_Col_09_Row_10	2	-1.09189268208866	-3.21672263695809	0	2.27450206599227	2.64674900209367	2.07952442010722
d2_Col_09_Row_11	2	-4.62545638956729	-3.19808392619536	0	1.21730236479036	3.28378608794675	2.49256771386549
d2_Col_09_Row_13	2	0.0269648568194019	-3.08435057972071	0	0	3.05045813747096	3.18362491639369
d2_Col_09_Row_14	2	1.26126681608178	-2.90088581233551	0	0	2.81703835210419	1.65965902824928
d2_Col_09_Row_15	2	0.0759630735983942	-2.54256428337926	0	1.33707240893264	3.01164080967421	2.83576090333073
d2_Col_09_Row_17	2	-3.97367881801222	-1.62409895844223	1.80175684460429	2.68783351540542	1.87979403244772	2.05397180494353
d2_Col_09_Row_18	2	0.822227229610992	-3.37763139832756	0	0	2.90738798387438	3.54641528064955
d2_Col_09_Row_19	2	-0.0877206874034557	-2.66691608502658	1.68331264228843	0	2.95345052855246	2.91777641118406
d2_Col_09_Row_20	2	-0.882858640405059	-3.40392279294226	0	0	2.57811221633904	2.5036936611072
d2_Col_09_Row_21	2	-0.253516763597913	-2.95462321702642	0	1.88470222473868	3.0255392303146	2.13745031243742
d2_Col_09_Row_22	2	-0.188810066163723	-3.16253075732357	1.48060544224083	2.28119410976518	2.58108614001117	2.31321640909164
d2_Col_09_Row_23	2	1.11765412241006	-3.28395113556169	0	0	3.29256615035687	3.18193213152647
d2_Col_09_Row_24	2	-0.751272682325481	-3.06505936279491	0	0	2.82330462543445	1.55613736113632
d2_Col_09_Row_25	2	0.640718114906656	-4.15376019357358	0	0	2.94128610595631	3.2512702330716
d2_Col_09_Row_26	2	1.4820720181177	-2.79304383174831	1.42044417925567	0	2.66780389729516	2.65175229152925
d2_Col_09_Row_28	2	-3.03707975880841	-2.48696293901847	0	2.11893059149685	2.40457133145568	1.87161422730539
d2_Col_09_Row_30	2	-0.646477651558003	-3.01428157808877	0	0	2.85069006807354	3.09214455801297
d2_Col_09_Row_31	2	0.670716970823071	-3.43861426784941	0	0	3.03284447440186	2.99396415622311
d2_Col_09_Row_32	2	1.33437020129705	-3.08086865657228	0	0.985419312678866	2.9513343981734	0.985419312678866
d2_Col_09_Row_33	2	1.00975506496853	-4.12699022387172	0	0	2.40351770213725	1.02943292605654
d2_Col_09_Row_34	2	0.680543874480483	-3.16239153218368	0	0	3.39632943947387	3.18394622871355
d2_Col_09_Row_35	2	0.899141888050272	-2.93449283447602	0	0	2.43498881650465	2.79160441718109
d2_Col_09_Row_36	2	0.89427452369941	-4.02701486670128	0	0	3.04770999319245	2.91179099637878
d2_Col_09_Row_37	2	-0.232104896519954	-2.76693901445533	1.67631662665816	0	2.90313945184784	2.70930952774008
d2_Col_09_Row_38	2	-0.437378784481297	-3.32368522470754	1.37239324105916	0	2.68689915754983	2.57221518462009
d2_Col_09_Row_39	2	0.0338220982549199	-3.40210878392341	0	0	2.77514132336832	2.88021985394876
d2_Col_09_Row_40	2	0.0809753327119526	-3.4687226648664	0	0	3.29873729468862	2.93633520014843
d2_Col_10_Row_1	2	-0.952520606985526	-3.38563780936108	0	0	2.0791943667102	2.96405845443847
d2_Col_10_Row_2	2	-1.96077716572963	-1.96497085332003	2.24305125095844	1.80033729719673	2.6394997369607	2.09791472551658
d2_Col_10_Row_3	2	0.719566962225947	-3.87530941872202	0	0	2.50443980082622	2.92113492880366
d2_Col_10_Row_4	2	1.52639094259432	-3.9314707559783	0	0	2.85966934871695	2.23153606121866
d2_Col_10_Row_5	2	1.36209751143059	-3.28037148159445	1.54868155427479	0	2.94041815967224	1.6705400692531
d2_Col_10_Row_6	2	1.08194832080616	-2.71723810999807	0	0	0.901011636913306	2.55992332120281
d2_Col_10_Row_7	2	0.662559865876743	-3.42565914770186	0	0	2.73128093599696	0
d2_Col_10_Row_8	2	-0.542238388793833	-2.90980691248179	0	0	2.91388327737375	2.11300894995073
d2_Col_10_Row_9	2	-0.0626830390114996	-2.71696404021889	1.25458363132339	1.25458363132339	2.55315563604923	2.73566841198717
d2_Col_10_Row_10	2	-3.87357251547858	-1.73926283322626	1.82390729312242	1.94721435868511	2.7559580379243	3.03958888864649
d2_Col_10_Row_11	2	0.0559378786018608	-2.77364946515619	0	1.21032556163973	2.7398012765941	3.22828720432649
d2_Col_10_Row_12	2	-2.5516993852424	-2.32871186384433	2.12324150301649	2.5448016837702	2.41312458273574	2.35123467459694
d2_Col_10_Row_13	2	-0.509225207431303	-2.54124490775663	1.7833529532156	2.47656328226354	2.70128546115324	2.44047713561547
d2_Col_10_Row_14	2	-0.0189430342036669	-2.49805177870876	0	0	2.91304433556443	2.55539861750668
d2_Col_10_Row_15	2	-0.168241824067215	-2.49556462785048	2.33997268595609	0	3.28021881998814	3.4919376972185
d2_Col_10_Row_16	2	-0.140136018584718	-2.34933589956389	0	1.6714730137464	3.25895579257214	3.41047622872979
d2_Col_10_Row_17	2	-0.152439314495091	-2.32636058613994	1.77918144617421	1.7014420224661	2.88640749325707	2.71885477627975
d2_Col_10_Row_18	2	-0.201293848152531	-2.32806534392639	1.52556913671393	1.61988172340702	2.54507202209023	2.8195074177573
d2_Col_10_Row_19	2	-0.236712586602186	-2.47528055216923	1.82848194705108	2.38803975992797	3.13757438010202	2.04774454022898
d2_Col_10_Row_20	2	-1.95670873476144	-2.79989709943584	0	2.13068374886984	2.90614803365276	1.15869060695746
d2_Col_10_Row_22	2	0.137515466467066	-2.84353400512652	0	0	2.59277805983497	2.09006147123677
d2_Col_10_Row_23	2	-1.74654368509227	-3.56670101563813	2.1576617148174	1.98307823754453	2.97899515155058	3.10109921160964
d2_Col_10_Row_24	2	0.0536775864563585	-2.72737745307979	1.45162160067558	2.67993827002039	2.59845594135858	1.74490699150499
d2_Col_10_Row_25	2	0.523061001412126	-3.29564325332629	0	0	2.79841328927932	2.58036964330033
d2_Col_10_Row_26	2	-2.14639551929411	-2.02090167599735	2.09844235062105	3.02479567131071	2.39773782778772	0
d2_Col_10_Row_27	2	-2.07822720239355	-2.17390436833213	2.54931874077703	2.485056856022	1.79173570062088	1.79173570062088
d2_Col_10_Row_28	2	0.792405120445218	-4.16606025420101	0	0	2.7394358812253	2.64594529791297
d2_Col_10_Row_29	2	0.510006559891271	-3.20190237841269	0	0	3.22821064039534	1.17855995480822
d2_Col_10_Row_30	2	0.556051185279266	-3.33183235543215	0	0	2.5207222938788	3.36180251219847
d2_Col_10_Row_31	2	-0.0216245628660889	-2.81754449924424	0	1.76223162941201	3.12296158895413	2.84045662297951
d2_Col_10_Row_33	2	-0.535284910588071	-2.91047046081057	1.2280737287012	0	2.86020692634601	2.67962626475835
d2_Col_10_Row_34	2	1.0624026030578	-3.95568328458899	0	0	3.10209737654638	2.54668656673333
d2_Col_10_Row_35	2	0.19447752759323	-3.39559552920316	0	0	2.9103426605536	3.21110563537705
d2_Col_10_Row_36	2	0.76031684544869	-3.19539101279582	0	0	2.98711933718298	2.88101551606647
d2_Col_10_Row_37	2	0.244405343135521	-3.35276433718097	0	0	3.05031924284597	3.17516127345225
d2_Col_10_Row_38	2	1.29155450272577	-3.06466670098956	0	0	1.43407915761105	2.58030385832424
d2_Col_10_Row_39	2	0.114148668010942	-2.92714138247899	0	0	2.45634232056326	3.06157947448777
d2_Col_10_Row_40	2	0.908032331234486	-3.68121680534152	0	0	3.08658382779807	3.47027190868534
d3_Col_01_Row_2	3	3.60016964923207	-3.32613007847585	0	0	2.59453745159163	1.33522677711298
d3_Col_01_Row_3	3	3.60595773419853	-3.38439442615279	0.88800455460954	0	2.88907300267988	2.93212590287116
d3_Col_01_Row_4	3	2.93844272271001	-3.34337386749279	0	0	0.965830475322291	1.62548597614827
d3_Col_01_Row_7	3	5.94923016111717	-0.293767211685188	1.7196400752152	0	1.09448875499505	0
d3_Col_01_Row_9	3	0.275560282376681	-3.33152604890275	0	0	2.57406175254705	2.57406175254705
d3_Col_01_Row_12	3	3.8501718463501	-3.28702242517597	1.43985035389976	0	2.53057512870799	0.88270661805654
d3_Col_01_Row_13	3	3.61226300706215	-3.05127872197634	1.50109417177487	0	2.06496146323121	1.21355159902446
d3_Col_01_Row_14	3	-1.66473606805352	-1.97311651407611	2.50631983528442	1.59531516194987	0	1.13970677511487
d3_Col_01_Row_15	3	-2.02098100607866	-1.57076544628645	1.773516182248	2.97072276755718	1.773516182248	0
d3_Col_01_Row_18	3	5.99017040219176	0.387334371708432	0	0.807423173119617	1.2369159733912	2.75167014517328
d3_Col_01_Row_19	3	5.83802930514286	0.0118984474629187	1.86195309403822	0	2.63510228785195	2.72599235430867
d3_Col_01_Row_20	3	1.62455389940907	-2.81807477327206	0	0	3.09190660236355	0
d3_Col_01_Row_22	3	1.5411592044352	-3.39122604909173	0	0	2.87223774769055	2.09699094483464
d3_Col_01_Row_24	3	-0.467818178180645	-2.94571100152604	1.12390107913976	0	3.1766076813042	2.59621040274133
d3_Col_01_Row_25	3	6.06094215083193	0.417562259502226	2.29982457968281	0	0	3.22731791234577
d3_Col_01_Row_26	3	2.74257825865671	-3.5804229486376	1.95693942575406	0	2.66275614998276	2.16594439341506
d3_Col_01_Row_27	3	5.23902589545262	-1.40170143574549	1.82190328230726	0	1.82190328230726	0
d3_Col_01_Row_28	3	3.6282104479958	-3.4460923809778	1.18471559772246	0	2.60360316058462	0
d3_Col_01_Row_30	3	5.83724300723649	-0.692116483390917	0	0	0	0
d3_Col_01_Row_32	3	-1.99100173277394	-1.86583143833819	0	2.75814619312026	1.04976392608561	1.50026751380441
d3_Col_01_Row_35	3	2.41885039833855	-3.43655165652442	1.53392676486595	0	2.82271946545927	3.4423586576578
d3_Col_01_Row_36	3	-2.32122428130743	-2.18893266278042	1.30199516326918	2.01102311135245	2.48531241891708	1.95363561509516
d3_Col_01_Row_37	3	4.84472346724047	-1.44373025543668	1.81727925191116	0	1.95676711180224	1.70531576654773
d3_Col_01_Row_38	3	2.96427595907655	-3.17879821407035	1.92198263794445	1.75956467409341	2.47197638735254	1.79120939750849
d3_Col_02_Row_1	3	4.64707988385857	-3.09768862272834	0	0	2.59859845516748	1.11376562916973
d3_Col_02_Row_2	3	4.1942109831417	-3.3387693324726	2.1595230264663	0	2.64179645208272	3.04898742151668
d3_Col_02_Row_3	3	4.57707771521046	-3.21993054693399	2.40866117304747	0	2.43658395758554	2.01325597998604
d3_Col_02_Row_4	3	4.44774527990014	-3.3555063512617	1.34658024486351	0	2.36982386261887	2.51822446895058
d3_Col_02_Row_5	3	3.87802509589664	-3.09187987786885	1.57424114071893	0	2.47600711303174	3.16667025793115
d3_Col_02_Row_6	3	3.57676691836347	-3.54070429772528	2.16517626242732	0	1.8890865615334	0
d3_Col_02_Row_10	3	4.59466910945491	-3.27827023847507	0	0	1.91710618533734	3.1229985102576
d3_Col_02_Row_12	3	4.49131094675446	-3.40084434174973	0	0	3.02936801009792	2.82314111979796
d3_Col_02_Row_13	3	6.04528243165871	-0.122588313264657	0	0	0	1.58616807860232
d3_Col_02_Row_14	3	3.92488958862151	-3.1435595603334	0	0	2.31505783189702	3.18735876976481
d3_Col_02_Row_15	3	5.19139893378578	-1.35637468538731	1.4969591266008	0	2.18472167999881	2.18472167999881
d3_Col_02_Row_18	3	4.21857994978729	-3.3702381691857	0	0	2.52542862648502	3.24796934982103
d3_Col_02_Row_19	3	3.56444822086659	-3.42801565805177	1.90812543361331	0	2.46053502111637	0
d3_Col_02_Row_22	3	1.28481830398025	-2.99975784824302	0	0	3.07771430933084	2.89338208897846
d3_Col_02_Row_23	3	3.09273181837428	-3.17465431022583	2.35606080754981	2.55946280794675	1.66467632073576	2.96739580712053
d3_Col_02_Row_26	3	6.29888991149547	0.282622505041669	0	2.39846490887543	1.24600974832436	2.39846490887543
d3_Col_02_Row_27	3	-2.01642369826631	-1.6211058081811	1.19753705510258	3.01458409716365	1.65588641390611	0
d3_Col_02_Row_30	3	2.88496855863339	-3.36348937667832	0	1.58488488889281	1.38748977632393	1.52850357204247
d3_Col_02_Row_31	3	2.12335056709485	-3.49549598671786	1.36741170129015	1.75402312040033	2.73832329740158	2.51107200404478
d3_Col_02_Row_34	3	-2.00486039151479	-1.65743853257019	2.33005934947856	1.91832361597163	1.23982948920954	2.29546646610697
d3_Col_02_Row_35	3	0.406052449679974	-2.66905770513711	0	0	2.83103476726891	0
d3_Col_02_Row_36	3	2.42991081325882	-3.55597329927537	0	1.7766289664827	2.41196716881523	2.95305786120744
d3_Col_02_Row_37	3	1.91928698222907	-3.76776713228729	0	0	2.80991789200125	1.39570306017027
d3_Col_02_Row_38	3	-2.11533989844991	-2.19742548222294	2.40493445268141	2.55057380659638	2.45909095969154	1.77849190784033
d3_Col_03_Row_1	3	3.90239089673502	-3.65359054175963	0	0	3.08590527413781	1.53034639411282
d3_Col_03_Row_3	3	-2.17709936217777	-2.04838607799123	2.85814718423671	2.38222837601203	2.28576842349977	0
d3_Col_03_Row_5	3	-2.12821492529223	-1.9295008478949	2.19898161162579	2.38988508333519	1.72731919754555	0
d3_Col_03_Row_6	3	3.73243948940489	-3.10847700576726	2.18147972278293	1.43518687034856	2.5814508250415	2.79071444432403
d3_Col_03_Row_8	3	1.30151966576125	-2.83629248389431	0	0	0	2.42472456956718
d3_Col_03_Row_9	3	3.44661819455638	-3.49681384473508	0	1.46261432709792	2.59461603366122	2.75989150838131
d3_Col_03_Row_10	3	3.76811111873943	-2.89549364118738	2.16577900940778	0	2.14571678454648	2.80782956780776
d3_Col_03_Row_12	3	4.93663224520829	-1.49676065536655	1.98088692663671	1.13436621203785	1.76205324922706	1.41916014026104
d3_Col_03_Row_13	3	4.63791239888547	-3.43344974904443	2.09559489594196	0	2.60807787920731	2.97024669320033
d3_Col_03_Row_14	3	3.28813242148034	-2.7594212491405	0	0	2.16973564509419	1.15677164598027
d3_Col_03_Row_15	3	3.09213992934949	-3.12369020988053	0	2.13274668277856	2.81308724557537	2.98069186246594
d3_Col_03_Row_18	3	3.68632050515435	-2.82951332243479	1.13696942650051	0	2.01141319363226	3.24419883228042
d3_Col_03_Row_19	3	5.78470337554315	-0.0777588172298109	1.67880078699374	1.55688443826693	1.77388721928452	2.74956034788352
d3_Col_03_Row_21	3	0.239861082933886	-3.95354447921651	0	0	3.17864458829179	3.32982759877352
d3_Col_03_Row_22	3	4.03314284429442	-2.80951717676824	1.30668472156857	0	2.2414443998847	3.36767557982545
d3_Col_03_Row_23	3	3.23332924880973	-2.6519763283831	1.66794423420068	0	2.23507969898459	1.09300673010632
d3_Col_03_Row_24	3	5.06986153657576	-0.712230232215201	2.31579295798867	0	1.93343019910897	1.69417242952074
d3_Col_03_Row_25	3	2.75415812615331	-3.01632971340568	1.76529774176936	0	2.47523706015479	0
d3_Col_03_Row_26	3	2.64164120342072	-3.22389955445095	1.95704577402339	2.09046394305856	2.29325954252589	0
d3_Col_03_Row_28	3	3.53331254411052	-3.3671591963946	1.76218870858228	0	2.08555385915592	0
d3_Col_03_Row_30	3	3.54457454873827	-3.02938681751543	1.61769130984569	0	2.7790511066362	0.888983293886333
d3_Col_03_Row_33	3	1.84056010397634	-3.59253502563497	0	0	2.89425619589881	3.43056993750307
d3_Col_03_Row_35	3	5.91956341146964	-0.171963837683119	1.7234897734542	0	1.64594724801563	0
d3_Col_03_Row_36	3	3.9612246117602	-3.36931297570445	2.65663690282307	0	2.83736503173546	3.47218037563044
d3_Col_03_Row_37	3	5.79620642683532	-0.467526612603199	1.95560432925623	0	0	0
d3_Col_03_Row_38	3	-2.10850364307363	-1.84227520325001	2.57727923987821	2.10245090094714	2.051726955753	1.75453524140056
d3_Col_04_Row_1	3	4.42431293802608	-3.37669260411494	0	0	3.09149804116015	3.28865014819969
d3_Col_04_Row_3	3	6.03324288750846	0.0401158919363016	0	0	0	0.750260321741721
d3_Col_04_Row_4	3	3.94833205422062	-3.46785871276154	1.38293242158636	0	1.97129162517993	2.63663751770367
d3_Col_04_Row_6	3	5.79856544981616	-0.195848420534028	1.42758937612659	1.72042995045206	0.723816254626597	2.42692165578026
d3_Col_04_Row_8	3	4.40932634477072	-3.39724026195909	0	0	1.85571145166533	1.76031241325105
d3_Col_04_Row_9	3	6.00047005510749	0.240587030341491	0	0	0	0.905704771178553
d3_Col_04_Row_10	3	1.08941759703167	-3.13860657214615	0	0	1.6302698372201	2.41998321539698
d3_Col_04_Row_13	3	2.65979136228808	-2.75934072680499	2.10573013044869	0	2.84686769702925	1.55044379392185
d3_Col_04_Row_14	3	1.86549581958225	-3.73199119469693	2.45047116171145	0	2.75073084255344	3.32419634310483
d3_Col_04_Row_16	3	3.91794492749813	-2.66141093220107	2.10468345810146	0	2.22876817518119	3.21546512517756
d3_Col_04_Row_20	3	3.3137179214363	-2.77595288543895	2.1649764467533	1.47772822821101	1.47772822821101	0
d3_Col_04_Row_23	3	5.92035890935259	-0.112869403754737	0	1.84359259474413	1.67060310797742	2.94048249985286
d3_Col_04_Row_25	3	-2.07823444970099	-1.82860935763746	2.51320332200745	2.14262169850073	2.45727109777964	0
d3_Col_04_Row_26	3	5.64127399400178	-0.45424357004151	2.20536817339099	0	1.13851871630321	0
d3_Col_04_Row_27	3	3.42195700866036	-2.87986150271087	1.85785221080866	1.88741360475671	1.61930930864042	2.57015029211628
d3_Col_04_Row_28	3	4.48237064718224	-3.3998664464354	0	0	2.72979193782881	2.68912654465387
d3_Col_04_Row_29	3	5.31419808260486	-1.14023954774022	1.71710042844631	0	0.919313675260386	0
d3_Col_04_Row_30	3	5.24924443864676	-1.23720343068712	1.76309838893849	0	1.64065033689969	2.35950155809049
d3_Col_04_Row_31	3	3.21992200359458	-3.36811543427497	0.866121676635363	0	3.05094163375335	2.46682471603535
d3_Col_04_Row_36	3	3.5842438151732	-3.38746876114722	1.0446374185247	0	2.4892776917112	0.781126513304593
d3_Col_04_Row_37	3	3.84631065508406	-3.15168898393269	2.60202902043094	0	2.47113316514932	2.80020778100869
d3_Col_05_Row_1	3	3.65355102294431	-2.85307599457883	1.37187726096214	0	2.35495003931764	3.19632932158898
d3_Col_05_Row_2	3	3.44484438719284	-2.99220580814737	2.15379106953722	0	1.8557982764207	0
d3_Col_05_Row_3	3	2.06697317032308	-3.55576957850965	0.840470388384227	0.840470388384227	2.9493270821464	2.47318081625446
d3_Col_05_Row_5	3	4.03498681397373	-2.96997391631207	2.25396300370343	0	2.29947842350206	3.56223053457225
d3_Col_05_Row_6	3	3.41669153560771	-2.77244971582998	0	0.919816574296197	1.48081871548864	3.0348251357445
d3_Col_05_Row_7	3	-2.08421841537001	-2.24567599348438	1.97495604267992	3.15390540896899	2.86023204307703	0
d3_Col_05_Row_8	3	5.00229196912644	-2.24802266981814	2.09670930299314	0	1.44026427997826	2.57150704535061
d3_Col_05_Row_9	3	-0.925564011359103	-3.20276802171079	0	0	2.75094482009307	0
d3_Col_05_Row_11	3	5.02882662967926	-3.0812064588597	2.44569574339717	0	2.37633038886163	2.91638970294735
d3_Col_05_Row_13	3	3.35160218231747	-3.30443645229836	1.68023928548792	0	2.98853880116199	1.55831297695437
d3_Col_05_Row_14	3	-2.40507936886112	-1.85746961578708	2.90995746257947	2.18526810586218	0	0
d3_Col_05_Row_16	3	2.14086273520063	-2.69127306827161	2.37188703404365	1.89843935668094	2.49636438088266	2.91463551926948
d3_Col_05_Row_17	3	5.89566575964493	-0.270951412408	1.67599622193873	0	2.16703163259579	0.882636621800531
d3_Col_05_Row_20	3	1.48593988476585	-3.81787462206182	0	0	3.29562240874097	3.13514166669843
d3_Col_05_Row_22	3	2.94973757335014	-2.44811451603112	2.32199394183296	2.06837360398655	0	2.10942885678632
d3_Col_05_Row_23	3	6.21120816296567	0.0969119414903798	0	1.32620149111775	1.61686272514801	1.61686272514801
d3_Col_05_Row_24	3	-2.22303496869172	-1.96038644301434	2.8607454082218	2.10391101004725	2.31344745884376	0
d3_Col_05_Row_25	3	3.16530664141078	-3.36901958388231	1.83963957936386	0	1.54484725040672	0
d3_Col_05_Row_26	3	6.04760866354405	-0.236322214828138	0	0	1.00495364906089	2.5943182208639
d3_Col_05_Row_28	3	2.36697475373187	-3.47699894403582	0	0	2.88572675578534	2.65513115609699
d3_Col_05_Row_29	3	4.79251633815898	-1.85437624083944	1.92325818466856	0	2.25926052767614	1.20561145819425
d3_Col_05_Row_30	3	4.33163926299408	-3.17897512968857	2.30466864095945	0	2.32097929592798	2.62892109024629
d3_Col_05_Row_31	3	5.16978237515797	-0.892541013137486	1.33033318368828	0	0	1.04914103108092
d3_Col_05_Row_32	3	1.49534568495274	-3.3073089169669	1.90935215693356	0	2.74983926416349	1.8432962804571
d3_Col_05_Row_35	3	3.34709134017178	-2.51344527696415	0.983669269204973	0	1.89585650288511	2.56050445264562
d3_Col_05_Row_36	3	3.35913678711695	-3.00095820165045	2.32916235150951	0	2.01260288624715	2.768771637319
d3_Col_05_Row_37	3	2.52964512548389	-2.92084988656376	0	1.41354903086956	2.42611844735951	2.51174076487383
d3_Col_05_Row_38	3	3.56576352375934	-2.94497045924562	0.971827826703038	0	2.65617758593554	2.84252688043337
d3_Col_05_Row_39	3	3.13505723118694	-3.22410293063586	1.83730848732105	0	3.19295204242126	2.91515567459483
d3_Col_05_Row_40	3	2.79085637679174	-2.72700265183547	1.14833947313351	2.11963425133251	2.53257377604541	2.83296624370791
d3_Col_06_Row_1	3	-1.43755025374671	-2.78554169076977	1.89380385370705	2.74432250037574	2.57362961753561	2.69074058439534
d3_Col_06_Row_4	3	6.0013034215245	0.426432652987826	0	2.45045838518811	0	2.69757308772289
d3_Col_06_Row_6	3	4.01165567554213	-2.5472965811762	1.80950969962564	0	2.02865645200131	2.47319296783385
d3_Col_06_Row_7	3	4.79013567233236	-3.08068749327446	0	0	3.34780781038446	1.68458739863812
d3_Col_06_Row_8	3	4.33145311530611	-2.67398219750728	1.75306430216139	0	1.65806723727658	3.18494359373464
d3_Col_06_Row_9	3	-1.98994555332336	-2.86710062300668	2.4316093678377	0	2.32560035991779	1.85256389722919
d3_Col_06_Row_11	3	1.33295205630131	-3.65416918865374	0	0	2.37545472212734	2.95462407669271
d3_Col_06_Row_12	3	3.52010184461531	-3.52399126920324	1.98700586922998	0	0.988203351064779	1.55543439730321
d3_Col_06_Row_13	3	3.0052361407308	-3.29231249717901	1.14776337149498	2.21526788497184	0	2.86448599392284
d3_Col_06_Row_14	3	1.68523229988429	-2.68524698589208	0	0	1.64957131540597	0
d3_Col_06_Row_16	3	3.58921966864231	-2.80685798263361	0.813250157712776	0.813250157712776	2.5129477802748	3.27628475910762
d3_Col_06_Row_17	3	3.72340901466068	-2.87433283922504	1.45756947130743	0.815303552142381	2.35787914811354	3.26062034147483
d3_Col_06_Row_18	3	4.11442930315325	-3.55501428928528	0	0	3.04716400822756	3.44890872729121
d3_Col_06_Row_19	3	5.88700428416002	0.0638928012742919	0	1.81765894813338	1.81765894813338	1.64485960224638
d3_Col_06_Row_23	3	4.12545383698356	-3.43474101762068	0	0	2.72244573713469	3.4219781168202
d3_Col_06_Row_25	3	3.9199715510187	-3.10321667476304	1.39248493456258	0	2.91077702069457	2.85225933715262
d3_Col_06_Row_26	3	3.68433852267806	-3.06291492308651	2.00997987823214	0	2.87405753081407	2.96343543796587
d3_Col_06_Row_28	3	3.90519482187904	-3.31660863631244	1.46957626899144	0	2.44144168366734	3.00524813088521
d3_Col_06_Row_29	3	2.18284665401952	-3.69788866697087	1.68955494161722	0	3.05815155319559	2.72280240468529
d3_Col_06_Row_31	3	3.98151450818871	-2.62235373692254	2.34951724406897	0	1.3953702051788	3.28445379779108
d3_Col_06_Row_32	3	3.32929437062206	-3.1219074070954	0	0	2.99988952346407	3.71600984352838
d3_Col_06_Row_33	3	5.97032952559672	0.304229919262651	0	0	0	3.00309123565072
d3_Col_06_Row_34	3	2.21800240548483	-3.25811656217411	0	0	2.05956108804352	1.4958194780801
d3_Col_06_Row_36	3	6.01031764040246	0.0624474171266272	0	0	0.676554875109901	2.74781867840053
d3_Col_06_Row_37	3	4.00937775515952	-3.04477189794058	0	0	2.7592532753842	0
d3_Col_06_Row_39	3	3.51178494335877	-3.30041875465334	2.21692444575712	0	2.40504951472299	3.14632628375629
d3_Col_06_Row_40	3	5.16718701773541	-1.31807220524251	2.07778730452896	1.69759248816509	1.69759248816509	2.61559806766663
d3_Col_07_Row_1	3	-2.10304965107102	-1.8741430497097	2.34377295558133	1.53087509265953	2.24735464855113	2.57341079273725
d3_Col_07_Row_2	3	4.58437859868351	-3.05634957438685	2.29269691467103	0	1.84950508953167	2.40134920751185
d3_Col_07_Row_4	3	5.7141773321575	-0.478762919940112	2.45250587796586	1.05925366799835	0	0
d3_Col_07_Row_5	3	-3.7806386836052	-2.43708296336578	1.75128691123799	2.52297351983096	2.58973418399011	2.39846876603243
d3_Col_07_Row_6	3	3.96513018804105	-2.96443626660755	1.69379409731991	0	0	2.38567452723112
d3_Col_07_Row_7	3	2.78057984532962	-3.43406179856948	1.04032028800305	0	0	0
d3_Col_07_Row_8	3	-2.13227707254502	-2.17864437337227	2.60983241936422	1.86652268996654	2.0109601344668	1.47735189983404
d3_Col_07_Row_9	3	4.18757552461305	-3.16548241527524	0	0	2.66303292189191	3.00342098341562
d3_Col_07_Row_10	3	3.57553855097185	-3.23117583018206	0	0	2.28382357844445	0
d3_Col_07_Row_11	3	5.1635675648903	-1.33765690856836	0	0	2.02229823165288	0.955237835574082
d3_Col_07_Row_12	3	3.8957267269784	-3.12373185848876	0	0	0	0
d3_Col_07_Row_14	3	4.89243817068697	-3.00868149979439	1.5266116857129	0	1.5266116857129	3.35254035614279
d3_Col_07_Row_15	3	2.67807737210127	-2.80448448297843	2.09005876074673	0	2.38932036070051	0
d3_Col_07_Row_17	3	3.23931297509239	-2.91528217058403	0	0	1.89992805218808	1.43360805774939
d3_Col_07_Row_19	3	-1.04212259880767	-3.04944585913662	1.48416246393349	2.01793539332449	1.95168258956455	1.87347106444112
d3_Col_07_Row_20	3	2.55091595620237	-2.76304545054825	1.87732443276651	0	2.9969017526866	3.62495606859953
d3_Col_07_Row_21	3	3.48219704455178	-3.186533559123	0	0	2.75656721102625	3.25456697124966
d3_Col_07_Row_22	3	-0.0757399198863055	-3.30327531658202	0	0	2.52805848287498	1.42929592733111
d3_Col_07_Row_24	3	-2.03539208269262	-1.58127391341097	2.59812691440265	2.63582416456403	1.56755444834341	1.73970952501877
d3_Col_07_Row_26	3	-0.501656964594404	-3.22994800502526	1.55596513390768	0	2.75755550120683	2.32393709078318
d3_Col_07_Row_27	3	0.742191402796171	-2.82985261341481	0	0	2.83757129289977	2.71695155713527
d3_Col_07_Row_28	3	2.31783376846719	-3.66443781596545	0	0	2.45068984164843	3.43158065318483
d3_Col_07_Row_29	3	4.4140818375751	-3.33423018034876	1.69477333417507	0	2.29020533279169	2.68680751750558
d3_Col_07_Row_30	3	-2.32600408736888	-1.94011706977482	2.63588335541281	2.22728435123529	1.22987864708008	0
d3_Col_07_Row_32	3	1.68495655184705	-3.9108249471045	0	0	3.00353353064843	2.95243485177406
d3_Col_07_Row_33	3	2.75757543166314	-3.56499407689332	2.58843767313391	3.12420073390005	2.14672732164818	2.87120174415927
d3_Col_07_Row_35	3	3.56999592515837	-2.91421067680223	1.67149128622096	0	2.9848073479881	3.22468988342855
d3_Col_07_Row_36	3	3.777589742104	-3.38810886394809	1.92489695341665	0	2.30720021097484	2.50732142555807
d3_Col_07_Row_39	3	4.1373303079127	-3.02825076224787	0	0	2.54711885587972	1.33595005374287
d3_Col_08_Row_1	3	-2.47109447622736	-1.9642452813772	1.75893308525271	2.23098099763187	2.08587238276376	2.13981057333255
d3_Col_08_Row_3	3	5.87414450864431	-2.2885741271551	0	0	1.06568028760574	3.23237274686011
d3_Col_08_Row_7	3	5.20648199627222	-2.99845464453858	1.81430591219191	1.14119103590032	2.1906146352171	2.45258143993741
d3_Col_08_Row_8	3	4.35515734898385	-3.41183120206667	1.86629244019405	0	2.68731112103721	2.85658302197221
d3_Col_08_Row_9	3	5.00869130869132	-1.92275215532444	0	0	1.96979078223363	2.90838382439471
d3_Col_08_Row_10	3	1.5765167995401	-3.7227177929174	1.21346119219066	0	2.37352623550845	2.37352623550845
d3_Col_08_Row_14	3	4.77082424295493	-2.87184423183222	0	0	0	1.08965354527992
d3_Col_08_Row_16	3	3.92549018483493	-2.78768840441215	2.34943656569581	0	2.42168829296822	3.10577817896633
d3_Col_08_Row_17	3	3.38365205408969	-2.97516541302925	0	0	2.49882973778481	3.47184349321938
d3_Col_08_Row_18	3	2.47531998865413	-2.78101026984649	0.87748303630486	0	2.24952209259579	1.14872227670812
d3_Col_08_Row_19	3	-2.29440476323723	-1.8453113817912	2.24605633126766	1.98186879337035	1.48005597874853	0
d3_Col_08_Row_20	3	-1.91418380878936	-1.70754897255604	2.39928564357295	2.67830295335691	0	1.39424450930511
d3_Col_08_Row_21	3	-1.00821681211614	-3.07061394662925	0	0	2.62223984500222	2.65113666864626
d3_Col_08_Row_22	3	0.221662602806748	-2.51857931626819	2.00832352662554	1.51244693820484	2.69289832078032	2.43498852711368
d3_Col_08_Row_23	3	4.65056278430211	-3.38626717409335	0	0	2.53925856842899	3.43679661829266
d3_Col_08_Row_26	3	2.30457922589949	-3.68890424225651	0	0	2.86162487955308	0
d3_Col_08_Row_27	3	4.88397344030002	-1.59072643072463	1.16252335292741	1.6847124474324	1.61925904940016	0
d3_Col_08_Row_28	3	4.2211046980726	-2.09676578149395	0.79935590566064	0	2.08956998790973	1.06447466921951
d3_Col_08_Row_31	3	3.59171167525124	-3.08557399678802	1.65683807316474	0	0	3.2222783897742
d3_Col_08_Row_33	3	4.20081083874916	-3.40111959366022	2.21981158224983	0	2.05827266581391	2.14650991594101
d3_Col_08_Row_34	3	6.03275281804061	-2.20095704398999	0	1.48533928949067	1.91553695528524	2.50366906797649
d3_Col_08_Row_35	3	4.36937712065937	-3.22482361259904	0	0	2.49879046283281	2.76557820469122
d3_Col_08_Row_38	3	4.28831884738169	-3.55976775159066	0	0	2.52675144251741	2.88969524033177
d3_Col_08_Row_39	3	4.07888691619856	-2.79184313862604	2.10872785034196	0	0	0
d3_Col_08_Row_40	3	4.05714654912794	-3.13253775607234	1.62305621228757	0	2.8063894547479	2.65494108409075
d3_Col_09_Row_1	3	-1.19966079409203	-3.25510542786621	1.64637567674671	2.64462327701548	1.35504077608578	2.90806299053515
d3_Col_09_Row_4	3	3.82636084856949	-3.11755444319528	0.825242356179029	0	2.66432296253944	2.62515864150231
d3_Col_09_Row_7	3	4.66515698982766	-3.44088242132368	0	0	2.62660956520108	3.01777906109407
d3_Col_09_Row_9	3	2.99091904784044	-3.2410907932436	1.18056368143233	0	2.94728879360076	0.907284228268636
d3_Col_09_Row_10	3	1.76109517371389	-3.75774241306539	0	0	2.52063256790254	2.4447931084725
d3_Col_09_Row_11	3	2.80522567022216	-3.08612705184417	1.4076277052313	0	2.40624600164222	2.4828095758516
d3_Col_09_Row_13	3	4.15118266623406	-3.01789169148729	1.27697481653476	0	2.33459058632571	2.84135765834989
d3_Col_09_Row_15	3	3.17073008858646	-2.39373089996192	1.67859381520433	0	2.04689066261669	3.21597641614948
d3_Col_09_Row_17	3	0.998569194017479	-2.84030813834836	0	0	3.15890353740371	3.51528214612757
d3_Col_09_Row_18	3	3.72741052936856	-3.31899607917747	0	0	2.67546036845124	3.33750002949067
d3_Col_09_Row_22	3	3.62644453310505	-3.1827451972964	1.79455093334932	0	2.03929435568405	2.57782059951689
d3_Col_09_Row_23	3	5.90784608942861	-0.262693232253963	0	2.13942306208215	1.45287516803985	1.98586916531087
d3_Col_09_Row_24	3	3.55691445851649	-3.25867049148219	2.25231413214568	0	2.40136734595266	1.05909103368178
d3_Col_09_Row_25	3	-2.16501250971363	-1.87393133872676	2.25367050764924	2.15736548893718	2.09092221821979	1.04885725494318
d3_Col_09_Row_26	3	5.99023372080314	0.542392985880591	0	2.84334871793394	3.19801251959646	2.84334871793394
d3_Col_09_Row_28	3	5.55222849040686	-2.17353753573396	1.65795196193357	0	2.21029157097453	3.28950034444778
d3_Col_09_Row_30	3	3.70920697292908	-3.37115594984057	0	0	2.47552480211721	1.37867629977048
d3_Col_09_Row_31	3	4.49645981898725	-3.53286494465717	1.43897218207008	0	3.05164645417158	2.90053941610336
d3_Col_09_Row_32	3	-2.32856169284513	-2.44076368358347	2.47138129904881	2.23984650318807	2.53050799497013	0
d3_Col_09_Row_33	3	4.29171199357896	-3.11834957731069	1.51261987748036	0	2.60281797082532	0
d3_Col_09_Row_35	3	5.47154062933381	-1.94103881203025	2.39917200520661	1.95986685578089	2.12317026037145	0.899623246066323
d3_Col_09_Row_37	3	4.63686761083737	-3.38624268024096	2.2536554878047	0	2.70327336117941	2.80399552249632
d3_Col_09_Row_38	3	3.67860965287337	-3.3251685297449	1.32516457361188	0	2.48164827926507	1.32516457361188
d3_Col_09_Row_39	3	3.62099913776347	-2.85348800481205	1.54809818216925	0	1.72007205182002	2.42188073154587
d3_Col_10_Row_2	3	2.51828777971032	-3.1355233819503	1.8019591022061	0	2.70794882767922	2.16600263067897
d3_Col_10_Row_3	3	2.23590693048156	-3.4943489268055	0	1.01833873449377	2.83852508936631	3.19233482442259
d3_Col_10_Row_4	3	5.84302216125706	0.413643873718826	0	1.90913146151035	0	2.42202089379215
d3_Col_10_Row_5	3	3.55842122414717	-2.78336037396932	1.05733171992598	0	2.36181588090596	2.63130131522058
d3_Col_10_Row_6	3	5.95020497363419	-0.828683129566838	0	0	1.88144789897601	3.01835353607983
d3_Col_10_Row_8	3	5.21478108650575	-1.27603483127803	1.3622290879821	0	1.3622290879821	1.19546719626659
d3_Col_10_Row_9	3	4.47815651816776	-3.00046954889791	1.67615402135613	0	2.9226934771191	3.12962209791454
d3_Col_10_Row_12	3	2.9135282488238	-3.28563813385789	1.51438981344168	2.59890139361894	1.68602966816408	0
d3_Col_10_Row_14	3	2.22294401435747	-2.93663668486762	0.884158593464714	0	2.89948821075474	3.06680409822036
d3_Col_10_Row_15	3	2.6360231923789	-2.77791309936016	1.84273744328576	0.957751186498782	2.4882322376582	2.10082386785119
d3_Col_10_Row_17	3	0.608094862392793	-2.62236290949269	0	0	2.94808444231289	3.13824243332675
d3_Col_10_Row_18	3	3.13744275307223	-2.31099365456359	2.1403547911401	1.96583250267483	2.61537522874791	2.66102741121868
d3_Col_10_Row_20	3	0.0127610729047081	-2.1520206682198	1.60889687482276	1.60889687482276	2.77489652883856	2.9050411864123
d3_Col_10_Row_21	3	2.51430181934988	-2.69866815571467	1.52348148253005	0	2.33618782768797	2.52580834015222
d3_Col_10_Row_23	3	3.56119911828012	-2.97714436215471	0	1.43812547589286	1.90455862667487	3.72742576208754
d3_Col_10_Row_25	3	5.68171661332986	-0.221296418858286	1.64553008912097	0	1.84595064966603	1.26208047265235
d3_Col_10_Row_26	3	6.13245919744155	0.373790674927258	0	1.35237688840396	0	2.289121968757
d3_Col_10_Row_28	3	3.16112563887221	-3.07204922016731	0	0	2.42876485339791	1.92050715914954
d3_Col_10_Row_29	3	4.68698535073731	-3.31372767666423	2.61282729864172	0	2.38311914935834	3.56895584465423
d3_Col_10_Row_30	3	5.11948252969667	-1.12548128587564	1.54978734393107	2.31761171914399	0	1.98125631395965
d3_Col_10_Row_31	3	3.61141355728454	-3.01724142628586	1.53209585870205	0	3.06048237123069	2.73742921375025
d3_Col_10_Row_32	3	-2.10953929391593	-1.80599199555146	2.55109344551455	2.77245354821995	0	2.11389214099788
d3_Col_10_Row_33	3	6.06552923553077	0.46597670571859	0	2.09886144299806	1.62860323290231	2.14427291781099
d3_Col_10_Row_34	3	3.71302789892309	-3.4936437859445	0	0	1.66316495558536	1.00037456803264
d3_Col_10_Row_37	3	3.93054200917374	-3.05623994861471	1.78145223980883	0	2.52562785689849	1.20042492521454
d3_Col_10_Row_38	3	3.50251424591258	-2.94285782902874	1.65163601435304	0	2.5971821801947	3.25061026181648
d3_Col_10_Row_39	3	3.26521368325468	-3.29646045220092	1.37391057081816	0	0	2.77638435873311
d4_Col_01_Row_1	4	5.43912143153275	-2.66653648572216	2.06950242029018	0	1.86759719061217	2.36867812144323
d4_Col_01_Row_2	4	6.20425798539533	0.137284664924903	0	0	0.645986558716289	1.25836747021056
d4_Col_01_Row_3	4	6.09520148255852	0.0377616407700818	0	0	0.442915304443718	2.42056850941009
d4_Col_01_Row_5	4	6.24885933213617	-0.884915439592274	1.57960901154038	0	1.12477288245273	0
d4_Col_01_Row_7	4	6.00922607867413	-1.99181589570421	1.3760320918706	0	0	2.4793825231138
d4_Col_01_Row_8	4	5.9716879974835	-1.97374895654012	1.90166814051165	0	2.49962393751698	1.22395524788101
d4_Col_01_Row_9	4	6.10522384337183	-1.55453433203368	1.06641909847995	0	1.22990570018914	1.44140051841278
d4_Col_01_Row_10	4	5.49362305701124	-2.39459461704378	2.08397938723913	0	1.2052487865625	3.22287822869436
d4_Col_01_Row_11	4	5.52704861677793	-1.87108254301207	2.07400312248296	0	1.88223839853518	2.6944529102747
d4_Col_01_Row_12	4	5.78364245882218	-0.493317579784818	1.5698881613998	0	1.47589140483792	1.5698881613998
d4_Col_01_Row_13	4	-1.67523740488781	-2.23738678163094	1.89829933538933	1.94739331969325	2.16960207956967	0
d4_Col_01_Row_14	4	-2.03692343179937	-1.91702450730886	2.31052816259074	2.26799590214478	2.10768101118088	0
d4_Col_01_Row_15	4	5.28801011023251	-2.12087546983081	2.00114832232668	0.857576570929566	1.75462677588143	2.15743589531927
d4_Col_01_Row_16	4	5.67451105846449	-2.66870418340687	0	0.661466962149426	0.912365296925398	2.22003479413381
d4_Col_01_Row_17	4	5.71980490800696	-1.60435171956569	1.5106118401406	1.73907463088621	0.739289572787942	2.18621730516404
d4_Col_01_Row_18	4	5.98493659295947	-1.34401725788146	0	0	0	1.98440215034312
d4_Col_01_Row_24	4	-2.01045541855423	-1.67701360837398	2.40573217541487	2.86914205759533	2.3802814699788	1.18997292842432
d4_Col_01_Row_25	4	6.31805222315841	-0.590832928942413	0	1.67716082904441	0	0
d4_Col_01_Row_26	4	5.67029640334421	-1.91815328063398	1.34303486132496	0	1.34303486132496	2.9466012882691
d4_Col_01_Row_27	4	5.92960513772229	-1.11124506014373	0.655684002008972	0	0.905869424665308	2.60522713465183
d4_Col_01_Row_28	4	5.9283495881065	-0.75284687668092	0.742266810057805	0	1.3732952586478	2.85480286244419
d4_Col_01_Row_29	4	5.45076267356506	-1.14953265575681	1.86204426793846	0	1.62345840537816	2.230981093451
d4_Col_01_Row_31	4	5.50322739652717	-2.23003310212635	1.77609875943209	0.715508556197953	0	2.53771143119664
d4_Col_01_Row_32	4	5.43140505452065	-2.61237901386555	0	0	2.56802753279214	3.47777309015672
d4_Col_01_Row_33	4	5.66463597740771	-1.72373969689789	2.41876801506722	0	1.88442251876785	0.896296587528766
d4_Col_01_Row_34	4	2.97469327922513	-3.20373645914759	1.77083601657981	1.42117681437649	2.20545886727432	2.77486552229787
d4_Col_01_Row_35	4	6.02174110901113	-0.419267067580592	1.69829844782382	0	1.52653521671761	1.91665344959279
d4_Col_01_Row_36	4	5.74715671981975	-2.02212482308651	1.54703103461033	0	1.59403650490456	2.35134106611102
d4_Col_01_Row_37	4	6.27454086085776	-1.06845939167767	2.05123404854505	0	1.29196467343788	1.01255997683275
d4_Col_01_Row_38	4	5.38251297633874	-2.63727744009353	1.32530801766336	0.510394341660103	2.12415747546076	2.26620309814263
d4_Col_01_Row_40	4	6.05641761753377	-2.06179170536402	1.66971059962124	0	0	2.25257863604853
d4_Col_02_Row_1	4	6.37745438996071	0.202483147752146	0	0	1.60824294560666	0.950107162995184
d4_Col_02_Row_2	4	5.81493782934435	-1.47243137948891	2.39408055929789	0	2.46439865129798	1.64885602008819
d4_Col_02_Row_3	4	6.13208854334563	-2.02754498005139	1.77664707729444	0	0	0
d4_Col_02_Row_4	4	6.0837727790128	-1.27177092951009	1.00183421039023	0	0	2.17228551447731
d4_Col_02_Row_6	4	5.69772597066995	-2.67089763773892	1.77346355020356	0	0.646668068568927	2.48155349049484
d4_Col_02_Row_8	4	6.06738191768682	-0.37426934671611	1.32358827729707	2.71827228762744	0	2.83458232334182
d4_Col_02_Row_10	4	5.86495653100622	-0.69270262657419	0	0	0	2.69938591954637
d4_Col_02_Row_11	4	5.62783849837473	-1.84181054680322	2.14529983765395	0	2.10608719790345	2.60760090200685
d4_Col_02_Row_12	4	6.08233112306721	-0.603495735176633	1.37822414908563	0	0	1.21112837660725
d4_Col_02_Row_13	4	5.98394578414973	-0.587602016446109	1.86016647894518	0.760781087075411	1.59237736043953	0.760781087075411
d4_Col_02_Row_16	4	6.17186480901289	-1.64082291462316	0	2.66916362464104	0	0
d4_Col_02_Row_17	4	6.29757080033162	0.340047218076748	0	0	0	0
d4_Col_02_Row_21	4	5.61401109056046	-1.55953137597419	2.58390663375988	0	0	2.10904366036595
d4_Col_02_Row_22	4	5.52887591913863	-1.87725186503846	2.70597960991002	0	1.36265912097966	2.66655245931186
d4_Col_02_Row_23	4	4.80184122983098	-2.6863840148826	1.66347405574875	0	2.40384975657182	2.94224272241511
d4_Col_02_Row_24	4	5.77324352895027	-0.965063009463095	1.74092056722276	1.16189704178702	1.16189704178702	2.5792059137742
d4_Col_02_Row_28	4	5.67242766762777	-2.34191014889183	1.38446426123038	0	2.36802986146152	2.49385379121218
d4_Col_02_Row_30	4	6.30270557396051	0.0147383609545875	1.27485306597564	0	1.8592612773346	0
d4_Col_02_Row_31	4	5.81432973270732	-1.03545962409055	0	0	1.64416136529485	0.762360569200197
d4_Col_02_Row_32	4	5.5192105511273	-1.45891344226367	1.34333403427619	0	1.66838714726764	0
d4_Col_02_Row_33	4	5.73094402086467	-2.73680289698385	1.74477391322175	0	0.624230476045107	2.7141028621008
d4_Col_02_Row_34	4	5.4787764506033	-2.45906229036671	0	0	2.72116411247295	2.65303973749708
d4_Col_02_Row_36	4	5.96458493809278	-1.27111235070775	1.89063758733229	0	1.59515855407997	2.43069676531517
d4_Col_02_Row_37	4	6.04601059482279	0.539508738998686	0	0	1.88219820415373	2.00571054803101
d4_Col_02_Row_39	4	5.81730127937485	-1.01959246059526	2.14149846755361	2.25120652620375	1.86555755259863	1.7701247010817
d4_Col_03_Row_1	4	6.10906889082055	0.183612328984354	0	1.91531257554268	0	0
d4_Col_03_Row_2	4	5.72217058219395	-2.92371687592024	1.79585428508796	0	2.56817564406724	3.0298038930468
d4_Col_03_Row_4	4	6.10807289729063	-1.84175573414101	2.09630724954719	0	0	0
d4_Col_03_Row_5	4	5.89446551632085	-1.60021654124029	1.22521278828862	0	1.34363878351361	0
d4_Col_03_Row_6	4	5.95279237783861	-2.53567664613132	1.86439605074107	0	0	2.41438364563767
d4_Col_03_Row_9	4	5.95932875385644	-1.39057722167565	0	0	1.19056830564705	0.916676219848521
d4_Col_03_Row_11	4	6.19781369078692	-1.20392888515746	1.63902712589073	0	1.43436160812596	0.630771260197224
d4_Col_03_Row_12	4	5.97775290835208	-1.69415117271485	0.599057406551586	1.98280516666216	0	2.58146311089632
d4_Col_03_Row_14	4	5.83317912617194	-2.73650375207341	2.412740127678	0	2.17095948806775	2.21487953752771
d4_Col_03_Row_16	4	5.67646688577383	-2.75107702164292	2.14928711603531	0	2.19245941354789	2.71027482504848
d4_Col_03_Row_17	4	6.16897665114297	-0.0751554724705199	0.999488619686407	0	1.73980479018877	1.16083897737309
d4_Col_03_Row_20	4	5.62283803669141	-0.986372002504163	1.59833518427181	2.28845491420029	2.28845491420029	1.59833518427181
d4_Col_03_Row_21	4	5.47471841288036	-2.63478950065565	1.2953330809032	0	2.17873207660927	0
d4_Col_03_Row_22	4	5.66998934543138	-2.70821563973205	0.78150909035855	0	1.61671240074767	2.71243936096225
d4_Col_03_Row_23	4	6.28346475529239	-0.179732030270608	1.86737905952429	1.69422481382711	1.97255120668015	0
d4_Col_03_Row_25	4	5.38695375987856	-2.61183597078066	2.04129448875801	0	1.68325023378308	2.78363794293434
d4_Col_03_Row_26	4	5.71119931549897	-0.812330692469476	1.81922295332283	0	0.683106598094848	1.09558716158792
d4_Col_03_Row_27	4	5.74661523915359	-2.13916899125226	2.77745330782796	0	1.9576335242965	2.58516746195773
d4_Col_03_Row_28	4	5.65731605415502	-2.75952427662455	1.68038430993246	0	0.91467167129827	1.90513902845578
d4_Col_03_Row_29	4	5.47644701743777	-2.91317581897661	1.19958081696409	0	1.85406178879457	0.672874315903153
d4_Col_03_Row_30	4	5.58163638787903	-2.74920589098875	1.62795050484909	0	2.36958000255595	2.39749281045074
d4_Col_03_Row_31	4	6.21799231521643	0.234508466193506	0.569418150068354	0	0.569418150068354	0
d4_Col_03_Row_32	4	6.42452196859234	-0.146207462329565	2.00100409153989	0	0	0
d4_Col_03_Row_35	4	5.80704032113824	-2.78209569510504	1.62868285079066	0	1.66914619866443	2.35267515898914
d4_Col_03_Row_36	4	5.91157171742048	-0.290667058812497	1.57027649445822	0	2.00643257516219	0.70067665033781
d4_Col_03_Row_37	4	6.18569695838007	-1.88099683375859	0	0	2.58504896114416	0
d4_Col_03_Row_40	4	5.63859730536153	-2.53581070198271	2.02330996203426	0	1.98589542098543	2.70427997299895
d4_Col_04_Row_2	4	6.29314027585794	0.114252961145718	0	0	1.98535750327127	0.683712005649117
d4_Col_04_Row_3	4	6.22938419918783	-1.04566761665818	2.04835178631688	0	0	2.07613760629638
d4_Col_04_Row_4	4	5.50636297941492	-1.97252874475911	1.97035187916889	0	1.46880649863846	2.64859021586473
d4_Col_04_Row_5	4	5.59376246026213	-1.96144004262382	0	0	2.43881410848699	2.72060384216595
d4_Col_04_Row_6	4	5.29740000217409	-2.79734396598166	2.19590929368849	0	1.90596410934753	2.69862188636619
d4_Col_04_Row_9	4	-1.86673696922009	-2.44839645756026	0	2.39747292838179	2.86980386765995	2.258470073119
d4_Col_04_Row_10	4	6.00535362318781	-1.12470064230515	0	0.956417706375227	0.956417706375227	0
d4_Col_04_Row_13	4	6.23448345156943	0.115695142896325	0	0	0	0.56432339402589
d4_Col_04_Row_14	4	5.51691025302409	-2.81885254207879	2.23335933230062	0	2.16683527196646	2.58412977360144
d4_Col_04_Row_15	4	6.10827100739738	0.415554663312868	0.473650612956309	0	1.68508674711253	2.22781037946483
d4_Col_04_Row_16	4	6.19898022918821	0.302881798798316	0.535770023349291	0	2.00339240079979	0
d4_Col_04_Row_17	4	5.29922520639301	-2.40943165713104	2.3661902855185	0	2.23720600576092	3.01010070937681
d4_Col_04_Row_20	4	5.61772243470479	-0.86124315057689	1.98134162202259	1.8922099476854	1.10888086720354	0
d4_Col_04_Row_21	4	5.84127289830261	-1.44724392626729	1.6956220819479	0	2.09604025850864	1.439614324371
d4_Col_04_Row_24	4	5.94188548120061	-2.41695884402623	1.68352702266885	0	0	2.68487563261788
d4_Col_04_Row_25	4	6.14054889997301	-1.24787823246537	2.20789104102695	2.11165322589612	0	2.11165322589612
d4_Col_04_Row_27	4	5.91633182361468	-1.60082781417059	2.00251106812188	1.56521739650494	0	0.785803738940924
d4_Col_04_Row_29	4	5.74014954448732	-0.958336530375218	1.66704326018262	0	1.88513642578945	0.781804462716469
d4_Col_04_Row_30	4	5.44506107154498	-2.68418240608203	2.78401573331542	0	2.35923556596728	3.09141640917948
d4_Col_04_Row_32	4	5.35987412844503	-2.65691046546182	2.32101783158412	0	1.21586236979436	2.89245336063202
d4_Col_04_Row_34	4	5.66494682446235	-2.14042512910377	2.21766430854422	0.849825419610418	2.21766430854422	0
d4_Col_04_Row_35	4	5.51870996603441	-1.83919748645843	2.33300665987697	0	1.39461018256591	0
d4_Col_04_Row_36	4	3.3824131342486	-3.5126705676634	1.54961027415761	0	2.17991110718085	0.616136549556092
d4_Col_04_Row_38	4	5.38474409006477	-2.38695878955183	1.63130377428019	0	2.06412864499506	0.901151297409523
d4_Col_04_Row_40	4	5.78624267147433	-1.39319703709122	2.10218422287545	0	0.726607203973256	0
d4_Col_05_Row_1	4	6.09752229033255	-1.73082215821517	2.31314117857856	0	0	2.32498332372052
d4_Col_05_Row_2	4	6.29024686249355	-0.104469713056547	0	0	1.93791755548283	0
d4_Col_05_Row_3	4	5.93941833863549	-1.77964091914299	1.55468677062037	0.87722353685368	1.35777190849272	2.6203616288777
d4_Col_05_Row_5	4	5.84047176504763	-2.1973587185188	2.3214805391212	1.8989508045719	1.31302921683964	2.8640663499102
d4_Col_05_Row_6	4	5.89636607432105	-1.75261912089732	1.75261222920481	1.39475223089497	0	3.09877204996774
d4_Col_05_Row_8	4	5.78931717203702	-2.83324200615072	2.19443448457318	0	0	3.03147505047128
d4_Col_05_Row_9	4	5.50345057208193	-2.38243315904655	2.37943734283657	0	1.51600218612913	2.70753194923423
d4_Col_05_Row_10	4	6.1767716333078	0.463195854526358	0	0	1.56456286737864	1.27521089530258
d4_Col_05_Row_11	4	5.86306345653633	-1.87548396442555	0.927423754287299	0	0	2.78995830645759
d4_Col_05_Row_12	4	5.30941960266281	-2.44873840086786	2.19782155990559	0	2.03934299210416	3.12676290164744
d4_Col_05_Row_13	4	5.56348035067184	-2.01017127162527	1.47706890000992	0	1.4277223956783	2.70761072934943
d4_Col_05_Row_16	4	5.43719559773956	-2.08202135488527	1.90257496925299	0	2.20087886554279	2.88295130043787
d4_Col_05_Row_18	4	5.98334930645183	-1.01544384049657	2.27006283864879	0	1.4387359094542	2.32776319250563
d4_Col_05_Row_21	4	6.17756457636134	0.167655055419957	1.41689867300254	0	0.578709482269809	0.818306844601537
d4_Col_05_Row_22	4	6.09278560469871	-0.956651840072042	0.515589417305739	0	0.515589417305739	3.04006689069816
d4_Col_05_Row_23	4	6.24887897729505	0.111612614902018	0	0	2.07261758734501	2.98253139109674
d4_Col_05_Row_25	4	5.85553026096629	-0.949868807477379	1.95704013123105	0	1.93382531536919	0.757002755737418
d4_Col_05_Row_26	4	5.4015171747463	-0.904579794574384	1.91586727437223	0	1.46700230845347	1.73303299248779
d4_Col_05_Row_28	4	5.27577540965218	-2.87961298316984	1.93674027270862	1.15687591540979	2.20013710991394	2.87582182552821
d4_Col_05_Row_29	4	5.48603397161728	-2.43982428316758	1.03196399444895	0	2.4062978493052	3.1885555995182
d4_Col_05_Row_30	4	6.30274618575586	-0.742310926192328	0.817504968064489	0	0	1.2481513379929
d4_Col_05_Row_31	4	5.44000100259992	-2.2974388729115	1.63946999056215	0	2.2061342006359	2.99625394813192
d4_Col_05_Row_32	4	5.7520739113119	-2.20203713914889	2.3655356144936	0	1.11923060816502	2.7531266021993
d4_Col_05_Row_33	4	5.72643773822163	-2.79208785931929	2.50468075014709	2.19787383082903	1.68137322912145	2.71446429919965
d4_Col_05_Row_34	4	6.15478452641741	-0.918846056544588	1.06108640556164	0.559616211831486	1.2244149702003	3.05642430678011
d4_Col_05_Row_35	4	6.27745750266929	-0.760218481265626	0	1.25000120064154	0	0
d4_Col_05_Row_36	4	5.55741752393433	-2.77404748774222	1.80467748540786	0	2.70562080988114	2.54502062783122
d4_Col_05_Row_38	4	5.58629605571817	-2.96865229757913	2.07509066240402	2.22661699434562	1.50541788770913	1.97340146139349
d4_Col_06_Row_1	4	6.34090401490186	0.221506975068181	0	0	1.28168512625491	0.514027574051467
d4_Col_06_Row_2	4	5.90532982010777	-1.42133889880745	0	0	1.01009209682252	0
d4_Col_06_Row_4	4	6.29207037767977	0.183250479673179	0	0	0.493848646663006	0
d4_Col_06_Row_5	4	5.84888187086204	-1.1083612178726	2.11788410975021	1.2126104990376	0	0.937414568532337
d4_Col_06_Row_6	4	6.15107531873065	-2.04008806272909	1.33539105614652	0	0	2.64319764590116
d4_Col_06_Row_7	4	5.58644636159753	-2.955044924851	2.28100016978081	0	2.13578076967651	2.57045406059974
d4_Col_06_Row_8	4	6.00981115396421	-2.12244960198993	1.93696736737497	0	1.98474316620909	2.1028486559664
d4_Col_06_Row_11	4	5.68284200458164	-1.79417680836559	2.06786880388259	0	0	2.39990125577739
d4_Col_06_Row_12	4	5.87942245109439	-1.79533969446438	2.08696221986952	0	1.78947261086444	2.10611278857133
d4_Col_06_Row_13	4	6.20472031358654	-1.66796398992666	2.32666491841873	0	1.47893588358215	2.89417801502169
d4_Col_06_Row_14	4	6.1671994718192	0.205735175763077	0	0	1.40304516841013	2.16664813607302
d4_Col_06_Row_15	4	5.80978171748843	-1.33037278606524	2.22148372937097	1.88729233640802	1.24434304893282	0
d4_Col_06_Row_16	4	5.75056599190478	-1.29462775811344	1.77560254827643	0	1.31280418276113	2.70417825888276
d4_Col_06_Row_17	4	5.88227983469397	-1.11422745286117	2.2526013818519	2.03746025891019	0	2.7383014673983
d4_Col_06_Row_19	4	5.31923665061325	-1.03946930503698	2.95340739471078	0	0	0
d4_Col_06_Row_21	4	5.45399392009645	-2.17775777381439	2.08159063908939	0	2.06326368773243	2.49848619909741
d4_Col_06_Row_22	4	6.1234139095772	0.273276119918636	0.402040634232593	0	0	2.46993588889437
d4_Col_06_Row_24	4	5.80786420097919	-2.55790328953791	1.49202007728565	0	2.43364709484076	2.63716663880644
d4_Col_06_Row_25	4	5.87032934954999	-2.24100984145206	0	0	2.23867023743814	2.89525066286083
d4_Col_06_Row_26	4	6.1205666348777	0.46129723578694	0	0	2.11349905185146	2.25565032713979
d4_Col_06_Row_29	4	4.83252065922719	-3.29259988649787	2.16213128919462	0	1.9184209062366	2.01016602158181
d4_Col_06_Row_32	4	6.29582846702963	0.271591728648775	1.82367895087021	0	1.77018946886279	0.686696199642318
d4_Col_06_Row_34	4	5.18855260080329	-2.80196527118008	1.90457404235286	0	2.03933475920266	2.8085724016977
d4_Col_06_Row_35	4	5.83508503887152	-2.68535134942333	2.00074042365423	0	0.696078890823744	2.52402376906466
d4_Col_06_Row_37	4	5.73432075511054	-2.88447394973787	1.67159355913979	0	1.28731303678287	0.747764815734943
d4_Col_06_Row_38	4	5.6770603523918	-2.81706828716822	1.6540694185993	0	1.85007857750858	2.56197533878395
d4_Col_07_Row_1	4	5.99169552127216	-2.58914450112245	1.44234518581663	0	0	2.59479443011047
d4_Col_07_Row_2	4	-0.770977853971879	-3.48604629342375	0.671405818227957	1.69022015065169	2.67205129261738	2.62525779344755
d4_Col_07_Row_4	4	2.8610932807422	-3.57138509537523	1.36426680828307	2.56374814269729	0	0
d4_Col_07_Row_6	4	5.6417899325919	-0.810736861048328	1.87342543836953	1.97116510906267	1.73356284716293	2.47610799860043
d4_Col_07_Row_7	4	5.95089169744196	-2.65564499168678	1.24390941274248	0.966966040705893	2.4690836187215	1.12714888359432
d4_Col_07_Row_8	4	5.98356784664484	-2.65701137222591	2.85214874029355	0	1.54196958697709	3.63662883421343
d4_Col_07_Row_10	4	6.01731786497789	-1.3555732644977	1.73942605558222	1.96465599464775	0	0.711362720375733
d4_Col_07_Row_11	4	6.02528748833264	-2.44937278574651	1.99779109216961	0	1.96339259117087	0.680170438482742
d4_Col_07_Row_13	4	6.07687034725115	-2.68727711080356	1.46429127768428	1.80279955673196	0.615443835403198	1.99069775165916
d4_Col_07_Row_14	4	6.03631489374397	-2.63440738044501	0.772236696856148	2.11021880004343	1.97523867706817	2.75332773173659
d4_Col_07_Row_15	4	-2.03810543092616	-1.70521699868827	2.15337795309906	2.56646984804403	0	1.46644264426454
d4_Col_07_Row_16	4	5.99283587793	-1.58059251916267	1.58444180539808	0	2.42655207540569	0
d4_Col_07_Row_17	4	5.52672106403986	-2.7302948616626	1.02749692365838	0	1.89336725335085	2.41771668180271
d4_Col_07_Row_18	4	5.23121459931736	-1.27436993108334	1.37997641699935	0	0	0.631835365094349
d4_Col_07_Row_21	4	6.31710348553412	-1.29424828346563	0	0	0	2.75897676108283
d4_Col_07_Row_23	4	6.00087682471263	-2.45442435590882	2.08355589756239	0	1.73268296598018	3.0430273736904
d4_Col_07_Row_24	4	5.99081160005376	-0.528490902396301	1.62597665927996	0	1.69145301801225	1.16893519020532
d4_Col_07_Row_26	4	2.52754448507233	-3.26572712675256	1.2188829216356	0	1.76364159943351	1.05571555760711
d4_Col_07_Row_27	4	-2.08437666345525	-1.75890433343913	2.60383804805293	3.04479624400869	2.47068823338598	0
d4_Col_07_Row_28	4	5.97437184782903	-0.588121173104407	0.607809042726032	0	0	0.607809042726032
d4_Col_07_Row_29	4	5.61212155793871	-2.77649946067393	1.57655659567341	0	1.28689065426663	2.72707010790067
d4_Col_07_Row_31	4	6.37171708926798	-0.0892269215152468	2.15150593752165	0	0	1.74140741046898
d4_Col_07_Row_32	4	6.26965722306861	-0.923745968299003	1.69376820204884	0	0	1.52205012635437
d4_Col_07_Row_34	4	5.66889614679479	-2.85280412340786	1.09907166966454	0	1.09907166966454	2.67142842656065
d4_Col_07_Row_35	4	6.09668761686987	-2.44032542145498	1.88443149036813	0	2.28468018793859	2.63051072843727
d4_Col_07_Row_36	4	6.40813421690875	-0.889232330945577	0.896027803645077	0	2.73544397963764	1.45459864624752
d4_Col_07_Row_38	4	6.33254351476105	-0.808356329413801	0	0	0	0.693341803455715
d4_Col_07_Row_40	4	5.67444936548165	-1.57714245359665	0	0	2.23118485666773	1.29688037916672
d4_Col_08_Row_1	4	-1.61812068222505	-2.80223092719367	1.70245668429587	2.21592832808206	2.61429089965871	1.81693010986699
d4_Col_08_Row_3	4	5.88329974309471	-0.733414152796691	1.88895231497414	0	0	2.79200646318041
d4_Col_08_Row_8	4	6.02420717415678	-1.3190965583591	0	2.14600629584861	2.22266682150596	0
d4_Col_08_Row_11	4	-1.99639715813515	-1.66150946053312	2.43082385072625	2.6330480144265	0	0
d4_Col_08_Row_13	4	6.07221416092568	-1.50781148983764	0.900682580080324	0	0.651073256474797	2.31427899345692
d4_Col_08_Row_14	4	5.86657473984232	-2.793940406962	2.29478024456764	0	1.59065309286181	2.99198430572257
d4_Col_08_Row_15	4	5.67841324395345	-1.27779628876684	2.23138040113891	0	0.561855764468938	0.951288199186807
d4_Col_08_Row_16	4	5.68734618504714	-1.13009565023703	1.75799356894501	0.860529352868944	2.37770940687224	2.90385419294255
d4_Col_08_Row_17	4	2.62062093166549	-3.59077575479332	1.68257237190695	0	2.57316162255667	3.09155755878691
d4_Col_08_Row_18	4	5.57618820398217	-2.8945646607721	2.42675171199571	0	1.65665368543421	1.08240814145576
d4_Col_08_Row_20	4	5.59132821575106	-2.22859094201184	2.23336127499445	0.824220975708055	1.46771621227474	2.4454510168916
d4_Col_08_Row_21	4	6.22362948828795	0.302028824818883	0	0	0	2.57106991389704
d4_Col_08_Row_22	4	5.96852631372922	-0.531779629318797	0	0.706250964995587	1.62164686909823	0.483197167161844
d4_Col_08_Row_23	4	4.77633855079082	-2.32910347069241	1.59581778671356	1.84616713967439	2.14409158175163	1.50165271675789
d4_Col_08_Row_24	4	5.38542425347862	-1.95148337361423	1.78037733739938	0	1.17478358055841	2.88958016602197
d4_Col_08_Row_25	4	5.51798306818351	-2.76068924016444	2.35979375154212	0	1.92937750500535	3.07732602652377
d4_Col_08_Row_29	4	6.36089052649673	-0.114897105651193	0	0.668188817729503	1.84818804743977	2.32870034241081
d4_Col_08_Row_31	4	5.67744203739386	-1.48475745767126	1.86445728210791	2.43411520935019	1.51299817391794	0
d4_Col_08_Row_33	4	6.1357024241804	-0.191824456899542	1.66657361777374	0	0	0
d4_Col_08_Row_34	4	5.90034190793329	-2.81937065644824	2.54961699101653	0	2.03228492003289	1.61298440540022
d4_Col_08_Row_37	4	6.12481107491226	-1.35596854372395	2.08069812260013	1.4557343212327	0.74765037807057	0
d4_Col_08_Row_38	4	2.55532601831107	-3.18026955179585	1.56719819945091	0.69814505365635	2.06716325437594	2.48327179167388
d4_Col_08_Row_39	4	5.64274555042887	-2.84664287956429	1.61668512588073	0	0	3.20838719924604
d4_Col_09_Row_2	4	6.16946617029167	-0.490247641222745	2.05344576469006	2.05344576469006	0	2.05344576469006
d4_Col_09_Row_3	4	5.86989396444836	-2.84379340389605	2.73470762877401	0	2.95288635178647	2.99147455571015
d4_Col_09_Row_4	4	6.32616684719106	0.117875014328042	0	0	0	0
d4_Col_09_Row_6	4	6.29048380640414	-1.13458387570093	0	0	0.947538441042578	0
d4_Col_09_Row_8	4	6.42655376594603	-0.0991569090006532	1.64091093574836	0.909763132786081	0	0
d4_Col_09_Row_9	4	5.7059158564556	-2.8682653149974	2.41801354543151	0	2.17150312273688	1.90515863592774
d4_Col_09_Row_11	4	5.52927370848614	-1.77339843636564	2.04817249172714	0.906761398145088	0	2.03891695672422
d4_Col_09_Row_12	4	5.95984558332534	-0.87150049428009	2.245706344608	0	1.00922383939416	1.35219929422545
d4_Col_09_Row_13	4	6.13612236422063	-0.46165273129953	1.59413943285324	0	0.79376278813915	3.00212456826845
d4_Col_09_Row_14	4	6.01927813007769	-1.04054319097373	0	0	0	2.87811833443141
d4_Col_09_Row_15	4	5.76024025209366	-2.17061429035656	1.96225031260852	0	1.25021605504374	2.03529568682239
d4_Col_09_Row_16	4	6.14268065165365	-1.42101434734733	1.8078559301119	0	0	2.44605352440175
d4_Col_09_Row_17	4	5.4485334538044	-1.07139967516435	1.93316059997701	0	2.46104905754721	1.88796558015763
d4_Col_09_Row_18	4	5.39182262515746	-0.981190637446216	1.31278948115102	0	1.4324121542678	1.52610101144636
d4_Col_09_Row_19	4	5.53941739508293	-0.665047475874355	1.14437711119778	0	1.82824932170315	1.2350127472455
d4_Col_09_Row_21	4	5.50023044331978	-1.21428613914341	1.55659761462877	0	0.653448620905326	2.20033089486264
d4_Col_09_Row_23	4	6.1351967635843	-1.83199284361552	2.43925077629279	0	1.77599740218596	2.33494599878001
d4_Col_09_Row_25	4	-2.01754365358593	-1.73589544838211	2.09724234273033	1.38503294201835	2.35396128434123	1.67702156823827
d4_Col_09_Row_26	4	6.09769527692167	-0.172801309111616	0	0	0	3.01123762761712
d4_Col_09_Row_29	4	5.48907593895939	-1.77441386750044	1.53061112432265	0	1.999114833727	1.11311807933831
d4_Col_09_Row_30	4	5.469608562664	-2.20906049943256	2.04978658227174	0	2.38348843954803	2.25544068471629
d4_Col_09_Row_33	4	-2.07224915659907	-1.75880479914578	2.63436288860813	2.04072899319419	0	1.07493350008796
d4_Col_09_Row_34	4	5.49365444809643	-2.604700796235	0.747077196657514	0	1.67077399088242	3.27123218072616
d4_Col_09_Row_35	4	6.43775657898128	-1.14542049541828	0	0	1.62397340163807	1.62397340163807
d4_Col_09_Row_36	4	6.13311018996062	-1.87801938574633	1.53057955435178	0	2.20948677563744	2.74022663719493
d4_Col_09_Row_37	4	3.6633820545729	-3.64829159248905	1.74250451013615	0	2.26840129388073	2.4841897891616
d4_Col_09_Row_38	4	5.30937648834249	-1.98653239810844	1.92686309903213	0.945874207949257	1.22158330907995	2.61898558167691
d4_Col_09_Row_40	4	5.494690602528	-1.62817417905889	1.48747311965347	1.48747311965347	1.20035345491714	0
d4_Col_10_Row_3	4	5.80875904250086	-2.76679100773591	1.75156773592414	0	2.08319640738697	2.61990814062382
d4_Col_10_Row_4	4	5.88226342506169	-2.82529835152517	1.89427415544984	0	2.5589061144824	3.04543704264274
d4_Col_10_Row_5	4	6.10763250966304	-2.44064436292982	1.58201978476101	0	1.87732718973013	0.857293962271781
d4_Col_10_Row_6	4	6.2163943465783	-1.25820046429118	1.75152457205692	1.73071989790521	0	0
d4_Col_10_Row_7	4	6.39875845425682	-0.945023193669593	1.63612340780268	0	1.95531877494814	0
d4_Col_10_Row_9	4	5.2853832144176	-1.69204522179446	1.41661749645361	2.42929770046032	0.971563692126436	0.971563692126436
d4_Col_10_Row_11	4	6.03834621159967	-1.71196596978218	0	0	1.13082258075413	2.30372132615505
d4_Col_10_Row_12	4	6.025892426485	-1.00458565849766	1.95085327925653	0	1.09751552277037	2.4309457872826
d4_Col_10_Row_13	4	6.28335257968203	0.219608427824386	0	1.4542952487162	1.00666503473682	2.22746320855008
d4_Col_10_Row_15	4	6.24444770800047	-0.825275569193418	2.42372625643425	0	0.751026792437784	0
d4_Col_10_Row_16	4	5.98989480635749	-1.24334881855655	1.52635421299704	2.07620042517863	0.705448407124405	2.4442163272584
d4_Col_10_Row_17	4	6.15160382080481	0.106480224014883	0.74462209367398	0	0.893834477723155	1.09291419340286
d4_Col_10_Row_18	4	5.40638223023152	-1.30869227487857	2.08322885608902	0	2.10785319704554	2.56636319884044
d4_Col_10_Row_19	4	4.85774954378623	-1.02064506181833	2.43749622691496	2.03247094508852	1.62858372804924	1.39313948385783
d4_Col_10_Row_20	4	5.30020309216931	-1.02910962435801	2.27395273335736	1.19478355563334	1.94918611114611	0.668844764668141
d4_Col_10_Row_21	4	5.72434548539343	-1.18601912952884	1.7438667145991	0.587211900590773	1.51216535073874	2.37810905774919
d4_Col_10_Row_22	4	5.91144100841089	-0.438942272911153	1.57425410698332	0.516198503313409	0	2.63125975619186
d4_Col_10_Row_23	4	5.31594050479373	-2.03419264979827	2.43960709995888	0	2.46300512180371	3.4570629484788
d4_Col_10_Row_24	4	-2.08618408811212	-1.95184192849986	2.36111211548727	2.86041875058695	2.06196893103686	2.22710060358418
d4_Col_10_Row_25	4	5.31997693472665	-0.953020671059222	2.24380528310222	2.33050480646564	1.89470840535874	2.28931497273814
d4_Col_10_Row_26	4	5.39096336463363	-0.957928153816686	0	0	2.20392868408863	3.0078113588992
d4_Col_10_Row_28	4	5.19893556626474	-1.25446336035056	1.50277137988094	0	1.50277137988094	0
d4_Col_10_Row_29	4	5.23962128808013	-1.31608021433753	2.33791271668487	0	2.59665149571171	1.99787707080556
d4_Col_10_Row_31	4	5.06720104392849	-0.954522435117314	2.37071470695859	2.68338158185836	1.74829564331809	0
d4_Col_10_Row_32	4	5.55720913373278	-1.18036656127133	1.96634850705347	2.06231893628988	0	1.21104953821286
d4_Col_10_Row_34	4	6.28981743889792	0.288380951663771	1.16973510288253	0	0	2.67171902909121
d4_Col_10_Row_35	4	5.81503806696308	-1.74267391483773	1.6511773142086	0	1.6511773142086	2.18262350313448
d4_Col_10_Row_36	4	-1.36226067745242	-2.77237284345206	0.713147394809651	1.88073643940156	2.19072075282201	0.969966972227134
d4_Col_10_Row_37	4	6.16961302274457	-2.37209887818618	2.15462474404957	0	0	2.88889187451843
d4_Col_10_Row_38	4	5.49270568781236	-1.11244699231238	1.9797038998019	0	0	2.29608981596092
d4_Col_10_Row_39	4	5.35403875154913	-2.76374416825889	2.17921867725422	0	1.30889905468855	1.73444487433128
