# Supplementary material for: Integrated analysis of Xist upregulation and X-chromosome inactivation with single-cell and single-allele resolution
Source: Nat Commun. 2021 Jun 15;12:3638. doi: 10.1038/s41467-021-23643-6 (PMC8206119; doi:10.1038/s41467-021-23643-6)
Supplement: Supplementary file 9 — Source Data [file 41467_2021_23643_MOESM9_ESM.zip › SourceData/Figure_1g.txt]

Cell ID	Sequencing Day	UMAP dimension 1	UMAP dimension 2	Bootstrapped X:A ratio
d0_Col_01_Row_1	0	-2.61420846205789	10.5125537421082	1.20851370851371
d0_Col_01_Row_2	0	-2.28898892090244	9.77139723486929	1.24203723649792
d0_Col_01_Row_4	0	-2.4461969684997	10.3267369312477	1.24047743941329
d0_Col_01_Row_5	0	-2.39896852865438	10.5831147485874	1.15117862690003
d0_Col_01_Row_7	0	-2.05379437629734	10.1914902487039	1.19147286821705
d0_Col_01_Row_8	0	-2.01094486344792	9.92182977811608	1.17667790941528
d0_Col_01_Row_9	0	-2.27620955767285	10.7727736902511	1.31090317924826
d0_Col_01_Row_12	0	-2.0363993807267	10.0540578125899	1.24400699521568
d0_Col_01_Row_14	0	-1.78091202748799	11.5279968342191	1.23995103040196
d0_Col_01_Row_15	0	-2.55072627751306	10.9657285495605	1.18054804807341
d0_Col_01_Row_16	0	-2.81614017812345	10.4627202899572	1.17322932378696
d0_Col_01_Row_17	0	-2.27402255224979	10.6140604713505	1.27550480953347
d0_Col_01_Row_19	0	-2.18164321851398	10.9302183575599	1.2256712472685
d0_Col_01_Row_20	0	-1.77658026746225	10.9444699531153	1.27586951825448
d0_Col_01_Row_21	0	-1.79600448507679	11.2025469453085	1.07858769931663
d0_Col_01_Row_23	0	-2.23929775749715	10.6415673372757	1.23393285059013
d0_Col_01_Row_24	0	-2.17913982544578	10.3073928432827	1.10425709686695
d0_Col_01_Row_25	0	-2.20354620316855	9.93880779264793	1.25934641338062
d0_Col_01_Row_26	0	-2.07483051848716	10.2230914440424	1.25736440276545
d0_Col_01_Row_27	0	-1.98794869947244	10.2954647699639	1.11974407399523
d0_Col_01_Row_28	0	-2.09635537942742	10.0891027174586	1.20238248034139
d0_Col_01_Row_30	0	-2.6650193114781	10.3540252326144	1.20898027696181
d0_Col_01_Row_31	0	-1.77420209820494	11.0482822355428	1.15932625238096
d0_Col_01_Row_32	0	-1.81859511938789	11.3252371088718	1.25388476121595
d0_Col_01_Row_34	0	-2.08132657564856	11.0699338170345	1.16476394139068
d0_Col_01_Row_36	0	-2.15915011714958	10.400673908169	1.19986247994499
d0_Col_01_Row_38	0	-2.16679686271167	10.9201768555146	1.35161145008683
d0_Col_01_Row_39	0	-2.42123481225832	10.0861377890528	1.14851485148515
d0_Col_02_Row_1	0	-2.23798122315793	10.1980452901458	1.27249023125626
d0_Col_02_Row_2	0	-2.36604752958222	11.1431982709745	1.19074074074074
d0_Col_02_Row_3	0	-2.39411783304229	10.1277064196247	1.23327573438657
d0_Col_02_Row_4	0	-2.31570126001468	10.4072586177913	1.20049932782792
d0_Col_02_Row_6	0	-2.29989161195842	9.88407039502296	1.28516328104911
d0_Col_02_Row_7	0	-2.45450443114146	9.85295837809407	1.2492765659781
d0_Col_02_Row_8	0	-2.47471158015863	10.1153109665579	1.10883226883946
d0_Col_02_Row_10	0	-2.44822707906075	10.6620931031655	1.18825172093873
d0_Col_02_Row_11	0	-1.94463212743079	10.9495102970427	1.09987929993965
d0_Col_02_Row_15	0	-2.37204403633027	10.2758650867552	1.33327385731846
d0_Col_02_Row_17	0	-2.28315020356391	10.8120598498215	1.22784095460603
d0_Col_02_Row_18	0	-1.73873402518315	11.3997890708305	1.08791480931154
d0_Col_02_Row_21	0	-2.26773816519105	9.918298756763	1.25809129346771
d0_Col_02_Row_22	0	-2.7429891237593	10.6230972566541	1.19734389561976
d0_Col_02_Row_25	0	-2.28835101956483	10.9825052715599	1.19301901536859
d0_Col_02_Row_28	0	-2.20641675352328	10.4653249265031	1.03116966580977
d0_Col_02_Row_30	0	-2.13721207093089	10.5147510651133	1.1616295603196
d0_Col_02_Row_31	0	-2.36289666301305	10.6220048441447	1.17514560805617
d0_Col_02_Row_32	0	-2.26323338858994	10.7012246239724	1.20413509384098
d0_Col_02_Row_33	0	-2.6895369845119	10.1182355892927	1.2399164595874
d0_Col_02_Row_34	0	-2.337029562851	10.495058378777	1.28392821133293
d0_Col_02_Row_35	0	-2.06846340674275	10.9043077160042	1.19702695893172
d0_Col_02_Row_37	0	-1.75471091505295	10.2958222460455	1.14042426053182
d0_Col_02_Row_38	0	-2.19831890106626	11.2922326311049	1.10190416405106
d0_Col_02_Row_39	0	-2.2031244458378	9.98922340916353	1.29257392738055
d0_Col_03_Row_1	0	-2.29677054959634	11.3821752968444	1.27335147039772
d0_Col_03_Row_2	0	-2.07875176287713	11.0096982843226	1.3014931129052
d0_Col_03_Row_4	0	-2.03055996355208	11.1217904653513	1.38140470746571
d0_Col_03_Row_5	0	-1.92793823825093	10.8227355087254	1.25088850211425
d0_Col_03_Row_7	0	-2.29250831036298	10.1000889954647	1.30111394738381
d0_Col_03_Row_8	0	-2.60436648128358	10.1530537280573	1.24766669851102
d0_Col_03_Row_9	0	-2.38361310384509	10.5261376228063	1.2490536453976
d0_Col_03_Row_10	0	-2.23895805276402	11.3415257253718	1.27384155455904
d0_Col_03_Row_12	0	-2.80542504453709	10.6754858702378	1.3317293366924
d0_Col_03_Row_13	0	-2.80390307142555	10.4710211844972	1.36267786676599
d0_Col_03_Row_14	0	-1.93550653775095	11.1016288758606	1.36366503554558
d0_Col_03_Row_16	0	-1.9255291626896	11.3482240761633	1.1940370358018
d0_Col_03_Row_17	0	-1.85790769216366	10.6075278549294	1.30867712463102
d0_Col_03_Row_19	0	-2.44658912156076	10.6033794447466	1.24558384933734
d0_Col_03_Row_20	0	-2.26438368228807	10.2569843840011	1.12634475126101
d0_Col_03_Row_21	0	-2.00096723201868	10.8418180836394	1.38647253962403
d0_Col_03_Row_22	0	-2.0240369796973	11.0537238659146	1.24506220425112
d0_Col_03_Row_23	0	-2.69878481583392	10.7893296795304	1.33255368067122
d0_Col_03_Row_24	0	-2.3696066591895	10.4085621878461	1.23910651042629
d0_Col_03_Row_25	0	-1.94509475898763	11.2097039527285	1.28375239730564
d0_Col_03_Row_28	0	-2.27943038245464	10.3352948337064	1.14338085539715
d0_Col_03_Row_30	0	-1.85219444677352	11.0938138651576	1.27770046830467
d0_Col_03_Row_31	0	-2.73669398367027	10.4664368900967	1.21186116717921
d0_Col_03_Row_32	0	-2.3536827262702	11.1410401360874	1.3057838383187
d0_Col_03_Row_33	0	-2.23087930132189	9.97062909086429	1.31020572811618
d0_Col_03_Row_35	0	-1.82158430452083	10.3213537987103	1.28029044037503
d0_Col_03_Row_38	0	-2.39856791218167	10.0507651033867	1.16541064217545
d0_Col_03_Row_39	0	-2.45001792643895	10.7946561412599	1.18503664776656
d0_Col_03_Row_40	0	-2.46475735153461	11.0963628278395	1.20351874922414
d0_Col_04_Row_2	0	-2.58534681023285	10.3911468340166	1.17497855554891
d0_Col_04_Row_3	0	-1.66211874995792	10.4772567503996	1.30539136084575
d0_Col_04_Row_6	0	-2.06650132568626	9.91865499935427	1.15623368816217
d0_Col_04_Row_9	0	-2.25726152939325	10.3428666112052	1.28140182671981
d0_Col_04_Row_10	0	-1.79246696058677	10.8107019434954	1.30081659225411
d0_Col_04_Row_12	0	-2.90250340912059	10.3284866367108	1.22435403753058
d0_Col_04_Row_14	0	-2.26634268083507	11.1374195926797	1.18710363092748
d0_Col_04_Row_15	0	-2.3427055526045	10.7622543482817	1.32535613066856
d0_Col_04_Row_17	0	-2.18924590585287	10.4724434973351	1.26853744657127
d0_Col_04_Row_19	0	-1.66825856336434	11.2973177016289	1.20525005657389
d0_Col_04_Row_22	0	-1.96933725136089	10.7123369080556	1.20924159934413
d0_Col_04_Row_23	0	-1.79816586461048	11.3163251510291	1.26959384341821
d0_Col_04_Row_24	0	-2.55526982208818	11.0779653476966	1.20406905055487
d0_Col_04_Row_26	0	-2.78187592169834	10.22660657991	1.30393155217866
d0_Col_04_Row_27	0	-2.2416249897999	10.7619675750577	1.26985111662531
d0_Col_04_Row_28	0	-2.12124835197598	11.1225682555995	1.17380673003473
d0_Col_04_Row_33	0	-1.95072788621563	11.0577926548061	1.39795921515273
d0_Col_04_Row_34	0	-2.22393489593768	10.3350589460758	1.12072587533856
d0_Col_04_Row_37	0	-2.25224866182747	10.4778293745691	1.38167784505062
d0_Col_04_Row_38	0	-2.49457713764816	10.8983486852455	1.19856889568365
d0_Col_04_Row_39	0	-1.97800221415933	10.8051593189631	1.08560692697272
d0_Col_04_Row_40	0	-2.38693368857224	11.361646655106	1.26710257867239
d0_Col_05_Row_1	0	-2.06452303694263	11.2192509007998	1.32975879212632
d0_Col_05_Row_2	0	-1.87226473857434	11.4475830933289	1.30282902829028
d0_Col_05_Row_4	0	-2.77606643961025	10.1926029915012	1.15118810167979
d0_Col_05_Row_5	0	-2.15353260732379	10.4064673328177	1.28402007054528
d0_Col_05_Row_6	0	-1.84982543697756	10.5981364878125	1.32300185137043
d0_Col_05_Row_7	0	-1.76541471202609	10.8531287108663	1.31574266231841
d0_Col_05_Row_9	0	-2.34112806008973	9.99601741727777	1.45999217338192
d0_Col_05_Row_10	0	-1.79521304822138	10.5669556199591	1.42490347490347
d0_Col_05_Row_11	0	-2.23273972268526	10.5129357548992	1.16582123491342
d0_Col_05_Row_12	0	-2.47013557036967	10.6845451504804	1.26961219364314
d0_Col_05_Row_13	0	-1.85715356660072	10.4336167946787	1.22081114297419
d0_Col_05_Row_14	0	-1.94358704278594	10.1026692695285	1.3923875432526
d0_Col_05_Row_15	0	-1.99120463199045	10.9729732304079	1.28598265632307
d0_Col_05_Row_16	0	-1.96054970770314	10.4549285320428	1.26450798990749
d0_Col_05_Row_17	0	-2.26469825585336	9.97688514478071	1.28870660295363
d0_Col_05_Row_18	0	-1.93817024231746	10.0307228171532	1.26761819803747
d0_Col_05_Row_19	0	-1.82497807534737	10.2847314392847	1.23338238130306
d0_Col_05_Row_20	0	-1.74844207139107	10.8572876758298	1.10524781341108
d0_Col_05_Row_21	0	-2.02064822266843	10.6136980139637	1.31054009730898
d0_Col_05_Row_22	0	-1.93603590294659	10.3187438352788	1.3353554982271
d0_Col_05_Row_23	0	-2.36126857463412	10.8756157870607	1.28543627259552
d0_Col_05_Row_24	0	-2.23571602395411	10.5239637782347	1.14472111824147
d0_Col_05_Row_26	0	-2.36708089837118	10.2649010710825	1.25089608111969
d0_Col_05_Row_28	0	-2.11957886985693	10.7757064461674	1.35635345152041
d0_Col_05_Row_30	0	-2.32679264397683	9.83611145284413	1.36639745084697
d0_Col_05_Row_31	0	-2.15015696318204	10.5345533487024	1.28758550472362
d0_Col_05_Row_33	0	-1.86362376483375	10.2362102988202	1.33107002526651
d0_Col_05_Row_34	0	-2.54132144741801	10.9887634799792	1.39829222011385
d0_Col_05_Row_35	0	-1.67540790718414	10.5328877954027	1.33530394359591
d0_Col_05_Row_37	0	-1.87508651431767	10.7205815992658	1.40585205955701
d0_Col_05_Row_40	0	-2.07773484842505	10.2004003918078	1.42522613536372
d0_Col_06_Row_1	0	-2.38414732605044	10.9923356232334	1.26713079739895
d0_Col_06_Row_2	0	-2.07664219470961	10.1731884328968	1.15576055645778
d0_Col_06_Row_4	0	-2.16261541364513	9.94021519796465	1.1824519109493
d0_Col_06_Row_5	0	-2.02376508378186	10.6254594490768	1.47817227951639
d0_Col_06_Row_6	0	-1.62626079222762	10.5987476295878	1.22390272835113
d0_Col_06_Row_7	0	-2.15641265361691	10.7580917081917	1.47299188630658
d0_Col_06_Row_8	0	-2.41363422450539	11.2832763343788	1.27318570488928
d0_Col_06_Row_9	0	-2.12689004274569	10.0367063018927	1.27184808091783
d0_Col_06_Row_10	0	-2.1584374846317	9.80079942475097	1.21053077776101
d0_Col_06_Row_11	0	-2.12091721441747	9.92572707572466	1.2608510367116
d0_Col_06_Row_12	0	-2.44415984563668	10.2222462069637	1.13169098621685
d0_Col_06_Row_13	0	-1.91710257529589	10.5726343387389	1.27265759724085
d0_Col_06_Row_14	0	-2.15884975858899	11.3989177128905	1.42285371222734
d0_Col_06_Row_15	0	-1.86664412749893	11.1597389059323	1.31564147627417
d0_Col_06_Row_17	0	-2.83741974195654	10.4200128776169	1.31730991449041
d0_Col_06_Row_18	0	-2.53182614640196	10.7984102413113	1.28832270662373
d0_Col_06_Row_21	0	-2.65209507863063	10.3072364753259	1.33183655141446
d0_Col_06_Row_22	0	-1.64738345863409	10.5991606260614	1.32025787712567
d0_Col_06_Row_23	0	-2.54049288023833	10.3604373969045	1.25847599865727
d0_Col_06_Row_24	0	-1.8379361721829	10.4434510720703	1.28481204963562
d0_Col_06_Row_26	0	-2.33182139388987	10.2799029121985	1.27813921343071
d0_Col_06_Row_27	0	-2.48001934742052	10.8625895443382	1.28790046404045
d0_Col_06_Row_29	0	-2.68991068742721	11.0010541091352	1.19087947882736
d0_Col_06_Row_30	0	-2.59683041892167	10.9821748214335	1.40891278915899
d0_Col_06_Row_33	0	-1.79703311176467	11.3803703069457	1.49934268185802
d0_Col_06_Row_34	0	-2.0366540209643	10.0613555442314	1.20414951603049
d0_Col_06_Row_35	0	-2.59174232642392	9.93400367087193	1.48285534553141
d0_Col_06_Row_36	0	-1.7325350828524	10.0523354160352	1.30223468203013
d0_Col_06_Row_37	0	-2.15056581661816	9.7363835222729	1.15776267614893
d0_Col_06_Row_38	0	-1.65375762027287	10.9723354996989	1.38842132725072
d0_Col_06_Row_39	0	-2.69891451079964	10.4687783531742	1.32116025921496
d0_Col_06_Row_40	0	-2.29067904125425	10.2943881473191	1.15562210276913
d0_Col_07_Row_1	0	-1.85119771194869	11.4687363660541	1.22705419496187
d0_Col_07_Row_2	0	-2.29553382664224	9.82094036784264	1.23092639204419
d0_Col_07_Row_3	0	-2.48524322621246	10.8339295555137	1.10364586659812
d0_Col_07_Row_4	0	-2.6210953953984	10.1175663863799	1.21552200793748
d0_Col_07_Row_5	0	-2.33305852908418	11.0746156894888	1.0957827991458
d0_Col_07_Row_6	0	-1.95990225732128	11.3958006582175	1.32309429145133
d0_Col_07_Row_7	0	-2.04682182968403	9.60824061790716	1.32528271852892
d0_Col_07_Row_8	0	-2.09676494351283	9.58108094080987	1.39225561850064
d0_Col_07_Row_9	0	-1.89309683254058	10.0948837482889	1.41276281443947
d0_Col_07_Row_11	0	-1.97027830987017	10.613606437254	1.24461641991925
d0_Col_07_Row_12	0	-1.82066878489488	10.5821273947927	1.18095238095238
d0_Col_07_Row_13	0	-1.97032973672147	10.213089083625	1.14932130782231
d0_Col_07_Row_14	0	-1.84358470084955	10.9426354775208	1.05838323353293
d0_Col_07_Row_15	0	-2.44780555118705	11.0786248718069	1.11606360244107
d0_Col_07_Row_16	0	-2.26359691269611	11.3627867449613	1.23513021223048
d0_Col_07_Row_17	0	-1.99565400047597	11.5012426243277	1.25700517579868
d0_Col_07_Row_18	0	-1.80761245947232	11.4417353327451	1.13930823619339
d0_Col_07_Row_19	0	-2.66928449444905	10.8208589537516	1.16171321759102
d0_Col_07_Row_20	0	-2.04579376999233	11.3945567876164	1.190009957268
d0_Col_07_Row_21	0	-2.35956503067188	10.1419406050475	1.24210352240781
d0_Col_07_Row_22	0	-2.10664664873344	10.5980750444216	1.373
d0_Col_07_Row_23	0	-2.08153755997652	10.0650466080658	1.33028379691077
d0_Col_07_Row_24	0	-1.87009225906248	11.2591643729616	1.21600694096803
d0_Col_07_Row_25	0	-1.83430006016652	10.1065524470972	1.18991807109456
d0_Col_07_Row_28	0	-2.10553175379415	10.6557705051375	1.23582906749069
d0_Col_07_Row_29	0	-2.36190183116791	9.76395174788975	1.34232188475731
d0_Col_07_Row_30	0	-2.33911445872088	9.85333468522037	1.47981077817289
d0_Col_07_Row_31	0	-2.03973719930474	9.73842319332815	1.24922376319603
d0_Col_07_Row_32	0	-2.44590296294116	11.1339580698112	1.1357608924437
d0_Col_07_Row_33	0	-1.75198991995623	10.34308876635	1.2815023238916
d0_Col_07_Row_34	0	-1.68061047172203	11.053967637421	1.30654396388805
d0_Col_07_Row_35	0	-1.72888202333327	10.934219104253	1.20088345754026
d0_Col_07_Row_37	0	-2.02120055497402	10.5424310166633	1.15149504838509
d0_Col_07_Row_38	0	-2.65550536594663	10.9937239975015	1.2919517024836
d0_Col_08_Row_2	0	-2.58228888542948	11.2417489086648	1.21664437693875
d0_Col_08_Row_4	0	-1.72965208009439	11.4492987458066	1.16549849586011
d0_Col_08_Row_6	0	-1.65500770401324	10.8991956421815	1.20270755508258
d0_Col_08_Row_7	0	-2.04118249173198	10.7090564527546	1.16352336604036
d0_Col_08_Row_9	0	-2.47195482516471	11.2013824383301	1.1588900807805
d0_Col_08_Row_11	0	-2.22256149253433	11.2957507362996	1.40023499033106
d0_Col_08_Row_12	0	-1.61913836219243	10.3359500733112	1.25168519531066
d0_Col_08_Row_14	0	-2.41185826489865	11.1528771124099	1.25775360244298
d0_Col_08_Row_16	0	-1.76909424297498	11.409433459451	1.30892870443112
d0_Col_08_Row_18	0	-1.82397439707833	11.4081665741424	1.28699696939048
d0_Col_08_Row_20	0	-2.14950104074219	11.2032682123649	1.35556380596213
d0_Col_08_Row_22	0	-2.81124749209897	11.0014946034199	1.15404600011561
d0_Col_08_Row_23	0	-2.78655468494049	11.0828993037561	1.12745494957748
d0_Col_08_Row_25	0	-2.10870226656081	11.0170262898278	1.25222352291744
d0_Col_08_Row_26	0	-2.44027091936642	10.9558047550563	1.38327983880365
d0_Col_08_Row_28	0	-1.57256537005428	10.8366667926884	1.15662016320084
d0_Col_08_Row_29	0	-2.29692072289324	11.2409656566155	1.38303572992178
d0_Col_08_Row_30	0	-1.83376077142337	11.4833646118268	1.25533034243038
d0_Col_08_Row_32	0	-1.86676231848976	11.4642504935799	1.29996746401599
d0_Col_08_Row_33	0	-2.54913563041425	10.7318501431773	1.24155210073237
d0_Col_08_Row_37	0	-2.79694109604059	10.4510492499138	1.30446275618662
d0_Col_08_Row_38	0	-2.16523293109655	11.3773707730387	1.26240544712418
d0_Col_08_Row_39	0	-1.94006590357646	11.499834113814	1.50587943601189
d0_Col_08_Row_40	0	-2.70702069482813	10.5325989855644	1.43711018711019
d0_Col_09_Row_3	0	-1.75748334396732	11.4687068976982	1.16885437131631
d0_Col_09_Row_5	0	-1.72281535450031	11.3405223723424	1.23936687126648
d0_Col_09_Row_7	0	-2.45711643451635	11.2296535974697	1.2407127755965
d0_Col_09_Row_8	0	-2.44050667853971	10.1450469923847	1.24808659423959
d0_Col_09_Row_10	0	-1.93045205109238	10.1656390732377	1.30231890934365
d0_Col_09_Row_11	0	-2.79403467551898	10.579662750927	1.22119509352729
d0_Col_09_Row_12	0	-2.47302204720203	11.2345239194734	1.15662226260107
d0_Col_09_Row_13	0	-2.44461042392455	10.5714768232418	1.34443472747313
d0_Col_09_Row_14	0	-2.27636905733407	11.1609686721053	1.19557640866887
d0_Col_09_Row_15	0	-1.84807960064078	11.0111024143142	1.18793542310989
d0_Col_09_Row_16	0	-1.71529918323324	10.3396586203598	1.38096517226756
d0_Col_09_Row_17	0	-1.80852518545904	10.5832299541356	1.32143231422392
d0_Col_09_Row_18	0	-2.64204829139722	10.1871137738018	1.34743155577393
d0_Col_09_Row_21	0	-1.75373062285893	10.6335909812548	1.36438212102132
d0_Col_09_Row_22	0	-1.78625805219951	10.8947263459601	1.28990361551377
d0_Col_09_Row_23	0	-1.83455302956504	11.0899655381887	1.39445441381624
d0_Col_09_Row_26	0	-1.85389297895712	10.1599608418536	1.30773681045114
d0_Col_09_Row_27	0	-2.46313767428811	9.73773738223385	1.40340464722722
d0_Col_09_Row_29	0	-2.36166682038583	9.75339226159587	1.25883612995359
d0_Col_09_Row_31	0	-1.81726471576257	10.1709253765495	1.33066055746468
d0_Col_09_Row_32	0	-2.25344528494314	9.7000092792888	1.22784235307609
d0_Col_09_Row_33	0	-1.87964932411012	10.6381664013576	1.21227422800544
d0_Col_09_Row_34	0	-1.63573597543591	11.396623031382	1.17859892224788
d0_Col_09_Row_35	0	-1.86937792922517	11.2508769956243	1.31374807987711
d0_Col_09_Row_36	0	-2.48473918220938	10.9367564298642	1.29150929743733
d0_Col_09_Row_37	0	-1.87144687820941	11.466484862342	1.34332688588008
d0_Col_10_Row_2	0	-2.11053750461931	9.80434374287585	1.22646007151371
d0_Col_10_Row_3	0	-2.60474192976111	10.6700357438489	1.13818436242785
d0_Col_10_Row_4	0	-2.38764260594556	11.0695907875419	1.16495643038065
d0_Col_10_Row_5	0	-2.61662578034391	9.90662489832783	1.28021978021978
d0_Col_10_Row_7	0	-2.1435419437398	9.65833014824149	1.27035080462186
d0_Col_10_Row_11	0	-1.87079823352391	10.7220613517545	1.41568355308813
d0_Col_10_Row_12	0	-2.14343387366783	9.73099501072274	1.30258046294434
d0_Col_10_Row_13	0	-2.48751985711523	9.9635536030037	1.21395467281509
d0_Col_10_Row_16	0	-1.89981440346959	11.3597752344798	1.13832108747785
d0_Col_10_Row_18	0	-2.32442401569473	10.8724252908034	1.15013240985944
d0_Col_10_Row_19	0	-2.57809793880764	10.6934471636502	1.23188574379749
d0_Col_10_Row_20	0	-2.72374894830379	11.1931020754032	1.30616686819831
d0_Col_10_Row_21	0	-2.21801550998468	10.1525876049468	1.39169019766035
d0_Col_10_Row_24	0	-2.62822782810864	10.8390255187568	1.28301001031688
d0_Col_10_Row_25	0	-2.47511617022017	10.4257248702209	1.26669183443634
d0_Col_10_Row_26	0	-2.14190403735325	9.67509874281154	1.23799551537137
d0_Col_10_Row_27	0	-2.07035340049674	9.52566247917474	1.1721697384496
d0_Col_10_Row_28	0	-2.20756839935714	9.58776709826081	1.09970174691095
d0_Col_10_Row_30	0	-2.08230028974157	9.63142608899022	1.19353084079362
d0_Col_10_Row_31	0	-1.71834079968021	10.3383567821841	1.12299637807096
d0_Col_10_Row_34	0	-2.05345391068875	10.1562793460616	1.16451464101365
d0_Col_10_Row_35	0	-2.4952121794503	11.219362218966	1.32181270812516
d0_Col_10_Row_36	0	-2.03069773596237	11.0955839925924	1.20554428668019
d0_Col_10_Row_37	0	-2.78776593597504	10.7329649033642	1.05055568949698
d0_Col_10_Row_38	0	-2.34978045786637	10.0749823548856	1.35792630569945
d0_Col_10_Row_39	0	-2.01526020722892	10.7206585770665	1.25215479073624
d1_Col_01_Row_1	1	-5.08416377043329	-2.99694560234866	1.42065078901447
d1_Col_01_Row_2	1	-4.83587642044066	-1.73207133900928	1.30654836146161
d1_Col_01_Row_3	1	-4.90835284516733	-1.61555663716742	1.24593549010922
d1_Col_01_Row_4	1	-4.81889765515687	-2.32138872912605	1.47167387155702
d1_Col_01_Row_5	1	-5.0026866680901	-3.10666528294207	1.32807951180229
d1_Col_01_Row_6	1	-5.39438264760546	-2.79870443871647	1.25845366477792
d1_Col_01_Row_7	1	-4.9011360855097	-2.7050621747686	1.26946231298069
d1_Col_01_Row_8	1	-5.38294545283213	-1.92886159719664	1.29533531052375
d1_Col_01_Row_10	1	-4.36178076115983	-1.72085187177733	1.42977528089888
d1_Col_01_Row_11	1	-4.94171464629749	-2.56895690817229	1.25714285714286
d1_Col_01_Row_12	1	-4.26993549237742	-2.10053821033603	1.45076104965906
d1_Col_01_Row_14	1	-4.89343958665804	-2.53884918485634	1.50522907351306
d1_Col_01_Row_15	1	-5.3032814638029	-2.5718526427655	1.33370033544366
d1_Col_01_Row_16	1	-4.11684044612446	-2.48912262051044	1.3480656180528
d1_Col_01_Row_18	1	-5.79086017693763	-2.67933060505358	1.37288600498255
d1_Col_01_Row_19	1	-5.76995822947461	-2.57220077586706	1.46180798878767
d1_Col_01_Row_20	1	-5.45387087559924	-3.20422042642596	1.36613571223551
d1_Col_01_Row_22	1	-4.30754213870359	-1.89523021035137	1.35825993656819
d1_Col_01_Row_23	1	-5.62093300290858	-2.01001972492933	1.28886378131336
d1_Col_01_Row_24	1	-5.73959084818816	-2.56228766039255	1.34027777777778
d1_Col_01_Row_25	1	-5.4771198496153	-2.91804234287396	1.50995407044587
d1_Col_01_Row_27	1	-5.22835261871488	-2.86250708635093	1.24562778285752
d1_Col_01_Row_28	1	-5.44494861521621	-3.07184454402942	1.37945049225818
d1_Col_01_Row_30	1	-5.43790090298371	-3.09196479304215	1.43463978830361
d1_Col_01_Row_31	1	-4.75153131727414	-2.0628503117136	1.49187593765736
d1_Col_01_Row_32	1	-5.70261000965393	-2.96361119217022	1.26239892068643
d1_Col_01_Row_34	1	-4.57582503163896	-2.96778010671872	1.44619136024702
d1_Col_01_Row_35	1	-5.77483920573303	-2.82542462236473	1.49350534209358
d1_Col_01_Row_37	1	-5.24458451909797	-2.22889057968836	1.41528724440117
d1_Col_01_Row_38	1	-4.07526176074394	-2.28253828374502	0.798602103236148
d1_Col_01_Row_39	1	-5.25212258405605	-2.80682948942836	0.872037914691943
d1_Col_01_Row_40	1	-5.34460756487981	-2.44629707884683	1.50211939192162
d1_Col_02_Row_1	1	-5.5092940777023	-2.21067435512143	1.24036060983157
d1_Col_02_Row_2	1	-5.26153821627452	-2.70773396504201	1.24788583509514
d1_Col_02_Row_3	1	-5.27299338021445	-1.62778047422267	1.34360063426503
d1_Col_02_Row_4	1	-4.62678863102393	-3.07485508973377	1.15979177076821
d1_Col_02_Row_5	1	-5.92343449580597	-2.24810273989269	1.24862896999162
d1_Col_02_Row_6	1	-6.12773917547057	-2.15533679369182	1.19234505135915
d1_Col_02_Row_7	1	-4.51945793625997	-2.92093434924935	1.33119665623186
d1_Col_02_Row_8	1	-4.28718291116432	-2.42455456105584	1.26850953968695
d1_Col_02_Row_11	1	-5.60139307152187	-3.05868830252332	1.1710388247639
d1_Col_02_Row_12	1	-4.51457207275227	-2.04270322277197	1.22103637878867
d1_Col_02_Row_14	1	-4.06374653079165	-2.49098653303228	1.32749854015464
d1_Col_02_Row_15	1	-5.373525277521	-2.95115651192061	1.24408994640082
d1_Col_02_Row_17	1	-5.89774939507794	-2.4424309132452	1.24729021559701
d1_Col_02_Row_19	1	-5.4600928196994	-3.16250354084521	1.27206456651914
d1_Col_02_Row_20	1	-5.41695327171034	-1.88332214511722	1.23913543343297
d1_Col_02_Row_21	1	-5.82409410560779	-1.9728310741419	1.37798939399624
d1_Col_02_Row_22	1	-5.3322615495962	-2.55863638278947	1.35440860215054
d1_Col_02_Row_23	1	-4.20266764389093	-2.52058462966586	1.30912476722533
d1_Col_02_Row_24	1	-5.46121862307578	-3.15412364960306	1.51942302824991
d1_Col_02_Row_25	1	-5.72602285729483	-2.84951748870561	1.27387480966004
d1_Col_02_Row_27	1	-5.89756238678264	-2.74266465041907	1.59009009009009
d1_Col_02_Row_28	1	-4.64085595092248	-2.33058120899363	1.15069288326741
d1_Col_02_Row_29	1	-5.08153812296343	-1.58671847080212	1.19176324659663
d1_Col_02_Row_31	1	-4.46580407108893	-1.90382893214129	1.41789026275116
d1_Col_02_Row_33	1	-5.49027355511519	-3.19342413831985	1.26730918868113
d1_Col_02_Row_34	1	-5.03526718664735	-2.19812595689593	1.10637778619612
d1_Col_02_Row_35	1	-4.80084638950759	-2.16807865891429	1.37804732166614
d1_Col_02_Row_37	1	-4.76638738034786	-2.59011564393627	1.37775675630929
d1_Col_02_Row_38	1	-5.00327451922322	-2.90871479420897	1.3650758665878
d1_Col_02_Row_39	1	-5.49408299337251	-2.32689304491597	1.29927183420078
d1_Col_03_Row_1	1	-4.91432871694999	-3.07614695046135	1.23073436083409
d1_Col_03_Row_2	1	-4.42407238617903	-2.36604192670751	1.22692889561271
d1_Col_03_Row_3	1	-5.42880685395174	-2.3747060443687	1.32693978568522
d1_Col_03_Row_4	1	-4.358679764505	-2.05843632680489	1.3012497884892
d1_Col_03_Row_5	1	-5.47460609623513	-2.1882831790547	1.31030818278427
d1_Col_03_Row_6	1	-4.93253883000579	-2.00981436031396	1.33833229026183
d1_Col_03_Row_7	1	-4.29274433054448	-3.03471696260416	1.1205913256353
d1_Col_03_Row_8	1	-4.54389915235867	-2.55078235829382	1.45471647406611
d1_Col_03_Row_10	1	-5.31903706757809	-1.87171698475562	1.43059360730594
d1_Col_03_Row_11	1	-5.23567863873222	-1.99628767779755	1.37044633592882
d1_Col_03_Row_12	1	-4.33889848436885	-2.42096810043548	1.27878349022448
d1_Col_03_Row_13	1	-4.5585376971009	-2.58660290504574	1.24568572038427
d1_Col_03_Row_14	1	-5.25181645363781	-2.3281590974473	1.38142102736438
d1_Col_03_Row_15	1	-4.75312833849253	-2.78907196875234	1.391073449298
d1_Col_03_Row_16	1	-4.6031742429934	-2.95631105781882	1.27631827631828
d1_Col_03_Row_17	1	-5.99672608917657	-2.08096018546003	0.971379705875084
d1_Col_03_Row_18	1	-5.0087852180503	-2.51575111003514	1.52010695882071
d1_Col_03_Row_19	1	-4.57902050410801	-2.562596701305	1.3149723474458
d1_Col_03_Row_20	1	-5.04843180941841	-2.34758491831916	1.35610757599584
d1_Col_03_Row_21	1	-5.67622313007861	-2.8412201129358	1.47213076955117
d1_Col_03_Row_22	1	-5.14612082970736	-2.69100102313553	1.45493427799201
d1_Col_03_Row_23	1	-4.82784825420134	-2.98777347139491	1.19879194577776
d1_Col_03_Row_24	1	-4.97005050862454	-2.65338192109361	1.48189219945892
d1_Col_03_Row_25	1	-5.51454167483309	-1.91624423307406	1.20950833881868
d1_Col_03_Row_27	1	-5.35500868013847	-2.4483408640097	1.4755470980019
d1_Col_03_Row_28	1	-5.17592650231437	-2.21568043812815	1.48811555001949
d1_Col_03_Row_29	1	-4.56738573482467	-1.90159578195225	1.31442043319094
d1_Col_03_Row_31	1	-5.2771048953599	-2.65553838650632	1.44214065655271
d1_Col_03_Row_33	1	-3.97063692084621	-2.22386565331207	1.38446119153247
d1_Col_03_Row_34	1	-3.31550558601557	-2.7311802700471	1.24432252753383
d1_Col_03_Row_35	1	-5.40238433525304	-3.09616675769929	1.3258263098985
d1_Col_03_Row_37	1	-5.3788344156694	-1.71110318372652	1.29402861238216
d1_Col_03_Row_39	1	-5.12534307257869	-1.59133995742407	1.42913437361005
d1_Col_03_Row_40	1	-6.02868107890997	-2.14579904708992	1.26481133094132
d1_Col_04_Row_1	1	-4.59384807470583	-1.77433671045879	1.2696009829589
d1_Col_04_Row_2	1	-4.88370750739536	-2.58102307544548	1.33786907484989
d1_Col_04_Row_3	1	-6.07011825324114	-2.29858096416947	1.1090136955803
d1_Col_04_Row_4	1	-4.70951687314019	-2.46743430408466	1.31576262540384
d1_Col_04_Row_5	1	-4.14981956722802	-2.66559290191932	1.30618063791619
d1_Col_04_Row_6	1	-5.94740374059282	-2.03202475657362	1.24421210714841
d1_Col_04_Row_7	1	-5.44114025574868	-3.24241834334283	1.27502144849869
d1_Col_04_Row_8	1	-4.4592010197972	-2.67327526322439	1.30698104484512
d1_Col_04_Row_11	1	-4.64019802879641	-2.79250274873957	1.29561488980503
d1_Col_04_Row_12	1	-5.7464046262957	-2.36608524386313	1.38505648596551
d1_Col_04_Row_13	1	-6.03636437461519	-2.13909187735635	1.41331014553719
d1_Col_04_Row_14	1	-5.21873192985906	-2.89592750095831	1.48981042654028
d1_Col_04_Row_15	1	-5.52842668126771	-2.04218496873659	1.29859884186629
d1_Col_04_Row_17	1	-5.74849462914844	-2.92794241761134	1.31626568881071
d1_Col_04_Row_18	1	-4.79892202043981	-2.60299306672722	1.19965675057208
d1_Col_04_Row_19	1	-5.0999975104119	-2.54674495397229	1.17711801584611
d1_Col_04_Row_20	1	-5.13480138781388	-2.73387952662985	1.09590879611021
d1_Col_04_Row_21	1	-5.42753920265774	-2.55684637200666	1.39962228146832
d1_Col_04_Row_22	1	-4.19757811474396	-2.12926311244627	1.36041919465272
d1_Col_04_Row_23	1	-5.89640666351491	-2.31599027561281	1.38575573626189
d1_Col_04_Row_24	1	-5.33918402490108	-2.64815071470075	1.4244312870053
d1_Col_04_Row_27	1	-5.3949313993167	-2.8237996783224	1.41988992739625
d1_Col_04_Row_28	1	-5.9458190168578	-2.57419509730242	1.23108205965325
d1_Col_04_Row_29	1	-5.73293771710947	-2.07174762467531	1.33020082958341
d1_Col_04_Row_30	1	-4.75492640898566	-2.64608170344589	1.28566769933149
d1_Col_04_Row_32	1	-5.71670210080405	-1.71360419029769	1.35827900912647
d1_Col_04_Row_33	1	-5.85175999270843	-2.289108536835	1.29881336035552
d1_Col_04_Row_34	1	-5.29243181196648	-1.84044678652918	1.47154992787306
d1_Col_04_Row_35	1	-4.91320309779362	-2.15547415355003	1.37840689291366
d1_Col_04_Row_37	1	-5.26369262570137	-2.5250590701001	1.31498418462001
d1_Col_04_Row_38	1	-5.92229595248488	-2.64957144078124	1.31696805023552
d1_Col_04_Row_39	1	-4.86858850922643	-1.7364006050831	1.4250145338425
d1_Col_04_Row_40	1	-5.46432139542365	-2.49735299660323	1.45165400929064
d1_Col_05_Row_1	1	-4.91006196400861	-2.76957244345863	1.32576227452516
d1_Col_05_Row_3	1	-5.87131150474539	-2.56727461644492	1.41244875881166
d1_Col_05_Row_4	1	-4.40740111966996	-2.5296760395409	1.35775728198029
d1_Col_05_Row_5	1	-5.22818846788061	-1.97818630599005	1.57310193035599
d1_Col_05_Row_6	1	-4.42645115363058	-2.62955216084528	1.43231105290152
d1_Col_05_Row_8	1	-5.48245430677475	-2.59836843456688	1.4680928866474
d1_Col_05_Row_10	1	-4.72202297011549	-1.69055965521027	1.39368284016238
d1_Col_05_Row_13	1	-5.72214797231801	-2.37307375353485	1.34257929427576
d1_Col_05_Row_14	1	-5.20010915298115	-2.73791836866878	1.34413496273066
d1_Col_05_Row_15	1	-4.58504398192712	-2.77092415262525	1.42693565976009
d1_Col_05_Row_17	1	-4.84634367639867	-2.39641734545064	1.48522014971264
d1_Col_05_Row_18	1	-4.57999820359647	-2.5480696608479	1.28325885183912
d1_Col_05_Row_19	1	-4.23417254782424	-1.92246024874424	1.42240344741819
d1_Col_05_Row_21	1	-4.96367517845882	-1.94031488623986	1.54789749333059
d1_Col_05_Row_22	1	-5.18118754759437	-2.89414978537039	1.27919900437151
d1_Col_05_Row_23	1	-4.8031681507277	-1.6899263886533	1.37588443093854
d1_Col_05_Row_24	1	-5.26650026309341	-2.38644771064946	1.30290899549822
d1_Col_05_Row_27	1	-5.28480082467022	-2.34756094259745	1.34831642769151
d1_Col_05_Row_28	1	-5.71383201557903	-2.87888903048758	1.39316770186335
d1_Col_05_Row_29	1	-5.65164795244884	-2.22861257145645	1.28140086334949
d1_Col_05_Row_30	1	-5.29802739035649	-1.74270622401171	1.19380199251231
d1_Col_05_Row_31	1	-4.66716353878859	-2.32489063021238	1.45729736542515
d1_Col_05_Row_32	1	-5.08549761588208	-2.45670053014459	1.36128089155376
d1_Col_05_Row_33	1	-5.93356701173372	-2.30904334931375	1.33482546803973
d1_Col_05_Row_34	1	-5.54031657907171	-2.37383929236406	1.62750467296622
d1_Col_05_Row_35	1	-5.73408920652471	-2.26793007621366	1.51584219380712
d1_Col_05_Row_37	1	-4.57910783802445	-1.70832978401992	1.41337788709753
d1_Col_05_Row_38	1	-5.04087354290894	-2.0271593306826	1.45496099887014
d1_Col_05_Row_39	1	-4.84401248179445	-2.15289037998606	1.50229135272382
d1_Col_05_Row_40	1	-6.10760905971759	-2.61053684510296	1.26037411309396
d1_Col_06_Row_1	1	-4.72855996359796	-1.63395860101049	1.52662871206954
d1_Col_06_Row_2	1	-5.06925766144878	-2.03156807638103	1.48541199102276
d1_Col_06_Row_4	1	-4.32415499921067	-2.45034099718881	1.33260095789607
d1_Col_06_Row_5	1	-5.35291032996046	-2.16502618179927	1.31767139479905
d1_Col_06_Row_6	1	-4.79580937918892	-2.30270619391438	1.25882377751666
d1_Col_06_Row_7	1	-4.61849096967386	-1.92608534070754	1.37686952359799
d1_Col_06_Row_8	1	-4.87448731038477	-1.55265078722612	1.62669143008756
d1_Col_06_Row_10	1	-4.84414156788224	-1.82666902401742	1.38106129917658
d1_Col_06_Row_11	1	-4.86387351659973	-2.73507876410794	1.34974226250968
d1_Col_06_Row_13	1	-4.69613332695217	-1.77352914768332	1.44728293917985
d1_Col_06_Row_14	1	-5.55775745041686	-1.72534386191294	1.2935071846727
d1_Col_06_Row_15	1	-4.52371148888127	-1.72022935126915	1.26464533033876
d1_Col_06_Row_16	1	-5.311690274584	-2.55728817196299	1.41309699655342
d1_Col_06_Row_17	1	-4.30966842913094	-2.10120617082638	1.43007159904535
d1_Col_06_Row_18	1	-3.95465827880189	-2.3942755168995	1.38319852795852
d1_Col_06_Row_19	1	-4.98343952404082	-2.76520463861961	1.30376226260521
d1_Col_06_Row_20	1	-4.80648379922757	-2.45946652233176	1.60597579469215
d1_Col_06_Row_21	1	-4.8867679972747	-2.84610469615191	1.4794456189805
d1_Col_06_Row_22	1	-4.45379645794107	-2.62818863640254	1.25738220163877
d1_Col_06_Row_23	1	-5.42092020814135	-2.1843012657731	1.36181636867368
d1_Col_06_Row_24	1	-4.83666558045588	-2.38391093496916	1.44177674024831
d1_Col_06_Row_25	1	-4.88205202662086	-2.64156103139983	1.36688476472901
d1_Col_06_Row_28	1	-2.96289011491628	10.5001072562886	1.61613560651026
d1_Col_06_Row_30	1	-5.57502332468889	-1.6902779007153	1.41722043795285
d1_Col_06_Row_31	1	-5.44757934938651	-2.8258751630936	1.29774986917844
d1_Col_06_Row_32	1	-4.5071310746158	-2.41355872086747	1.36707738392116
d1_Col_06_Row_33	1	-5.42209962433926	-1.7849391562617	1.36621454993835
d1_Col_06_Row_35	1	-5.54403539263416	-2.05781708836602	1.55679341244853
d1_Col_06_Row_37	1	-4.51648354382229	-2.58018979521253	0.702182624922065
d1_Col_06_Row_38	1	-5.01622261559502	-2.09061885203145	1.51861712869349
d1_Col_06_Row_39	1	-5.18707610072619	-2.40410714068901	1.4148114817913
d1_Col_06_Row_40	1	-4.83317938770613	-2.06729097088597	1.43199569081605
d1_Col_07_Row_1	1	-5.0096127869006	-1.8653712014096	1.43896105731255
d1_Col_07_Row_2	1	-4.16369521893736	-1.89459573411853	1.50364388418357
d1_Col_07_Row_4	1	-5.13524895544859	-2.21878980674516	1.19417182240523
d1_Col_07_Row_5	1	-4.96171704345971	-2.35723478594792	1.37637698898409
d1_Col_07_Row_6	1	-6.04540235541591	-2.07349159604633	1.42335544570793
d1_Col_07_Row_7	1	-4.66752393857917	-2.80480175798729	1.37216500678776
d1_Col_07_Row_8	1	-5.08242389883979	-3.01305031778369	1.25659200453643
d1_Col_07_Row_10	1	-5.44230723588419	-2.87612400583698	1.44198596869941
d1_Col_07_Row_12	1	-4.81546243791813	-2.4997305096104	1.44684037136867
d1_Col_07_Row_13	1	-4.93950148026466	-2.43546014836234	1.41587901701323
d1_Col_07_Row_14	1	-4.28819129337384	-2.28908432413293	1.26794415621283
d1_Col_07_Row_15	1	-4.49301664865028	-2.30770036641024	1.38316920322292
d1_Col_07_Row_16	1	-5.23649571160357	-3.18535910886963	1.20681612551426
d1_Col_07_Row_17	1	-4.22891521585399	-1.9204629413347	1.37765793412465
d1_Col_07_Row_18	1	-5.51580836110067	-3.14983659333079	1.4186730524139
d1_Col_07_Row_19	1	-5.97299745625886	-2.25048957997759	1.34367452903271
d1_Col_07_Row_20	1	-5.62491540959856	-2.52087432890659	1.26596336930422
d1_Col_07_Row_21	1	-5.6732483755192	-2.32634270047622	1.31553010324093
d1_Col_07_Row_22	1	-4.94715982012154	-1.70187777312721	1.24446882428232
d1_Col_07_Row_23	1	-5.16519585674334	-2.54303209369943	1.42219598583235
d1_Col_07_Row_24	1	-4.78058644447225	-2.51819196162522	1.36994286154089
d1_Col_07_Row_25	1	-5.66128147135256	-3.1557975558617	1.51808931599774
d1_Col_07_Row_27	1	-5.98095769216657	-2.5502797268886	1.51503916812867
d1_Col_07_Row_28	1	-4.63837264977125	-2.64417269430814	1.4438071609807
d1_Col_07_Row_29	1	-5.69369725384274	-2.85071005229963	1.48355850114708
d1_Col_07_Row_30	1	-4.91229990025533	-3.06026804420455	1.53105700715815
d1_Col_07_Row_31	1	-5.24773231980007	-2.9852333640807	1.31421871123138
d1_Col_07_Row_32	1	-5.81570704408832	-2.44849017631469	1.46825210065378
d1_Col_07_Row_33	1	-5.92771425391475	-2.33648324692519	1.48037323037323
d1_Col_07_Row_35	1	-6.07587362589165	-2.31943512081999	1.36820186183243
d1_Col_07_Row_37	1	-5.82240872042656	-2.71997173543175	1.34821105682458
d1_Col_07_Row_38	1	-4.76719681153924	-1.60764743034849	1.33271442015001
d1_Col_07_Row_39	1	-4.76470966645585	-2.31995056114883	1.35707404376891
d1_Col_07_Row_40	1	-6.14471458167737	-2.2860994868028	1.2961722047349
d1_Col_08_Row_1	1	-5.04443374468996	-1.71396695704344	1.48753994849716
d1_Col_08_Row_2	1	-4.34108996278824	-2.65569223180163	1.46914751436821
d1_Col_08_Row_4	1	-6.1603103737997	-2.38390196439676	1.50347121805124
d1_Col_08_Row_5	1	-5.26970127973508	-2.87081111739457	1.4163179916318
d1_Col_08_Row_6	1	-5.86600465603133	-2.74231340467561	1.20684231222965
d1_Col_08_Row_7	1	-6.15232413937938	-2.34274156138348	1.64678807284371
d1_Col_08_Row_8	1	-6.28227758742635	-2.16298477508954	1.50684408387451
d1_Col_08_Row_9	1	-5.88722039121685	-1.90277244568127	1.44791786067074
d1_Col_08_Row_11	1	-5.43357485902039	-2.98875302014176	1.54313512555857
d1_Col_08_Row_12	1	-4.75758119495981	-2.27073144052721	1.44736617764209
d1_Col_08_Row_13	1	-5.52284264838829	-3.10919086480214	1.3289124668435
d1_Col_08_Row_15	1	-2.0439511286206	9.48552825700259	1.33312763556227
d1_Col_08_Row_17	1	-4.74639822152412	-2.4494065766388	1.45376912299396
d1_Col_08_Row_18	1	-5.72926801992534	-2.11617579905287	1.29542223063378
d1_Col_08_Row_19	1	-3.86255752690711	-1.84991707383402	1.47565487366161
d1_Col_08_Row_20	1	-4.43370479106774	-2.30018593232861	1.15022616790439
d1_Col_08_Row_21	1	-6.01071472304131	-2.43690175969065	1.54142766898827
d1_Col_08_Row_22	1	-4.6618926217899	-2.27243568803815	1.42580263998807
d1_Col_08_Row_23	1	-5.92009705401052	-2.03021870086009	1.50381430688431
d1_Col_08_Row_24	1	-5.66116791571739	-2.52273537692324	1.46804468000549
d1_Col_08_Row_25	1	-5.83809010264426	-2.08143820195571	1.47815272826913
d1_Col_08_Row_27	1	-6.0781982311377	-2.66700791368865	1.15750026509055
d1_Col_08_Row_28	1	-4.91381311040256	-3.12799457713266	1.66871643036275
d1_Col_08_Row_29	1	-5.1767092344049	-3.21805312326628	1.53361464076876
d1_Col_08_Row_31	1	-4.13314060125727	-2.52342540299534	1.43732970027248
d1_Col_08_Row_32	1	-5.52535657427972	-3.10618074992858	1.43792368052273
d1_Col_08_Row_33	1	-5.67937068559036	-1.82398042544532	1.27422658199861
d1_Col_08_Row_34	1	-4.23902781518623	-2.33131968079789	1.19134581906947
d1_Col_08_Row_35	1	-5.30182400631229	-3.36544369580651	1.32836381803056
d1_Col_08_Row_37	1	-4.49525291846093	-1.78777107580771	1.00617354141368
d1_Col_08_Row_38	1	-5.32731328340005	-3.27775966719528	1.43552365246838
d1_Col_08_Row_39	1	-5.36658925620731	-2.55864182918968	1.29815762758948
d1_Col_08_Row_40	1	-5.83107553881282	-2.88252148665347	1.27805527805528
d1_Col_09_Row_1	1	-5.51217310591204	-2.4108248571731	1.49586505292123
d1_Col_09_Row_2	1	-4.46873227551771	-2.47214740787002	1.33467845164966
d1_Col_09_Row_3	1	-4.68955920787394	-1.77893825591211	1.34269275098768
d1_Col_09_Row_4	1	-4.82231219891775	-1.56249663011114	1.39869004859497
d1_Col_09_Row_5	1	-5.245802558431	-2.62941402027302	1.25333033712844
d1_Col_09_Row_6	1	-5.34478173276215	-3.28657549412632	1.50601043320481
d1_Col_09_Row_7	1	-5.48943441196767	-2.05024314184278	1.34279872785098
d1_Col_09_Row_8	1	-4.02034859490688	-2.34534315670635	1.38048022537521
d1_Col_09_Row_9	1	-4.64142472688643	-1.9581622888977	1.34392530700964
d1_Col_09_Row_10	1	-5.1161252677716	-2.37987064533857	1.40711038782728
d1_Col_09_Row_11	1	-4.51330456050775	-2.60509877364947	1.22728633912418
d1_Col_09_Row_16	1	-4.94871728364706	-1.89070689754863	1.40349836940409
d1_Col_09_Row_18	1	-5.45010752956694	-2.88832119360932	1.35824230387289
d1_Col_09_Row_19	1	-6.03790966089646	-2.71869783580233	1.36634209126336
d1_Col_09_Row_20	1	-4.53030646208166	-3.07233673729528	1.41043095231917
d1_Col_09_Row_21	1	-5.01865953467824	-2.38262177523077	1.53705164178069
d1_Col_09_Row_22	1	-4.83310812444754	-2.91528359379887	1.28576289817828
d1_Col_09_Row_23	1	-5.66671647192532	-2.26856013824292	1.30902701515484
d1_Col_09_Row_24	1	-6.02338149293696	-2.22663272993999	1.34611315515822
d1_Col_09_Row_25	1	-6.11704135180518	-2.56327303555787	1.3526619850583
d1_Col_09_Row_27	1	-5.61154643026067	-2.10144921742537	1.38358626198083
d1_Col_09_Row_28	1	-5.07012842932207	-2.36849734059695	1.39165555171049
d1_Col_09_Row_29	1	-4.66318866353166	-2.278973917108	1.2789720324358
d1_Col_09_Row_30	1	-4.30182165549858	-2.71416738605785	1.22495301460316
d1_Col_09_Row_32	1	-5.17800388268577	-2.12061638519788	1.28302896341212
d1_Col_09_Row_34	1	-4.20441193305122	-2.90016549829118	1.48562826712418
d1_Col_09_Row_35	1	-5.34084717547166	-2.13800171314574	1.36922888593638
d1_Col_09_Row_36	1	-6.16503122537698	-2.21281523497814	1.30945173225698
d1_Col_09_Row_37	1	-5.33343292328436	-2.69458222849784	1.32759746748365
d1_Col_09_Row_38	1	-3.864687797838	-2.04291928602797	1.36246943765281
d1_Col_09_Row_39	1	-5.63024045528782	-2.81244159089263	1.44383454188115
d1_Col_10_Row_1	1	-5.36578820276333	-3.26221156355598	1.28249287882609
d1_Col_10_Row_2	1	-4.96120366629978	-2.6779756357587	1.33941469272729
d1_Col_10_Row_3	1	-5.09355163531788	-3.25489298722361	1.26969444622953
d1_Col_10_Row_4	1	-4.72012397634881	-3.02520678772231	1.34397777283249
d1_Col_10_Row_5	1	-4.70806197545249	-2.17881033444765	1.53179047818554
d1_Col_10_Row_6	1	-5.5054292247477	-2.12258098912719	1.48326253186066
d1_Col_10_Row_7	1	-5.64421973629743	-2.63647344752773	1.40818350432474
d1_Col_10_Row_8	1	-4.3645744894376	-1.54310421539806	1.42868413143312
d1_Col_10_Row_9	1	-4.37036972578697	-1.92328267191162	1.28508363364442
d1_Col_10_Row_10	1	-4.39172043629374	-1.62310931332304	1.40909957670671
d1_Col_10_Row_11	1	-4.21019523897797	-1.71316175868	1.40365827674239
d1_Col_10_Row_13	1	-4.3369683182014	-1.55207309454477	1.34935562898507
d1_Col_10_Row_14	1	-4.04404603971885	-2.04280626401414	1.28944573968346
d1_Col_10_Row_15	1	-4.05814267251695	-1.70938947238636	1.09655737704918
d1_Col_10_Row_16	1	-4.08618326452263	-1.91389867265658	1.21418604651163
d1_Col_10_Row_17	1	-4.27730916524262	-1.73898593438041	1.42613263296126
d1_Col_10_Row_19	1	-4.7998056834744	-2.01075800491147	1.53731162705219
d1_Col_10_Row_20	1	-5.98246049190265	-2.15832546124562	1.19832426480136
d1_Col_10_Row_21	1	-5.60300962061169	-2.38877358861535	1.28940183668404
d1_Col_10_Row_22	1	-4.25726817258893	-2.22548107194066	1.26005323066196
d1_Col_10_Row_24	1	-4.12511100657226	-1.97744502994556	1.18315357824083
d1_Col_10_Row_25	1	-4.40024003043661	-1.97378515615546	1.5200938239036
d1_Col_10_Row_27	1	-5.25459368148582	-1.81988017160296	1.2149533190673
d1_Col_10_Row_28	1	-5.94651750989516	-2.5684060465049	1.33501321045343
d1_Col_10_Row_29	1	-4.02510634248833	-2.29970417260021	1.44253876293741
d1_Col_10_Row_30	1	-5.68479218125868	-2.4306856367682	1.31742556917688
d1_Col_10_Row_31	1	-5.27808485141628	-2.08858800150208	1.5372993938301
d1_Col_10_Row_32	1	-5.20511221333657	-2.24554569121918	1.25613643608543
d1_Col_10_Row_33	1	-4.21466628166576	-2.25164952737575	1.4403491972447
d1_Col_10_Row_34	1	-4.86218175313193	-3.19822092646362	1.41574688834462
d1_Col_10_Row_35	1	-4.42409689203001	-2.97264509281368	1.36034404708013
d1_Col_10_Row_36	1	-5.8857360530134	-2.67422734634138	1.25449651428218
d1_Col_10_Row_37	1	-5.93921072052357	-2.83644681215234	1.36982996711827
d1_Col_10_Row_38	1	-5.36248761576258	-2.08592470239192	1.35485719201296
d1_Col_10_Row_39	1	-4.32326753345116	-2.80442540399579	1.30819366852886
d1_Col_10_Row_40	1	-4.68029142261785	-1.88171867461041	1.40807822371674
d2_Col_01_Row_1	2	-1.03306437911259	-3.47320389933736	1.10379946606672
d2_Col_01_Row_2	2	0.0163940824431704	-3.4850687517752	1.10962822979906
d2_Col_01_Row_6	2	0.345750144108703	-2.97337472821104	1.31920783342192
d2_Col_01_Row_7	2	0.423454551678613	-2.80941853654402	1.0894056234715
d2_Col_01_Row_8	2	-0.925253633315748	-3.13879941641942	1.335953978907
d2_Col_01_Row_9	2	0.703424614912052	-3.61325762976505	1.03737705828367
d2_Col_01_Row_10	2	0.46186114996793	-3.43964030830811	0.958377810515494
d2_Col_01_Row_11	2	-0.929807275361164	-3.39791266651958	1.40159050303899
d2_Col_01_Row_12	2	0.031261636039694	-3.74238502450515	1.15309315938725
d2_Col_01_Row_13	2	1.00091523282238	-3.64656716619206	0.79771970843628
d2_Col_01_Row_14	2	0.523503982186822	-3.75654813031827	1.06320869133113
d2_Col_01_Row_15	2	-0.44427681275798	-3.10101999603034	1.13722917259891
d2_Col_01_Row_16	2	0.766285761547158	-2.88290833755644	1.22124756335283
d2_Col_01_Row_18	2	0.361868050288121	-4.00956072567841	0.9276740237691
d2_Col_01_Row_19	2	1.37360530152781	-3.81717845222044	0.997764456688771
d2_Col_01_Row_20	2	0.360879663185	-3.54352103018372	1.09352701325178
d2_Col_01_Row_21	2	-3.32424958751443	-2.46806879801044	1.17714488173843
d2_Col_01_Row_22	2	-0.204174838975765	-2.85406734131349	1.21048507405864
d2_Col_01_Row_23	2	-0.236609424886665	-3.5393824320911	1.19375354839287
d2_Col_01_Row_24	2	0.901839512529965	-3.75372838934092	1.07783543365456
d2_Col_01_Row_25	2	-0.572234898957939	-3.28671963383246	1.0668301815842
d2_Col_01_Row_26	2	-1.23548379407946	-3.1515717969547	1.31937645742712
d2_Col_01_Row_27	2	0.383760790219896	-4.11904669443585	1.34396922380629
d2_Col_01_Row_29	2	0.939068882949239	-4.03873347431991	1.16923382390358
d2_Col_01_Row_30	2	-1.17231979944546	-3.39924426529099	1.19445775530375
d2_Col_01_Row_31	2	0.81865021887014	-4.01139127119504	0.959069471358662
d2_Col_01_Row_32	2	-0.781313789182306	-3.52544632950713	1.26720647773279
d2_Col_01_Row_33	2	-0.0467563077888238	-3.13898677790072	1.02305475504323
d2_Col_01_Row_34	2	0.155217727317718	-3.86064679580419	0.93432007400555
d2_Col_01_Row_36	2	-1.33337942979859	-3.30754151802586	1.16376466739975
d2_Col_01_Row_37	2	1.60615211372133	-3.65051198284449	0.996839505009739
d2_Col_01_Row_38	2	-2.70268027618834	-2.61562196060602	1.30760395129796
d2_Col_01_Row_39	2	0.128263461750071	-4.08688691408946	1.18624134938755
d2_Col_01_Row_40	2	0.920006489461303	-3.44750664867909	1.10785864657994
d2_Col_02_Row_1	2	1.37205973300394	-4.02952605279984	0.997111615432226
d2_Col_02_Row_2	2	1.08876339243101	-4.0203575576436	0.8994746182157
d2_Col_02_Row_3	2	-0.719664212605625	-3.10124840570669	1.09992163009404
d2_Col_02_Row_4	2	-1.82997943439566	-2.99694433307652	1.1678133413102
d2_Col_02_Row_6	2	1.6203943342573	-3.46535016130213	1.27211570321422
d2_Col_02_Row_7	2	0.890326538486203	-3.84513986304278	1.0778175313059
d2_Col_02_Row_8	2	0.711442500042598	-3.19345276763585	0.841087233658718
d2_Col_02_Row_10	2	-0.0234985772054296	-2.86037034311821	1.02540512204882
d2_Col_02_Row_11	2	1.45094822096168	-3.96088197509517	0.958059518995959
d2_Col_02_Row_12	2	1.11853059972364	-3.12666799847445	1.07732324426578
d2_Col_02_Row_13	2	0.973296386161119	-3.4935151145036	1.00465209338226
d2_Col_02_Row_14	2	0.849100987868625	-3.0659241521974	1.47790561863214
d2_Col_02_Row_15	2	-1.97045007559608	-2.68766626312726	1.21366766637273
d2_Col_02_Row_18	2	-3.52107137430467	-2.13823440180001	1.24095658504848
d2_Col_02_Row_19	2	0.65635833435145	-3.59299623671517	0.918473081946857
d2_Col_02_Row_20	2	0.127324658356128	-3.14568937229887	1.02486519690602
d2_Col_02_Row_21	2	1.1112427490054	-3.3213498584874	1.11669367909238
d2_Col_02_Row_22	2	-3.19896962016836	-2.29547052261225	1.03301168105637
d2_Col_02_Row_23	2	0.714236788973285	-3.64199030990717	0.64974182444062
d2_Col_02_Row_24	2	0.385822935685232	-4.03560901403037	0.983602962915979
d2_Col_02_Row_25	2	-0.339764498033379	-3.19173561934254	1.28071040947213
d2_Col_02_Row_26	2	0.296939011584522	-3.04342501732574	0.931182637252411
d2_Col_02_Row_27	2	0.232626195287913	-2.67716159712355	1.34566537824406
d2_Col_02_Row_28	2	-0.374388972057051	-2.97880347430863	1.07704257560529
d2_Col_02_Row_29	2	-0.11853410692073	-3.54114384409952	1.28703465982028
d2_Col_02_Row_30	2	1.28985723329811	-2.94347975825959	1.03252850435949
d2_Col_02_Row_31	2	-0.0474175587231204	-2.95957595602565	1.25360493358976
d2_Col_02_Row_33	2	0.375023491082027	-3.80487826968959	1.31577291825804
d2_Col_02_Row_34	2	1.57306073917932	-3.95192678605392	0.892480896060573
d2_Col_02_Row_35	2	0.0602420533928828	-2.92156150315216	0.911969872178626
d2_Col_02_Row_36	2	0.834483924607629	-3.98536061816684	0.794314381270903
d2_Col_02_Row_37	2	-2.21188500897597	-2.05510571180394	1.18916354107922
d2_Col_02_Row_40	2	-0.0212130736834975	-2.71816169090035	1.44799154334038
d2_Col_03_Row_2	2	0.00909472586351534	-3.25363449545225	1.28927268268894
d2_Col_03_Row_3	2	-5.07384392648813	-1.82023719827527	1.35629388179077
d2_Col_03_Row_4	2	1.34023861594897	-3.68917665306464	1.13793685632281
d2_Col_03_Row_5	2	1.32911146181898	-4.02712446422129	0.992054519045752
d2_Col_03_Row_6	2	0.262215588514846	-3.59628572228032	0.963325937811493
d2_Col_03_Row_7	2	-0.238693071095628	-3.69531774937848	1.19170065614471
d2_Col_03_Row_8	2	0.311060230699629	-3.84536688140359	1.23139931740614
d2_Col_03_Row_9	2	0.0875779916354226	-3.3034568769316	1.16850120278074
d2_Col_03_Row_10	2	1.65747614112235	-2.89479539749329	1.6694870752697
d2_Col_03_Row_11	2	0.611217469102418	-3.26107896301878	1.19405399501595
d2_Col_03_Row_12	2	1.11229809090542	-2.84764703479296	1.32052516993585
d2_Col_03_Row_13	2	0.592738872805904	-3.30044823279281	0.882770612067246
d2_Col_03_Row_14	2	1.53619404952596	-3.50253235528263	1.16924527168503
d2_Col_03_Row_16	2	-0.313101808083703	-2.70875593882688	1.50175343114801
d2_Col_03_Row_18	2	0.68324544522855	-3.72323438629172	1.03180076628352
d2_Col_03_Row_19	2	0.131399085965922	-4.1085757450562	1.24307401384724
d2_Col_03_Row_21	2	-2.59090265638034	-2.46764831691787	1.01245683094139
d2_Col_03_Row_22	2	0.289648609765062	-3.70892786822649	0.958152958152958
d2_Col_03_Row_23	2	-0.408168932213653	-3.53547037153117	1.29535339149012
d2_Col_03_Row_24	2	-0.19952596157704	-3.20292193555649	1.17460643856842
d2_Col_03_Row_26	2	-0.834802029161115	-3.25088292173663	1.21405961494649
d2_Col_03_Row_27	2	1.34701832463297	-3.49703022621346	0.932795475071789
d2_Col_03_Row_28	2	-0.646255337774956	-3.38024661983928	1.22174143841094
d2_Col_03_Row_29	2	1.11521616268336	-4.08018698213909	1.00681245215856
d2_Col_03_Row_30	2	0.407258850793073	-3.88705217532451	0.907091180657485
d2_Col_03_Row_31	2	-0.108796501170904	-3.65425975831347	1.17956518925835
d2_Col_03_Row_32	2	0.45125409916181	-4.0624067407179	1.15724417426545
d2_Col_03_Row_33	2	0.898028019551258	-3.46902439471208	0.739616527390456
d2_Col_03_Row_34	2	1.21148982012434	-2.96877229250005	0.914048796045288
d2_Col_03_Row_35	2	-2.39695103716419	-2.49732181250148	1.37369597615499
d2_Col_03_Row_36	2	-0.557559091519651	-3.40298903680317	1.42067208300412
d2_Col_03_Row_38	2	0.114515698656289	-2.5137853590182	1.23487584299268
d2_Col_03_Row_39	2	0.347813508213586	-2.94263641357357	1.05091107319216
d2_Col_03_Row_40	2	1.12076049019861	-3.34663072856934	1.14554660564616
d2_Col_04_Row_2	2	-0.915353497747026	-3.03061589539923	1.44392790154544
d2_Col_04_Row_4	2	-4.27369524206315	-3.04489108318173	1.41288836920727
d2_Col_04_Row_5	2	-1.06634502209004	-3.46966422798846	1.23678469541869
d2_Col_04_Row_6	2	1.12959804436449	-3.23906489491374	1.15586723778172
d2_Col_04_Row_9	2	-2.85230975154229	-2.40978462553472	1.48541826554106
d2_Col_04_Row_12	2	1.03582348542304	-3.57943190699183	0.758405700289468
d2_Col_04_Row_13	2	1.17947516558667	-3.60803040435178	0.816898608349901
d2_Col_04_Row_14	2	-0.226062272500808	-3.23729167594835	1.27297146445266
d2_Col_04_Row_15	2	-0.783518856814	-3.27904542674704	1.21027402911026
d2_Col_04_Row_17	2	-0.701337798325644	-3.3468730779773	1.30603872661634
d2_Col_04_Row_18	2	-0.324879122392941	-2.54004101050573	1.1471403812825
d2_Col_04_Row_19	2	0.440100202382302	-3.19894436465894	1.21197672038374
d2_Col_04_Row_20	2	0.907501815346049	-4.00263717106532	0.854838709677419
d2_Col_04_Row_21	2	-2.53999690982252	-2.19789069315624	1.48507165605096
d2_Col_04_Row_22	2	0.50488734589374	-3.66495892579142	1.14438872557496
d2_Col_04_Row_23	2	1.56613637899837	-2.7803969158425	1.28040803579066
d2_Col_04_Row_24	2	1.16393703832626	-3.37484884780962	1.09750462107209
d2_Col_04_Row_25	2	-1.51981083532018	-3.01821675259498	1.32860185893802
d2_Col_04_Row_26	2	-3.02214611699741	-2.10011971511329	1.36265786214843
d2_Col_04_Row_27	2	0.234741372006974	-2.62681956807326	1.39651378076666
d2_Col_04_Row_28	2	0.346467229237448	-3.13985242232625	1.24295109557405
d2_Col_04_Row_29	2	-0.661249797371845	-3.43934946701777	0.94091584691862
d2_Col_04_Row_30	2	0.436594796565459	-3.96277838357631	0.948638011491589
d2_Col_04_Row_31	2	-2.34362481857103	-2.1655708760447	1.46436320752646
d2_Col_04_Row_33	2	0.952516636510323	-2.58860055011133	1.50076392034551
d2_Col_04_Row_34	2	1.31199653543303	-3.13811599436937	1.13887105135673
d2_Col_04_Row_35	2	0.86570325182547	-3.71921851271897	0.86215100888247
d2_Col_04_Row_36	2	0.767957063068559	-3.13575557720599	0.999111616475686
d2_Col_04_Row_38	2	1.3159338381665	-2.89985844824255	1.38960079072429
d2_Col_04_Row_39	2	-0.514464300973693	-2.86140722459484	1.10247279049437
d2_Col_04_Row_40	2	-1.80278041209844	-3.1003719149003	1.24561586896892
d2_Col_05_Row_2	2	0.569459070086732	-3.31893015958114	1.0595320144417
d2_Col_05_Row_3	2	-0.499217649353761	-3.1178683017799	1.10400000692638
d2_Col_05_Row_4	2	-0.659223115123972	-3.27701911362135	1.22756274814368
d2_Col_05_Row_6	2	-2.37394409328692	-2.10876259285267	1.69907710102574
d2_Col_05_Row_7	2	0.271353843154639	-3.7269698241007	1.09531308002016
d2_Col_05_Row_8	2	-0.0263003683254135	-3.56398825993617	1.17530206840057
d2_Col_05_Row_9	2	0.534676409025609	-4.16748714514453	1.06843699875245
d2_Col_05_Row_10	2	-6.29495761494483	-2.24766033643888	1.42007926023778
d2_Col_05_Row_11	2	-2.45179322632025	-2.25565516929203	1.14372549019608
d2_Col_05_Row_12	2	1.37689035966951	-3.94053015409306	0.849413646055437
d2_Col_05_Row_15	2	0.07702607419267	-2.69409914869704	1.19945205479452
d2_Col_05_Row_16	2	0.250826345322653	-3.78108568369096	1.08783647035013
d2_Col_05_Row_18	2	0.0384196569886219	-2.56988527486901	1.20389781602233
d2_Col_05_Row_19	2	1.8026100635133	-2.99027620360263	1.32551986982322
d2_Col_05_Row_20	2	0.664343772952739	-3.75702979182566	0.97397018634034
d2_Col_05_Row_21	2	0.133984474741537	-3.2642113607898	0.982603292948121
d2_Col_05_Row_22	2	0.752952214116124	-3.94626209465719	0.762579754626745
d2_Col_05_Row_24	2	-0.146452479500255	-3.70858806744271	1.17108808205049
d2_Col_05_Row_25	2	-0.848661769039681	-3.36580349966196	1.27890487579128
d2_Col_05_Row_26	2	0.0565174019629651	-3.70554432396419	1.50188310027527
d2_Col_05_Row_27	2	0.305673347297894	-3.06079775772258	1.01810121906169
d2_Col_05_Row_29	2	1.64593420352426	-3.7552368457641	1.17184676742415
d2_Col_05_Row_30	2	-0.248365050144421	-3.47167810815358	1.15614746187995
d2_Col_05_Row_31	2	-0.740458466851756	-3.01351714851418	1.31209351717197
d2_Col_05_Row_32	2	1.26412748991709	-2.89875572876709	1.4165743774687
d2_Col_05_Row_33	2	1.07103900301791	-3.10736414609218	1.0819293029402
d2_Col_05_Row_34	2	1.09555573555978	-2.77214900563407	1.21454939311694
d2_Col_05_Row_35	2	0.119657554740885	-3.21772294928961	1.19224037507713
d2_Col_05_Row_36	2	0.503480372650739	-2.69106431560063	1.49849793466016
d2_Col_05_Row_37	2	-1.11778134960726	-3.32937976117884	1.29160829708275
d2_Col_05_Row_38	2	-4.11097296222537	-3.10502889016109	1.23061598241625
d2_Col_05_Row_39	2	-0.379018659701298	-3.36695577745486	1.14904970981016
d2_Col_05_Row_40	2	-2.56223314506663	-2.26907770094525	1.43105377403023
d2_Col_06_Row_2	2	0.02175559600454	-2.75773949581638	1.25214449166394
d2_Col_06_Row_3	2	1.06025224496882	-3.32416928902572	1.19004868888302
d2_Col_06_Row_4	2	0.989056122094508	-3.5745365078681	0.939000180472839
d2_Col_06_Row_5	2	1.52245185182175	-3.98582988297745	0.984857752350387
d2_Col_06_Row_6	2	0.480867399891944	-3.75327908029249	0.988728195706635
d2_Col_06_Row_7	2	4.14931700517927	-3.44954746305657	0.961348314606742
d2_Col_06_Row_8	2	0.387560270996405	-3.69014775945252	1.12873908934947
d2_Col_06_Row_9	2	0.394241862230994	-3.92730781645034	1.13748210474486
d2_Col_06_Row_10	2	0.511603616804622	-3.4855227404154	1.09521720052655
d2_Col_06_Row_11	2	0.829839859112861	-2.61959650485389	1.25359171399933
d2_Col_06_Row_12	2	0.554758657621516	-3.18388490695151	1.08787238967281
d2_Col_06_Row_14	2	0.723411861090367	-3.7315464649812	0.911789486231223
d2_Col_06_Row_15	2	-0.242846176401288	-3.37263764032692	1.42366370899357
d2_Col_06_Row_16	2	1.21883630008385	-3.15650935994545	1.37139349294045
d2_Col_06_Row_17	2	0.62004334620748	-4.18727068016156	1.13962960064301
d2_Col_06_Row_19	2	0.346128474532998	-3.10171923556701	1.13927183740566
d2_Col_06_Row_20	2	0.263277887021213	-3.22669925149046	1.21202499505635
d2_Col_06_Row_21	2	1.12336535115176	-3.13284864404764	0.929654100272056
d2_Col_06_Row_22	2	-1.1600233513123	-3.04047386469851	0.951015318845743
d2_Col_06_Row_23	2	-0.0757571199958035	-3.08266135446292	1.08180436996055
d2_Col_06_Row_24	2	1.0307134773897	-2.90607297819721	1.12967370740181
d2_Col_06_Row_25	2	0.873932350257046	-3.28443805414852	0.82392085387802
d2_Col_06_Row_26	2	-0.382089054194481	-3.3473103883277	1.10933688179197
d2_Col_06_Row_27	2	-2.28257098134373	-2.13292715554348	1.28440368277944
d2_Col_06_Row_28	2	-0.836582380438061	-3.60238712456063	0.920781931987922
d2_Col_06_Row_29	2	0.946718345498069	-3.4703545020996	0.827351245190836
d2_Col_06_Row_30	2	0.879408865622767	-2.89326958650612	0.853374775712147
d2_Col_06_Row_31	2	-0.050797259982017	-3.35350591031353	1.33912684186348
d2_Col_06_Row_32	2	0.381867244808122	-3.87641837586755	1.05002458016673
d2_Col_06_Row_33	2	-0.733279486712354	-3.25227671828253	1.4417060242137
d2_Col_06_Row_34	2	0.991384280356421	-3.8566659820404	0.74485279969213
d2_Col_06_Row_35	2	-0.2434355307888	-3.31937077260738	1.22140887394395
d2_Col_06_Row_36	2	-0.142735009556287	-2.99321488082512	0.849351104875482
d2_Col_06_Row_37	2	0.921567888296451	-3.52167621960759	0.769415706781364
d2_Col_06_Row_38	2	0.988989382007095	-3.95828954502678	0.919553072625698
d2_Col_06_Row_39	2	-0.322661617608498	-2.95197909735409	1.1085321792701
d2_Col_06_Row_40	2	0.380906151018133	-4.0767753667702	1.20675861900574
d2_Col_07_Row_1	2	0.166223344536509	-3.63560546728203	1.45963578327621
d2_Col_07_Row_2	2	0.889717647208723	-2.82050617049165	1.22220077220077
d2_Col_07_Row_3	2	0.621015294453055	-2.9981907399875	1.40364877691068
d2_Col_07_Row_4	2	1.54667762066941	-3.87685687074001	0.881465744430227
d2_Col_07_Row_5	2	-0.870561723555664	-3.16750030434623	1.43195267712484
d2_Col_07_Row_6	2	2.23975707881331	-3.61223320009413	0.901158699324619
d2_Col_07_Row_7	2	0.392290093816111	-3.7147432823546	1.23139481006562
d2_Col_07_Row_8	2	0.148644705047557	-3.02749152342856	0.952758551243384
d2_Col_07_Row_9	2	1.42785644207607	-2.93987186681709	1.17262265293761
d2_Col_07_Row_10	2	0.106114929263101	-2.59890753137609	1.39793068529638
d2_Col_07_Row_12	2	1.68293842508806	-3.93171969163418	1.03213114754098
d2_Col_07_Row_13	2	0.438829396723159	-3.53667223486164	1.26240538267452
d2_Col_07_Row_14	2	-2.32216160006191	-2.51458359430971	1.41170147278952
d2_Col_07_Row_15	2	-0.37125457753158	-3.37052913028456	1.10286402463326
d2_Col_07_Row_16	2	-0.325586059383775	-2.51678998159561	1.20009643201543
d2_Col_07_Row_17	2	-0.110331142141116	-2.61286702530218	1.31039822075368
d2_Col_07_Row_18	2	-0.0703422178880644	-2.5480521590462	1.01008622505684
d2_Col_07_Row_19	2	1.08631567848506	-3.41224319054258	1.2852736172564
d2_Col_07_Row_20	2	0.215203592508072	-3.97782650707709	1.2701404546573
d2_Col_07_Row_21	2	0.120406612452178	-3.10891805165198	1.28773306649083
d2_Col_07_Row_22	2	0.371408540379629	-3.56076580887671	1.08810381111691
d2_Col_07_Row_23	2	-6.41551937828246	-2.46380592969333	1.44152011619865
d2_Col_07_Row_24	2	-0.0505792592400924	-2.78666842580942	1.13469926924999
d2_Col_07_Row_25	2	0.666220084010484	-3.88803308090142	1.1031647146773
d2_Col_07_Row_26	2	0.40038562341669	-3.25645131892555	0.865579638099026
d2_Col_07_Row_27	2	2.53326427575001	-3.40384684850526	0.937321428571429
d2_Col_07_Row_29	2	0.828930905932554	-2.83742125257612	1.34950732653576
d2_Col_07_Row_32	2	1.54819606333066	-3.74886544161232	0.936051605349993
d2_Col_07_Row_33	2	1.8191035791657	-3.26751830431976	1.2682926961354
d2_Col_07_Row_34	2	-0.590192649723449	-3.11567879056992	1.02377278021601
d2_Col_07_Row_35	2	0.584358501511556	-3.67270178463438	0.792200232828871
d2_Col_07_Row_36	2	-0.694575985455983	-3.3382900286482	1.18334698154358
d2_Col_07_Row_37	2	-0.30574373917655	-3.61842877305958	1.29473688475127
d2_Col_07_Row_38	2	-0.305201921673461	-3.54249851709614	1.01448285046068
d2_Col_07_Row_39	2	1.20228130091314	-3.87172031312505	1.05997552019584
d2_Col_07_Row_40	2	-0.029192089013069	-2.83651834733315	1.43856736242884
d2_Col_08_Row_1	2	0.341179654793604	-3.09991330921812	1.40894379198152
d2_Col_08_Row_2	2	0.94248017103495	-2.70595050906963	1.06516587677725
d2_Col_08_Row_3	2	1.09514993805117	-3.60663615903473	0.754547029274207
d2_Col_08_Row_4	2	1.56297472920223	-3.83666823562698	0.739355528591092
d2_Col_08_Row_5	2	0.47090130188361	-3.29119884192536	1.06149379189724
d2_Col_08_Row_6	2	3.15759453944858	-3.7289446639222	1.1229293809939
d2_Col_08_Row_7	2	-2.07206085386519	-1.72560601115865	1.33785708070723
d2_Col_08_Row_8	2	1.11427767668109	-3.64609301083573	0.847932216827857
d2_Col_08_Row_9	2	1.46690646918521	-3.92330005959781	0.792385742378085
d2_Col_08_Row_10	2	0.204179775604516	-3.46343777040844	1.39321403671857
d2_Col_08_Row_11	2	0.789156243674519	-2.93931002445651	1.04043823411816
d2_Col_08_Row_12	2	1.0773794529675	-3.33081667243881	1.44893500819224
d2_Col_08_Row_14	2	-0.956692701263562	-3.24813497212818	1.31320512959049
d2_Col_08_Row_15	2	0.478744969057393	-4.05122714649145	1.1750448017528
d2_Col_08_Row_16	2	0.746290257509258	-3.92735915975078	1.08644444444444
d2_Col_08_Row_18	2	-0.0131511923219992	-2.37166929672585	1.43807625218041
d2_Col_08_Row_19	2	0.259971344984664	-2.92158692191208	1.01394658753709
d2_Col_08_Row_20	2	-1.01022652383044	-3.05501564301629	1.41255961844197
d2_Col_08_Row_21	2	1.36292971076522	-2.94979491090127	1.50256702795208
d2_Col_08_Row_22	2	-0.103124346129462	-3.22485114509051	1.34404336509154
d2_Col_08_Row_24	2	-0.799669678910151	-3.18639412217088	1.48487105089406
d2_Col_08_Row_25	2	-0.35529776838794	-3.04267906794002	1.06342813994463
d2_Col_08_Row_26	2	0.699914672693538	-3.52263779903383	1.14533982812448
d2_Col_08_Row_27	2	1.95571952089884	-3.0469945776417	1.34524816712634
d2_Col_08_Row_28	2	0.549449659099698	-3.85894872599045	0.797751543125988
d2_Col_08_Row_29	2	-0.469679202818704	-3.09374161897555	1.15367433549252
d2_Col_08_Row_32	2	0.223381607759745	-4.11003280393775	1.18061461719911
d2_Col_08_Row_33	2	-1.32791392486699	-2.9503001653079	1.24163357912649
d2_Col_08_Row_34	2	-1.82590701079487	-2.96986239141506	1.32170013271082
d2_Col_08_Row_37	2	1.17261520986321	-3.8610784204528	0.882644302963618
d2_Col_08_Row_39	2	0.146916271612755	-3.19612410211688	0.922165820642978
d2_Col_08_Row_40	2	0.606471822133034	-4.19928620497306	1.06460976975872
d2_Col_09_Row_1	2	0.561527798252666	-3.63249779108723	0.916342195648728
d2_Col_09_Row_2	2	0.927032108593862	-2.97211146968811	0.859255607591817
d2_Col_09_Row_4	2	0.797148737838486	-3.02096761848219	1.02795324464116
d2_Col_09_Row_6	2	-0.315293775952516	-3.05985651429978	1.23248663177928
d2_Col_09_Row_7	2	0.119865420322105	-2.76301355676831	1.20945696342815
d2_Col_09_Row_9	2	-3.85625712421006	-2.42520677654265	1.3129459903396
d2_Col_09_Row_10	2	-1.09189268208866	-3.21672263695809	1.17915776849834
d2_Col_09_Row_11	2	-4.62545638956729	-3.19808392619536	1.29957577362167
d2_Col_09_Row_13	2	0.0269648568194019	-3.08435057972071	1.31528851873885
d2_Col_09_Row_14	2	1.26126681608178	-2.90088581233551	1.36792865720747
d2_Col_09_Row_15	2	0.0759630735983942	-2.54256428337926	0.847818550875569
d2_Col_09_Row_17	2	-3.97367881801222	-1.62409895844223	1.4250565799108
d2_Col_09_Row_18	2	0.822227229610992	-3.37763139832756	1.01708426364248
d2_Col_09_Row_19	2	-0.0877206874034557	-2.66691608502658	1.09137677609015
d2_Col_09_Row_20	2	-0.882858640405059	-3.40392279294226	1.08000010224853
d2_Col_09_Row_21	2	-0.253516763597913	-2.95462321702642	1.22277968349839
d2_Col_09_Row_22	2	-0.188810066163723	-3.16253075732357	1.1289283650902
d2_Col_09_Row_23	2	1.11765412241006	-3.28395113556169	1.00851903229082
d2_Col_09_Row_24	2	-0.751272682325481	-3.06505936279491	1.47908973861896
d2_Col_09_Row_25	2	0.640718114906656	-4.15376019357358	1.25486862353201
d2_Col_09_Row_26	2	1.4820720181177	-2.79304383174831	0.963699753896637
d2_Col_09_Row_28	2	-3.03707975880841	-2.48696293901847	1.36634653861545
d2_Col_09_Row_30	2	-0.646477651558003	-3.01428157808877	1.05314277963197
d2_Col_09_Row_31	2	0.670716970823071	-3.43861426784941	1.11018826135105
d2_Col_09_Row_32	2	1.33437020129705	-3.08086865657228	1.51884239017281
d2_Col_09_Row_33	2	1.00975506496853	-4.12699022387172	1.383861499586
d2_Col_09_Row_34	2	0.680543874480483	-3.16239153218368	1.07068945686146
d2_Col_09_Row_35	2	0.899141888050272	-2.93449283447602	1.1951909476662
d2_Col_09_Row_36	2	0.89427452369941	-4.02701486670128	0.995323170278421
d2_Col_09_Row_37	2	-0.232104896519954	-2.76693901445533	1.27731093882243
d2_Col_09_Row_38	2	-0.437378784481297	-3.32368522470754	1.43041146936097
d2_Col_09_Row_39	2	0.0338220982549199	-3.40210878392341	1.39024923480542
d2_Col_09_Row_40	2	0.0809753327119526	-3.4687226648664	1.23270276003142
d2_Col_10_Row_1	2	-0.952520606985526	-3.38563780936108	1.22403868293806
d2_Col_10_Row_2	2	-1.96077716572963	-1.96497085332003	1.57738562382365
d2_Col_10_Row_3	2	0.719566962225947	-3.87530941872202	1.04759076100172
d2_Col_10_Row_4	2	1.52639094259432	-3.9314707559783	0.913187044613743
d2_Col_10_Row_5	2	1.36209751143059	-3.28037148159445	1.09350281998754
d2_Col_10_Row_6	2	1.08194832080616	-2.71723810999807	1.22643421852828
d2_Col_10_Row_7	2	0.662559865876743	-3.42565914770186	1.31526390870185
d2_Col_10_Row_8	2	-0.542238388793833	-2.90980691248179	1.49946064721644
d2_Col_10_Row_9	2	-0.0626830390114996	-2.71696404021889	1.14206938989022
d2_Col_10_Row_10	2	-3.87357251547858	-1.73926283322626	1.2040521295399
d2_Col_10_Row_11	2	0.0559378786018608	-2.77364946515619	1.1327027027027
d2_Col_10_Row_12	2	-2.5516993852424	-2.32871186384433	1.34470989761092
d2_Col_10_Row_13	2	-0.509225207431303	-2.54124490775663	1.4012065988395
d2_Col_10_Row_14	2	-0.0189430342036669	-2.49805177870876	0.963141361256544
d2_Col_10_Row_15	2	-0.168241824067215	-2.49556462785048	0.85334695963209
d2_Col_10_Row_16	2	-0.140136018584718	-2.34933589956389	1.03247405423502
d2_Col_10_Row_17	2	-0.152439314495091	-2.32636058613994	1.14682410903871
d2_Col_10_Row_18	2	-0.201293848152531	-2.32806534392639	1.29411797195143
d2_Col_10_Row_19	2	-0.236712586602186	-2.47528055216923	1.44828711256117
d2_Col_10_Row_20	2	-1.95670873476144	-2.79989709943584	1.14542010672332
d2_Col_10_Row_22	2	0.137515466467066	-2.84353400512652	1.16862415764564
d2_Col_10_Row_23	2	-1.74654368509227	-3.56670101563813	1.23058797513807
d2_Col_10_Row_24	2	0.0536775864563585	-2.72737745307979	1.46269854466951
d2_Col_10_Row_25	2	0.523061001412126	-3.29564325332629	1.28505510132919
d2_Col_10_Row_26	2	-2.14639551929411	-2.02090167599735	1.39751958224543
d2_Col_10_Row_27	2	-2.07822720239355	-2.17390436833213	1.13171707073232
d2_Col_10_Row_28	2	0.792405120445218	-4.16606025420101	1.0743157791602
d2_Col_10_Row_29	2	0.510006559891271	-3.20190237841269	1.09674861221253
d2_Col_10_Row_30	2	0.556051185279266	-3.33183235543215	1.08334964112196
d2_Col_10_Row_31	2	-0.0216245628660889	-2.81754449924424	0.897029742197388
d2_Col_10_Row_33	2	-0.535284910588071	-2.91047046081057	1.16527258071673
d2_Col_10_Row_34	2	1.0624026030578	-3.95568328458899	1.07903680889476
d2_Col_10_Row_35	2	0.19447752759323	-3.39559552920316	0.979802778325196
d2_Col_10_Row_36	2	0.76031684544869	-3.19539101279582	1.14816410705301
d2_Col_10_Row_37	2	0.244405343135521	-3.35276433718097	0.738544651773085
d2_Col_10_Row_38	2	1.29155450272577	-3.06466670098956	0.972283685948871
d2_Col_10_Row_39	2	0.114148668010942	-2.92714138247899	1.04366197183099
d2_Col_10_Row_40	2	0.908032331234486	-3.68121680534152	1.06247556261611
d3_Col_01_Row_2	3	3.60016964923207	-3.32613007847585	1.46827512897562
d3_Col_01_Row_3	3	3.60595773419853	-3.38439442615279	1.08401327868688
d3_Col_01_Row_4	3	2.93844272271001	-3.34337386749279	1.60995257741664
d3_Col_01_Row_7	3	5.94923016111717	-0.293767211685188	1.66113643452207
d3_Col_01_Row_9	3	0.275560282376681	-3.33152604890275	1.24043001607438
d3_Col_01_Row_12	3	3.8501718463501	-3.28702242517597	1.48670435817169
d3_Col_01_Row_13	3	3.61226300706215	-3.05127872197634	1.24294990991884
d3_Col_01_Row_14	3	-1.66473606805352	-1.97311651407611	1.29196087700171
d3_Col_01_Row_15	3	-2.02098100607866	-1.57076544628645	1.21837837837838
d3_Col_01_Row_18	3	5.99017040219176	0.387334371708432	1.41434297950078
d3_Col_01_Row_19	3	5.83802930514286	0.0118984474629187	1.45038772382899
d3_Col_01_Row_20	3	1.62455389940907	-2.81807477327206	1.48203592814371
d3_Col_01_Row_22	3	1.5411592044352	-3.39122604909173	1.26863274830099
d3_Col_01_Row_24	3	-0.467818178180645	-2.94571100152604	1.32067510548523
d3_Col_01_Row_25	3	6.06094215083193	0.417562259502226	1.60121457489879
d3_Col_01_Row_26	3	2.74257825865671	-3.5804229486376	1.24232730740759
d3_Col_01_Row_27	3	5.23902589545262	-1.40170143574549	1.33476968676943
d3_Col_01_Row_28	3	3.6282104479958	-3.4460923809778	1.26761657059263
d3_Col_01_Row_30	3	5.83724300723649	-0.692116483390917	1.57781023392294
d3_Col_01_Row_32	3	-1.99100173277394	-1.86583143833819	1.29978586723769
d3_Col_01_Row_35	3	2.41885039833855	-3.43655165652442	0.520853981345785
d3_Col_01_Row_36	3	-2.32122428130743	-2.18893266278042	1.46844444444444
d3_Col_01_Row_37	3	4.84472346724047	-1.44373025543668	1.52733771935973
d3_Col_01_Row_38	3	2.96427595907655	-3.17879821407035	1.29990882397749
d3_Col_02_Row_1	3	4.64707988385857	-3.09768862272834	1.48151471643934
d3_Col_02_Row_2	3	4.1942109831417	-3.3387693324726	0.871378699842296
d3_Col_02_Row_3	3	4.57707771521046	-3.21993054693399	0.936642833723923
d3_Col_02_Row_4	3	4.44774527990014	-3.3555063512617	0.775651078423796
d3_Col_02_Row_5	3	3.87802509589664	-3.09187987786885	0.909012213548225
d3_Col_02_Row_6	3	3.57676691836347	-3.54070429772528	1.49940411161212
d3_Col_02_Row_10	3	4.59466910945491	-3.27827023847507	0.824589416058394
d3_Col_02_Row_12	3	4.49131094675446	-3.40084434174973	0.943180745195288
d3_Col_02_Row_13	3	6.04528243165871	-0.122588313264657	1.58527443997716
d3_Col_02_Row_14	3	3.92488958862151	-3.1435595603334	0.863361336401152
d3_Col_02_Row_15	3	5.19139893378578	-1.35637468538731	1.1526505689703
d3_Col_02_Row_18	3	4.21857994978729	-3.3702381691857	0.965967374365211
d3_Col_02_Row_19	3	3.56444822086659	-3.42801565805177	1.47308968397177
d3_Col_02_Row_22	3	1.28481830398025	-2.99975784824302	1.24647160068847
d3_Col_02_Row_23	3	3.09273181837428	-3.17465431022583	1.40237635195822
d3_Col_02_Row_26	3	6.29888991149547	0.282622505041669	1.18218540884959
d3_Col_02_Row_27	3	-2.01642369826631	-1.6211058081811	1.2681336593317
d3_Col_02_Row_30	3	2.88496855863339	-3.36348937667832	1.10383927862388
d3_Col_02_Row_31	3	2.12335056709485	-3.49549598671786	1.03956033089161
d3_Col_02_Row_34	3	-2.00486039151479	-1.65743853257019	1.39682551751602
d3_Col_02_Row_35	3	0.406052449679974	-2.66905770513711	1.46237166630911
d3_Col_02_Row_36	3	2.42991081325882	-3.55597329927537	0.743472568473254
d3_Col_02_Row_37	3	1.91928698222907	-3.76776713228729	1.06619597320522
d3_Col_02_Row_38	3	-2.11533989844991	-2.19742548222294	1.41773939765581
d3_Col_03_Row_1	3	3.90239089673502	-3.65359054175963	0.605180633092842
d3_Col_03_Row_3	3	-2.17709936217777	-2.04838607799123	1.37981790845846
d3_Col_03_Row_5	3	-2.12821492529223	-1.9295008478949	1.36367709349403
d3_Col_03_Row_6	3	3.73243948940489	-3.10847700576726	0.920591579446876
d3_Col_03_Row_8	3	1.30151966576125	-2.83629248389431	0.972722106459557
d3_Col_03_Row_9	3	3.44661819455638	-3.49681384473508	0.977744278847476
d3_Col_03_Row_10	3	3.76811111873943	-2.89549364118738	0.915026760041768
d3_Col_03_Row_12	3	4.93663224520829	-1.49676065536655	1.52312907754136
d3_Col_03_Row_13	3	4.63791239888547	-3.43344974904443	0.923758451853579
d3_Col_03_Row_14	3	3.28813242148034	-2.7594212491405	1.35752920170155
d3_Col_03_Row_15	3	3.09213992934949	-3.12369020988053	0.976014537344936
d3_Col_03_Row_18	3	3.68632050515435	-2.82951332243479	1.11889704022262
d3_Col_03_Row_19	3	5.78470337554315	-0.0777588172298109	1.41034047919294
d3_Col_03_Row_21	3	0.239861082933886	-3.95354447921651	1.21460423634337
d3_Col_03_Row_22	3	4.03314284429442	-2.80951717676824	0.990515432550411
d3_Col_03_Row_23	3	3.23332924880973	-2.6519763283831	1.41088631984586
d3_Col_03_Row_24	3	5.06986153657576	-0.712230232215201	1.70268899036022
d3_Col_03_Row_25	3	2.75415812615331	-3.01632971340568	1.4364949290725
d3_Col_03_Row_26	3	2.64164120342072	-3.22389955445095	1.40230842734903
d3_Col_03_Row_28	3	3.53331254411052	-3.3671591963946	1.5202151297409
d3_Col_03_Row_30	3	3.54457454873827	-3.02938681751543	1.61916279069767
d3_Col_03_Row_33	3	1.84056010397634	-3.59253502563497	0.573633203536167
d3_Col_03_Row_35	3	5.91956341146964	-0.171963837683119	1.56676243926956
d3_Col_03_Row_36	3	3.9612246117602	-3.36931297570445	0.843784994400896
d3_Col_03_Row_37	3	5.79620642683532	-0.467526612603199	1.72817540722173
d3_Col_03_Row_38	3	-2.10850364307363	-1.84227520325001	1.34001338397148
d3_Col_04_Row_1	3	4.42431293802608	-3.37669260411494	0.928088545409366
d3_Col_04_Row_3	3	6.03324288750846	0.0401158919363016	1.57177502330894
d3_Col_04_Row_4	3	3.94833205422062	-3.46785871276154	1.13462099486803
d3_Col_04_Row_6	3	5.79856544981616	-0.195848420534028	1.2576964642569
d3_Col_04_Row_8	3	4.40932634477072	-3.39724026195909	0.964529353677015
d3_Col_04_Row_9	3	6.00047005510749	0.240587030341491	1.58747239432314
d3_Col_04_Row_10	3	1.08941759703167	-3.13860657214615	1.30146492859536
d3_Col_04_Row_13	3	2.65979136228808	-2.75934072680499	1.48840650553263
d3_Col_04_Row_14	3	1.86549581958225	-3.73199119469693	1.05761932254963
d3_Col_04_Row_16	3	3.91794492749813	-2.66141093220107	1.12978876258714
d3_Col_04_Row_20	3	3.3137179214363	-2.77595288543895	1.55144951168776
d3_Col_04_Row_23	3	5.92035890935259	-0.112869403754737	1.58029155407465
d3_Col_04_Row_25	3	-2.07823444970099	-1.82860935763746	1.59782731150904
d3_Col_04_Row_26	3	5.64127399400178	-0.45424357004151	1.61065112641643
d3_Col_04_Row_27	3	3.42195700866036	-2.87986150271087	1.11548792144429
d3_Col_04_Row_28	3	4.48237064718224	-3.3998664464354	1.02814794419602
d3_Col_04_Row_29	3	5.31419808260486	-1.14023954774022	1.62389725957987
d3_Col_04_Row_30	3	5.24924443864676	-1.23720343068712	0.910403941929097
d3_Col_04_Row_31	3	3.21992200359458	-3.36811543427497	1.14130730523307
d3_Col_04_Row_36	3	3.5842438151732	-3.38746876114722	1.4039119804401
d3_Col_04_Row_37	3	3.84631065508406	-3.15168898393269	0.962601044134496
d3_Col_05_Row_1	3	3.65355102294431	-2.85307599457883	0.689031531310908
d3_Col_05_Row_2	3	3.44484438719284	-2.99220580814737	1.03275055405073
d3_Col_05_Row_3	3	2.06697317032308	-3.55576957850965	0.841096274196063
d3_Col_05_Row_5	3	4.03498681397373	-2.96997391631207	1.1575903913186
d3_Col_05_Row_6	3	3.41669153560771	-2.77244971582998	1.11859249704048
d3_Col_05_Row_7	3	-2.08421841537001	-2.24567599348438	1.44483240223464
d3_Col_05_Row_8	3	5.00229196912644	-2.24802266981814	1.16364806823575
d3_Col_05_Row_9	3	-0.925564011359103	-3.20276802171079	1.40744265453972
d3_Col_05_Row_11	3	5.02882662967926	-3.0812064588597	0.797246991983783
d3_Col_05_Row_13	3	3.35160218231747	-3.30443645229836	1.19753682685342
d3_Col_05_Row_14	3	-2.40507936886112	-1.85746961578708	1.34771664868752
d3_Col_05_Row_16	3	2.14086273520063	-2.69127306827161	1.48885026656109
d3_Col_05_Row_17	3	5.89566575964493	-0.270951412408	1.83248737441573
d3_Col_05_Row_20	3	1.48593988476585	-3.81787462206182	1.25950972104818
d3_Col_05_Row_22	3	2.94973757335014	-2.44811451603112	1.46524998299192
d3_Col_05_Row_23	3	6.21120816296567	0.0969119414903798	1.82444453191113
d3_Col_05_Row_24	3	-2.22303496869172	-1.96038644301434	1.47927500461584
d3_Col_05_Row_25	3	3.16530664141078	-3.36901958388231	1.67769092002405
d3_Col_05_Row_26	3	6.04760866354405	-0.236322214828138	1.0976348654741
d3_Col_05_Row_28	3	2.36697475373187	-3.47699894403582	1.00625067344058
d3_Col_05_Row_29	3	4.79251633815898	-1.85437624083944	1.39974433451157
d3_Col_05_Row_30	3	4.33163926299408	-3.17897512968857	0.884816246643276
d3_Col_05_Row_31	3	5.16978237515797	-0.892541013137486	1.54406087544735
d3_Col_05_Row_32	3	1.49534568495274	-3.3073089169669	1.39196896383195
d3_Col_05_Row_35	3	3.34709134017178	-2.51344527696415	1.11934412619344
d3_Col_05_Row_36	3	3.35913678711695	-3.00095820165045	1.54338952806037
d3_Col_05_Row_37	3	2.52964512548389	-2.92084988656376	1.31342055157881
d3_Col_05_Row_38	3	3.56576352375934	-2.94497045924562	0.921283488642982
d3_Col_05_Row_39	3	3.13505723118694	-3.22410293063586	0.841879503981132
d3_Col_05_Row_40	3	2.79085637679174	-2.72700265183547	1.65689610049725
d3_Col_06_Row_1	3	-1.43755025374671	-2.78554169076977	1.20599448979508
d3_Col_06_Row_4	3	6.0013034215245	0.426432652987826	1.33930676727187
d3_Col_06_Row_6	3	4.01165567554213	-2.5472965811762	1.26960541522206
d3_Col_06_Row_7	3	4.79013567233236	-3.08068749327446	0.96435546875
d3_Col_06_Row_8	3	4.33145311530611	-2.67398219750728	0.97320819112628
d3_Col_06_Row_9	3	-1.98994555332336	-2.86710062300668	1.25474960564936
d3_Col_06_Row_11	3	1.33295205630131	-3.65416918865374	0.81929588783604
d3_Col_06_Row_12	3	3.52010184461531	-3.52399126920324	1.48163841795254
d3_Col_06_Row_13	3	3.0052361407308	-3.29231249717901	1.16387959866221
d3_Col_06_Row_14	3	1.68523229988429	-2.68524698589208	1.35001764288807
d3_Col_06_Row_16	3	3.58921966864231	-2.80685798263361	1.05394330418537
d3_Col_06_Row_17	3	3.72340901466068	-2.87433283922504	1.04614609464013
d3_Col_06_Row_18	3	4.11442930315325	-3.55501428928528	0.553182032286423
d3_Col_06_Row_19	3	5.88700428416002	0.0638928012742919	1.80312652662433
d3_Col_06_Row_23	3	4.12545383698356	-3.43474101762068	0.963942545115401
d3_Col_06_Row_25	3	3.9199715510187	-3.10321667476304	1.00617054161847
d3_Col_06_Row_26	3	3.68433852267806	-3.06291492308651	1.09889911568309
d3_Col_06_Row_28	3	3.90519482187904	-3.31660863631244	1.03150453357922
d3_Col_06_Row_29	3	2.18284665401952	-3.69788866697087	0.948159910487898
d3_Col_06_Row_31	3	3.98151450818871	-2.62235373692254	1.20273217939371
d3_Col_06_Row_32	3	3.32929437062206	-3.1219074070954	0.646651769279677
d3_Col_06_Row_33	3	5.97032952559672	0.304229919262651	1.37999166703538
d3_Col_06_Row_34	3	2.21800240548483	-3.25811656217411	1.27567462628616
d3_Col_06_Row_36	3	6.01031764040246	0.0624474171266272	1.74978581118223
d3_Col_06_Row_37	3	4.00937775515952	-3.04477189794058	1.46919248114848
d3_Col_06_Row_39	3	3.51178494335877	-3.30041875465334	1.00781257845918
d3_Col_06_Row_40	3	5.16718701773541	-1.31807220524251	1.15017770995083
d3_Col_07_Row_1	3	-2.10304965107102	-1.8741430497097	1.44708476237139
d3_Col_07_Row_2	3	4.58437859868351	-3.05634957438685	1.06458340553002
d3_Col_07_Row_4	3	5.7141773321575	-0.478762919940112	1.8120884289746
d3_Col_07_Row_5	3	-3.7806386836052	-2.43708296336578	1.40241987608199
d3_Col_07_Row_6	3	3.96513018804105	-2.96443626660755	1.32743368201565
d3_Col_07_Row_7	3	2.78057984532962	-3.43406179856948	1.22732419760515
d3_Col_07_Row_8	3	-2.13227707254502	-2.17864437337227	1.45464401377304
d3_Col_07_Row_9	3	4.18757552461305	-3.16548241527524	1.16770001157968
d3_Col_07_Row_10	3	3.57553855097185	-3.23117583018206	1.06266952552008
d3_Col_07_Row_11	3	5.1635675648903	-1.33765690856836	1.44819656575074
d3_Col_07_Row_12	3	3.8957267269784	-3.12373185848876	1.449105490438
d3_Col_07_Row_14	3	4.89243817068697	-3.00868149979439	0.916388948382951
d3_Col_07_Row_15	3	2.67807737210127	-2.80448448297843	1.65661693186353
d3_Col_07_Row_17	3	3.23931297509239	-2.91528217058403	1.63414323307252
d3_Col_07_Row_19	3	-1.04212259880767	-3.04944585913662	1.50968285152961
d3_Col_07_Row_20	3	2.55091595620237	-2.76304545054825	0.935074005702889
d3_Col_07_Row_21	3	3.48219704455178	-3.186533559123	0.978577804224933
d3_Col_07_Row_22	3	-0.0757399198863055	-3.30327531658202	1.55658963568823
d3_Col_07_Row_24	3	-2.03539208269262	-1.58127391341097	1.83348351338136
d3_Col_07_Row_26	3	-0.501656964594404	-3.22994800502526	1.33552471390309
d3_Col_07_Row_27	3	0.742191402796171	-2.82985261341481	1.10814419225634
d3_Col_07_Row_28	3	2.31783376846719	-3.66443781596545	0.878617286777527
d3_Col_07_Row_29	3	4.4140818375751	-3.33423018034876	1.00830957770729
d3_Col_07_Row_30	3	-2.32600408736888	-1.94011706977482	1.48286290322581
d3_Col_07_Row_32	3	1.68495655184705	-3.9108249471045	1.21268035322589
d3_Col_07_Row_33	3	2.75757543166314	-3.56499407689332	1.00790621592148
d3_Col_07_Row_35	3	3.56999592515837	-2.91421067680223	0.906008934260653
d3_Col_07_Row_36	3	3.777589742104	-3.38810886394809	0.971137749737119
d3_Col_07_Row_39	3	4.1373303079127	-3.02825076224787	1.41889727751087
d3_Col_08_Row_1	3	-2.47109447622736	-1.9642452813772	1.45862494853849
d3_Col_08_Row_3	3	5.87414450864431	-2.2885741271551	0.322842310188189
d3_Col_08_Row_7	3	5.20648199627222	-2.99845464453858	0.906864497676082
d3_Col_08_Row_8	3	4.35515734898385	-3.41183120206667	0.913752482432834
d3_Col_08_Row_9	3	5.00869130869132	-1.92275215532444	1.01200310817493
d3_Col_08_Row_10	3	1.5765167995401	-3.7227177929174	1.34931174089069
d3_Col_08_Row_14	3	4.77082424295493	-2.87184423183222	1.21743256474526
d3_Col_08_Row_16	3	3.92549018483493	-2.78768840441215	1.17812599936041
d3_Col_08_Row_17	3	3.38365205408969	-2.97516541302925	0.555713511292173
d3_Col_08_Row_18	3	2.47531998865413	-2.78101026984649	1.69832096117291
d3_Col_08_Row_19	3	-2.29440476323723	-1.8453113817912	1.55960615354606
d3_Col_08_Row_20	3	-1.91418380878936	-1.70754897255604	1.16956628277383
d3_Col_08_Row_21	3	-1.00821681211614	-3.07061394662925	1.51949039741396
d3_Col_08_Row_22	3	0.221662602806748	-2.51857931626819	1.33110307414105
d3_Col_08_Row_23	3	4.65056278430211	-3.38626717409335	0.851060248099563
d3_Col_08_Row_26	3	2.30457922589949	-3.68890424225651	1.5415521791033
d3_Col_08_Row_27	3	4.88397344030002	-1.59072643072463	1.49166435120867
d3_Col_08_Row_28	3	4.2211046980726	-2.09676578149395	1.45596450870851
d3_Col_08_Row_31	3	3.59171167525124	-3.08557399678802	1.15420231579778
d3_Col_08_Row_33	3	4.20081083874916	-3.40111959366022	0.934464421011242
d3_Col_08_Row_34	3	6.03275281804061	-2.20095704398999	1.10377906186597
d3_Col_08_Row_35	3	4.36937712065937	-3.22482361259904	0.981328940142779
d3_Col_08_Row_38	3	4.28831884738169	-3.55976775159066	0.839986525181068
d3_Col_08_Row_39	3	4.07888691619856	-2.79184313862604	1.0891089320704
d3_Col_08_Row_40	3	4.05714654912794	-3.13253775607234	1.04110412082416
d3_Col_09_Row_1	3	-1.19966079409203	-3.25510542786621	1.23326959847036
d3_Col_09_Row_4	3	3.82636084856949	-3.11755444319528	1.18763685362978
d3_Col_09_Row_7	3	4.66515698982766	-3.44088242132368	0.685332871012483
d3_Col_09_Row_9	3	2.99091904784044	-3.2410907932436	1.39565008553993
d3_Col_09_Row_10	3	1.76109517371389	-3.75774241306539	1.10587036233884
d3_Col_09_Row_11	3	2.80522567022216	-3.08612705184417	1.2774051330434
d3_Col_09_Row_13	3	4.15118266623406	-3.01789169148729	0.979788325448803
d3_Col_09_Row_15	3	3.17073008858646	-2.39373089996192	1.05629948051683
d3_Col_09_Row_17	3	0.998569194017479	-2.84030813834836	1.22538457451909
d3_Col_09_Row_18	3	3.72741052936856	-3.31899607917747	1.07293589315041
d3_Col_09_Row_22	3	3.62644453310505	-3.1827451972964	0.941030822728349
d3_Col_09_Row_23	3	5.90784608942861	-0.262693232253963	1.77021077033508
d3_Col_09_Row_24	3	3.55691445851649	-3.25867049148219	1.54139398059348
d3_Col_09_Row_25	3	-2.16501250971363	-1.87393133872676	1.5135223788267
d3_Col_09_Row_26	3	5.99023372080314	0.542392985880591	1.6839099764864
d3_Col_09_Row_28	3	5.55222849040686	-2.17353753573396	1.03279099592604
d3_Col_09_Row_30	3	3.70920697292908	-3.37115594984057	1.01030739366434
d3_Col_09_Row_31	3	4.49645981898725	-3.53286494465717	1.55807216223334
d3_Col_09_Row_32	3	-2.32856169284513	-2.44076368358347	1.32519181379382
d3_Col_09_Row_33	3	4.29171199357896	-3.11834957731069	1.39204078276599
d3_Col_09_Row_35	3	5.47154062933381	-1.94103881203025	1.15404606796366
d3_Col_09_Row_37	3	4.63686761083737	-3.38624268024096	1.0055732882472
d3_Col_09_Row_38	3	3.67860965287337	-3.3251685297449	1.38123882295562
d3_Col_09_Row_39	3	3.62099913776347	-2.85348800481205	0.968189509306261
d3_Col_10_Row_2	3	2.51828777971032	-3.1355233819503	1.10288065843621
d3_Col_10_Row_3	3	2.23590693048156	-3.4943489268055	1.04760893893626
d3_Col_10_Row_4	3	5.84302216125706	0.413643873718826	1.13713338211258
d3_Col_10_Row_5	3	3.55842122414717	-2.78336037396932	0.967990058759049
d3_Col_10_Row_6	3	5.95020497363419	-0.828683129566838	1.23864907179602
d3_Col_10_Row_8	3	5.21478108650575	-1.27603483127803	1.343797856049
d3_Col_10_Row_9	3	4.47815651816776	-3.00046954889791	0.991943605236657
d3_Col_10_Row_12	3	2.9135282488238	-3.28563813385789	1.37287666724142
d3_Col_10_Row_14	3	2.22294401435747	-2.93663668486762	1.21853115460585
d3_Col_10_Row_15	3	2.6360231923789	-2.77791309936016	1.25246476969747
d3_Col_10_Row_17	3	0.608094862392793	-2.62236290949269	1.39890351095109
d3_Col_10_Row_18	3	3.13744275307223	-2.31099365456359	1.66625534715367
d3_Col_10_Row_20	3	0.0127610729047081	-2.1520206682198	1.2105263770295
d3_Col_10_Row_21	3	2.51430181934988	-2.69866815571467	1.23753954710963
d3_Col_10_Row_23	3	3.56119911828012	-2.97714436215471	1.09507110986792
d3_Col_10_Row_25	3	5.68171661332986	-0.221296418858286	1.65384218171297
d3_Col_10_Row_26	3	6.13245919744155	0.373790674927258	1.40593500577697
d3_Col_10_Row_28	3	3.16112563887221	-3.07204922016731	1.3633661997534
d3_Col_10_Row_29	3	4.68698535073731	-3.31372767666423	0.830292598967298
d3_Col_10_Row_30	3	5.11948252969667	-1.12548128587564	1.21007194244604
d3_Col_10_Row_31	3	3.61141355728454	-3.01724142628586	0.671175651481997
d3_Col_10_Row_32	3	-2.10953929391593	-1.80599199555146	1.37117615859632
d3_Col_10_Row_33	3	6.06552923553077	0.46597670571859	1.79445700012732
d3_Col_10_Row_34	3	3.71302789892309	-3.4936437859445	1.47634685217414
d3_Col_10_Row_37	3	3.93054200917374	-3.05623994861471	1.51535500638246
d3_Col_10_Row_38	3	3.50251424591258	-2.94285782902874	0.619917688162756
d3_Col_10_Row_39	3	3.26521368325468	-3.29646045220092	1.19262967137501
d4_Col_01_Row_1	4	5.43912143153275	-2.66653648572216	1.3239868935166
d4_Col_01_Row_2	4	6.20425798539533	0.137284664924903	1.62496652815703
d4_Col_01_Row_3	4	6.09520148255852	0.0377616407700818	1.32443374724398
d4_Col_01_Row_5	4	6.24885933213617	-0.884915439592274	1.43727009797352
d4_Col_01_Row_7	4	6.00922607867413	-1.99181589570421	1.20705462619695
d4_Col_01_Row_8	4	5.9716879974835	-1.97374895654012	1.16538184283783
d4_Col_01_Row_9	4	6.10522384337183	-1.55453433203368	1.49282254351484
d4_Col_01_Row_10	4	5.49362305701124	-2.39459461704378	0.889966656562595
d4_Col_01_Row_11	4	5.52704861677793	-1.87108254301207	1.25555208007507
d4_Col_01_Row_12	4	5.78364245882218	-0.493317579784818	1.70932244760858
d4_Col_01_Row_13	4	-1.67523740488781	-2.23738678163094	1.45974056137028
d4_Col_01_Row_14	4	-2.03692343179937	-1.91702450730886	1.50134059805407
d4_Col_01_Row_15	4	5.28801011023251	-2.12087546983081	0.966699585923126
d4_Col_01_Row_16	4	5.67451105846449	-2.66870418340687	0.872724779170548
d4_Col_01_Row_17	4	5.71980490800696	-1.60435171956569	0.969852298190262
d4_Col_01_Row_18	4	5.98493659295947	-1.34401725788146	1.18833637653985
d4_Col_01_Row_24	4	-2.01045541855423	-1.67701360837398	1.17821489734693
d4_Col_01_Row_25	4	6.31805222315841	-0.590832928942413	1.85248756218905
d4_Col_01_Row_26	4	5.67029640334421	-1.91815328063398	1.07224774559257
d4_Col_01_Row_27	4	5.92960513772229	-1.11124506014373	1.20632250262318
d4_Col_01_Row_28	4	5.9283495881065	-0.75284687668092	1.20012726694241
d4_Col_01_Row_29	4	5.45076267356506	-1.14953265575681	1.07289536838557
d4_Col_01_Row_31	4	5.50322739652717	-2.23003310212635	1.06934230511179
d4_Col_01_Row_32	4	5.43140505452065	-2.61237901386555	0.704958057706254
d4_Col_01_Row_33	4	5.66463597740771	-1.72373969689789	1.52571860816944
d4_Col_01_Row_34	4	2.97469327922513	-3.20373645914759	1.01179426830984
d4_Col_01_Row_35	4	6.02174110901113	-0.419267067580592	2.05776731993822
d4_Col_01_Row_36	4	5.74715671981975	-2.02212482308651	1.13039874150901
d4_Col_01_Row_37	4	6.27454086085776	-1.06845939167767	1.50233886724496
d4_Col_01_Row_38	4	5.38251297633874	-2.63727744009353	0.884152401987852
d4_Col_01_Row_40	4	6.05641761753377	-2.06179170536402	0.933679687944788
d4_Col_02_Row_1	4	6.37745438996071	0.202483147752146	1.58180702316149
d4_Col_02_Row_2	4	5.81493782934435	-1.47243137948891	1.12575657719074
d4_Col_02_Row_3	4	6.13208854334563	-2.02754498005139	0.835082194680276
d4_Col_02_Row_4	4	6.0837727790128	-1.27177092951009	1.00849327279175
d4_Col_02_Row_6	4	5.69772597066995	-2.67089763773892	0.909514618853293
d4_Col_02_Row_8	4	6.06738191768682	-0.37426934671611	1.41260364842454
d4_Col_02_Row_10	4	5.86495653100622	-0.69270262657419	0.93832231950595
d4_Col_02_Row_11	4	5.62783849837473	-1.84181054680322	0.97383471993524
d4_Col_02_Row_12	4	6.08233112306721	-0.603495735176633	1.8307345867075
d4_Col_02_Row_13	4	5.98394578414973	-0.587602016446109	1.39373479700276
d4_Col_02_Row_16	4	6.17186480901289	-1.64082291462316	0.843403205918619
d4_Col_02_Row_17	4	6.29757080033162	0.340047218076748	1.63457704357733
d4_Col_02_Row_21	4	5.61401109056046	-1.55953137597419	0.79461630533225
d4_Col_02_Row_22	4	5.52887591913863	-1.87725186503846	0.987414023443748
d4_Col_02_Row_23	4	4.80184122983098	-2.6863840148826	1.01786521935776
d4_Col_02_Row_24	4	5.77324352895027	-0.965063009463095	1.27807486631016
d4_Col_02_Row_28	4	5.67242766762777	-2.34191014889183	0.866302864938608
d4_Col_02_Row_30	4	6.30270557396051	0.0147383609545875	1.7234873940094
d4_Col_02_Row_31	4	5.81432973270732	-1.03545962409055	1.51190194698025
d4_Col_02_Row_32	4	5.5192105511273	-1.45891344226367	1.4161483845242
d4_Col_02_Row_33	4	5.73094402086467	-2.73680289698385	1.00675682220672
d4_Col_02_Row_34	4	5.4787764506033	-2.45906229036671	0.79539671218497
d4_Col_02_Row_36	4	5.96458493809278	-1.27111235070775	1.20654109748633
d4_Col_02_Row_37	4	6.04601059482279	0.539508738998686	1.33503568960987
d4_Col_02_Row_39	4	5.81730127937485	-1.01959246059526	1.1410701876303
d4_Col_03_Row_1	4	6.10906889082055	0.183612328984354	1.65778470933063
d4_Col_03_Row_2	4	5.72217058219395	-2.92371687592024	0.923436345618179
d4_Col_03_Row_4	4	6.10807289729063	-1.84175573414101	1.26140155764178
d4_Col_03_Row_5	4	5.89446551632085	-1.60021654124029	1.56993160870427
d4_Col_03_Row_6	4	5.95279237783861	-2.53567664613132	0.940916833301605
d4_Col_03_Row_9	4	5.95932875385644	-1.39057722167565	1.43835897435897
d4_Col_03_Row_11	4	6.19781369078692	-1.20392888515746	1.65582644374988
d4_Col_03_Row_12	4	5.97775290835208	-1.69415117271485	1.01245495757796
d4_Col_03_Row_14	4	5.83317912617194	-2.73650375207341	1.10120382660225
d4_Col_03_Row_16	4	5.67646688577383	-2.75107702164292	0.980344332855093
d4_Col_03_Row_17	4	6.16897665114297	-0.0751554724705199	1.76810693192415
d4_Col_03_Row_20	4	5.62283803669141	-0.986372002504163	1.63694558756287
d4_Col_03_Row_21	4	5.47471841288036	-2.63478950065565	1.42861709855436
d4_Col_03_Row_22	4	5.66998934543138	-2.70821563973205	1.04662118258609
d4_Col_03_Row_23	4	6.28346475529239	-0.179732030270608	1.70373746581586
d4_Col_03_Row_25	4	5.38695375987856	-2.61183597078066	0.87547757181265
d4_Col_03_Row_26	4	5.71119931549897	-0.812330692469476	1.72202574621587
d4_Col_03_Row_27	4	5.74661523915359	-2.13916899125226	1.04844061048441
d4_Col_03_Row_28	4	5.65731605415502	-2.75952427662455	0.926825949900329
d4_Col_03_Row_29	4	5.47644701743777	-2.91317581897661	1.51970637579707
d4_Col_03_Row_30	4	5.58163638787903	-2.74920589098875	0.761107957259638
d4_Col_03_Row_31	4	6.21799231521643	0.234508466193506	1.67997124403374
d4_Col_03_Row_32	4	6.42452196859234	-0.146207462329565	1.63338184907367
d4_Col_03_Row_35	4	5.80704032113824	-2.78209569510504	0.898951100605702
d4_Col_03_Row_36	4	5.91157171742048	-0.290667058812497	1.81671909111893
d4_Col_03_Row_37	4	6.18569695838007	-1.88099683375859	1.26262351372926
d4_Col_03_Row_40	4	5.63859730536153	-2.53581070198271	0.999849578820698
d4_Col_04_Row_2	4	6.29314027585794	0.114252961145718	1.7871510967113
d4_Col_04_Row_3	4	6.22938419918783	-1.04566761665818	1.03625875566543
d4_Col_04_Row_4	4	5.50636297941492	-1.97252874475911	1.01792992913177
d4_Col_04_Row_5	4	5.59376246026213	-1.96144004262382	0.896586345381526
d4_Col_04_Row_6	4	5.29740000217409	-2.79734396598166	0.914523352527191
d4_Col_04_Row_9	4	-1.86673696922009	-2.44839645756026	1.09800710709971
d4_Col_04_Row_10	4	6.00535362318781	-1.12470064230515	1.75736403452264
d4_Col_04_Row_13	4	6.23448345156943	0.115695142896325	1.54039369472472
d4_Col_04_Row_14	4	5.51691025302409	-2.81885254207879	0.924523288868969
d4_Col_04_Row_15	4	6.10827100739738	0.415554663312868	1.19278149461042
d4_Col_04_Row_16	4	6.19898022918821	0.302881798798316	1.67708515788445
d4_Col_04_Row_17	4	5.29922520639301	-2.40943165713104	0.880316518298714
d4_Col_04_Row_20	4	5.61772243470479	-0.86124315057689	1.83035395066142
d4_Col_04_Row_21	4	5.84127289830261	-1.44724392626729	1.12440923485744
d4_Col_04_Row_24	4	5.94188548120061	-2.41695884402623	0.868958872778606
d4_Col_04_Row_25	4	6.14054889997301	-1.24787823246537	1.3607408517387
d4_Col_04_Row_27	4	5.91633182361468	-1.60082781417059	1.51320712679514
d4_Col_04_Row_29	4	5.74014954448732	-0.958336530375218	1.31551344707267
d4_Col_04_Row_30	4	5.44506107154498	-2.68418240608203	0.794066059445766
d4_Col_04_Row_32	4	5.35987412844503	-2.65691046546182	0.954322359545211
d4_Col_04_Row_34	4	5.66494682446235	-2.14042512910377	1.63681228294644
d4_Col_04_Row_35	4	5.51870996603441	-1.83919748645843	1.53588238615663
d4_Col_04_Row_36	4	3.3824131342486	-3.5126705676634	1.30354572811723
d4_Col_04_Row_38	4	5.38474409006477	-2.38695878955183	1.08648302920744
d4_Col_04_Row_40	4	5.78624267147433	-1.39319703709122	1.6135162151277
d4_Col_05_Row_1	4	6.09752229033255	-1.73082215821517	1.08757850662945
d4_Col_05_Row_2	4	6.29024686249355	-0.104469713056547	1.79582846586494
d4_Col_05_Row_3	4	5.93941833863549	-1.77964091914299	1.03917592985998
d4_Col_05_Row_5	4	5.84047176504763	-2.1973587185188	1.02585722315908
d4_Col_05_Row_6	4	5.89636607432105	-1.75261912089732	1.37751468048287
d4_Col_05_Row_8	4	5.78931717203702	-2.83324200615072	0.973254812587692
d4_Col_05_Row_9	4	5.50345057208193	-2.38243315904655	0.966661271297163
d4_Col_05_Row_10	4	6.1767716333078	0.463195854526358	1.75427006123107
d4_Col_05_Row_11	4	5.86306345653633	-1.87548396442555	1.00423013840953
d4_Col_05_Row_12	4	5.30941960266281	-2.44873840086786	1.00382665207193
d4_Col_05_Row_13	4	5.56348035067184	-2.01017127162527	1.02463912694004
d4_Col_05_Row_16	4	5.43719559773956	-2.08202135488527	1.02270179372197
d4_Col_05_Row_18	4	5.98334930645183	-1.01544384049657	1.07125982822834
d4_Col_05_Row_21	4	6.17756457636134	0.167655055419957	1.62427335113301
d4_Col_05_Row_22	4	6.09278560469871	-0.956651840072042	1.15888055387112
d4_Col_05_Row_23	4	6.24887897729505	0.111612614902018	1.01185719770807
d4_Col_05_Row_25	4	5.85553026096629	-0.949868807477379	1.36965711601691
d4_Col_05_Row_26	4	5.4015171747463	-0.904579794574384	1.38923877327492
d4_Col_05_Row_28	4	5.27577540965218	-2.87961298316984	0.952161345085349
d4_Col_05_Row_29	4	5.48603397161728	-2.43982428316758	0.73583870594334
d4_Col_05_Row_30	4	6.30274618575586	-0.742310926192328	1.34923455249255
d4_Col_05_Row_31	4	5.44000100259992	-2.2974388729115	0.989784649364992
d4_Col_05_Row_32	4	5.7520739113119	-2.20203713914889	0.975033090958949
d4_Col_05_Row_33	4	5.72643773822163	-2.79208785931929	0.825509452034133
d4_Col_05_Row_34	4	6.15478452641741	-0.918846056544588	1.04080545227366
d4_Col_05_Row_35	4	6.27745750266929	-0.760218481265626	1.55951040903407
d4_Col_05_Row_36	4	5.55741752393433	-2.77404748774222	0.85880195599022
d4_Col_05_Row_38	4	5.58629605571817	-2.96865229757913	0.826731102725735
d4_Col_06_Row_1	4	6.34090401490186	0.221506975068181	1.84302389004036
d4_Col_06_Row_2	4	5.90532982010777	-1.42133889880745	1.34047063114635
d4_Col_06_Row_4	4	6.29207037767977	0.183250479673179	1.64858565526009
d4_Col_06_Row_5	4	5.84888187086204	-1.1083612178726	1.70949608512347
d4_Col_06_Row_6	4	6.15107531873065	-2.04008806272909	1.07165515145684
d4_Col_06_Row_7	4	5.58644636159753	-2.955044924851	0.773064513421022
d4_Col_06_Row_8	4	6.00981115396421	-2.12244960198993	0.983059292476333
d4_Col_06_Row_11	4	5.68284200458164	-1.79417680836559	1.13504706734251
d4_Col_06_Row_12	4	5.87942245109439	-1.79533969446438	1.09112833763997
d4_Col_06_Row_13	4	6.20472031358654	-1.66796398992666	1.15144755653421
d4_Col_06_Row_14	4	6.1671994718192	0.205735175763077	1.34427611588734
d4_Col_06_Row_15	4	5.80978171748843	-1.33037278606524	1.41693575574122
d4_Col_06_Row_16	4	5.75056599190478	-1.29462775811344	1.14649429955948
d4_Col_06_Row_17	4	5.88227983469397	-1.11422745286117	1.0459248847082
d4_Col_06_Row_19	4	5.31923665061325	-1.03946930503698	1.64318181818182
d4_Col_06_Row_21	4	5.45399392009645	-2.17775777381439	0.879207920792079
d4_Col_06_Row_22	4	6.1234139095772	0.273276119918636	1.3009397433724
d4_Col_06_Row_24	4	5.80786420097919	-2.55790328953791	0.96550491510277
d4_Col_06_Row_25	4	5.87032934954999	-2.24100984145206	0.941638750586182
d4_Col_06_Row_26	4	6.1205666348777	0.46129723578694	1.9103486042453
d4_Col_06_Row_29	4	4.83252065922719	-3.29259988649787	0.957796602958204
d4_Col_06_Row_32	4	6.29582846702963	0.271591728648775	1.93213781857065
d4_Col_06_Row_34	4	5.18855260080329	-2.80196527118008	0.899411210512283
d4_Col_06_Row_35	4	5.83508503887152	-2.68535134942333	0.823478075488666
d4_Col_06_Row_37	4	5.73432075511054	-2.88447394973787	0.886684653229646
d4_Col_06_Row_38	4	5.6770603523918	-2.81706828716822	1.0387772639415
d4_Col_07_Row_1	4	5.99169552127216	-2.58914450112245	1.01839692755057
d4_Col_07_Row_2	4	-0.770977853971879	-3.48604629342375	1.29105113636364
d4_Col_07_Row_4	4	2.8610932807422	-3.57138509537523	1.39943682220463
d4_Col_07_Row_6	4	5.6417899325919	-0.810736861048328	1.26023717269855
d4_Col_07_Row_7	4	5.95089169744196	-2.65564499168678	1.36587896149224
d4_Col_07_Row_8	4	5.98356784664484	-2.65701137222591	0.723843735967669
d4_Col_07_Row_10	4	6.01731786497789	-1.3555732644977	1.58469631199506
d4_Col_07_Row_11	4	6.02528748833264	-2.44937278574651	1.13428710196933
d4_Col_07_Row_13	4	6.07687034725115	-2.68727711080356	0.976199731764432
d4_Col_07_Row_14	4	6.03631489374397	-2.63440738044501	0.875140517059508
d4_Col_07_Row_15	4	-2.03810543092616	-1.70521699868827	1.36947728468797
d4_Col_07_Row_16	4	5.99283587793	-1.58059251916267	1.39903367645495
d4_Col_07_Row_17	4	5.52672106403986	-2.7302948616626	0.773524554366342
d4_Col_07_Row_18	4	5.23121459931736	-1.27436993108334	1.55676626489571
d4_Col_07_Row_21	4	6.31710348553412	-1.29424828346563	1.12672811059908
d4_Col_07_Row_23	4	6.00087682471263	-2.45442435590882	0.964704259847218
d4_Col_07_Row_24	4	5.99081160005376	-0.528490902396301	1.71433967354263
d4_Col_07_Row_26	4	2.52754448507233	-3.26572712675256	1.60718903120194
d4_Col_07_Row_27	4	-2.08437666345525	-1.75890433343913	1.2231196365472
d4_Col_07_Row_28	4	5.97437184782903	-0.588121173104407	1.7889376942184
d4_Col_07_Row_29	4	5.61212155793871	-2.77649946067393	0.871364152362187
d4_Col_07_Row_31	4	6.37171708926798	-0.0892269215152468	1.75208640157094
d4_Col_07_Row_32	4	6.26965722306861	-0.923745968299003	1.75789152922446
d4_Col_07_Row_34	4	5.66889614679479	-2.85280412340786	1.06059862610402
d4_Col_07_Row_35	4	6.09668761686987	-2.44032542145498	0.866605871485981
d4_Col_07_Row_36	4	6.40813421690875	-0.889232330945577	1.21093138100567
d4_Col_07_Row_38	4	6.33254351476105	-0.808356329413801	1.49320187014235
d4_Col_07_Row_40	4	5.67444936548165	-1.57714245359665	1.21827414050115
d4_Col_08_Row_1	4	-1.61812068222505	-2.80223092719367	1.32428208533817
d4_Col_08_Row_3	4	5.88329974309471	-0.733414152796691	1.3584905701968
d4_Col_08_Row_8	4	6.02420717415678	-1.3190965583591	1.58170679583986
d4_Col_08_Row_11	4	-1.99639715813515	-1.66150946053312	1.14422369389257
d4_Col_08_Row_13	4	6.07221416092568	-1.50781148983764	1.04295147171687
d4_Col_08_Row_14	4	5.86657473984232	-2.793940406962	0.909157006755295
d4_Col_08_Row_15	4	5.67841324395345	-1.27779628876684	1.563285248953
d4_Col_08_Row_16	4	5.68734618504714	-1.13009565023703	1.1434230758032
d4_Col_08_Row_17	4	2.62062093166549	-3.59077575479332	1.45496928041067
d4_Col_08_Row_18	4	5.57618820398217	-2.8945646607721	1.1850872089626
d4_Col_08_Row_20	4	5.59132821575106	-2.22859094201184	1.07376284620521
d4_Col_08_Row_21	4	6.22362948828795	0.302028824818883	1.21638641506976
d4_Col_08_Row_22	4	5.96852631372922	-0.531779629318797	1.53036186153251
d4_Col_08_Row_23	4	4.77633855079082	-2.32910347069241	1.47483766233766
d4_Col_08_Row_24	4	5.38542425347862	-1.95148337361423	1.0500993812603
d4_Col_08_Row_25	4	5.51798306818351	-2.76068924016444	0.923746123568702
d4_Col_08_Row_29	4	6.36089052649673	-0.114897105651193	1.64724453455834
d4_Col_08_Row_31	4	5.67744203739386	-1.48475745767126	1.20143445750038
d4_Col_08_Row_33	4	6.1357024241804	-0.191824456899542	1.80288637194008
d4_Col_08_Row_34	4	5.90034190793329	-2.81937065644824	0.920434175259499
d4_Col_08_Row_37	4	6.12481107491226	-1.35596854372395	1.49776272660092
d4_Col_08_Row_38	4	2.55532601831107	-3.18026955179585	0.90207163881107
d4_Col_08_Row_39	4	5.64274555042887	-2.84664287956429	0.814171750351947
d4_Col_09_Row_2	4	6.16946617029167	-0.490247641222745	1.16367729254745
d4_Col_09_Row_3	4	5.86989396444836	-2.84379340389605	0.868652117324078
d4_Col_09_Row_4	4	6.32616684719106	0.117875014328042	1.65262619907909
d4_Col_09_Row_6	4	6.29048380640414	-1.13458387570093	1.71744161582159
d4_Col_09_Row_8	4	6.42655376594603	-0.0991569090006532	1.8836581897323
d4_Col_09_Row_9	4	5.7059158564556	-2.8682653149974	0.862189126948354
d4_Col_09_Row_11	4	5.52927370848614	-1.77339843636564	1.09587022059597
d4_Col_09_Row_12	4	5.95984558332534	-0.87150049428009	1.68256008225164
d4_Col_09_Row_13	4	6.13612236422063	-0.46165273129953	1.21675423235394
d4_Col_09_Row_14	4	6.01927813007769	-1.04054319097373	1.2155144303679
d4_Col_09_Row_15	4	5.76024025209366	-2.17061429035656	0.935528486111869
d4_Col_09_Row_16	4	6.14268065165365	-1.42101434734733	0.929814814814815
d4_Col_09_Row_17	4	5.4485334538044	-1.07139967516435	1.29498590008591
d4_Col_09_Row_18	4	5.39182262515746	-0.981190637446216	1.42344148742253
d4_Col_09_Row_19	4	5.53941739508293	-0.665047475874355	1.56089816606056
d4_Col_09_Row_21	4	5.50023044331978	-1.21428613914341	1.35945682123295
d4_Col_09_Row_23	4	6.1351967635843	-1.83199284361552	1.20151838731152
d4_Col_09_Row_25	4	-2.01754365358593	-1.73589544838211	1.61373317150099
d4_Col_09_Row_26	4	6.09769527692167	-0.172801309111616	1.07366280888333
d4_Col_09_Row_29	4	5.48907593895939	-1.77441386750044	1.09596811991889
d4_Col_09_Row_30	4	5.469608562664	-2.20906049943256	0.876165120086786
d4_Col_09_Row_33	4	-2.07224915659907	-1.75880479914578	1.49865550451679
d4_Col_09_Row_34	4	5.49365444809643	-2.604700796235	0.882657252787495
d4_Col_09_Row_35	4	6.43775657898128	-1.14542049541828	1.07925636007828
d4_Col_09_Row_36	4	6.13311018996062	-1.87801938574633	1.12980868665394
d4_Col_09_Row_37	4	3.6633820545729	-3.64829159248905	1.04697158958866
d4_Col_09_Row_38	4	5.30937648834249	-1.98653239810844	1.02460981235133
d4_Col_09_Row_40	4	5.494690602528	-1.62817417905889	1.2606754798085
d4_Col_10_Row_3	4	5.80875904250086	-2.76679100773591	1.04970579126665
d4_Col_10_Row_4	4	5.88226342506169	-2.82529835152517	0.704596093830602
d4_Col_10_Row_5	4	6.10763250966304	-2.44064436292982	1.17963096960926
d4_Col_10_Row_6	4	6.2163943465783	-1.25820046429118	1.61869403474702
d4_Col_10_Row_7	4	6.39875845425682	-0.945023193669593	1.66278977567781
d4_Col_10_Row_9	4	5.2853832144176	-1.69204522179446	0.973409218904798
d4_Col_10_Row_11	4	6.03834621159967	-1.71196596978218	0.99286179479032
d4_Col_10_Row_12	4	6.025892426485	-1.00458565849766	0.930693110608641
d4_Col_10_Row_13	4	6.28335257968203	0.219608427824386	1.29026240517349
d4_Col_10_Row_15	4	6.24444770800047	-0.825275569193418	1.50547362190232
d4_Col_10_Row_16	4	5.98989480635749	-1.24334881855655	1.11091956316306
d4_Col_10_Row_17	4	6.15160382080481	0.106480224014883	1.69499283551941
d4_Col_10_Row_18	4	5.40638223023152	-1.30869227487857	1.01906217961401
d4_Col_10_Row_19	4	4.85774954378623	-1.02064506181833	1.29433827469191
d4_Col_10_Row_20	4	5.30020309216931	-1.02910962435801	1.14100418646485
d4_Col_10_Row_21	4	5.72434548539343	-1.18601912952884	1.19880988369815
d4_Col_10_Row_22	4	5.91144100841089	-0.438942272911153	1.21067973844846
d4_Col_10_Row_23	4	5.31594050479373	-2.03419264979827	0.945743293494993
d4_Col_10_Row_24	4	-2.08618408811212	-1.95184192849986	1.49282499098651
d4_Col_10_Row_25	4	5.31997693472665	-0.953020671059222	1.6033188797678
d4_Col_10_Row_26	4	5.39096336463363	-0.957928153816686	1.02898126902716
d4_Col_10_Row_28	4	5.19893556626474	-1.25446336035056	1.3844189203223
d4_Col_10_Row_29	4	5.23962128808013	-1.31608021433753	1.19240506329114
d4_Col_10_Row_31	4	5.06720104392849	-0.954522435117314	1.08602005062346
d4_Col_10_Row_32	4	5.55720913373278	-1.18036656127133	1.65994989136953
d4_Col_10_Row_34	4	6.28981743889792	0.288380951663771	1.5660483967458
d4_Col_10_Row_35	4	5.81503806696308	-1.74267391483773	1.0064368473752
d4_Col_10_Row_36	4	-1.36226067745242	-2.77237284345206	1.28332839119746
d4_Col_10_Row_37	4	6.16961302274457	-2.37209887818618	1.00154202004626
d4_Col_10_Row_38	4	5.49270568781236	-1.11244699231238	1.13093527521216
d4_Col_10_Row_39	4	5.35403875154913	-2.76374416825889	0.910189159116198
