# Supplementary material for: Integrated analysis of Xist upregulation and X-chromosome inactivation with single-cell and single-allele resolution
Source: Nat Commun. 2021 Jun 15;12:3638. doi: 10.1038/s41467-021-23643-6 (PMC8206119; doi:10.1038/s41467-021-23643-6)
Supplement: Supplementary file 9 — Source Data [file 41467_2021_23643_MOESM9_ESM.zip › SourceData/Figure_S4b.txt]

Cell ID	Sequencing Day	Allele	Number of detected genes [not-AS UMI count > 0]
d0_Col_01_Row_1	0	B6	2052
d0_Col_01_Row_2	0	B6	2878
d0_Col_01_Row_3	0	B6	1481
d0_Col_01_Row_4	0	B6	1915
d0_Col_01_Row_5	0	B6	1833
d0_Col_01_Row_6	0	B6	417
d0_Col_01_Row_7	0	B6	1495
d0_Col_01_Row_8	0	B6	1625
d0_Col_01_Row_9	0	B6	2136
d0_Col_01_Row_10	0	B6	809
d0_Col_01_Row_11	0	B6	1957
d0_Col_01_Row_12	0	B6	2446
d0_Col_01_Row_13	0	B6	1504
d0_Col_01_Row_14	0	B6	1882
d0_Col_01_Row_15	0	B6	1793
d0_Col_01_Row_16	0	B6	1779
d0_Col_01_Row_17	0	B6	2465
d0_Col_01_Row_18	0	B6	1031
d0_Col_01_Row_19	0	B6	2013
d0_Col_01_Row_20	0	B6	1866
d0_Col_01_Row_21	0	B6	1190
d0_Col_01_Row_22	0	B6	788
d0_Col_01_Row_23	0	B6	2833
d0_Col_01_Row_24	0	B6	2539
d0_Col_01_Row_25	0	B6	2048
d0_Col_01_Row_26	0	B6	2189
d0_Col_01_Row_27	0	B6	2068
d0_Col_01_Row_28	0	B6	1900
d0_Col_01_Row_29	0	B6	1223
d0_Col_01_Row_30	0	B6	1458
d0_Col_01_Row_31	0	B6	1468
d0_Col_01_Row_32	0	B6	1607
d0_Col_01_Row_33	0	B6	350
d0_Col_01_Row_34	0	B6	1590
d0_Col_01_Row_35	0	B6	2561
d0_Col_01_Row_36	0	B6	2057
d0_Col_01_Row_37	0	B6	775
d0_Col_01_Row_38	0	B6	2153
d0_Col_01_Row_39	0	B6	1827
d0_Col_01_Row_40	0	B6	2070
d0_Col_02_Row_1	0	B6	2536
d0_Col_02_Row_2	0	B6	1706
d0_Col_02_Row_3	0	B6	1570
d0_Col_02_Row_4	0	B6	2095
d0_Col_02_Row_5	0	B6	495
d0_Col_02_Row_6	0	B6	2130
d0_Col_02_Row_7	0	B6	1431
d0_Col_02_Row_8	0	B6	1761
d0_Col_02_Row_9	0	B6	445
d0_Col_02_Row_10	0	B6	1611
d0_Col_02_Row_11	0	B6	1455
d0_Col_02_Row_12	0	B6	1944
d0_Col_02_Row_13	0	B6	870
d0_Col_02_Row_14	0	B6	381
d0_Col_02_Row_15	0	B6	2115
d0_Col_02_Row_16	0	B6	333
d0_Col_02_Row_17	0	B6	1716
d0_Col_02_Row_18	0	B6	1703
d0_Col_02_Row_19	0	B6	441
d0_Col_02_Row_20	0	B6	171
d0_Col_02_Row_21	0	B6	2819
d0_Col_02_Row_22	0	B6	1892
d0_Col_02_Row_23	0	B6	393
d0_Col_02_Row_24	0	B6	256
d0_Col_02_Row_25	0	B6	1691
d0_Col_02_Row_26	0	B6	517
d0_Col_02_Row_27	0	B6	1724
d0_Col_02_Row_28	0	B6	1360
d0_Col_02_Row_29	0	B6	216
d0_Col_02_Row_30	0	B6	1588
d0_Col_02_Row_31	0	B6	1858
d0_Col_02_Row_32	0	B6	1746
d0_Col_02_Row_33	0	B6	1763
d0_Col_02_Row_34	0	B6	2051
d0_Col_02_Row_35	0	B6	1747
d0_Col_02_Row_36	0	B6	2338
d0_Col_02_Row_37	0	B6	1421
d0_Col_02_Row_38	0	B6	1919
d0_Col_02_Row_39	0	B6	1514
d0_Col_02_Row_40	0	B6	135
d0_Col_03_Row_1	0	B6	2453
d0_Col_03_Row_2	0	B6	2544
d0_Col_03_Row_3	0	B6	2167
d0_Col_03_Row_4	0	B6	2558
d0_Col_03_Row_5	0	B6	1606
d0_Col_03_Row_6	0	B6	557
d0_Col_03_Row_7	0	B6	2502
d0_Col_03_Row_8	0	B6	2709
d0_Col_03_Row_9	0	B6	2642
d0_Col_03_Row_10	0	B6	2296
d0_Col_03_Row_11	0	B6	2393
d0_Col_03_Row_12	0	B6	1967
d0_Col_03_Row_13	0	B6	2427
d0_Col_03_Row_14	0	B6	1679
d0_Col_03_Row_15	0	B6	404
d0_Col_03_Row_16	0	B6	2175
d0_Col_03_Row_17	0	B6	2547
d0_Col_03_Row_18	0	B6	2894
d0_Col_03_Row_19	0	B6	2118
d0_Col_03_Row_20	0	B6	3040
d0_Col_03_Row_21	0	B6	1948
d0_Col_03_Row_22	0	B6	2113
d0_Col_03_Row_23	0	B6	2203
d0_Col_03_Row_24	0	B6	2288
d0_Col_03_Row_25	0	B6	1799
d0_Col_03_Row_26	0	B6	421
d0_Col_03_Row_27	0	B6	1964
d0_Col_03_Row_28	0	B6	2008
d0_Col_03_Row_29	0	B6	643
d0_Col_03_Row_30	0	B6	1779
d0_Col_03_Row_31	0	B6	2562
d0_Col_03_Row_32	0	B6	2342
d0_Col_03_Row_33	0	B6	2561
d0_Col_03_Row_34	0	B6	2423
d0_Col_03_Row_35	0	B6	1640
d0_Col_03_Row_36	0	B6	2382
d0_Col_03_Row_37	0	B6	188
d0_Col_03_Row_38	0	B6	3279
d0_Col_03_Row_39	0	B6	2633
d0_Col_03_Row_40	0	B6	1893
d0_Col_04_Row_1	0	B6	222
d0_Col_04_Row_2	0	B6	2191
d0_Col_04_Row_3	0	B6	2244
d0_Col_04_Row_4	0	B6	413
d0_Col_04_Row_5	0	B6	1297
d0_Col_04_Row_6	0	B6	2541
d0_Col_04_Row_7	0	B6	701
d0_Col_04_Row_8	0	B6	436
d0_Col_04_Row_9	0	B6	2632
d0_Col_04_Row_10	0	B6	2435
d0_Col_04_Row_11	0	B6	854
d0_Col_04_Row_12	0	B6	2465
d0_Col_04_Row_13	0	B6	1547
d0_Col_04_Row_14	0	B6	2161
d0_Col_04_Row_15	0	B6	2845
d0_Col_04_Row_16	0	B6	1687
d0_Col_04_Row_17	0	B6	2033
d0_Col_04_Row_18	0	B6	1540
d0_Col_04_Row_19	0	B6	1654
d0_Col_04_Row_20	0	B6	141
d0_Col_04_Row_21	0	B6	1459
d0_Col_04_Row_22	0	B6	1890
d0_Col_04_Row_23	0	B6	2063
d0_Col_04_Row_24	0	B6	1819
d0_Col_04_Row_25	0	B6	278
d0_Col_04_Row_26	0	B6	1509
d0_Col_04_Row_27	0	B6	1882
d0_Col_04_Row_28	0	B6	2053
d0_Col_04_Row_29	0	B6	447
d0_Col_04_Row_30	0	B6	136
d0_Col_04_Row_31	0	B6	440
d0_Col_04_Row_32	0	B6	2473
d0_Col_04_Row_33	0	B6	2375
d0_Col_04_Row_34	0	B6	2364
d0_Col_04_Row_35	0	B6	1830
d0_Col_04_Row_36	0	B6	982
d0_Col_04_Row_37	0	B6	2714
d0_Col_04_Row_38	0	B6	2722
d0_Col_04_Row_39	0	B6	2113
d0_Col_04_Row_40	0	B6	1926
d0_Col_05_Row_1	0	B6	2102
d0_Col_05_Row_2	0	B6	1694
d0_Col_05_Row_3	0	B6	1884
d0_Col_05_Row_4	0	B6	2217
d0_Col_05_Row_5	0	B6	1927
d0_Col_05_Row_6	0	B6	1316
d0_Col_05_Row_7	0	B6	1681
d0_Col_05_Row_8	0	B6	209
d0_Col_05_Row_9	0	B6	1910
d0_Col_05_Row_10	0	B6	2128
d0_Col_05_Row_11	0	B6	2181
d0_Col_05_Row_12	0	B6	2682
d0_Col_05_Row_13	0	B6	1868
d0_Col_05_Row_14	0	B6	1594
d0_Col_05_Row_15	0	B6	2081
d0_Col_05_Row_16	0	B6	2598
d0_Col_05_Row_17	0	B6	3522
d0_Col_05_Row_18	0	B6	1564
d0_Col_05_Row_19	0	B6	2221
d0_Col_05_Row_20	0	B6	1368
d0_Col_05_Row_21	0	B6	2534
d0_Col_05_Row_22	0	B6	2191
d0_Col_05_Row_23	0	B6	1962
d0_Col_05_Row_24	0	B6	1840
d0_Col_05_Row_25	0	B6	1400
d0_Col_05_Row_26	0	B6	2779
d0_Col_05_Row_27	0	B6	1449
d0_Col_05_Row_28	0	B6	2590
d0_Col_05_Row_29	0	B6	1723
d0_Col_05_Row_30	0	B6	2757
d0_Col_05_Row_31	0	B6	1894
d0_Col_05_Row_32	0	B6	1343
d0_Col_05_Row_33	0	B6	2989
d0_Col_05_Row_34	0	B6	1912
d0_Col_05_Row_35	0	B6	2079
d0_Col_05_Row_36	0	B6	576
d0_Col_05_Row_37	0	B6	1852
d0_Col_05_Row_38	0	B6	2042
d0_Col_05_Row_39	0	B6	132
d0_Col_05_Row_40	0	B6	2477
d0_Col_06_Row_1	0	B6	2075
d0_Col_06_Row_2	0	B6	2323
d0_Col_06_Row_3	0	B6	186
d0_Col_06_Row_4	0	B6	2601
d0_Col_06_Row_5	0	B6	1857
d0_Col_06_Row_6	0	B6	1765
d0_Col_06_Row_7	0	B6	1418
d0_Col_06_Row_8	0	B6	2099
d0_Col_06_Row_9	0	B6	1989
d0_Col_06_Row_10	0	B6	2649
d0_Col_06_Row_11	0	B6	2392
d0_Col_06_Row_12	0	B6	1901
d0_Col_06_Row_13	0	B6	2121
d0_Col_06_Row_14	0	B6	2073
d0_Col_06_Row_15	0	B6	2042
d0_Col_06_Row_16	0	B6	503
d0_Col_06_Row_17	0	B6	1703
d0_Col_06_Row_18	0	B6	2576
d0_Col_06_Row_19	0	B6	414
d0_Col_06_Row_20	0	B6	145
d0_Col_06_Row_21	0	B6	1818
d0_Col_06_Row_22	0	B6	2221
d0_Col_06_Row_23	0	B6	2367
d0_Col_06_Row_24	0	B6	1689
d0_Col_06_Row_25	0	B6	1988
d0_Col_06_Row_26	0	B6	2368
d0_Col_06_Row_27	0	B6	2348
d0_Col_06_Row_28	0	B6	515
d0_Col_06_Row_29	0	B6	1410
d0_Col_06_Row_30	0	B6	1717
d0_Col_06_Row_31	0	B6	1884
d0_Col_06_Row_32	0	B6	470
d0_Col_06_Row_33	0	B6	1325
d0_Col_06_Row_34	0	B6	2802
d0_Col_06_Row_35	0	B6	2314
d0_Col_06_Row_36	0	B6	2403
d0_Col_06_Row_37	0	B6	2518
d0_Col_06_Row_38	0	B6	2069
d0_Col_06_Row_39	0	B6	2158
d0_Col_06_Row_40	0	B6	2401
d0_Col_07_Row_1	0	B6	1703
d0_Col_07_Row_2	0	B6	3195
d0_Col_07_Row_3	0	B6	2170
d0_Col_07_Row_4	0	B6	1833
d0_Col_07_Row_5	0	B6	1970
d0_Col_07_Row_6	0	B6	1631
d0_Col_07_Row_7	0	B6	1987
d0_Col_07_Row_8	0	B6	2472
d0_Col_07_Row_9	0	B6	2026
d0_Col_07_Row_10	0	B6	3674
d0_Col_07_Row_11	0	B6	2232
d0_Col_07_Row_12	0	B6	1697
d0_Col_07_Row_13	0	B6	2201
d0_Col_07_Row_14	0	B6	1803
d0_Col_07_Row_15	0	B6	1725
d0_Col_07_Row_16	0	B6	1888
d0_Col_07_Row_17	0	B6	2000
d0_Col_07_Row_18	0	B6	1949
d0_Col_07_Row_19	0	B6	2092
d0_Col_07_Row_20	0	B6	1334
d0_Col_07_Row_21	0	B6	2454
d0_Col_07_Row_22	0	B6	2205
d0_Col_07_Row_23	0	B6	2343
d0_Col_07_Row_24	0	B6	1935
d0_Col_07_Row_25	0	B6	2267
d0_Col_07_Row_26	0	B6	2247
d0_Col_07_Row_27	0	B6	735
d0_Col_07_Row_28	0	B6	2559
d0_Col_07_Row_29	0	B6	2129
d0_Col_07_Row_30	0	B6	2344
d0_Col_07_Row_31	0	B6	2193
d0_Col_07_Row_32	0	B6	1858
d0_Col_07_Row_33	0	B6	2150
d0_Col_07_Row_34	0	B6	1569
d0_Col_07_Row_35	0	B6	1804
d0_Col_07_Row_36	0	B6	3378
d0_Col_07_Row_37	0	B6	2555
d0_Col_07_Row_38	0	B6	2293
d0_Col_07_Row_39	0	B6	150
d0_Col_07_Row_40	0	B6	172
d0_Col_08_Row_1	0	B6	51
d0_Col_08_Row_2	0	B6	2363
d0_Col_08_Row_3	0	B6	159
d0_Col_08_Row_4	0	B6	2393
d0_Col_08_Row_5	0	B6	511
d0_Col_08_Row_6	0	B6	1804
d0_Col_08_Row_7	0	B6	2550
d0_Col_08_Row_8	0	B6	833
d0_Col_08_Row_9	0	B6	2319
d0_Col_08_Row_10	0	B6	969
d0_Col_08_Row_11	0	B6	2080
d0_Col_08_Row_12	0	B6	2736
d0_Col_08_Row_13	0	B6	2271
d0_Col_08_Row_14	0	B6	2972
d0_Col_08_Row_15	0	B6	1431
d0_Col_08_Row_16	0	B6	1615
d0_Col_08_Row_17	0	B6	886
d0_Col_08_Row_18	0	B6	1983
d0_Col_08_Row_19	0	B6	1160
d0_Col_08_Row_20	0	B6	2565
d0_Col_08_Row_21	0	B6	917
d0_Col_08_Row_22	0	B6	2084
d0_Col_08_Row_23	0	B6	1840
d0_Col_08_Row_24	0	B6	828
d0_Col_08_Row_25	0	B6	3054
d0_Col_08_Row_26	0	B6	1675
d0_Col_08_Row_27	0	B6	480
d0_Col_08_Row_28	0	B6	1807
d0_Col_08_Row_29	0	B6	2147
d0_Col_08_Row_30	0	B6	1786
d0_Col_08_Row_31	0	B6	1036
d0_Col_08_Row_32	0	B6	2244
d0_Col_08_Row_33	0	B6	2296
d0_Col_08_Row_34	0	B6	1574
d0_Col_08_Row_35	0	B6	284
d0_Col_08_Row_36	0	B6	2244
d0_Col_08_Row_37	0	B6	3078
d0_Col_08_Row_38	0	B6	2171
d0_Col_08_Row_39	0	B6	1882
d0_Col_08_Row_40	0	B6	1736
d0_Col_09_Row_1	0	B6	276
d0_Col_09_Row_2	0	B6	448
d0_Col_09_Row_3	0	B6	1816
d0_Col_09_Row_4	0	B6	2172
d0_Col_09_Row_5	0	B6	1823
d0_Col_09_Row_6	0	B6	224
d0_Col_09_Row_7	0	B6	1600
d0_Col_09_Row_8	0	B6	2586
d0_Col_09_Row_9	0	B6	1984
d0_Col_09_Row_10	0	B6	2555
d0_Col_09_Row_11	0	B6	2053
d0_Col_09_Row_12	0	B6	2177
d0_Col_09_Row_13	0	B6	1785
d0_Col_09_Row_14	0	B6	1675
d0_Col_09_Row_15	0	B6	2169
d0_Col_09_Row_16	0	B6	2639
d0_Col_09_Row_17	0	B6	1873
d0_Col_09_Row_18	0	B6	2450
d0_Col_09_Row_19	0	B6	1945
d0_Col_09_Row_20	0	B6	1685
d0_Col_09_Row_21	0	B6	2004
d0_Col_09_Row_22	0	B6	2147
d0_Col_09_Row_23	0	B6	2310
d0_Col_09_Row_24	0	B6	667
d0_Col_09_Row_25	0	B6	2867
d0_Col_09_Row_26	0	B6	2120
d0_Col_09_Row_27	0	B6	2140
d0_Col_09_Row_28	0	B6	1546
d0_Col_09_Row_29	0	B6	2486
d0_Col_09_Row_30	0	B6	1377
d0_Col_09_Row_31	0	B6	1517
d0_Col_09_Row_32	0	B6	3365
d0_Col_09_Row_33	0	B6	1998
d0_Col_09_Row_34	0	B6	1427
d0_Col_09_Row_35	0	B6	1883
d0_Col_09_Row_36	0	B6	1852
d0_Col_09_Row_37	0	B6	1506
d0_Col_09_Row_38	0	B6	321
d0_Col_09_Row_39	0	B6	56
d0_Col_09_Row_40	0	B6	32
d0_Col_10_Row_1	0	B6	107
d0_Col_10_Row_2	0	B6	1983
d0_Col_10_Row_3	0	B6	2289
d0_Col_10_Row_4	0	B6	1955
d0_Col_10_Row_5	0	B6	1213
d0_Col_10_Row_6	0	B6	1523
d0_Col_10_Row_7	0	B6	2748
d0_Col_10_Row_8	0	B6	715
d0_Col_10_Row_9	0	B6	360
d0_Col_10_Row_10	0	B6	361
d0_Col_10_Row_11	0	B6	1830
d0_Col_10_Row_12	0	B6	2851
d0_Col_10_Row_13	0	B6	2383
d0_Col_10_Row_14	0	B6	524
d0_Col_10_Row_15	0	B6	403
d0_Col_10_Row_16	0	B6	2084
d0_Col_10_Row_17	0	B6	1004
d0_Col_10_Row_18	0	B6	2023
d0_Col_10_Row_19	0	B6	1915
d0_Col_10_Row_20	0	B6	1796
d0_Col_10_Row_21	0	B6	2049
d0_Col_10_Row_22	0	B6	2767
d0_Col_10_Row_23	0	B6	766
d0_Col_10_Row_24	0	B6	1760
d0_Col_10_Row_25	0	B6	1879
d0_Col_10_Row_26	0	B6	2254
d0_Col_10_Row_27	0	B6	1696
d0_Col_10_Row_28	0	B6	1716
d0_Col_10_Row_29	0	B6	2777
d0_Col_10_Row_30	0	B6	1967
d0_Col_10_Row_31	0	B6	1640
d0_Col_10_Row_32	0	B6	417
d0_Col_10_Row_33	0	B6	1278
d0_Col_10_Row_34	0	B6	2283
d0_Col_10_Row_35	0	B6	1793
d0_Col_10_Row_36	0	B6	1730
d0_Col_10_Row_37	0	B6	1776
d0_Col_10_Row_38	0	B6	2049
d0_Col_10_Row_39	0	B6	2182
d0_Col_10_Row_40	0	B6	2041
d1_Col_01_Row_1	1	B6	1560
d1_Col_01_Row_2	1	B6	2478
d1_Col_01_Row_3	1	B6	1586
d1_Col_01_Row_4	1	B6	2026
d1_Col_01_Row_5	1	B6	1561
d1_Col_01_Row_6	1	B6	2167
d1_Col_01_Row_7	1	B6	2056
d1_Col_01_Row_8	1	B6	1561
d1_Col_01_Row_9	1	B6	888
d1_Col_01_Row_10	1	B6	1463
d1_Col_01_Row_11	1	B6	1061
d1_Col_01_Row_12	1	B6	1987
d1_Col_01_Row_13	1	B6	659
d1_Col_01_Row_14	1	B6	2159
d1_Col_01_Row_15	1	B6	1817
d1_Col_01_Row_16	1	B6	2273
d1_Col_01_Row_17	1	B6	713
d1_Col_01_Row_18	1	B6	2029
d1_Col_01_Row_19	1	B6	1466
d1_Col_01_Row_20	1	B6	1551
d1_Col_01_Row_21	1	B6	1758
d1_Col_01_Row_22	1	B6	3280
d1_Col_01_Row_23	1	B6	1628
d1_Col_01_Row_24	1	B6	1527
d1_Col_01_Row_25	1	B6	1907
d1_Col_01_Row_26	1	B6	98
d1_Col_01_Row_27	1	B6	2094
d1_Col_01_Row_28	1	B6	1937
d1_Col_01_Row_29	1	B6	1741
d1_Col_01_Row_30	1	B6	2025
d1_Col_01_Row_31	1	B6	1977
d1_Col_01_Row_32	1	B6	1706
d1_Col_01_Row_33	1	B6	741
d1_Col_01_Row_34	1	B6	1930
d1_Col_01_Row_35	1	B6	1834
d1_Col_01_Row_36	1	B6	506
d1_Col_01_Row_37	1	B6	2243
d1_Col_01_Row_38	1	B6	2674
d1_Col_01_Row_39	1	B6	1580
d1_Col_01_Row_40	1	B6	1699
d1_Col_02_Row_1	1	B6	1786
d1_Col_02_Row_2	1	B6	1499
d1_Col_02_Row_3	1	B6	2305
d1_Col_02_Row_4	1	B6	1642
d1_Col_02_Row_5	1	B6	1665
d1_Col_02_Row_6	1	B6	1479
d1_Col_02_Row_7	1	B6	1720
d1_Col_02_Row_8	1	B6	1605
d1_Col_02_Row_9	1	B6	543
d1_Col_02_Row_10	1	B6	909
d1_Col_02_Row_11	1	B6	1015
d1_Col_02_Row_12	1	B6	1475
d1_Col_02_Row_13	1	B6	388
d1_Col_02_Row_14	1	B6	1776
d1_Col_02_Row_15	1	B6	1320
d1_Col_02_Row_16	1	B6	382
d1_Col_02_Row_17	1	B6	1587
d1_Col_02_Row_18	1	B6	204
d1_Col_02_Row_19	1	B6	1436
d1_Col_02_Row_20	1	B6	1728
d1_Col_02_Row_21	1	B6	1653
d1_Col_02_Row_22	1	B6	1884
d1_Col_02_Row_23	1	B6	1870
d1_Col_02_Row_24	1	B6	1606
d1_Col_02_Row_25	1	B6	1404
d1_Col_02_Row_26	1	B6	70
d1_Col_02_Row_27	1	B6	1301
d1_Col_02_Row_28	1	B6	2046
d1_Col_02_Row_29	1	B6	1874
d1_Col_02_Row_30	1	B6	1468
d1_Col_02_Row_31	1	B6	2213
d1_Col_02_Row_32	1	B6	224
d1_Col_02_Row_33	1	B6	1568
d1_Col_02_Row_34	1	B6	1654
d1_Col_02_Row_35	1	B6	1626
d1_Col_02_Row_36	1	B6	194
d1_Col_02_Row_37	1	B6	1913
d1_Col_02_Row_38	1	B6	1786
d1_Col_02_Row_39	1	B6	1725
d1_Col_02_Row_40	1	B6	1331
d1_Col_03_Row_1	1	B6	2052
d1_Col_03_Row_2	1	B6	2259
d1_Col_03_Row_3	1	B6	2199
d1_Col_03_Row_4	1	B6	2217
d1_Col_03_Row_5	1	B6	1478
d1_Col_03_Row_6	1	B6	2357
d1_Col_03_Row_7	1	B6	1919
d1_Col_03_Row_8	1	B6	1956
d1_Col_03_Row_9	1	B6	806
d1_Col_03_Row_10	1	B6	1348
d1_Col_03_Row_11	1	B6	1660
d1_Col_03_Row_12	1	B6	2049
d1_Col_03_Row_13	1	B6	2078
d1_Col_03_Row_14	1	B6	1712
d1_Col_03_Row_15	1	B6	2014
d1_Col_03_Row_16	1	B6	2223
d1_Col_03_Row_17	1	B6	1727
d1_Col_03_Row_18	1	B6	1814
d1_Col_03_Row_19	1	B6	1723
d1_Col_03_Row_20	1	B6	2056
d1_Col_03_Row_21	1	B6	1790
d1_Col_03_Row_22	1	B6	1776
d1_Col_03_Row_23	1	B6	1887
d1_Col_03_Row_24	1	B6	1802
d1_Col_03_Row_25	1	B6	1755
d1_Col_03_Row_26	1	B6	154
d1_Col_03_Row_27	1	B6	1921
d1_Col_03_Row_28	1	B6	1959
d1_Col_03_Row_29	1	B6	2085
d1_Col_03_Row_30	1	B6	2537
d1_Col_03_Row_31	1	B6	2101
d1_Col_03_Row_32	1	B6	171
d1_Col_03_Row_33	1	B6	2627
d1_Col_03_Row_34	1	B6	2318
d1_Col_03_Row_35	1	B6	1888
d1_Col_03_Row_36	1	B6	274
d1_Col_03_Row_37	1	B6	1535
d1_Col_03_Row_38	1	B6	1914
d1_Col_03_Row_39	1	B6	2419
d1_Col_03_Row_40	1	B6	2021
d1_Col_04_Row_1	1	B6	2369
d1_Col_04_Row_2	1	B6	1850
d1_Col_04_Row_3	1	B6	2009
d1_Col_04_Row_4	1	B6	2473
d1_Col_04_Row_5	1	B6	2046
d1_Col_04_Row_6	1	B6	2214
d1_Col_04_Row_7	1	B6	1932
d1_Col_04_Row_8	1	B6	1967
d1_Col_04_Row_9	1	B6	872
d1_Col_04_Row_10	1	B6	305
d1_Col_04_Row_11	1	B6	1746
d1_Col_04_Row_12	1	B6	1392
d1_Col_04_Row_13	1	B6	2168
d1_Col_04_Row_14	1	B6	1721
d1_Col_04_Row_15	1	B6	2282
d1_Col_04_Row_16	1	B6	1782
d1_Col_04_Row_17	1	B6	866
d1_Col_04_Row_18	1	B6	1524
d1_Col_04_Row_19	1	B6	2215
d1_Col_04_Row_20	1	B6	1956
d1_Col_04_Row_21	1	B6	1819
d1_Col_04_Row_22	1	B6	2385
d1_Col_04_Row_23	1	B6	1628
d1_Col_04_Row_24	1	B6	2269
d1_Col_04_Row_25	1	B6	396
d1_Col_04_Row_26	1	B6	184
d1_Col_04_Row_27	1	B6	2074
d1_Col_04_Row_28	1	B6	1617
d1_Col_04_Row_29	1	B6	1676
d1_Col_04_Row_30	1	B6	2319
d1_Col_04_Row_31	1	B6	217
d1_Col_04_Row_32	1	B6	2811
d1_Col_04_Row_33	1	B6	1868
d1_Col_04_Row_34	1	B6	2482
d1_Col_04_Row_35	1	B6	2274
d1_Col_04_Row_36	1	B6	896
d1_Col_04_Row_37	1	B6	2192
d1_Col_04_Row_38	1	B6	1636
d1_Col_04_Row_39	1	B6	2488
d1_Col_04_Row_40	1	B6	1883
d1_Col_05_Row_1	1	B6	1767
d1_Col_05_Row_2	1	B6	60
d1_Col_05_Row_3	1	B6	1857
d1_Col_05_Row_4	1	B6	2418
d1_Col_05_Row_5	1	B6	2006
d1_Col_05_Row_6	1	B6	2185
d1_Col_05_Row_7	1	B6	1345
d1_Col_05_Row_8	1	B6	1688
d1_Col_05_Row_9	1	B6	972
d1_Col_05_Row_10	1	B6	1942
d1_Col_05_Row_11	1	B6	803
d1_Col_05_Row_12	1	B6	1830
d1_Col_05_Row_13	1	B6	2088
d1_Col_05_Row_14	1	B6	1775
d1_Col_05_Row_15	1	B6	2101
d1_Col_05_Row_16	1	B6	1290
d1_Col_05_Row_17	1	B6	1729
d1_Col_05_Row_18	1	B6	2292
d1_Col_05_Row_19	1	B6	3049
d1_Col_05_Row_20	1	B6	107
d1_Col_05_Row_21	1	B6	2599
d1_Col_05_Row_22	1	B6	1796
d1_Col_05_Row_23	1	B6	2410
d1_Col_05_Row_24	1	B6	1862
d1_Col_05_Row_25	1	B6	2000
d1_Col_05_Row_26	1	B6	58
d1_Col_05_Row_27	1	B6	2238
d1_Col_05_Row_28	1	B6	1837
d1_Col_05_Row_29	1	B6	2018
d1_Col_05_Row_30	1	B6	2484
d1_Col_05_Row_31	1	B6	1973
d1_Col_05_Row_32	1	B6	2349
d1_Col_05_Row_33	1	B6	2112
d1_Col_05_Row_34	1	B6	1767
d1_Col_05_Row_35	1	B6	2231
d1_Col_05_Row_36	1	B6	336
d1_Col_05_Row_37	1	B6	2002
d1_Col_05_Row_38	1	B6	2257
d1_Col_05_Row_39	1	B6	2126
d1_Col_05_Row_40	1	B6	1846
d1_Col_06_Row_1	1	B6	2209
d1_Col_06_Row_2	1	B6	1453
d1_Col_06_Row_3	1	B6	1758
d1_Col_06_Row_4	1	B6	2118
d1_Col_06_Row_5	1	B6	1668
d1_Col_06_Row_6	1	B6	2002
d1_Col_06_Row_7	1	B6	2052
d1_Col_06_Row_8	1	B6	1870
d1_Col_06_Row_9	1	B6	635
d1_Col_06_Row_10	1	B6	1513
d1_Col_06_Row_11	1	B6	1648
d1_Col_06_Row_12	1	B6	1475
d1_Col_06_Row_13	1	B6	1751
d1_Col_06_Row_14	1	B6	1757
d1_Col_06_Row_15	1	B6	2458
d1_Col_06_Row_16	1	B6	1849
d1_Col_06_Row_17	1	B6	2075
d1_Col_06_Row_18	1	B6	1941
d1_Col_06_Row_19	1	B6	1990
d1_Col_06_Row_20	1	B6	2294
d1_Col_06_Row_21	1	B6	2008
d1_Col_06_Row_22	1	B6	1992
d1_Col_06_Row_23	1	B6	1967
d1_Col_06_Row_24	1	B6	2047
d1_Col_06_Row_25	1	B6	2229
d1_Col_06_Row_26	1	B6	155
d1_Col_06_Row_27	1	B6	2164
d1_Col_06_Row_28	1	B6	1932
d1_Col_06_Row_29	1	B6	437
d1_Col_06_Row_30	1	B6	1891
d1_Col_06_Row_31	1	B6	1717
d1_Col_06_Row_32	1	B6	2086
d1_Col_06_Row_33	1	B6	1626
d1_Col_06_Row_34	1	B6	2409
d1_Col_06_Row_35	1	B6	1742
d1_Col_06_Row_36	1	B6	224
d1_Col_06_Row_37	1	B6	1915
d1_Col_06_Row_38	1	B6	1703
d1_Col_06_Row_39	1	B6	1479
d1_Col_06_Row_40	1	B6	1887
d1_Col_07_Row_1	1	B6	1872
d1_Col_07_Row_2	1	B6	2511
d1_Col_07_Row_3	1	B6	790
d1_Col_07_Row_4	1	B6	2206
d1_Col_07_Row_5	1	B6	1424
d1_Col_07_Row_6	1	B6	1873
d1_Col_07_Row_7	1	B6	1946
d1_Col_07_Row_8	1	B6	1516
d1_Col_07_Row_9	1	B6	1260
d1_Col_07_Row_10	1	B6	1643
d1_Col_07_Row_11	1	B6	1505
d1_Col_07_Row_12	1	B6	1783
d1_Col_07_Row_13	1	B6	1667
d1_Col_07_Row_14	1	B6	1617
d1_Col_07_Row_15	1	B6	1760
d1_Col_07_Row_16	1	B6	1745
d1_Col_07_Row_17	1	B6	2284
d1_Col_07_Row_18	1	B6	1431
d1_Col_07_Row_19	1	B6	1563
d1_Col_07_Row_20	1	B6	1748
d1_Col_07_Row_21	1	B6	1775
d1_Col_07_Row_22	1	B6	2450
d1_Col_07_Row_23	1	B6	1769
d1_Col_07_Row_24	1	B6	1828
d1_Col_07_Row_25	1	B6	1400
d1_Col_07_Row_26	1	B6	159
d1_Col_07_Row_27	1	B6	1512
d1_Col_07_Row_28	1	B6	2106
d1_Col_07_Row_29	1	B6	1520
d1_Col_07_Row_30	1	B6	1679
d1_Col_07_Row_31	1	B6	1630
d1_Col_07_Row_32	1	B6	1537
d1_Col_07_Row_33	1	B6	1024
d1_Col_07_Row_34	1	B6	1040
d1_Col_07_Row_35	1	B6	1623
d1_Col_07_Row_36	1	B6	244
d1_Col_07_Row_37	1	B6	1649
d1_Col_07_Row_38	1	B6	2567
d1_Col_07_Row_39	1	B6	2022
d1_Col_07_Row_40	1	B6	1252
d1_Col_08_Row_1	1	B6	2457
d1_Col_08_Row_2	1	B6	1949
d1_Col_08_Row_3	1	B6	63
d1_Col_08_Row_4	1	B6	1599
d1_Col_08_Row_5	1	B6	1455
d1_Col_08_Row_6	1	B6	1853
d1_Col_08_Row_7	1	B6	1571
d1_Col_08_Row_8	1	B6	1704
d1_Col_08_Row_9	1	B6	1942
d1_Col_08_Row_10	1	B6	1690
d1_Col_08_Row_11	1	B6	1692
d1_Col_08_Row_12	1	B6	2308
d1_Col_08_Row_13	1	B6	1773
d1_Col_08_Row_14	1	B6	1055
d1_Col_08_Row_15	1	B6	882
d1_Col_08_Row_16	1	B6	1273
d1_Col_08_Row_17	1	B6	2170
d1_Col_08_Row_18	1	B6	2028
d1_Col_08_Row_19	1	B6	2916
d1_Col_08_Row_20	1	B6	1973
d1_Col_08_Row_21	1	B6	1564
d1_Col_08_Row_22	1	B6	2251
d1_Col_08_Row_23	1	B6	2414
d1_Col_08_Row_24	1	B6	1804
d1_Col_08_Row_25	1	B6	2316
d1_Col_08_Row_26	1	B6	97
d1_Col_08_Row_27	1	B6	1490
d1_Col_08_Row_28	1	B6	1856
d1_Col_08_Row_29	1	B6	1665
d1_Col_08_Row_30	1	B6	418
d1_Col_08_Row_31	1	B6	2818
d1_Col_08_Row_32	1	B6	1467
d1_Col_08_Row_33	1	B6	2395
d1_Col_08_Row_34	1	B6	1963
d1_Col_08_Row_35	1	B6	1842
d1_Col_08_Row_36	1	B6	206
d1_Col_08_Row_37	1	B6	2189
d1_Col_08_Row_38	1	B6	1670
d1_Col_08_Row_39	1	B6	1916
d1_Col_08_Row_40	1	B6	1122
d1_Col_09_Row_1	1	B6	2008
d1_Col_09_Row_2	1	B6	1869
d1_Col_09_Row_3	1	B6	2245
d1_Col_09_Row_4	1	B6	2020
d1_Col_09_Row_5	1	B6	1906
d1_Col_09_Row_6	1	B6	1743
d1_Col_09_Row_7	1	B6	1885
d1_Col_09_Row_8	1	B6	2288
d1_Col_09_Row_9	1	B6	2001
d1_Col_09_Row_10	1	B6	1713
d1_Col_09_Row_11	1	B6	2036
d1_Col_09_Row_12	1	B6	318
d1_Col_09_Row_13	1	B6	1020
d1_Col_09_Row_14	1	B6	1666
d1_Col_09_Row_15	1	B6	787
d1_Col_09_Row_16	1	B6	1745
d1_Col_09_Row_17	1	B6	1801
d1_Col_09_Row_18	1	B6	1619
d1_Col_09_Row_19	1	B6	1503
d1_Col_09_Row_20	1	B6	1382
d1_Col_09_Row_21	1	B6	1948
d1_Col_09_Row_22	1	B6	1837
d1_Col_09_Row_23	1	B6	1750
d1_Col_09_Row_24	1	B6	1703
d1_Col_09_Row_25	1	B6	1427
d1_Col_09_Row_26	1	B6	81
d1_Col_09_Row_27	1	B6	1869
d1_Col_09_Row_28	1	B6	1547
d1_Col_09_Row_29	1	B6	1975
d1_Col_09_Row_30	1	B6	1786
d1_Col_09_Row_31	1	B6	1642
d1_Col_09_Row_32	1	B6	2222
d1_Col_09_Row_33	1	B6	373
d1_Col_09_Row_34	1	B6	1778
d1_Col_09_Row_35	1	B6	1784
d1_Col_09_Row_36	1	B6	1217
d1_Col_09_Row_37	1	B6	1711
d1_Col_09_Row_38	1	B6	2134
d1_Col_09_Row_39	1	B6	1555
d1_Col_09_Row_40	1	B6	1913
d1_Col_10_Row_1	1	B6	1957
d1_Col_10_Row_2	1	B6	1636
d1_Col_10_Row_3	1	B6	1689
d1_Col_10_Row_4	1	B6	1877
d1_Col_10_Row_5	1	B6	2315
d1_Col_10_Row_6	1	B6	2335
d1_Col_10_Row_7	1	B6	1852
d1_Col_10_Row_8	1	B6	2141
d1_Col_10_Row_9	1	B6	3707
d1_Col_10_Row_10	1	B6	2870
d1_Col_10_Row_11	1	B6	2611
d1_Col_10_Row_12	1	B6	1218
d1_Col_10_Row_13	1	B6	2029
d1_Col_10_Row_14	1	B6	2931
d1_Col_10_Row_15	1	B6	2736
d1_Col_10_Row_16	1	B6	2425
d1_Col_10_Row_17	1	B6	1906
d1_Col_10_Row_18	1	B6	581
d1_Col_10_Row_19	1	B6	1664
d1_Col_10_Row_20	1	B6	2170
d1_Col_10_Row_21	1	B6	1567
d1_Col_10_Row_22	1	B6	2400
d1_Col_10_Row_23	1	B6	2273
d1_Col_10_Row_24	1	B6	2536
d1_Col_10_Row_25	1	B6	2105
d1_Col_10_Row_26	1	B6	69
d1_Col_10_Row_27	1	B6	2063
d1_Col_10_Row_28	1	B6	1603
d1_Col_10_Row_29	1	B6	2067
d1_Col_10_Row_30	1	B6	1713
d1_Col_10_Row_31	1	B6	2248
d1_Col_10_Row_32	1	B6	2367
d1_Col_10_Row_33	1	B6	2165
d1_Col_10_Row_34	1	B6	1863
d1_Col_10_Row_35	1	B6	2448
d1_Col_10_Row_36	1	B6	1796
d1_Col_10_Row_37	1	B6	1800
d1_Col_10_Row_38	1	B6	2117
d1_Col_10_Row_39	1	B6	1876
d1_Col_10_Row_40	1	B6	1813
d2_Col_01_Row_1	2	B6	1995
d2_Col_01_Row_2	2	B6	2113
d2_Col_01_Row_3	2	B6	3418
d2_Col_01_Row_4	2	B6	1622
d2_Col_01_Row_5	2	B6	1413
d2_Col_01_Row_6	2	B6	3007
d2_Col_01_Row_7	2	B6	1877
d2_Col_01_Row_8	2	B6	2220
d2_Col_01_Row_9	2	B6	2083
d2_Col_01_Row_10	2	B6	2100
d2_Col_01_Row_11	2	B6	2312
d2_Col_01_Row_12	2	B6	2167
d2_Col_01_Row_13	2	B6	2145
d2_Col_01_Row_14	2	B6	2113
d2_Col_01_Row_15	2	B6	1757
d2_Col_01_Row_16	2	B6	1871
d2_Col_01_Row_17	2	B6	1243
d2_Col_01_Row_18	2	B6	1553
d2_Col_01_Row_19	2	B6	1860
d2_Col_01_Row_20	2	B6	1744
d2_Col_01_Row_21	2	B6	2498
d2_Col_01_Row_22	2	B6	2515
d2_Col_01_Row_23	2	B6	2212
d2_Col_01_Row_24	2	B6	1733
d2_Col_01_Row_25	2	B6	1770
d2_Col_01_Row_26	2	B6	1835
d2_Col_01_Row_27	2	B6	1721
d2_Col_01_Row_28	2	B6	609
d2_Col_01_Row_29	2	B6	2111
d2_Col_01_Row_30	2	B6	2542
d2_Col_01_Row_31	2	B6	2381
d2_Col_01_Row_32	2	B6	1968
d2_Col_01_Row_33	2	B6	2286
d2_Col_01_Row_34	2	B6	1273
d2_Col_01_Row_35	2	B6	966
d2_Col_01_Row_36	2	B6	2144
d2_Col_01_Row_37	2	B6	2297
d2_Col_01_Row_38	2	B6	1720
d2_Col_01_Row_39	2	B6	2227
d2_Col_01_Row_40	2	B6	1977
d2_Col_02_Row_1	2	B6	1844
d2_Col_02_Row_2	2	B6	1944
d2_Col_02_Row_3	2	B6	1432
d2_Col_02_Row_4	2	B6	1409
d2_Col_02_Row_5	2	B6	1693
d2_Col_02_Row_6	2	B6	1931
d2_Col_02_Row_7	2	B6	1888
d2_Col_02_Row_8	2	B6	2556
d2_Col_02_Row_9	2	B6	2339
d2_Col_02_Row_10	2	B6	2383
d2_Col_02_Row_11	2	B6	1876
d2_Col_02_Row_12	2	B6	1905
d2_Col_02_Row_13	2	B6	2161
d2_Col_02_Row_14	2	B6	2109
d2_Col_02_Row_15	2	B6	2144
d2_Col_02_Row_16	2	B6	390
d2_Col_02_Row_17	2	B6	817
d2_Col_02_Row_18	2	B6	2052
d2_Col_02_Row_19	2	B6	1443
d2_Col_02_Row_20	2	B6	2139
d2_Col_02_Row_21	2	B6	1429
d2_Col_02_Row_22	2	B6	1973
d2_Col_02_Row_23	2	B6	1953
d2_Col_02_Row_24	2	B6	1948
d2_Col_02_Row_25	2	B6	1718
d2_Col_02_Row_26	2	B6	2071
d2_Col_02_Row_27	2	B6	2556
d2_Col_02_Row_28	2	B6	1916
d2_Col_02_Row_29	2	B6	1851
d2_Col_02_Row_30	2	B6	2533
d2_Col_02_Row_31	2	B6	2085
d2_Col_02_Row_32	2	B6	1679
d2_Col_02_Row_33	2	B6	2077
d2_Col_02_Row_34	2	B6	1585
d2_Col_02_Row_35	2	B6	1717
d2_Col_02_Row_36	2	B6	1756
d2_Col_02_Row_37	2	B6	2450
d2_Col_02_Row_38	2	B6	356
d2_Col_02_Row_39	2	B6	2251
d2_Col_02_Row_40	2	B6	2220
d2_Col_03_Row_1	2	B6	780
d2_Col_03_Row_2	2	B6	2006
d2_Col_03_Row_3	2	B6	2186
d2_Col_03_Row_4	2	B6	2320
d2_Col_03_Row_5	2	B6	2169
d2_Col_03_Row_6	2	B6	2578
d2_Col_03_Row_7	2	B6	2369
d2_Col_03_Row_8	2	B6	2295
d2_Col_03_Row_9	2	B6	2473
d2_Col_03_Row_10	2	B6	2366
d2_Col_03_Row_11	2	B6	2493
d2_Col_03_Row_12	2	B6	2820
d2_Col_03_Row_13	2	B6	2572
d2_Col_03_Row_14	2	B6	2122
d2_Col_03_Row_15	2	B6	446
d2_Col_03_Row_16	2	B6	2037
d2_Col_03_Row_17	2	B6	1282
d2_Col_03_Row_18	2	B6	1529
d2_Col_03_Row_19	2	B6	1718
d2_Col_03_Row_20	2	B6	825
d2_Col_03_Row_21	2	B6	2025
d2_Col_03_Row_22	2	B6	2440
d2_Col_03_Row_23	2	B6	2285
d2_Col_03_Row_24	2	B6	2067
d2_Col_03_Row_25	2	B6	119
d2_Col_03_Row_26	2	B6	1954
d2_Col_03_Row_27	2	B6	2465
d2_Col_03_Row_28	2	B6	2175
d2_Col_03_Row_29	2	B6	1811
d2_Col_03_Row_30	2	B6	1968
d2_Col_03_Row_31	2	B6	1980
d2_Col_03_Row_32	2	B6	2093
d2_Col_03_Row_33	2	B6	2519
d2_Col_03_Row_34	2	B6	2754
d2_Col_03_Row_35	2	B6	1307
d2_Col_03_Row_36	2	B6	1694
d2_Col_03_Row_37	2	B6	758
d2_Col_03_Row_38	2	B6	2656
d2_Col_03_Row_39	2	B6	2729
d2_Col_03_Row_40	2	B6	2221
d2_Col_04_Row_1	2	B6	1958
d2_Col_04_Row_2	2	B6	1890
d2_Col_04_Row_3	2	B6	610
d2_Col_04_Row_4	2	B6	1815
d2_Col_04_Row_5	2	B6	2515
d2_Col_04_Row_6	2	B6	2120
d2_Col_04_Row_7	2	B6	802
d2_Col_04_Row_8	2	B6	753
d2_Col_04_Row_9	2	B6	2266
d2_Col_04_Row_10	2	B6	679
d2_Col_04_Row_11	2	B6	250
d2_Col_04_Row_12	2	B6	2071
d2_Col_04_Row_13	2	B6	2335
d2_Col_04_Row_14	2	B6	1633
d2_Col_04_Row_15	2	B6	2145
d2_Col_04_Row_16	2	B6	507
d2_Col_04_Row_17	2	B6	2671
d2_Col_04_Row_18	2	B6	2813
d2_Col_04_Row_19	2	B6	2489
d2_Col_04_Row_20	2	B6	1911
d2_Col_04_Row_21	2	B6	2590
d2_Col_04_Row_22	2	B6	2695
d2_Col_04_Row_23	2	B6	2603
d2_Col_04_Row_24	2	B6	1992
d2_Col_04_Row_25	2	B6	2096
d2_Col_04_Row_26	2	B6	2670
d2_Col_04_Row_27	2	B6	2249
d2_Col_04_Row_28	2	B6	2465
d2_Col_04_Row_29	2	B6	1990
d2_Col_04_Row_30	2	B6	2111
d2_Col_04_Row_31	2	B6	2600
d2_Col_04_Row_32	2	B6	1830
d2_Col_04_Row_33	2	B6	2232
d2_Col_04_Row_34	2	B6	2434
d2_Col_04_Row_35	2	B6	2058
d2_Col_04_Row_36	2	B6	2516
d2_Col_04_Row_37	2	B6	426
d2_Col_04_Row_38	2	B6	2458
d2_Col_04_Row_39	2	B6	2306
d2_Col_04_Row_40	2	B6	2394
d2_Col_05_Row_1	2	B6	1540
d2_Col_05_Row_2	2	B6	2215
d2_Col_05_Row_3	2	B6	2424
d2_Col_05_Row_4	2	B6	2198
d2_Col_05_Row_5	2	B6	1490
d2_Col_05_Row_6	2	B6	2188
d2_Col_05_Row_7	2	B6	2203
d2_Col_05_Row_8	2	B6	2050
d2_Col_05_Row_9	2	B6	2191
d2_Col_05_Row_10	2	B6	1938
d2_Col_05_Row_11	2	B6	2093
d2_Col_05_Row_12	2	B6	1526
d2_Col_05_Row_13	2	B6	395
d2_Col_05_Row_14	2	B6	1586
d2_Col_05_Row_15	2	B6	2148
d2_Col_05_Row_16	2	B6	2233
d2_Col_05_Row_17	2	B6	1129
d2_Col_05_Row_18	2	B6	1952
d2_Col_05_Row_19	2	B6	1982
d2_Col_05_Row_20	2	B6	2586
d2_Col_05_Row_21	2	B6	2689
d2_Col_05_Row_22	2	B6	2268
d2_Col_05_Row_23	2	B6	1130
d2_Col_05_Row_24	2	B6	1946
d2_Col_05_Row_25	2	B6	2103
d2_Col_05_Row_26	2	B6	1480
d2_Col_05_Row_27	2	B6	2475
d2_Col_05_Row_28	2	B6	1722
d2_Col_05_Row_29	2	B6	1495
d2_Col_05_Row_30	2	B6	2052
d2_Col_05_Row_31	2	B6	2383
d2_Col_05_Row_32	2	B6	2153
d2_Col_05_Row_33	2	B6	2562
d2_Col_05_Row_34	2	B6	2679
d2_Col_05_Row_35	2	B6	2091
d2_Col_05_Row_36	2	B6	2448
d2_Col_05_Row_37	2	B6	2272
d2_Col_05_Row_38	2	B6	2418
d2_Col_05_Row_39	2	B6	2164
d2_Col_05_Row_40	2	B6	2590
d2_Col_06_Row_1	2	B6	2019
d2_Col_06_Row_2	2	B6	3055
d2_Col_06_Row_3	2	B6	1813
d2_Col_06_Row_4	2	B6	2356
d2_Col_06_Row_5	2	B6	1694
d2_Col_06_Row_6	2	B6	2259
d2_Col_06_Row_7	2	B6	1199
d2_Col_06_Row_8	2	B6	2336
d2_Col_06_Row_9	2	B6	2049
d2_Col_06_Row_10	2	B6	1902
d2_Col_06_Row_11	2	B6	2483
d2_Col_06_Row_12	2	B6	2356
d2_Col_06_Row_13	2	B6	341
d2_Col_06_Row_14	2	B6	1270
d2_Col_06_Row_15	2	B6	2141
d2_Col_06_Row_16	2	B6	1819
d2_Col_06_Row_17	2	B6	1810
d2_Col_06_Row_18	2	B6	1629
d2_Col_06_Row_19	2	B6	2246
d2_Col_06_Row_20	2	B6	2172
d2_Col_06_Row_21	2	B6	1582
d2_Col_06_Row_22	2	B6	2358
d2_Col_06_Row_23	2	B6	2357
d2_Col_06_Row_24	2	B6	2083
d2_Col_06_Row_25	2	B6	2608
d2_Col_06_Row_26	2	B6	1919
d2_Col_06_Row_27	2	B6	2348
d2_Col_06_Row_28	2	B6	2128
d2_Col_06_Row_29	2	B6	2912
d2_Col_06_Row_30	2	B6	2321
d2_Col_06_Row_31	2	B6	2155
d2_Col_06_Row_32	2	B6	2237
d2_Col_06_Row_33	2	B6	1973
d2_Col_06_Row_34	2	B6	2419
d2_Col_06_Row_35	2	B6	2042
d2_Col_06_Row_36	2	B6	2768
d2_Col_06_Row_37	2	B6	2542
d2_Col_06_Row_38	2	B6	2597
d2_Col_06_Row_39	2	B6	2443
d2_Col_06_Row_40	2	B6	2088
d2_Col_07_Row_1	2	B6	1822
d2_Col_07_Row_2	2	B6	2572
d2_Col_07_Row_3	2	B6	2413
d2_Col_07_Row_4	2	B6	1986
d2_Col_07_Row_5	2	B6	2223
d2_Col_07_Row_6	2	B6	1949
d2_Col_07_Row_7	2	B6	2231
d2_Col_07_Row_8	2	B6	2239
d2_Col_07_Row_9	2	B6	2117
d2_Col_07_Row_10	2	B6	2476
d2_Col_07_Row_11	2	B6	1227
d2_Col_07_Row_12	2	B6	1979
d2_Col_07_Row_13	2	B6	1448
d2_Col_07_Row_14	2	B6	2288
d2_Col_07_Row_15	2	B6	1914
d2_Col_07_Row_16	2	B6	2214
d2_Col_07_Row_17	2	B6	3011
d2_Col_07_Row_18	2	B6	1918
d2_Col_07_Row_19	2	B6	1714
d2_Col_07_Row_20	2	B6	2015
d2_Col_07_Row_21	2	B6	2112
d2_Col_07_Row_22	2	B6	1816
d2_Col_07_Row_23	2	B6	1713
d2_Col_07_Row_24	2	B6	2118
d2_Col_07_Row_25	2	B6	1767
d2_Col_07_Row_26	2	B6	2168
d2_Col_07_Row_27	2	B6	1463
d2_Col_07_Row_28	2	B6	269
d2_Col_07_Row_29	2	B6	2736
d2_Col_07_Row_30	2	B6	430
d2_Col_07_Row_31	2	B6	729
d2_Col_07_Row_32	2	B6	1253
d2_Col_07_Row_33	2	B6	2078
d2_Col_07_Row_34	2	B6	2456
d2_Col_07_Row_35	2	B6	1722
d2_Col_07_Row_36	2	B6	1677
d2_Col_07_Row_37	2	B6	2353
d2_Col_07_Row_38	2	B6	1954
d2_Col_07_Row_39	2	B6	1780
d2_Col_07_Row_40	2	B6	2207
d2_Col_08_Row_1	2	B6	1790
d2_Col_08_Row_2	2	B6	1540
d2_Col_08_Row_3	2	B6	2375
d2_Col_08_Row_4	2	B6	1782
d2_Col_08_Row_5	2	B6	2130
d2_Col_08_Row_6	2	B6	1856
d2_Col_08_Row_7	2	B6	1920
d2_Col_08_Row_8	2	B6	2119
d2_Col_08_Row_9	2	B6	2185
d2_Col_08_Row_10	2	B6	2105
d2_Col_08_Row_11	2	B6	2581
d2_Col_08_Row_12	2	B6	1792
d2_Col_08_Row_13	2	B6	634
d2_Col_08_Row_14	2	B6	1882
d2_Col_08_Row_15	2	B6	1893
d2_Col_08_Row_16	2	B6	1958
d2_Col_08_Row_17	2	B6	437
d2_Col_08_Row_18	2	B6	2333
d2_Col_08_Row_19	2	B6	1893
d2_Col_08_Row_20	2	B6	1745
d2_Col_08_Row_21	2	B6	1439
d2_Col_08_Row_22	2	B6	2244
d2_Col_08_Row_23	2	B6	691
d2_Col_08_Row_24	2	B6	1225
d2_Col_08_Row_25	2	B6	2101
d2_Col_08_Row_26	2	B6	2138
d2_Col_08_Row_27	2	B6	2230
d2_Col_08_Row_28	2	B6	1649
d2_Col_08_Row_29	2	B6	2219
d2_Col_08_Row_30	2	B6	879
d2_Col_08_Row_31	2	B6	1993
d2_Col_08_Row_32	2	B6	1885
d2_Col_08_Row_33	2	B6	2217
d2_Col_08_Row_34	2	B6	1655
d2_Col_08_Row_35	2	B6	1032
d2_Col_08_Row_36	2	B6	3040
d2_Col_08_Row_37	2	B6	2052
d2_Col_08_Row_38	2	B6	1016
d2_Col_08_Row_39	2	B6	2457
d2_Col_08_Row_40	2	B6	1444
d2_Col_09_Row_1	2	B6	1974
d2_Col_09_Row_2	2	B6	2041
d2_Col_09_Row_3	2	B6	183
d2_Col_09_Row_4	2	B6	2490
d2_Col_09_Row_5	2	B6	358
d2_Col_09_Row_6	2	B6	2082
d2_Col_09_Row_7	2	B6	2562
d2_Col_09_Row_8	2	B6	827
d2_Col_09_Row_9	2	B6	1930
d2_Col_09_Row_10	2	B6	1773
d2_Col_09_Row_11	2	B6	1746
d2_Col_09_Row_12	2	B6	1470
d2_Col_09_Row_13	2	B6	2016
d2_Col_09_Row_14	2	B6	1899
d2_Col_09_Row_15	2	B6	2682
d2_Col_09_Row_16	2	B6	1124
d2_Col_09_Row_17	2	B6	2088
d2_Col_09_Row_18	2	B6	2325
d2_Col_09_Row_19	2	B6	2259
d2_Col_09_Row_20	2	B6	1566
d2_Col_09_Row_21	2	B6	2056
d2_Col_09_Row_22	2	B6	1794
d2_Col_09_Row_23	2	B6	2336
d2_Col_09_Row_24	2	B6	2025
d2_Col_09_Row_25	2	B6	2013
d2_Col_09_Row_26	2	B6	2211
d2_Col_09_Row_27	2	B6	429
d2_Col_09_Row_28	2	B6	2075
d2_Col_09_Row_29	2	B6	549
d2_Col_09_Row_30	2	B6	1940
d2_Col_09_Row_31	2	B6	1765
d2_Col_09_Row_32	2	B6	2361
d2_Col_09_Row_33	2	B6	2012
d2_Col_09_Row_34	2	B6	2042
d2_Col_09_Row_35	2	B6	1865
d2_Col_09_Row_36	2	B6	2252
d2_Col_09_Row_37	2	B6	2322
d2_Col_09_Row_38	2	B6	1979
d2_Col_09_Row_39	2	B6	2263
d2_Col_09_Row_40	2	B6	1924
d2_Col_10_Row_1	2	B6	1940
d2_Col_10_Row_2	2	B6	1857
d2_Col_10_Row_3	2	B6	2087
d2_Col_10_Row_4	2	B6	1811
d2_Col_10_Row_5	2	B6	1902
d2_Col_10_Row_6	2	B6	2594
d2_Col_10_Row_7	2	B6	1286
d2_Col_10_Row_8	2	B6	1994
d2_Col_10_Row_9	2	B6	2013
d2_Col_10_Row_10	2	B6	1845
d2_Col_10_Row_11	2	B6	2116
d2_Col_10_Row_12	2	B6	2903
d2_Col_10_Row_13	2	B6	2085
d2_Col_10_Row_14	2	B6	2793
d2_Col_10_Row_15	2	B6	1473
d2_Col_10_Row_16	2	B6	2252
d2_Col_10_Row_17	2	B6	2966
d2_Col_10_Row_18	2	B6	2825
d2_Col_10_Row_19	2	B6	1839
d2_Col_10_Row_20	2	B6	1793
d2_Col_10_Row_21	2	B6	1006
d2_Col_10_Row_22	2	B6	2553
d2_Col_10_Row_23	2	B6	1909
d2_Col_10_Row_24	2	B6	1755
d2_Col_10_Row_25	2	B6	2296
d2_Col_10_Row_26	2	B6	1426
d2_Col_10_Row_27	2	B6	1830
d2_Col_10_Row_28	2	B6	2021
d2_Col_10_Row_29	2	B6	1512
d2_Col_10_Row_30	2	B6	2163
d2_Col_10_Row_31	2	B6	2130
d2_Col_10_Row_32	2	B6	1008
d2_Col_10_Row_33	2	B6	2388
d2_Col_10_Row_34	2	B6	1633
d2_Col_10_Row_35	2	B6	2107
d2_Col_10_Row_36	2	B6	2255
d2_Col_10_Row_37	2	B6	2050
d2_Col_10_Row_38	2	B6	1671
d2_Col_10_Row_39	2	B6	1974
d2_Col_10_Row_40	2	B6	2109
d3_Col_01_Row_1	3	B6	152
d3_Col_01_Row_2	3	B6	2280
d3_Col_01_Row_3	3	B6	1887
d3_Col_01_Row_4	3	B6	1811
d3_Col_01_Row_5	3	B6	663
d3_Col_01_Row_6	3	B6	1614
d3_Col_01_Row_7	3	B6	2031
d3_Col_01_Row_8	3	B6	831
d3_Col_01_Row_9	3	B6	3121
d3_Col_01_Row_10	3	B6	945
d3_Col_01_Row_11	3	B6	396
d3_Col_01_Row_12	3	B6	1928
d3_Col_01_Row_13	3	B6	1865
d3_Col_01_Row_14	3	B6	1730
d3_Col_01_Row_15	3	B6	1212
d3_Col_01_Row_16	3	B6	237
d3_Col_01_Row_17	3	B6	517
d3_Col_01_Row_18	3	B6	2259
d3_Col_01_Row_19	3	B6	1604
d3_Col_01_Row_20	3	B6	1052
d3_Col_01_Row_21	3	B6	664
d3_Col_01_Row_22	3	B6	1501
d3_Col_01_Row_23	3	B6	789
d3_Col_01_Row_24	3	B6	1905
d3_Col_01_Row_25	3	B6	964
d3_Col_01_Row_26	3	B6	1461
d3_Col_01_Row_27	3	B6	1837
d3_Col_01_Row_28	3	B6	2220
d3_Col_01_Row_29	3	B6	686
d3_Col_01_Row_30	3	B6	1448
d3_Col_01_Row_31	3	B6	548
d3_Col_01_Row_32	3	B6	1537
d3_Col_01_Row_33	3	B6	2961
d3_Col_01_Row_34	3	B6	1618
d3_Col_01_Row_35	3	B6	2269
d3_Col_01_Row_36	3	B6	2254
d3_Col_01_Row_37	3	B6	2533
d3_Col_01_Row_38	3	B6	2300
d3_Col_01_Row_39	3	B6	318
d3_Col_01_Row_40	3	B6	753
d3_Col_02_Row_1	3	B6	1872
d3_Col_02_Row_2	3	B6	1890
d3_Col_02_Row_3	3	B6	1925
d3_Col_02_Row_4	3	B6	1561
d3_Col_02_Row_5	3	B6	2271
d3_Col_02_Row_6	3	B6	1692
d3_Col_02_Row_7	3	B6	674
d3_Col_02_Row_8	3	B6	1303
d3_Col_02_Row_9	3	B6	708
d3_Col_02_Row_10	3	B6	1201
d3_Col_02_Row_11	3	B6	514
d3_Col_02_Row_12	3	B6	1676
d3_Col_02_Row_13	3	B6	1579
d3_Col_02_Row_14	3	B6	2143
d3_Col_02_Row_15	3	B6	1744
d3_Col_02_Row_16	3	B6	1177
d3_Col_02_Row_17	3	B6	576
d3_Col_02_Row_18	3	B6	2094
d3_Col_02_Row_19	3	B6	1642
d3_Col_02_Row_20	3	B6	1078
d3_Col_02_Row_21	3	B6	201
d3_Col_02_Row_22	3	B6	1491
d3_Col_02_Row_23	3	B6	1268
d3_Col_02_Row_24	3	B6	306
d3_Col_02_Row_25	3	B6	395
d3_Col_02_Row_26	3	B6	1540
d3_Col_02_Row_27	3	B6	1102
d3_Col_02_Row_28	3	B6	571
d3_Col_02_Row_29	3	B6	411
d3_Col_02_Row_30	3	B6	2158
d3_Col_02_Row_31	3	B6	1903
d3_Col_02_Row_32	3	B6	763
d3_Col_02_Row_33	3	B6	1487
d3_Col_02_Row_34	3	B6	1270
d3_Col_02_Row_35	3	B6	2387
d3_Col_02_Row_36	3	B6	2067
d3_Col_02_Row_37	3	B6	1216
d3_Col_02_Row_38	3	B6	2077
d3_Col_02_Row_39	3	B6	125
d3_Col_02_Row_40	3	B6	717
d3_Col_03_Row_1	3	B6	1772
d3_Col_03_Row_2	3	B6	855
d3_Col_03_Row_3	3	B6	1656
d3_Col_03_Row_4	3	B6	416
d3_Col_03_Row_5	3	B6	1523
d3_Col_03_Row_6	3	B6	2195
d3_Col_03_Row_7	3	B6	101
d3_Col_03_Row_8	3	B6	2175
d3_Col_03_Row_9	3	B6	2189
d3_Col_03_Row_10	3	B6	2296
d3_Col_03_Row_11	3	B6	465
d3_Col_03_Row_12	3	B6	2516
d3_Col_03_Row_13	3	B6	1660
d3_Col_03_Row_14	3	B6	2569
d3_Col_03_Row_15	3	B6	1818
d3_Col_03_Row_16	3	B6	347
d3_Col_03_Row_17	3	B6	2463
d3_Col_03_Row_18	3	B6	2062
d3_Col_03_Row_19	3	B6	2517
d3_Col_03_Row_20	3	B6	908
d3_Col_03_Row_21	3	B6	1240
d3_Col_03_Row_22	3	B6	1798
d3_Col_03_Row_23	3	B6	2216
d3_Col_03_Row_24	3	B6	2073
d3_Col_03_Row_25	3	B6	1985
d3_Col_03_Row_26	3	B6	2014
d3_Col_03_Row_27	3	B6	612
d3_Col_03_Row_28	3	B6	2291
d3_Col_03_Row_29	3	B6	1575
d3_Col_03_Row_30	3	B6	2203
d3_Col_03_Row_31	3	B6	2608
d3_Col_03_Row_32	3	B6	431
d3_Col_03_Row_33	3	B6	2334
d3_Col_03_Row_34	3	B6	828
d3_Col_03_Row_35	3	B6	2026
d3_Col_03_Row_36	3	B6	1570
d3_Col_03_Row_37	3	B6	2223
d3_Col_03_Row_38	3	B6	1690
d3_Col_03_Row_39	3	B6	2061
d3_Col_03_Row_40	3	B6	312
d3_Col_04_Row_1	3	B6	1211
d3_Col_04_Row_2	3	B6	1173
d3_Col_04_Row_3	3	B6	2259
d3_Col_04_Row_4	3	B6	2031
d3_Col_04_Row_5	3	B6	437
d3_Col_04_Row_6	3	B6	2432
d3_Col_04_Row_7	3	B6	476
d3_Col_04_Row_8	3	B6	2209
d3_Col_04_Row_9	3	B6	2151
d3_Col_04_Row_10	3	B6	2061
d3_Col_04_Row_11	3	B6	660
d3_Col_04_Row_12	3	B6	2238
d3_Col_04_Row_13	3	B6	1887
d3_Col_04_Row_14	3	B6	1453
d3_Col_04_Row_15	3	B6	645
d3_Col_04_Row_16	3	B6	1861
d3_Col_04_Row_17	3	B6	265
d3_Col_04_Row_18	3	B6	696
d3_Col_04_Row_19	3	B6	438
d3_Col_04_Row_20	3	B6	1679
d3_Col_04_Row_21	3	B6	2020
d3_Col_04_Row_22	3	B6	1438
d3_Col_04_Row_23	3	B6	1731
d3_Col_04_Row_24	3	B6	900
d3_Col_04_Row_25	3	B6	1785
d3_Col_04_Row_26	3	B6	2247
d3_Col_04_Row_27	3	B6	2496
d3_Col_04_Row_28	3	B6	1854
d3_Col_04_Row_29	3	B6	2011
d3_Col_04_Row_30	3	B6	2613
d3_Col_04_Row_31	3	B6	2346
d3_Col_04_Row_32	3	B6	176
d3_Col_04_Row_33	3	B6	340
d3_Col_04_Row_34	3	B6	1217
d3_Col_04_Row_35	3	B6	149
d3_Col_04_Row_36	3	B6	2324
d3_Col_04_Row_37	3	B6	2452
d3_Col_04_Row_38	3	B6	193
d3_Col_04_Row_39	3	B6	309
d3_Col_04_Row_40	3	B6	375
d3_Col_05_Row_1	3	B6	2300
d3_Col_05_Row_2	3	B6	1966
d3_Col_05_Row_3	3	B6	2269
d3_Col_05_Row_4	3	B6	384
d3_Col_05_Row_5	3	B6	1821
d3_Col_05_Row_6	3	B6	2510
d3_Col_05_Row_7	3	B6	1544
d3_Col_05_Row_8	3	B6	2148
d3_Col_05_Row_9	3	B6	1968
d3_Col_05_Row_10	3	B6	911
d3_Col_05_Row_11	3	B6	1922
d3_Col_05_Row_12	3	B6	2126
d3_Col_05_Row_13	3	B6	1771
d3_Col_05_Row_14	3	B6	1588
d3_Col_05_Row_15	3	B6	435
d3_Col_05_Row_16	3	B6	1748
d3_Col_05_Row_17	3	B6	2361
d3_Col_05_Row_18	3	B6	662
d3_Col_05_Row_19	3	B6	268
d3_Col_05_Row_20	3	B6	1442
d3_Col_05_Row_21	3	B6	435
d3_Col_05_Row_22	3	B6	2003
d3_Col_05_Row_23	3	B6	1287
d3_Col_05_Row_24	3	B6	1801
d3_Col_05_Row_25	3	B6	1506
d3_Col_05_Row_26	3	B6	1671
d3_Col_05_Row_27	3	B6	202
d3_Col_05_Row_28	3	B6	2125
d3_Col_05_Row_29	3	B6	2345
d3_Col_05_Row_30	3	B6	2112
d3_Col_05_Row_31	3	B6	1810
d3_Col_05_Row_32	3	B6	1838
d3_Col_05_Row_33	3	B6	1783
d3_Col_05_Row_34	3	B6	1813
d3_Col_05_Row_35	3	B6	2259
d3_Col_05_Row_36	3	B6	2117
d3_Col_05_Row_37	3	B6	2412
d3_Col_05_Row_38	3	B6	2281
d3_Col_05_Row_39	3	B6	2387
d3_Col_05_Row_40	3	B6	1750
d3_Col_06_Row_1	3	B6	1637
d3_Col_06_Row_2	3	B6	715
d3_Col_06_Row_3	3	B6	150
d3_Col_06_Row_4	3	B6	1541
d3_Col_06_Row_5	3	B6	294
d3_Col_06_Row_6	3	B6	2537
d3_Col_06_Row_7	3	B6	1055
d3_Col_06_Row_8	3	B6	2337
d3_Col_06_Row_9	3	B6	2461
d3_Col_06_Row_10	3	B6	554
d3_Col_06_Row_11	3	B6	2153
d3_Col_06_Row_12	3	B6	1995
d3_Col_06_Row_13	3	B6	2138
d3_Col_06_Row_14	3	B6	1853
d3_Col_06_Row_15	3	B6	736
d3_Col_06_Row_16	3	B6	2672
d3_Col_06_Row_17	3	B6	2581
d3_Col_06_Row_18	3	B6	2055
d3_Col_06_Row_19	3	B6	2179
d3_Col_06_Row_20	3	B6	1099
d3_Col_06_Row_21	3	B6	1128
d3_Col_06_Row_22	3	B6	946
d3_Col_06_Row_23	3	B6	2090
d3_Col_06_Row_24	3	B6	475
d3_Col_06_Row_25	3	B6	1882
d3_Col_06_Row_26	3	B6	2358
d3_Col_06_Row_27	3	B6	258
d3_Col_06_Row_28	3	B6	2540
d3_Col_06_Row_29	3	B6	2003
d3_Col_06_Row_30	3	B6	1161
d3_Col_06_Row_31	3	B6	2161
d3_Col_06_Row_32	3	B6	2049
d3_Col_06_Row_33	3	B6	1299
d3_Col_06_Row_34	3	B6	2132
d3_Col_06_Row_35	3	B6	1293
d3_Col_06_Row_36	3	B6	2870
d3_Col_06_Row_37	3	B6	2084
d3_Col_06_Row_38	3	B6	785
d3_Col_06_Row_39	3	B6	1984
d3_Col_06_Row_40	3	B6	2430
d3_Col_07_Row_1	3	B6	1840
d3_Col_07_Row_2	3	B6	1680
d3_Col_07_Row_3	3	B6	420
d3_Col_07_Row_4	3	B6	1553
d3_Col_07_Row_5	3	B6	1960
d3_Col_07_Row_6	3	B6	1919
d3_Col_07_Row_7	3	B6	1842
d3_Col_07_Row_8	3	B6	1679
d3_Col_07_Row_9	3	B6	1466
d3_Col_07_Row_10	3	B6	1582
d3_Col_07_Row_11	3	B6	2276
d3_Col_07_Row_12	3	B6	1848
d3_Col_07_Row_13	3	B6	1212
d3_Col_07_Row_14	3	B6	1527
d3_Col_07_Row_15	3	B6	1264
d3_Col_07_Row_16	3	B6	520
d3_Col_07_Row_17	3	B6	1633
d3_Col_07_Row_18	3	B6	711
d3_Col_07_Row_19	3	B6	1636
d3_Col_07_Row_20	3	B6	1697
d3_Col_07_Row_21	3	B6	1687
d3_Col_07_Row_22	3	B6	1931
d3_Col_07_Row_23	3	B6	974
d3_Col_07_Row_24	3	B6	1398
d3_Col_07_Row_25	3	B6	370
d3_Col_07_Row_26	3	B6	1834
d3_Col_07_Row_27	3	B6	2183
d3_Col_07_Row_28	3	B6	1790
d3_Col_07_Row_29	3	B6	1617
d3_Col_07_Row_30	3	B6	1991
d3_Col_07_Row_31	3	B6	471
d3_Col_07_Row_32	3	B6	2102
d3_Col_07_Row_33	3	B6	1413
d3_Col_07_Row_34	3	B6	1347
d3_Col_07_Row_35	3	B6	2020
d3_Col_07_Row_36	3	B6	1760
d3_Col_07_Row_37	3	B6	1080
d3_Col_07_Row_38	3	B6	200
d3_Col_07_Row_39	3	B6	2036
d3_Col_07_Row_40	3	B6	1529
d3_Col_08_Row_1	3	B6	2043
d3_Col_08_Row_2	3	B6	65
d3_Col_08_Row_3	3	B6	2073
d3_Col_08_Row_4	3	B6	535
d3_Col_08_Row_5	3	B6	30
d3_Col_08_Row_6	3	B6	278
d3_Col_08_Row_7	3	B6	2073
d3_Col_08_Row_8	3	B6	1775
d3_Col_08_Row_9	3	B6	2048
d3_Col_08_Row_10	3	B6	2147
d3_Col_08_Row_11	3	B6	735
d3_Col_08_Row_12	3	B6	279
d3_Col_08_Row_13	3	B6	344
d3_Col_08_Row_14	3	B6	1739
d3_Col_08_Row_15	3	B6	969
d3_Col_08_Row_16	3	B6	1619
d3_Col_08_Row_17	3	B6	2121
d3_Col_08_Row_18	3	B6	2154
d3_Col_08_Row_19	3	B6	1983
d3_Col_08_Row_20	3	B6	1494
d3_Col_08_Row_21	3	B6	1985
d3_Col_08_Row_22	3	B6	2314
d3_Col_08_Row_23	3	B6	1833
d3_Col_08_Row_24	3	B6	197
d3_Col_08_Row_25	3	B6	421
d3_Col_08_Row_26	3	B6	1951
d3_Col_08_Row_27	3	B6	1945
d3_Col_08_Row_28	3	B6	2018
d3_Col_08_Row_29	3	B6	582
d3_Col_08_Row_30	3	B6	342
d3_Col_08_Row_31	3	B6	1881
d3_Col_08_Row_32	3	B6	432
d3_Col_08_Row_33	3	B6	2003
d3_Col_08_Row_34	3	B6	1907
d3_Col_08_Row_35	3	B6	1881
d3_Col_08_Row_36	3	B6	233
d3_Col_08_Row_37	3	B6	162
d3_Col_08_Row_38	3	B6	2075
d3_Col_08_Row_39	3	B6	1613
d3_Col_08_Row_40	3	B6	2202
d3_Col_09_Row_1	3	B6	2211
d3_Col_09_Row_2	3	B6	310
d3_Col_09_Row_3	3	B6	104
d3_Col_09_Row_4	3	B6	2336
d3_Col_09_Row_5	3	B6	1360
d3_Col_09_Row_6	3	B6	410
d3_Col_09_Row_7	3	B6	1915
d3_Col_09_Row_8	3	B6	558
d3_Col_09_Row_9	3	B6	2203
d3_Col_09_Row_10	3	B6	1940
d3_Col_09_Row_11	3	B6	2114
d3_Col_09_Row_12	3	B6	460
d3_Col_09_Row_13	3	B6	2223
d3_Col_09_Row_14	3	B6	2101
d3_Col_09_Row_15	3	B6	2901
d3_Col_09_Row_16	3	B6	1137
d3_Col_09_Row_17	3	B6	1335
d3_Col_09_Row_18	3	B6	1461
d3_Col_09_Row_19	3	B6	1008
d3_Col_09_Row_20	3	B6	2090
d3_Col_09_Row_21	3	B6	908
d3_Col_09_Row_22	3	B6	2327
d3_Col_09_Row_23	3	B6	1508
d3_Col_09_Row_24	3	B6	1975
d3_Col_09_Row_25	3	B6	2327
d3_Col_09_Row_26	3	B6	1208
d3_Col_09_Row_27	3	B6	1008
d3_Col_09_Row_28	3	B6	2152
d3_Col_09_Row_29	3	B6	989
d3_Col_09_Row_30	3	B6	1813
d3_Col_09_Row_31	3	B6	1505
d3_Col_09_Row_32	3	B6	2198
d3_Col_09_Row_33	3	B6	2056
d3_Col_09_Row_34	3	B6	952
d3_Col_09_Row_35	3	B6	1796
d3_Col_09_Row_36	3	B6	360
d3_Col_09_Row_37	3	B6	1822
d3_Col_09_Row_38	3	B6	2501
d3_Col_09_Row_39	3	B6	2424
d3_Col_09_Row_40	3	B6	57
d3_Col_10_Row_1	3	B6	1303
d3_Col_10_Row_2	3	B6	1930
d3_Col_10_Row_3	3	B6	1659
d3_Col_10_Row_4	3	B6	1597
d3_Col_10_Row_5	3	B6	2117
d3_Col_10_Row_6	3	B6	1822
d3_Col_10_Row_7	3	B6	213
d3_Col_10_Row_8	3	B6	1869
d3_Col_10_Row_9	3	B6	1224
d3_Col_10_Row_10	3	B6	322
d3_Col_10_Row_11	3	B6	2088
d3_Col_10_Row_12	3	B6	1575
d3_Col_10_Row_13	3	B6	1895
d3_Col_10_Row_14	3	B6	2324
d3_Col_10_Row_15	3	B6	3094
d3_Col_10_Row_16	3	B6	1219
d3_Col_10_Row_17	3	B6	1834
d3_Col_10_Row_18	3	B6	1498
d3_Col_10_Row_19	3	B6	1356
d3_Col_10_Row_20	3	B6	2982
d3_Col_10_Row_21	3	B6	2235
d3_Col_10_Row_22	3	B6	1719
d3_Col_10_Row_23	3	B6	1460
d3_Col_10_Row_24	3	B6	1701
d3_Col_10_Row_25	3	B6	1921
d3_Col_10_Row_26	3	B6	2045
d3_Col_10_Row_27	3	B6	1889
d3_Col_10_Row_28	3	B6	2333
d3_Col_10_Row_29	3	B6	1244
d3_Col_10_Row_30	3	B6	1866
d3_Col_10_Row_31	3	B6	2146
d3_Col_10_Row_32	3	B6	1834
d3_Col_10_Row_33	3	B6	1630
d3_Col_10_Row_34	3	B6	2084
d3_Col_10_Row_35	3	B6	233
d3_Col_10_Row_36	3	B6	483
d3_Col_10_Row_37	3	B6	2269
d3_Col_10_Row_38	3	B6	2171
d3_Col_10_Row_39	3	B6	1980
d3_Col_10_Row_40	3	B6	41
d4_Col_01_Row_1	4	B6	2242
d4_Col_01_Row_2	4	B6	2481
d4_Col_01_Row_3	4	B6	3017
d4_Col_01_Row_4	4	B6	1314
d4_Col_01_Row_5	4	B6	1468
d4_Col_01_Row_6	4	B6	984
d4_Col_01_Row_7	4	B6	2096
d4_Col_01_Row_8	4	B6	1477
d4_Col_01_Row_9	4	B6	2056
d4_Col_01_Row_10	4	B6	1555
d4_Col_01_Row_11	4	B6	2083
d4_Col_01_Row_12	4	B6	1808
d4_Col_01_Row_13	4	B6	2769
d4_Col_01_Row_14	4	B6	1967
d4_Col_01_Row_15	4	B6	1984
d4_Col_01_Row_16	4	B6	2360
d4_Col_01_Row_17	4	B6	2235
d4_Col_01_Row_18	4	B6	1188
d4_Col_01_Row_19	4	B6	977
d4_Col_01_Row_20	4	B6	220
d4_Col_01_Row_21	4	B6	172
d4_Col_01_Row_22	4	B6	453
d4_Col_01_Row_23	4	B6	360
d4_Col_01_Row_24	4	B6	1805
d4_Col_01_Row_25	4	B6	1533
d4_Col_01_Row_26	4	B6	1842
d4_Col_01_Row_27	4	B6	2569
d4_Col_01_Row_28	4	B6	2606
d4_Col_01_Row_29	4	B6	2337
d4_Col_01_Row_30	4	B6	524
d4_Col_01_Row_31	4	B6	2495
d4_Col_01_Row_32	4	B6	1162
d4_Col_01_Row_33	4	B6	2183
d4_Col_01_Row_34	4	B6	2644
d4_Col_01_Row_35	4	B6	1336
d4_Col_01_Row_36	4	B6	2971
d4_Col_01_Row_37	4	B6	1753
d4_Col_01_Row_38	4	B6	3114
d4_Col_01_Row_39	4	B6	2191
d4_Col_01_Row_40	4	B6	2219
d4_Col_02_Row_1	4	B6	1544
d4_Col_02_Row_2	4	B6	1312
d4_Col_02_Row_3	4	B6	993
d4_Col_02_Row_4	4	B6	2346
d4_Col_02_Row_5	4	B6	1040
d4_Col_02_Row_6	4	B6	2146
d4_Col_02_Row_7	4	B6	870
d4_Col_02_Row_8	4	B6	1006
d4_Col_02_Row_9	4	B6	716
d4_Col_02_Row_10	4	B6	2114
d4_Col_02_Row_11	4	B6	1786
d4_Col_02_Row_12	4	B6	1485
d4_Col_02_Row_13	4	B6	1761
d4_Col_02_Row_14	4	B6	599
d4_Col_02_Row_15	4	B6	589
d4_Col_02_Row_16	4	B6	1061
d4_Col_02_Row_17	4	B6	1283
d4_Col_02_Row_18	4	B6	263
d4_Col_02_Row_19	4	B6	344
d4_Col_02_Row_20	4	B6	789
d4_Col_02_Row_21	4	B6	1043
d4_Col_02_Row_22	4	B6	1294
d4_Col_02_Row_23	4	B6	1822
d4_Col_02_Row_24	4	B6	1704
d4_Col_02_Row_25	4	B6	403
d4_Col_02_Row_26	4	B6	1105
d4_Col_02_Row_27	4	B6	260
d4_Col_02_Row_28	4	B6	2134
d4_Col_02_Row_29	4	B6	1437
d4_Col_02_Row_30	4	B6	1373
d4_Col_02_Row_31	4	B6	2065
d4_Col_02_Row_32	4	B6	2348
d4_Col_02_Row_33	4	B6	2113
d4_Col_02_Row_34	4	B6	1392
d4_Col_02_Row_35	4	B6	1394
d4_Col_02_Row_36	4	B6	1781
d4_Col_02_Row_37	4	B6	2433
d4_Col_02_Row_38	4	B6	1296
d4_Col_02_Row_39	4	B6	1944
d4_Col_02_Row_40	4	B6	419
d4_Col_03_Row_1	4	B6	1911
d4_Col_03_Row_2	4	B6	1328
d4_Col_03_Row_3	4	B6	586
d4_Col_03_Row_4	4	B6	1933
d4_Col_03_Row_5	4	B6	1978
d4_Col_03_Row_6	4	B6	2064
d4_Col_03_Row_7	4	B6	977
d4_Col_03_Row_8	4	B6	1947
d4_Col_03_Row_9	4	B6	1812
d4_Col_03_Row_10	4	B6	607
d4_Col_03_Row_11	4	B6	2200
d4_Col_03_Row_12	4	B6	2302
d4_Col_03_Row_13	4	B6	368
d4_Col_03_Row_14	4	B6	2011
d4_Col_03_Row_15	4	B6	747
d4_Col_03_Row_16	4	B6	2517
d4_Col_03_Row_17	4	B6	2572
d4_Col_03_Row_18	4	B6	1307
d4_Col_03_Row_19	4	B6	511
d4_Col_03_Row_20	4	B6	1488
d4_Col_03_Row_21	4	B6	1473
d4_Col_03_Row_22	4	B6	2199
d4_Col_03_Row_23	4	B6	2036
d4_Col_03_Row_24	4	B6	367
d4_Col_03_Row_25	4	B6	2478
d4_Col_03_Row_26	4	B6	2206
d4_Col_03_Row_27	4	B6	1767
d4_Col_03_Row_28	4	B6	2346
d4_Col_03_Row_29	4	B6	2156
d4_Col_03_Row_30	4	B6	2048
d4_Col_03_Row_31	4	B6	2623
d4_Col_03_Row_32	4	B6	1828
d4_Col_03_Row_33	4	B6	205
d4_Col_03_Row_34	4	B6	1897
d4_Col_03_Row_35	4	B6	1987
d4_Col_03_Row_36	4	B6	2366
d4_Col_03_Row_37	4	B6	1303
d4_Col_03_Row_38	4	B6	330
d4_Col_03_Row_39	4	B6	621
d4_Col_03_Row_40	4	B6	2121
d4_Col_04_Row_1	4	B6	174
d4_Col_04_Row_2	4	B6	2469
d4_Col_04_Row_3	4	B6	2321
d4_Col_04_Row_4	4	B6	2247
d4_Col_04_Row_5	4	B6	1833
d4_Col_04_Row_6	4	B6	2544
d4_Col_04_Row_7	4	B6	824
d4_Col_04_Row_8	4	B6	271
d4_Col_04_Row_9	4	B6	2399
d4_Col_04_Row_10	4	B6	2236
d4_Col_04_Row_11	4	B6	568
d4_Col_04_Row_12	4	B6	330
d4_Col_04_Row_13	4	B6	2553
d4_Col_04_Row_14	4	B6	2050
d4_Col_04_Row_15	4	B6	2962
d4_Col_04_Row_16	4	B6	2590
d4_Col_04_Row_17	4	B6	1929
d4_Col_04_Row_18	4	B6	2532
d4_Col_04_Row_19	4	B6	1242
d4_Col_04_Row_20	4	B6	1937
d4_Col_04_Row_21	4	B6	2141
d4_Col_04_Row_22	4	B6	380
d4_Col_04_Row_23	4	B6	366
d4_Col_04_Row_24	4	B6	1991
d4_Col_04_Row_25	4	B6	1968
d4_Col_04_Row_26	4	B6	658
d4_Col_04_Row_27	4	B6	2562
d4_Col_04_Row_28	4	B6	942
d4_Col_04_Row_29	4	B6	2253
d4_Col_04_Row_30	4	B6	1687
d4_Col_04_Row_31	4	B6	784
d4_Col_04_Row_32	4	B6	2031
d4_Col_04_Row_33	4	B6	362
d4_Col_04_Row_34	4	B6	2073
d4_Col_04_Row_35	4	B6	2492
d4_Col_04_Row_36	4	B6	2829
d4_Col_04_Row_37	4	B6	258
d4_Col_04_Row_38	4	B6	2192
d4_Col_04_Row_39	4	B6	286
d4_Col_04_Row_40	4	B6	2208
d4_Col_05_Row_1	4	B6	1749
d4_Col_05_Row_2	4	B6	2389
d4_Col_05_Row_3	4	B6	2662
d4_Col_05_Row_4	4	B6	756
d4_Col_05_Row_5	4	B6	1793
d4_Col_05_Row_6	4	B6	1596
d4_Col_05_Row_7	4	B6	577
d4_Col_05_Row_8	4	B6	1753
d4_Col_05_Row_9	4	B6	2105
d4_Col_05_Row_10	4	B6	2368
d4_Col_05_Row_11	4	B6	2186
d4_Col_05_Row_12	4	B6	2004
d4_Col_05_Row_13	4	B6	2686
d4_Col_05_Row_14	4	B6	566
d4_Col_05_Row_15	4	B6	1114
d4_Col_05_Row_16	4	B6	1567
d4_Col_05_Row_17	4	B6	1899
d4_Col_05_Row_18	4	B6	1527
d4_Col_05_Row_19	4	B6	214
d4_Col_05_Row_20	4	B6	259
d4_Col_05_Row_21	4	B6	2453
d4_Col_05_Row_22	4	B6	2842
d4_Col_05_Row_23	4	B6	1979
d4_Col_05_Row_24	4	B6	1831
d4_Col_05_Row_25	4	B6	2207
d4_Col_05_Row_26	4	B6	2465
d4_Col_05_Row_27	4	B6	726
d4_Col_05_Row_28	4	B6	2601
d4_Col_05_Row_29	4	B6	1772
d4_Col_05_Row_30	4	B6	1932
d4_Col_05_Row_31	4	B6	2707
d4_Col_05_Row_32	4	B6	2068
d4_Col_05_Row_33	4	B6	2098
d4_Col_05_Row_34	4	B6	2790
d4_Col_05_Row_35	4	B6	1987
d4_Col_05_Row_36	4	B6	1962
d4_Col_05_Row_37	4	B6	229
d4_Col_05_Row_38	4	B6	2427
d4_Col_05_Row_39	4	B6	149
d4_Col_05_Row_40	4	B6	1169
d4_Col_06_Row_1	4	B6	2801
d4_Col_06_Row_2	4	B6	1816
d4_Col_06_Row_3	4	B6	239
d4_Col_06_Row_4	4	B6	2955
d4_Col_06_Row_5	4	B6	1819
d4_Col_06_Row_6	4	B6	1909
d4_Col_06_Row_7	4	B6	2248
d4_Col_06_Row_8	4	B6	2165
d4_Col_06_Row_9	4	B6	887
d4_Col_06_Row_10	4	B6	1607
d4_Col_06_Row_11	4	B6	1840
d4_Col_06_Row_12	4	B6	2336
d4_Col_06_Row_13	4	B6	2136
d4_Col_06_Row_14	4	B6	2446
d4_Col_06_Row_15	4	B6	2736
d4_Col_06_Row_16	4	B6	2877
d4_Col_06_Row_17	4	B6	1940
d4_Col_06_Row_18	4	B6	442
d4_Col_06_Row_19	4	B6	1294
d4_Col_06_Row_20	4	B6	2196
d4_Col_06_Row_21	4	B6	2205
d4_Col_06_Row_22	4	B6	3544
d4_Col_06_Row_23	4	B6	798
d4_Col_06_Row_24	4	B6	2025
d4_Col_06_Row_25	4	B6	1955
d4_Col_06_Row_26	4	B6	2229
d4_Col_06_Row_27	4	B6	661
d4_Col_06_Row_28	4	B6	590
d4_Col_06_Row_29	4	B6	2100
d4_Col_06_Row_30	4	B6	1187
d4_Col_06_Row_31	4	B6	2228
d4_Col_06_Row_32	4	B6	2038
d4_Col_06_Row_33	4	B6	2708
d4_Col_06_Row_34	4	B6	2711
d4_Col_06_Row_35	4	B6	1932
d4_Col_06_Row_36	4	B6	749
d4_Col_06_Row_37	4	B6	2069
d4_Col_06_Row_38	4	B6	2056
d4_Col_06_Row_39	4	B6	221
d4_Col_06_Row_40	4	B6	823
d4_Col_07_Row_1	4	B6	2235
d4_Col_07_Row_2	4	B6	2322
d4_Col_07_Row_3	4	B6	1372
d4_Col_07_Row_4	4	B6	1466
d4_Col_07_Row_5	4	B6	1837
d4_Col_07_Row_6	4	B6	2973
d4_Col_07_Row_7	4	B6	1820
d4_Col_07_Row_8	4	B6	1059
d4_Col_07_Row_9	4	B6	641
d4_Col_07_Row_10	4	B6	1899
d4_Col_07_Row_11	4	B6	1790
d4_Col_07_Row_12	4	B6	604
d4_Col_07_Row_13	4	B6	2091
d4_Col_07_Row_14	4	B6	1849
d4_Col_07_Row_15	4	B6	1514
d4_Col_07_Row_16	4	B6	1860
d4_Col_07_Row_17	4	B6	1630
d4_Col_07_Row_18	4	B6	2724
d4_Col_07_Row_19	4	B6	1443
d4_Col_07_Row_20	4	B6	792
d4_Col_07_Row_21	4	B6	1694
d4_Col_07_Row_22	4	B6	935
d4_Col_07_Row_23	4	B6	2201
d4_Col_07_Row_24	4	B6	1573
d4_Col_07_Row_25	4	B6	658
d4_Col_07_Row_26	4	B6	1712
d4_Col_07_Row_27	4	B6	1274
d4_Col_07_Row_28	4	B6	2672
d4_Col_07_Row_29	4	B6	1570
d4_Col_07_Row_30	4	B6	1018
d4_Col_07_Row_31	4	B6	1430
d4_Col_07_Row_32	4	B6	1585
d4_Col_07_Row_33	4	B6	2192
d4_Col_07_Row_34	4	B6	2447
d4_Col_07_Row_35	4	B6	2341
d4_Col_07_Row_36	4	B6	1378
d4_Col_07_Row_37	4	B6	1024
d4_Col_07_Row_38	4	B6	1704
d4_Col_07_Row_39	4	B6	226
d4_Col_07_Row_40	4	B6	1549
d4_Col_08_Row_1	4	B6	2622
d4_Col_08_Row_2	4	B6	112
d4_Col_08_Row_3	4	B6	2617
d4_Col_08_Row_4	4	B6	595
d4_Col_08_Row_5	4	B6	1995
d4_Col_08_Row_6	4	B6	2577
d4_Col_08_Row_7	4	B6	731
d4_Col_08_Row_8	4	B6	2128
d4_Col_08_Row_9	4	B6	2044
d4_Col_08_Row_10	4	B6	304
d4_Col_08_Row_11	4	B6	1451
d4_Col_08_Row_12	4	B6	716
d4_Col_08_Row_13	4	B6	2030
d4_Col_08_Row_14	4	B6	1880
d4_Col_08_Row_15	4	B6	2512
d4_Col_08_Row_16	4	B6	1772
d4_Col_08_Row_17	4	B6	2395
d4_Col_08_Row_18	4	B6	1628
d4_Col_08_Row_19	4	B6	531
d4_Col_08_Row_20	4	B6	1995
d4_Col_08_Row_21	4	B6	2209
d4_Col_08_Row_22	4	B6	3061
d4_Col_08_Row_23	4	B6	1732
d4_Col_08_Row_24	4	B6	2469
d4_Col_08_Row_25	4	B6	2037
d4_Col_08_Row_26	4	B6	1870
d4_Col_08_Row_27	4	B6	665
d4_Col_08_Row_28	4	B6	888
d4_Col_08_Row_29	4	B6	1889
d4_Col_08_Row_30	4	B6	1838
d4_Col_08_Row_31	4	B6	2086
d4_Col_08_Row_32	4	B6	1998
d4_Col_08_Row_33	4	B6	1784
d4_Col_08_Row_34	4	B6	1867
d4_Col_08_Row_35	4	B6	440
d4_Col_08_Row_36	4	B6	438
d4_Col_08_Row_37	4	B6	2000
d4_Col_08_Row_38	4	B6	2456
d4_Col_08_Row_39	4	B6	1076
d4_Col_08_Row_40	4	B6	333
d4_Col_09_Row_1	4	B6	266
d4_Col_09_Row_2	4	B6	1851
d4_Col_09_Row_3	4	B6	1013
d4_Col_09_Row_4	4	B6	2253
d4_Col_09_Row_5	4	B6	414
d4_Col_09_Row_6	4	B6	1240
d4_Col_09_Row_7	4	B6	300
d4_Col_09_Row_8	4	B6	1436
d4_Col_09_Row_9	4	B6	1574
d4_Col_09_Row_10	4	B6	663
d4_Col_09_Row_11	4	B6	2563
d4_Col_09_Row_12	4	B6	2381
d4_Col_09_Row_13	4	B6	2868
d4_Col_09_Row_14	4	B6	2630
d4_Col_09_Row_15	4	B6	2285
d4_Col_09_Row_16	4	B6	1753
d4_Col_09_Row_17	4	B6	1873
d4_Col_09_Row_18	4	B6	2301
d4_Col_09_Row_19	4	B6	3811
d4_Col_09_Row_20	4	B6	2144
d4_Col_09_Row_21	4	B6	2679
d4_Col_09_Row_22	4	B6	1195
d4_Col_09_Row_23	4	B6	1784
d4_Col_09_Row_24	4	B6	961
d4_Col_09_Row_25	4	B6	1827
d4_Col_09_Row_26	4	B6	2068
d4_Col_09_Row_27	4	B6	836
d4_Col_09_Row_28	4	B6	751
d4_Col_09_Row_29	4	B6	2292
d4_Col_09_Row_30	4	B6	2164
d4_Col_09_Row_31	4	B6	1354
d4_Col_09_Row_32	4	B6	679
d4_Col_09_Row_33	4	B6	1802
d4_Col_09_Row_34	4	B6	2119
d4_Col_09_Row_35	4	B6	1042
d4_Col_09_Row_36	4	B6	2029
d4_Col_09_Row_37	4	B6	2402
d4_Col_09_Row_38	4	B6	2553
d4_Col_09_Row_39	4	B6	96
d4_Col_09_Row_40	4	B6	2554
d4_Col_10_Row_1	4	B6	70
d4_Col_10_Row_2	4	B6	1974
d4_Col_10_Row_3	4	B6	2005
d4_Col_10_Row_4	4	B6	1019
d4_Col_10_Row_5	4	B6	1784
d4_Col_10_Row_6	4	B6	2378
d4_Col_10_Row_7	4	B6	1837
d4_Col_10_Row_8	4	B6	1213
d4_Col_10_Row_9	4	B6	1729
d4_Col_10_Row_10	4	B6	749
d4_Col_10_Row_11	4	B6	1191
d4_Col_10_Row_12	4	B6	2455
d4_Col_10_Row_13	4	B6	2775
d4_Col_10_Row_14	4	B6	492
d4_Col_10_Row_15	4	B6	1862
d4_Col_10_Row_16	4	B6	2191
d4_Col_10_Row_17	4	B6	2777
d4_Col_10_Row_18	4	B6	2233
d4_Col_10_Row_19	4	B6	3173
d4_Col_10_Row_20	4	B6	2751
d4_Col_10_Row_21	4	B6	2722
d4_Col_10_Row_22	4	B6	2886
d4_Col_10_Row_23	4	B6	1738
d4_Col_10_Row_24	4	B6	2312
d4_Col_10_Row_25	4	B6	1790
d4_Col_10_Row_26	4	B6	2091
d4_Col_10_Row_27	4	B6	826
d4_Col_10_Row_28	4	B6	2537
d4_Col_10_Row_29	4	B6	2041
d4_Col_10_Row_30	4	B6	2436
d4_Col_10_Row_31	4	B6	2405
d4_Col_10_Row_32	4	B6	2191
d4_Col_10_Row_33	4	B6	3212
d4_Col_10_Row_34	4	B6	1738
d4_Col_10_Row_35	4	B6	2172
d4_Col_10_Row_36	4	B6	2323
d4_Col_10_Row_37	4	B6	1592
d4_Col_10_Row_38	4	B6	2475
d4_Col_10_Row_39	4	B6	2127
[truncated: 2,001 more rows]
