# Supplementary material for: Integrated analysis of Xist upregulation and X-chromosome inactivation with single-cell and single-allele resolution
Source: Nat Commun. 2021 Jun 15;12:3638. doi: 10.1038/s41467-021-23643-6 (PMC8206119; doi:10.1038/s41467-021-23643-6)
Supplement: Supplementary file 9 — Source Data [file 41467_2021_23643_MOESM9_ESM.zip › SourceData/Figure_1f.txt]

Cell ID	Sequencing Day	Bootstrapped X:A ratio
d0_Col_01_Row_1	0	1.20851370851371
d0_Col_01_Row_2	0	1.24203723649792
d0_Col_01_Row_4	0	1.24047743941329
d0_Col_01_Row_5	0	1.15117862690003
d0_Col_01_Row_7	0	1.19147286821705
d0_Col_01_Row_8	0	1.17667790941528
d0_Col_01_Row_9	0	1.31090317924826
d0_Col_01_Row_12	0	1.24400699521568
d0_Col_01_Row_14	0	1.23995103040196
d0_Col_01_Row_15	0	1.18054804807341
d0_Col_01_Row_16	0	1.17322932378696
d0_Col_01_Row_17	0	1.27550480953347
d0_Col_01_Row_19	0	1.2256712472685
d0_Col_01_Row_20	0	1.27586951825448
d0_Col_01_Row_21	0	1.07858769931663
d0_Col_01_Row_23	0	1.23393285059013
d0_Col_01_Row_24	0	1.10425709686695
d0_Col_01_Row_25	0	1.25934641338062
d0_Col_01_Row_26	0	1.25736440276545
d0_Col_01_Row_27	0	1.11974407399523
d0_Col_01_Row_28	0	1.20238248034139
d0_Col_01_Row_30	0	1.20898027696181
d0_Col_01_Row_31	0	1.15932625238096
d0_Col_01_Row_32	0	1.25388476121595
d0_Col_01_Row_34	0	1.16476394139068
d0_Col_01_Row_36	0	1.19986247994499
d0_Col_01_Row_38	0	1.35161145008683
d0_Col_01_Row_39	0	1.14851485148515
d0_Col_02_Row_1	0	1.27249023125626
d0_Col_02_Row_2	0	1.19074074074074
d0_Col_02_Row_3	0	1.23327573438657
d0_Col_02_Row_4	0	1.20049932782792
d0_Col_02_Row_6	0	1.28516328104911
d0_Col_02_Row_7	0	1.2492765659781
d0_Col_02_Row_8	0	1.10883226883946
d0_Col_02_Row_10	0	1.18825172093873
d0_Col_02_Row_11	0	1.09987929993965
d0_Col_02_Row_15	0	1.33327385731846
d0_Col_02_Row_17	0	1.22784095460603
d0_Col_02_Row_18	0	1.08791480931154
d0_Col_02_Row_21	0	1.25809129346771
d0_Col_02_Row_22	0	1.19734389561976
d0_Col_02_Row_25	0	1.19301901536859
d0_Col_02_Row_28	0	1.03116966580977
d0_Col_02_Row_30	0	1.1616295603196
d0_Col_02_Row_31	0	1.17514560805617
d0_Col_02_Row_32	0	1.20413509384098
d0_Col_02_Row_33	0	1.2399164595874
d0_Col_02_Row_34	0	1.28392821133293
d0_Col_02_Row_35	0	1.19702695893172
d0_Col_02_Row_37	0	1.14042426053182
d0_Col_02_Row_38	0	1.10190416405106
d0_Col_02_Row_39	0	1.29257392738055
d0_Col_03_Row_1	0	1.27335147039772
d0_Col_03_Row_2	0	1.3014931129052
d0_Col_03_Row_4	0	1.38140470746571
d0_Col_03_Row_5	0	1.25088850211425
d0_Col_03_Row_7	0	1.30111394738381
d0_Col_03_Row_8	0	1.24766669851102
d0_Col_03_Row_9	0	1.2490536453976
d0_Col_03_Row_10	0	1.27384155455904
d0_Col_03_Row_12	0	1.3317293366924
d0_Col_03_Row_13	0	1.36267786676599
d0_Col_03_Row_14	0	1.36366503554558
d0_Col_03_Row_16	0	1.1940370358018
d0_Col_03_Row_17	0	1.30867712463102
d0_Col_03_Row_19	0	1.24558384933734
d0_Col_03_Row_20	0	1.12634475126101
d0_Col_03_Row_21	0	1.38647253962403
d0_Col_03_Row_22	0	1.24506220425112
d0_Col_03_Row_23	0	1.33255368067122
d0_Col_03_Row_24	0	1.23910651042629
d0_Col_03_Row_25	0	1.28375239730564
d0_Col_03_Row_28	0	1.14338085539715
d0_Col_03_Row_30	0	1.27770046830467
d0_Col_03_Row_31	0	1.21186116717921
d0_Col_03_Row_32	0	1.3057838383187
d0_Col_03_Row_33	0	1.31020572811618
d0_Col_03_Row_35	0	1.28029044037503
d0_Col_03_Row_38	0	1.16541064217545
d0_Col_03_Row_39	0	1.18503664776656
d0_Col_03_Row_40	0	1.20351874922414
d0_Col_04_Row_2	0	1.17497855554891
d0_Col_04_Row_3	0	1.30539136084575
d0_Col_04_Row_6	0	1.15623368816217
d0_Col_04_Row_9	0	1.28140182671981
d0_Col_04_Row_10	0	1.30081659225411
d0_Col_04_Row_12	0	1.22435403753058
d0_Col_04_Row_14	0	1.18710363092748
d0_Col_04_Row_15	0	1.32535613066856
d0_Col_04_Row_17	0	1.26853744657127
d0_Col_04_Row_19	0	1.20525005657389
d0_Col_04_Row_22	0	1.20924159934413
d0_Col_04_Row_23	0	1.26959384341821
d0_Col_04_Row_24	0	1.20406905055487
d0_Col_04_Row_26	0	1.30393155217866
d0_Col_04_Row_27	0	1.26985111662531
d0_Col_04_Row_28	0	1.17380673003473
d0_Col_04_Row_33	0	1.39795921515273
d0_Col_04_Row_34	0	1.12072587533856
d0_Col_04_Row_37	0	1.38167784505062
d0_Col_04_Row_38	0	1.19856889568365
d0_Col_04_Row_39	0	1.08560692697272
d0_Col_04_Row_40	0	1.26710257867239
d0_Col_05_Row_1	0	1.32975879212632
d0_Col_05_Row_2	0	1.30282902829028
d0_Col_05_Row_4	0	1.15118810167979
d0_Col_05_Row_5	0	1.28402007054528
d0_Col_05_Row_6	0	1.32300185137043
d0_Col_05_Row_7	0	1.31574266231841
d0_Col_05_Row_9	0	1.45999217338192
d0_Col_05_Row_10	0	1.42490347490347
d0_Col_05_Row_11	0	1.16582123491342
d0_Col_05_Row_12	0	1.26961219364314
d0_Col_05_Row_13	0	1.22081114297419
d0_Col_05_Row_14	0	1.3923875432526
d0_Col_05_Row_15	0	1.28598265632307
d0_Col_05_Row_16	0	1.26450798990749
d0_Col_05_Row_17	0	1.28870660295363
d0_Col_05_Row_18	0	1.26761819803747
d0_Col_05_Row_19	0	1.23338238130306
d0_Col_05_Row_20	0	1.10524781341108
d0_Col_05_Row_21	0	1.31054009730898
d0_Col_05_Row_22	0	1.3353554982271
d0_Col_05_Row_23	0	1.28543627259552
d0_Col_05_Row_24	0	1.14472111824147
d0_Col_05_Row_26	0	1.25089608111969
d0_Col_05_Row_28	0	1.35635345152041
d0_Col_05_Row_30	0	1.36639745084697
d0_Col_05_Row_31	0	1.28758550472362
d0_Col_05_Row_33	0	1.33107002526651
d0_Col_05_Row_34	0	1.39829222011385
d0_Col_05_Row_35	0	1.33530394359591
d0_Col_05_Row_37	0	1.40585205955701
d0_Col_05_Row_40	0	1.42522613536372
d0_Col_06_Row_1	0	1.26713079739895
d0_Col_06_Row_2	0	1.15576055645778
d0_Col_06_Row_4	0	1.1824519109493
d0_Col_06_Row_5	0	1.47817227951639
d0_Col_06_Row_6	0	1.22390272835113
d0_Col_06_Row_7	0	1.47299188630658
d0_Col_06_Row_8	0	1.27318570488928
d0_Col_06_Row_9	0	1.27184808091783
d0_Col_06_Row_10	0	1.21053077776101
d0_Col_06_Row_11	0	1.2608510367116
d0_Col_06_Row_12	0	1.13169098621685
d0_Col_06_Row_13	0	1.27265759724085
d0_Col_06_Row_14	0	1.42285371222734
d0_Col_06_Row_15	0	1.31564147627417
d0_Col_06_Row_17	0	1.31730991449041
d0_Col_06_Row_18	0	1.28832270662373
d0_Col_06_Row_21	0	1.33183655141446
d0_Col_06_Row_22	0	1.32025787712567
d0_Col_06_Row_23	0	1.25847599865727
d0_Col_06_Row_24	0	1.28481204963562
d0_Col_06_Row_26	0	1.27813921343071
d0_Col_06_Row_27	0	1.28790046404045
d0_Col_06_Row_29	0	1.19087947882736
d0_Col_06_Row_30	0	1.40891278915899
d0_Col_06_Row_33	0	1.49934268185802
d0_Col_06_Row_34	0	1.20414951603049
d0_Col_06_Row_35	0	1.48285534553141
d0_Col_06_Row_36	0	1.30223468203013
d0_Col_06_Row_37	0	1.15776267614893
d0_Col_06_Row_38	0	1.38842132725072
d0_Col_06_Row_39	0	1.32116025921496
d0_Col_06_Row_40	0	1.15562210276913
d0_Col_07_Row_1	0	1.22705419496187
d0_Col_07_Row_2	0	1.23092639204419
d0_Col_07_Row_3	0	1.10364586659812
d0_Col_07_Row_4	0	1.21552200793748
d0_Col_07_Row_5	0	1.0957827991458
d0_Col_07_Row_6	0	1.32309429145133
d0_Col_07_Row_7	0	1.32528271852892
d0_Col_07_Row_8	0	1.39225561850064
d0_Col_07_Row_9	0	1.41276281443947
d0_Col_07_Row_11	0	1.24461641991925
d0_Col_07_Row_12	0	1.18095238095238
d0_Col_07_Row_13	0	1.14932130782231
d0_Col_07_Row_14	0	1.05838323353293
d0_Col_07_Row_15	0	1.11606360244107
d0_Col_07_Row_16	0	1.23513021223048
d0_Col_07_Row_17	0	1.25700517579868
d0_Col_07_Row_18	0	1.13930823619339
d0_Col_07_Row_19	0	1.16171321759102
d0_Col_07_Row_20	0	1.190009957268
d0_Col_07_Row_21	0	1.24210352240781
d0_Col_07_Row_22	0	1.373
d0_Col_07_Row_23	0	1.33028379691077
d0_Col_07_Row_24	0	1.21600694096803
d0_Col_07_Row_25	0	1.18991807109456
d0_Col_07_Row_28	0	1.23582906749069
d0_Col_07_Row_29	0	1.34232188475731
d0_Col_07_Row_30	0	1.47981077817289
d0_Col_07_Row_31	0	1.24922376319603
d0_Col_07_Row_32	0	1.1357608924437
d0_Col_07_Row_33	0	1.2815023238916
d0_Col_07_Row_34	0	1.30654396388805
d0_Col_07_Row_35	0	1.20088345754026
d0_Col_07_Row_37	0	1.15149504838509
d0_Col_07_Row_38	0	1.2919517024836
d0_Col_08_Row_2	0	1.21664437693875
d0_Col_08_Row_4	0	1.16549849586011
d0_Col_08_Row_6	0	1.20270755508258
d0_Col_08_Row_7	0	1.16352336604036
d0_Col_08_Row_9	0	1.1588900807805
d0_Col_08_Row_11	0	1.40023499033106
d0_Col_08_Row_12	0	1.25168519531066
d0_Col_08_Row_14	0	1.25775360244298
d0_Col_08_Row_16	0	1.30892870443112
d0_Col_08_Row_18	0	1.28699696939048
d0_Col_08_Row_20	0	1.35556380596213
d0_Col_08_Row_22	0	1.15404600011561
d0_Col_08_Row_23	0	1.12745494957748
d0_Col_08_Row_25	0	1.25222352291744
d0_Col_08_Row_26	0	1.38327983880365
d0_Col_08_Row_28	0	1.15662016320084
d0_Col_08_Row_29	0	1.38303572992178
d0_Col_08_Row_30	0	1.25533034243038
d0_Col_08_Row_32	0	1.29996746401599
d0_Col_08_Row_33	0	1.24155210073237
d0_Col_08_Row_37	0	1.30446275618662
d0_Col_08_Row_38	0	1.26240544712418
d0_Col_08_Row_39	0	1.50587943601189
d0_Col_08_Row_40	0	1.43711018711019
d0_Col_09_Row_3	0	1.16885437131631
d0_Col_09_Row_5	0	1.23936687126648
d0_Col_09_Row_7	0	1.2407127755965
d0_Col_09_Row_8	0	1.24808659423959
d0_Col_09_Row_10	0	1.30231890934365
d0_Col_09_Row_11	0	1.22119509352729
d0_Col_09_Row_12	0	1.15662226260107
d0_Col_09_Row_13	0	1.34443472747313
d0_Col_09_Row_14	0	1.19557640866887
d0_Col_09_Row_15	0	1.18793542310989
d0_Col_09_Row_16	0	1.38096517226756
d0_Col_09_Row_17	0	1.32143231422392
d0_Col_09_Row_18	0	1.34743155577393
d0_Col_09_Row_21	0	1.36438212102132
d0_Col_09_Row_22	0	1.28990361551377
d0_Col_09_Row_23	0	1.39445441381624
d0_Col_09_Row_26	0	1.30773681045114
d0_Col_09_Row_27	0	1.40340464722722
d0_Col_09_Row_29	0	1.25883612995359
d0_Col_09_Row_31	0	1.33066055746468
d0_Col_09_Row_32	0	1.22784235307609
d0_Col_09_Row_33	0	1.21227422800544
d0_Col_09_Row_34	0	1.17859892224788
d0_Col_09_Row_35	0	1.31374807987711
d0_Col_09_Row_36	0	1.29150929743733
d0_Col_09_Row_37	0	1.34332688588008
d0_Col_10_Row_2	0	1.22646007151371
d0_Col_10_Row_3	0	1.13818436242785
d0_Col_10_Row_4	0	1.16495643038065
d0_Col_10_Row_5	0	1.28021978021978
d0_Col_10_Row_7	0	1.27035080462186
d0_Col_10_Row_11	0	1.41568355308813
d0_Col_10_Row_12	0	1.30258046294434
d0_Col_10_Row_13	0	1.21395467281509
d0_Col_10_Row_16	0	1.13832108747785
d0_Col_10_Row_18	0	1.15013240985944
d0_Col_10_Row_19	0	1.23188574379749
d0_Col_10_Row_20	0	1.30616686819831
d0_Col_10_Row_21	0	1.39169019766035
d0_Col_10_Row_24	0	1.28301001031688
d0_Col_10_Row_25	0	1.26669183443634
d0_Col_10_Row_26	0	1.23799551537137
d0_Col_10_Row_27	0	1.1721697384496
d0_Col_10_Row_28	0	1.09970174691095
d0_Col_10_Row_30	0	1.19353084079362
d0_Col_10_Row_31	0	1.12299637807096
d0_Col_10_Row_34	0	1.16451464101365
d0_Col_10_Row_35	0	1.32181270812516
d0_Col_10_Row_36	0	1.20554428668019
d0_Col_10_Row_37	0	1.05055568949698
d0_Col_10_Row_38	0	1.35792630569945
d0_Col_10_Row_39	0	1.25215479073624
d1_Col_01_Row_1	1	1.42065078901447
d1_Col_01_Row_2	1	1.30654836146161
d1_Col_01_Row_3	1	1.24593549010922
d1_Col_01_Row_4	1	1.47167387155702
d1_Col_01_Row_5	1	1.32807951180229
d1_Col_01_Row_6	1	1.25845366477792
d1_Col_01_Row_7	1	1.26946231298069
d1_Col_01_Row_8	1	1.29533531052375
d1_Col_01_Row_10	1	1.42977528089888
d1_Col_01_Row_11	1	1.25714285714286
d1_Col_01_Row_12	1	1.45076104965906
d1_Col_01_Row_14	1	1.50522907351306
d1_Col_01_Row_15	1	1.33370033544366
d1_Col_01_Row_16	1	1.3480656180528
d1_Col_01_Row_18	1	1.37288600498255
d1_Col_01_Row_19	1	1.46180798878767
d1_Col_01_Row_20	1	1.36613571223551
d1_Col_01_Row_22	1	1.35825993656819
d1_Col_01_Row_23	1	1.28886378131336
d1_Col_01_Row_24	1	1.34027777777778
d1_Col_01_Row_25	1	1.50995407044587
d1_Col_01_Row_27	1	1.24562778285752
d1_Col_01_Row_28	1	1.37945049225818
d1_Col_01_Row_30	1	1.43463978830361
d1_Col_01_Row_31	1	1.49187593765736
d1_Col_01_Row_32	1	1.26239892068643
d1_Col_01_Row_34	1	1.44619136024702
d1_Col_01_Row_35	1	1.49350534209358
d1_Col_01_Row_37	1	1.41528724440117
d1_Col_01_Row_38	1	0.798602103236148
d1_Col_01_Row_39	1	0.872037914691943
d1_Col_01_Row_40	1	1.50211939192162
d1_Col_02_Row_1	1	1.24036060983157
d1_Col_02_Row_2	1	1.24788583509514
d1_Col_02_Row_3	1	1.34360063426503
d1_Col_02_Row_4	1	1.15979177076821
d1_Col_02_Row_5	1	1.24862896999162
d1_Col_02_Row_6	1	1.19234505135915
d1_Col_02_Row_7	1	1.33119665623186
d1_Col_02_Row_8	1	1.26850953968695
d1_Col_02_Row_11	1	1.1710388247639
d1_Col_02_Row_12	1	1.22103637878867
d1_Col_02_Row_14	1	1.32749854015464
d1_Col_02_Row_15	1	1.24408994640082
d1_Col_02_Row_17	1	1.24729021559701
d1_Col_02_Row_19	1	1.27206456651914
d1_Col_02_Row_20	1	1.23913543343297
d1_Col_02_Row_21	1	1.37798939399624
d1_Col_02_Row_22	1	1.35440860215054
d1_Col_02_Row_23	1	1.30912476722533
d1_Col_02_Row_24	1	1.51942302824991
d1_Col_02_Row_25	1	1.27387480966004
d1_Col_02_Row_27	1	1.59009009009009
d1_Col_02_Row_28	1	1.15069288326741
d1_Col_02_Row_29	1	1.19176324659663
d1_Col_02_Row_31	1	1.41789026275116
d1_Col_02_Row_33	1	1.26730918868113
d1_Col_02_Row_34	1	1.10637778619612
d1_Col_02_Row_35	1	1.37804732166614
d1_Col_02_Row_37	1	1.37775675630929
d1_Col_02_Row_38	1	1.3650758665878
d1_Col_02_Row_39	1	1.29927183420078
d1_Col_03_Row_1	1	1.23073436083409
d1_Col_03_Row_2	1	1.22692889561271
d1_Col_03_Row_3	1	1.32693978568522
d1_Col_03_Row_4	1	1.3012497884892
d1_Col_03_Row_5	1	1.31030818278427
d1_Col_03_Row_6	1	1.33833229026183
d1_Col_03_Row_7	1	1.1205913256353
d1_Col_03_Row_8	1	1.45471647406611
d1_Col_03_Row_10	1	1.43059360730594
d1_Col_03_Row_11	1	1.37044633592882
d1_Col_03_Row_12	1	1.27878349022448
d1_Col_03_Row_13	1	1.24568572038427
d1_Col_03_Row_14	1	1.38142102736438
d1_Col_03_Row_15	1	1.391073449298
d1_Col_03_Row_16	1	1.27631827631828
d1_Col_03_Row_17	1	0.971379705875084
d1_Col_03_Row_18	1	1.52010695882071
d1_Col_03_Row_19	1	1.3149723474458
d1_Col_03_Row_20	1	1.35610757599584
d1_Col_03_Row_21	1	1.47213076955117
d1_Col_03_Row_22	1	1.45493427799201
d1_Col_03_Row_23	1	1.19879194577776
d1_Col_03_Row_24	1	1.48189219945892
d1_Col_03_Row_25	1	1.20950833881868
d1_Col_03_Row_27	1	1.4755470980019
d1_Col_03_Row_28	1	1.48811555001949
d1_Col_03_Row_29	1	1.31442043319094
d1_Col_03_Row_31	1	1.44214065655271
d1_Col_03_Row_33	1	1.38446119153247
d1_Col_03_Row_34	1	1.24432252753383
d1_Col_03_Row_35	1	1.3258263098985
d1_Col_03_Row_37	1	1.29402861238216
d1_Col_03_Row_39	1	1.42913437361005
d1_Col_03_Row_40	1	1.26481133094132
d1_Col_04_Row_1	1	1.2696009829589
d1_Col_04_Row_2	1	1.33786907484989
d1_Col_04_Row_3	1	1.1090136955803
d1_Col_04_Row_4	1	1.31576262540384
d1_Col_04_Row_5	1	1.30618063791619
d1_Col_04_Row_6	1	1.24421210714841
d1_Col_04_Row_7	1	1.27502144849869
d1_Col_04_Row_8	1	1.30698104484512
d1_Col_04_Row_11	1	1.29561488980503
d1_Col_04_Row_12	1	1.38505648596551
d1_Col_04_Row_13	1	1.41331014553719
d1_Col_04_Row_14	1	1.48981042654028
d1_Col_04_Row_15	1	1.29859884186629
d1_Col_04_Row_17	1	1.31626568881071
d1_Col_04_Row_18	1	1.19965675057208
d1_Col_04_Row_19	1	1.17711801584611
d1_Col_04_Row_20	1	1.09590879611021
d1_Col_04_Row_21	1	1.39962228146832
d1_Col_04_Row_22	1	1.36041919465272
d1_Col_04_Row_23	1	1.38575573626189
d1_Col_04_Row_24	1	1.4244312870053
d1_Col_04_Row_27	1	1.41988992739625
d1_Col_04_Row_28	1	1.23108205965325
d1_Col_04_Row_29	1	1.33020082958341
d1_Col_04_Row_30	1	1.28566769933149
d1_Col_04_Row_32	1	1.35827900912647
d1_Col_04_Row_33	1	1.29881336035552
d1_Col_04_Row_34	1	1.47154992787306
d1_Col_04_Row_35	1	1.37840689291366
d1_Col_04_Row_37	1	1.31498418462001
d1_Col_04_Row_38	1	1.31696805023552
d1_Col_04_Row_39	1	1.4250145338425
d1_Col_04_Row_40	1	1.45165400929064
d1_Col_05_Row_1	1	1.32576227452516
d1_Col_05_Row_3	1	1.41244875881166
d1_Col_05_Row_4	1	1.35775728198029
d1_Col_05_Row_5	1	1.57310193035599
d1_Col_05_Row_6	1	1.43231105290152
d1_Col_05_Row_8	1	1.4680928866474
d1_Col_05_Row_10	1	1.39368284016238
d1_Col_05_Row_13	1	1.34257929427576
d1_Col_05_Row_14	1	1.34413496273066
d1_Col_05_Row_15	1	1.42693565976009
d1_Col_05_Row_17	1	1.48522014971264
d1_Col_05_Row_18	1	1.28325885183912
d1_Col_05_Row_19	1	1.42240344741819
d1_Col_05_Row_21	1	1.54789749333059
d1_Col_05_Row_22	1	1.27919900437151
d1_Col_05_Row_23	1	1.37588443093854
d1_Col_05_Row_24	1	1.30290899549822
d1_Col_05_Row_27	1	1.34831642769151
d1_Col_05_Row_28	1	1.39316770186335
d1_Col_05_Row_29	1	1.28140086334949
d1_Col_05_Row_30	1	1.19380199251231
d1_Col_05_Row_31	1	1.45729736542515
d1_Col_05_Row_32	1	1.36128089155376
d1_Col_05_Row_33	1	1.33482546803973
d1_Col_05_Row_34	1	1.62750467296622
d1_Col_05_Row_35	1	1.51584219380712
d1_Col_05_Row_37	1	1.41337788709753
d1_Col_05_Row_38	1	1.45496099887014
d1_Col_05_Row_39	1	1.50229135272382
d1_Col_05_Row_40	1	1.26037411309396
d1_Col_06_Row_1	1	1.52662871206954
d1_Col_06_Row_2	1	1.48541199102276
d1_Col_06_Row_4	1	1.33260095789607
d1_Col_06_Row_5	1	1.31767139479905
d1_Col_06_Row_6	1	1.25882377751666
d1_Col_06_Row_7	1	1.37686952359799
d1_Col_06_Row_8	1	1.62669143008756
d1_Col_06_Row_10	1	1.38106129917658
d1_Col_06_Row_11	1	1.34974226250968
d1_Col_06_Row_13	1	1.44728293917985
d1_Col_06_Row_14	1	1.2935071846727
d1_Col_06_Row_15	1	1.26464533033876
d1_Col_06_Row_16	1	1.41309699655342
d1_Col_06_Row_17	1	1.43007159904535
d1_Col_06_Row_18	1	1.38319852795852
d1_Col_06_Row_19	1	1.30376226260521
d1_Col_06_Row_20	1	1.60597579469215
d1_Col_06_Row_21	1	1.4794456189805
d1_Col_06_Row_22	1	1.25738220163877
d1_Col_06_Row_23	1	1.36181636867368
d1_Col_06_Row_24	1	1.44177674024831
d1_Col_06_Row_25	1	1.36688476472901
d1_Col_06_Row_28	1	1.61613560651026
d1_Col_06_Row_30	1	1.41722043795285
d1_Col_06_Row_31	1	1.29774986917844
d1_Col_06_Row_32	1	1.36707738392116
d1_Col_06_Row_33	1	1.36621454993835
d1_Col_06_Row_35	1	1.55679341244853
d1_Col_06_Row_37	1	0.702182624922065
d1_Col_06_Row_38	1	1.51861712869349
d1_Col_06_Row_39	1	1.4148114817913
d1_Col_06_Row_40	1	1.43199569081605
d1_Col_07_Row_1	1	1.43896105731255
d1_Col_07_Row_2	1	1.50364388418357
d1_Col_07_Row_4	1	1.19417182240523
d1_Col_07_Row_5	1	1.37637698898409
d1_Col_07_Row_6	1	1.42335544570793
d1_Col_07_Row_7	1	1.37216500678776
d1_Col_07_Row_8	1	1.25659200453643
d1_Col_07_Row_10	1	1.44198596869941
d1_Col_07_Row_12	1	1.44684037136867
d1_Col_07_Row_13	1	1.41587901701323
d1_Col_07_Row_14	1	1.26794415621283
d1_Col_07_Row_15	1	1.38316920322292
d1_Col_07_Row_16	1	1.20681612551426
d1_Col_07_Row_17	1	1.37765793412465
d1_Col_07_Row_18	1	1.4186730524139
d1_Col_07_Row_19	1	1.34367452903271
d1_Col_07_Row_20	1	1.26596336930422
d1_Col_07_Row_21	1	1.31553010324093
d1_Col_07_Row_22	1	1.24446882428232
d1_Col_07_Row_23	1	1.42219598583235
d1_Col_07_Row_24	1	1.36994286154089
d1_Col_07_Row_25	1	1.51808931599774
d1_Col_07_Row_27	1	1.51503916812867
d1_Col_07_Row_28	1	1.4438071609807
d1_Col_07_Row_29	1	1.48355850114708
d1_Col_07_Row_30	1	1.53105700715815
d1_Col_07_Row_31	1	1.31421871123138
d1_Col_07_Row_32	1	1.46825210065378
d1_Col_07_Row_33	1	1.48037323037323
d1_Col_07_Row_35	1	1.36820186183243
d1_Col_07_Row_37	1	1.34821105682458
d1_Col_07_Row_38	1	1.33271442015001
d1_Col_07_Row_39	1	1.35707404376891
d1_Col_07_Row_40	1	1.2961722047349
d1_Col_08_Row_1	1	1.48753994849716
d1_Col_08_Row_2	1	1.46914751436821
d1_Col_08_Row_4	1	1.50347121805124
d1_Col_08_Row_5	1	1.4163179916318
d1_Col_08_Row_6	1	1.20684231222965
d1_Col_08_Row_7	1	1.64678807284371
d1_Col_08_Row_8	1	1.50684408387451
d1_Col_08_Row_9	1	1.44791786067074
d1_Col_08_Row_11	1	1.54313512555857
d1_Col_08_Row_12	1	1.44736617764209
d1_Col_08_Row_13	1	1.3289124668435
d1_Col_08_Row_15	1	1.33312763556227
d1_Col_08_Row_17	1	1.45376912299396
d1_Col_08_Row_18	1	1.29542223063378
d1_Col_08_Row_19	1	1.47565487366161
d1_Col_08_Row_20	1	1.15022616790439
d1_Col_08_Row_21	1	1.54142766898827
d1_Col_08_Row_22	1	1.42580263998807
d1_Col_08_Row_23	1	1.50381430688431
d1_Col_08_Row_24	1	1.46804468000549
d1_Col_08_Row_25	1	1.47815272826913
d1_Col_08_Row_27	1	1.15750026509055
d1_Col_08_Row_28	1	1.66871643036275
d1_Col_08_Row_29	1	1.53361464076876
d1_Col_08_Row_31	1	1.43732970027248
d1_Col_08_Row_32	1	1.43792368052273
d1_Col_08_Row_33	1	1.27422658199861
d1_Col_08_Row_34	1	1.19134581906947
d1_Col_08_Row_35	1	1.32836381803056
d1_Col_08_Row_37	1	1.00617354141368
d1_Col_08_Row_38	1	1.43552365246838
d1_Col_08_Row_39	1	1.29815762758948
d1_Col_08_Row_40	1	1.27805527805528
d1_Col_09_Row_1	1	1.49586505292123
d1_Col_09_Row_2	1	1.33467845164966
d1_Col_09_Row_3	1	1.34269275098768
d1_Col_09_Row_4	1	1.39869004859497
d1_Col_09_Row_5	1	1.25333033712844
d1_Col_09_Row_6	1	1.50601043320481
d1_Col_09_Row_7	1	1.34279872785098
d1_Col_09_Row_8	1	1.38048022537521
d1_Col_09_Row_9	1	1.34392530700964
d1_Col_09_Row_10	1	1.40711038782728
d1_Col_09_Row_11	1	1.22728633912418
d1_Col_09_Row_16	1	1.40349836940409
d1_Col_09_Row_18	1	1.35824230387289
d1_Col_09_Row_19	1	1.36634209126336
d1_Col_09_Row_20	1	1.41043095231917
d1_Col_09_Row_21	1	1.53705164178069
d1_Col_09_Row_22	1	1.28576289817828
d1_Col_09_Row_23	1	1.30902701515484
d1_Col_09_Row_24	1	1.34611315515822
d1_Col_09_Row_25	1	1.3526619850583
d1_Col_09_Row_27	1	1.38358626198083
d1_Col_09_Row_28	1	1.39165555171049
d1_Col_09_Row_29	1	1.2789720324358
d1_Col_09_Row_30	1	1.22495301460316
d1_Col_09_Row_32	1	1.28302896341212
d1_Col_09_Row_34	1	1.48562826712418
d1_Col_09_Row_35	1	1.36922888593638
d1_Col_09_Row_36	1	1.30945173225698
d1_Col_09_Row_37	1	1.32759746748365
d1_Col_09_Row_38	1	1.36246943765281
d1_Col_09_Row_39	1	1.44383454188115
d1_Col_10_Row_1	1	1.28249287882609
d1_Col_10_Row_2	1	1.33941469272729
d1_Col_10_Row_3	1	1.26969444622953
d1_Col_10_Row_4	1	1.34397777283249
d1_Col_10_Row_5	1	1.53179047818554
d1_Col_10_Row_6	1	1.48326253186066
d1_Col_10_Row_7	1	1.40818350432474
d1_Col_10_Row_8	1	1.42868413143312
d1_Col_10_Row_9	1	1.28508363364442
d1_Col_10_Row_10	1	1.40909957670671
d1_Col_10_Row_11	1	1.40365827674239
d1_Col_10_Row_13	1	1.34935562898507
d1_Col_10_Row_14	1	1.28944573968346
d1_Col_10_Row_15	1	1.09655737704918
d1_Col_10_Row_16	1	1.21418604651163
d1_Col_10_Row_17	1	1.42613263296126
d1_Col_10_Row_19	1	1.53731162705219
d1_Col_10_Row_20	1	1.19832426480136
d1_Col_10_Row_21	1	1.28940183668404
d1_Col_10_Row_22	1	1.26005323066196
d1_Col_10_Row_24	1	1.18315357824083
d1_Col_10_Row_25	1	1.5200938239036
d1_Col_10_Row_27	1	1.2149533190673
d1_Col_10_Row_28	1	1.33501321045343
d1_Col_10_Row_29	1	1.44253876293741
d1_Col_10_Row_30	1	1.31742556917688
d1_Col_10_Row_31	1	1.5372993938301
d1_Col_10_Row_32	1	1.25613643608543
d1_Col_10_Row_33	1	1.4403491972447
d1_Col_10_Row_34	1	1.41574688834462
d1_Col_10_Row_35	1	1.36034404708013
d1_Col_10_Row_36	1	1.25449651428218
d1_Col_10_Row_37	1	1.36982996711827
d1_Col_10_Row_38	1	1.35485719201296
d1_Col_10_Row_39	1	1.30819366852886
d1_Col_10_Row_40	1	1.40807822371674
d2_Col_01_Row_1	2	1.10379946606672
d2_Col_01_Row_2	2	1.10962822979906
d2_Col_01_Row_6	2	1.31920783342192
d2_Col_01_Row_7	2	1.0894056234715
d2_Col_01_Row_8	2	1.335953978907
d2_Col_01_Row_9	2	1.03737705828367
d2_Col_01_Row_10	2	0.958377810515494
d2_Col_01_Row_11	2	1.40159050303899
d2_Col_01_Row_12	2	1.15309315938725
d2_Col_01_Row_13	2	0.79771970843628
d2_Col_01_Row_14	2	1.06320869133113
d2_Col_01_Row_15	2	1.13722917259891
d2_Col_01_Row_16	2	1.22124756335283
d2_Col_01_Row_18	2	0.9276740237691
d2_Col_01_Row_19	2	0.997764456688771
d2_Col_01_Row_20	2	1.09352701325178
d2_Col_01_Row_21	2	1.17714488173843
d2_Col_01_Row_22	2	1.21048507405864
d2_Col_01_Row_23	2	1.19375354839287
d2_Col_01_Row_24	2	1.07783543365456
d2_Col_01_Row_25	2	1.0668301815842
d2_Col_01_Row_26	2	1.31937645742712
d2_Col_01_Row_27	2	1.34396922380629
d2_Col_01_Row_29	2	1.16923382390358
d2_Col_01_Row_30	2	1.19445775530375
d2_Col_01_Row_31	2	0.959069471358662
d2_Col_01_Row_32	2	1.26720647773279
d2_Col_01_Row_33	2	1.02305475504323
d2_Col_01_Row_34	2	0.93432007400555
d2_Col_01_Row_36	2	1.16376466739975
d2_Col_01_Row_37	2	0.996839505009739
d2_Col_01_Row_38	2	1.30760395129796
d2_Col_01_Row_39	2	1.18624134938755
d2_Col_01_Row_40	2	1.10785864657994
d2_Col_02_Row_1	2	0.997111615432226
d2_Col_02_Row_2	2	0.8994746182157
d2_Col_02_Row_3	2	1.09992163009404
d2_Col_02_Row_4	2	1.1678133413102
d2_Col_02_Row_6	2	1.27211570321422
d2_Col_02_Row_7	2	1.0778175313059
d2_Col_02_Row_8	2	0.841087233658718
d2_Col_02_Row_10	2	1.02540512204882
d2_Col_02_Row_11	2	0.958059518995959
d2_Col_02_Row_12	2	1.07732324426578
d2_Col_02_Row_13	2	1.00465209338226
d2_Col_02_Row_14	2	1.47790561863214
d2_Col_02_Row_15	2	1.21366766637273
d2_Col_02_Row_18	2	1.24095658504848
d2_Col_02_Row_19	2	0.918473081946857
d2_Col_02_Row_20	2	1.02486519690602
d2_Col_02_Row_21	2	1.11669367909238
d2_Col_02_Row_22	2	1.03301168105637
d2_Col_02_Row_23	2	0.64974182444062
d2_Col_02_Row_24	2	0.983602962915979
d2_Col_02_Row_25	2	1.28071040947213
d2_Col_02_Row_26	2	0.931182637252411
d2_Col_02_Row_27	2	1.34566537824406
d2_Col_02_Row_28	2	1.07704257560529
d2_Col_02_Row_29	2	1.28703465982028
d2_Col_02_Row_30	2	1.03252850435949
d2_Col_02_Row_31	2	1.25360493358976
d2_Col_02_Row_33	2	1.31577291825804
d2_Col_02_Row_34	2	0.892480896060573
d2_Col_02_Row_35	2	0.911969872178626
d2_Col_02_Row_36	2	0.794314381270903
d2_Col_02_Row_37	2	1.18916354107922
d2_Col_02_Row_40	2	1.44799154334038
d2_Col_03_Row_2	2	1.28927268268894
d2_Col_03_Row_3	2	1.35629388179077
d2_Col_03_Row_4	2	1.13793685632281
d2_Col_03_Row_5	2	0.992054519045752
d2_Col_03_Row_6	2	0.963325937811493
d2_Col_03_Row_7	2	1.19170065614471
d2_Col_03_Row_8	2	1.23139931740614
d2_Col_03_Row_9	2	1.16850120278074
d2_Col_03_Row_10	2	1.6694870752697
d2_Col_03_Row_11	2	1.19405399501595
d2_Col_03_Row_12	2	1.32052516993585
d2_Col_03_Row_13	2	0.882770612067246
d2_Col_03_Row_14	2	1.16924527168503
d2_Col_03_Row_16	2	1.50175343114801
d2_Col_03_Row_18	2	1.03180076628352
d2_Col_03_Row_19	2	1.24307401384724
d2_Col_03_Row_21	2	1.01245683094139
d2_Col_03_Row_22	2	0.958152958152958
d2_Col_03_Row_23	2	1.29535339149012
d2_Col_03_Row_24	2	1.17460643856842
d2_Col_03_Row_26	2	1.21405961494649
d2_Col_03_Row_27	2	0.932795475071789
d2_Col_03_Row_28	2	1.22174143841094
d2_Col_03_Row_29	2	1.00681245215856
d2_Col_03_Row_30	2	0.907091180657485
d2_Col_03_Row_31	2	1.17956518925835
d2_Col_03_Row_32	2	1.15724417426545
d2_Col_03_Row_33	2	0.739616527390456
d2_Col_03_Row_34	2	0.914048796045288
d2_Col_03_Row_35	2	1.37369597615499
d2_Col_03_Row_36	2	1.42067208300412
d2_Col_03_Row_38	2	1.23487584299268
d2_Col_03_Row_39	2	1.05091107319216
d2_Col_03_Row_40	2	1.14554660564616
d2_Col_04_Row_2	2	1.44392790154544
d2_Col_04_Row_4	2	1.41288836920727
d2_Col_04_Row_5	2	1.23678469541869
d2_Col_04_Row_6	2	1.15586723778172
d2_Col_04_Row_9	2	1.48541826554106
d2_Col_04_Row_12	2	0.758405700289468
d2_Col_04_Row_13	2	0.816898608349901
d2_Col_04_Row_14	2	1.27297146445266
d2_Col_04_Row_15	2	1.21027402911026
d2_Col_04_Row_17	2	1.30603872661634
d2_Col_04_Row_18	2	1.1471403812825
d2_Col_04_Row_19	2	1.21197672038374
d2_Col_04_Row_20	2	0.854838709677419
d2_Col_04_Row_21	2	1.48507165605096
d2_Col_04_Row_22	2	1.14438872557496
d2_Col_04_Row_23	2	1.28040803579066
d2_Col_04_Row_24	2	1.09750462107209
d2_Col_04_Row_25	2	1.32860185893802
d2_Col_04_Row_26	2	1.36265786214843
d2_Col_04_Row_27	2	1.39651378076666
d2_Col_04_Row_28	2	1.24295109557405
d2_Col_04_Row_29	2	0.94091584691862
d2_Col_04_Row_30	2	0.948638011491589
d2_Col_04_Row_31	2	1.46436320752646
d2_Col_04_Row_33	2	1.50076392034551
d2_Col_04_Row_34	2	1.13887105135673
d2_Col_04_Row_35	2	0.86215100888247
d2_Col_04_Row_36	2	0.999111616475686
d2_Col_04_Row_38	2	1.38960079072429
d2_Col_04_Row_39	2	1.10247279049437
d2_Col_04_Row_40	2	1.24561586896892
d2_Col_05_Row_2	2	1.0595320144417
d2_Col_05_Row_3	2	1.10400000692638
d2_Col_05_Row_4	2	1.22756274814368
d2_Col_05_Row_6	2	1.69907710102574
d2_Col_05_Row_7	2	1.09531308002016
d2_Col_05_Row_8	2	1.17530206840057
d2_Col_05_Row_9	2	1.06843699875245
d2_Col_05_Row_10	2	1.42007926023778
d2_Col_05_Row_11	2	1.14372549019608
d2_Col_05_Row_12	2	0.849413646055437
d2_Col_05_Row_15	2	1.19945205479452
d2_Col_05_Row_16	2	1.08783647035013
d2_Col_05_Row_18	2	1.20389781602233
d2_Col_05_Row_19	2	1.32551986982322
d2_Col_05_Row_20	2	0.97397018634034
d2_Col_05_Row_21	2	0.982603292948121
d2_Col_05_Row_22	2	0.762579754626745
d2_Col_05_Row_24	2	1.17108808205049
d2_Col_05_Row_25	2	1.27890487579128
d2_Col_05_Row_26	2	1.50188310027527
d2_Col_05_Row_27	2	1.01810121906169
d2_Col_05_Row_29	2	1.17184676742415
d2_Col_05_Row_30	2	1.15614746187995
d2_Col_05_Row_31	2	1.31209351717197
d2_Col_05_Row_32	2	1.4165743774687
d2_Col_05_Row_33	2	1.0819293029402
d2_Col_05_Row_34	2	1.21454939311694
d2_Col_05_Row_35	2	1.19224037507713
d2_Col_05_Row_36	2	1.49849793466016
d2_Col_05_Row_37	2	1.29160829708275
d2_Col_05_Row_38	2	1.23061598241625
d2_Col_05_Row_39	2	1.14904970981016
d2_Col_05_Row_40	2	1.43105377403023
d2_Col_06_Row_2	2	1.25214449166394
d2_Col_06_Row_3	2	1.19004868888302
d2_Col_06_Row_4	2	0.939000180472839
d2_Col_06_Row_5	2	0.984857752350387
d2_Col_06_Row_6	2	0.988728195706635
d2_Col_06_Row_7	2	0.961348314606742
d2_Col_06_Row_8	2	1.12873908934947
d2_Col_06_Row_9	2	1.13748210474486
d2_Col_06_Row_10	2	1.09521720052655
d2_Col_06_Row_11	2	1.25359171399933
d2_Col_06_Row_12	2	1.08787238967281
d2_Col_06_Row_14	2	0.911789486231223
d2_Col_06_Row_15	2	1.42366370899357
d2_Col_06_Row_16	2	1.37139349294045
d2_Col_06_Row_17	2	1.13962960064301
d2_Col_06_Row_19	2	1.13927183740566
d2_Col_06_Row_20	2	1.21202499505635
d2_Col_06_Row_21	2	0.929654100272056
d2_Col_06_Row_22	2	0.951015318845743
d2_Col_06_Row_23	2	1.08180436996055
d2_Col_06_Row_24	2	1.12967370740181
d2_Col_06_Row_25	2	0.82392085387802
d2_Col_06_Row_26	2	1.10933688179197
d2_Col_06_Row_27	2	1.28440368277944
d2_Col_06_Row_28	2	0.920781931987922
d2_Col_06_Row_29	2	0.827351245190836
d2_Col_06_Row_30	2	0.853374775712147
d2_Col_06_Row_31	2	1.33912684186348
d2_Col_06_Row_32	2	1.05002458016673
d2_Col_06_Row_33	2	1.4417060242137
d2_Col_06_Row_34	2	0.74485279969213
d2_Col_06_Row_35	2	1.22140887394395
d2_Col_06_Row_36	2	0.849351104875482
d2_Col_06_Row_37	2	0.769415706781364
d2_Col_06_Row_38	2	0.919553072625698
d2_Col_06_Row_39	2	1.1085321792701
d2_Col_06_Row_40	2	1.20675861900574
d2_Col_07_Row_1	2	1.45963578327621
d2_Col_07_Row_2	2	1.22220077220077
d2_Col_07_Row_3	2	1.40364877691068
d2_Col_07_Row_4	2	0.881465744430227
d2_Col_07_Row_5	2	1.43195267712484
d2_Col_07_Row_6	2	0.901158699324619
d2_Col_07_Row_7	2	1.23139481006562
d2_Col_07_Row_8	2	0.952758551243384
d2_Col_07_Row_9	2	1.17262265293761
d2_Col_07_Row_10	2	1.39793068529638
d2_Col_07_Row_12	2	1.03213114754098
d2_Col_07_Row_13	2	1.26240538267452
d2_Col_07_Row_14	2	1.41170147278952
d2_Col_07_Row_15	2	1.10286402463326
d2_Col_07_Row_16	2	1.20009643201543
d2_Col_07_Row_17	2	1.31039822075368
d2_Col_07_Row_18	2	1.01008622505684
d2_Col_07_Row_19	2	1.2852736172564
d2_Col_07_Row_20	2	1.2701404546573
d2_Col_07_Row_21	2	1.28773306649083
d2_Col_07_Row_22	2	1.08810381111691
d2_Col_07_Row_23	2	1.44152011619865
d2_Col_07_Row_24	2	1.13469926924999
d2_Col_07_Row_25	2	1.1031647146773
d2_Col_07_Row_26	2	0.865579638099026
d2_Col_07_Row_27	2	0.937321428571429
d2_Col_07_Row_29	2	1.34950732653576
d2_Col_07_Row_32	2	0.936051605349993
d2_Col_07_Row_33	2	1.2682926961354
d2_Col_07_Row_34	2	1.02377278021601
d2_Col_07_Row_35	2	0.792200232828871
d2_Col_07_Row_36	2	1.18334698154358
d2_Col_07_Row_37	2	1.29473688475127
d2_Col_07_Row_38	2	1.01448285046068
d2_Col_07_Row_39	2	1.05997552019584
d2_Col_07_Row_40	2	1.43856736242884
d2_Col_08_Row_1	2	1.40894379198152
d2_Col_08_Row_2	2	1.06516587677725
d2_Col_08_Row_3	2	0.754547029274207
d2_Col_08_Row_4	2	0.739355528591092
d2_Col_08_Row_5	2	1.06149379189724
d2_Col_08_Row_6	2	1.1229293809939
d2_Col_08_Row_7	2	1.33785708070723
d2_Col_08_Row_8	2	0.847932216827857
d2_Col_08_Row_9	2	0.792385742378085
d2_Col_08_Row_10	2	1.39321403671857
d2_Col_08_Row_11	2	1.04043823411816
d2_Col_08_Row_12	2	1.44893500819224
d2_Col_08_Row_14	2	1.31320512959049
d2_Col_08_Row_15	2	1.1750448017528
d2_Col_08_Row_16	2	1.08644444444444
d2_Col_08_Row_18	2	1.43807625218041
d2_Col_08_Row_19	2	1.01394658753709
d2_Col_08_Row_20	2	1.41255961844197
d2_Col_08_Row_21	2	1.50256702795208
d2_Col_08_Row_22	2	1.34404336509154
d2_Col_08_Row_24	2	1.48487105089406
d2_Col_08_Row_25	2	1.06342813994463
d2_Col_08_Row_26	2	1.14533982812448
d2_Col_08_Row_27	2	1.34524816712634
d2_Col_08_Row_28	2	0.797751543125988
d2_Col_08_Row_29	2	1.15367433549252
d2_Col_08_Row_32	2	1.18061461719911
d2_Col_08_Row_33	2	1.24163357912649
d2_Col_08_Row_34	2	1.32170013271082
d2_Col_08_Row_37	2	0.882644302963618
d2_Col_08_Row_39	2	0.922165820642978
d2_Col_08_Row_40	2	1.06460976975872
d2_Col_09_Row_1	2	0.916342195648728
d2_Col_09_Row_2	2	0.859255607591817
d2_Col_09_Row_4	2	1.02795324464116
d2_Col_09_Row_6	2	1.23248663177928
d2_Col_09_Row_7	2	1.20945696342815
d2_Col_09_Row_9	2	1.3129459903396
d2_Col_09_Row_10	2	1.17915776849834
d2_Col_09_Row_11	2	1.29957577362167
d2_Col_09_Row_13	2	1.31528851873885
d2_Col_09_Row_14	2	1.36792865720747
d2_Col_09_Row_15	2	0.847818550875569
d2_Col_09_Row_17	2	1.4250565799108
d2_Col_09_Row_18	2	1.01708426364248
d2_Col_09_Row_19	2	1.09137677609015
d2_Col_09_Row_20	2	1.08000010224853
d2_Col_09_Row_21	2	1.22277968349839
d2_Col_09_Row_22	2	1.1289283650902
d2_Col_09_Row_23	2	1.00851903229082
d2_Col_09_Row_24	2	1.47908973861896
d2_Col_09_Row_25	2	1.25486862353201
d2_Col_09_Row_26	2	0.963699753896637
d2_Col_09_Row_28	2	1.36634653861545
d2_Col_09_Row_30	2	1.05314277963197
d2_Col_09_Row_31	2	1.11018826135105
d2_Col_09_Row_32	2	1.51884239017281
d2_Col_09_Row_33	2	1.383861499586
d2_Col_09_Row_34	2	1.07068945686146
d2_Col_09_Row_35	2	1.1951909476662
d2_Col_09_Row_36	2	0.995323170278421
d2_Col_09_Row_37	2	1.27731093882243
d2_Col_09_Row_38	2	1.43041146936097
d2_Col_09_Row_39	2	1.39024923480542
d2_Col_09_Row_40	2	1.23270276003142
d2_Col_10_Row_1	2	1.22403868293806
d2_Col_10_Row_2	2	1.57738562382365
d2_Col_10_Row_3	2	1.04759076100172
d2_Col_10_Row_4	2	0.913187044613743
d2_Col_10_Row_5	2	1.09350281998754
d2_Col_10_Row_6	2	1.22643421852828
d2_Col_10_Row_7	2	1.31526390870185
d2_Col_10_Row_8	2	1.49946064721644
d2_Col_10_Row_9	2	1.14206938989022
d2_Col_10_Row_10	2	1.2040521295399
d2_Col_10_Row_11	2	1.1327027027027
d2_Col_10_Row_12	2	1.34470989761092
d2_Col_10_Row_13	2	1.4012065988395
d2_Col_10_Row_14	2	0.963141361256544
d2_Col_10_Row_15	2	0.85334695963209
d2_Col_10_Row_16	2	1.03247405423502
d2_Col_10_Row_17	2	1.14682410903871
d2_Col_10_Row_18	2	1.29411797195143
d2_Col_10_Row_19	2	1.44828711256117
d2_Col_10_Row_20	2	1.14542010672332
d2_Col_10_Row_22	2	1.16862415764564
d2_Col_10_Row_23	2	1.23058797513807
d2_Col_10_Row_24	2	1.46269854466951
d2_Col_10_Row_25	2	1.28505510132919
d2_Col_10_Row_26	2	1.39751958224543
d2_Col_10_Row_27	2	1.13171707073232
d2_Col_10_Row_28	2	1.0743157791602
d2_Col_10_Row_29	2	1.09674861221253
d2_Col_10_Row_30	2	1.08334964112196
d2_Col_10_Row_31	2	0.897029742197388
d2_Col_10_Row_33	2	1.16527258071673
d2_Col_10_Row_34	2	1.07903680889476
d2_Col_10_Row_35	2	0.979802778325196
d2_Col_10_Row_36	2	1.14816410705301
d2_Col_10_Row_37	2	0.738544651773085
d2_Col_10_Row_38	2	0.972283685948871
d2_Col_10_Row_39	2	1.04366197183099
d2_Col_10_Row_40	2	1.06247556261611
d3_Col_01_Row_2	3	1.46827512897562
d3_Col_01_Row_3	3	1.08401327868688
d3_Col_01_Row_4	3	1.60995257741664
d3_Col_01_Row_7	3	1.66113643452207
d3_Col_01_Row_9	3	1.24043001607438
d3_Col_01_Row_12	3	1.48670435817169
d3_Col_01_Row_13	3	1.24294990991884
d3_Col_01_Row_14	3	1.29196087700171
d3_Col_01_Row_15	3	1.21837837837838
d3_Col_01_Row_18	3	1.41434297950078
d3_Col_01_Row_19	3	1.45038772382899
d3_Col_01_Row_20	3	1.48203592814371
d3_Col_01_Row_22	3	1.26863274830099
d3_Col_01_Row_24	3	1.32067510548523
d3_Col_01_Row_25	3	1.60121457489879
d3_Col_01_Row_26	3	1.24232730740759
d3_Col_01_Row_27	3	1.33476968676943
d3_Col_01_Row_28	3	1.26761657059263
d3_Col_01_Row_30	3	1.57781023392294
d3_Col_01_Row_32	3	1.29978586723769
d3_Col_01_Row_35	3	0.520853981345785
d3_Col_01_Row_36	3	1.46844444444444
d3_Col_01_Row_37	3	1.52733771935973
d3_Col_01_Row_38	3	1.29990882397749
d3_Col_02_Row_1	3	1.48151471643934
d3_Col_02_Row_2	3	0.871378699842296
d3_Col_02_Row_3	3	0.936642833723923
d3_Col_02_Row_4	3	0.775651078423796
d3_Col_02_Row_5	3	0.909012213548225
d3_Col_02_Row_6	3	1.49940411161212
d3_Col_02_Row_10	3	0.824589416058394
d3_Col_02_Row_12	3	0.943180745195288
d3_Col_02_Row_13	3	1.58527443997716
d3_Col_02_Row_14	3	0.863361336401152
d3_Col_02_Row_15	3	1.1526505689703
d3_Col_02_Row_18	3	0.965967374365211
d3_Col_02_Row_19	3	1.47308968397177
d3_Col_02_Row_22	3	1.24647160068847
d3_Col_02_Row_23	3	1.40237635195822
d3_Col_02_Row_26	3	1.18218540884959
d3_Col_02_Row_27	3	1.2681336593317
d3_Col_02_Row_30	3	1.10383927862388
d3_Col_02_Row_31	3	1.03956033089161
d3_Col_02_Row_34	3	1.39682551751602
d3_Col_02_Row_35	3	1.46237166630911
d3_Col_02_Row_36	3	0.743472568473254
d3_Col_02_Row_37	3	1.06619597320522
d3_Col_02_Row_38	3	1.41773939765581
d3_Col_03_Row_1	3	0.605180633092842
d3_Col_03_Row_3	3	1.37981790845846
d3_Col_03_Row_5	3	1.36367709349403
d3_Col_03_Row_6	3	0.920591579446876
d3_Col_03_Row_8	3	0.972722106459557
d3_Col_03_Row_9	3	0.977744278847476
d3_Col_03_Row_10	3	0.915026760041768
d3_Col_03_Row_12	3	1.52312907754136
d3_Col_03_Row_13	3	0.923758451853579
d3_Col_03_Row_14	3	1.35752920170155
d3_Col_03_Row_15	3	0.976014537344936
d3_Col_03_Row_18	3	1.11889704022262
d3_Col_03_Row_19	3	1.41034047919294
d3_Col_03_Row_21	3	1.21460423634337
d3_Col_03_Row_22	3	0.990515432550411
d3_Col_03_Row_23	3	1.41088631984586
d3_Col_03_Row_24	3	1.70268899036022
d3_Col_03_Row_25	3	1.4364949290725
d3_Col_03_Row_26	3	1.40230842734903
d3_Col_03_Row_28	3	1.5202151297409
d3_Col_03_Row_30	3	1.61916279069767
d3_Col_03_Row_33	3	0.573633203536167
d3_Col_03_Row_35	3	1.56676243926956
d3_Col_03_Row_36	3	0.843784994400896
d3_Col_03_Row_37	3	1.72817540722173
d3_Col_03_Row_38	3	1.34001338397148
d3_Col_04_Row_1	3	0.928088545409366
d3_Col_04_Row_3	3	1.57177502330894
d3_Col_04_Row_4	3	1.13462099486803
d3_Col_04_Row_6	3	1.2576964642569
d3_Col_04_Row_8	3	0.964529353677015
d3_Col_04_Row_9	3	1.58747239432314
d3_Col_04_Row_10	3	1.30146492859536
d3_Col_04_Row_13	3	1.48840650553263
d3_Col_04_Row_14	3	1.05761932254963
d3_Col_04_Row_16	3	1.12978876258714
d3_Col_04_Row_20	3	1.55144951168776
d3_Col_04_Row_23	3	1.58029155407465
d3_Col_04_Row_25	3	1.59782731150904
d3_Col_04_Row_26	3	1.61065112641643
d3_Col_04_Row_27	3	1.11548792144429
d3_Col_04_Row_28	3	1.02814794419602
d3_Col_04_Row_29	3	1.62389725957987
d3_Col_04_Row_30	3	0.910403941929097
d3_Col_04_Row_31	3	1.14130730523307
d3_Col_04_Row_36	3	1.4039119804401
d3_Col_04_Row_37	3	0.962601044134496
d3_Col_05_Row_1	3	0.689031531310908
d3_Col_05_Row_2	3	1.03275055405073
d3_Col_05_Row_3	3	0.841096274196063
d3_Col_05_Row_5	3	1.1575903913186
d3_Col_05_Row_6	3	1.11859249704048
d3_Col_05_Row_7	3	1.44483240223464
d3_Col_05_Row_8	3	1.16364806823575
d3_Col_05_Row_9	3	1.40744265453972
d3_Col_05_Row_11	3	0.797246991983783
d3_Col_05_Row_13	3	1.19753682685342
d3_Col_05_Row_14	3	1.34771664868752
d3_Col_05_Row_16	3	1.48885026656109
d3_Col_05_Row_17	3	1.83248737441573
d3_Col_05_Row_20	3	1.25950972104818
d3_Col_05_Row_22	3	1.46524998299192
d3_Col_05_Row_23	3	1.82444453191113
d3_Col_05_Row_24	3	1.47927500461584
d3_Col_05_Row_25	3	1.67769092002405
d3_Col_05_Row_26	3	1.0976348654741
d3_Col_05_Row_28	3	1.00625067344058
d3_Col_05_Row_29	3	1.39974433451157
d3_Col_05_Row_30	3	0.884816246643276
d3_Col_05_Row_31	3	1.54406087544735
d3_Col_05_Row_32	3	1.39196896383195
d3_Col_05_Row_35	3	1.11934412619344
d3_Col_05_Row_36	3	1.54338952806037
d3_Col_05_Row_37	3	1.31342055157881
d3_Col_05_Row_38	3	0.921283488642982
d3_Col_05_Row_39	3	0.841879503981132
d3_Col_05_Row_40	3	1.65689610049725
d3_Col_06_Row_1	3	1.20599448979508
d3_Col_06_Row_4	3	1.33930676727187
d3_Col_06_Row_6	3	1.26960541522206
d3_Col_06_Row_7	3	0.96435546875
d3_Col_06_Row_8	3	0.97320819112628
d3_Col_06_Row_9	3	1.25474960564936
d3_Col_06_Row_11	3	0.81929588783604
d3_Col_06_Row_12	3	1.48163841795254
d3_Col_06_Row_13	3	1.16387959866221
d3_Col_06_Row_14	3	1.35001764288807
d3_Col_06_Row_16	3	1.05394330418537
d3_Col_06_Row_17	3	1.04614609464013
d3_Col_06_Row_18	3	0.553182032286423
d3_Col_06_Row_19	3	1.80312652662433
d3_Col_06_Row_23	3	0.963942545115401
d3_Col_06_Row_25	3	1.00617054161847
d3_Col_06_Row_26	3	1.09889911568309
d3_Col_06_Row_28	3	1.03150453357922
d3_Col_06_Row_29	3	0.948159910487898
d3_Col_06_Row_31	3	1.20273217939371
d3_Col_06_Row_32	3	0.646651769279677
d3_Col_06_Row_33	3	1.37999166703538
d3_Col_06_Row_34	3	1.27567462628616
d3_Col_06_Row_36	3	1.74978581118223
d3_Col_06_Row_37	3	1.46919248114848
d3_Col_06_Row_39	3	1.00781257845918
d3_Col_06_Row_40	3	1.15017770995083
d3_Col_07_Row_1	3	1.44708476237139
d3_Col_07_Row_2	3	1.06458340553002
d3_Col_07_Row_4	3	1.8120884289746
d3_Col_07_Row_5	3	1.40241987608199
d3_Col_07_Row_6	3	1.32743368201565
d3_Col_07_Row_7	3	1.22732419760515
d3_Col_07_Row_8	3	1.45464401377304
d3_Col_07_Row_9	3	1.16770001157968
d3_Col_07_Row_10	3	1.06266952552008
d3_Col_07_Row_11	3	1.44819656575074
d3_Col_07_Row_12	3	1.449105490438
d3_Col_07_Row_14	3	0.916388948382951
d3_Col_07_Row_15	3	1.65661693186353
d3_Col_07_Row_17	3	1.63414323307252
d3_Col_07_Row_19	3	1.50968285152961
d3_Col_07_Row_20	3	0.935074005702889
d3_Col_07_Row_21	3	0.978577804224933
d3_Col_07_Row_22	3	1.55658963568823
d3_Col_07_Row_24	3	1.83348351338136
d3_Col_07_Row_26	3	1.33552471390309
d3_Col_07_Row_27	3	1.10814419225634
d3_Col_07_Row_28	3	0.878617286777527
d3_Col_07_Row_29	3	1.00830957770729
d3_Col_07_Row_30	3	1.48286290322581
d3_Col_07_Row_32	3	1.21268035322589
d3_Col_07_Row_33	3	1.00790621592148
d3_Col_07_Row_35	3	0.906008934260653
d3_Col_07_Row_36	3	0.971137749737119
d3_Col_07_Row_39	3	1.41889727751087
d3_Col_08_Row_1	3	1.45862494853849
d3_Col_08_Row_3	3	0.322842310188189
d3_Col_08_Row_7	3	0.906864497676082
d3_Col_08_Row_8	3	0.913752482432834
d3_Col_08_Row_9	3	1.01200310817493
d3_Col_08_Row_10	3	1.34931174089069
d3_Col_08_Row_14	3	1.21743256474526
d3_Col_08_Row_16	3	1.17812599936041
d3_Col_08_Row_17	3	0.555713511292173
d3_Col_08_Row_18	3	1.69832096117291
d3_Col_08_Row_19	3	1.55960615354606
d3_Col_08_Row_20	3	1.16956628277383
d3_Col_08_Row_21	3	1.51949039741396
d3_Col_08_Row_22	3	1.33110307414105
d3_Col_08_Row_23	3	0.851060248099563
d3_Col_08_Row_26	3	1.5415521791033
d3_Col_08_Row_27	3	1.49166435120867
d3_Col_08_Row_28	3	1.45596450870851
d3_Col_08_Row_31	3	1.15420231579778
d3_Col_08_Row_33	3	0.934464421011242
d3_Col_08_Row_34	3	1.10377906186597
d3_Col_08_Row_35	3	0.981328940142779
d3_Col_08_Row_38	3	0.839986525181068
d3_Col_08_Row_39	3	1.0891089320704
d3_Col_08_Row_40	3	1.04110412082416
d3_Col_09_Row_1	3	1.23326959847036
d3_Col_09_Row_4	3	1.18763685362978
d3_Col_09_Row_7	3	0.685332871012483
d3_Col_09_Row_9	3	1.39565008553993
d3_Col_09_Row_10	3	1.10587036233884
d3_Col_09_Row_11	3	1.2774051330434
d3_Col_09_Row_13	3	0.979788325448803
d3_Col_09_Row_15	3	1.05629948051683
d3_Col_09_Row_17	3	1.22538457451909
d3_Col_09_Row_18	3	1.07293589315041
d3_Col_09_Row_22	3	0.941030822728349
d3_Col_09_Row_23	3	1.77021077033508
d3_Col_09_Row_24	3	1.54139398059348
d3_Col_09_Row_25	3	1.5135223788267
d3_Col_09_Row_26	3	1.6839099764864
d3_Col_09_Row_28	3	1.03279099592604
d3_Col_09_Row_30	3	1.01030739366434
d3_Col_09_Row_31	3	1.55807216223334
d3_Col_09_Row_32	3	1.32519181379382
d3_Col_09_Row_33	3	1.39204078276599
d3_Col_09_Row_35	3	1.15404606796366
d3_Col_09_Row_37	3	1.0055732882472
d3_Col_09_Row_38	3	1.38123882295562
d3_Col_09_Row_39	3	0.968189509306261
d3_Col_10_Row_2	3	1.10288065843621
d3_Col_10_Row_3	3	1.04760893893626
d3_Col_10_Row_4	3	1.13713338211258
d3_Col_10_Row_5	3	0.967990058759049
d3_Col_10_Row_6	3	1.23864907179602
d3_Col_10_Row_8	3	1.343797856049
d3_Col_10_Row_9	3	0.991943605236657
d3_Col_10_Row_12	3	1.37287666724142
d3_Col_10_Row_14	3	1.21853115460585
d3_Col_10_Row_15	3	1.25246476969747
d3_Col_10_Row_17	3	1.39890351095109
d3_Col_10_Row_18	3	1.66625534715367
d3_Col_10_Row_20	3	1.2105263770295
d3_Col_10_Row_21	3	1.23753954710963
d3_Col_10_Row_23	3	1.09507110986792
d3_Col_10_Row_25	3	1.65384218171297
d3_Col_10_Row_26	3	1.40593500577697
d3_Col_10_Row_28	3	1.3633661997534
d3_Col_10_Row_29	3	0.830292598967298
d3_Col_10_Row_30	3	1.21007194244604
d3_Col_10_Row_31	3	0.671175651481997
d3_Col_10_Row_32	3	1.37117615859632
d3_Col_10_Row_33	3	1.79445700012732
d3_Col_10_Row_34	3	1.47634685217414
d3_Col_10_Row_37	3	1.51535500638246
d3_Col_10_Row_38	3	0.619917688162756
d3_Col_10_Row_39	3	1.19262967137501
d4_Col_01_Row_1	4	1.3239868935166
d4_Col_01_Row_2	4	1.62496652815703
d4_Col_01_Row_3	4	1.32443374724398
d4_Col_01_Row_5	4	1.43727009797352
d4_Col_01_Row_7	4	1.20705462619695
d4_Col_01_Row_8	4	1.16538184283783
d4_Col_01_Row_9	4	1.49282254351484
d4_Col_01_Row_10	4	0.889966656562595
d4_Col_01_Row_11	4	1.25555208007507
d4_Col_01_Row_12	4	1.70932244760858
d4_Col_01_Row_13	4	1.45974056137028
d4_Col_01_Row_14	4	1.50134059805407
d4_Col_01_Row_15	4	0.966699585923126
d4_Col_01_Row_16	4	0.872724779170548
d4_Col_01_Row_17	4	0.969852298190262
d4_Col_01_Row_18	4	1.18833637653985
d4_Col_01_Row_24	4	1.17821489734693
d4_Col_01_Row_25	4	1.85248756218905
d4_Col_01_Row_26	4	1.07224774559257
d4_Col_01_Row_27	4	1.20632250262318
d4_Col_01_Row_28	4	1.20012726694241
d4_Col_01_Row_29	4	1.07289536838557
d4_Col_01_Row_31	4	1.06934230511179
d4_Col_01_Row_32	4	0.704958057706254
d4_Col_01_Row_33	4	1.52571860816944
d4_Col_01_Row_34	4	1.01179426830984
d4_Col_01_Row_35	4	2.05776731993822
d4_Col_01_Row_36	4	1.13039874150901
d4_Col_01_Row_37	4	1.50233886724496
d4_Col_01_Row_38	4	0.884152401987852
d4_Col_01_Row_40	4	0.933679687944788
d4_Col_02_Row_1	4	1.58180702316149
d4_Col_02_Row_2	4	1.12575657719074
d4_Col_02_Row_3	4	0.835082194680276
d4_Col_02_Row_4	4	1.00849327279175
d4_Col_02_Row_6	4	0.909514618853293
d4_Col_02_Row_8	4	1.41260364842454
d4_Col_02_Row_10	4	0.93832231950595
d4_Col_02_Row_11	4	0.97383471993524
d4_Col_02_Row_12	4	1.8307345867075
d4_Col_02_Row_13	4	1.39373479700276
d4_Col_02_Row_16	4	0.843403205918619
d4_Col_02_Row_17	4	1.63457704357733
d4_Col_02_Row_21	4	0.79461630533225
d4_Col_02_Row_22	4	0.987414023443748
d4_Col_02_Row_23	4	1.01786521935776
d4_Col_02_Row_24	4	1.27807486631016
d4_Col_02_Row_28	4	0.866302864938608
d4_Col_02_Row_30	4	1.7234873940094
d4_Col_02_Row_31	4	1.51190194698025
d4_Col_02_Row_32	4	1.4161483845242
d4_Col_02_Row_33	4	1.00675682220672
d4_Col_02_Row_34	4	0.79539671218497
d4_Col_02_Row_36	4	1.20654109748633
d4_Col_02_Row_37	4	1.33503568960987
d4_Col_02_Row_39	4	1.1410701876303
d4_Col_03_Row_1	4	1.65778470933063
d4_Col_03_Row_2	4	0.923436345618179
d4_Col_03_Row_4	4	1.26140155764178
d4_Col_03_Row_5	4	1.56993160870427
d4_Col_03_Row_6	4	0.940916833301605
d4_Col_03_Row_9	4	1.43835897435897
d4_Col_03_Row_11	4	1.65582644374988
d4_Col_03_Row_12	4	1.01245495757796
d4_Col_03_Row_14	4	1.10120382660225
d4_Col_03_Row_16	4	0.980344332855093
d4_Col_03_Row_17	4	1.76810693192415
d4_Col_03_Row_20	4	1.63694558756287
d4_Col_03_Row_21	4	1.42861709855436
d4_Col_03_Row_22	4	1.04662118258609
d4_Col_03_Row_23	4	1.70373746581586
d4_Col_03_Row_25	4	0.87547757181265
d4_Col_03_Row_26	4	1.72202574621587
d4_Col_03_Row_27	4	1.04844061048441
d4_Col_03_Row_28	4	0.926825949900329
d4_Col_03_Row_29	4	1.51970637579707
d4_Col_03_Row_30	4	0.761107957259638
d4_Col_03_Row_31	4	1.67997124403374
d4_Col_03_Row_32	4	1.63338184907367
d4_Col_03_Row_35	4	0.898951100605702
d4_Col_03_Row_36	4	1.81671909111893
d4_Col_03_Row_37	4	1.26262351372926
d4_Col_03_Row_40	4	0.999849578820698
d4_Col_04_Row_2	4	1.7871510967113
d4_Col_04_Row_3	4	1.03625875566543
d4_Col_04_Row_4	4	1.01792992913177
d4_Col_04_Row_5	4	0.896586345381526
d4_Col_04_Row_6	4	0.914523352527191
d4_Col_04_Row_9	4	1.09800710709971
d4_Col_04_Row_10	4	1.75736403452264
d4_Col_04_Row_13	4	1.54039369472472
d4_Col_04_Row_14	4	0.924523288868969
d4_Col_04_Row_15	4	1.19278149461042
d4_Col_04_Row_16	4	1.67708515788445
d4_Col_04_Row_17	4	0.880316518298714
d4_Col_04_Row_20	4	1.83035395066142
d4_Col_04_Row_21	4	1.12440923485744
d4_Col_04_Row_24	4	0.868958872778606
d4_Col_04_Row_25	4	1.3607408517387
d4_Col_04_Row_27	4	1.51320712679514
d4_Col_04_Row_29	4	1.31551344707267
d4_Col_04_Row_30	4	0.794066059445766
d4_Col_04_Row_32	4	0.954322359545211
d4_Col_04_Row_34	4	1.63681228294644
d4_Col_04_Row_35	4	1.53588238615663
d4_Col_04_Row_36	4	1.30354572811723
d4_Col_04_Row_38	4	1.08648302920744
d4_Col_04_Row_40	4	1.6135162151277
d4_Col_05_Row_1	4	1.08757850662945
d4_Col_05_Row_2	4	1.79582846586494
d4_Col_05_Row_3	4	1.03917592985998
d4_Col_05_Row_5	4	1.02585722315908
d4_Col_05_Row_6	4	1.37751468048287
d4_Col_05_Row_8	4	0.973254812587692
d4_Col_05_Row_9	4	0.966661271297163
d4_Col_05_Row_10	4	1.75427006123107
d4_Col_05_Row_11	4	1.00423013840953
d4_Col_05_Row_12	4	1.00382665207193
d4_Col_05_Row_13	4	1.02463912694004
d4_Col_05_Row_16	4	1.02270179372197
d4_Col_05_Row_18	4	1.07125982822834
d4_Col_05_Row_21	4	1.62427335113301
d4_Col_05_Row_22	4	1.15888055387112
d4_Col_05_Row_23	4	1.01185719770807
d4_Col_05_Row_25	4	1.36965711601691
d4_Col_05_Row_26	4	1.38923877327492
d4_Col_05_Row_28	4	0.952161345085349
d4_Col_05_Row_29	4	0.73583870594334
d4_Col_05_Row_30	4	1.34923455249255
d4_Col_05_Row_31	4	0.989784649364992
d4_Col_05_Row_32	4	0.975033090958949
d4_Col_05_Row_33	4	0.825509452034133
d4_Col_05_Row_34	4	1.04080545227366
d4_Col_05_Row_35	4	1.55951040903407
d4_Col_05_Row_36	4	0.85880195599022
d4_Col_05_Row_38	4	0.826731102725735
d4_Col_06_Row_1	4	1.84302389004036
d4_Col_06_Row_2	4	1.34047063114635
d4_Col_06_Row_4	4	1.64858565526009
d4_Col_06_Row_5	4	1.70949608512347
d4_Col_06_Row_6	4	1.07165515145684
d4_Col_06_Row_7	4	0.773064513421022
d4_Col_06_Row_8	4	0.983059292476333
d4_Col_06_Row_11	4	1.13504706734251
d4_Col_06_Row_12	4	1.09112833763997
d4_Col_06_Row_13	4	1.15144755653421
d4_Col_06_Row_14	4	1.34427611588734
d4_Col_06_Row_15	4	1.41693575574122
d4_Col_06_Row_16	4	1.14649429955948
d4_Col_06_Row_17	4	1.0459248847082
d4_Col_06_Row_19	4	1.64318181818182
d4_Col_06_Row_21	4	0.879207920792079
d4_Col_06_Row_22	4	1.3009397433724
d4_Col_06_Row_24	4	0.96550491510277
d4_Col_06_Row_25	4	0.941638750586182
d4_Col_06_Row_26	4	1.9103486042453
d4_Col_06_Row_29	4	0.957796602958204
d4_Col_06_Row_32	4	1.93213781857065
d4_Col_06_Row_34	4	0.899411210512283
d4_Col_06_Row_35	4	0.823478075488666
d4_Col_06_Row_37	4	0.886684653229646
d4_Col_06_Row_38	4	1.0387772639415
d4_Col_07_Row_1	4	1.01839692755057
d4_Col_07_Row_2	4	1.29105113636364
d4_Col_07_Row_4	4	1.39943682220463
d4_Col_07_Row_6	4	1.26023717269855
d4_Col_07_Row_7	4	1.36587896149224
d4_Col_07_Row_8	4	0.723843735967669
d4_Col_07_Row_10	4	1.58469631199506
d4_Col_07_Row_11	4	1.13428710196933
d4_Col_07_Row_13	4	0.976199731764432
d4_Col_07_Row_14	4	0.875140517059508
d4_Col_07_Row_15	4	1.36947728468797
d4_Col_07_Row_16	4	1.39903367645495
d4_Col_07_Row_17	4	0.773524554366342
d4_Col_07_Row_18	4	1.55676626489571
d4_Col_07_Row_21	4	1.12672811059908
d4_Col_07_Row_23	4	0.964704259847218
d4_Col_07_Row_24	4	1.71433967354263
d4_Col_07_Row_26	4	1.60718903120194
d4_Col_07_Row_27	4	1.2231196365472
d4_Col_07_Row_28	4	1.7889376942184
d4_Col_07_Row_29	4	0.871364152362187
d4_Col_07_Row_31	4	1.75208640157094
d4_Col_07_Row_32	4	1.75789152922446
d4_Col_07_Row_34	4	1.06059862610402
d4_Col_07_Row_35	4	0.866605871485981
d4_Col_07_Row_36	4	1.21093138100567
d4_Col_07_Row_38	4	1.49320187014235
d4_Col_07_Row_40	4	1.21827414050115
d4_Col_08_Row_1	4	1.32428208533817
d4_Col_08_Row_3	4	1.3584905701968
d4_Col_08_Row_8	4	1.58170679583986
d4_Col_08_Row_11	4	1.14422369389257
d4_Col_08_Row_13	4	1.04295147171687
d4_Col_08_Row_14	4	0.909157006755295
d4_Col_08_Row_15	4	1.563285248953
d4_Col_08_Row_16	4	1.1434230758032
d4_Col_08_Row_17	4	1.45496928041067
d4_Col_08_Row_18	4	1.1850872089626
d4_Col_08_Row_20	4	1.07376284620521
d4_Col_08_Row_21	4	1.21638641506976
d4_Col_08_Row_22	4	1.53036186153251
d4_Col_08_Row_23	4	1.47483766233766
d4_Col_08_Row_24	4	1.0500993812603
d4_Col_08_Row_25	4	0.923746123568702
d4_Col_08_Row_29	4	1.64724453455834
d4_Col_08_Row_31	4	1.20143445750038
d4_Col_08_Row_33	4	1.80288637194008
d4_Col_08_Row_34	4	0.920434175259499
d4_Col_08_Row_37	4	1.49776272660092
d4_Col_08_Row_38	4	0.90207163881107
d4_Col_08_Row_39	4	0.814171750351947
d4_Col_09_Row_2	4	1.16367729254745
d4_Col_09_Row_3	4	0.868652117324078
d4_Col_09_Row_4	4	1.65262619907909
d4_Col_09_Row_6	4	1.71744161582159
d4_Col_09_Row_8	4	1.8836581897323
d4_Col_09_Row_9	4	0.862189126948354
d4_Col_09_Row_11	4	1.09587022059597
d4_Col_09_Row_12	4	1.68256008225164
d4_Col_09_Row_13	4	1.21675423235394
d4_Col_09_Row_14	4	1.2155144303679
d4_Col_09_Row_15	4	0.935528486111869
d4_Col_09_Row_16	4	0.929814814814815
d4_Col_09_Row_17	4	1.29498590008591
d4_Col_09_Row_18	4	1.42344148742253
d4_Col_09_Row_19	4	1.56089816606056
d4_Col_09_Row_21	4	1.35945682123295
d4_Col_09_Row_23	4	1.20151838731152
d4_Col_09_Row_25	4	1.61373317150099
d4_Col_09_Row_26	4	1.07366280888333
d4_Col_09_Row_29	4	1.09596811991889
d4_Col_09_Row_30	4	0.876165120086786
d4_Col_09_Row_33	4	1.49865550451679
d4_Col_09_Row_34	4	0.882657252787495
d4_Col_09_Row_35	4	1.07925636007828
d4_Col_09_Row_36	4	1.12980868665394
d4_Col_09_Row_37	4	1.04697158958866
d4_Col_09_Row_38	4	1.02460981235133
d4_Col_09_Row_40	4	1.2606754798085
d4_Col_10_Row_3	4	1.04970579126665
d4_Col_10_Row_4	4	0.704596093830602
d4_Col_10_Row_5	4	1.17963096960926
d4_Col_10_Row_6	4	1.61869403474702
d4_Col_10_Row_7	4	1.66278977567781
d4_Col_10_Row_9	4	0.973409218904798
d4_Col_10_Row_11	4	0.99286179479032
d4_Col_10_Row_12	4	0.930693110608641
d4_Col_10_Row_13	4	1.29026240517349
d4_Col_10_Row_15	4	1.50547362190232
d4_Col_10_Row_16	4	1.11091956316306
d4_Col_10_Row_17	4	1.69499283551941
d4_Col_10_Row_18	4	1.01906217961401
d4_Col_10_Row_19	4	1.29433827469191
d4_Col_10_Row_20	4	1.14100418646485
d4_Col_10_Row_21	4	1.19880988369815
d4_Col_10_Row_22	4	1.21067973844846
d4_Col_10_Row_23	4	0.945743293494993
d4_Col_10_Row_24	4	1.49282499098651
d4_Col_10_Row_25	4	1.6033188797678
d4_Col_10_Row_26	4	1.02898126902716
d4_Col_10_Row_28	4	1.3844189203223
d4_Col_10_Row_29	4	1.19240506329114
d4_Col_10_Row_31	4	1.08602005062346
d4_Col_10_Row_32	4	1.65994989136953
d4_Col_10_Row_34	4	1.5660483967458
d4_Col_10_Row_35	4	1.0064368473752
d4_Col_10_Row_36	4	1.28332839119746
d4_Col_10_Row_37	4	1.00154202004626
d4_Col_10_Row_38	4	1.13093527521216
d4_Col_10_Row_39	4	0.910189159116198
