# Supplementary material for: Integrated analysis of Xist upregulation and X-chromosome inactivation with single-cell and single-allele resolution
Source: Nat Commun. 2021 Jun 15;12:3638. doi: 10.1038/s41467-021-23643-6 (PMC8206119; doi:10.1038/s41467-021-23643-6)
Supplement: Supplementary file 9 — Source Data [file 41467_2021_23643_MOESM9_ESM.zip › SourceData/Figure_1b.txt]

Cell ID	Sequencing Day	Pseudotime	Scaled Pseudotime	Component 1	Component 2
d0_Col_01_Row_1	0	0.178333068752008	0.646470863195443	-11.3566472769006	3.11656706887976
d0_Col_01_Row_2	0	0.195310626240042	0.708015793258314	-11.3687945036435	3.08237945669105
d0_Col_01_Row_4	0	0.290833853276654	1.05429471656584	-11.291118204554	3.02419996361394
d0_Col_01_Row_5	0	0.104722992671566	0.379628769597085	-11.4295559106577	3.1494015142836
d0_Col_01_Row_7	0	0.176649260279092	0.640366930119207	-11.34391705154	3.13055219585891
d0_Col_01_Row_8	0	0.247330081658689	0.896590253860539	-11.2683514078773	3.10418223548073
d0_Col_01_Row_9	0	0.0492982762103303	0.178709980144278	-11.4837247719682	3.17485262541458
d0_Col_01_Row_12	0	0.202121287690583	0.73270495616946	-11.3461331945427	3.09398264282451
d0_Col_01_Row_14	0	0.344040218303503	1.24717181427468	-11.2313244188885	3.0069846152969
d0_Col_01_Row_15	0	0.360502464815559	1.30684870307193	-11.1636039596706	3.0469008527679
d0_Col_01_Row_16	0	0.413815066860793	1.5001109180081	-11.0242941487221	3.1026096436239
d0_Col_01_Row_17	0	0.189269002119031	0.686114448836075	-11.5021109680812	2.96798017186071
d0_Col_01_Row_19	0	0.376381551424586	1.36441159311095	-11.2510462175846	2.94493844931214
d0_Col_01_Row_20	0	0.336648994417425	1.22037806862144	-11.2932906181707	2.96003656902083
d0_Col_01_Row_21	0	0.154253378716795	0.559180165449471	-11.4546909865608	3.05907839645185
d0_Col_01_Row_23	0	0.186815148910674	0.677219045348305	-11.4888488250646	2.98350050957106
d0_Col_01_Row_24	0	0.0856477791791069	0.310479677853165	-11.4708785180682	3.13730228288827
d0_Col_01_Row_25	0	0.209226332770542	0.758461282004188	-11.479459377303	2.96174666871197
d0_Col_01_Row_26	0	0.196517316707612	0.712390137476347	-11.3966247297076	3.05515178507168
d0_Col_01_Row_27	0	0.306425528749911	1.11081571949815	-11.3369812739253	2.96086879217389
d0_Col_01_Row_28	0	0.228671773504793	0.828952475503293	-11.3800580419384	3.02676333792342
d0_Col_01_Row_30	0	0.136347876125593	0.494271364198598	-11.270974349199	3.25230569060633
d0_Col_01_Row_31	0	0.333098231121248	1.20750628309593	-11.1598644306009	3.08754001386492
d0_Col_01_Row_32	0	0.340004474055561	1.23254193611545	-11.1942144127298	3.04658647109197
d0_Col_01_Row_34	0	0.346394343715562	1.25570569695754	-11.2738355110531	2.96470083891668
d0_Col_01_Row_36	0	0.145554398318453	0.527645703521626	-11.374909375974	3.14424255053462
d0_Col_01_Row_38	0	0.140485237473854	0.509269612032716	-11.3259834373982	3.19611525434973
d0_Col_01_Row_39	0	0.365624380480468	1.32541603477479	-11.1936451932342	3.01232729186006
d0_Col_02_Row_1	0	0.0976661132583586	0.354047047947544	-11.4390151390427	3.15028633893467
d0_Col_02_Row_2	0	0.296641326530476	1.07534724638354	-11.3988342688692	2.91726970116632
d0_Col_02_Row_3	0	0.109327149145761	0.396319185070721	-11.3889860156729	3.18045950568253
d0_Col_02_Row_4	0	0.296023524259432	1.07310766642093	-11.3208140898878	2.98984791729198
d0_Col_02_Row_6	0	0.268723041035619	0.974141349748095	-11.3994942393247	2.95455778856347
d0_Col_02_Row_7	0	0.307590587602935	1.11503914596447	-11.272040628693	3.01900812033859
d0_Col_02_Row_8	0	0.16309400868894	0.591228117796614	-11.4168329191926	3.08189756478638
d0_Col_02_Row_10	0	0.243145520033284	0.881420901451581	-11.465722493687	2.92836677428406
d0_Col_02_Row_11	0	0.408319563416178	1.48018930234593	-11.2521639779091	2.90054094435387
d0_Col_02_Row_15	0	0.0839484229049834	0.30431938282153	-11.4846554153685	3.12693875847537
d0_Col_02_Row_17	0	0.248100937399808	0.899384664228999	-11.4983591368237	2.89164086352825
d0_Col_02_Row_18	0	0.397894005984582	1.44239586807564	-11.2388658766476	2.92692387844278
d0_Col_02_Row_21	0	0.122772409902433	0.445059272302334	-11.4797385843326	3.07876554772294
d0_Col_02_Row_22	0	0.457578749159673	1.65875757659115	-11.1376672901862	2.93892021327694
d0_Col_02_Row_25	0	0.127965540804337	0.463884764625965	-11.438577851873	3.10956870183563
d0_Col_02_Row_28	0	0.300239979668819	1.08839263620925	-11.1984192736707	3.09667205767343
d0_Col_02_Row_30	0	0.123106471962297	0.446270272537523	-11.3550244417294	3.19299257349127
d0_Col_02_Row_31	0	0.255293340435094	0.925457669259473	-11.3276116432842	3.0388853261828
d0_Col_02_Row_32	0	0.228835906627736	0.829547470488857	-11.4252384418898	2.98499818584508
d0_Col_02_Row_33	0	0.16756795480581	0.60744651087594	-11.3620436306368	3.12620942663476
d0_Col_02_Row_34	0	0.172272254105856	0.624499951668011	-11.3716688381822	3.11097409522675
d0_Col_02_Row_35	0	0.340984473444795	1.23609450802779	-11.2494080503032	2.99450561893644
d0_Col_02_Row_37	0	0.33871040509812	1.2278508382624	-11.3628119607421	2.89331404286821
d0_Col_02_Row_38	0	0.499863844513018	1.81204424565752	-11.1378449324616	2.88132269942414
d0_Col_02_Row_39	0	0.23349620994123	0.846441422501857	-11.1524916526867	3.2294766425166
d0_Col_03_Row_1	0	0.235894693106872	0.855136105396641	-11.2229097109398	3.16147565253418
d0_Col_03_Row_2	0	0.100184518655933	0.363176458003902	-11.456105847953	3.13115188266436
d0_Col_03_Row_4	0	0.266138137839194	0.96477088014106	-11.2684560921278	3.07855926137655
d0_Col_03_Row_5	0	0.138329664980866	0.501455498699873	-11.3312654963168	3.19418065488312
d0_Col_03_Row_7	0	0.0235706228157814	0.0854452905700969	-11.4952207157977	3.19922484120321
d0_Col_03_Row_8	0	0.192022228630586	0.696095103192295	-11.47276924387	2.991230140933
d0_Col_03_Row_9	0	0.232412905565722	0.842514362200372	-11.3581469689247	3.04184062285268
d0_Col_03_Row_10	0	0.273033649944721	0.989767633094569	-11.3801064304583	2.9665372614626
d0_Col_03_Row_12	0	1.04046479890803	3.77176359595937	-10.5492523461894	2.6881490999958
d0_Col_03_Row_13	0	0.262872078269277	0.952931167158003	-11.299385478925	3.05455407814024
d0_Col_03_Row_14	0	0.41519053392596	1.50509709015855	-11.3004568004113	2.84680864060968
d0_Col_03_Row_16	0	0.112310738255031	0.4071349212681	-11.3777894736469	3.18670771903706
d0_Col_03_Row_17	0	0.247144484787245	0.895917451163158	-11.3754259575961	3.00597543401391
d0_Col_03_Row_19	0	0.185335762582026	0.671856158007368	-11.3689066032266	3.09579524559033
d0_Col_03_Row_20	0	0.177965903429113	0.645139861127858	-11.3830527448687	3.09278157425229
d0_Col_03_Row_21	0	0.186016656051369	0.674324448335968	-11.4745201837455	2.99775870083735
d0_Col_03_Row_22	0	0.236333894461855	0.856728243529289	-11.3926222135836	3.00482735608064
d0_Col_03_Row_23	0	0.140053343061406	0.507703962119448	-11.3740077396106	3.15254079144377
d0_Col_03_Row_24	0	0.105173412575907	0.381261575819719	-11.330368794556	3.23999791716929
d0_Col_03_Row_25	0	0.228964688345268	0.830014313955858	-11.2455722308808	3.15003348047997
d0_Col_03_Row_28	0	0.121942936312588	0.442052367798431	-11.4034271544064	3.15006009369219
d0_Col_03_Row_30	0	0.212164063657683	0.769110778677666	-11.3193113108604	3.10502273140047
d0_Col_03_Row_31	0	0.00664016224023954	0.0240710903773818	-11.4771612423215	3.23882682290836
d0_Col_03_Row_32	0	0.193537031676725	0.701586378813028	-11.3927046880922	3.06279904845045
d0_Col_03_Row_33	0	0.314460514414982	1.13994315029386	-11.3019264596324	2.98220478481322
d0_Col_03_Row_35	0	0.626036286192059	2.26942889032571	-11.0646548683979	2.77722941784817
d0_Col_03_Row_38	0	0.14894955495722	0.539953403144062	-11.3305484242367	3.18042890751342
d0_Col_03_Row_39	0	0.00170078500302809	0.00616547428198197	-11.6015269185931	3.13117851946404
d0_Col_03_Row_40	0	0.572271382964245	2.07452704939099	-10.7581839959217	3.13206823227544
d0_Col_04_Row_2	0	0.274921019286679	0.996609489718258	-11.2872830952891	3.04932796784877
d0_Col_04_Row_3	0	0.171200382974235	0.620614337740419	-11.3367174597106	3.14456664050713
d0_Col_04_Row_6	0	0.123063257756112	0.446113617771417	-11.4730688289746	3.08450538656319
d0_Col_04_Row_9	0	0.162988845397113	0.590846892909276	-11.3789660443108	3.11685769124589
d0_Col_04_Row_10	0	0.205647530974016	0.7454878547941	-11.4405762069653	3.00235622861446
d0_Col_04_Row_12	0	0.0948692660228294	0.343908265167483	-11.3641955282556	3.22288180106534
d0_Col_04_Row_14	0	0.234105002958532	0.848648343238188	-11.2842917060538	3.10746111918638
d0_Col_04_Row_15	0	0.187785402263041	0.680736287139815	-11.354357819489	3.10585326967231
d0_Col_04_Row_17	0	0.0739116552377533	0.267935340854814	-11.4368927400789	3.18448830064737
d0_Col_04_Row_19	0	0.2019502446785	0.732084912313104	-11.4034304881678	3.04152513811001
d0_Col_04_Row_22	0	0.0596506381668628	0.216238075281013	-11.4634734051622	3.17941246405231
d0_Col_04_Row_23	0	0.184972157430012	0.670538061828517	-11.3784003391553	3.08755754733457
d0_Col_04_Row_24	0	0.217341263343957	0.787878519139618	-11.3224703998888	3.0950986642039
d0_Col_04_Row_26	0	0.276033933782134	1.00064388894424	-11.377728228148	2.96465417616512
d0_Col_04_Row_27	0	0.209695030680618	0.760160347380144	-11.3329519137131	3.09582813830792
d0_Col_04_Row_28	0	0.189459626708424	0.686805477391315	-11.3504485479803	3.10717947652871
d0_Col_04_Row_33	0	0.286599767750827	1.03894583627191	-11.2427607983059	3.07441344812152
d0_Col_04_Row_34	0	0.11799214096554	0.427730435830409	-11.4487531866507	3.11374715215696
d0_Col_04_Row_37	0	0.32779784685865	1.18829198922722	-11.2804510568021	2.9838470557902
d0_Col_04_Row_38	0	0.165372199689785	0.599486732495205	-11.392319586156	3.10135108015038
d0_Col_04_Row_39	0	0.246117908878448	0.892196035844394	-11.2191349326498	3.15107839431558
d0_Col_04_Row_40	0	0.592062990149036	2.14627312245706	-10.9435721942999	2.9347176787726
d0_Col_05_Row_1	0	0.18086221413485	0.655639206510759	-11.3856487927533	3.08646582528928
d0_Col_05_Row_2	0	0.110469004040481	0.400458495433064	-11.3606878940197	3.20493091878089
d0_Col_05_Row_4	0	0.328657344434499	1.19140773295138	-11.0795993437781	3.16737011831396
d0_Col_05_Row_5	0	0.309747982138598	1.12285986433983	-11.3799333640865	2.91687202789219
d0_Col_05_Row_6	0	0.49262391557549	1.7857989556366	-11.180902311266	2.85156410115501
d0_Col_05_Row_7	0	0.304619988216447	1.10427049849471	-11.3040142092192	2.99363141632377
d0_Col_05_Row_9	0	0.0641588231517924	0.232580586846857	-11.4323778669769	3.20188300341519
d0_Col_05_Row_10	0	0.297389388932518	1.07805902917378	-11.2862182712313	3.01980785430063
d0_Col_05_Row_11	0	0.425870994694817	1.54381456830709	-11.154921509812	2.96612553300057
d0_Col_05_Row_12	0	0.193300757655692	0.700729867615206	-11.2953775815189	3.15261202028254
d0_Col_05_Row_13	0	0.361377110861543	1.31001936114614	-11.3259585624272	2.89642672497214
d0_Col_05_Row_14	0	0.253436368150466	0.918726004267812	-11.4136383428844	2.96230095487712
d0_Col_05_Row_15	0	0.211910809956372	0.768192714854509	-11.3442794760066	3.08240611045549
d0_Col_05_Row_16	0	0.216260309635042	0.783959980182334	-11.3814258063215	3.04235260599389
d0_Col_05_Row_17	0	0.128046421895914	0.464177964700711	-11.4624881330233	3.0874748967877
d0_Col_05_Row_18	0	0.403970681866727	1.46442427778327	-11.2785734482654	2.8821609169435
d0_Col_05_Row_19	0	0.0298732022866557	0.108292617874041	-11.5792434458064	3.1134064206217
d0_Col_05_Row_20	0	0.30491446359948	1.10533799403209	-11.3293324508942	2.9699527996437
d0_Col_05_Row_21	0	0.19764983816259	0.71649561341365	-11.395165669135	3.0549568875153
d0_Col_05_Row_22	0	0.204118195736873	0.739943898881774	-11.397034478607	3.0444692155256
d0_Col_05_Row_23	0	0.484351915157476	1.75581232843386	-11.0615790005022	2.97251747986392
d0_Col_05_Row_24	0	0.092804775968005	0.336424332562382	-11.3954833258396	3.19691272790865
d0_Col_05_Row_26	0	0.15844910408811	0.57438998728177	-11.4303161131294	3.07580162899235
d0_Col_05_Row_28	0	0.242876729820183	0.880446516598015	-11.4085343389994	2.98131544494581
d0_Col_05_Row_30	0	0.159242677941716	0.577266752526377	-11.4157122646286	3.08815605185258
d0_Col_05_Row_31	0	0.174771731309143	0.633560745588366	-11.4045998958171	3.07730186968976
d0_Col_05_Row_33	0	0.222048055452884	0.804940996552434	-11.4129383818676	3.00552358918007
d0_Col_05_Row_34	0	0.255147965929862	0.924930675682	-11.3214025518479	3.04479018911847
d0_Col_05_Row_35	0	0.303748489075382	1.10111124818886	-11.3423580729112	2.95955548887555
d0_Col_05_Row_37	0	0.275743513484178	0.99959109339699	-11.2962253155463	3.039990080031
d0_Col_05_Row_40	0	0.313706107410756	1.1372083678408	-11.2954388404934	2.98919312739166
d0_Col_06_Row_1	0	0.317802305329786	1.1520573951304	-11.2683057319773	3.00858381959877
d0_Col_06_Row_2	0	0.13218476959118	0.47917978811733	-11.4246274515461	3.11667052432118
d0_Col_06_Row_4	0	0.197857832119947	0.717249607241567	-11.298908045221	3.14318690853343
d0_Col_06_Row_5	0	0.239812965810799	0.86934014032336	-11.3208010050193	3.06614391500404
d0_Col_06_Row_6	0	0.253076010679956	0.917419681180067	-11.369596176079	3.00328605158528
d0_Col_06_Row_7	0	0.150724041123597	0.546386049717883	-11.390519159229	3.12287612252277
d0_Col_06_Row_8	0	0.297630212715784	1.07893203360383	-11.2458419151157	3.0566094646396
d0_Col_06_Row_9	0	0.309321207355703	1.12131277347094	-11.2993729597079	2.99152651590932
d0_Col_06_Row_10	0	0.167712825222929	0.607971677095879	-11.372332724068	3.1165536146962
d0_Col_06_Row_11	0	0.0454624490045607	0.164804816384489	-11.4977814437136	3.16713622862861
d0_Col_06_Row_12	0	0.233235722361417	0.845497135321965	-11.2647580704305	3.12659756558102
d0_Col_06_Row_13	0	0.0233554143649222	0.0846651436575386	-11.5372479045692	3.16087046277783
d0_Col_06_Row_14	0	0.13664060564284	0.495332530840442	-11.3207815592728	3.20611140725512
d0_Col_06_Row_15	0	0.190025179535528	0.688855649167526	-11.3922929963144	3.06793846047355
d0_Col_06_Row_17	0	0.514293454892362	1.86435267472673	-10.8936777212261	3.08623817921436
d0_Col_06_Row_18	0	0.20110151314233	0.729008196297119	-11.2419282484202	3.19118029831304
d0_Col_06_Row_21	0	0.366328235967014	1.32796756415258	-11.1241165591211	3.07530590911902
d0_Col_06_Row_22	0	0.208358299233013	0.75531459477329	-11.3801078554894	3.05427936914806
d0_Col_06_Row_23	0	0.177928006721415	0.645002482695977	-11.3372769835084	3.13492267992226
d0_Col_06_Row_24	0	0.246197136759035	0.892483242904255	-11.412449973055	2.97321617074424
d0_Col_06_Row_26	0	0.199044393278012	0.721550981190078	-11.4264636945265	3.02428729670105
d0_Col_06_Row_27	0	0.243704903016543	0.883448707077172	-11.3173876598074	3.06400534774306
d0_Col_06_Row_29	0	0.487980822947472	1.76896739366025	-11.0609389790381	2.96817812934712
d0_Col_06_Row_30	0	0.306669191576513	1.11169901567504	-11.2532209504351	3.0375588689689
d0_Col_06_Row_33	0	0.405938932587335	1.47155933552237	-11.1295830464335	3.01648835483482
d0_Col_06_Row_34	0	0.137845808750651	0.499701483266846	-11.4848439308256	3.05361789532111
d0_Col_06_Row_35	0	0.364349855739872	1.32079578618611	-11.2501717361604	2.96207957897562
d0_Col_06_Row_36	0	0.216533497030941	0.784950305156141	-11.3248006219371	3.0940513346986
d0_Col_06_Row_37	0	0.148699791944912	0.539047993332575	-11.4809239434001	3.04249327029745
d0_Col_06_Row_38	0	0.164801430497335	0.597417651000055	-11.417060244072	3.07937300287316
d0_Col_06_Row_39	0	0.221835211956581	0.804169422779025	-11.2576798913048	3.14857366020443
d0_Col_06_Row_40	0	0.138830938694669	0.503272653828346	-11.3744145576899	3.1538253501535
d0_Col_07_Row_1	0	0.188952619029511	0.684967536205605	-11.4652477877135	3.00230432486141
d0_Col_07_Row_2	0	0.215861562124452	0.782514490295506	-11.342788644326	3.07841786124924
d0_Col_07_Row_3	0	0.0886941552264938	0.321523021450369	-11.4705260381934	3.13349189705181
d0_Col_07_Row_4	0	0.155097294921378	0.562239425524224	-11.4004495177389	3.10780992357006
d0_Col_07_Row_5	0	0.234505028063635	0.850098464501762	-11.348190083373	3.04816399830884
d0_Col_07_Row_6	0	0.395001811774382	1.43191144530043	-11.2036071889031	2.96327190251767
d0_Col_07_Row_7	0	0.0642643007522428	0.23296295112673	-11.4387604705609	3.19587279280378
d0_Col_07_Row_8	0	0.205992610675606	0.746738794813916	-11.3634835341602	3.07277750852046
d0_Col_07_Row_9	0	0.174153862328269	0.631320923797586	-11.4329658304917	3.05205626830179
d0_Col_07_Row_11	0	0.0853986090141777	0.309576417158267	-11.4865034144134	3.12327141494965
d0_Col_07_Row_12	0	0.324899720576873	1.17778606224385	-11.1428113349579	3.11434430540141
d0_Col_07_Row_13	0	0.244504907227662	0.88634878285415	-11.3260632898329	3.05494314691329
d0_Col_07_Row_14	0	0.242085132049111	0.877576914802063	-11.3719829893557	3.015998441568
d0_Col_07_Row_15	0	0.307040808956744	1.11304615678722	-11.3234881819227	2.97244606305344
d0_Col_07_Row_16	0	0.187608999462375	0.680096813644434	-11.3948783544666	3.06883156864821
d0_Col_07_Row_17	0	0.129022580782572	0.467716614500718	-11.3800354258008	3.16196750403816
d0_Col_07_Row_18	0	0.337781738694817	1.22448435230685	-11.3025509450691	2.94998470289324
d0_Col_07_Row_19	0	0.202052134885805	0.732454272021477	-11.3609814477509	3.08042135899985
d0_Col_07_Row_20	0	0.584602630825935	2.11922875561526	-11.085980654187	2.81390346281567
d0_Col_07_Row_21	0	0.258375973533463	0.936632447408941	-11.4092667917533	2.95961622748682
d0_Col_07_Row_22	0	0.389091830768781	1.41048731712893	-11.2387344493317	2.93899845839502
d0_Col_07_Row_23	0	0.111633490611912	0.404679847335329	-11.4727038144468	3.10035035001848
d0_Col_07_Row_24	0	0.33240472877479	1.20499228463406	-11.266661215575	2.99027860978135
d0_Col_07_Row_25	0	0.330270893420646	1.1972569700737	-11.3227520844069	2.9415988773568
d0_Col_07_Row_28	0	0.278774030799786	1.01057694789195	-11.3960787887653	2.9440600967409
d0_Col_07_Row_29	0	0.155532954935589	0.563818726028714	-11.3771661635446	3.12863152971182
d0_Col_07_Row_30	0	0.124497040820617	0.451311189830442	-11.3136851818811	3.22911766615896
d0_Col_07_Row_31	0	0.244938492348964	0.887920561714899	-11.3288527315306	3.05179117912649
d0_Col_07_Row_32	0	0.423075769029613	1.53368166384211	-11.2352540053315	2.8960536936292
d0_Col_07_Row_33	0	0.336192039058988	1.21872157088337	-11.3894908475776	2.87219753645163
d0_Col_07_Row_34	0	0.334706588893243	1.21333670167429	-11.1337688704904	3.10935438717578
d0_Col_07_Row_35	0	0.362418191174479	1.31379335602701	-11.2892172798151	2.92879867542284
d0_Col_07_Row_37	0	0.105090279700099	0.380960212856813	-11.4592950574538	3.1215588829966
d0_Col_07_Row_38	0	0.0675420435461684	0.24484501668053	-11.4244989156966	3.2045357389415
d0_Col_08_Row_2	0	0.211562419771758	0.766929774083333	-11.3936421673568	3.03748753492873
d0_Col_08_Row_4	0	0.164658340219864	0.596898937920989	-11.445767925188	3.05316817440594
d0_Col_08_Row_6	0	0.327911903860362	1.18870545448561	-11.3255201811703	2.94225225180789
d0_Col_08_Row_7	0	0.190249828610025	0.689670019054851	-11.4305043080149	3.03249929726808
d0_Col_08_Row_9	0	0.302298422317048	1.09585464650802	-11.3077950714804	2.9933046920442
d0_Col_08_Row_11	0	0.26944595662137	0.976761973427192	-11.3340128867884	3.01378896594157
d0_Col_08_Row_12	0	0.413244631404494	1.49804304633174	-11.3244033549729	2.82742687224242
d0_Col_08_Row_14	0	0.124557206865449	0.451529296293868	-11.5418443650246	3.01924153413212
d0_Col_08_Row_16	0	0	0	-11.4782887740138	3.24680668082473
d0_Col_08_Row_18	0	0.26177385193055	0.948950013611162	-11.4501338945577	2.91742419664426
d0_Col_08_Row_20	0	0.156832527378485	0.56852977443282	-11.4724302803039	3.03927102623974
d0_Col_08_Row_22	0	0.270789103621828	0.981630982898409	-11.2011521713758	3.13413407384992
d0_Col_08_Row_23	0	0.414131889362261	1.50125942354012	-11.0053143582224	3.11963349045624
d0_Col_08_Row_25	0	0.1177467653209	0.426840930558575	-11.4548689283312	3.10845496482987
d0_Col_08_Row_26	0	0.311527366653762	1.12931026779851	-11.193542437241	3.08584648234768
d0_Col_08_Row_28	0	0.262417563337793	0.951283516152228	-11.4243316274758	2.94027735361283
d0_Col_08_Row_29	0	0.184464613860772	0.668698177999834	-11.3641069383384	3.10138808075061
d0_Col_08_Row_30	0	0.165053547171587	0.598331593014119	-11.3084492805789	3.17890219698938
d0_Col_08_Row_32	0	0.0798246049533976	0.28937023082477	-11.4710678698062	3.14503294155775
d0_Col_08_Row_33	0	0.189524071769413	0.687039095611973	-11.3216556863575	3.1335694692244
d0_Col_08_Row_37	0	0.306773842105734	1.11207838175915	-11.0023172879033	3.26812904210829
d0_Col_08_Row_38	0	0.233678140627252	0.847100934999775	-11.2679658014483	3.12305097051114
d0_Col_08_Row_39	0	0.293913687327145	1.06545934795503	-11.1267376558566	3.17116883098509
d0_Col_08_Row_40	0	0.476095740363656	1.72588307031586	-11.14157710834	2.91017179604064
d0_Col_09_Row_3	0	0.146204702559838	0.530003105585131	-11.4256733541005	3.0966827380771
d0_Col_09_Row_5	0	0.216099790606874	0.783378086563696	-11.3860409079792	3.03832500622391
d0_Col_09_Row_7	0	0.240484167359833	0.871773296707753	-11.2675332411985	3.11421473544958
d0_Col_09_Row_8	0	0.203532232529925	0.737819737934802	-11.417107344833	3.02680589298267
d0_Col_09_Row_10	0	0.178215517733277	0.646044731861077	-11.379438755432	3.09576759805667
d0_Col_09_Row_11	0	0.38092040579492	1.38086528351869	-11.1771299096806	3.00674177752992
d0_Col_09_Row_12	0	0.355296950945577	1.28797832155238	-11.2958259391464	2.93239008562276
d0_Col_09_Row_13	0	0.13235602689496	0.479800608797297	-11.3952224777247	3.14347826092498
d0_Col_09_Row_14	0	0.441186172249412	1.59933324537017	-11.2023022430723	2.90175449508136
d0_Col_09_Row_15	0	0.374145643078702	1.35630625623482	-11.3087123348589	2.89494891395783
d0_Col_09_Row_16	0	0.153700198622097	0.557174845764095	-11.4660407834867	3.04939155426117
d0_Col_09_Row_17	0	0.333976343646436	1.21068950741946	-11.3675980190483	2.89533439904948
d0_Col_09_Row_18	0	0.320260185639871	1.16096739716653	-11.2968167214036	2.97903043706074
d0_Col_09_Row_21	0	0.316156626439038	1.14609168467361	-11.2381962419399	3.03850367887562
d0_Col_09_Row_22	0	0.278873883212927	1.01093892044235	-11.3351439864761	2.99995707009407
d0_Col_09_Row_23	0	0.231711846232245	0.839972969088955	-11.3940712593515	3.00975799382373
d0_Col_09_Row_26	0	0.271004907993829	0.982413290070181	-11.3758394545485	2.97321486296111
d0_Col_09_Row_27	0	0.28649194932864	1.03855498633618	-11.3185721972722	3.00484800349849
d0_Col_09_Row_29	0	0.107727612583171	0.390520744043679	-11.391779653461	3.18006167432804
d0_Col_09_Row_31	0	0.251318759638729	0.911049513238567	-11.3478571085089	3.02566073012458
d0_Col_09_Row_32	0	0.158512073187516	0.574618255030048	-11.3665689315674	3.13433474054874
d0_Col_09_Row_33	0	0.15532242965043	0.563055555946047	-11.3517590433183	3.152277825875
d0_Col_09_Row_34	0	0.403018234724657	1.46097158485094	-11.1997691277043	2.95591477896369
d0_Col_09_Row_35	0	0.321851735137511	1.166736884479	-11.3923343614847	2.88904016462066
d0_Col_09_Row_36	0	0.637751158125196	2.31189618718679	-10.8908167986649	2.92116397406035
d0_Col_09_Row_37	0	0.387213816232169	1.4036793723822	-11.2291117373368	2.95039599103605
d0_Col_10_Row_2	0	0.113823533665068	0.412618919056108	-11.4616066811674	3.10758518480197
d0_Col_10_Row_3	0	0.221328712790441	0.802333324990582	-11.296199901502	3.1138399117558
d0_Col_10_Row_4	0	0.181103727612069	0.656514711133562	-11.4203613320697	3.05422093477695
d0_Col_10_Row_5	0	0.522583668955893	1.89440532777213	-10.9822330445123	2.99354976763844
d0_Col_10_Row_7	0	0.223250975529426	0.809301672817805	-11.28524341913	3.12130919416351
d0_Col_10_Row_11	0	0.228840838930545	0.829565350459617	-11.2938066621854	3.10584732212159
d0_Col_10_Row_12	0	0.192729339808456	0.698658434697391	-11.4477968103501	3.01323412293792
d0_Col_10_Row_13	0	0.148017413168564	0.536574318653733	-11.3362721930083	3.17642811865943
d0_Col_10_Row_16	0	0.262839498066865	0.952813061459917	-11.3192993760282	3.03628516164544
d0_Col_10_Row_18	0	0.214612541169491	0.777986694858834	-11.3308406699895	3.09109902806315
d0_Col_10_Row_19	0	0.11361075195029	0.411847569245398	-11.4181649156581	3.14781772078252
d0_Col_10_Row_20	0	0.345266664423648	1.2516177742276	-11.1522622214332	3.07801957468246
d0_Col_10_Row_21	0	0.199336906502354	0.722611363753782	-11.3746510252937	3.07153457876205
d0_Col_10_Row_24	0	0.3229308163936	1.17064863565316	-11.3003269784762	2.97217864512242
d0_Col_10_Row_25	0	0.11661341172144	0.422732438034581	-11.4447885915856	3.11926167223865
d0_Col_10_Row_26	0	0.182131912141191	0.660241957822678	-11.3504249688707	3.11713386625955
d0_Col_10_Row_27	0	0.230812234199885	0.836711807425722	-11.3738814850499	3.02954297029747
d0_Col_10_Row_28	0	0.286877041189385	1.03995097345942	-11.2880178578327	3.03242410549065
d0_Col_10_Row_30	0	0.0256695684694029	0.0930541273270302	-11.5353781857702	3.15944992582899
d0_Col_10_Row_31	0	0.329184815399626	1.19331985509744	-11.2466009615138	3.01309461439819
d0_Col_10_Row_34	0	0.183043747658414	0.663547430543115	-11.4040231372356	3.06661267656523
d0_Col_10_Row_35	0	0.213732489447554	0.77479644080041	-11.389083901388	3.03873689963853
d0_Col_10_Row_36	0	0.35149261067994	1.27418730033221	-11.2384564733315	2.99030850737046
d0_Col_10_Row_37	0	0.0940831274622419	0.341058453422467	-11.3683000567416	3.22017358426656
d0_Col_10_Row_38	0	0.0882652786366396	0.319968311372268	-11.5491545651629	3.06177220992722
d0_Col_10_Row_39	0	0.193539971575613	0.701597036168867	-11.3261693454274	3.12397747278117
d1_Col_01_Row_1	1	8.86141517543508	32.1233002812452	-4.73466191830827	-2.51844045383795
d1_Col_01_Row_2	1	6.1252416755142	22.2044643820765	-7.21553121733882	-1.16702834165583
d1_Col_01_Row_3	1	3.14465707622628	11.3996197606439	-9.418052194486	0.867230741205853
d1_Col_01_Row_4	1	6.5735724765413	23.8296974471797	-6.92038492205723	-1.58870538270618
d1_Col_01_Row_5	1	8.86902594551627	32.150889898462	-4.72738465843558	-2.52066820194758
d1_Col_01_Row_6	1	6.5455831427106	23.7282339949528	-6.88799556505854	-1.45471928260753
d1_Col_01_Row_7	1	4.48152925945698	16.2458825447883	-8.65704632514072	-0.28415268009313
d1_Col_01_Row_8	1	5.07779447604139	18.4073890559266	-8.07734377114417	-0.543049507442065
d1_Col_01_Row_10	1	6.09932590856147	22.1105177666251	-7.30561461124728	-1.25078801487961
d1_Col_01_Row_11	1	6.56081553889066	23.7834525832717	-6.91684311480475	-1.53210394247101
d1_Col_01_Row_12	1	8.42150074315778	30.5285771894673	-5.13713706117775	-2.2721053697925
d1_Col_01_Row_14	1	7.78160750263977	28.2089157915812	-5.77740147266766	-2.10404635249126
d1_Col_01_Row_15	1	6.50649922703094	23.5865518443382	-7.05800651188932	-1.66127439510673
d1_Col_01_Row_16	1	8.41618212938744	30.5092968122542	-5.13113525930478	-2.23541299791952
d1_Col_01_Row_18	1	5.68108378569783	20.5943584357478	-7.72649050725077	-1.08783083234754
d1_Col_01_Row_19	1	7.7785608253757	28.1978713560507	-5.71859463751657	-1.94208824731033
d1_Col_01_Row_20	1	6.69988940592566	24.2876058707086	-6.82251929308204	-1.71814446237377
d1_Col_01_Row_22	1	6.55847674988706	23.7749742962295	-6.92592282037542	-1.54264782378652
d1_Col_01_Row_23	1	3.15011551902558	11.4194070286636	-9.54747223642064	0.734991847551863
d1_Col_01_Row_24	1	6.27753801312726	22.7565501254959	-7.19682092452112	-1.42513746233624
d1_Col_01_Row_25	1	9.07616409456264	32.9017813565176	-4.47224690072846	-2.3850069626705
d1_Col_01_Row_27	1	6.92571776564153	25.1062507561536	-6.62720196657503	-1.86933427097385
d1_Col_01_Row_28	1	6.4855665391207	23.510669267332	-6.99820608616645	-1.52146959009937
d1_Col_01_Row_30	1	6.57357100659186	23.8296921185018	-6.91507330388162	-1.57520458155788
d1_Col_01_Row_31	1	6.51020568506057	23.5999880350491	-6.88733619078559	-1.3851031495094
d1_Col_01_Row_32	1	5.88992911642689	21.3514385565329	-7.60787445228748	-1.30123856169567
d1_Col_01_Row_34	1	11.1157514137774	40.2954396614099	-2.47321010068918	-2.84268961335034
d1_Col_01_Row_35	1	6.27578331916242	22.7501892271497	-7.19421090184903	-1.41791807636717
d1_Col_01_Row_37	1	6.29503573848946	22.8199807034477	-7.23705786420435	-1.51895287708165
d1_Col_01_Row_38	1	11.5602239774578	41.9066863242975	-2.03525467151774	-2.9301361474326
d1_Col_01_Row_39	1	9.30852736773632	33.7441157975426	-4.23234742238636	-2.39636678375414
d1_Col_01_Row_40	1	5.67617654771523	20.5765693268813	-7.72669919658402	-1.08014623654825
d1_Col_02_Row_1	1	5.88460337769731	21.3321323508036	-7.46087213306988	-1.090598190338
d1_Col_02_Row_2	1	5.67908389177838	20.5871086690194	-7.70616146609731	-1.05864995967161
d1_Col_02_Row_3	1	3.32957533283464	12.0699624279169	-9.10232254870254	0.91575605353933
d1_Col_02_Row_4	1	8.20770240480224	29.7535420413947	-5.37052364740881	-2.27495209843713
d1_Col_02_Row_5	1	4.50145449732983	16.3181130392063	-8.69304826823854	-0.352314809518848
d1_Col_02_Row_6	1	3.72751151843428	13.5125112002875	-9.19472932066684	0.265729567075327
d1_Col_02_Row_7	1	9.07487697254298	32.8971154418394	-4.49173507768421	-2.45683360408287
d1_Col_02_Row_8	1	9.97140160931283	36.1470850625302	-3.62291318534101	-2.75615191038981
d1_Col_02_Row_11	1	6.49211882376427	23.5344217947744	-6.96258075686167	-1.47499895377521
d1_Col_02_Row_12	1	7.77342255035016	28.1792447204282	-5.78686976407355	-2.10590104346336
d1_Col_02_Row_14	1	9.06018687868629	32.8438627404621	-4.54407377791117	-2.60390241603461
d1_Col_02_Row_15	1	6.53497897462517	23.6897930835524	-6.92140430292938	-1.48964861358471
d1_Col_02_Row_17	1	4.8917542282749	17.7329790858389	-8.38684047551112	-0.610365711818002
d1_Col_02_Row_19	1	6.27933375076011	22.7630598102431	-7.21565601877547	-1.45733650058224
d1_Col_02_Row_20	1	5.28609050857457	19.1624779292032	-7.98675840094832	-0.763173560672938
d1_Col_02_Row_21	1	2.75340523531066	9.98130224335124	-9.80957030007482	1.03531866388659
d1_Col_02_Row_22	1	6.71973953888366	24.3595641041294	-6.81698272721862	-1.75245057301146
d1_Col_02_Row_23	1	6.7805318425382	24.5799408031579	-6.68777066229247	-1.62374741194886
d1_Col_02_Row_24	1	8.2058481170722	29.7468201081165	-5.33006979162062	-2.14964889728999
d1_Col_02_Row_25	1	5.27856143909546	19.1351844828487	-8.09772507680911	-0.882949203819633
d1_Col_02_Row_27	1	4.67991596853752	16.9650493710159	-8.44939664583634	-0.358958477494757
d1_Col_02_Row_28	1	6.75183011492412	24.4758948695814	-6.73092953920716	-1.64734624436438
d1_Col_02_Row_29	1	2.68759990067166	9.74275292782246	-9.93742775428283	1.00441829856991
d1_Col_02_Row_31	1	6.52880017577522	23.667394470362	-6.93216179212229	-1.49554135489058
d1_Col_02_Row_33	1	7.11767159614596	25.8020979109649	-6.41642098944171	-1.88235330950272
d1_Col_02_Row_34	1	6.55775825626154	23.7723697024907	-6.89518364949667	-1.49022617109027
d1_Col_02_Row_35	1	5.87566555298696	21.2997320601787	-7.47129876473949	-1.08973741658684
d1_Col_02_Row_37	1	8.63071324735683	31.2869883418539	-4.88139662324558	-2.17333789526307
d1_Col_02_Row_38	1	6.77900985573281	24.5744234858665	-6.70748917443245	-1.66131139585403
d1_Col_02_Row_39	1	5.47310246289333	19.840410409042	-7.87617346390333	-0.928030777342263
d1_Col_03_Row_1	1	7.55584875770985	27.3905232650009	-6.04412044207268	-2.15045286542832
d1_Col_03_Row_2	1	7.34859064950989	26.63919694594	-6.19808219983278	-1.9641059101861
d1_Col_03_Row_3	1	4.29531098265767	15.5708272059906	-8.68450972455576	-0.0336470963476891
d1_Col_03_Row_4	1	5.696026706517	20.6485276539877	-7.68798952636011	-1.06290794111505
d1_Col_03_Row_5	1	5.54056187183777	20.0849558690409	-7.83963046228899	-0.989724955246484
d1_Col_03_Row_6	1	5.46059114417663	19.7950559323479	-7.83723418269536	-0.861167500450277
d1_Col_03_Row_7	1	11.7869073870042	42.7284308300534	-1.85705569283908	-3.18746009021625
d1_Col_03_Row_8	1	6.30347624595383	22.8505781814392	-7.18493119735677	-1.45438398211752
d1_Col_03_Row_10	1	4.30948703534177	15.6222164692357	-8.75376966546259	-0.12573680339033
d1_Col_03_Row_11	1	3.52919362498058	12.7935938359125	-9.33652505357665	0.408411638177983
d1_Col_03_Row_12	1	10.203593427738	36.9887979671234	-3.38277833801519	-2.74248330089847
d1_Col_03_Row_13	1	7.77351643912225	28.1795850743287	-5.77792027173875	-2.08280621528384
d1_Col_03_Row_14	1	6.91900815827996	25.0819279219586	-6.64734278125788	-1.89855042843241
d1_Col_03_Row_15	1	7.98373929485258	28.9416588274383	-5.57291141666629	-2.15724143963375
d1_Col_03_Row_16	1	8.21584310691161	29.7830527022973	-5.35024590802817	-2.2404221025873
d1_Col_03_Row_17	1	2.94585488985925	10.6789467978265	-9.55418626425711	1.01219590466316
d1_Col_03_Row_18	1	7.55337527146518	27.3815566902715	-5.97934514591283	-1.98134071442282
d1_Col_03_Row_19	1	6.57356953664241	23.8296867898239	-6.92808465158035	-1.57822702518903
d1_Col_03_Row_20	1	6.52872922404493	23.667137264973	-7.01384867571784	-1.63102016190585
d1_Col_03_Row_21	1	5.87544012469022	21.2989148655518	-7.48537115163468	-1.10865659624094
d1_Col_03_Row_22	1	8.41857200647854	30.5179602974778	-5.16572317544949	-2.35298714158432
d1_Col_03_Row_23	1	8.21624698403843	29.784516787431	-5.35997457219224	-2.27042244239367
d1_Col_03_Row_24	1	6.10287131121182	22.1233701194041	-7.25355402281012	-1.18241560185145
d1_Col_03_Row_25	1	2.38020890205046	8.62843730701353	-9.99856083973745	1.3729286668844
d1_Col_03_Row_27	1	6.09203476391546	22.0840868157871	-7.3629950318083	-1.32023615729107
d1_Col_03_Row_28	1	4.30473501135686	15.6049900228511	-8.73771008791938	-0.102275285555108
d1_Col_03_Row_29	1	6.10138694107785	22.1179891653919	-7.29768227093012	-1.24302341967343
d1_Col_03_Row_31	1	5.07442928152739	18.3951899712728	-8.22568371548796	-0.707738323168688
d1_Col_03_Row_33	1	8.8440988950479	32.0605274550522	-4.70751565574873	-2.35144417160589
d1_Col_03_Row_34	1	12.2451371851419	44.3895485084348	-1.34943453665455	-3.00214207537667
d1_Col_03_Row_35	1	6.08638160098615	22.0635936725676	-7.26708713835694	-1.17302998133489
d1_Col_03_Row_37	1	3.53560818574727	12.8168471038839	-9.23458895931428	0.499047352972706
d1_Col_03_Row_39	1	4.30701330416634	15.6132490066137	-8.64733860277551	-0.011994347161478
d1_Col_03_Row_40	1	2.5637834847407	9.29390905469895	-10.0493067442979	1.07237791382585
d1_Col_04_Row_1	1	5.69350417564532	20.6393832887757	-7.68003046459408	-1.04866455906691
d1_Col_04_Row_2	1	6.71120023451502	24.328608479887	-6.83414538698108	-1.76848315477653
d1_Col_04_Row_3	1	4.29511262905565	15.57010815918	-8.80583349399603	-0.158965528781073
d1_Col_04_Row_4	1	5.40532053775257	19.5946958034367	-7.91256453767045	-0.865634026497796
d1_Col_04_Row_5	1	8.63308186550744	31.2955747618102	-4.95746014058354	-2.45695730152647
d1_Col_04_Row_6	1	4.10390685463041	14.876972764238	-8.87282705140901	0.0507885816947115
d1_Col_04_Row_7	1	6.56697474333075	23.8057801652443	-6.86015202549844	-1.44991600381746
d1_Col_04_Row_8	1	7.33336504370376	26.5840029732403	-6.22457065275065	-1.98833674731649
d1_Col_04_Row_11	1	8.20551821808066	29.7456241993189	-5.36539543917851	-2.2530004599483
d1_Col_04_Row_12	1	6.54667541592119	23.7321935679598	-6.88761534313114	-1.45620211208572
d1_Col_04_Row_13	1	1.99455357106723	7.23040756154129	-10.3553379144662	1.56861984839792
d1_Col_04_Row_14	1	6.92700198565753	25.1109061508489	-6.63794920353751	-1.89702511918984
d1_Col_04_Row_15	1	3.14156073584189	11.3883952925458	-9.53243493342409	0.761350227872821
d1_Col_04_Row_17	1	9.67184982557199	35.0611871886145	-3.83154896608533	-2.27923408399084
d1_Col_04_Row_18	1	8.85693254316966	32.1070504002204	-4.74488038120924	-2.53910084489614
d1_Col_04_Row_19	1	5.29150948793494	19.1821221392718	-8.03219120481664	-0.825389018081791
d1_Col_04_Row_20	1	8.41617819034238	30.5092825329179	-5.17648379070441	-2.3791490709692
d1_Col_04_Row_21	1	5.07553634057618	18.3992031440617	-8.15894496317772	-0.633026378970587
d1_Col_04_Row_22	1	8.87042124878301	32.1559479783436	-4.6564009850827	-2.26304855075641
d1_Col_04_Row_23	1	6.4885794322855	23.5215912329471	-6.96660010463328	-1.47482635764805
d1_Col_04_Row_24	1	6.50384986935248	23.5769477223585	-6.98722977916668	-1.53864458756375
d1_Col_04_Row_27	1	7.77292842358535	28.1774534735304	-5.77418185824582	-2.07141609587365
d1_Col_04_Row_28	1	5.87625391757106	21.3018649262995	-7.68017650151429	-1.37719489888006
d1_Col_04_Row_29	1	3.72895439132969	13.5177417236712	-9.13427704554083	0.32373687628238
d1_Col_04_Row_30	1	6.27332077233703	22.7412623086426	-7.20703050262839	-1.43309035596924
d1_Col_04_Row_32	1	1.62057274742207	5.87469878821988	-10.3644957238616	2.06991542211024
d1_Col_04_Row_33	1	2.76746132826053	10.0322566434861	-9.7781701603705	1.04581567938712
d1_Col_04_Row_34	1	6.49804550630633	23.5559064672789	-6.91095337603289	-1.40076979579421
d1_Col_04_Row_35	1	6.2816208349593	22.7713506634584	-7.19807482935868	-1.43452972472644
d1_Col_04_Row_37	1	6.4947805700271	23.5440708263095	-7.02899649141633	-1.59041565634429
d1_Col_04_Row_38	1	2.57502460725039	9.334658974066	-10.0100071521226	1.09390517002837
d1_Col_04_Row_39	1	4.11084393782043	14.9021202155172	-8.7951527210073	0.119743161154222
d1_Col_04_Row_40	1	3.5276296982215	12.7879244831166	-9.27089683621241	0.474720188107561
d1_Col_05_Row_1	1	8.19674496866387	29.7138205065815	-5.31997496218544	-2.09144920604226
d1_Col_05_Row_3	1	5.48907158304519	19.8982996774839	-7.81075448334621	-0.873805222013915
d1_Col_05_Row_4	1	8.41390773892001	30.5010519747767	-5.15139724775063	-2.29209878135797
d1_Col_05_Row_5	1	3.3397736601475	12.1069321358193	-9.40712416080834	0.605111566061758
d1_Col_05_Row_6	1	7.34876337434905	26.6398230865468	-6.19254957372275	-1.95116851137768
d1_Col_05_Row_8	1	4.31220298313854	15.6320619854311	-8.72011678806227	-0.0948043966273596
d1_Col_05_Row_10	1	5.69167014599317	20.6327347925621	-7.66390450085663	-1.02511595209903
d1_Col_05_Row_13	1	3.9185101300075	14.2048956142213	-9.1212772636573	0.0658566203515985
d1_Col_05_Row_14	1	6.92052689705414	25.0874334648911	-6.59509775441249	-1.78323681282257
d1_Col_05_Row_15	1	6.55541364767765	23.7638703190298	-6.90955639369049	-1.50954607571839
d1_Col_05_Row_17	1	6.27784369850599	22.7576582581156	-7.25826006380348	-1.52002041461191
d1_Col_05_Row_18	1	7.74029094227852	28.0591401351204	-5.83087585207664	-2.12817086693302
d1_Col_05_Row_19	1	6.54309018645316	23.7191968399544	-6.88962515016167	-1.45259881733815
d1_Col_05_Row_21	1	5.67502740615816	20.5724036018168	-7.58846024330175	-0.901887265281938
d1_Col_05_Row_22	1	8.19844954744406	29.7199997335926	-5.35651995975749	-2.20474057161395
d1_Col_05_Row_23	1	4.10311387274912	14.8740981449378	-8.70176463794062	0.225528728144287
d1_Col_05_Row_24	1	6.28067890785953	22.7679361064751	-7.25294751970792	-1.51705089601168
d1_Col_05_Row_27	1	6.54049989109373	23.7098068233486	-6.9215623736663	-1.50060244515609
d1_Col_05_Row_28	1	6.09701276645153	22.1021324515124	-7.37666367682585	-1.34849956175137
d1_Col_05_Row_29	1	4.49531690004236	16.2958637847963	-8.61620926909751	-0.260359248634485
d1_Col_05_Row_30	1	3.91240205985184	14.1827533978976	-9.00221373065929	0.194166890148124
d1_Col_05_Row_31	1	9.97952404531177	36.1765295074009	-3.61104720824042	-2.73855828126914
d1_Col_05_Row_32	1	7.12535743661287	25.8299596640083	-6.43063468005263	-1.93608701824409
d1_Col_05_Row_33	1	4.10426234404149	14.8782614402421	-8.95094135398265	-0.0289924648450033
d1_Col_05_Row_34	1	6.90865714721931	25.0444047239216	-6.59258841519662	-1.74798212306403
d1_Col_05_Row_35	1	4.48129567162929	16.2450357712445	-8.66169017925493	-0.288822977884287
d1_Col_05_Row_37	1	5.68876640971571	20.6222085289201	-7.57160064498456	-0.902625819249539
d1_Col_05_Row_38	1	6.05700121122297	21.9570875373671	-7.28074523761541	-1.14129276551423
d1_Col_05_Row_39	1	6.08101861972484	22.0441524598438	-7.27448282282957	-1.17425880902387
d1_Col_05_Row_40	1	4.50853587810282	16.3437835801383	-8.6640169448166	-0.331399895004252
d1_Col_06_Row_1	1	4.10422204663279	14.8781153590875	-8.87561852870708	0.0475085033573266
d1_Col_06_Row_2	1	6.4695158079812	23.4524841528869	-6.94880411734924	-1.40835247651455
d1_Col_06_Row_4	1	9.53997605889829	34.583134809597	-4.04141458623806	-2.63521578239152
d1_Col_06_Row_5	1	6.52401270430123	23.6500395241483	-6.88196535658241	-1.40293719873658
d1_Col_06_Row_6	1	7.75336285473333	28.106526806518	-5.79308131218358	-2.06606960897858
d1_Col_06_Row_7	1	6.12283794443014	22.1957506750805	-7.24011304693294	-1.1980342877966
d1_Col_06_Row_8	1	4.28872790132532	15.5469630382219	-8.5093970884688	0.157111475371226
d1_Col_06_Row_10	1	6.56241413561775	23.7892476173239	-6.84835201167767	-1.42149011310824
d1_Col_06_Row_11	1	6.77919728748436	24.5751029401431	-6.69387172607424	-1.63337576020965
d1_Col_06_Row_13	1	6.10203062851682	22.1203225810461	-7.21682950477148	-1.12835938687347
d1_Col_06_Row_14	1	4.29619509708589	15.5740321876666	-8.73039362697182	-0.0824172610849461
d1_Col_06_Row_15	1	5.47749075762467	19.8563183093702	-7.84663360602335	-0.899108946768624
d1_Col_06_Row_16	1	4.68753912642394	16.9926838949636	-8.4179608396422	-0.33527620488022
d1_Col_06_Row_17	1	9.079714303537	32.9146511325846	-4.52364945734215	-2.60276801652123
d1_Col_06_Row_18	1	9.3154508775032	33.7692140441363	-4.2741914592371	-2.60341383803029
d1_Col_06_Row_19	1	6.5069383990771	23.5881438762242	-7.03324275473354	-1.62101084397795
d1_Col_06_Row_20	1	7.74831752222797	28.0882370945612	-5.78082991038157	-2.02000542207721
d1_Col_06_Row_21	1	7.56483748908891	27.4231080961504	-5.96214547813093	-1.96913803034824
d1_Col_06_Row_22	1	9.76591488905999	35.4021801587639	-3.82234741674752	-2.69305376705725
d1_Col_06_Row_23	1	6.29531899750671	22.8210075388107	-7.12944395104908	-1.35425295167816
d1_Col_06_Row_24	1	5.27471355912863	19.1212356269184	-8.10739530154351	-0.888441280307184
d1_Col_06_Row_25	1	6.70804159600507	24.3171581763716	-6.79730295246978	-1.68444488305827
d1_Col_06_Row_28	1	5.98425750387881	21.6933860959692	-6.84593037716753	-0.391573701353228
d1_Col_06_Row_30	1	1.80905504077536	6.55796135827412	-10.5447554804478	1.64877475052316
d1_Col_06_Row_31	1	6.48979436737256	23.5259954645345	-6.9757278836862	-1.49232888912639
d1_Col_06_Row_32	1	6.54858032563772	23.7390990097681	-6.93549638013818	-1.53938140563443
d1_Col_06_Row_33	1	5.08590373409157	18.4367857297363	-8.15449041048351	-0.643674133690666
d1_Col_06_Row_35	1	3.13896643819223	11.3789907673352	-9.41193219365029	0.881022896937276
d1_Col_06_Row_37	1	8.43766119674647	30.58716005609	-5.12005373901887	-2.27163459057597
d1_Col_06_Row_38	1	5.47740577645286	19.8560102461945	-7.80781892419156	-0.851922641317148
d1_Col_06_Row_39	1	6.52813922685268	23.6649984805241	-6.94625885180916	-1.51766948763424
d1_Col_06_Row_40	1	4.11558099679629	14.919292412612	-8.86831399179647	0.0387440551160532
d1_Col_07_Row_1	1	6.22021994994859	22.5487678109812	-7.26525727701968	-1.42519680438069
d1_Col_07_Row_2	1	8.63761704434358	31.3120151281285	-4.88697769116816	-2.2193612112396
d1_Col_07_Row_4	1	5.68467262140989	20.6073682366606	-7.70450908352326	-1.06559477880287
d1_Col_07_Row_5	1	7.35238372974011	26.6529471486801	-6.19666042422876	-1.97058838071524
d1_Col_07_Row_6	1	5.87015126380943	21.2797423448138	-7.36951795076482	-0.94080017064027
d1_Col_07_Row_7	1	6.52936767530922	23.6694516990979	-6.96031371209675	-1.54337511369007
d1_Col_07_Row_8	1	8.43724230469083	30.5856415407036	-5.11223592563555	-2.24546652988886
d1_Col_07_Row_10	1	7.99454664539088	28.9808362905989	-5.57325769018108	-2.19036626123197
d1_Col_07_Row_12	1	7.76154185597384	28.1361763046679	-5.80417258463845	-2.11786350118183
d1_Col_07_Row_13	1	6.55251659603407	23.7533682876912	-6.91944534003185	-1.52035147252122
d1_Col_07_Row_14	1	8.21461076720484	29.7785853776471	-5.36420495123336	-2.27782715546079
d1_Col_07_Row_15	1	9.32495681555573	33.8036737885982	-4.26070601999004	-2.58767271742692
d1_Col_07_Row_16	1	7.78122207954387	28.2075186037055	-5.7780083320535	-2.10455696022416
d1_Col_07_Row_17	1	7.76368775678929	28.1439553574381	-5.76050441673484	-2.00990696527869
d1_Col_07_Row_18	1	6.70298974400714	24.2988448307611	-6.804130798214	-1.68700128083791
d1_Col_07_Row_19	1	6.06847912765313	21.9986958526068	-7.39828520727349	-1.32965797083604
d1_Col_07_Row_20	1	5.09352950651419	18.4644297315755	-8.14810653475064	-0.647955329068213
d1_Col_07_Row_21	1	6.07732207256658	22.0307521967913	-7.27709374721579	-1.1715438072922
d1_Col_07_Row_22	1	4.49215291011031	16.284394081971	-8.56082107532599	-0.195929266625884
d1_Col_07_Row_23	1	7.98426962974563	28.9435813315397	-5.56234124618773	-2.12918311311111
d1_Col_07_Row_24	1	7.99060081713619	28.9665323647164	-5.56301140168849	-2.14990172010566
d1_Col_07_Row_25	1	6.53307420142257	23.6828881366175	-6.99499236425116	-1.60812797763162
d1_Col_07_Row_27	1	5.47164605035986	19.8351308034463	-7.94410116592839	-1.00809310766424
d1_Col_07_Row_28	1	6.52147508489406	23.6408404618538	-6.96638559124654	-1.53817322241965
d1_Col_07_Row_29	1	6.48812548633562	23.5199456445427	-6.95536573828902	-1.4552985556266
d1_Col_07_Row_30	1	6.55008169372837	23.744541582659	-6.93653426597044	-1.54400568304499
d1_Col_07_Row_31	1	8.40950126442949	30.4850781714464	-5.19038352919815	-2.40104477644612
d1_Col_07_Row_32	1	5.68592983732323	20.6119257394413	-7.68754683379819	-1.04598343127272
d1_Col_07_Row_33	1	4.88598337079806	17.7120592909823	-8.10533207684419	-0.283590267000392
d1_Col_07_Row_35	1	4.8801202197415	17.6908049249183	-8.32374372377783	-0.521526176900111
d1_Col_07_Row_37	1	4.69050582028983	17.0034383846258	-8.53218425393257	-0.467277363535382
d1_Col_07_Row_38	1	5.08312855694099	18.4267255026532	-8.13590434207304	-0.618185993791733
d1_Col_07_Row_39	1	5.48439929435263	19.8813622775652	-7.88939023178256	-0.961797423020037
d1_Col_07_Row_40	1	5.08423659230396	18.4307422146549	-8.23868397646035	-0.737514401588217
d1_Col_08_Row_1	1	6.09021980265678	22.0775074439421	-7.29022513319781	-1.21286292737515
d1_Col_08_Row_2	1	8.85595167152811	32.1034946663274	-4.68287263380507	-2.30562703143627
d1_Col_08_Row_4	1	4.29642135741709	15.5748523984814	-8.851070320972	-0.207672743330728
d1_Col_08_Row_5	1	6.57356806669297	23.829681461146	-6.88839346670424	-1.52006389894309
d1_Col_08_Row_6	1	5.48701167327137	19.8908323487439	-7.87887538674285	-0.953153362918434
d1_Col_08_Row_7	1	6.53614540009539	23.6940214641094	-6.9475933116316	-1.53538438541201
d1_Col_08_Row_8	1	5.07748326409593	18.4062608890845	-8.17046042470073	-0.649164501502881
d1_Col_08_Row_9	1	2.17992576696399	7.90239579307035	-10.1049709098733	1.54770243571113
d1_Col_08_Row_11	1	6.76128234288686	24.5101599109052	-6.70493084927446	-1.61502770166579
d1_Col_08_Row_12	1	5.68525800980688	20.609490313878	-7.69142637845895	-1.04984715997214
d1_Col_08_Row_13	1	6.48324672811619	23.502259776972	-6.97990139759787	-1.48658771901396
d1_Col_08_Row_15	1	1.0382633622543	3.76378322157473	-10.93849622399	2.33323455534377
d1_Col_08_Row_17	1	6.0979585574805	22.1055610155313	-7.32213872652416	-1.27206784678287
d1_Col_08_Row_18	1	6.50767630626873	23.5908188456085	-6.95138001947773	-1.48653270500667
d1_Col_08_Row_19	1	10.3214600423409	37.4160733603942	-3.19395235862451	-2.40349017532479
d1_Col_08_Row_20	1	6.09069643895793	22.0792352865862	-7.30671220893328	-1.23730276802249
d1_Col_08_Row_21	1	6.54978744388231	23.7434749047102	-6.94631956160991	-1.55968343031388
d1_Col_08_Row_22	1	6.71935325825651	24.358163807638	-6.78199600368635	-1.67868702043161
d1_Col_08_Row_23	1	3.53522655911206	12.8154636784654	-9.17232810255591	0.560412743933859
d1_Col_08_Row_24	1	7.55692613316406	27.3944288325143	-5.94162792937102	-1.89633499662402
d1_Col_08_Row_25	1	2.37148086324231	8.59679750615219	-10.0616393149417	1.32600139888581
d1_Col_08_Row_27	1	6.49034226937853	23.527981650749	-6.93330066102397	-1.42294900010034
d1_Col_08_Row_28	1	7.77464280670555	28.1836682420157	-5.72553072176498	-1.9492427583478
d1_Col_08_Row_29	1	8.4270419492779	30.5486644807851	-5.09435825145459	-2.1549095264662
d1_Col_08_Row_31	1	8.20143847522126	29.7308348228651	-5.35658921820924	-2.21426403827814
d1_Col_08_Row_32	1	7.5628316587559	27.4158368094739	-5.91570423715416	-1.84726511526631
d1_Col_08_Row_33	1	2.37543318838155	8.6111249837326	-9.9898665131796	1.38757168171076
d1_Col_08_Row_34	1	9.38878044090283	34.0350392580489	-4.16170238140447	-2.44629685419843
d1_Col_08_Row_35	1	8.1936261974959	29.7025147251963	-5.38557883674842	-2.27556390749756
d1_Col_08_Row_37	1	6.08916493962636	22.0736834856679	-7.1245534566325	-0.973777072559056
d1_Col_08_Row_38	1	9.09671999479233	32.9762980496819	-4.47873404100272	-2.49449040208252
d1_Col_08_Row_39	1	5.88255529638846	21.3247079011438	-7.58743788380167	-1.26070063976303
d1_Col_08_Row_40	1	7.97718924700627	28.9179144085551	-5.59173773387461	-2.19053226216459
d1_Col_09_Row_1	1	3.71718514964867	13.4750773323615	-9.11511494287198	0.359351171456301
d1_Col_09_Row_2	1	9.75269072736754	35.3542415723639	-3.81952824442179	-2.61530550511114
d1_Col_09_Row_3	1	8.41518108839686	30.5056679629454	-5.14459907399686	-2.27477269898056
d1_Col_09_Row_4	1	6.09251780460588	22.0858378748266	-7.20039418709198	-1.08822881494601
d1_Col_09_Row_5	1	6.56235893599359	23.7890475145111	-6.87214455583458	-1.46088546092485
d1_Col_09_Row_6	1	6.69216673729669	24.2596106127922	-6.80200252358286	-1.657567045082
d1_Col_09_Row_7	1	5.67561654149238	20.5745392619651	-7.72642118450142	-1.07888597299896
d1_Col_09_Row_8	1	9.3208116266022	33.7886471651029	-4.22484067423451	-2.41798566285378
d1_Col_09_Row_9	1	5.47615287402041	19.8514683801083	-7.86846710867813	-0.92347982748862
d1_Col_09_Row_10	1	5.70501361486043	20.6811058764952	-7.60353838163086	-0.96971077389248
d1_Col_09_Row_11	1	8.20158704973	29.7313734166973	-5.36804193397766	-2.24856203148957
d1_Col_09_Row_16	1	5.68317626910774	20.6019438463824	-7.77146228649663	-1.14860734225683
d1_Col_09_Row_18	1	6.28779230337641	22.7937227032753	-7.18656958629646	-1.42817091590391
d1_Col_09_Row_19	1	6.71962058825951	24.3591328991195	-6.81750374455918	-1.75326440625445
d1_Col_09_Row_20	1	9.09527299153697	32.9710525534311	-4.45470645891782	-2.39357034645459
d1_Col_09_Row_21	1	6.09818946589585	22.1063980760026	-7.35943168232273	-1.32587303241319
d1_Col_09_Row_22	1	7.99894607376775	28.9967845512343	-5.59092389032948	-2.25298191072501
d1_Col_09_Row_23	1	6.30561052180832	22.8583150928466	-7.22577369214896	-1.52099594890764
d1_Col_09_Row_24	1	5.65938823259911	20.5157104147308	-7.75255817902653	-1.08593830109528
d1_Col_09_Row_25	1	6.48655786764499	23.5142629082158	-6.99624165228563	-1.52012673247501
d1_Col_09_Row_27	1	6.91545674028543	25.069053763102	-6.60146228332123	-1.78513136413013
d1_Col_09_Row_28	1	8.2066967672699	29.7498965292744	-5.27182304143891	-1.98019092664625
d1_Col_09_Row_29	1	5.668373454641	20.5482825242676	-7.59706896116016	-0.902087410018396
d1_Col_09_Row_30	1	6.71657987768933	24.3481100933057	-6.79057004199968	-1.69014203450522
d1_Col_09_Row_32	1	5.88105398978179	21.319265551137	-7.48717098076827	-1.12064585727103
d1_Col_09_Row_34	1	8.42357351692316	30.5360911511498	-5.17764462649354	-2.40738455909086
d1_Col_09_Row_35	1	6.70551301878004	24.3079918926713	-6.80697492094276	-1.6987525462682
d1_Col_09_Row_36	1	5.66692908874422	20.5430465886411	-7.70927938217772	-1.04293502919395
d1_Col_09_Row_37	1	6.27925809799019	22.7627855632298	-7.20731574158689	-1.44439601801998
d1_Col_09_Row_38	1	8.64722297898939	31.3468373678047	-4.86276499971743	-2.16789457790133
d1_Col_09_Row_39	1	6.08481460015871	22.0579131760415	-7.22990675713518	-1.11705235421817
d1_Col_10_Row_1	1	6.06926059219585	22.0015287206835	-7.41064642793019	-1.34872190442599
d1_Col_10_Row_2	1	6.50471046651523	23.5800674521684	-6.95912051012705	-1.49364369827137
d1_Col_10_Row_3	1	9.38245902273816	34.012123639055	-4.17381573180419	-2.4700618711381
d1_Col_10_Row_4	1	7.54415529373251	27.3481335735989	-6.0050946322154	-2.02102950587773
d1_Col_10_Row_5	1	6.09992517279194	22.1126901447884	-7.25570421995636	-1.18035921148801
d1_Col_10_Row_6	1	6.48990214015917	23.5263861490378	-6.99672418796201	-1.52739218063211
d1_Col_10_Row_7	1	5.87414797277346	21.2942307171162	-7.45521641335349	-1.06511078893974
d1_Col_10_Row_8	1	4.30456474933048	15.604372810127	-8.74605297680798	-0.110669403574815
d1_Col_10_Row_9	1	5.85749730200429	21.2338707761347	-7.4633534400244	-1.04801398849496
d1_Col_10_Row_10	1	4.68551796520624	16.9853570326705	-8.36858572419196	-0.277110180404689
d1_Col_10_Row_11	1	5.93208772235408	21.5042666918619	-7.47345629836535	-1.18844661906542
d1_Col_10_Row_13	1	3.33700700732239	12.0969028100609	-9.32372050344431	0.690079699349628
d1_Col_10_Row_14	1	8.41485544474658	30.5044874800817	-5.1358603574094	-2.24599552559389
d1_Col_10_Row_15	1	6.10966082628283	22.1479826250899	-7.21817932556957	-1.14361431565612
d1_Col_10_Row_16	1	8.86383044170336	32.1320558041565	-4.70699691673441	-2.42521418745802
d1_Col_10_Row_17	1	5.49243951344635	19.9105086799356	-7.84318274944265	-0.918408489354457
d1_Col_10_Row_19	1	6.50822321793049	23.5928014417503	-6.94091315095557	-1.47021311404699
d1_Col_10_Row_20	1	4.29713119295828	15.5774256060096	-8.79643138221534	-0.152126752571473
d1_Col_10_Row_21	1	6.50203047921379	23.5703522954885	-7.01027138611926	-1.57337412277961
d1_Col_10_Row_22	1	7.32847041386179	26.5662595698373	-6.23050077096542	-1.98987420713295
d1_Col_10_Row_24	1	9.39063074490674	34.0417467500186	-4.17289952144528	-2.50168775698892
d1_Col_10_Row_25	1	7.54717843948625	27.3590927056245	-5.94310513311532	-1.87373496058251
d1_Col_10_Row_27	1	6.50882151739896	23.5949703225784	-6.96088228145955	-1.50452180852929
d1_Col_10_Row_28	1	1.79613037528834	6.51110846827241	-10.5899544741492	1.62484978856224
d1_Col_10_Row_29	1	10.437896357141	37.8381638086936	-3.16305421457255	-2.83360627719943
d1_Col_10_Row_30	1	6.07283855632689	22.0144991112928	-7.32862047615982	-1.23750548614272
d1_Col_10_Row_31	1	6.48897293176563	23.5230176983266	-6.98895232323038	-1.51269444673529
d1_Col_10_Row_32	1	4.49057451798147	16.2786722911157	-8.62253986243172	-0.260218268928286
d1_Col_10_Row_33	1	8.41377643930086	30.5005760037259	-5.06694366033037	-2.02396906078853
d1_Col_10_Row_34	1	8.86539227111927	32.1377175539247	-4.68963716608136	-2.36689021522026
d1_Col_10_Row_35	1	7.97746344494193	28.918908396812	-5.62353732759572	-2.28049109895299
d1_Col_10_Row_36	1	6.26997452657512	22.7291319146484	-7.19238156886796	-1.40447193070367
d1_Col_10_Row_37	1	6.48681290830942	23.5151874499154	-7.09491111715604	-1.68442547749085
d1_Col_10_Row_38	1	6.07430679949797	22.0198216038447	-7.39745237986146	-1.33863639043633
d1_Col_10_Row_39	1	8.42896642053117	30.5556408346437	-5.16083508196062	-2.3720171992535
d1_Col_10_Row_40	1	6.10166433801578	22.1189947502739	-7.312161987707	-1.26424067596696
d2_Col_01_Row_1	2	12.4926063699091	45.2866430215853	-1.13328784618444	-3.20641762890077
d2_Col_01_Row_2	2	14.0380359005162	50.8889419650785	0.464811090276742	-3.39906025769332
d2_Col_01_Row_6	2	18.6733263142528	67.6922203245	4.75869382162147	-2.35296367637154
d2_Col_01_Row_7	2	16.2063125303795	58.7491087550276	2.35264596658881	-3.08087278524759
d2_Col_01_Row_8	2	13.2615617868532	48.0741645711748	-0.374385194115905	-3.38983635255291
d2_Col_01_Row_9	2	16.2740625136956	58.9947075691027	2.47014970620265	-3.17439840891664
d2_Col_01_Row_10	2	17.7806392428061	64.456162168376	3.937306514337	-2.81376591147555
d2_Col_01_Row_11	2	12.9458471411877	46.9296751002365	-0.703222309973123	-3.43317044934884
d2_Col_01_Row_12	2	13.7262830082298	49.758814149803	0.123880049129341	-3.47151859559793
d2_Col_01_Row_13	2	17.8021926610176	64.5342949396759	3.96417196231086	-2.8290802395304
d2_Col_01_Row_14	2	14.4926889984168	52.5370938345616	0.927373580642299	-3.37311277383116
d2_Col_01_Row_15	2	13.8487748712308	50.2028564183673	0.257756746255302	-3.30337428969393
d2_Col_01_Row_16	2	17.7656133463061	64.4016921570169	3.94251742574278	-2.88570493314359
d2_Col_01_Row_18	2	15.2484877012204	55.2769213002289	1.22976814997383	-3.60436659170416
d2_Col_01_Row_19	2	17.8109907370609	64.5661886308123	3.99428290705665	-2.80684984361474
d2_Col_01_Row_20	2	14.0186216104291	50.8185636950318	0.445180348536147	-3.47880216794921
d2_Col_01_Row_21	2	10.891651270685	39.4830596919461	-2.69747677703601	-2.82254862536821
d2_Col_01_Row_22	2	14.0336072866952	50.8728879050006	0.460434930660259	-3.38215156312991
d2_Col_01_Row_23	2	13.2615603169037	48.0741592424968	-0.366277539121822	-3.37758564594046
d2_Col_01_Row_24	2	15.0703905253465	54.6313055665592	1.38634987952795	-3.40900541839345
d2_Col_01_Row_25	2	13.2259454171904	47.9450525371538	-0.408264578098125	-3.3664673059207
d2_Col_01_Row_26	2	9.36116577722757	33.9349340134752	-4.20217646299075	-2.4974820277858
d2_Col_01_Row_27	2	15.1269419109474	54.8363086168638	1.32279221053949	-3.47247746072272
d2_Col_01_Row_29	2	15.9602469539008	57.8571024280905	2.14265960035004	-3.33392962465863
d2_Col_01_Row_30	2	11.110816020525	40.2775484875608	-2.52990006239466	-3.09461283823005
d2_Col_01_Row_31	2	15.9056697120375	57.6592557981578	2.09839825988082	-3.40128404629087
d2_Col_01_Row_32	2	13.2590804361836	48.06516948731	-0.377721005114523	-3.3853751282438
d2_Col_01_Row_33	2	15.3033479113305	55.4757937114598	1.27501478750106	-3.65480116544451
d2_Col_01_Row_34	2	15.2043557579956	55.1169396679344	1.35651642441238	-3.54678617847104
d2_Col_01_Row_36	2	11.8102505376519	42.8130515168083	-1.83598722978611	-3.20105934160612
d2_Col_01_Row_37	2	18.7126095122324	67.8346248885257	4.81520286442694	-2.34516239918486
d2_Col_01_Row_38	2	16.6685154673703	60.4246293622765	2.74527304138061	-2.69614624234989
d2_Col_01_Row_39	2	13.7745459231293	49.9337708668819	0.175266404809569	-3.42590153861347
d2_Col_01_Row_40	2	15.7103536958333	56.9512204658716	1.89024406192929	-3.42234357577351
d2_Col_02_Row_1	2	18.0383898684954	65.3905276825493	4.18888245141473	-2.63790415490484
d2_Col_02_Row_2	2	17.8085692996168	64.5574107369219	3.99013602317089	-2.80253070126495
d2_Col_02_Row_3	2	12.7917499039966	46.371060959628	-0.833150072465669	-3.24321765933893
d2_Col_02_Row_4	2	8.43317970317033	30.5709143028999	-5.12422913952086	-2.26998397122965
d2_Col_02_Row_6	2	18.981824306136	68.8105488796157	5.07441334740347	-2.25645557163348
d2_Col_02_Row_7	2	15.6830095269116	56.8520957852395	1.85233173879025	-3.34544020313791
d2_Col_02_Row_8	2	18.0248877309925	65.3415814128105	4.21247427457065	-2.73007467685429
d2_Col_02_Row_10	2	15.2577498450685	55.3104972722592	1.19355745318171	-3.61745248260311
d2_Col_02_Row_11	2	18.7021730952113	67.7967920874219	4.83254401474434	-2.40458036889823
d2_Col_02_Row_12	2	18.0739590589425	65.5194686883447	4.25106849981271	-2.69505652448013
d2_Col_02_Row_13	2	18.7468604405476	67.9587870943807	4.85154219441295	-2.3415841137397
d2_Col_02_Row_14	2	18.6893939727882	67.7504668020357	4.85547271527076	-2.48081767277027
d2_Col_02_Row_15	2	9.40785544613294	34.1041875948261	-4.12975104600494	-2.41390598236219
d2_Col_02_Row_18	2	11.5663400891243	41.9288576917063	-2.04332448798918	-3.00274728820027
d2_Col_02_Row_19	2	15.1976754339658	55.0927229880319	1.36777106400852	-3.53889781227717
d2_Col_02_Row_20	2	14.0264736335193	50.8470278726544	0.452880686957664	-3.53166012131487
d2_Col_02_Row_21	2	17.803424323505	64.5387598093547	4.021212412001	-2.90963775344023
d2_Col_02_Row_22	2	12.479505072787	45.2391498285463	-1.15790744046124	-3.26911619465115
d2_Col_02_Row_23	2	15.9141629978822	57.6900446017701	2.09669795765671	-3.33838884662592
d2_Col_02_Row_24	2	15.6462161273373	56.7187169287597	1.82003558060284	-3.38131027253725
d2_Col_02_Row_25	2	16.5545431816747	60.0114712058581	2.70959279463126	-2.9808711677158
d2_Col_02_Row_26	2	16.3439381683389	59.2480121025225	2.53242583132836	-3.13776718579234
d2_Col_02_Row_27	2	16.2698007059154	58.9792581935397	2.45924440141741	-3.15119252513164
d2_Col_02_Row_28	2	16.286774641432	59.0407899936822	2.48666930340934	-3.18632233151914
d2_Col_02_Row_29	2	13.2948237216324	48.1947416006554	-0.322408523701509	-3.44979433437493
d2_Col_02_Row_30	2	18.752227279254	67.9782422906347	4.82063939682348	-2.26590293653888
d2_Col_02_Row_31	2	16.2554089981107	58.9270871641703	2.42334213299368	-3.20077607732074
d2_Col_02_Row_33	2	16.2695143626802	58.9782201776534	2.45904802496297	-3.21218443704291
d2_Col_02_Row_34	2	16.3019842709261	59.0959260510423	2.49419493933266	-3.15676153231264
d2_Col_02_Row_35	2	16.2695128927308	58.9782148489755	2.455267654836	-3.14989454922103
d2_Col_02_Row_36	2	15.1240600090831	54.8258615046208	1.34780915068392	-3.46697335843037
d2_Col_02_Row_37	2	10.8882585306217	39.4707607525925	-2.61251543908705	-2.38873991996619
d2_Col_02_Row_40	2	18.4173169843068	66.7641671391068	4.5331100424592	-2.47994523894853
d2_Col_03_Row_2	2	16.258969305789	58.9399935488029	2.40934659793163	-3.0996569672728
d2_Col_03_Row_3	2	4.89049278959213	17.7284062751996	-8.22506192356609	-0.425673225969701
d2_Col_03_Row_4	2	18.7500800124833	67.9704582861736	4.90113048920521	-2.43603308867972
d2_Col_03_Row_5	2	18.7201075541401	67.8618058575869	4.82122450481512	-2.34041255935258
d2_Col_03_Row_6	2	15.0735840529297	54.6428823456041	1.32345369139922	-3.41877181316933
d2_Col_03_Row_7	2	13.3046821643967	48.2304792013605	-0.303377552821019	-3.35688953687833
d2_Col_03_Row_8	2	14.4815659655858	52.4967719992122	0.91683237700376	-3.40314084090871
d2_Col_03_Row_9	2	13.8385191284245	50.1656785749583	0.23748215882271	-3.45435731852295
d2_Col_03_Row_10	2	20.0166414150882	72.5618391722986	5.93075547961155	-1.63846793755054
d2_Col_03_Row_11	2	16.2865840807404	59.0400991967613	2.49689219940813	-3.22361594297379
d2_Col_03_Row_12	2	18.9640455818405	68.7460996592764	5.05249262582507	-2.25231012293204
d2_Col_03_Row_13	2	15.6947047550794	56.8944918719655	1.87504896270247	-3.42674619365698
d2_Col_03_Row_14	2	18.9615318287526	68.7369871141946	5.03855287881038	-2.22995385802712
d2_Col_03_Row_16	2	16.3236932793177	59.1746228485138	2.49480746786536	-3.0783134046567
d2_Col_03_Row_18	2	15.9006018521082	57.640884422585	2.09294297834907	-3.39931256539033
d2_Col_03_Row_19	2	13.2197417356525	47.9225637223372	-0.421394223464124	-3.409579361143
d2_Col_03_Row_21	2	10.9299745218513	39.6219843761637	-2.57284371969722	-2.4029555182535
d2_Col_03_Row_22	2	14.0360631272153	50.8817905126439	0.462600387377004	-3.48328022159961
d2_Col_03_Row_23	2	14.0103940163818	50.7887380442814	0.437280844336692	-3.36543428955189
d2_Col_03_Row_24	2	16.2748296223293	58.9974883959234	2.4591974502075	-3.13235152657775
d2_Col_03_Row_26	2	13.2371939979578	47.985829493269	-0.39066042999298	-3.32734362973843
d2_Col_03_Row_27	2	18.9758550072775	68.788909719741	5.08068056246454	-2.28242819621611
d2_Col_03_Row_28	2	12.8007936074955	46.40384506887	-0.813368750822423	-3.18172534243292
d2_Col_03_Row_29	2	17.7915220258498	64.4956130800744	3.9337408408159	-2.76238548178849
d2_Col_03_Row_30	2	15.9123066393166	57.6833151615561	2.1070997317478	-3.41337727144614
d2_Col_03_Row_31	2	16.3256265497167	59.181631099941	2.51970402207077	-3.16024651339238
d2_Col_03_Row_32	2	14.0478053255067	50.9243568696206	0.474573519747734	-3.39946665415389
d2_Col_03_Row_33	2	17.7685358625624	64.4122864995026	3.94116013892458	-2.87053092978272
d2_Col_03_Row_34	2	19.9788454255601	72.4248258514012	5.89831940601075	-1.66730999728807
d2_Col_03_Row_35	2	12.6570292009761	45.8826882210134	-0.898552958304104	-2.82981640292547
d2_Col_03_Row_36	2	16.2302630689334	58.8359312688849	2.349260910712	-2.9218711580956
d2_Col_03_Row_38	2	13.9740552109686	50.6570071260206	0.401026026652435	-3.33790362809768
d2_Col_03_Row_39	2	17.784201912755	64.4690771164185	3.95031957681193	-2.84587888148894
d2_Col_03_Row_40	2	16.2615039547175	58.9491818428876	2.41977976566601	-3.14480626209089
d2_Col_04_Row_2	2	13.9475306219034	50.5608534843609	0.367655929441463	-3.20199136302841
d2_Col_04_Row_4	2	6.53835034534227	23.7020145574097	-6.89304244853957	-1.44909161250666
d2_Col_04_Row_5	2	11.7978751659694	42.768189858396	-1.8340696383516	-3.12886555764621
d2_Col_04_Row_6	2	17.8034228535555	64.5387544806768	3.97198218111378	-2.83461499768845
d2_Col_04_Row_9	2	11.1238173467	40.3246792783552	-2.48163664234818	-2.92393525134184
d2_Col_04_Row_12	2	16.3376115279566	59.2250775525949	2.56438552772238	-3.27565651275554
d2_Col_04_Row_13	2	19.631078165511	71.1641432288882	5.65011101193661	-1.94051734533337
d2_Col_04_Row_14	2	15.1555112202389	54.9398745240047	1.39162407336802	-3.49402280418362
d2_Col_04_Row_15	2	13.8852090857744	50.3349332019428	0.297941595783111	-3.24787217753315
d2_Col_04_Row_17	2	12.2590701303574	44.4400564887176	-1.41046828912862	-3.40285614351868
d2_Col_04_Row_18	2	15.7496116106432	57.0935333764943	1.89083209208321	-3.1318842351685
d2_Col_04_Row_19	2	15.6828626520935	56.8515633529146	1.86449705089326	-3.43708662017524
d2_Col_04_Row_20	2	15.27171647877	55.3611273758519	1.28958370742314	-3.62148242587797
d2_Col_04_Row_21	2	4.29607203870342	15.5735860917221	-8.55814430309704	0.0960808308291848
d2_Col_04_Row_22	2	16.3396401675848	59.2324315246918	2.53991834436172	-3.18054724011595
d2_Col_04_Row_23	2	20.0561749304697	72.7051511558398	5.98056778350717	-1.64648073564265
d2_Col_04_Row_24	2	18.0232680370413	65.3357098997251	4.15678883562154	-2.63202894920205
d2_Col_04_Row_25	2	9.39857238621305	34.0705358004533	-4.17296770181191	-2.53647062416384
d2_Col_04_Row_26	2	3.34005942382447	12.1079680507632	-9.28969248276741	0.718918564594289
d2_Col_04_Row_27	2	17.9989990812399	65.2477330992607	4.17389786985736	-2.75065303073897
d2_Col_04_Row_28	2	13.996167305133	50.7371651399076	0.422961423233132	-3.39854731596589
d2_Col_04_Row_29	2	13.3219416780108	48.2930462437075	-0.290310404767832	-3.40037515998612
d2_Col_04_Row_30	2	13.7915450689526	49.995394056293	0.189118474504552	-3.47396719607175
d2_Col_04_Row_31	2	6.54934181281087	23.7418594583691	-6.72417403872009	-1.19002503519363
d2_Col_04_Row_33	2	16.2127522250179	58.7724531351853	2.33344378804771	-2.9330939554086
d2_Col_04_Row_34	2	20.7084682832491	75.0697638986081	6.59948802797346	-1.40944138149158
d2_Col_04_Row_35	2	18.0124235660305	65.2963978720439	4.17217686674957	-2.70666928040179
d2_Col_04_Row_36	2	16.3147994192539	59.1423819330579	2.52223025595105	-3.20949903129081
d2_Col_04_Row_38	2	19.582487853097	70.9879996710555	5.58703783656404	-1.92515613219841
d2_Col_04_Row_39	2	14.0122208477416	50.7953604461411	0.439163725174946	-3.34468392488211
d2_Col_04_Row_40	2	10.6684564791281	38.6739616902785	-2.93801657935358	-2.88546257757978
d2_Col_05_Row_2	2	16.3319561105088	59.2045762365754	2.52839380322931	-3.16783235224757
d2_Col_05_Row_3	2	13.2798680606481	48.140526198353	-0.323474956138124	-3.30774210722547
d2_Col_05_Row_4	2	13.9338637057555	50.5113098795702	0.342507349356136	-3.31118501151652
d2_Col_05_Row_6	2	10.8909165034846	39.4803961052674	-2.53819785231636	-2.03742557946201
d2_Col_05_Row_7	2	15.6489204860139	56.728520433518	1.81959573441505	-3.35773610257513
d2_Col_05_Row_8	2	14.038303326294	50.8899114037511	0.465017722182726	-3.419931288301
d2_Col_05_Row_9	2	15.0155610471672	54.4325445609016	1.3521505563903	-3.35744560752811
d2_Col_05_Row_10	2	3.53621135606861	12.8190336419221	-9.23592898968177	0.49689679687238
d2_Col_05_Row_11	2	9.33383126064259	33.8358443232939	-4.17113518449226	-2.2474122135334
d2_Col_05_Row_12	2	16.2695114227814	58.9782095202976	2.46391099508691	-3.20076337132565
d2_Col_05_Row_15	2	14.4852950006291	52.5102900333052	0.920573351695567	-3.40379787381969
d2_Col_05_Row_16	2	13.7936903162829	50.0031707401301	0.188484776068825	-3.51598225573205
d2_Col_05_Row_18	2	18.6807677604648	67.7191961298837	4.82542423696885	-2.48508666503933
d2_Col_05_Row_19	2	19.9420012443954	72.2912629078151	5.86431487643246	-1.68179274861621
d2_Col_05_Row_20	2	17.7897602277692	64.4892264287711	3.93302405156247	-2.76623665655492
d2_Col_05_Row_21	2	16.2695099528319	58.9782041916196	2.43631542571573	-3.15429588397222
d2_Col_05_Row_22	2	15.9099218140955	57.6746699897437	2.09388400030949	-3.34743011560498
d2_Col_05_Row_24	2	15.1596232454274	54.9547809263435	1.29826370987184	-3.50788714007435
d2_Col_05_Row_25	2	9.48383338805631	34.3796133812085	-4.0493124419339	-2.40067306936486
d2_Col_05_Row_26	2	14.0292765868637	50.8571887905407	0.456299822890133	-3.3143687685717
d2_Col_05_Row_27	2	17.7673315466183	64.407920763112	3.93309804042273	-2.84703029671959
d2_Col_05_Row_29	2	18.7267728303684	67.8859679880706	4.82453099050346	-2.33199399753272
d2_Col_05_Row_30	2	14.0298292854142	50.8591923645921	0.456879236128641	-3.30445396056105
d2_Col_05_Row_31	2	11.1145736328546	40.2911701164785	-2.48268795226742	-2.88305724565069
d2_Col_05_Row_32	2	18.648960310557	67.6038917180781	4.73140300035868	-2.35081426505098
d2_Col_05_Row_33	2	18.050374437876	65.4339726530571	4.21743360667998	-2.6754938954604
d2_Col_05_Row_34	2	16.791990153057	60.8722344374163	2.9347346391862	-2.90346134720573
d2_Col_05_Row_35	2	16.2959291488883	59.0739757756506	2.50099737603995	-3.20360171178887
d2_Col_05_Row_36	2	18.7265968867583	67.8853301791759	4.8437921169051	-2.37193123115717
d2_Col_05_Row_37	2	12.0280878381336	43.602728208092	-1.62174105944399	-3.26759231429978
d2_Col_05_Row_38	2	8.41353497086784	30.4997006623917	-5.14832705494716	-2.28113776304301
d2_Col_05_Row_39	2	15.1223011077531	54.8194853542575	1.38431270265043	-3.4614008434184
d2_Col_05_Row_40	2	6.77108148479719	24.5456825415293	-6.60587311398082	-1.43132780306378
d2_Col_06_Row_2	2	15.0912765554935	54.7070190056445	1.37642422901643	-3.43103497365766
d2_Col_06_Row_3	2	15.1410452146074	54.8874341593937	1.36820161357698	-3.48192170997269
d2_Col_06_Row_4	2	18.0791871933004	65.5384210708441	4.2431640766229	-2.66233803845289
d2_Col_06_Row_5	2	17.8298791969062	64.6346607264594	3.99372617914084	-2.75008680852329
d2_Col_06_Row_6	2	15.2302820445943	55.2109244178979	1.36576762971912	-3.57188556313086
d2_Col_06_Row_7	2	19.2139098538877	69.6518765449793	5.29216908581219	-2.17037596435083
d2_Col_06_Row_8	2	15.0969150471035	54.7274589642217	1.33990590439763	-3.44050964457289
d2_Col_06_Row_9	2	14.2652285192638	51.7125323927051	0.696160367341565	-3.31647205735452
d2_Col_06_Row_10	2	14.0141872872523	50.802488938107	0.440697985436892	-3.49621385532456
d2_Col_06_Row_11	2	18.6369290963227	67.5602776564475	4.72029408888637	-2.35542640800404
d2_Col_06_Row_12	2	14.4970121527708	52.552765596095	0.93146910671852	-3.36138173893821
d2_Col_06_Row_14	2	15.6808806569102	56.8443784704587	1.86000687705464	-3.41853810880103
d2_Col_06_Row_15	2	16.2068943760108	58.7512179894514	2.3791787072184	-3.22986234751888
d2_Col_06_Row_16	2	16.8190686293315	60.9703959621056	2.96602767495159	-2.91391774897793
d2_Col_06_Row_17	2	15.6873977198608	56.8680033166	1.8587974618245	-3.36063325173832
d2_Col_06_Row_19	2	15.6863489761292	56.8642015412465	1.86888868054698	-3.44361434655198
d2_Col_06_Row_20	2	16.3375028919892	59.2246837389959	2.52349497058791	-3.1296949390968
d2_Col_06_Row_21	2	18.1134815064111	65.6627405498646	4.34517361228977	-2.81890058129353
d2_Col_06_Row_22	2	12.2607992206546	44.4463245718319	-1.35968782669958	-3.14166117851674
d2_Col_06_Row_23	2	13.283281213183	48.1528991344602	-0.328294555756649	-3.39168718745311
d2_Col_06_Row_24	2	18.4042703165514	66.7168719816541	4.49724406506109	-2.4272337099976
d2_Col_06_Row_25	2	17.8512409152426	64.7120985712119	4.05637286520425	-2.85978089389439
d2_Col_06_Row_26	2	14.2513772055666	51.6623203328505	0.683218091590429	-3.40276063152681
d2_Col_06_Row_27	2	11.6558527440207	42.2533478363709	-1.85484045611917	-2.50898468780969
d2_Col_06_Row_28	2	13.1718815437965	47.7490669067532	-0.479895079669281	-3.47281150241515
d2_Col_06_Row_29	2	19.5875698341516	71.0064222367753	5.68491879118709	-2.09942227834276
d2_Col_06_Row_30	2	18.662321972669	67.6523287538994	4.70723874623813	-2.2581764789874
d2_Col_06_Row_31	2	15.9777937399477	57.9207108547356	2.12632825857953	-3.12566514585822
d2_Col_06_Row_32	2	13.8108450131715	50.0653578139188	0.209299256097324	-3.46121451485433
d2_Col_06_Row_33	2	12.7853875401898	46.3479969095841	-0.848553744363584	-3.2951041235338
d2_Col_06_Row_34	2	15.9229541545919	57.7219132097987	2.10849843374876	-3.35606640564357
d2_Col_06_Row_35	2	14.2562407341854	51.6799509919668	0.688247898313077	-3.41874850287328
d2_Col_06_Row_36	2	16.2695084828825	58.9781988629417	2.45869300875333	-3.24195962368695
d2_Col_06_Row_37	2	16.3414544660183	59.2390084937452	2.53442792244169	-3.15415818775957
d2_Col_06_Row_38	2	18.0364385782351	65.3834541077616	4.16624438883991	-2.58837655630358
d2_Col_06_Row_39	2	13.2615588469543	48.0741539138189	-0.361710734156758	-3.48877470839938
d2_Col_06_Row_40	2	15.6323738790515	56.6685377317071	1.80227374320524	-3.35302673911824
d2_Col_07_Row_1	2	16.2387677602102	58.8667614180512	2.40014852100627	-3.16455933192559
d2_Col_07_Row_2	2	18.648249014644	67.6013132165917	4.72656709362586	-2.34106428114432
d2_Col_07_Row_3	2	16.314885473098	59.1426938847519	2.52153286828731	-3.20668852160469
d2_Col_07_Row_4	2	18.7247030135804	67.878464745655	4.87339573284609	-2.43702202843536
d2_Col_07_Row_5	2	11.3502213327788	41.1454108529054	-2.2576665812536	-2.96873099238709
d2_Col_07_Row_6	2	18.0943343914486	65.5933308098533	4.2555481050342	-2.6526603784579
d2_Col_07_Row_7	2	15.6355488510418	56.6800472453242	1.81194753487936	-3.40120041828086
d2_Col_07_Row_8	2	16.255216086119	58.9263878436089	2.42366760293465	-3.2037611523834
d2_Col_07_Row_9	2	20.2716024517785	73.4860922153482	6.16864987234913	-1.53984057540147
d2_Col_07_Row_10	2	16.5591951722826	60.0283350236845	2.73900425698212	-3.06512365882805
d2_Col_07_Row_12	2	18.716042127744	67.8470683793953	4.82757043796669	-2.36271898609055
d2_Col_07_Row_13	2	13.7629496093587	49.8917333523277	0.166386453090543	-3.38451901428149
d2_Col_07_Row_14	2	9.39999202490109	34.0756820980778	-4.13182111828711	-2.3856299393487
d2_Col_07_Row_15	2	14.0346494864115	50.8766659578035	0.461750343498238	-3.28551723792904
d2_Col_07_Row_16	2	14.2605666144822	51.6956326352488	0.692673459386019	-3.42852209653688
d2_Col_07_Row_17	2	15.0742272685128	54.645214050745	1.34505692367217	-3.41716486198601
d2_Col_07_Row_18	2	17.7314243427148	64.2777544329698	3.89431027689663	-2.84215530843098
d2_Col_07_Row_19	2	18.0232665670919	65.3357045710472	4.18498488356634	-2.67728879137726
d2_Col_07_Row_20	2	13.8231997303794	50.110144598298	0.221217919888787	-3.46814145853355
d2_Col_07_Row_21	2	16.2830335675149	59.0272283177607	2.49283505721926	-3.22227829642255
d2_Col_07_Row_22	2	17.7871905461578	64.4799111385613	3.94880926686374	-2.82993923506688
d2_Col_07_Row_23	2	6.51104408622132	23.6030273026728	-6.94790205718845	-1.48727434150228
d2_Col_07_Row_24	2	13.3298817256654	48.3218295170343	-0.278490581595547	-3.36126094577843
d2_Col_07_Row_25	2	15.9041604655805	57.6537846655927	2.10734986046986	-3.46527025022953
d2_Col_07_Row_26	2	17.750549446719	64.3470843815924	3.91829573298678	-2.85622921699055
d2_Col_07_Row_27	2	16.3489886867652	59.2663206138353	2.53462150334154	-3.12686201650965
d2_Col_07_Row_29	2	18.6924311728551	67.7614768820097	4.79174602172174	-2.34306905980856
d2_Col_07_Row_32	2	18.7276487468959	67.8891432517363	4.8757815202386	-2.43520331359556
d2_Col_07_Row_33	2	19.5034020594791	70.7013076872052	5.41673852233594	-1.77358256335864
d2_Col_07_Row_34	2	13.1818526641669	47.7852129723034	-0.475725112225363	-3.51010211143582
d2_Col_07_Row_35	2	15.9793630783913	57.9263998252969	2.12684938032758	-3.11914631008551
d2_Col_07_Row_36	2	13.2969021172546	48.2022759419938	-0.33008161393408	-3.54913165289606
d2_Col_07_Row_37	2	16.2115693411335	58.7681650916319	2.3718842141148	-3.16073707394814
d2_Col_07_Row_38	2	14.2563295397988	51.6802729190327	0.688181802371859	-3.40410136583168
d2_Col_07_Row_39	2	16.3106948751982	59.1275026503918	2.48113961018936	-3.07767156817521
d2_Col_07_Row_40	2	15.9617821991454	57.8626678082271	2.11039258788492	-3.12742178793981
d2_Col_08_Row_1	2	16.3506479900358	59.2723357136994	2.55110602009321	-3.17970402805538
d2_Col_08_Row_2	2	18.673431183569	67.6926004837034	4.7374848323839	-2.30184750796481
d2_Col_08_Row_3	2	17.8034213836061	64.5387491519988	3.99221962406253	-2.89423033032083
d2_Col_08_Row_4	2	18.0232650971425	65.3356992423692	4.18647169717393	-2.69655854229064
d2_Col_08_Row_5	2	15.1575507594474	54.9472680079047	1.37231961379288	-3.49808444251448
d2_Col_08_Row_6	2	20.0765245656165	72.7789201224769	6.04743386171431	-1.72409562470684
d2_Col_08_Row_7	2	13.3649017384658	48.4487797123211	-0.185014505667041	-2.76799712128119
d2_Col_08_Row_8	2	18.0650954244363	65.4873373428216	4.24147623250434	-2.69505874410469
d2_Col_08_Row_9	2	18.0773347621104	65.531705867664	4.22209125410917	-2.61632878254698
d2_Col_08_Row_10	2	16.5657597256926	60.0521320263336	2.7516845390269	-3.08516366064554
d2_Col_08_Row_11	2	18.0169697507407	65.312878135488	4.17283592432117	-2.69519418439408
d2_Col_08_Row_12	2	18.023263627193	65.3356939136913	4.19214095760663	-2.70456383553681
d2_Col_08_Row_14	2	9.39990347192664	34.0753610868473	-4.14131269131034	-2.41297700482506
d2_Col_08_Row_15	2	15.7015350734688	56.9192522927667	1.87416660113783	-3.36888997783481
d2_Col_08_Row_16	2	17.7854771872566	64.4737000829476	3.95155656224919	-2.84557098266367
d2_Col_08_Row_18	2	15.5163023023602	56.2477694866409	1.64854919000972	-3.12910145963459
d2_Col_08_Row_19	2	15.6558862700135	56.7537719274028	1.83608870505251	-3.42819839640867
d2_Col_08_Row_20	2	12.4852792089859	45.2600815090181	-1.15983562225736	-3.31232399910249
d2_Col_08_Row_21	2	20.0278788880036	72.6025758616103	5.94581297363244	-1.64234987064996
d2_Col_08_Row_22	2	14.0113490843197	50.7922002377971	0.438038136752508	-3.43449758895932
d2_Col_08_Row_24	2	12.2046363660356	44.2427299757252	-1.34796910731043	-2.77478421061755
d2_Col_08_Row_25	2	15.282546740071	55.4003878922604	1.24207667505635	-3.63732259544147
d2_Col_08_Row_26	2	17.7608704520711	64.3844988066663	3.92893591274463	-2.85587075493537
d2_Col_08_Row_27	2	19.646493204656	71.2200239117698	5.65667467032004	-1.91995761515904
d2_Col_08_Row_28	2	16.2025594107127	58.7355034123525	2.37838393404097	-3.25055049660144
d2_Col_08_Row_29	2	13.2094544552209	47.8852715526512	-0.447717093066363	-3.50970557118353
d2_Col_08_Row_32	2	13.3061206568316	48.2356938452436	-0.301502135573832	-3.35249798585816
d2_Col_08_Row_33	2	13.8770914150677	50.3055060316168	0.289220414493694	-3.2567398873969
d2_Col_08_Row_34	2	8.42217233761571	30.5310117701762	-5.15365647824381	-2.32669541070433
d2_Col_08_Row_37	2	17.7951221649344	64.5086638565678	3.92099363671314	-2.70546471597126
d2_Col_08_Row_39	2	15.9153352627749	57.6942941506752	2.09926345464769	-3.34680946978841
d2_Col_08_Row_40	2	14.2659623376148	51.7151925397329	0.697499842803027	-3.37442496079503
d2_Col_09_Row_1	2	16.3701030500715	59.3428617778937	2.55682542395796	-3.12788417393854
d2_Col_09_Row_2	2	19.1866548612128	69.5530751349874	5.23768793523475	-2.12266611964762
d2_Col_09_Row_4	2	16.2861044088651	59.0383603499313	2.50188383182139	-3.2432597032395
d2_Col_09_Row_6	2	13.8058743609041	50.0473388234733	0.203363226932221	-3.47567329131147
d2_Col_09_Row_7	2	16.2079220997131	58.7549435656086	2.3661845513043	-3.14925699895152
d2_Col_09_Row_9	2	8.44063789779376	30.5979508225417	-5.13464151793625	-2.32776342438081
d2_Col_09_Row_10	2	12.7680188030515	46.2850339237006	-0.874587077813817	-3.34386419305034
d2_Col_09_Row_11	2	11.5671647051253	41.9318469870832	-2.05364296341205	-3.05939374242503
d2_Col_09_Row_13	2	13.8090718077507	50.0589298101444	0.20836625045076	-3.44848980735243
d2_Col_09_Row_14	2	20.5299572182556	74.4226477855736	6.41647837316105	-1.451067285142
d2_Col_09_Row_15	2	16.3560697852089	59.2919901313022	2.54446693118424	-3.13579673707679
d2_Col_09_Row_17	2	9.32363852588304	33.7988948888203	-4.18424729974063	-2.25858328947038
d2_Col_09_Row_18	2	18.0323344211466	65.3685762278807	4.22051154063305	-2.73002136494342
d2_Col_09_Row_19	2	16.5728814309969	60.0779487467415	2.74682881327097	-3.04307810576047
d2_Col_09_Row_20	2	12.4761795104815	45.2270944136459	-1.17709327081754	-3.35675177514842
d2_Col_09_Row_21	2	13.2615573770048	48.074148585141	-0.379690015030856	-3.44894161342041
d2_Col_09_Row_22	2	13.2615559070554	48.0741432564631	-0.362308040246935	-3.40632867515793
d2_Col_09_Row_23	2	18.7557093489229	67.9908650565654	4.90536376255629	-2.43187576640492
d2_Col_09_Row_24	2	13.8974838710168	50.3794302269012	0.306116178513707	-3.31017526120868
d2_Col_09_Row_25	2	16.1422102832024	58.5167332603684	2.32109068583831	-3.27329779464749
d2_Col_09_Row_26	2	20.0439490958596	72.6608315806261	6.01435416430293	-1.73169174595635
d2_Col_09_Row_28	2	9.39500600427476	34.0576073961688	-4.15865218330985	-2.46043963634584
d2_Col_09_Row_30	2	13.261554437106	48.0741379277852	-0.370145362234073	-3.4908124441035
d2_Col_09_Row_31	2	15.117755888155	54.8030085894178	1.36508031628748	-3.45883747873072
d2_Col_09_Row_32	2	18.7131568192637	67.836608917912	4.83207658351964	-2.37855405705623
d2_Col_09_Row_33	2	17.7743198271202	64.4332538085192	3.93286374158424	-2.82112352782276
d2_Col_09_Row_34	2	16.1439789275633	58.5231447299555	2.32974916557583	-3.31272059820403
d2_Col_09_Row_35	2	20.0075490555527	72.5288786812438	5.95025069040803	-1.69179865403671
d2_Col_09_Row_36	2	17.7394738860566	64.306934636445	3.89629775575005	-2.82010283366067
d2_Col_09_Row_37	2	16.2883027494733	59.0463295009165	2.50168266287005	-3.23439165343149
d2_Col_09_Row_38	2	13.9660779452872	50.6280889345316	0.392953608236383	-3.37188496197776
d2_Col_09_Row_39	2	13.9475291519539	50.5608481556829	0.365400086439217	-3.39478485709537
d2_Col_09_Row_40	2	15.3045293576667	55.4800765437924	1.26530242320103	-3.65700006772378
d2_Col_10_Row_1	2	13.2905705959054	48.179323698192	-0.322422197459975	-3.40645184565761
d2_Col_10_Row_2	2	11.056123036051	40.0792822819093	-2.47324323442472	-2.54601264893634
d2_Col_10_Row_3	2	15.6934764972693	56.8900393444994	1.8657122086482	-3.36646046361904
d2_Col_10_Row_4	2	16.2814168144	59.0213674654294	2.47571387680174	-3.166999338096
d2_Col_10_Row_5	2	18.7079658986912	67.8177914381996	4.86560322447382	-2.45921971454653
d2_Col_10_Row_6	2	19.6611422472812	71.2731277993283	5.45210499253825	-1.50168745971805
d2_Col_10_Row_7	2	16.3048674647814	59.1063778468503	2.51841479415907	-3.23274225559219
d2_Col_10_Row_8	2	14.0473257471931	50.9226183619588	0.474270931109529	-3.33823380805427
d2_Col_10_Row_9	2	14.0475916365142	50.9235822308594	0.474570260201853	-3.32595265181411
d2_Col_10_Row_10	2	12.7170484498526	46.1002625379983	-0.921807291636037	-3.31776591710035
d2_Col_10_Row_11	2	13.8123229799679	50.0707155553478	0.212895425784708	-3.42925302559833
d2_Col_10_Row_12	2	9.45917387958578	34.2902207977775	-4.0527135914823	-2.29733439709904
d2_Col_10_Row_13	2	13.9434271474164	50.545978078962	0.361773779872974	-3.16492674724078
d2_Col_10_Row_14	2	16.269507012933	58.9781935342638	2.44544874263627	-3.21696005425204
d2_Col_10_Row_15	2	16.3176565229464	59.1527391500522	2.49400718444288	-3.09787832668592
d2_Col_10_Row_16	2	17.7772219944818	64.4437743847226	3.93171035022112	-2.80672628428305
d2_Col_10_Row_17	2	16.3151940603675	59.1438125369453	2.45628289993685	-2.97199751378945
d2_Col_10_Row_18	2	16.2868689961478	59.0411320366639	2.4537363129339	-3.06809986549959
d2_Col_10_Row_19	2	15.9545250462103	57.8363600799122	2.08962223914305	-3.04548418456718
d2_Col_10_Row_20	2	9.09383534847978	32.9658409886066	-4.52008318919265	-2.64626131994519
d2_Col_10_Row_22	2	17.7373065951051	64.2990780428135	3.91256188814211	-2.88401238084215
d2_Col_10_Row_23	2	10.8881593003247	39.4704010352601	-2.73785139127051	-3.00317141397005
d2_Col_10_Row_24	2	16.2342319228221	58.8503186644322	2.37219077386893	-3.03042638825462
d2_Col_10_Row_25	2	15.9080188791284	57.6677717065513	2.099238296855	-3.39188749868343
d2_Col_10_Row_26	2	6.81441546187754	24.7027714861927	-6.54084898814693	-1.39546508563954
d2_Col_10_Row_27	2	10.0451100480126	36.4142837280637	-3.45458295301387	-2.29837126904132
d2_Col_10_Row_28	2	16.2808286225505	59.0192352254846	2.48156353544749	-3.19011753816819
d2_Col_10_Row_29	2	18.0156693182318	65.3081639692795	4.19337003609441	-2.75542286001574
d2_Col_10_Row_30	2	15.659415158793	56.7665644161507	1.84117809096909	-3.43958925404759
d2_Col_10_Row_31	2	13.9891241559219	50.7116331912795	0.415942174157515	-3.39064618092068
d2_Col_10_Row_33	2	13.9834537728616	50.6910776237826	0.410789620304236	-3.20897861384844
d2_Col_10_Row_34	2	16.3320849892703	59.2050434318342	2.49539703567039	-3.04925330422222
d2_Col_10_Row_35	2	17.7746883215069	64.4345896285437	3.93643707243681	-2.83213644021624
d2_Col_10_Row_36	2	16.5836215474454	60.1168824812411	2.74000448083425	-2.98132169983865
d2_Col_10_Row_37	2	15.2141315604142	55.1523776911356	1.32753425832366	-3.55963492475003
d2_Col_10_Row_38	2	20.0033730258437	72.5137402576772	5.92382202894822	-1.65321912120627
d2_Col_10_Row_39	2	18.4197263740617	66.7729013592127	4.53841169474241	-2.48647977210896
d2_Col_10_Row_40	2	18.6679121184752	67.672593455281	4.74159227311201	-2.32602005122134
d3_Col_01_Row_2	3	23.2321122202988	84.2181640568039	8.78915768082618	-0.10976948510657
d3_Col_01_Row_3	3	21.992445872691	79.7242797793637	7.70725302624262	-0.746416893017683
d3_Col_01_Row_4	3	20.7209689657407	75.1150798181816	6.59228115835152	-1.37196709929219
d3_Col_01_Row_7	3	27.2168156197978	98.6630152797376	11.7011310240227	2.66196904239886
d3_Col_01_Row_9	3	17.7964635543262	64.5135264945747	3.94638099987319	-2.78826262417747
d3_Col_01_Row_12	3	24.0499835395802	87.1830094523258	9.34722099152614	0.528562200309998
d3_Col_01_Row_13	3	26.1106387005632	94.6530402771828	11.0884790009527	1.65749768396766
d3_Col_01_Row_14	3	18.9958558819638	68.8614144033287	4.90163042479994	-1.87802093100989
d3_Col_01_Row_15	3	18.3354317744155	66.4673270595196	4.25427610107999	-2.01893910872753
d3_Col_01_Row_18	3	26.8225840396402	97.2338959823077	11.3489852959116	2.47092470339505
d3_Col_01_Row_19	3	26.8135872381567	97.2012818964192	11.4288701191493	2.35773926654352
d3_Col_01_Row_20	3	20.0160237449266	72.559600071243	5.95259019234398	-1.67865028466935
d3_Col_01_Row_22	3	18.9694401195725	68.7656552665935	5.05825145177665	-2.25177604372629
d3_Col_01_Row_24	3	13.8133026086716	50.074266783497	0.20855719542472	-3.50957103217607
d3_Col_01_Row_25	3	26.0486578811497	94.4283551186294	10.7633375329854	1.9666073451379
d3_Col_01_Row_26	3	16.2726733901611	58.9896718912178	2.39661322988677	-2.91634585071801
d3_Col_01_Row_27	3	26.7309885324038	96.9018553403655	11.5508218918347	2.07540552346075
d3_Col_01_Row_28	3	23.0319348663063	83.4925060073278	8.50283228905276	-0.0479639887148515
d3_Col_01_Row_30	3	26.7495571036564	96.969167815668	11.4112790190331	2.27767115338679
d3_Col_01_Row_32	3	11.7039813140906	42.4278175432803	-1.75803670961141	-2.27582130048575
d3_Col_01_Row_35	3	21.5561755235174	78.1427667644721	7.36420676828048	-1.02657556713478
d3_Col_01_Row_36	3	9.91290228000648	35.9350205689526	-3.59835082770501	-2.34192261475602
d3_Col_01_Row_37	3	26.7646538042497	97.0238944972207	11.4562798642926	2.24598297365027
d3_Col_01_Row_38	3	22.8333329519161	82.7725590455745	8.33906424040686	-0.161880017258263
d3_Col_02_Row_1	3	27.0387696090873	98.0175850236556	11.7080011358469	2.37030095462196
d3_Col_02_Row_2	3	25.461486852374	92.2998157261746	10.5822514142539	1.24479993332985
d3_Col_02_Row_3	3	25.9835299414556	94.1922614110137	10.8991239681006	1.69134347650628
d3_Col_02_Row_4	3	23.2357714379793	84.2314289976761	8.72013056669912	-0.00199499698470102
d3_Col_02_Row_5	3	25.0593409317042	90.8420063457539	10.2103212424173	1.0636684660592
d3_Col_02_Row_6	3	24.043613659805	87.1599181563279	9.26464236964778	0.632800703152416
d3_Col_02_Row_10	3	23.0343094128121	83.5011139180201	8.53666729526257	-0.0948702475986354
d3_Col_02_Row_12	3	21.3545768639341	77.4119563747227	7.09655319932289	-0.976236593716535
d3_Col_02_Row_13	3	26.8443352449025	97.312745746627	11.4895316499054	2.33154374443503
d3_Col_02_Row_14	3	23.029474809632	83.4835881158066	8.58399820688454	-0.175273227429602
d3_Col_02_Row_15	3	24.854086784285	90.0979445361012	9.9041123775633	1.13108107751562
d3_Col_02_Row_18	3	23.8427752435653	86.4318637062035	9.30619159399485	0.226752136875966
d3_Col_02_Row_19	3	20.0755763156957	72.7754826447891	5.99505610955415	-1.63266147016771
d3_Col_02_Row_22	3	18.6820450290782	67.7238263252188	4.81638856934439	-2.4173637492325
d3_Col_02_Row_23	3	20.0453416028978	72.6658795239675	6.02634859065103	-1.75022997588994
d3_Col_02_Row_26	3	25.6596765644252	93.0182684232704	10.4914968922558	1.68600472181015
d3_Col_02_Row_27	3	9.99343079164523	36.2269425147547	-3.40506684101449	-1.79567989247072
d3_Col_02_Row_30	3	21.5554782548184	78.1402391126975	7.22946375273664	-0.803903127258857
d3_Col_02_Row_31	3	16.3001851652847	59.0894041570094	2.47394912373245	-3.09097623672526
d3_Col_02_Row_34	3	17.1098660639308	62.0245586582113	3.11585688952208	-2.39368001198166
d3_Col_02_Row_35	3	16.5573252832991	60.0215565346826	2.72430527730529	-3.02139131732296
d3_Col_02_Row_36	3	20.0700914823138	72.7555997089115	6.08409271424687	-1.80258707585546
d3_Col_02_Row_37	3	17.0221473661728	61.7065717438671	3.17383762663324	-2.8993653391909
d3_Col_02_Row_38	3	9.31433125187854	33.7651553165593	-4.19518556154717	-2.26441501641449
d3_Col_03_Row_1	3	20.292417954946	73.5615499887981	6.20626108906115	-1.56399448041764
d3_Col_03_Row_3	3	8.64226475732242	31.328863439226	-4.8713737024232	-2.18041224532945
d3_Col_03_Row_5	3	10.8760642624081	39.4265556079536	-2.61480308512877	-2.33892085009896
d3_Col_03_Row_6	3	24.2507046929683	87.9106388157438	9.59767889641152	0.525500631568045
d3_Col_03_Row_8	3	21.5577546602343	78.1484912545154	7.21036546392734	-0.767739624157877
d3_Col_03_Row_9	3	20.9350187782463	75.8910265790696	6.77821823038007	-1.26364483015662
d3_Col_03_Row_10	3	26.7149192111646	96.843602835403	11.5195975039569	2.08849361106594
d3_Col_03_Row_12	3	26.8701712428249	97.4064031933099	11.4377577053071	2.43671303108376
d3_Col_03_Row_13	3	24.2495063191765	87.9062946201044	9.54911391229946	0.590635314409139
d3_Col_03_Row_14	3	24.0632473280989	87.2310916889681	9.37810170839807	0.508252418323553
d3_Col_03_Row_15	3	20.5026286465161	74.323579645907	6.32575489569122	-1.34765360644226
d3_Col_03_Row_18	3	26.6438066203711	96.5858143148774	11.5232074874948	1.97090352575103
d3_Col_03_Row_19	3	24.7617222069615	89.7631159569213	9.74092661859763	1.19956750910731
d3_Col_03_Row_21	3	15.6407217248405	56.6987993041164	1.80812639595396	-3.33391724205876
d3_Col_03_Row_22	3	26.693133616488	96.7646284068554	11.5063665397716	2.07021580015286
d3_Col_03_Row_23	3	24.6510560654826	89.3619428233628	9.84038764039441	0.873102474870886
d3_Col_03_Row_24	3	25.4588430058145	92.2902315824183	10.3428845183823	1.55042099291791
d3_Col_03_Row_25	3	21.9788978715092	79.6751672503195	7.6339816322078	-0.652637254168532
d3_Col_03_Row_26	3	20.93537309284	75.8923109962718	6.72177291917584	-1.16623443477617
d3_Col_03_Row_28	3	25.0563286575307	90.8310866240291	10.2065339681657	1.06370700034919
d3_Col_03_Row_30	3	24.2479855633449	87.9007817651861	9.54473398514065	0.594100644006708
d3_Col_03_Row_33	3	20.0592273688192	72.7162164757409	6.12128621838428	-1.8910913931581
d3_Col_03_Row_35	3	26.8505122305218	97.3351377867194	11.4418581259447	2.40037354206653
d3_Col_03_Row_36	3	23.2275693444295	84.2016957881582	8.65671217210299	0.0765014875661706
d3_Col_03_Row_37	3	27.1174727847121	98.30288998834	11.740002572132	2.45585271760658
d3_Col_03_Row_38	3	9.53671225899164	34.5713032880642	-3.91624687439341	-2.02606575247415
d3_Col_04_Row_1	3	21.5665191758226	78.1802632864641	7.37629041711504	-1.02660597720733
d3_Col_04_Row_3	3	27.05813795728	98.0877967508601	11.609475154127	2.52305013727024
d3_Col_04_Row_4	3	24.6603577751721	89.3956622245609	9.84814456913395	0.878241913938256
d3_Col_04_Row_6	3	26.9886121401022	97.8357604047141	11.5537808361826	2.48142652761319
d3_Col_04_Row_8	3	25.0588246915812	90.84013493626	10.2129521004564	1.05929301131941
d3_Col_04_Row_9	3	26.9537201124746	97.7092741653591	11.4789522679921	2.51858704816598
d3_Col_04_Row_10	3	19.9303931687191	72.249182755463	5.84981206191093	-1.67911722981378
d3_Col_04_Row_13	3	23.2786260439783	84.3867801859105	8.83116819451929	-0.0888369705967521
d3_Col_04_Row_14	3	19.5952382031825	71.0342206545418	5.68161170326696	-2.07676363188102
d3_Col_04_Row_16	3	26.2686886719794	95.2259833783388	11.0459944100306	1.96469049993716
d3_Col_04_Row_20	3	24.4565601909718	88.65688056675	9.61347537900613	0.855009675412693
d3_Col_04_Row_23	3	27.0033883993753	97.8893254622435	11.5679882484336	2.48734197628851
d3_Col_04_Row_25	3	11.1640536447284	40.4705389021492	-2.32321418810917	-2.3516113271316
d3_Col_04_Row_26	3	26.8362348847373	97.2833813283235	11.4943074845224	2.31275645374721
d3_Col_04_Row_27	3	26.1896365343369	94.9394133999446	11.1755338100313	1.67812125644943
d3_Col_04_Row_28	3	26.063195896371	94.4810565234505	11.0618257882513	1.61480198488381
d3_Col_04_Row_29	3	26.8828963450192	97.4525326512805	11.5077817742144	2.37027043420823
d3_Col_04_Row_30	3	26.8450665377686	97.3153967385812	11.5318225220055	2.2803577703702
d3_Col_04_Row_31	3	20.2839777745208	73.5309536963483	6.2543805622421	-1.66601714572477
d3_Col_04_Row_36	3	21.677701352254	78.5833070857579	7.36297048129498	-0.788761013974022
d3_Col_04_Row_37	3	23.4372561622092	84.9618263631515	8.94722830891555	0.0251640777538066
d3_Col_05_Row_1	3	23.6516191767851	85.7389085052344	9.11933910255322	0.157312214277425
d3_Col_05_Row_2	3	22.4114187874471	81.2430882861277	8.04047001679417	-0.482413226938572
d3_Col_05_Row_3	3	21.3183466847428	77.280619234733	7.19653792880058	-1.21857660903093
d3_Col_05_Row_5	3	23.2469675948699	84.272015913273	8.78401696102152	-0.075861774597049
d3_Col_05_Row_6	3	24.6598969914553	89.3939918487343	9.86525939405764	0.853783505300627
d3_Col_05_Row_7	3	13.8639110347655	50.257726156068	0.284787758145392	-3.12422212807601
d3_Col_05_Row_8	3	26.8718537470076	97.4125023982356	11.6282417693563	2.20360595291818
d3_Col_05_Row_9	3	13.9484577049929	50.564214230684	0.375346192909415	-3.36786513136502
d3_Col_05_Row_11	3	26.7455122153355	96.9545047895527	11.5373053632775	2.11524255426385
d3_Col_05_Row_13	3	19.62153212355	71.1295381047249	5.62007370645394	-1.90412437466612
d3_Col_05_Row_14	3	6.13278949034582	22.2318257817517	-7.07993411108913	-0.986030530495256
d3_Col_05_Row_16	3	19.9302029664518	72.2484932578571	5.80290219631305	-1.58994455971726
d3_Col_05_Row_17	3	27.0525137990734	98.0674087519544	11.6485692742395	2.46572189485267
d3_Col_05_Row_20	3	18.745220966022	67.9528438752171	4.9067228101404	-2.45859795275292
d3_Col_05_Row_22	3	23.2429397561647	84.2574146933041	8.63625239631052	0.13380109508433
d3_Col_05_Row_23	3	27.3672581400901	99.2083807951481	11.7050539870914	2.89640448840495
d3_Col_05_Row_24	3	10.4844891907165	38.0070663546491	-3.01575081483747	-2.3457595146687
d3_Col_05_Row_25	3	22.4056004586331	81.2219964040831	7.9991396141409	-0.427792102603907
d3_Col_05_Row_26	3	26.891324707653	97.4830861033428	11.4792875280065	2.41894514944369
d3_Col_05_Row_28	3	20.0813315228347	72.7963457059872	6.07764357551633	-1.76812573344185
d3_Col_05_Row_29	3	26.9412976003069	97.6642416191225	11.6245840676215	2.31856694983137
d3_Col_05_Row_30	3	25.4617159668259	92.3006462833929	10.5511176760516	1.28548587407013
d3_Col_05_Row_31	3	26.6789709764858	96.7132877655968	11.441532373269	2.12794453046609
d3_Col_05_Row_32	3	19.619921797236	71.1237005500326	5.61656855318944	-1.90093362168284
d3_Col_05_Row_35	3	25.0709474908925	90.8840810007224	10.2173207301773	1.07368001457317
d3_Col_05_Row_36	3	21.9795114082744	79.6773913675011	7.63984552380105	-0.661046292618853
d3_Col_05_Row_37	3	21.989608310767	79.7139934027582	7.6375142317611	-0.637897043837089
d3_Col_05_Row_38	3	22.8279408446242	82.753012248787	8.39022270090409	-0.250393822687549
d3_Col_05_Row_39	3	22.6203669825517	82.0005412980546	8.24798537315734	-0.414864398831701
d3_Col_05_Row_40	3	19.9952730601562	72.4843772693852	5.89924500052982	-1.62596064682574
d3_Col_06_Row_1	3	16.2262444722235	58.821363551848	2.37085368048968	-3.06929128016214
d3_Col_06_Row_4	3	22.0302908305518	79.8614706141711	7.44961780583834	-0.252947374106915
d3_Col_06_Row_6	3	26.7150212398543	96.8439726971204	11.5208653412913	2.08708430752009
d3_Col_06_Row_7	3	23.4552880457353	85.0271933048508	8.86206908600039	0.180596805183201
d3_Col_06_Row_8	3	26.6851229489627	96.7355891311559	11.5169469965755	2.04437696124758
d3_Col_06_Row_9	3	9.76297184933989	35.3915114171694	-3.80852968494769	-2.61295032074312
d3_Col_06_Row_11	3	20.036439992063	72.6336105113807	6.11200258033137	-1.92110638660363
d3_Col_06_Row_12	3	24.656266150781	89.3808297766559	9.78422484545895	0.959681231833112
d3_Col_06_Row_13	3	22.8191208953865	82.7210392656665	8.33803764808171	-0.186356786097654
d3_Col_06_Row_14	3	20.0233706461838	72.5862331440138	5.95592089899651	-1.66957999725866
d3_Col_06_Row_16	3	25.6623276787682	93.0278789132918	10.6729847675556	1.45658526939823
d3_Col_06_Row_17	3	26.5854737130239	96.3743531134897	11.5795192250065	1.80838041275408
d3_Col_06_Row_18	3	23.8468139484315	86.4465043168277	9.27054972132628	0.284066990814854
d3_Col_06_Row_19	3	26.9484920932783	97.6903222003295	11.470965473523	2.52015620708546
d3_Col_06_Row_23	3	24.8927467266232	90.2380897512841	10.1491515361168	0.861610557254794
d3_Col_06_Row_25	3	25.061834994532	90.8510475121535	10.2478843444744	1.01762534050685
d3_Col_06_Row_26	3	23.2357937158245	84.2315097565501	8.73733773171434	-0.0272058114521503
d3_Col_06_Row_28	3	25.5955187414886	92.7856914622792	10.6452295088595	1.38340066757425
d3_Col_06_Row_29	3	19.617132297625	71.1135884029475	5.68045037212724	-2.02772732810493
d3_Col_06_Row_31	3	26.8296273829745	97.2594286346473	11.5954213511094	2.17709120494213
d3_Col_06_Row_32	3	21.7873411791792	78.9807597514297	7.63409271623917	-1.02151385676383
d3_Col_06_Row_33	3	22.6926532294404	82.2625844106995	7.9910216719133	0.117792441486882
d3_Col_06_Row_34	3	19.6336641821327	71.1735177347463	5.64926369566883	-1.93338500688893
d3_Col_06_Row_36	3	27.1103793007484	98.2771755724263	11.5501763504961	2.67953988947442
d3_Col_06_Row_37	3	24.2609858023453	87.94790861489	9.52522057608646	0.643272230441891
d3_Col_06_Row_39	3	22.4015191653273	81.207201407144	8.09573492792855	-0.58857948325826
d3_Col_06_Row_40	3	26.8564389589782	97.3566226256665	11.5330361703015	2.29694038606441
d3_Col_07_Row_1	3	13.1169280744648	47.5498564237896	-0.405336118334862	-2.65332348709664
d3_Col_07_Row_2	3	26.791210794367	97.1201655951452	11.5423797596174	2.18164504817192
d3_Col_07_Row_4	3	26.687107234192	96.7427823152017	11.3000420830058	2.31601538702805
d3_Col_07_Row_5	3	9.39688977945147	34.0644362236716	-4.16174549507674	-2.48170250439022
d3_Col_07_Row_6	3	24.8598187496263	90.1187233440245	10.0195373447264	0.983015944137071
d3_Col_07_Row_7	3	18.6724073904969	67.6888891563785	4.69428217110889	-2.20092294019728
d3_Col_07_Row_8	3	11.7296774267934	42.5209678954612	-1.7731227605588	-2.48085986688444
d3_Col_07_Row_9	3	25.264272499233	91.5848987789041	10.3762802406766	1.18709469652672
d3_Col_07_Row_10	3	24.0543401167127	87.198802373959	9.50046127647463	0.322326026286504
d3_Col_07_Row_11	3	26.976210360989	97.7908030173679	11.6689569443264	2.31914425958703
d3_Col_07_Row_12	3	25.2710418831002	91.6094383074537	10.3929443711759	1.17641843106529
d3_Col_07_Row_14	3	24.2401520684006	87.8723847534938	9.51399852302099	0.623247341074584
d3_Col_07_Row_15	3	21.7732578764391	78.9297067137475	7.44153793017099	-0.732583924544687
d3_Col_07_Row_17	3	20.918928865691	75.8326994290284	6.68708241354506	-1.13941126302607
d3_Col_07_Row_19	3	13.1868420961236	47.8033000405427	-0.408873498174165	-3.12112230998705
d3_Col_07_Row_20	3	22.6061348886581	81.9489488811863	8.27399914177577	-0.481553396169373
d3_Col_07_Row_21	3	21.559701868917	78.1555500332758	7.29007189990573	-0.896483715319275
d3_Col_07_Row_22	3	16.5742290403727	60.0828339326608	2.75902544429779	-3.08009489150389
d3_Col_07_Row_24	3	12.6640552029508	45.9081580096129	-0.811204889898443	-2.36469342556083
d3_Col_07_Row_26	3	16.2488744864241	58.9033990650414	2.40442615360266	-3.1302191015397
d3_Col_07_Row_27	3	19.5777564695301	70.9708480477476	5.63043481689044	-2.0173586851818
d3_Col_07_Row_28	3	18.7005565270008	67.7909319053829	4.78348002440042	-2.30755073753786
d3_Col_07_Row_29	3	23.2342484158446	84.2259079272377	8.75227006338772	-0.0518544359699378
d3_Col_07_Row_30	3	6.11542914812865	22.1688932280922	-7.12810687904312	-1.02470084755755
d3_Col_07_Row_32	3	18.7622028286744	68.0144044118262	4.90988729417719	-2.42633774140066
d3_Col_07_Row_33	3	17.461792802254	63.3003197040873	3.47882830735626	-2.37709697719757
d3_Col_07_Row_35	3	22.6376479603145	82.0631861495642	8.2551361821079	-0.394053344966149
d3_Col_07_Row_36	3	22.3970330586614	81.1909389311544	8.03149742065687	-0.495144799644161
d3_Col_07_Row_39	3	26.6550125964986	96.6264368259507	11.3962613090827	2.14586121125209
d3_Col_08_Row_1	3	6.54426966641479	23.7234725440302	-6.83241273138971	-1.35990000101926
d3_Col_08_Row_3	3	25.8611237245406	93.7485296159894	10.8472554858212	1.55870230967649
d3_Col_08_Row_7	3	26.6703533418677	96.6820481882752	11.4432887412301	2.11205989539561
d3_Col_08_Row_8	3	22.0100662776869	79.788155080267	7.74266407810627	-0.770525668768757
d3_Col_08_Row_9	3	26.8170680285356	97.2139000248268	11.5820096883614	2.17371847057137
d3_Col_08_Row_10	3	18.7236191208614	67.8745355525637	4.84482506981466	-2.3808443647972
d3_Col_08_Row_14	3	26.961929038204	97.7390321420447	11.6858590989674	2.27552089908879
d3_Col_08_Row_16	3	26.7553195999143	96.9900573004732	11.5760241658769	2.082918204231
d3_Col_08_Row_17	3	22.1891272670684	80.4372647108035	7.8834818902174	-0.654417960790499
d3_Col_08_Row_18	3	22.1921432934955	80.4481980347318	7.83297292153981	-0.567221410215008
d3_Col_08_Row_19	3	4.69363009161726	17.0147641045051	-8.07385141333451	0.0398735067934635
d3_Col_08_Row_20	3	20.1367414679378	72.9972109481497	5.87338329569776	-1.29075656951918
d3_Col_08_Row_21	3	13.9475276820045	50.560842827005	0.359547591346381	-3.2827296180275
d3_Col_08_Row_22	3	18.7086722426851	67.8203519886049	4.74466365361442	-2.20934796337734
d3_Col_08_Row_23	3	24.8539315003214	90.0973816199876	10.0876979477723	0.87988385513598
d3_Col_08_Row_26	3	19.6209192831541	71.1273165119347	5.64796944255788	-1.95819553953256
d3_Col_08_Row_27	3	26.9553709440278	97.715258554607	11.6260434310395	2.33913629215415
d3_Col_08_Row_28	3	25.9146587397748	93.9425980955587	10.9195015602408	1.55356206684476
d3_Col_08_Row_31	3	25.8264421688412	93.6228063532941	10.8188708243319	1.53869637637288
d3_Col_08_Row_33	3	26.2503245608301	95.1594120863758	11.1285205297741	1.83309957405028
d3_Col_08_Row_34	3	26.7253125577971	96.8812795030899	11.5771339478896	2.03380701181976
d3_Col_08_Row_35	3	26.2390839151411	95.11866389552	11.1817067864402	1.74923806687459
d3_Col_08_Row_38	3	22.6218492070403	82.0059144739403	8.24309053522073	-0.404526058890746
d3_Col_08_Row_39	3	25.8533536808466	93.7203626198787	10.8713129323172	1.51567701539509
d3_Col_08_Row_40	3	23.6355188237705	85.6805435077389	9.08539595266033	0.177706432042006
d3_Col_09_Row_1	3	11.7908596922943	42.7427582356791	-1.81126460927989	-2.98010883163095
d3_Col_09_Row_4	3	25.8679200119076	93.7731666717604	10.826143526448	1.5964274475573
d3_Col_09_Row_7	3	23.6368647020967	85.6854224184725	9.14477604906642	0.0952981193457087
d3_Col_09_Row_9	3	21.6109035516928	78.3411600061917	7.37433607919812	-0.937252652512229
d3_Col_09_Row_10	3	20.5034563242409	74.3265800402643	6.48038437753585	-1.6159563243906
d3_Col_09_Row_11	3	22.6088622731636	81.958835856316	8.2137481775241	-0.38293287525167
d3_Col_09_Row_13	3	24.8634266454848	90.1318022394099	10.0314943397959	0.972780228965849
d3_Col_09_Row_15	3	26.6476386491674	96.5997057091156	11.3817688761839	2.15207059451284
d3_Col_09_Row_17	3	18.7472505360398	67.9602012200467	4.87191573370826	-2.38251910635153
d3_Col_09_Row_18	3	25.0226773486736	90.7090980840643	10.2505425413739	0.94871984149578
d3_Col_09_Row_22	3	25.0645324664558	90.8608260519118	10.2011081997096	1.08464276073666
d3_Col_09_Row_23	3	26.9549637964433	97.7137826138168	11.4656006615092	2.53708557991998
d3_Col_09_Row_24	3	23.0351672209582	83.5042235374337	8.57370865053267	-0.149380967108114
d3_Col_09_Row_25	3	10.2020050468248	36.9830399661691	-3.28590161332283	-2.25543087287889
d3_Col_09_Row_26	3	19.8545477670364	71.9742374374781	5.42833702090017	-1.03775062593457
d3_Col_09_Row_28	3	27.199411239019	98.5999230829611	11.8316446738088	2.47273927027054
d3_Col_09_Row_30	3	22.1837476647879	80.4177632456282	7.90154840260974	-0.69376634338745
d3_Col_09_Row_31	3	21.7777857270304	78.9461205146239	7.47725763648573	-0.782502660051559
d3_Col_09_Row_32	3	9.37323250614014	33.9786768185009	-4.13485713796643	-2.26520315858816
d3_Col_09_Row_33	3	25.2849893673723	91.6599989929165	10.3535072760924	1.251054843413
d3_Col_09_Row_35	3	26.9548494215315	97.7133679961105	11.6120017458707	2.35569177907797
d3_Col_09_Row_37	3	23.9111376210456	86.6796824954447	9.27328420856868	0.391502992543081
d3_Col_09_Row_38	3	24.2600506353012	87.9445185636199	9.5302294621179	0.634749981578029
d3_Col_09_Row_39	3	24.6489524317933	89.3543169921217	9.87893774962602	0.816189145150492
d3_Col_10_Row_2	3	20.7114148147258	75.0804452980842	6.61872090280838	-1.43685999655421
d3_Col_10_Row_3	3	18.0341070347309	65.3750020862028	4.17555217969446	-2.61691961036746
d3_Col_10_Row_4	3	20.7324958630675	75.1568656928764	6.31405762455999	-0.86708076623109
d3_Col_10_Row_5	3	23.6360709533105	85.682545019084	9.11526669607316	0.136033849725939
d3_Col_10_Row_6	3	26.9440500046531	97.6742192930669	11.4747741974796	2.50837558898062
d3_Col_10_Row_8	3	25.3077136149802	91.7423761093388	10.3968084987452	1.23177890323096
d3_Col_10_Row_9	3	23.2531220141821	84.2943261487949	8.81128714425683	-0.104949365520972
d3_Col_10_Row_12	3	21.5687984213492	78.1885257238983	7.30697995141417	-0.906951845812269
d3_Col_10_Row_14	3	22.4166326330277	81.2619888707283	8.05355183933371	-0.49338271882544
d3_Col_10_Row_15	3	25.2517080018433	91.539351525498	10.3027247564249	1.26273755014102
d3_Col_10_Row_17	3	16.2385757942235	58.8660655268293	2.39505380842364	-3.13641176929751
d3_Col_10_Row_18	3	26.908291039383	97.5445903391835	11.6005582235369	2.29581412067801
d3_Col_10_Row_20	3	22.604968778039	81.9447216419884	8.17693383605327	-0.332938051896381
d3_Col_10_Row_21	3	20.9324986021129	75.8818907499618	6.79211549177613	-1.29245233379968
d3_Col_10_Row_23	3	26.2575640854031	95.1856559105449	11.0810910883394	1.90344760869914
d3_Col_10_Row_25	3	26.8186074500913	97.2194805444069	11.5325807178009	2.23734856231969
d3_Col_10_Row_26	3	26.8681067097903	97.3989191048997	11.3133822482329	2.58738113387908
d3_Col_10_Row_28	3	22.1886717386203	80.4356133857235	7.81734578224404	-0.548593163507813
d3_Col_10_Row_29	3	24.8909110815896	90.2314353991905	10.0721341725713	0.963776528506298
d3_Col_10_Row_30	3	25.2649837032254	91.5874769471713	10.3395639852537	1.23635526419936
d3_Col_10_Row_31	3	22.8171577428117	82.7139226890916	8.38639126836064	-0.26427210502764
d3_Col_10_Row_32	3	10.2106748559404	37.0144686799905	-3.23867614295312	-2.06562971614358
d3_Col_10_Row_33	3	21.3500842956796	77.3956704749861	6.84825261428826	-0.561279693206599
d3_Col_10_Row_34	3	25.2575188223088	91.5604161892113	10.3746140465981	1.17815010782691
d3_Col_10_Row_37	3	25.0813716316152	90.9218692993156	10.1505743982766	1.18028545271743
d3_Col_10_Row_38	3	25.2873624392755	91.6686015580626	10.4252026135077	1.16105394745288
d3_Col_10_Row_39	3	23.0207183335838	83.4518452277992	8.5793643699597	-0.184141854877874
d4_Col_01_Row_1	4	26.8754348957697	97.4254843333732	11.6036194680346	2.23977713333596
d4_Col_01_Row_2	4	27.1283519604691	98.3423278233511	11.6072652529854	2.63745626703229
d4_Col_01_Row_3	4	27.2675810558655	98.8470438253395	11.6743967100535	2.77579280046904
d4_Col_01_Row_5	4	27.312653606382	99.0104352302131	11.8348026047197	2.64892864012427
d4_Col_01_Row_7	4	27.1919777918181	98.572976274598	11.7220028375935	2.59663385290295
d4_Col_01_Row_8	4	26.8588302495869	97.3652912349987	11.5384150136309	2.29408533719714
d4_Col_01_Row_9	4	27.0118797461296	97.9201072365063	11.6097329608492	2.44917801108032
d4_Col_01_Row_10	4	26.8123688262013	97.1968650609213	11.4826179985976	2.28927407441255
d4_Col_01_Row_11	4	27.225784150739	98.695526882772	11.787314096086	2.56956128298948
d4_Col_01_Row_12	4	27.1439847931659	98.3989980243322	11.5790111913845	2.69728622180373
d4_Col_01_Row_13	4	17.1444848155512	62.1500542513695	3.17775777018149	-2.48099581013588
d4_Col_01_Row_14	4	10.2163748771839	37.0351316881431	-3.25290781870922	-2.16475327698424
d4_Col_01_Row_15	4	26.6798920751015	96.7166268177499	11.3637583404929	2.2256760060112
d4_Col_01_Row_16	4	27.0544866592392	98.0745605192809	11.7445179452618	2.35009203465302
d4_Col_01_Row_17	4	26.9190135245437	97.5834601589314	11.5158554978183	2.41771148237918
d4_Col_01_Row_18	4	26.9344180374867	97.6393026835347	11.6530661150428	2.27237188779459
d4_Col_01_Row_24	4	11.6762654415196	42.3273454088042	-1.78511180699186	-2.26988389891331
d4_Col_01_Row_25	4	27.4407475473934	99.474785455302	11.7976659595863	2.8986902974615
d4_Col_01_Row_26	4	27.0996819505706	98.2383968688929	11.7724798109897	2.38736139050093
d4_Col_01_Row_27	4	27.2325869634465	98.7201875933957	11.7627979673355	2.61072523142301
d4_Col_01_Row_28	4	27.2935078522296	98.9410304232416	11.8013941132215	2.65982944721628
d4_Col_01_Row_29	4	27.2326762955057	98.7205114288672	11.7888298735681	2.57864294967669
d4_Col_01_Row_31	4	26.9028208050493	97.52476032596	11.6019822306693	2.28535624993388
d4_Col_01_Row_32	4	26.2639226591833	95.2087062214556	11.1190025680254	1.86655932245599
d4_Col_01_Row_33	4	27.1713702115611	98.4982722374257	11.7709695425551	2.50324511859394
d4_Col_01_Row_34	4	24.0470387265864	87.1723342824801	9.38545384626777	0.470191407390735
d4_Col_01_Row_35	4	27.3330258454306	99.0842861377041	11.8306786904582	2.68644617785887
d4_Col_01_Row_36	4	27.2818398389514	98.8987329925488	11.8697091648511	2.55671437439897
d4_Col_01_Row_37	4	27.251225397891	98.7877533280534	11.7759356617311	2.6241035023108
d4_Col_01_Row_38	4	26.9857685203753	97.8254520681149	11.6166966751799	2.3990295055008
d4_Col_01_Row_40	4	27.1575129815892	98.4480387306278	11.6851967787552	2.58737513372837
d4_Col_02_Row_1	4	27.5334978791638	99.8110124235297	11.9287264250867	2.8840317863307
d4_Col_02_Row_2	4	27.2000223404151	98.6021383717453	11.8169275261189	2.49192612900706
d4_Col_02_Row_3	4	27.0191071736632	97.9463072079925	11.695014627498	2.35510842718427
d4_Col_02_Row_4	4	27.3367432734205	99.0977620953508	11.8610772906639	2.65473210420973
d4_Col_02_Row_6	4	26.9719780249101	97.7754604789516	11.672249230539	2.30834601273707
d4_Col_02_Row_8	4	27.0553576892092	98.0777180688063	11.5964765990702	2.53472017903272
d4_Col_02_Row_10	4	27.3006731179093	98.9670050533053	11.9367003791644	2.5037478992921
d4_Col_02_Row_11	4	26.9643584484454	97.7478389379285	11.6504193728456	2.3232490817214
d4_Col_02_Row_12	4	27.4812422580511	99.6215818444234	11.926344467032	2.80384155824405
d4_Col_02_Row_13	4	27.1877744155359	98.557738717635	11.6855795625539	2.63503194947976
d4_Col_02_Row_16	4	26.7170360900644	96.8512766815336	11.45877933512	2.16713771463998
d4_Col_02_Row_17	4	26.8404561126356	97.298683598745	11.3779993804963	2.46343181483483
d4_Col_02_Row_21	4	26.7033445698897	96.8016438852849	11.4375973802718	2.17158374961111
d4_Col_02_Row_22	4	26.9796109108387	97.803130267788	11.6230396679281	2.38138447663992
d4_Col_02_Row_23	4	26.7640339125166	97.0216473428003	11.569698158553	2.10461294430444
d4_Col_02_Row_24	4	27.0847596066281	98.1843022433872	11.7317352972792	2.41406090272499
d4_Col_02_Row_28	4	26.9540911790287	97.7106193096848	11.7027017547593	2.24221977699422
d4_Col_02_Row_30	4	26.8827231696714	97.4519048775459	11.43107139578	2.46494872296826
d4_Col_02_Row_31	4	27.0504335170551	98.0598675722871	11.606516111858	2.51446703207809
d4_Col_02_Row_32	4	27.105147641726	98.2582104127517	11.7383850707409	2.43825395369694
d4_Col_02_Row_33	4	26.8894912540139	97.4764396952202	11.6576657616918	2.19523476571356
d4_Col_02_Row_34	4	25.8605634600661	93.7464986148911	10.8170901222234	1.59602980941411
d4_Col_02_Row_36	4	27.5348904540551	99.816060612844	12.0611447601569	2.72233900621671
d4_Col_02_Row_37	4	24.3942365680363	88.4309527195003	9.27906518797093	1.21111923893575
d4_Col_02_Row_39	4	26.8662112088749	97.3920477707073	11.4500741224257	2.41517107231437
d4_Col_03_Row_1	4	27.1866320534876	98.5535975688025	11.6683223383026	2.65457734559488
d4_Col_03_Row_2	4	26.7744713190023	97.059483730788	11.5420550745962	2.15541932669341
d4_Col_03_Row_4	4	27.1362082545531	98.3708074836495	11.6977795916372	2.53791041630674
d4_Col_03_Row_5	4	27.0325202073285	97.99493046958	11.6620389876207	2.41725276202687
d4_Col_03_Row_6	4	27.2423300957056	98.7555071847976	11.8936101397826	2.46429915497374
d4_Col_03_Row_9	4	26.7730704914663	97.0544056250123	11.3967819715362	2.33301050783515
d4_Col_03_Row_11	4	27.5351750146384	99.8170921664826	11.9403785290087	2.87227299323924
d4_Col_03_Row_12	4	27.0156247428971	97.9336831330569	11.6740740358548	2.37548939366998
d4_Col_03_Row_14	4	26.7850893267794	97.0979748121173	11.4733158621714	2.25739793998175
d4_Col_03_Row_16	4	26.9908301203453	97.8438007508613	11.6066042441365	2.4195691776607
d4_Col_03_Row_17	4	27.2514880124566	98.7887053257174	11.6629049380136	2.76442761561961
d4_Col_03_Row_20	4	27.0321308939609	97.9935191791753	11.4945392749997	2.62396545880082
d4_Col_03_Row_21	4	26.8520914003003	97.3408623966136	11.6263513342416	2.17451980566605
d4_Col_03_Row_22	4	26.9602390756365	97.7329058999102	11.677904039637	2.28268310742496
d4_Col_03_Row_23	4	27.5497907479637	99.8700753053089	11.9860900568835	2.83893978879667
d4_Col_03_Row_25	4	26.8258440467029	97.2457137544941	11.5604507865167	2.21435954337337
d4_Col_03_Row_26	4	27.0770738752921	98.1564408859517	11.6243015161222	2.53482092039399
d4_Col_03_Row_27	4	27.0927519791172	98.2132751981968	11.7527738024758	2.40073058170467
d4_Col_03_Row_28	4	26.9052949936351	97.533729446729	11.5311630849507	2.37694806097762
d4_Col_03_Row_29	4	26.7706299129553	97.0455583433068	11.558406028359	2.12907455714021
d4_Col_03_Row_30	4	26.8968815254849	97.5032299882965	11.5800298138376	2.30308248317223
d4_Col_03_Row_31	4	27.2083674127496	98.6323898901723	11.6127363237705	2.75794231231741
d4_Col_03_Row_32	4	27.5218848891566	99.7689144563565	11.9963297624468	2.78187820743169
d4_Col_03_Row_35	4	26.8432109351653	97.308670038788	11.6341172989178	2.1507899998392
d4_Col_03_Row_36	4	27.1431607312241	98.3960107374614	11.6473291364185	2.611413830344
d4_Col_03_Row_37	4	26.9720592571422	97.7757549519373	11.5207778031374	2.49596310644702
d4_Col_03_Row_40	4	26.9005333798991	97.5164682367714	11.578531683872	2.31074559234468
d4_Col_04_Row_2	4	27.4842005769809	99.6323059743086	11.7733483386545	2.99792412750036
d4_Col_04_Row_3	4	27.4192314385761	99.3967879333782	11.8848297628519	2.75657109850098
d4_Col_04_Row_4	4	26.9334672273906	97.6358559250176	11.6425377574195	2.28389315467699
d4_Col_04_Row_5	4	27.1960490255525	98.5877348048301	11.8505613108683	2.44397890175332
d4_Col_04_Row_6	4	26.9279409606589	97.615822790113	11.6604330455526	2.25295107895295
d4_Col_04_Row_9	4	10.8368042919954	39.2842352456153	-2.70399408126353	-2.5799385496464
d4_Col_04_Row_10	4	27.3193556931498	99.0347308016871	11.863438648587	2.62414563343807
d4_Col_04_Row_13	4	27.4616366519229	99.5505100392563	11.8353894481738	2.88522957280066
d4_Col_04_Row_14	4	26.8225530937333	97.2337838010545	11.5396060471662	2.23492889595795
d4_Col_04_Row_15	4	27.1124418879316	98.2846526069776	11.5120885918998	2.72996441213493
d4_Col_04_Row_16	4	27.2290921016581	98.7075184550642	11.6047191805001	2.80083736170628
d4_Col_04_Row_17	4	26.7893339272801	97.1133618099905	11.563978931203	2.15192784129529
d4_Col_04_Row_20	4	27.2531899429645	98.7948749525413	11.7706260303431	2.63379482129808
d4_Col_04_Row_21	4	27.2587334499163	98.8149705845479	11.8974460146709	2.48563453783475
d4_Col_04_Row_24	4	27.1394740632702	98.3826462872722	11.7567473148498	2.47011505467315
d4_Col_04_Row_25	4	27.2500264579636	98.7834070801297	11.7891240394665	2.60587353538949
d4_Col_04_Row_27	4	27.2646974029726	98.8365903654855	11.822358708961	2.58806259070816
d4_Col_04_Row_29	4	27.1940596637587	98.5805232178538	11.7442398896814	2.57241947494623
d4_Col_04_Row_30	4	26.6816030833137	96.7228293519385	11.4554438811404	2.11490633957457
d4_Col_04_Row_32	4	26.935949426728	97.6448540853673	11.6580956620977	2.26858086272789
d4_Col_04_Row_34	4	27.0526709049479	98.0679782726329	11.6310256079962	2.48768496859278
d4_Col_04_Row_35	4	27.2496767530941	98.7821393735263	11.8321610725405	2.5520484914141
d4_Col_04_Row_36	4	22.6189734484278	81.9954896314499	8.18428412842873	-0.31849194798296
d4_Col_04_Row_38	4	26.7641070451748	97.021912454218	11.3995961862152	2.31527789500713
d4_Col_04_Row_40	4	27.0478097014829	98.0503560423748	11.5395637927152	2.59316958671283
d4_Col_05_Row_1	4	26.77031570941	97.0444193316889	11.4037992428526	2.31994800741751
d4_Col_05_Row_2	4	27.5856312952026	100	11.9512652391961	2.93907521269907
d4_Col_05_Row_3	4	27.165198845962	98.4759005703316	11.7781840210958	2.48450415990416
d4_Col_05_Row_5	4	26.9204761492071	97.5887622839679	11.6748000026695	2.22329628071043
d4_Col_05_Row_6	4	27.0788356996484	98.1628276325061	11.6836964914595	2.46410112998236
d4_Col_05_Row_8	4	26.840667951373	97.2994515301916	11.5008878910096	2.31165611226456
d4_Col_05_Row_9	4	27.033594284949	97.9988240821968	11.694694192297	2.37853920514683
d4_Col_05_Row_10	4	27.2853479928792	98.911450315891	11.6828592094081	2.79357354611107
d4_Col_05_Row_11	4	27.1808458994037	98.5326223225882	11.8597074996703	2.40847728581717
d4_Col_05_Row_12	4	26.8333982374129	97.273098267211	11.6259529326682	2.14529520464341
d4_Col_05_Row_13	4	27.1790341536875	98.5260546073281	11.7760854032235	2.50910578265076
d4_Col_05_Row_16	4	26.9053518342507	97.5339354982599	11.5799624922641	2.31663263852813
d4_Col_05_Row_18	4	26.9424365685057	97.6683704649937	11.5293307757262	2.43828080682277
d4_Col_05_Row_21	4	27.2016694801906	98.6081093780196	11.686490934139	2.65599824142147
d4_Col_05_Row_22	4	27.3886724248595	99.2860091971964	11.9044479479312	2.68366733457125
d4_Col_05_Row_23	4	27.0239488257649	97.9638585630796	11.5269668643969	2.5708140016927
d4_Col_05_Row_25	4	27.0123678644714	97.9218767024162	11.5625711607332	2.50832891280735
d4_Col_05_Row_26	4	27.0881908936139	98.1967409182505	11.6236997761088	2.55324419568763
d4_Col_05_Row_28	4	26.8732474310827	97.4175546084247	11.5156698893505	2.34516194629503
d4_Col_05_Row_29	4	26.7108573363463	96.8288782319498	11.4673268259401	2.14673500711076
d4_Col_05_Row_30	4	27.0147866839784	97.9306451060867	11.5722789825962	2.50015929334641
d4_Col_05_Row_31	4	26.9125927116349	97.5601842264718	11.6636776651502	2.22452812905551
d4_Col_05_Row_32	4	26.9250938705974	97.6055018732884	11.6576432362786	2.25187614282101
d4_Col_05_Row_33	4	26.7973979325867	97.1425944391819	11.587722533816	2.13536315836868
d4_Col_05_Row_34	4	27.4412317120158	99.4765405886799	12.00453962887	2.64339175288246
d4_Col_05_Row_35	4	27.3095076140351	98.9990307699955	11.7113357292871	2.79675589546143
d4_Col_05_Row_36	4	26.9635043747102	97.744742856037	11.6200818255651	2.35944394492543
d4_Col_05_Row_38	4	26.8716078544097	97.4116110189688	11.6579609876808	2.16643079087126
d4_Col_06_Row_1	4	27.5468671239127	99.8594769469834	11.9259782369372	2.90869581166793
d4_Col_06_Row_2	4	26.976577095742	97.7921324585873	11.569776696433	2.44249004318294
d4_Col_06_Row_4	4	27.3996551641721	99.3258224579299	11.7391599900419	2.90573362936795
d4_Col_06_Row_5	4	27.4347346369109	99.4529881999913	11.8920858402783	2.77225228820266
d4_Col_06_Row_6	4	27.1673530823434	98.483709840159	11.6805098338637	2.60882780598073
d4_Col_06_Row_7	4	26.8149108914061	97.2060802395682	11.5041342540046	2.26668184421162
d4_Col_06_Row_8	4	27.1226809451422	98.3217699638402	11.7991279975004	2.3909506140557
d4_Col_06_Row_11	4	27.232115277919	98.7184776976806	11.8771146702683	2.46847665524002
d4_Col_06_Row_12	4	26.9182629115498	97.5807391300527	11.6795825205118	2.21385934350628
d4_Col_06_Row_13	4	27.2550357462167	98.8015661289457	11.7517231007515	2.66012754875665
d4_Col_06_Row_14	4	27.1325182718416	98.3574310172129	11.6074849507528	2.64381170046545
d4_Col_06_Row_15	4	26.9868595649751	97.8294071873148	11.6242886875942	2.3913659746901
d4_Col_06_Row_16	4	27.0659346442135	98.1160603307294	11.6800788776052	2.44806165960714
d4_Col_06_Row_17	4	27.2749584024284	98.8737872646466	11.8028971324696	2.62846593345439
d4_Col_06_Row_19	4	27.047555195002	98.0494334371307	11.6343083727527	2.47549282387242
d4_Col_06_Row_21	4	27.0760266862559	98.1526447464868	11.7553752259834	2.37091487001294
d4_Col_06_Row_22	4	27.3108821868128	99.0040137002862	11.7403350044649	2.76304344893213
d4_Col_06_Row_24	4	27.0487409575496	98.053731916056	11.7101319277623	2.38352119559629
d4_Col_06_Row_25	4	27.0929336492098	98.2139337660237	11.7512340372484	2.40292323778371
d4_Col_06_Row_26	4	27.0284974243537	97.9803475770163	11.4470640785842	2.67695275147848
d4_Col_06_Row_29	4	25.458081324496	92.2874704300256	10.5741771189974	1.24968815166967
d4_Col_06_Row_32	4	27.5131887934329	99.7373904515926	11.8984187991099	2.88923617777599
d4_Col_06_Row_34	4	26.8961706736361	97.5006530965765	11.6008344744612	2.27620181805628
d4_Col_06_Row_35	4	26.8403988847203	97.2984761432234	11.5363487523832	2.26733945148442
d4_Col_06_Row_37	4	26.7715680505816	97.048959163162	11.4642741805371	2.24708072425106
d4_Col_06_Row_38	4	26.9049933921004	97.5326361183527	11.4892014832212	2.42841022022945
d4_Col_07_Row_1	4	26.9592940064126	97.7294799524893	11.6145223723944	2.35963493068551
d4_Col_07_Row_2	4	13.9354244574422	50.5169677224884	0.345861461764266	-3.28413187679896
d4_Col_07_Row_4	4	18.5622235672953	67.2894644630572	4.47898256727339	-1.97094816126207
d4_Col_07_Row_6	4	27.1705065178756	98.4951412824866	11.7864503691159	2.48271104230104
d4_Col_07_Row_7	4	27.0205440505975	97.9515159955632	11.6849465814658	2.36985469271053
d4_Col_07_Row_8	4	26.7105008919143	96.8275860939226	11.334638188022	2.3104111259567
d4_Col_07_Row_10	4	26.831892657075	97.267640424605	11.4976696413603	2.3016898375064
d4_Col_07_Row_11	4	27.23553459283	98.7308729728673	11.8128228081911	2.5534906536815
d4_Col_07_Row_13	4	26.7135955973377	96.8388046351634	11.3563820034786	2.28841662167286
d4_Col_07_Row_14	4	27.117183435698	98.3018410762776	11.7363499908396	2.4599157623236
d4_Col_07_Row_15	4	10.6658588837087	38.664545210403	-2.75972571020371	-1.99710253694577
d4_Col_07_Row_16	4	27.1337203522605	98.3617886496557	11.6880900164986	2.5459498600547
d4_Col_07_Row_17	4	26.7899653084574	97.1156506145154	11.5668019382385	2.14943590163451
d4_Col_07_Row_18	4	26.9554825746824	97.7156632241735	11.6087168351424	2.36075831468014
d4_Col_07_Row_21	4	27.3859826708615	99.2762586355027	11.924727202942	2.65428805131483
d4_Col_07_Row_23	4	27.1147616019316	98.2930617456889	11.8086124706888	2.36661837476851
d4_Col_07_Row_24	4	26.8393378323908	97.2946297482719	11.3831184149524	2.45532070926298
d4_Col_07_Row_26	4	20.0177740581064	72.565945088912	5.93358956687718	-1.64120796547476
d4_Col_07_Row_27	4	10.425065430144	37.7916507278087	-3.02927796899619	-2.11529077027326
d4_Col_07_Row_28	4	27.5354340898206	99.8180313336141	12.0012746962725	2.79730610327797
d4_Col_07_Row_29	4	26.8064039527239	97.1752419433875	11.4959124264799	2.26332896787838
d4_Col_07_Row_31	4	26.8913328549588	97.4831156379426	11.4828720535866	2.41451887663875
d4_Col_07_Row_32	4	27.5465971025116	99.8584980989802	11.9478926606463	2.88114296915008
d4_Col_07_Row_34	4	26.6814823657926	96.7223917417933	11.4120778570541	2.16839471675897
d4_Col_07_Row_35	4	27.2025398425422	98.6112645073779	11.8362889497791	2.47196204660044
d4_Col_07_Row_36	4	27.2841225767983	98.9070080899084	11.791704992874	2.65689744570504
d4_Col_07_Row_38	4	27.0290601744964	97.9823875888498	11.6565349984523	2.41856440057896
d4_Col_07_Row_40	4	26.6481872579815	96.6016944575629	11.251534273148	2.31414463077785
d4_Col_08_Row_1	4	10.6198268302508	38.4976755347908	-2.93365370235754	-2.62039855219794
d4_Col_08_Row_3	4	27.2903101671165	98.9294385728363	11.8096468208131	2.64453061727009
d4_Col_08_Row_8	4	27.2517225620401	98.7895555856989	11.8348453678961	2.55197196262922
d4_Col_08_Row_11	4	8.18642963339808	29.6764266359994	-5.13570215980001	-1.51481412950281
d4_Col_08_Row_13	4	26.9799001028093	97.8041786105558	11.666482729648	2.32806883065216
d4_Col_08_Row_14	4	26.8024435425629	97.1608851569915	11.531089662094	2.21348946472759
d4_Col_08_Row_15	4	27.0431406187309	98.0334302642333	11.6452205913991	2.45496333403781
d4_Col_08_Row_16	4	27.2909176335051	98.9316406844432	11.8583805629604	2.58517266713945
d4_Col_08_Row_17	4	21.5708105950586	78.195820005794	7.3813426545815	-1.02668545763504
d4_Col_08_Row_18	4	26.8604608092904	97.371202137258	11.5444021829179	2.28926678133744
d4_Col_08_Row_20	4	26.9753268516011	97.7876002290091	11.5764483135352	2.43224951204679
d4_Col_08_Row_21	4	27.0060147291936	97.898846106488	11.4330906458018	2.65849404600941
d4_Col_08_Row_22	4	27.4308190849671	99.4387940280257	11.8768205946579	2.78492148268267
d4_Col_08_Row_23	4	20.50072031226	74.3166617898835	6.28961988452072	-1.28840268566692
d4_Col_08_Row_24	4	27.1030748037253	98.2506962182111	11.8032117498275	2.35471822770977
d4_Col_08_Row_25	4	26.742304435727	96.9428763458379	11.5262984061886	2.12376478736891
d4_Col_08_Row_29	4	27.3638373615816	99.1959802143099	11.8014996272991	2.77158378296274
d4_Col_08_Row_31	4	27.0579108651162	98.0869735245893	11.633974581868	2.4923659084633
d4_Col_08_Row_33	4	27.0214986051415	97.9549763279871	11.5068820088779	2.59177826624099
d4_Col_08_Row_34	4	25.858317142904	93.7383555452689	10.7536735426983	1.67277582194954
d4_Col_08_Row_37	4	26.9713321291842	97.77311905809	11.5161675553038	2.50051725946853
d4_Col_08_Row_38	4	23.2067723068256	84.126304953773	8.6971235099403	-0.0197188890712552
d4_Col_08_Row_39	4	25.6751021120441	93.0741872001649	10.6889740396766	1.45681956189695
d4_Col_09_Row_2	4	27.1353152114805	98.3675701349624	11.6746599076376	2.56510905311167
d4_Col_09_Row_3	4	26.0744204371249	94.5217463326986	10.9223814834601	1.80808733317993
d4_Col_09_Row_4	4	27.2724624112688	98.8647391078983	11.6393952258431	2.82687789033487
d4_Col_09_Row_6	4	27.0784605165573	98.1614675654226	11.6396168943039	2.51806783983838
d4_Col_09_Row_8	4	27.2705258716976	98.8577190054744	11.7527499352943	2.68349142786162
d4_Col_09_Row_9	4	26.7695160485474	97.0415205005763	11.5196447340529	2.17528521260374
d4_Col_09_Row_11	4	26.9149096143241	97.5685831739686	11.6260076680763	2.27484023351583
d4_Col_09_Row_12	4	27.4060342525105	99.3489471356658	11.8912315272108	2.72764913949848
d4_Col_09_Row_13	4	27.4871485000759	99.6429924185065	11.9448385226968	2.79034348638487
d4_Col_09_Row_14	4	27.1671485350835	98.4829683408702	11.733429581863	2.54300099777454
d4_Col_09_Row_15	4	26.9921291819789	97.8485099475433	11.6501740174341	2.36770366106319
d4_Col_09_Row_16	4	27.1792102993948	98.5266931488405	11.7140511926819	2.58616920821322
d4_Col_09_Row_17	4	26.9678069144962	97.7603398882018	11.5513681001544	2.4513390773247
d4_Col_09_Row_18	4	27.3471073777388	99.1353327574371	11.9069037652717	2.61449816098808
d4_Col_09_Row_19	4	27.3077372480239	98.9926130592957	11.8247541033098	2.65355271684799
d4_Col_09_Row_21	4	27.2049341312153	98.6199439849198	11.8279122532906	2.48613827009756
d4_Col_09_Row_23	4	27.0678243246328	98.1229105651833	11.7091844936271	2.41503959793738
d4_Col_09_Row_25	4	17.12852053119	62.0921825130346	3.1390708252992	-2.40641412474905
d4_Col_09_Row_26	4	27.3631563051719	99.1935113333101	11.8033480968568	2.76821435819418
d4_Col_09_Row_29	4	26.8473123719423	97.323538057334	11.5251721081847	2.29216098371881
d4_Col_09_Row_30	4	26.9388289215364	97.6552924718506	11.6021456136062	2.3424151087044
d4_Col_09_Row_33	4	11.7050084296066	42.431540914716	-1.73820860371245	-2.18256560094947
d4_Col_09_Row_34	4	26.9760726420253	97.7903037757076	11.6782379057592	2.30743954821048
d4_Col_09_Row_35	4	26.244420038996	95.1380077481141	10.9946255517889	1.98974478300178
d4_Col_09_Row_36	4	27.4416745196567	99.4781457998718	11.941991780847	2.72151528524473
d4_Col_09_Row_37	4	23.4433146669736	84.9837889011829	8.90605964210406	0.0956178360418777
d4_Col_09_Row_38	4	26.9788888190171	97.8005126303164	11.6609336094664	2.3333329449339
d4_Col_09_Row_40	4	27.2720525116601	98.8632531908123	11.855674133912	2.55851959683792
d4_Col_10_Row_3	4	26.8502436829113	97.3341642813184	11.5546947447513	2.26028024927008
d4_Col_10_Row_4	4	25.2873593215422	91.6685902560438	10.3460532409734	1.26472117625998
d4_Col_10_Row_5	4	27.0000225127539	97.8771238686477	11.5867591038981	2.45875387105998
d4_Col_10_Row_6	4	26.9992754073512	97.8744155550527	11.54272708025	2.51206986718818
d4_Col_10_Row_7	4	27.242322501126	98.7554796538721	11.7192475921961	2.68011403262377
d4_Col_10_Row_9	4	22.1917568672896	80.4467972105062	7.67436998054509	-0.312103826772294
d4_Col_10_Row_11	4	27.1184982320239	98.3066073124093	11.837792902778	2.33643801777099
d4_Col_10_Row_12	4	26.9222868475589	97.5953262024528	11.6268475918182	2.28553037192348
d4_Col_10_Row_13	4	27.1396048571044	98.3831204248143	11.5758127642489	2.6942802419463
d4_Col_10_Row_15	4	27.527753394718	99.7901882329058	12.046404103795	2.72923259056254
d4_Col_10_Row_16	4	27.2422947730327	98.7553791374365	11.8299192614321	2.54308370588337
d4_Col_10_Row_17	4	27.2659627376497	98.841177299399	11.809025464109	2.60657752479198
d4_Col_10_Row_18	4	26.9722070670378	97.776290773989	11.5983410817145	2.40018874123373
d4_Col_10_Row_19	4	22.0443988820501	79.9126133679741	7.35356014468097	-0.0689653210887831
d4_Col_10_Row_20	4	27.1043470125785	98.2553080715329	11.6561469985545	2.53877593300704
d4_Col_10_Row_21	4	27.0885256926511	98.1979545900844	11.7516544369401	2.39539331376053
d4_Col_10_Row_22	4	27.3096539566147	98.9995612729158	11.7941816083702	2.69444043298264
d4_Col_10_Row_23	4	26.8056728645779	97.1725916935592	11.5469989476078	2.19893344682718
d4_Col_10_Row_24	4	11.1987202367494	40.5962079203783	-2.27577796710203	-2.29284342030153
d4_Col_10_Row_25	4	26.8615502956383	97.3751516076768	11.3997907014553	2.46999708784066
d4_Col_10_Row_26	4	27.4311446691961	99.4399742954828	11.9432704216323	2.70318614897747
d4_Col_10_Row_28	4	27.2592627616757	98.8168893797127	11.8290101925345	2.57118381050491
d4_Col_10_Row_29	4	26.9614316711784	97.7372291489565	11.6304810069239	2.34327837199562
d4_Col_10_Row_31	4	24.8180453486716	89.9672916058576	9.51019238738146	1.608481375059
d4_Col_10_Row_32	4	27.1975332272041	98.5931151480807	11.7327428973587	2.59217305165514
d4_Col_10_Row_34	4	26.8817401912985	97.4483415065927	11.4569884884541	2.43130690279895
d4_Col_10_Row_35	4	27.0809585534704	98.170523138182	11.7271389261983	2.41370410518803
d4_Col_10_Row_36	4	17.1774248904057	62.269464514278	3.23350043360373	-2.55242260105938
d4_Col_10_Row_37	4	26.8845984959969	97.458703077324	11.5770854962629	2.28719305596331
d4_Col_10_Row_38	4	27.1241158336375	98.3269715431693	11.6713886727815	2.55134632134666
d4_Col_10_Row_39	4	26.2545109936097	95.1745882218605	11.1317398166237	1.83577424539893
