# Supplementary material for: Integrated analysis of Xist upregulation and X-chromosome inactivation with single-cell and single-allele resolution
Source: Nat Commun. 2021 Jun 15;12:3638. doi: 10.1038/s41467-021-23643-6 (PMC8206119; doi:10.1038/s41467-021-23643-6)
Supplement: Supplementary file 9 — Source Data [file 41467_2021_23643_MOESM9_ESM.zip › SourceData/Figure_S8ab.txt]

Sequencing Day	Gene Symbol	Xist - MAST DE analysis [Benjamini-Hochberg adjusted p-value]	dX - MAST DE analysis [Benjamini-Hochberg adjusted p-value]	Xist - Spearman's correlation analysis [Benjamini-Hochberg adjusted p-value]	dX - Spearman's correlation analysis [Benjamini-Hochberg adjusted p-value]
1	0610009B22Rik	0.999987483961316	0.945638439260528	0.845013757655378	0.872530322900767
1	0610009O20Rik	0.890190188145347	0.954929251632277	0.995573003758728	0.578327785481922
1	0610010F05Rik	0.999987483961316	0.95595677012585	0.930180168231031	0.966565831718382
1	0610012G03Rik	0.894579831556939	1	0.77964315850394	0.984405918619784
1	0610030E20Rik	0.999987483961316	0.909507758062741	0.665419566381399	0.667439479564303
1	0610037L13Rik	0.881987077956797	0.85154391145866	0.265799930012975	0.764701144633432
1	1110004E09Rik	0.99230257570078	0.838492349629629	0.954986477539631	0.621741188543112
1	1110004F10Rik	0.960417027445539	0.807421581716833	0.547682784170759	0.50109379360549
1	1110008F13Rik	0.999987483961316	0.766853901450417	0.584853294176813	0.499255293156109
1	1110008L16Rik	0.876518638896289	0.944811236694935	0.588710311867833	0.771147311378356
1	1110008P14Rik	0.809261286234447	0.997476851672331	0.391038264986782	0.864470872924556
1	1110012L19Rik	0.974889513127107	0.930393247389718	0.757407182984006	0.954379986394002
1	1110034G24Rik	0.938187022431031	0.884511376119504	0.579672686218572	0.338227954403735
1	1110038B12Rik	0.999987483961316	0.830592945717543	0.989628566897155	0.965639687800047
1	1110038F14Rik	0.519776073520352	0.906562945168301	0.799624617604551	0.518699556911943
1	1110059E24Rik	0.913717253749808	0.932759705998637	0.445539444305954	0.492654898204917
1	1110059G10Rik	0.855077808914681	1	0.921627986485475	0.969735838245536
1	1110065P20Rik	0.992499178331077	0.785588573462611	0.815573220688871	0.746558985147138
1	1190002N15Rik	0.973388734649273	0.838492349629629	0.754373218643347	0.738223900485771
1	1190005I06Rik	0.930995187346669	1	0.843705832459098	0.991369789530997
1	1190007I07Rik	0.922615366321954	0.906562945168301	0.820999985315894	0.599854677045409
1	1300002E11Rik	0.852475841952373	0.95595677012585	0.946294692354903	0.960848380665426
1	1500009L16Rik	0.925185253314936	0.991356029336071	0.918742364471377	0.809718788648302
1	1500011B03Rik	0.722194118170046	0.861250580558837	0.0867857045942221	0.839595830191873
1	1500011K16Rik	0.99230257570078	0.971282747832755	0.824943307816484	0.760604357234915
1	1600002K03Rik	0.999987483961316	0.936681126131278	0.826178492832558	0.740832254029247
1	1600012H06Rik	0.99230257570078	0.954929251632277	0.712452073054089	0.933710445608788
1	1600020E01Rik	0.876572692814303	0.975083709218834	0.953345961947245	0.997094992383534
1	1700007K13Rik	0.734517445549065	0.950875773979174	0.325310872834202	0.559751791757027
1	1700007L15Rik	0.960417027445539	1	0.892684454446018	0.929778932763398
1	1700013H16Rik	0.913717253749808	0.865266139981754	0.956460884836825	0.791838957285109
1	1700017B05Rik	0.998158354560011	0.470175343397464	0.747490149659119	0.930484840745394
1	1700019A02Rik	0.978252662375449	0.968662312462498	0.893667310186832	0.919022663414354
1	1700020I14Rik	0.992991684237277	1	0.981635678580637	0.89476550249217
1	1700021F05Rik	0.886670959345832	0.909507758062741	0.657948131541606	0.936782786475267
1	1700025G04Rik	0.995171557374457	0.879684007398163	0.992244733594674	0.66953164494942
1	1700029P11Rik	0.977770952769498	0.85154391145866	0.960110870691019	0.902195664225501
1	1700030K09Rik	0.947340113405683	0.924157764176406	0.906981180808089	0.337072388956888
1	1700037H04Rik	0.827081374549152	0.784648982728586	0.998153467030016	0.63359581849868
1	1700061G19Rik	0.849298917552782	0.936681126131278	0.51255800427366	0.929934703936854
1	1700097N02Rik	0.975500424291905	0.785139945888171	0.940586016955841	0.240325440406045
1	1700123O20Rik	0.923408820830022	0.979792766711251	0.998956958545141	0.878581207819431
1	1810013L24Rik	0.999987483961316	1	0.811643174494095	0.939218067374818
1	1810022K09Rik	0.924275327777923	0.954929251632277	0.880081860539312	0.697962135877187
1	1810026B05Rik	0.960417027445539	0.889264352640912	0.831665157785145	0.442433907226924
1	1810030O07Rik	0.975500424291905	0.954929251632277	0.842186668132391	0.809608376051745
1	1810032O08Rik	0.999501428646062	0.932759705998637	0.683165855051183	0.549150813518892
1	1810037I17Rik	0.952755651306978	0.948713538618382	0.99329500045363	0.68327092928026
1	1810055G02Rik	0.978685935668028	0.857966570805646	0.924025458048587	0.773270332936916
1	1810058I24Rik	0.731319194599	0.971119792598573	0.528897906967556	0.746558985147138
1	2010107E04Rik	0.944940279766583	0.838492349629629	0.80760770591623	0.614773267798556
1	2010111I01Rik	0.916347081048498	0.970731739043788	0.882597303406938	0.733752350420023
1	2010204K13Rik	0.898472489362592	0.889264352640912	0.665984589537577	0.984935535760214
1	2010320M18Rik	0.809261286234447	0.998648844191469	0.605118452025464	0.897168405212553
1	2200002D01Rik	0.99230257570078	0.941160317827724	0.993906902188944	0.903533770216027
1	2210016F16Rik	0.841346005603541	0.932759705998637	0.512278019468468	0.83754231828823
1	2210016L21Rik	0.998158354560011	0.838492349629629	0.847788993828369	0.760604357234915
1	2210408I21Rik	0.922615366321954	0.963530479257597	0.740223874811972	0.852781891447647
1	2300009A05Rik	0.925185253314936	0.990917909109387	0.52444646540406	0.931395507891431
1	2310009A05Rik	0.982192752486754	0.968662312462498	0.852139498341359	0.742134313589189
1	2310009B15Rik	0.992499178331077	0.858712714186745	0.926012402574962	0.590847167373617
1	2310011J03Rik	0.957018730449998	0.857966570805646	0.929045304258386	0.582732901709588
1	2310022A10Rik	0.974889513127107	0.894038172225962	0.877085528149472	0.671100763595308
1	2310022B05Rik	0.99230257570078	0.975083709218834	0.937561839531459	0.924272210863958
1	2310033P09Rik	0.890190188145347	0.894038172225962	0.889832560849101	0.614773267798556
1	2310035C23Rik	0.925185253314936	0.952187588558118	0.998832254338911	0.663799892612918
1	2310039H08Rik	0.83107072559931	0.771677530950889	0.642864988807998	0.498913025646863
1	2310040G24Rik	0.849422066064959	0.771677530950889	0.901318745296926	0.33834171298491
1	2310057M21Rik	0.999194484735161	0.961436815907221	0.993906902188944	0.725651279075447
1	2310061I04Rik	0.903507697987355	0.936681126131278	0.796366345883564	0.73825865443686
1	2400006E01Rik	0.99230257570078	0.960160875865753	0.585187352553126	0.590408542230428
1	2410002F23Rik	0.925185253314936	0.998648844191469	0.651525494795066	0.913247058053102
1	2410003L11Rik	0.974889513127107	0.960160875865753	0.883040103216383	0.921897682465552
1	2410004B18Rik	0.980393153112852	0.975282163892554	0.933916622997394	0.860149304802931
1	2410006H16Rik	0.803301054808054	0.740446064214134	0.549411559824923	0.313237599451325
1	2410015M20Rik	0.761823312743616	0.90370710635931	0.662661372987651	0.910745162043622
1	2410089E03Rik	0.734517445549065	0.894038172225962	0.369077689979171	0.666380682660883
1	2410131K14Rik	0.855077808914681	0.906562945168301	0.67649738672678	0.815023330016822
1	2410141K09Rik	0.941631263666402	0.784648982728586	0.981635678580637	0.513917144830379
1	2500002B13Rik	0.991085604988783	1	0.8835122788778	0.913839658497141
1	2510002D24Rik	0.986835899975818	0.995364362203277	0.610279007710348	0.975330033272848
1	2510039O18Rik	0.999987483961316	1	0.835729413028952	0.929773181496231
1	2610001J05Rik	0.932971368848147	0.908599907032498	0.950011782996756	0.972210886527782
1	2610002M06Rik	0.986415749352702	0.941160317827724	0.918773516007211	0.850869783899951
1	2610021A01Rik	0.871510163040624	0.738936070143187	0.756333862856562	0.696018270895855
1	2610044O15Rik8	0.999987483961316	0.981581104781565	0.959767203536032	0.787230336102806
1	2610301B20Rik	0.808189999845774	0.909507758062741	0.967028557289007	0.632881446211879
1	2610507B11Rik	0.916347081048498	0.785139945888171	0.932843933834017	0.179501110250818
1	2610524H06Rik	0.905346329891765	0.954393694082662	0.980161047902547	0.949760132738974
1	2610528J11Rik	0.234133845624297	0.936681126131278	0.00893477854934916	0.651586719759409
1	2700038G22Rik	0.97190594274065	0.960160875865753	0.994776779154306	0.973058328307475
1	2700049A03Rik	0.995171557374457	0.971282747832755	0.935630483427558	0.98282839759424
1	2700062C07Rik	0.99230257570078	1	0.939671461320528	0.931902565353729
1	2700081O15Rik	0.702660547712455	1	0.887300437614526	0.994694341272281
1	2700097O09Rik	0.995171557374457	1	0.885146254286673	0.957120307717248
1	2810004N23Rik	0.982192752486754	0.842566924016944	0.745289568132662	0.754204339014894
1	2810013P06Rik	0.997335638496463	0.994955781207011	0.927949704880962	0.898525427046655
1	2810403A07Rik	0.905346329891765	0.968662312462498	0.648893384228076	0.615136801639605
1	2810408I11Rik	0.925185253314936	0.996046857737228	0.428241423539168	0.893747404753231
1	2810429I04Rik	0.99230257570078	0.968662312462498	0.998792418679068	0.699907123902632
1	2810474O19Rik	0.999987483961316	1	0.495545412473532	0.931275383178648
1	2900011O08Rik	0.99230257570078	0.936681126131278	0.569415503933741	0.967678339627043
1	2900026A02Rik	0.998158354560011	0.838492349629629	0.902289051931345	0.743177531001769
1	2900041M22Rik	0.999987483961316	0.838492349629629	0.959317642269683	0.182867618764299
1	2900093K20Rik	0.855077808914681	0.875448512243079	0.667154645965531	0.905663473347176
1	2900097C17Rik	0.974889513127107	0.971326766760962	0.682415348586038	0.978010810647328
1	3110001I22Rik	0.915078312801371	0.971282747832755	0.871440031812436	0.965079166247266
1	3110002H16Rik	0.982192752486754	0.887522798397019	0.965780222094584	0.950466260942594
1	3110009E18Rik	0.836346311820963	1	0.885886015603861	0.879893523908451
1	3110040N11Rik	0.938187022431031	0.78088362347677	0.873065772647315	0.902426235320392
1	3110043O21Rik	0.998158354560011	0.785139945888171	0.754787154434557	0.416206265547625
1	3110082I17Rik	0.641530765174712	0.669333666521756	0.990693945604463	0.291099902338667
1	3830406C13Rik	0.998158354560011	0.792966788118205	0.812179367470125	0.223364184973796
1	4632427E13Rik	0.999987483961316	0.961436815907221	0.998867664415804	0.855859013284125
1	4833420G17Rik	0.952755651306978	1	0.650237224208901	0.733752350420023
1	4833439L19Rik	0.809261286234447	0.987315266044072	0.920540668258044	0.695037400397759
1	4921524J17Rik	0.99230257570078	1	0.974529059059593	0.586391932028305
1	4930430F08Rik	0.841346005603541	0.906161347591693	0.725179574118747	0.829460307660035
1	4930444M15Rik	0.938187022431031	0.723376600908247	0.958222702093655	0.0654716516068775
1	4930447C04Rik	0.941631263666402	0.997688779791588	0.410569936560087	0.972121591232445
1	4930453N24Rik	0.896419499101257	0.841842771837539	0.510413282237864	0.454467330843645
1	4930503L19Rik	0.664426547657769	0.960160875865753	0.213629689102612	0.888700772066833
1	4930522L14Rik	0.916347081048498	0.911229181397942	0.810169413344965	0.398831878039861
1	4930579G24Rik	0.881790946724179	0.968662312462498	0.53784556773568	0.956651179152191
1	4931406C07Rik	0.999987483961316	0.960484908794584	0.939516113606737	0.733752350420023
1	4931406P16Rik	0.983536647635465	0.824283383616453	0.912201062823296	0.75622829256335
1	4932438A13Rik	0.976691674554987	0.909507758062741	0.990190349727012	0.586391932028305
1	4933427D14Rik	0.836346311820963	0.95595677012585	0.243796074425789	0.897446205266734
1	4933434E20Rik	0.94187849763177	0.838492349629629	0.873939807657976	0.598081728883869
1	5031425E22Rik	0.998158354560011	0.936804868035842	0.79888763812105	0.939218067374818
1	5031439G07Rik	0.925006925725128	0.956204433836119	0.979440885749504	0.929497197650444
1	5430403G16Rik	0.999987483961316	0.945638439260528	0.903951049403215	0.723166013186475
1	5430416N02Rik	0.771721548167901	0.806477217001048	0.58380796862314	0.283807665662258
1	5530601H04Rik	0.97428264449633	0.95595677012585	0.68953745617144	0.96357818963419
1	5730455P16Rik	0.998158354560011	1	0.936000214368424	0.908218652289399
1	5730480H06Rik	0.866491799171954	0.858712714186745	0.892192238976389	0.736659412558955
1	5730559C18Rik	0.817397923718434	1	0.539528591043058	0.696340095014421
1	6030458C11Rik	0.738124745887322	0.95595677012585	0.252669546707913	0.797044794647223
1	6720427I07Rik	0.905346329891765	0.935215680022875	0.740791239508987	0.56045682217817
1	6720489N17Rik	0.690704618484574	0.838492349629629	0.213023319728172	0.972913149374816
1	8030462N17Rik	0.960417027445539	0.760972425614558	0.868704292145877	0.228869756657398
1	9030624J02Rik	0.982192752486754	0.763030712789565	0.63463171796454	0.453994786482135
1	9130011E15Rik	0.99230257570078	0.998648844191469	0.860057303950423	0.966910056584809
1	9130401M01Rik	0.641530765174712	1	0.872017469480325	0.829041999453702
1	9230114K14Rik	0.974065215566758	0.785139945888171	0.868149694920766	0.0456882883386006
1	9330159M07Rik	0.960417027445539	0.932759705998637	0.679570146128556	0.911394643673847
1	9430015G10Rik	0.976691674554987	0.932759705998637	0.935630483427558	0.958343310602281
1	9430037O13Rik	0.896407693931932	0.785139945888171	0.818192465423784	0.733433306562029
1	9430038I01Rik	0.963228321831521	0.931275353831706	0.995663092831296	0.933204459605093
1	9530068E07Rik	0.734517445549065	0.894038172225962	0.227920308313792	0.719720770501465
1	9930021J03Rik	0.646393172064762	0.9221547729942	0.202155377971134	0.787657923472047
1	A430005L14Rik	0.974655157425811	0.676811957553135	0.953345961947245	0.575818087263648
1	A4galt	0.93937167520637	0.757544756875499	0.903969448373225	0.459347057446718
1	A730036I17Rik	0.791375217290591	0.927645193353703	0.367060981053975	0.491970767396379
1	Aaas	0.702660547712455	0.970946342937939	0.902246040928805	0.970310154651454
1	Aacs	0.951031841758212	0.887522798397019	0.881719442565589	0.830042483822218
1	Aaed1	0.999868771930022	0.941160317827724	0.977087896527289	0.98314156225099
1	Aagab	0.995171557374457	0.961436815907221	0.895826893248	0.773144564767665
1	Aak1	0.975500424291905	0.838492349629629	0.960110870691019	0.843839389530617
1	Aamp	0.916347081048498	1	0.964423914212702	0.932284868187909
1	Aar2	0.854139510763564	0.95595677012585	0.240845288104131	0.883663148721848
1	Aard	0.686032008786143	0.83590713833448	0.631090367185607	0.337072388956888
1	Aars	0.99230257570078	0.993633321400033	0.953359332411648	0.406560644967404
1	Aars2	0.855077808914681	0.95595677012585	0.93703913872315	0.690327451724706
1	Aasdh	0.947595422934567	0.838492349629629	0.94581148459012	0.70946459367953
1	Aasdhppt	0.960417027445539	0.878862791743063	0.92062190623674	0.572325962298274
1	Aatf	0.9784936850815	0.895159563345351	0.287834138989804	0.776196894105446
1	Abcb10	0.94187849763177	0.945638439260528	0.261546670620217	0.978970730823671
1	Abcb1a	0.815120921275737	0.950875773979174	0.651018322112958	0.697603203276483
1	Abcb1b	0.94187849763177	0.956204433836119	0.699850593923282	0.995882820414253
1	Abcb7	0.581107928477217	0.740279365783529	0.0140172476261643	0.334592893087804
1	Abcb8	0.905346329891765	0.932759705998637	0.977402750585765	0.570553766435155
1	Abcc1	0.722194118170046	0.893849661020879	0.83749907471902	0.679452919372099
1	Abcc4	0.899357525621382	0.785139945888171	0.297590107815081	0.411346346744545
1	Abcc5	0.976946621463323	0.964593012983813	0.765113648051538	0.949729469257736
1	Abcd1	0.99230257570078	0.894384508578272	0.986567329753405	0.405497497178788
1	Abcd3	0.949103125408169	0.669333666521756	0.966073611121515	0.892944747340959
1	Abcd4	0.444149974862443	0.785139945888171	0.0131579403598502	0.299373500874255
1	Abce1	0.898472489362592	0.971119792598573	0.144581868850812	0.795203373161317
1	Abcf1	0.949486748483784	0.997688779791588	0.649666987695586	0.781163479431135
1	Abcf2	0.996255494405379	0.989619744392104	0.993906902188944	0.981502739074855
1	Abcf3	0.693355292317276	0.960840538022622	0.521774361928488	0.877841598055877
1	Abcg2	0.968211098696453	1	0.53128708027128	0.971806122431866
1	Abhd10	0.909193143450805	0.861306692340261	0.686053959763162	0.627495068022655
1	Abhd11	0.992499178331077	0.954192701446994	0.917360376766038	0.986063965885981
1	Abhd12	0.99230257570078	0.975291711191125	0.97121219521044	0.919237097765482
1	Abhd13	0.94187849763177	0.886503463519391	0.965709261669417	0.990903734703933
1	Abhd14a	0.999987483961316	0.894038172225962	0.909376830024692	0.583841193816688
1	Abhd16a	0.905346329891765	1	0.88237050716107	0.825233731064531
1	Abhd17a	0.808501927455307	0.927360959169792	0.198326672667849	0.954379986394002
1	Abhd17b	0.722194118170046	0.865266139981754	0.794730120293087	0.88518626057863
1	Abhd17c	0.581107928477217	0.838492349629629	0.162419571165167	0.410229809010632
1	Abhd2	0.916347081048498	0.951336597989937	0.835599069492056	0.700966667067857
1	Abhd4	0.839081545870203	1	0.342739998705386	0.930484840745394
1	Abhd5	0.998158354560011	1	0.939266774577013	0.958934323936463
1	Abhd6	0.886670959345832	0.785139945888171	0.561763250717672	0.601151765923672
1	Abi1	0.904955842099275	1	0.84176167260074	0.953345396561003
1	Abi2	0.53819161666528	0.691590538628385	0.101622992339605	0.855307520540378
1	Abl1	0.99230257570078	0.953689483215842	0.844721898006465	0.823172522000056
1	Abl2	0.978520289011129	0.956204433836119	0.605763211315903	0.935288011095595
1	Ablim1	0.751811703660904	0.931275353831706	0.952592251014874	0.751072407669572
1	Abr	0.998158354560011	0.99867739772854	0.944384948649966	0.969294757439782
1	Abracl	0.892776972347125	0.891415769274744	0.826844259405577	0.424872266676242
1	Abraxas1	0.964066489014901	0.970731739043788	0.998897477710198	0.72903276782596
1	Abraxas2	0.83107072559931	0.970731739043788	0.657888269101322	0.592337942633481
1	Abt1	0.950361179899685	0.83550694835848	0.974944238286606	0.408486587902494
1	Abtb1	0.95047731560003	0.927658779004041	0.864377763720834	0.409815698330385
1	Acaa1a	0.521804515414366	0.992843434273798	0.195982634168809	0.375129600360597
1	Acaa2	0.896407693931932	0.936681126131278	0.585032874532578	0.773144564767665
1	Acaca	0.904955842099275	0.968662312462498	0.859159816529141	0.941417326323075
1	Acacb	0.90177003618185	0.838492349629629	0.640205626951808	0.588412102053204
1	Acad11	0.968258678324466	0.856170901278193	0.800859866028526	0.534778988942335
1	Acad8	0.99230257570078	1	0.996247928848447	0.96668653677444
1	Acad9	0.899934688035462	0.861250580558837	0.914442118890121	0.808064326008627
1	Acadl	0.866491799171954	0.869197584325864	0.708939664010349	0.966050539536472
1	Acadm	0.916347081048498	0.95595677012585	0.562786199664033	0.812845603150933
1	Acads	0.896407693931932	0.968662312462498	0.409707292926613	0.819810972565764
1	Acadsb	0.963437477309034	0.975083709218834	0.81174999644571	0.889642562236635
1	Acadvl	0.742070269953101	0.676811957553135	0.759196041915474	0.158069336803738
1	Acap2	0.998158354560011	0.951336597989937	0.993228375405195	0.9855955558523
1	Acat1	0.962409924537445	0.921936726269737	0.999674359501626	0.918242006118639
1	Acat2	0.893807128843638	0.871477758439054	0.962776526258345	0.529065291430226
1	Acbd3	0.898472489362592	0.923582153975207	0.317047305953857	0.760950348398117
1	Acbd5	0.976691674554987	0.838492349629629	0.849484876566685	0.514264766847698
1	Acbd6	0.999987483961316	0.974716211394713	0.966219123091141	0.903190366806195
1	Acd	0.963228321831521	0.838492349629629	0.923961324367077	0.700966667067857
1	Acer2	0.972173294548444	0.971119792598573	0.936563080112421	0.916553928898641
1	Acer3	0.960417027445539	0.838492349629629	0.918224783462097	0.940116731686247
1	Acin1	0.999987483961316	0.971282747832755	0.905418718455822	0.992957995381163
1	Acly	0.995171557374457	0.904154902888739	0.740269345672751	0.852256155055288
1	Aco1	0.809261286234447	1	0.560181589188515	0.950019909407242
1	Aco2	0.987681001324412	0.963970300041743	0.980851260113438	0.934310878693431
1	Acot1	0.904955842099275	0.932857204285012	0.93261444925504	0.481442494199553
1	Acot13	0.960417027445539	0.852725520242174	0.759386839399286	0.625364942631977
1	Acot2	0.99230257570078	0.909507758062741	0.96301929272846	0.989567321216646
1	Acot7	0.702660547712455	0.947403419482158	0.0680786954061329	0.648398196319716
1	Acot8	0.978626004064512	0.894038172225962	0.418794325536666	0.516852582256533
1	Acot9	0.733105050446489	0.858712714186745	0.0795848504267465	0.499903815283119
1	Acox1	0.938187022431031	0.860931959695812	0.990783616131641	0.473020585105741
1	Acp1	0.919217461538301	0.914693759921262	0.927378774748561	0.915646142922724
1	Acp2	0.948830775038965	0.838492349629629	0.747854910567292	0.459347057446718
1	Acp5	0.742070269953101	0.907086485497954	0.479094101325297	0.789409644263959
1	Acp6	0.952755651306978	0.861501336660194	0.912438463392297	0.906816337340155
1	Acsl1	0.977770952769498	1	0.80406792113911	0.923410178019579
1	Acsl3	0.999987483961316	0.838492349629629	0.832806400657884	0.864727989994607
1	Acsl4	0.999987483961316	0.927988273913789	0.928912860804915	0.917078237122674
1	Acsl5	0.975500424291905	0.906161347591693	0.828673558821426	0.492560075952487
1	Acss1	0.925185253314936	0.900419408952881	0.94209322223987	0.845276527801864
1	Actb	0.903189888840547	1	0.367034390616886	0.682680347268143
1	Actl6a	0.97308171530233	0.932759705998637	0.824342079529596	0.582413871222879
1	Actn1	0.471529526590132	0.785139945888171	0.182170918714845	0.386994597649467
1	Actn3	0.995171557374457	0.739713814247182	0.998792418679068	0.612453192096428
1	Actn4	0.999194484735161	0.972361036714194	0.987383907507804	0.548934021547726
1	Actr10	0.960417027445539	0.950875773979174	0.571969802553403	0.919022663414354
1	Actr1a	0.925006925725128	0.838492349629629	0.966219123091141	0.853396100380842
1	Actr1b	0.960417027445539	0.905980642193549	0.520412372596954	0.981156606149307
1	Actr2	0.9784936850815	0.886503463519391	0.929045304258386	0.847969254480076
1	Actr3	0.960417027445539	1	0.565306635817359	0.866236551223254
1	Actr3b	0.960891528023041	0.929055425259095	0.918761103372725	0.756571211970576
1	Actr6	0.904023377530333	0.792966788118205	0.740791239508987	0.712345415595315
1	Actr8	0.986141259460235	0.941800375269448	0.7847171577199	0.991425634616815
1	Acvr1b	0.849422066064959	0.950875773979174	0.486036440301292	0.919532451094509
1	Acvr2a	0.945035241270709	0.939793028509383	0.950011782996756	0.967393590987252
1	Acvr2b	0.999987483961316	0.506855662303309	0.989654720823563	0.0706035268623267
1	Acy1	0.554782054347165	0.785139945888171	0.522195849955256	0.891382383363953
1	Acyp1	0.874361008066176	0.936681126131278	0.346445840034207	0.935875646783466
1	Acyp2	0.999987483961316	0.98718925726917	0.734737591367553	0.471802882716549
1	Ada	0.701556886048568	0.844297237974218	0.860701470585177	0.93507316780435
1	Adal	0.910001271483232	0.995364362203277	0.80406792113911	0.883516156003116
1	Adam10	0.999987483961316	0.989619744392104	0.937769771789885	0.978423030535315
1	Adam17	0.960891528023041	0.90628831511189	0.710428639372566	0.487091696202202
1	Adam19	0.761823312743616	0.968662312462498	0.71796075702495	0.553310523256598
1	Adam23	0.725388361500945	1	0.69823521671306	0.990774534132192
1	Adam9	0.855077808914681	0.974015488147231	0.762379854845315	0.819147926453359
1	Adamts9	0.602958208163068	0.676811957553135	0.437689983084131	0.194618438940902
1	Adap1	0.950361179899685	0.861250580558837	0.629874714100138	0.563107473908997
1	Adar	0.968258678324466	1	0.912201062823296	0.87323848072583
1	Adat1	0.99230257570078	0.939638376963286	0.964859956436294	0.533891719013449
1	Adat2	0.999987483961316	1	0.982939656843595	0.970310154651454
1	Adat3	0.93483512388862	0.906161347591693	0.790050812299114	0.686397258860498
1	Adck5	0.938187022431031	0.970731739043788	0.715141731233257	0.872609555339978
1	Add1	0.999987483961316	0.738936070143187	0.874970498974453	0.633274649047739
1	Add3	0.999987483961316	0.957080415864267	0.820447040232537	0.957482049585423
1	Adgra3	0.923788928796754	1	0.446135681859661	0.982169502027763
1	Adgre5	0.960417027445539	0.975083709218834	0.937769771789885	0.997596474092738
1	Adgrl1	0.940381595918062	0.935414916237758	0.968241369377749	0.859959799159389
1	Adgrl2	0.646393172064762	0.886503463519391	0.680471916608014	0.454236915659237
1	Adh5	0.999987483961316	1	0.910321081096435	0.814640097266441
1	Adi1	0.998158354560011	0.960160875865753	0.952456238698931	0.978010810647328
1	Adipor1	0.93483512388862	0.956204433836119	0.494677368468221	0.999240647164697
1	Adipor2	0.9904335431207	0.927269162314566	0.53767046791043	0.499484779069301
1	Adk	0.683399083638375	0.926246593528671	0.198326672667849	0.934621968151795
1	Adnp2	0.835707566529144	0.938045414663077	0.843008110280629	0.824657685509327
1	Ado	0.978446757716668	0.900984490187698	0.831211757162046	0.512815830447255
1	Adpgk	0.896407693931932	0.977768180286975	0.555361313343723	0.766592606043655
1	Adprh	0.965280876801828	0.785139945888171	0.657888269101322	0.445570792599611
1	Adprhl2	0.886670959345832	0.950875773979174	0.9587125240697	0.768428730077449
1	Adprm	0.982192752486754	0.848825995295666	0.932044251005352	0.488714185614915
1	Adrb3	0.963228321831521	0.935215680022875	0.818545559672101	0.916328396531461
1	Adrm1	0.919648705591305	0.95595677012585	0.592508022113301	0.903895389358555
1	Adsl	0.99230257570078	0.792966788118205	0.648514973577116	0.430214245510696
1	Adss	0.997443648748878	0.930393247389718	0.731117088925958	0.602604839586088
1	Aebp2	0.998158354560011	0.895159563345351	0.546653244493527	0.645674774573812
1	Aen	0.809261286234447	0.954192701446994	0.846945592105245	0.684456414825327
1	Aes	0.99230257570078	0.950875773979174	0.851659359170197	0.610359427684789
1	Afap1	0.817705982641873	0.971282747832755	0.524140001687526	0.876064013316786
1	Afdn	0.9784936850815	0.968662312462498	0.939273800240016	0.985823143805883
1	Aff1	0.945035241270709	0.972361036714194	0.500985066064213	0.898987991578743
1	Aff4	0.919648705591305	0.921936726269737	0.818632372129771	0.5906219445144
1	Afg3l1	0.974889513127107	0.838492349629629	0.691078870195926	0.364423104509538
1	Afg3l2	0.892013589222284	0.878862791743063	0.963054553097626	0.625549701146533
1	Aftph	0.997335638496463	0.838492349629629	0.859184108602253	0.383343632581924
1	Aga	0.998158354560011	0.931275353831706	0.984702442722642	0.797386585704942
1	Agap1	0.855077808914681	0.90628831511189	0.929045304258386	0.519490985744611
1	Agap3	0.995171557374457	0.98835382345805	0.755955155058296	0.973411448734331
1	Agfg1	0.998158354560011	1	0.880942073486455	0.930484840745394
1	Agfg2	0.974065215566758	0.953689483215842	0.870176699215186	0.720053300162073
1	Aggf1	0.801206808562062	0.941160317827724	0.430344304843439	0.848694459314175
1	Agk	0.99230257570078	0.785139945888171	0.956703946710038	0.276596982816013
1	Agl	0.950481189285678	0.980251736476522	0.994776779154306	0.762815869638453
1	Ago1	0.960417027445539	0.844297237974218	0.879348206117921	0.954836818183221
1	Ago2	0.999194484735161	0.665340418324637	0.925384966680659	0.0638680286995102
1	Ago3	0.731319194599	0.95595677012585	0.298123267905301	0.862500068393501
1	Agpat1	0.947043939836921	0.93458320496008	0.905418718455822	0.920802829401915
1	Agpat2	0.928966743408438	0.838492349629629	0.956703946710038	0.776855579357229
1	Agpat3	0.974065215566758	0.945638439260528	0.753351545871638	0.804687406400768
1	Agpat4	0.931587090450778	1	0.999556564443544	0.9749785800387
1	Agpat5	0.99230257570078	0.948713538618382	0.884984164756239	0.940659513713279
1	Agps	0.982192752486754	1	0.77964315850394	0.852657070102221
1	Agrn	0.960417027445539	0.976488811901862	0.684693494522751	0.588370087132969
1	Agtpbp1	0.990894280628711	0.950875773979174	0.994669041369059	0.820869092019195
1	Agtrap	0.793222003685024	0.841962069524173	0.201584564109188	0.118270053264797
1	Ahctf1	0.815120921275737	0.927658779004041	0.441085394059219	0.808182716354539
1	Ahcy	0.960417027445539	0.857966570805646	0.249410829288145	0.398831878039861
1	Ahcyl1	0.960417027445539	0.935512159511388	0.953345961947245	0.930605451293942
1	Ahcyl2	0.877314136522896	0.971282747832755	0.756534378760579	0.661652556832898
1	Ahdc1	0.999987483961316	0.954192701446994	0.776029570583472	0.84187433468459
1	Ahi1	0.829117367289121	1	0.827057820012807	0.738223900485771
1	Ahnak	0.947775634753867	0.951591145446	0.831175222163372	0.625441844596679
1	Ahr	0.999987483961316	0.94974871466318	0.878190671110279	0.44552176505541
1	Ahsa1	0.874361008066176	0.954393694082662	0.423738934831967	0.511786416601319
1	Ahsa2	0.99230257570078	1	0.848279742284636	0.732236577196392
1	AI314180	0.963228321831521	0.807273328250826	0.777339376711157	0.799211808496003
1	AI413582	0.916347081048498	0.978299868453909	0.981564194394768	0.763458323856851
1	AI506816	0.953116905911343	0.95595677012585	0.715994209219145	0.600786537242016
1	AI597479	0.742070269953101	0.838492349629629	0.819178863004692	0.993733494224033
1	AI837181	0.960417027445539	0.878865492302078	0.857017169874628	0.693088455439098
1	Aida	0.886670959345832	0.881400989842168	0.920872051626551	0.953345396561003
1	Aif1l	0.960417027445539	0.94974871466318	0.107958111297343	0.588914434671043
1	Aifm1	0.919217461538301	0.932857204285012	0.841054970749623	0.459694436790278
1	Aimp1	0.99230257570078	1	0.881845056101484	0.921395857401711
1	Aimp2	0.988547231219773	0.94974871466318	0.927196262448124	0.901523053751617
1	Aip	0.999987483961316	1	0.487051673476613	0.957121120438832
1	Aire	0.960891528023041	0.956204433836119	0.0437153868199028	0.985582784865954
1	Ajuba	0.925185253314936	0.822301250446107	0.601231465135328	0.568373134754247
1	Ak1	0.839081545870203	0.960484908794584	0.605459705895317	0.905240156840234
1	Ak2	0.836346311820963	0.945638439260528	0.668456387671658	0.634143874100456
1	Ak4	0.99230257570078	0.950875773979174	0.972307595395399	0.811865316241028
1	Ak6	0.903189888840547	0.932759705998637	0.713526129025711	0.623130714861734
1	Ak7	0.925185253314936	0.74432238418391	0.839226969530833	0.544994459263805
1	Akap1	0.978685935668028	0.948713538618382	0.86819722733283	0.807478320973209
1	Akap10	0.804473557941711	0.972361036714194	0.971891781390412	0.601436730954373
1	Akap11	0.953116905911343	0.951336597989937	0.833976188964689	0.98002689973823
1	Akap12	0.890190188145347	0.971326766760962	0.642864988807998	0.786908977484957
1	Akap13	0.960417027445539	0.96454857875206	0.321768536699315	0.950374904071469
1	Akap17b	0.99230257570078	1	0.965052412448794	0.832036955762512
1	Akap7	0.997443648748878	1	0.899244707555954	0.967556810658741
1	Akap8	0.976691674554987	0.824283383616453	0.805582108360797	0.459347057446718
1	Akap8l	0.965280876801828	1	0.727553284907617	0.70963762452252
1	Akap9	0.891766253322825	0.838492349629629	0.535981584261938	0.299354366253465
1	Akip1	0.855077808914681	0.78088362347677	0.685750449933628	0.409292197803749
1	Akirin1	0.977021640053935	1	0.944792024041606	0.938368503285261
1	Akirin2	0.234133845624297	0.954929251632277	0.00220308050273217	0.646488848408389
1	Akr1a1	0.972857886068583	0.896142559736469	0.871082918592119	0.772882263876599
1	Akr1b10	0.995171557374457	0.840106999961193	0.886342863023199	0.398172607687277
1	Akr1b3	0.905346329891765	0.929055425259095	0.838853624064847	0.458339762332109
1	Akr1b8	0.905346329891765	0.980251736476522	0.942172175427322	0.908218652289399
1	Akr1e1	0.891260972596532	0.824283383616453	0.734341844387128	0.782443556045002
1	Akr7a5	0.9784936850815	0.97545870478885	0.865379708631824	0.499903815283119
1	Akt1	0.890190188145347	0.85154391145866	0.535902772084012	0.462564620790958
1	Akt2	0.960417027445539	0.993633321400033	0.957439340839337	0.959535076119681
1	Akt3	0.909193143450805	0.960484908794584	0.964263808197557	0.982844206385493
1	Aktip	0.910001271483232	0.951336597989937	0.963256426976071	0.990732676867997
1	Alad	0.995171557374457	1	0.903233588932755	0.884024197838614
1	Alas1	0.912781799678454	0.857966570805646	0.658535294307709	0.525780935608182
1	Aldh16a1	0.957068034627698	1	0.946618071966015	0.950464494855167
1	Aldh18a1	0.832665162473826	0.929055425259095	0.829826682175553	0.437590914893354
1	Aldh1l1	0.850044093831852	1	0.677605005789918	0.935033222989999
1	Aldh2	0.94187849763177	0.90628831511189	0.908715289697051	0.865832757766558
1	Aldh3a2	0.855077808914681	0.927988273913789	0.987383907507804	0.719720770501465
1	Aldh4a1	0.925185253314936	0.971282747832755	0.717553201068945	0.526578985149146
1	Aldh5a1	0.809261286234447	0.954192701446994	0.90609244029255	0.997488517030466
1	Aldh6a1	0.963228321831521	0.956204433836119	0.871112726351914	0.738403879050173
1	Aldh7a1	0.997900514528168	0.869477969410536	0.860327521224382	0.677191397223057
1	Aldh9a1	0.925185253314936	1	0.925384966680659	0.750044913982636
1	Aldoa	0.978520289011129	0.972739396446893	0.221638203903634	0.978970730823671
1	Alg1	0.881987077956797	0.923864235843016	0.428499942808674	0.974488630418866
1	Alg11	0.973388734649273	1	0.969882763971929	0.990732676867997
1	Alg13	0.771721548167901	0.950875773979174	0.40510669890617	0.669617699025424
1	Alg14	0.8892492046586	0.904154902888739	0.997747257950047	0.874320829157669
1	Alg2	0.925185253314936	0.956204433836119	0.595051562679061	0.901598648264644
1	Alg3	0.99230257570078	0.945638439260528	0.742377960529337	0.922426186003536
1	Alg5	0.9784936850815	0.93458320496008	0.980851260113438	0.4933900222817
1	Alg6	0.87414803107226	0.909507758062741	0.841845138338581	0.833560303880453
1	Alg8	0.581107928477217	0.838492349629629	0.64013547677365	0.49294381626369
1	Alg9	0.809261286234447	0.790837398408146	0.713827782354111	0.643049393728084
1	Alkbh1	0.722194118170046	0.803783916818794	0.523382230002988	0.750750715012594
1	Alkbh2	0.898472489362592	0.981581104781565	0.479094101325297	0.872480688257917
1	Alkbh3	0.94187849763177	0.95595677012585	0.678576286121299	0.732236577196392
1	Alkbh4	0.83107072559931	0.968662312462498	0.987174715566866	0.711032135220147
1	Alkbh5	0.855077808914681	0.82481375492949	0.322078340997153	0.953345396561003
1	Alkbh6	0.978446757716668	0.960484908794584	0.650807383632897	0.773867942899373
1	Alkbh7	0.982192752486754	1	0.926494120758583	0.879634984780628
1	Alkbh8	0.841346005603541	0.691590538628385	0.552885741107955	0.508164666161416
1	Alms1	0.948237443903073	0.994584557620305	0.812433348966375	0.895733256240796
1	Alpl	0.925006925725128	1	0.678153624731459	0.942878508323685
1	Als2	0.999987483961316	0.929055425259095	0.886584690809005	0.998864477003973
1	Alyref	0.886670959345832	0.975083709218834	0.741432993084616	0.872421391780233
1	Alyref2	0.769647397972994	0.931275353831706	0.468311691567213	0.737674485960178
1	Amacr	0.919648705591305	0.971326766760962	0.825617437813324	0.811865316241028
1	Ambra1	0.999987483961316	0.78088362347677	0.885643545607581	0.192972190218755
1	Amd1	0.815120921275737	0.856170901278193	0.896834244050085	0.371983197084943
1	Amd2	0.999987483961316	0.894384508578272	0.967263008141217	0.575684669634857
1	Amdhd2	0.851086917467338	0.945638439260528	0.772165615876852	0.958980608912082
1	Amer1	0.83107072559931	0.970412324515088	0.946472498267449	0.808182716354539
1	Amfr	0.536733361399152	0.981581104781565	0.504715782187901	0.737587068110578
1	Ammecr1	0.619510949628804	0.921936726269737	0.53053077543136	0.961131896564577
1	Ammecr1l	0.999214022950977	0.865266139981754	0.867596420775077	0.711168676160925
1	Amn1	0.762765344668045	1	0.910321081096435	0.874741161520868
1	Amot	0.974889513127107	0.840106999961193	0.953491826620126	0.905623290370117
1	Amotl1	0.680399145953811	0.838492349629629	0.948083169681487	0.718359104488646
1	Amotl2	0.646393172064762	0.838492349629629	0.713827782354111	0.381703766633358
1	Ampd2	0.960891528023041	0.9221547729942	0.454794755918181	0.785134783657964
1	Amph	0.850044093831852	0.909507758062741	0.862820232909988	0.725651279075447
1	Amt	0.999987483961316	1	0.967637727884341	0.884724190198602
1	Amz2	0.99230257570078	0.938045414663077	0.941107842480358	0.956685627313884
1	Anapc1	0.960417027445539	0.975405564806351	0.983984967006675	0.98913680988512
1	Anapc10	0.971022529833177	0.971282747832755	0.821330574295319	0.78726774958086
1	Anapc11	0.998179432057723	0.994966936978556	0.811256307709491	0.980080733135731
1	Anapc13	0.960417027445539	0.838492349629629	0.980442979021599	0.986063965885981
1	Anapc15	0.947340113405683	0.923864235843016	0.871972973880341	0.786338850960519
1	Anapc16	0.999987483961316	0.911229181397942	0.877010586420134	0.833347623902386
1	Anapc2	0.963228321831521	0.968967644379792	0.658151308099742	0.931721935525425
1	Anapc4	0.960417027445539	1	0.937631934243875	0.596503253272698
1	Anapc5	0.999987483961316	1	0.885886015603861	0.880332282954765
1	Anapc7	0.963228321831521	0.948713538618382	0.930978719533844	0.926058182736186
1	Angel2	0.99230257570078	0.929911499164201	0.987166187630921	0.76992910150433
1	Angptl4	0.855077808914681	0.966459841782457	0.860740461579105	0.908306885818694
1	Angptl6	0.999987483961316	0.838492349629629	0.969860166743634	0.741620624762944
1	Ank	0.961842701531804	0.977042139199863	0.947352264765459	0.972062949794607
1	Ank2	0.855077808914681	0.838492349629629	0.239332442594694	0.265260526306223
1	Ank3	0.925185253314936	0.83590713833448	0.543344415998589	0.348715052275925
1	Ankfy1	0.761823312743616	0.479052474506233	0.0856267980022728	0.36159783798609
1	Ankhd1	0.916347081048498	0.972361036714194	0.783770979930377	0.863654424497019
1	Ankib1	0.935061683895735	0.993294516082883	0.471956138850494	0.901561557142019
1	Ankle1	0.950310797006515	0.954192701446994	0.906627081795134	0.997094992383534
1	Ankle2	0.99230257570078	0.968662312462498	0.623450807599049	0.992638114255192
1	Ankmy2	0.924275327777923	0.975083709218834	0.721002757103444	0.667096739704422
1	Ankra2	0.943831592562341	0.968662312462498	0.67306595705327	0.508800246548467
1	Ankrd10	0.738124745887322	0.878865492302078	0.716839758486713	0.431899563233493
1	Ankrd11	0.905346329891765	1	0.288757628941884	0.558756164690325
1	Ankrd12	0.978446757716668	0.691590538628385	0.904112678113547	0.177919764576623
1	Ankrd13a	0.965582678637999	0.960840538022622	0.965709261669417	0.920888371024713
1	Ankrd13c	0.982192752486754	0.942844939079005	0.592508022113301	0.872436749414405
1	Ankrd16	0.998158354560011	0.948713538618382	0.984221652412552	0.990732676867997
1	Ankrd17	0.938187022431031	0.806487007104678	0.69014720173679	0.718703558316361
1	Ankrd26	0.982192752486754	0.748929230689443	0.940284041403911	0.0768460885517695
1	Ankrd27	0.999987483961316	0.954192701446994	0.957944361497842	0.937348349554626
1	Ankrd28	0.73634396392854	0.856170901278193	0.409631069444168	0.873106210652498
1	Ankrd35	0.893807128843638	0.537278343896146	0.930001783412665	0.0377953477856193
1	Ankrd37	0.855077808914681	0.785139945888171	0.938296202527436	0.698589335939326
1	Ankrd40	0.841346005603541	0.971282747832755	0.815170767327941	0.864727989994607
1	Ankrd45	0.999194484735161	0.792966788118205	0.841393818453216	0.734065624280191
1	Ankrd46	0.947760379920306	0.980251736476522	0.566895144565161	0.933532766922865
1	Ankrd49	0.998158354560011	0.665340418324637	0.592604393572891	0.16176136649135
1	Ankrd50	0.83107072559931	0.914326668390256	0.464443797819543	0.874518130791714
1	Ankrd54	0.794394583470173	0.92885169614657	0.546173366072056	0.25261170897741
1	Ankrd6	0.554760289829738	0.970731739043788	0.830354008820794	0.938130250434694
1	Anks1	0.733105050446489	0.999466633390683	0.27064018021156	0.869774026461978
1	Anks3	0.881079940102486	1	0.485662085862022	0.851300747167601
1	Ankzf1	0.641530765174712	0.936681126131278	0.403731626237138	0.9459557629939
1	Anln	0.904955842099275	0.975083709218834	0.488480370677686	0.961947336851154
1	Ano6	0.974889513127107	0.989619744392104	0.71310393368632	0.840649876496663
1	Anp32a	0.896407693931932	0.989619744392104	0.600964202832743	0.919532451094509
1	Anp32b	0.96936693771261	1	0.640205626951808	0.592337942633481
1	Anp32e	0.93432138833677	0.691590538628385	0.950893408555466	0.627435930385074
1	Anxa2	0.771721548167901	0.971731290239576	0.841308406120786	0.946852268324032
1	Anxa4	0.931587090450778	0.944811236694935	0.912066011197573	0.772792607653594
1	Anxa5	0.995171557374457	0.945638439260528	0.572649666560696	0.577291215437071
1	Anxa6	0.978446757716668	0.954192701446994	0.992155297419423	0.960591978137748
1	Anxa7	0.938187022431031	1	0.556243904836111	0.966143118362493
1	Ap1ar	0.916347081048498	0.95595677012585	0.846447874977148	0.748133880347933
1	Ap1b1	0.99230257570078	0.971282747832755	0.730759721913688	0.903533770216027
1	Ap1g1	0.978446757716668	0.971731290239576	0.646760850362778	0.871451140593706
1	Ap1g2	0.978446757716668	0.940342206798942	0.998153467030016	0.669993367025105
1	Ap1m1	0.646393172064762	0.968662312462498	0.514495286898767	0.786493996767101
1	Ap1m2	0.999987483961316	0.887522798397019	0.985359493598389	0.426798873179163
1	Ap1s1	0.841346005603541	0.974015488147231	0.595318658012149	0.959053154476996
1	Ap1s2	0.744557718691378	0.932759705998637	0.484056216786115	0.812651929224687
1	Ap1s3	0.818749100233425	0.972105283899787	0.877859677270004	0.951372312614441
1	Ap2a1	0.968258678324466	0.981581104781565	0.799356107135987	0.905623290370117
1	Ap2a2	0.91733502205583	0.85154391145866	0.599967371711721	0.522598672202913
1	Ap2b1	0.899357525621382	0.856574728788923	0.90161298776227	0.514533035674953
1	Ap2m1	0.73634396392854	0.971282747832755	0.79803075628453	0.80392907859082
1	Ap2s1	0.83107072559931	0.691590538628385	0.946316795694437	0.812275489547401
1	Ap3b1	0.83450789532725	0.838492349629629	0.439868531684159	0.444813515051753
1	Ap3b2	0.83107072559931	0.956204433836119	0.808963960260807	0.835329386777586
1	Ap3d1	0.960417027445539	0.891415769274744	0.990190349727012	0.769970512997983
1	Ap3m1	0.866748294759575	0.96535187541104	0.337770844720583	0.811865316241028
1	Ap3s1	0.925185253314936	0.932759705998637	0.730759721913688	0.764730306289572
1	Ap3s2	0.836346311820963	0.941160317827724	0.835893507585136	0.798987304085177
1	Ap4b1	0.83107072559931	0.951591145446	0.336723918387669	0.978010810647328
1	Ap4e1	0.925185253314936	0.974015488147231	0.957495231896366	0.801316888190843
1	Ap4m1	0.998158354560011	0.891415769274744	0.989105209952215	0.378305450695485
1	Ap4s1	0.996648693010758	0.891415769274744	0.999808220411446	0.461067162154116
1	Ap5m1	0.702660547712455	0.970731739043788	0.650807383632897	0.928454485810188
1	Ap5z1	0.909193143450805	0.896991789810052	0.580513821496294	0.897168405212553
1	Apaf1	0.960417027445539	0.479052474506233	0.759709558891788	0.294112726546421
1	Apba3	0.83107072559931	0.968662312462498	0.996626182619155	0.679706626310338
1	Apbb1	0.844359851381906	0.868162012438689	0.571609540342691	0.85829674519828
1	Apbb2	0.734517445549065	0.998630049422349	0.937769771789885	0.490096827507221
1	Apc	0.93937167520637	1	0.781984776754986	0.808182716354539
1	Apeh	0.982192752486754	0.89203801517225	0.682564475283593	0.488883232050963
1	Apela	0.396556545775951	0.785139945888171	0.00321214627458441	0.592337942633481
1	Apex1	0.96544102479587	1	0.688523795262422	0.921088198844621
1	Apex2	0.905346329891765	0.975083709218834	0.723696010213475	0.729771685700122
1	Api5	0.849422066064959	0.894038172225962	0.491019886146859	0.997435933185064
1	Apip	0.923330462140194	0.941160317827724	0.829711412952103	0.847374542864225
1	Aplf	0.974889513127107	0.886983665321996	0.71615893892788	0.600725442371911
1	Aplp1	0.809261286234447	0.993633321400033	0.467932553844565	0.761255267113323
1	Aplp2	0.975500424291905	0.861306692340261	0.876720457971329	0.683566003119966
1	Apmap	0.769647397972994	0.974015488147231	0.45236992355988	0.724475904571679
1	Apoa2	0.849422066064959	0.606756214394922	0.458628159517441	0.2036114540953
1	Apobec2	0.896407693931932	0.975141660366502	0.838853624064847	0.966565831718382
1	Apobec3	0.999987483961316	0.420679594527998	0.619550262087293	0.0510401326554278
1	Apoc1	0.94181947170475	0.856170901278193	0.336529862187611	0.343288072581853
1	Apoe	0.998158354560011	0.868363066706134	0.987174715566866	0.0811530958379783
1	Apom	0.938187022431031	0.970731739043788	0.90067221082864	0.987615563308255
1	Apool	0.916347081048498	0.891415769274744	0.721002757103444	0.591453146312958
1	Apopt1	0.986284826402998	0.906562945168301	0.939266774577013	0.35081761860667
1	App	0.804473557941711	0.996046857737228	0.387285390771294	0.975775654135495
1	Appbp2	0.941631263666402	1	0.875127730417038	0.955125524166385
1	Appl1	0.581107928477217	0.92885169614657	0.829912073476593	0.168580567647856
1	Aprt	0.99230257570078	1	0.980828186876081	0.853902049392714
1	Aptx	0.916347081048498	0.97283601063912	0.673064205730227	0.983483323825518
1	Aqp3	0.99230257570078	0.972707527320911	0.604716041797912	0.937973344435785
1	Aqr	0.83107072559931	0.865266139981754	0.842241406119153	0.266219898811598
1	Ar	0.99230257570078	1	0.855075238225337	0.997094992383534
1	Araf	0.904955842099275	0.960484908794584	0.63426632421682	0.98314156225099
1	Arap1	0.998158354560011	0.932759705998637	0.485167322640215	0.902207721369527
1	Arap2	0.99230257570078	0.810736235204695	0.937117560384877	0.631091451789849
1	Arcn1	0.925185253314936	0.932759705998637	0.575327626779536	0.845642890170618
1	Arel1	0.73634396392854	0.838492349629629	0.646128780830427	0.412253047997199
1	Arf1	0.753195968904229	0.841962069524173	0.688073892802919	0.669887138886645
1	Arf2	0.978446757716668	0.858712714186745	0.888084498356605	0.842142308387814
1	Arf3	0.998179432057723	0.932759705998637	0.938296202527436	0.954103941613668
1	Arf4	0.941631263666402	0.971282747832755	0.860057303950423	0.856603127092748
1	Arf5	0.817705982641873	0.998919694348881	0.552780688888134	0.994694341272281
1	Arf6	0.998158354560011	0.868162012438689	0.973460138403798	0.390936813120374
1	Arfgap1	0.999987483961316	0.978086023991458	0.98768205041328	0.932008102484576
1	Arfgap2	0.974065215566758	0.901712393785906	0.955770334947627	0.615065271194848
1	Arfgap3	0.999987483961316	0.891415769274744	0.872017469480325	0.981378580758661
1	Arfgef1	0.888536540024597	0.857966570805646	0.515465907310008	0.7681417529045
1	Arfgef2	0.974655157425811	1	0.978895551221516	0.989629981125742
1	Arfip1	0.979460037956521	0.954192701446994	0.962611857401866	0.652328824826409
1	Arfip2	0.999501428646062	0.886503463519391	0.993228375405195	0.298437218628847
1	Arfrp1	0.83107072559931	0.995364362203277	0.937813874272787	0.886500847601257
1	Arglu1	0.809261286234447	0.82481375492949	0.624083505941507	0.743295736599041
1	Arhgap1	0.99230257570078	0.945638439260528	0.987820940192707	0.739666510803965
1	Arhgap11a	0.94187849763177	0.804750499285755	0.854696261673098	0.298810625102512
1	Arhgap12	0.60625005901612	0.951591145446	0.373783001809607	0.877910938733809
1	Arhgap17	0.656874338818151	0.96796735714943	0.947832245218529	0.776769498272813
1	Arhgap19	0.916347081048498	0.960484908794584	0.770926763315139	0.872407918688741
1	Arhgap21	0.905346329891765	0.998648844191469	0.926664722295192	0.89711518822032
1	Arhgap22	0.888536540024597	0.92885169614657	0.929087327141825	0.971694699995111
1	Arhgap23	0.973969198163439	0.931604109820855	0.9587125240697	0.741045352834455
1	Arhgap28	0.952735580602792	0.9221547729942	0.75428686703958	0.40244461124813
1	Arhgap29	0.803301054808054	0.909507758062741	0.845433205521696	0.896095454878937
1	Arhgap32	0.677724313633424	0.94974871466318	0.953236953553789	0.871116153391294
1	Arhgap35	0.998158354560011	0.939638376963286	0.885143673403824	0.938453872389037
1	Arhgap39	0.904955842099275	0.890015522093901	0.733012194104995	0.94110843076704
1	Arhgap42	0.849422066064959	0.948713538618382	0.934788140940875	0.916328396531461
1	Arhgap5	0.916347081048498	1	0.833056676377718	0.718359104488646
1	Arhgap8	0.999987483961316	0.993871847769962	0.697511376649443	0.991925385655669
1	Arhgdia	0.936388082320571	0.838492349629629	0.708824434006668	0.722894897416807
1	Arhgdib	0.904955842099275	0.807421581716833	0.912855651858435	0.343288072581853
1	Arhgdig	0.998158354560011	0.950875773979174	0.735101080323283	0.845417742079701
1	Arhgef1	0.925185253314936	0.985772910198363	0.838853624064847	0.840476922840829
1	Arhgef10l	0.655185829395444	0.785588573462611	0.536000302252902	0.456465862252781
1	Arhgef11	0.855077808914681	0.904387896697158	0.646128780830427	0.646036070120065
1	Arhgef12	0.924275327777923	0.989619744392104	0.860433485616776	0.960313688712953
1	Arhgef16	0.744557718691378	0.9221547729942	0.481857671822965	0.779177161511761
1	Arhgef18	0.950361179899685	0.838492349629629	0.860701470585177	0.936721297646311
1	Arhgef2	0.917977498911967	1	0.986860716397935	0.992796216862646
1	Arhgef25	0.998158354560011	0.870864482552847	0.928415814770852	0.393240689126519
1	Arhgef3	0.849422066064959	1	0.673064205730227	0.70946459367953
1	Arhgef39	0.963228321831521	1	0.914713995987203	0.9749785800387
1	Arhgef7	0.742070269953101	0.804750499285755	0.242851726932972	0.242035238333484
1	Arid1a	0.978446757716668	0.950875773979174	0.995030406563374	0.732236577196392
1	Arid1b	0.722194118170046	0.841855541831152	0.418776162783741	0.335111257188533
1	Arid2	0.972857886068583	0.925265110328879	0.462061009834441	0.753479365086223
1	Arid3b	0.9784936850815	1	0.758538935126232	0.963006083861053
1	Arid4a	0.722194118170046	1	0.970321646195304	0.956876923360434
1	Arid4b	0.855077808914681	0.873756815625904	0.950752044244517	0.863730897559033
1	Arid5b	0.960417027445539	1	0.696202612805728	0.844122150498862
1	Arih1	0.96936693771261	0.785139945888171	0.908505804529544	0.553219982702279
1	Arih2	0.975500424291905	0.975083709218834	0.87257031110712	0.825965844650951
1	Arl1	0.9784936850815	0.951336597989937	0.845494821154274	0.896851519611089
1	Arl13b	0.99230257570078	0.858530281198037	0.829719965912662	0.31143472070348
1	Arl14ep	0.998158354560011	0.949034484864986	0.743271424843866	0.948409093159809
1	Arl14epl	0.885731369784633	0.995364362203277	0.447359436806075	0.930249879149849
1	Arl15	0.998158354560011	0.95595677012585	0.886070823194637	0.963815744693799
1	Arl16	0.901049608171351	0.85154391145866	0.964245964312862	0.513083004650838
1	Arl2	0.519776073520352	0.951336597989937	0.501572464261541	0.854704603402538
1	Arl2bp	0.503037060768941	0.676811957553135	0.0300763102945879	0.171527401280025
1	Arl3	0.960417027445539	0.95481257332935	0.546173366072056	0.737599910910805
1	Arl4a	0.769647397972994	1	0.838853624064847	0.844122150498862
1	Arl4c	0.943831592562341	0.858530281198037	0.981787646887197	0.81205041857071
1	Arl5a	0.956675914071899	0.857966570805646	0.920822122920799	0.273582182871472
1	Arl5b	0.94187849763177	0.909507758062741	0.773314013449821	0.960235706976587
1	Arl6	0.99230257570078	0.931275353831706	0.799803477557959	0.611059567679489
1	Arl6ip1	0.941631263666402	0.96796735714943	0.892440512739043	0.999240647164697
1	Arl6ip4	0.985452111020606	1	0.723696010213475	0.959962191391498
1	Arl6ip6	0.769647397972994	0.936681126131278	0.647842295295993	0.534978550225731
1	Arl8a	0.978685935668028	0.785139945888171	0.981116801926442	0.499255293156109
1	Arl8b	0.963228321831521	0.994584557620305	0.930989566800778	0.964465647293109
1	Armc1	0.999987483961316	0.950875773979174	0.590656482388626	0.854792576201171
1	Armc10	0.978626004064512	0.931275353831706	0.891458478492776	0.582461537887121
1	Armc5	0.998158354560011	0.929105330483562	0.919480763703834	0.962755003809921
1	Armc6	0.999987483961316	0.971282747832755	0.886070823194637	0.896767504858257
1	Armc8	0.995171557374457	0.886503463519391	0.998153467030016	0.81118817423798
1	Armc9	0.99230257570078	0.92559425991459	0.858782488704381	0.764802401309349
1	Armcx1	0.999987483961316	0.838492349629629	0.957972595774478	0.463091896856593
1	Armcx2	0.815120921275737	1	0.972880147679716	0.98470514002326
1	Armcx4	0.888536540024597	0.945638439260528	0.949270706948444	0.945708160359721
1	Armcx5	0.941631263666402	0.971326766760962	0.65912711865508	0.919361467852153
1	Armt1	0.997443648748878	0.939638376963286	0.957972595774478	0.945534909654883
1	Arnt	0.855077808914681	1	0.893364813133681	0.929899664907148
1	Arntl	0.960417027445539	0.975083709218834	0.900973793653514	0.948082576719151
1	Arpc1a	0.998158354560011	1	0.903352765044292	0.776307798508404
1	Arpc1b	0.831922375031659	0.741298102793472	0.816973695559495	0.516501698810703
1	Arpc2	0.978626004064512	0.913818326010059	0.880247194580249	0.631428990285562
1	Arpc3	0.931625656439551	0.99867739772854	0.533069452757048	0.905240156840234
1	Arpc4	0.855077808914681	0.792966788118205	0.922093446857717	0.388552374398335
1	Arpc5	0.99230257570078	0.838492349629629	0.786966514002852	0.579050293532839
1	Arpc5l	0.870768781796396	1	0.943435307446172	0.817301310104723
1	Arpp19	0.99230257570078	1	0.975501916649473	0.833291199696049
1	Arrb1	0.953722617219341	1	0.698625808364716	0.874320829157669
1	Arrb2	0.9491245243153	0.945638439260528	0.487793270646718	0.816895796935511
1	Arrdc1	0.99230257570078	0.420679594527998	0.831286425127416	0.0236162742419741
1	Arrdc3	0.837494002586465	0.970731739043788	0.560636209048701	0.764340858550539
1	Arrdc4	0.581107928477217	0.453004866386052	0.671720975589676	0.0940216923479993
1	Arv1	0.974065215566758	0.906562945168301	0.611030310278371	0.297919428150745
1	Arvcf	0.925185253314936	0.948713538618382	0.879718814282447	0.645174589408211
1	Arxes1	0.978626004064512	0.717248688142463	0.674058371520198	0.94396336765777
1	Arxes2	0.976691674554987	0.857966570805646	0.717553201068945	0.808064326008627
1	As3mt	0.998158354560011	0.891415769274744	0.932655362384307	0.984583869744491
1	Asah1	0.849422066064959	0.725534805701171	0.4065465746569	0.374917740719983
1	Asap1	0.960417027445539	0.936681126131278	0.539889213100953	0.783427015877187
1	Asap2	0.890190188145347	0.665340418324637	0.962859435409982	0.247490819727821
1	Asb1	0.855077808914681	0.954192701446994	0.657888269101322	0.870276904430825
1	Asb13	0.886670959345832	0.849286058667393	0.123916745709733	0.481765474335909
1	Asb3	0.986835899975818	0.972361036714194	0.9587125240697	0.978010810647328
1	Asb6	0.83107072559931	0.62888417349576	0.757262097602278	0.767295774738835
1	Asb7	0.928466004259963	0.971282747832755	0.911256079112582	0.997596474092738
1	Asb8	0.624401006627811	0.479052474506233	0.9587125240697	0.23341669642391
1	Ascc1	0.611958004770765	1	0.514495286898767	0.77356962335922
1	Ascc2	0.8892492046586	0.95595677012585	0.531450348060029	0.808823978869094
1	Ascc3	0.855077808914681	0.861250580558837	0.350033906360882	0.539646052407925
1	Ascl2	0.967400231509313	0.922857898371815	0.94609924807972	0.672525945035887
1	Asf1a	0.725388361500945	0.785139945888171	0.191732484071323	0.418806834737055
1	Asf1b	0.93937167520637	0.894038172225962	0.789439125057164	0.805072901575742
1	Ash1l	0.974889513127107	0.961436815907221	0.950992607785631	0.726615157590279
1	Ash2l	0.9784936850815	0.936681126131278	0.662932651772036	0.85100538224784
1	Asl	0.815120921275737	1	0.472808253223937	0.873568341508963
1	Asna1	0.965582678637999	0.956204433836119	0.830354008820794	0.857479478572294
1	Asns	0.93937167520637	0.909507758062741	0.53021600417945	0.233407668263385
1	Asnsd1	0.855077808914681	0.985267650189222	0.855869072087862	0.770975657892309
1	Asph	0.916347081048498	0.838492349629629	0.857182480442902	0.359522211182854
1	Aspm	0.925006925725128	0.995364362203277	0.86097492440668	0.815829405487262
1	Asrgl1	0.787945862646144	0.951336597989937	0.88752116705174	0.790783138672374
1	Ass1	0.83107072559931	0.906562945168301	0.193976239061609	0.613255004165199
1	Aste1	0.998158354560011	0.99867739772854	0.93261444925504	0.757320434326618
1	Asxl1	0.99230257570078	0.995364362203277	0.93965340537775	0.926702446890111
1	Asxl2	0.725388361500945	0.838492349629629	0.237759118030131	0.568735283938145
1	Atad1	0.963228321831521	0.758540046363467	0.903109496451566	0.491560864732576
1	Atad2	0.960417027445539	0.785139945888171	0.767869983447501	0.592337942633481
1	Atad2b	0.891766253322825	0.909507758062741	0.275587251326915	0.441346352684394
1	Atad3a	0.99230257570078	0.932759705998637	0.602485563518263	0.790366581363759
1	Atad5	0.701556886048568	0.873756815625904	0.335869394316445	0.929170080739595
1	Atat1	0.886670959345832	0.945638439260528	0.48037716744526	0.844122150498862
1	Ate1	0.836346311820963	1	0.682564475283593	0.970610550327345
1	Atf1	0.9987871277046	0.945638439260528	0.864340224723147	0.692084117720888
1	Atf2	0.874117582555258	0.970174294844611	0.602687423336658	0.865948093505311
1	Atf3	0.96603791466481	1	0.870913610424318	0.983045246342849
1	Atf4	0.960417027445539	0.868363066706134	0.409707292926613	0.663799892612918
1	Atf5	0.97428264449633	0.945638439260528	0.631934955143971	0.990800132052543
1	Atf6	0.974889513127107	0.931275353831706	0.874263444697708	0.870416794613863
1	Atf6b	0.998158354560011	0.946778807417945	0.829072287207325	0.806135418957942
1	Atf7	0.993383518797893	0.951336597989937	0.945149529825155	0.974500724818155
1	Atf7ip	0.995171557374457	0.956204433836119	0.912438463392297	0.781163479431135
1	Atf7ip2	0.999987483961316	0.927827934880048	0.960110870691019	0.984210430530036
1	Atg101	0.815120921275737	0.785139945888171	0.356668033720567	0.449773592227965
1	Atg12	0.998158354560011	0.894038172225962	0.800011388516713	0.870663776295879
1	Atg13	0.998158354560011	0.838492349629629	0.994875880729056	0.275695532770767
1	Atg14	0.771721548167901	0.945638439260528	0.499414536022229	0.889329633052184
1	Atg16l1	0.950361179899685	0.975083709218834	0.599304306219755	0.946267924825439
1	Atg2a	0.855077808914681	1	0.441754445966043	0.941823184306307
1	Atg2b	0.925006925725128	1	0.569415503933741	0.843114144230913
1	Atg3	0.986911971153603	0.960484908794584	0.803166970319636	0.648448825540381
1	Atg4b	0.999194484735161	0.987081524638247	0.954128351437123	0.961131896564577
1	Atg4d	0.796885994739533	0.971282747832755	0.110979483424847	0.889970834554646
1	Atg5	0.998158354560011	1	0.993546402898449	0.960233502205763
1	Atg7	0.999987483961316	0.785588573462611	0.871343043652361	0.877223266130828
1	Atic	0.963228321831521	0.971282747832755	0.783770979930377	0.904302639561018
1	Atl2	0.90177003618185	0.941160317827724	0.500533296271616	0.847733187845029
1	Atl3	0.815070389662462	0.992998188189755	0.963825172112979	0.896379304904598
1	Atm	0.998158354560011	0.995364362203277	0.926151831050294	0.930265060861073
1	Atmin	0.73634396392854	1	0.597857148406348	0.972121591232445
1	Atox1	0.983414038981573	0.771677530950889	0.565005007396054	0.750566031916165
1	Atp11a	0.999987483961316	0.886503463519391	0.866646171807148	0.538853743036085
1	Atp11b	0.9784936850815	1	0.563483613243477	0.856705082850359
1	Atp11c	0.836346311820963	0.838492349629629	0.524652361571214	0.789545132897273
1	Atp13a1	0.96936693771261	0.980251736476522	0.792149237868269	0.770667478591242
1	Atp13a2	0.94187849763177	0.960484908794584	0.326420636740984	0.978010810647328
1	Atp13a3	0.978446757716668	0.928853157217152	0.862820232909988	0.716517832756148
1	Atp1a1	0.802299144712178	0.950875773979174	0.108203501392381	0.733752350420023
1	Atp1a2	0.99230257570078	0.975083709218834	0.972383525501898	0.992481420538337
1	Atp1a3	0.521804515414366	0.838492349629629	0.0890395589827128	0.333136441715957
1	Atp1b1	0.912781799678454	0.906161347591693	0.425226943918488	0.684758023758987
1	Atp1b3	0.999987483961316	0.845457268927754	0.953345961947245	0.503275639278205
1	Atp23	0.820800864911206	0.970731739043788	0.646128780830427	0.839676220887722
1	Atp2a2	0.653820687700708	0.942844939079005	0.386351131202871	0.843898178727531
1	Atp2b1	0.938187022431031	0.98287381792921	0.940621727572871	0.855859744563798
1	Atp2b4	0.916347081048498	0.971282747832755	0.666796256490554	0.746558985147138
1	Atp2c1	0.849422066064959	0.895159563345351	0.527263609344665	0.306644048839022
1	Atp5a1	0.999987483961316	0.998648844191469	0.870421477895049	0.891123623509957
1	Atp5b	0.998158354560011	1	0.93821068500173	0.898573915963744
1	Atp5c1	0.953116905911343	1	0.658652051881701	0.55203485943779
1	Atp5d	0.982192752486754	1	0.715361771201482	0.776793579554951
1	Atp5e	0.960891528023041	1	0.703515028402942	0.874381704402569
1	Atp5f1	0.99230257570078	1	0.859522245751676	0.892629607170275
1	Atp5g3	0.998158354560011	0.997684946542347	0.954361989804599	0.981502739074855
1	Atp5h	0.734517445549065	0.971282747832755	0.465392217528077	0.22500556768235
1	Atp5j	0.960417027445539	1	0.874970498974453	0.93266594550155
1	Atp5j2	0.99929285039566	1	0.93965340537775	0.970310154651454
1	Atp5k	0.816861392222281	0.956204433836119	0.512172484590154	0.939123854237334
1	Atp5l	0.974889513127107	1	0.94209322223987	0.788121620743666
1	Atp5o	0.828221433875381	1	0.603703376849227	0.852405911046465
1	Atp5s	0.963228321831521	0.838492349629629	0.861985301460709	0.929497197650444
1	Atp6ap1	0.978685935668028	0.667615597860435	0.946618071966015	0.234119454973035
1	Atp6ap2	0.974655157425811	0.539150610742836	0.868266743553311	0.0279169455592632
1	Atp6v0a1	0.925185253314936	0.909507758062741	0.985077636143558	0.855649086490254
1	Atp6v0a2	0.960417027445539	0.941392432785262	0.912201062823296	0.972737719068517
1	Atp6v0b	0.940116732985162	0.676811957553135	0.373783001809607	0.0828362891656817
1	Atp6v0d1	0.941631263666402	1	0.976408482290948	0.95896839967974
1	Atp6v0e	0.605877406675041	0.810736235204695	0.234958613866261	0.753558205845864
1	Atp6v0e2	0.999987483961316	0.972361036714194	0.959767203536032	0.835771938982122
1	Atp6v1a	0.970558309380969	0.876655176649563	0.318222375072247	0.93043239500974
1	Atp6v1b2	0.951031841758212	0.950875773979174	0.64013547677365	0.526206144295648
1	Atp6v1c1	0.978685935668028	0.771677530950889	0.674703934002489	0.933970420389678
1	Atp6v1d	0.582981459232059	0.998648844191469	0.964978092447996	0.883204089555081
1	Atp6v1e1	0.94847885142589	0.881028423089016	0.953345961947245	0.796637346808955
1	Atp6v1f	0.963228321831521	0.771677530950889	0.936579740897027	0.315028922550265
1	Atp6v1g1	0.925185253314936	0.968662312462498	0.641755041577398	0.581127550113943
1	Atp6v1h	0.919217461538301	0.951591145446	0.335766758499715	0.700748235581354
1	Atp8a1	0.923788928796754	0.908599907032498	0.434561314614258	0.959611925006605
1	Atp8b2	0.999987483961316	0.818161516635869	0.982119349755586	0.494872078273364
1	Atp9a	0.960891528023041	0.906562945168301	0.546173366072056	0.974500724818155
1	Atp9b	0.93904965154778	0.960160875865753	0.627266938408583	0.935598884786932
1	Atpaf1	0.999501428646062	0.858530281198037	0.948946967363699	0.541154594039071
1	Atpaf2	0.817705982641873	0.477692783649648	0.635663644144703	0.236549999700217
1	Atpif1	0.963228321831521	1	0.861389024301041	0.43439937224463
1	Atr	0.702660547712455	0.665340418324637	0.853202566401722	0.588531529581425
1	Atraid	0.94187849763177	1	0.992076138018009	0.971806122431866
1	Atrn	0.999987483961316	0.753580052397289	0.908555566923564	0.302547617260883
1	Atrx	0.99230257570078	0.691590538628385	0.892306257231515	0.0178068583241988
1	Atxn10	0.973106674701719	1	0.762286633235509	0.719783902923185
1	Atxn1l	0.93937167520637	0.950875773979174	0.314310311670579	0.742971960267746
1	Atxn2	0.999987483961316	1	0.872473024647805	0.979618689643294
1	Atxn2l	0.888536540024597	0.999978503005105	0.415465941901329	0.690429109127898
1	Atxn3	0.99230257570078	0.477692783649648	0.866864368200136	0.531268524355859
1	Atxn7	0.718540658477913	0.82481375492949	0.243944558612063	0.715094831192668
1	Atxn7l3	0.829584850014227	1	0.462750518219407	0.932136004688222
1	Atxn7l3b	0.859708950153137	0.838492349629629	0.548338215110976	0.643838582364853
1	AU015836	0.725388361500945	0.785139945888171	0.252669546707913	0.374680773365198
1	AU018091	0.99230257570078	0.954393694082662	0.932648877982442	0.648448825540381
1	AU019823	0.998158354560011	0.972361036714194	0.998897477710198	0.926281951044616
1	AU022252	0.9904335431207	0.945638439260528	0.770511280060765	0.949892146248603
1	Auh	0.999987483961316	0.932759705998637	0.978999686766976	0.43964555343222
1	Aunip	0.904955842099275	1	0.571969802553403	0.926058182736186
1	Aup1	0.874850152579404	0.932759705998637	0.778826492531485	0.920888371024713
1	Aurka	0.832167631979575	0.909319264239925	0.272942706593005	0.722985177648641
1	Aurkaip1	0.985767302397424	0.998648844191469	0.981564194394768	0.984092167897962
1	Aurkb	0.960417027445539	0.968662312462498	0.599807922691373	0.913329995859368
1	Auts2	0.733105050446489	0.971282747832755	0.430090001961333	0.712917404992074
1	Aven	0.69685503813715	0.932759705998637	0.366582061227115	0.930293794922226
1	Avl9	0.853835611852147	0.95595677012585	0.911908978039026	0.999240647164697
1	Avpi1	0.916347081048498	0.889264352640912	0.940737820430294	0.751072407669572
1	AW146154	0.618752079735508	0.892367197838713	0.917616644804529	0.849504523369596
1	AW209491	0.943831592562341	0.932759705998637	0.895224647010369	0.625441844596679
1	AW549877	0.83107072559931	0.993855215998583	0.426286324477377	0.851300747167601
1	Axin1	0.99230257570078	1	0.860438638068142	0.921088198844621
1	Axin2	0.924275327777923	0.996046857737228	0.819368669820802	0.796088231066721
1	Azi2	0.978685935668028	0.971326766760962	0.820999985315894	0.60224627460266
1	Azin1	0.747818791489296	0.928853157217152	0.878755941514785	0.476485088524782
1	B230118H07Rik	0.997443648748878	0.972361036714194	0.930384578702161	0.917234970948802
1	B230219D22Rik	0.870768781796396	0.906562945168301	0.639952291140151	0.963591460310538
1	B230307C23Rik	0.999987483961316	0.972361036714194	0.995571096100194	0.926535553545021
1	B230354K17Rik	0.939864697960109	1	0.6017711666526	0.785975540494196
1	B2m	0.999987483961316	0.62472900624852	0.934925709012105	0.316852600279451
1	B3galnt2	0.969714328311293	0.980251736476522	0.597048324441746	0.948316258098332
1	B3galt6	0.805897161966832	0.909507758062741	0.747027035866002	0.788406632886584
1	B3gat3	0.999987483961316	1	0.697351159101616	0.883516156003116
1	B3glct	0.747576771091713	0.954512108163801	0.959805349620622	0.844122150498862
1	B3gnt5	0.94187849763177	0.941160317827724	0.609474510899391	0.953027271997008
1	B3gnt7	0.886670959345832	0.945638439260528	0.923585198870132	0.697408279978413
1	B4galnt4	0.646393172064762	0.841962069524173	0.119613580747815	0.652037481933044
1	B4galt1	0.947043939836921	0.980539048541627	0.83708066884704	0.866746732219587
1	B4galt3	0.916347081048498	0.932759705998637	0.795514132089432	0.9095177202
1	B4galt5	0.960417027445539	0.85154391145866	0.968327594522008	0.770088364955501
1	B4galt6	0.974889513127107	0.939638376963286	0.989906206681109	0.732040493758668
1	B830012L14Rik	0.923408820830022	0.994712333434837	0.61382810971944	0.866547382845412
1	B930036N10Rik	0.884636902775258	0.943251949214099	0.730759721913688	0.845417742079701
1	B930086L07Rik	0.646393172064762	0.950875773979174	0.926494120758583	0.82686776785973
1	B9d1	0.896407693931932	1	0.39023285248116	0.993720214431525
1	Babam1	0.999987483961316	0.891415769274744	0.904588633621923	0.42589625947097
1	Babam2	0.999987483961316	1	0.864739816468663	0.944884805447239
1	Bace1	0.988620347380261	1	0.93703913872315	0.964155250593156
1	Bach1	0.898472489362592	0.970174294844611	0.958698100051246	0.834337490621817
1	Bad	0.646393172064762	0.810736235204695	0.469025011340266	0.427424109616488
1	Bag1	0.937368651368901	0.932759705998637	0.878768479854586	0.942343485947133
1	Bag3	0.922798778821118	0.754981753952693	0.741083135867924	0.637051784496509
1	Bag4	0.925185253314936	0.903381780467762	0.58380796862314	0.773135081306299
1	Bag5	0.925185253314936	0.961436815907221	0.872241333161738	0.932071235799155
1	Bag6	0.957018730449998	0.950875773979174	0.673064205730227	0.70384502496127
1	Bahd1	0.94187849763177	0.838492349629629	0.737457973485316	0.538750187746902
1	Baiap2	0.978626004064512	0.970731739043788	0.726378938907952	0.817088552464343
1	Bak1	0.99230257570078	0.961436815907221	0.980851260113438	0.982057602433248
1	Bambi	0.999987483961316	0.85154391145866	0.940309510424772	0.929524037773446
1	Banf1	0.999987483961316	1	0.959062696551891	0.839021725634355
1	Banp	0.953116905911343	0.945638439260528	0.418692166699771	0.745800307959369
1	Bap1	0.905578820749185	1	0.286661305730874	0.917078237122674
1	Bard1	0.969600017945722	1	0.874488344848143	0.933406482641418
1	Basp1	0.905346329891765	0.838492349629629	0.843277399975688	0.82996615256721
1	Bax	0.9784936850815	0.994712333434837	0.994264310943264	0.991507646378859
1	Baz1a	0.960417027445539	0.861250580558837	0.838853624064847	0.999108418405708
1	Baz1b	0.641530765174712	0.858530281198037	0.28766263447414	0.307840975312974
1	Baz2a	0.974655157425811	0.891415769274744	0.969860166743634	0.648984124993251
1	Baz2b	0.891766253322825	1	0.772929856082924	0.865221769778541
1	Bbc3	0.461198040071206	1	0.293559879515096	0.984405918619784
1	Bbip1	0.960891528023041	1	0.823000833186893	0.972694162606434
1	Bbs2	0.945800799519513	1	0.868552028547078	0.744505685346396
1	Bbs4	0.73634396392854	0.886503463519391	0.980402660276573	0.982371372178699
1	Bbs5	0.768429693015144	0.971282747832755	0.678576286121299	0.865221769778541
1	Bbs7	0.753195968904229	0.479052474506233	0.173443872032544	0.0968390150406749
1	Bbx	0.963228321831521	0.606756214394922	0.803374756715974	0.11508253058474
1	BC002059	0.581107928477217	0.479052474506233	0.575536384051936	0.970310154651454
1	BC002163	0.725388361500945	0.993633321400033	0.967879335464857	0.609826262046971
1	BC003331	0.816861392222281	0.99867739772854	0.748030425035346	0.820347405821446
1	BC003965	0.962409924537445	0.961436815907221	0.820088931471621	0.783427015877187
1	BC004004	0.99300057287653	0.950875773979174	0.910308529735972	0.857627379101008
1	BC005537	0.855077808914681	0.840106999961193	0.94209322223987	0.324077317528203
1	BC005561	0.769647397972994	0.980251736476522	0.229563290515627	0.919564221130961
1	BC005624	0.581107928477217	0.932759705998637	0.441754445966043	0.627435930385074
1	BC017158	0.922615366321954	0.950875773979174	0.671848799833721	0.697408279978413
1	BC017643	0.997443648748878	0.857008813403191	0.855075238225337	0.322492668471505
1	BC024386	0.999987483961316	0.82481375492949	0.979440885749504	0.861286858785107
1	BC024978	0.923408820830022	0.864992493579727	0.897914213581646	0.343288072581853
1	BC030867	0.999987483961316	0.838492349629629	0.816973695559495	0.423056937617757
1	BC031181	0.916347081048498	0.972361036714194	0.674324463627275	0.89703724075213
1	BC048403	0.734517445549065	0.98835382345805	0.405562986941727	0.998757327984022
1	BC052040	0.926877673151108	0.998648844191469	0.981228508222428	0.9855955558523
1	BC055324	0.919648705591305	0.956204433836119	0.651710633059066	0.923163798386033
1	BC065397	0.905346329891765	0.79619367591177	0.599706455555485	0.788182396348086
1	Bcam	0.926877673151108	0.907086485497954	0.456772668143671	0.602446621202043
1	Bcap29	0.960417027445539	0.841962069524173	0.665929990848707	0.925685586891096
1	Bcap31	0.999987483961316	0.922871003316084	0.805266291552073	0.169838367287515
1	Bcar1	0.916347081048498	0.838492349629629	0.773627211564	0.395757041499154
1	Bcar3	0.801206808562062	0.785588573462611	0.698905651276215	0.541154594039071
1	Bcas2	0.999987483961316	0.971489081214344	0.906981180808089	0.993720214431525
1	Bcas3	0.9784936850815	1	0.785156150182459	0.828381170781475
1	Bcat1	0.941631263666402	1	0.724202692255416	0.92860263129452
1	Bcat2	0.960891528023041	0.933487689461146	0.922813002757891	0.90575938134877
1	Bccip	0.85237037671339	0.906562945168301	0.6427173724479	0.959535076119681
1	Bcdin3d	0.885731369784633	0.926845475283725	0.977059617674806	0.897446205266734
1	Bckdha	0.816861392222281	0.975083709218834	0.711571908789611	0.722375663311163
1	Bckdhb	0.969714328311293	0.841842771837539	0.725918010817104	0.836879084319601
1	Bckdk	0.9784936850815	0.998648844191469	0.989092420175197	0.835054756577526
1	Bcl10	0.611958004770765	0.913818326010059	0.341771766155047	0.520532315382162
1	Bcl2l1	0.646393172064762	0.971326766760962	0.980988449159603	0.921395857401711
1	Bcl2l11	0.998158354560011	0.95595677012585	0.975494609209058	0.748570273787162
1	Bcl2l12	0.841346005603541	0.838492349629629	0.740791239508987	0.98708843610072
1	Bcl2l13	0.963228321831521	0.785139945888171	0.985248613293009	0.197825956918421
1	Bcl7a	0.919648705591305	0.991441213967905	0.838853624064847	0.651725902078058
1	Bcl7b	0.999987483961316	0.995364362203277	0.975501916649473	0.70963762452252
1	Bcl7c	0.90177003618185	0.741298102793472	0.267600876641587	0.647936470428028
1	Bcl9	0.999987483961316	1	0.881717429939285	0.645902016362493
1	Bcl9l	0.938187022431031	0.90628831511189	0.846510162482337	0.553285136817095
1	Bclaf1	0.999987483961316	1	0.959526052089553	0.919532451094509
1	Bcor	0.581107928477217	0.961436815907221	0.692038175216594	0.830609377894679
1	Bcr	0.998158354560011	0.996948784396744	0.850491000138139	0.826808490873107
1	Bcs1l	0.978446757716668	0.981581104781565	0.797637267252882	0.961718754675265
1	Bdh1	0.849422066064959	0.932759705998637	0.884818289314374	0.610585214442512
1	Bdh2	0.536733361399152	1	0.48352071510968	0.796527956850006
1	Bdp1	0.919648705591305	0.993633321400033	0.803972287776913	0.671100763595308
1	Becn1	0.99230257570078	0.865266139981754	0.960942486295505	0.829292451895241
1	Bend3	0.960417027445539	0.78088362347677	0.974623623758204	0.862847993178289
1	Bend4	0.978446757716668	0.971282747832755	0.877172589844674	0.989577106554915
1	Bet1	0.821943455964549	0.754981753952693	0.943842902227058	0.737915414042156
1	Bet1l	0.687955404131478	0.961436815907221	0.305409328238416	0.830144842389347
1	Bex1	0.839081545870203	0.914800489892146	0.493268987787269	0.0881242162056608
1	Bex2	0.999987483961316	0.968662312462498	0.944448851927209	0.442689493544813
1	Bex3	0.937152544209337	0.861501336660194	0.752430824039759	0.203515327765419
1	Bex4	0.99897036358979	0.954192701446994	0.654387679656778	0.931902565353729
1	Bfar	0.95086652846131	0.981581104781565	0.953359332411648	0.671318112315788
1	Bhlhb9	0.916347081048498	0.838492349629629	0.487051673476613	0.850708609800855
1	Bhlhe40	0.539033580845566	0.852976148303618	0.0778856429624326	0.468958071173067
1	Bicd1	0.659599966113736	0.785139945888171	0.302307077440011	0.31764448904189
1	Bicd2	0.995171557374457	0.954192701446994	0.95490889773768	0.553693170649249
1	Bicdl1	0.396556545775951	0.932759705998637	0.36876995202709	0.64556471056497
1	Bicra	0.978446757716668	1	0.70133679298525	0.987759411905994
1	Bicral	0.671581587742952	0.941160317827724	0.0385552325557694	0.880541251609869
1	Bid	0.960417027445539	1	0.807598150671367	0.833296047119282
1	Bin1	0.978446757716668	0.971489081214344	0.807009095626819	0.892944747340959
1	Bin2	0.874361008066176	0.909507758062741	0.875112607449975	0.498384050563485
1	Birc2	0.995171557374457	0.845680273222163	0.850138634623473	0.664769391989171
1	Birc5	0.926877673151108	0.909507758062741	0.890064551904424	0.488238227712718
1	Birc6	0.947043939836921	0.927827934880048	0.915990128878502	0.698243968705489
1	Bivm	0.941631263666402	0.971119792598573	0.955308525108145	0.983973305199492
1	Blcap	0.99230257570078	0.864223270837546	0.828831898527228	0.738090672830471
1	Blm	0.741123773967981	0.973458517066521	0.696269603476292	0.769970512997983
1	Blmh	0.892013589222284	1	0.789078498160692	0.796582738584789
1	Bloc1s1	0.786202160564665	0.852976148303618	0.53648696993793	0.940613989317397
1	Bloc1s2	0.941631263666402	0.936681126131278	0.231622647362846	0.990747424052802
1	Bloc1s4	0.999194484735161	1	0.779217998976134	0.867953477676505
1	Bloc1s6	0.974655157425811	0.960840538022622	0.591375300770959	0.93507316780435
1	Blvra	0.99230257570078	1	0.950179401143718	0.996191562350023
1	Blvrb	0.868821337865718	0.943085253371622	0.765217817738159	0.77822058656383
1	Blzf1	0.999987483961316	0.90628831511189	0.903610964295082	0.954363831439208
1	Bmi1	0.771721548167901	0.702883291815167	0.365551548317437	0.406808317829705
1	Bmp4	0.174883827763987	0.667615597860435	0.00761596630270763	0.580140407928279
1	Bmpr1a	0.817705982641873	0.970731739043788	0.459338748737057	0.990732676867997
1	Bmpr2	0.722172015417058	0.941800375269448	0.804452298165489	0.829921720991403
1	Bms1	0.94187849763177	1	0.731854567528255	0.779177161511761
1	Bmt2	0.99230257570078	0.938006285694423	0.966181354812084	0.720053300162073
1	Bmyc	0.978520289011129	1	0.884805878095126	0.96343570119419
1	Bnip1	0.916347081048498	0.974015488147231	0.702347155125554	0.701186596652607
1	Bnip2	0.99338199138783	1	0.452653294377967	0.965079166247266
1	Bnip3	0.962067755935992	0.851542596022433	0.915517945296962	0.481442494199553
1	Bnip3l	0.738124745887322	0.861501336660194	0.619041691295752	0.873106210652498
1	Bod1	0.945800799519513	0.903984076825858	0.501135552019962	0.727072856546114
1	Bod1l	0.953116905911343	0.87195027194358	0.914239041444951	0.972619482096472
1	Bok	0.960417027445539	0.95595677012585	0.936206576078944	0.842142308387814
1	Bola1	0.99230257570078	0.935215680022875	0.93261444925504	0.715960796533658
1	Bola2	0.998158354560011	1	0.959317642269683	0.954280040835685
1	Bola3	0.86593783442245	0.956204433836119	0.756550646815317	0.650125799051218
1	Bop1	0.846649291200478	0.785139945888171	0.581052345615033	0.952487466432298
1	Bora	0.938187022431031	0.922637402504409	0.912438463392297	0.614375502913595
1	Borcs7	0.98121516007816	0.971282747832755	0.804452298165489	0.710644501343166
1	Borcs8	0.803301054808054	0.979847634423776	0.704276331453319	0.898573915963744
1	Bpgm	0.982192752486754	0.906562945168301	0.921572690023501	0.8744419965523
1	Bphl	0.896407693931932	0.968662312462498	0.946618071966015	0.791342110778231
1	Bpnt1	0.757530940897315	0.909507758062741	0.968321562696866	0.803321952327525
1	Bptf	0.999987483961316	0.891415769274744	0.997152199581611	0.544920145019341
1	Braf	0.413798841554092	0.960484908794584	0.186134019778042	0.832927436216395
1	Brap	0.769647397972994	0.838492349629629	0.838853624064847	0.657626883776167
1	Brat1	0.957018730449998	0.968662312462498	0.681085199922961	0.948338828963468
1	Brca1	0.874117582555258	1	0.702810571865265	0.785352358640695
1	Brca2	0.899073000107826	0.895786120852185	0.738115938132548	0.951180195943959
1	Brcc3	0.931587090450778	0.838492349629629	0.698461201979819	0.306644048839022
1	Brd1	0.999987483961316	0.971282747832755	0.976107549749071	0.994694341272281
1	Brd2	0.722194118170046	1	0.330197377061852	0.987759411905994
1	Brd3	0.999987483961316	0.947062317664587	0.770760569608899	0.967699379349303
1	Brd4	0.734517445549065	0.960484908794584	0.511756135703778	0.941434227066502
1	Brd7	0.999987483961316	0.927827934880048	0.981010410864755	0.856744352163987
1	Brd8	0.664426547657769	0.888724764997785	0.116436614063595	0.671318112315788
1	Brd9	0.732141702339063	0.861250580558837	0.950534843065659	0.317201042699471
1	Brf1	0.960417027445539	0.889264352640912	0.642943605870314	0.919532451094509
1	Brf2	0.968574871239732	0.929055425259095	0.705400439449304	0.718703558316361
1	Bri3	0.99230257570078	0.92885169614657	0.865997636576592	0.52348465446706
1	Bri3bp	0.99230257570078	0.974836156007325	0.864429873086526	0.839021725634355
1	Brip1	0.505384899230687	0.861501336660194	0.0115823835686858	0.588968010739209
1	Brip1os	0.960891528023041	0.971119792598573	0.998956958545141	0.886209574224269
1	Brix1	0.937434752364198	0.73741626353278	0.93976449576324	0.23602685619729
1	Brk1	0.804473557941711	0.936681126131278	0.477074993574935	0.371577793036569
1	Brms1	0.99230257570078	0.810736235204695	0.923961324367077	0.543552217588243
1	Brms1l	0.896407693931932	1	0.889700585361616	0.938838703538932
1	Brox	0.938187022431031	0.971731290239576	0.787462922138065	0.768502198930301
1	Brpf1	0.701556886048568	0.998648844191469	0.791918592180007	0.97395030369885
1	Brpf3	0.995171557374457	0.955293470265964	0.979440885749504	0.606367693571537
1	Brwd1	0.984555689882296	0.94974871466318	0.667574219395727	0.842997606443216
1	Brwd3	0.988229400748401	0.904154902888739	0.741432993084616	0.899398527336423
1	Bscl2	0.9784936850815	0.838492349629629	0.323822624992014	0.136376674058448
1	Bsdc1	0.757530940897315	0.887522798397019	0.912201062823296	0.762450794599991
1	Bsg	0.73634396392854	0.95595677012585	0.0748402082112956	0.973894043215274
1	Bspry	0.99230257570078	0.971282747832755	0.911962973788439	0.910621619831522
1	Bst2	0.888536540024597	0.932759705998637	0.479094101325297	0.979618689643294
1	Btaf1	0.998158354560011	0.944811236694935	0.952396606302986	0.796036028084134
1	Btbd1	0.912194163476802	0.932759705998637	0.644509182533593	0.727047988973239
1	Btbd10	0.85237037671339	0.948713538618382	0.7812876079768	0.830539327598414
1	Btbd19	0.999194484735161	1	0.73257087086932	0.844122150498862
1	Btbd2	0.905346329891765	0.838492349629629	0.370484921131902	0.269060879946155
1	Btbd3	0.960417027445539	1	0.687633296899887	0.689491061854795
1	Btbd6	0.974889513127107	0.838492349629629	0.9686008061343	0.884537883999206
1	Btbd7	0.905346329891765	0.972361036714194	0.532401542699789	0.775943780821564
1	Btbd9	0.997129322579509	0.9369528243635	0.891352926838163	0.978501936609679
1	Btf3	0.738124745887322	0.945638439260528	0.947405053730148	0.575559996885952
1	Btf3l4	0.757530940897315	1	0.302607393095412	0.947829942040448
1	Btg1	0.998158354560011	0.606756214394922	0.842802590543525	0.295109380915519
1	Btg2	0.899934688035462	0.990917909109387	0.723360670970411	0.6783921130586
1	Btg3	0.947043939836921	0.906161347591693	0.484056216786115	0.688960138010713
1	Btrc	0.998158354560011	0.838492349629629	0.884966911617336	0.553856207527916
1	Bub1	0.413798841554092	0.420679594527998	0.599706455555485	0.113590207458385
1	Bub1b	0.99230257570078	0.991800204142699	0.907863364667668	0.997567269223772
1	Bub3	0.974889513127107	0.932759705998637	0.908505804529544	0.873801917006332
1	Bud13	0.969714328311293	0.857966570805646	0.978908018342005	0.581943725822877
1	Bud31	0.966874501365654	0.785139945888171	0.756630776302842	0.527675534306856
1	Bysl	0.880850915991135	0.719793485576574	0.524176509595721	0.807795901538418
1	Bzw1	0.925006925725128	1	0.400584428400535	0.923740498843873
1	Bzw2	0.836796029032025	0.938503446277114	0.953861338238275	0.760337948921288
1	C1d	0.999987483961316	0.669333666521756	0.991507099672323	0.277778220192153
1	C1galt1	0.957018730449998	1	0.652858905822521	0.993668732284122
1	C1galt1c1	0.999987483961316	0.971282747832755	0.946618071966015	0.995253332830253
1	C1qbp	0.960417027445539	0.956204433836119	0.940284041403911	0.679415869403717
1	C2cd3	0.941631263666402	0.713528113021704	0.937813874272787	0.49977376425051
1	C2cd5	0.793222003685024	0.713528113021704	0.369052439877883	0.384459123824168
1	C330007P06Rik	0.961842701531804	0.420679594527998	0.964423914212702	0.416749733141587
1	C330018D20Rik	0.998158354560011	0.926246593528671	0.880978811621392	0.637008618065735
1	C330021F23Rik	0.960417027445539	0.894038172225962	0.899647568305433	0.502950147700263
1	C330027C09Rik	0.999987483961316	0.552198306980518	0.822583330536207	0.894189222804387
1	C77080	0.769647397972994	1	0.74433806359458	0.955137049155972
1	C78283	0.945898130394235	0.926796875207665	0.715631967801233	0.570249358618596
1	Caap1	0.9784936850815	0.838492349629629	0.933640401543774	0.171475834582632
1	Cab39	0.9784936850815	0.838492349629629	0.96757189931878	0.983483323825518
1	Cab39l	0.619510949628804	1	0.475662510370748	0.963739727989046
1	Cabin1	0.702660547712455	0.932759705998637	0.0836508389323749	0.811896314313048
1	Cables2	0.99230257570078	0.995364362203277	0.798802404147687	0.966099365335411
1	Cacfd1	0.974889513127107	0.972361036714194	0.940586016955841	0.999574073743418
1	Cachd1	0.744557718691378	0.961436815907221	0.723696010213475	0.935647909277951
1	Cacna1a	0.641530765174712	0.960160875865753	0.699595196538031	0.891676353665931
1	Cacnb3	0.874117582555258	0.951336597989937	0.813780772457506	0.994021182693486
1	Cactin	0.978252662375449	0.971282747832755	0.940322249960505	0.736714774589377
1	Cacul1	0.855077808914681	0.847102623287019	0.82491095851185	0.945708160359721
1	Cacybp	0.938570914390235	0.790178411992522	0.425310282995938	0.786997659839001
1	Cad	0.99230257570078	0.785139945888171	0.994378529815014	0.816690085408624
1	Cadm1	0.950310797006515	0.971282747832755	0.909974712677574	0.637779636652241
1	Calca	0.995171557374457	0.881390674986403	0.972367990230485	0.358762905971871
1	Calcoco2	0.296134727702434	0.502555369985698	0.0432398894175961	0.0399675992187073
1	Cald1	0.99230257570078	0.950234566142722	0.986439326596842	0.356260240722745
1	Calm1	0.99230257570078	0.954192701446994	0.921089441085167	0.249692076452282
1	Calm2	0.967786144611242	1	0.820010981117476	0.964465647293109
1	Calm3	0.83107072559931	0.945638439260528	0.469579985153002	0.909436586616444
1	Calr	0.999987483961316	1	0.857107601492238	0.808064326008627
1	Calu	0.9904335431207	0.948523257883525	0.98285457903508	0.635605438693016
1	Camk1d	0.9784936850815	0.92885169614657	0.909742904738104	0.910814001824882
1	Camk2b	0.916349036712058	0.792966788118205	0.430271453248881	0.375711446485096
1	Camk2d	0.741123773967981	0.932759705998637	0.221208620031139	0.686409360051392
1	Camk2g	0.999987483961316	0.968662312462498	0.973123806798737	0.936469815994312
1	Camkk2	0.950310797006515	0.997476851672331	0.874970498974453	0.983489560460174
1	Caml	0.999987483961316	0.932759705998637	0.771102007506072	0.813315747433443
1	Camsap1	0.891766253322825	0.99995622452684	0.735078231976479	0.990003716038385
1	Camsap2	0.855077808914681	0.945638439260528	0.816973695559495	0.837504786962698
1	Camsap3	0.916347081048498	1	0.750654326710927	0.877728840443473
1	Camta1	0.999987483961316	0.996046857737228	0.963054553097626	0.618632338781456
1	Cand1	0.897760716778271	0.840106999961193	0.543184577317298	0.758201530535092
1	Cand2	0.855077808914681	1	0.362009375295239	0.761098936473395
1	Cant1	0.976691674554987	0.932759705998637	0.957439340839337	0.739666510803965
1	Canx	0.947043939836921	1	0.387493281791293	0.952066831892664
1	Cap1	0.99929285039566	0.90628831511189	0.990964059483617	0.793853362615218
1	Capg	0.974889513127107	0.968662312462498	0.958769703823557	0.781869634070664
1	Capn1	0.964923581460012	1	0.952681241929863	0.941193017199141
1	Capn10	0.998158354560011	0.929911499164201	0.811541272987358	0.990800132052543
1	Capn15	0.925185253314936	0.932759705998637	0.847807079519989	0.929497197650444
1	Capn2	0.677628174818906	0.753580052397289	0.948662066419021	0.979296633711412
1	Capn7	0.95364621702696	0.936681126131278	0.955871536150533	0.872992262532452
1	Capns1	0.960417027445539	0.965442355339752	0.550669297293947	0.793850817407643
1	Caprin1	0.916347081048498	0.936681126131278	0.505426698613584	0.667981472472248
1	Caprin2	0.9784936850815	0.989112303342448	0.588730916593089	0.791054736260147
1	Capza1	0.99230257570078	0.937652798494216	0.944448851927209	0.839440677251835
1	Capza2	0.925736634199271	0.909507758062741	0.962776526258345	0.981156606149307
1	Capzb	0.769647397972994	0.691590538628385	0.483867546494433	0.360042920450165
1	Car13	0.99230257570078	1	0.994646594335994	0.764126594033043
1	Car14	0.999987483961316	0.838492349629629	0.561097940947271	0.980010254936797
1	Car4	0.999987483961316	0.95425862144842	0.952367025668078	0.694344994385592
1	Card10	0.999987483961316	0.935215680022875	0.690739673257479	0.653569901928968
1	Card19	0.859708950153137	0.838492349629629	0.358407026384838	0.26436583523279
1	Carhsp1	0.998158354560011	1	0.879434291765909	0.999240647164697
1	Carm1	0.979928681932965	0.938006285694423	0.756534378760579	0.507884342583906
1	Carmil1	0.919648705591305	0.921936726269737	0.994776779154306	0.544994459263805
1	Cars	0.905346329891765	0.911229181397942	0.902249507952898	0.273582182871472
1	Cars2	0.925185253314936	0.938045414663077	0.785308893473804	0.904810452665991
1	Casc3	0.757530940897315	0.913818326010059	0.409707292926613	0.990732676867997
1	Casc4	0.734517445549065	0.948713538618382	0.351974157618301	0.77351470327369
1	Casd1	0.960417027445539	0.926246593528671	0.798695339292223	0.693474367648397
1	Cask	0.999194484735161	0.85154391145866	0.68819983845494	0.762310948981218
1	Casp2	0.999987483961316	0.838492349629629	0.986082082286848	0.688948773729861
1	Casp3	0.853095263420555	1	0.650860522837903	0.919237097765482
1	Casp6	0.896407693931932	0.932759705998637	0.94209322223987	0.783056295733476
1	Casp8ap2	0.99230257570078	0.993855215998583	0.995030406563374	0.966914474101045
1	Casp9	0.878442610916753	0.96064921441669	0.748510818903546	0.954125141452291
1	Cast	0.960891528023041	0.764046481604198	0.656367052473122	0.365447150925275
1	Cat	0.99230257570078	0.914326668390256	0.917980966305945	0.417526618171603
1	Cbarp	0.998158354560011	0.993633321400033	0.915192235072246	0.850677569265844
1	Cbfa2t2	0.731319194599	0.676811957553135	0.730257401211303	0.357901112754148
1	Cbfb	0.90386521559794	1	0.972383525501898	0.978387526091877
1	Cbl	0.978446757716668	0.926796875207665	0.999556564443544	0.55110830290222
1	Cblb	0.62049951243646	0.943251949214099	0.182177007896791	0.835666596417797
1	Cbll1	0.963228321831521	1	0.889744632262678	0.883622421023002
1	Cbr1	0.999987483961316	0.97022334519708	0.757407182984006	0.926436269110383
1	Cbr3	0.844359851381906	0.933277275963652	0.968241369377749	0.620815534490591
1	Cbr4	0.974889513127107	0.974649546931464	0.657407743537617	0.725555474788777
1	Cbs	0.855077808914681	0.992843434273798	0.410100358588049	0.943147967622433
1	Cbwd1	0.998158354560011	1	0.968956893943291	0.975905634833007
1	Cbx1	0.999987483961316	0.702883291815167	0.819712944654962	0.55795177425742
1	Cbx2	0.995171557374457	0.719665525687395	0.916504906839208	0.430981530431236
1	Cbx3	0.93937167520637	0.971282747832755	0.543184577317298	0.927364791871367
1	Cbx5	0.963228321831521	0.785139945888171	0.525945812203791	0.684758023758987
1	Cbx6	0.865660922758494	0.981581104781565	0.459413553055167	0.814635007055759
1	Cbx7	0.816861392222281	0.771677530950889	0.993910901818932	0.516078719872342
1	Cby1	0.99230257570078	0.971326766760962	0.943519406391498	0.932393333565384
1	Cc2d1a	0.998158354560011	0.980251736476522	0.909416260884709	0.884724190198602
1	Cc2d1b	0.999987483961316	0.909507758062741	0.998153467030016	0.954379986394002
1	Cc2d2a	0.829584850014227	0.887522798397019	0.263084102296501	0.386437904212654
1	Ccar1	0.978626004064512	0.970731739043788	0.953345961947245	0.978010810647328
1	Ccar2	0.995842618356861	0.914690656632655	0.988236716609552	0.737268121543614
1	Ccdc107	0.734517445549065	0.926796875207665	0.772986846954212	0.66903568930423
1	Ccdc112	0.730712974949456	0.85154391145866	0.775048169929711	0.539747217611042
1	Ccdc115	0.931594280791452	0.821461610462585	0.549906225843976	0.731405643555255
1	Ccdc117	0.999987483961316	0.838492349629629	0.868266743553311	0.454236915659237
1	Ccdc12	0.82638703696787	0.894384508578272	0.709166336977196	0.815962003826007
1	Ccdc120	0.659599966113736	0.935512159511388	0.0807071452242608	0.818785356919621
1	Ccdc124	0.99230257570078	0.95595677012585	0.76313997429166	0.919532451094509
1	Ccdc127	0.809261286234447	0.966459841782457	0.571969802553403	0.743563453710045
1	Ccdc130	0.999987483961316	0.955293470265964	0.921444190150928	0.765566044948191
1	Ccdc136	0.855077808914681	0.956204433836119	0.4065465746569	0.960059895006522
1	Ccdc137	0.809261286234447	0.906562945168301	0.671103568639183	0.477509785778772
1	Ccdc138	0.888536540024597	1	0.869295943357721	0.927383207932268
1	Ccdc14	0.815120921275737	0.939638376963286	0.654827725587221	0.788121620743666
1	Ccdc163	0.998158354560011	1	0.991507099672323	0.856174539156561
1	Ccdc167	0.892013589222284	0.891147491313108	0.974944238286606	0.746187012642377
1	Ccdc174	0.952687825395148	1	0.937813874272787	0.951367581504796
1	Ccdc18	0.978446757716668	1	0.614065218248118	0.722651776279051
1	Ccdc181	0.804473557941711	0.932759705998637	0.475500981968557	0.679482331747188
1	Ccdc186	0.998158354560011	0.894038172225962	0.868266743553311	0.689491061854795
1	Ccdc191	0.978626004064512	0.927827934880048	0.829711412952103	0.513454796975914
1	Ccdc22	0.744557718691378	0.691590538628385	0.282154911842427	0.182009535505989
1	Ccdc25	0.744557718691378	0.938503446277114	0.805597833296861	0.955125524166385
1	Ccdc28a	0.945253176621374	0.785139945888171	0.629874714100138	0.678077138423215
1	Ccdc28b	0.998158354560011	0.993855215998583	0.971630252590519	0.900427092031115
1	Ccdc32	0.905346329891765	0.975083709218834	0.948852279904393	0.867560094204748
1	Ccdc34	0.99230257570078	0.82481375492949	0.923790736333567	0.98453088641964
1	Ccdc43	0.624401006627811	0.868162012438689	0.114787637378463	0.593518978656016
1	Ccdc47	0.406584026953902	0.995364362203277	0.0433788754256576	0.935292267801494
1	Ccdc50	0.931587090450778	0.935215680022875	0.921171589381329	0.8852848092232
1	Ccdc58	0.788570361962372	0.950875773979174	0.942385142466511	0.975239016773285
1	Ccdc59	0.919217461538301	0.90628831511189	0.353399930649992	0.446329095999393
1	Ccdc6	0.968258678324466	0.838492349629629	0.965786443463753	0.210849694567418
1	Ccdc61	0.83107072559931	0.971282747832755	0.738517802055015	0.703687465604282
1	Ccdc66	0.999987483961316	1	0.951775266738653	0.999331421042602
1	Ccdc71	0.999987483961316	0.838492349629629	0.926664722295192	0.214276176608154
1	Ccdc71l	0.94187849763177	0.936681126131278	0.959291933658457	0.920141923936299
1	Ccdc73	0.94847885142589	0.938045414663077	0.814640330838118	0.536686231204078
1	Ccdc77	0.618752079735508	1	0.361786411607645	0.984507862409182
1	Ccdc84	0.836346311820963	0.886503463519391	0.991279588263302	0.742134313589189
1	Ccdc85b	0.753195968904229	1	0.747027035866002	0.970310154651454
1	Ccdc85c	0.99230257570078	1	0.993906902188944	0.93104513887688
1	Ccdc86	0.876572692814303	0.974716211394713	0.990473329133308	0.9171685297513
1	Ccdc88a	0.960417027445539	0.939638376963286	0.66078381371213	0.974120624463491
1	Ccdc88c	0.998158354560011	0.991356029336071	0.939266774577013	0.965132449871602
1	Ccdc9	0.947043939836921	0.981581104781565	0.834018946169026	0.723166013186475
1	Ccdc90b	0.925185253314936	0.838492349629629	0.968321608210413	0.856369560330813
1	Ccdc91	0.742070269953101	0.95595677012585	0.669198376935302	0.651464211900386
1	Ccdc92	0.938187022431031	0.954797215386387	0.855242095569839	0.937348349554626
1	Ccdc93	0.99230257570078	0.923864235843016	0.929045304258386	0.845793240532243
1	Ccdc94	0.928466004259963	0.970731739043788	0.763454430424375	0.947668125158404
1	Ccdc97	0.984939933765091	0.852725520242174	0.912201062823296	0.552287827562355
1	Cchcr1	0.855077808914681	0.878865492302078	0.451352373724035	0.933294758620838
1	Ccl25	0.998158354560011	0.845680273222163	0.940309510424772	0.87379125285404
1	Ccl27a	0.931594280791452	1	0.700943724443764	0.981502739074855
1	Ccm2	0.951031841758212	1	0.977742630345545	0.739666510803965
1	Ccna2	0.963228321831521	1	0.956047549781352	0.74956824465621
1	Ccnb1	0.960417027445539	0.861306692340261	0.879718814282447	0.555695028265416
1	Ccnb1ip1	0.998158354560011	1	0.877377114619408	0.84318932241774
1	Ccnb2	0.744557718691378	0.948713538618382	0.0866797764458004	0.969735838245536
1	Ccnc	0.99230257570078	0.838492349629629	0.840583962678974	0.85100538224784
1	Ccnd1	0.99230257570078	0.904154902888739	0.898008662619331	0.669993367025105
1	Ccnd2	0.925185253314936	0.974045131306529	0.758303756877166	0.813903728561255
1	Ccnd3	0.979357503281599	1	0.657175806895381	0.760205467747038
1	Ccndbp1	0.999987483961316	0.891106980165813	0.91906396793843	0.99006459701314
1	Ccne1	0.53443467353228	0.960160875865753	0.30738382259246	0.963739727989046
1	Ccne2	0.978446757716668	0.931275353831706	0.893400961561407	0.916205348831773
1	Ccnf	0.835707566529144	0.784648982728586	0.52790419954635	0.494353427583419
1	Ccng1	0.916347081048498	1	0.749689746127276	0.842142308387814
1	Ccnh	0.925185253314936	0.994712333434837	0.812433348966375	0.922201711287522
1	Ccni	0.934284318951105	0.956204433836119	0.710843839926564	0.606400830641712
1	Ccnk	0.992753933929109	0.763030712789565	0.874453941317933	0.549150813518892
1	Ccnl1	0.690704618484574	1	0.769877001265967	0.970554769593546
1	Ccnl2	0.950310797006515	0.453004866386052	0.68953745617144	0.836654806357533
1	Ccno	0.886670959345832	0.804750499285755	0.968321562696866	0.332435189100653
1	Ccnt1	0.982192752486754	0.970731739043788	0.765117438969904	0.973077908708414
1	Ccnt2	0.733105050446489	0.906562945168301	0.130286146654998	0.679959963116052
1	Ccny	0.970558309380969	0.792966788118205	0.96468390665927	0.949729469257736
1	Ccnyl1	0.757530940897315	0.838492349629629	0.856470845205742	0.820506058749112
1	Ccp110	0.905346329891765	0.665340418324637	0.998153467030016	0.765405775224953
1	Ccpg1	0.960891528023041	0.745299793193739	0.996950480468533	0.497260511824421
1	Ccs	0.999987483961316	0.993139260914673	0.84121397857934	0.890313791399134
1	Ccser2	0.984555689882296	0.998648844191469	0.828232775899966	0.969552497885425
1	Cct2	0.951031841758212	0.863737593977492	0.43027212279024	0.671100763595308
1	Cct3	0.974889513127107	0.95595677012585	0.638205064745279	0.961037040924582
1	Cct4	0.945967646547228	0.868363066706134	0.994776779154306	0.982844206385493
1	Cct5	0.998158354560011	0.901240542014462	0.820447040232537	0.919696772146669
1	Cct6a	0.99230257570078	0.944811236694935	0.684201881509011	0.772882263876599
1	Cct7	0.9784936850815	0.932759705998637	0.188156884114363	0.97395030369885
1	Cct8	0.701556886048568	1	0.0978303803933815	0.915400652961754
1	Ccz1	0.999987483961316	0.921936726269737	0.938501642608243	0.294682944612147
1	Cd151	0.925185253314936	0.941160317827724	0.733424634575286	0.893739500290105
1	Cd164	0.960891528023041	0.950875773979174	0.656002149938794	0.433155101402227
1	Cd24a	0.554782054347165	0.950875773979174	0.155216763861321	0.491914946483343
1	Cd276	0.998158354560011	0.935215680022875	0.959317642269683	0.538750187746902
1	Cd2ap	0.99230257570078	0.971326766760962	0.999674359501626	0.739666510803965
1	Cd2bp2	0.999194484735161	1	0.985325445926972	0.952382643042596
1	Cd320	0.998158354560011	0.838492349629629	0.958789155862028	0.976721544733409
1	Cd3eap	0.812464972028937	0.906562945168301	0.576090491831555	0.745043226206599
1	Cd55	0.726258411575461	0.935215680022875	0.930989566800778	0.96638736267104
1	Cd63	0.61706476441405	0.0579689683049501	0.986439326596842	4.79925697354003e-07
1	Cd68	0.99230257570078	0.884511376119504	0.912898170098501	0.977615228503253
1	Cd81	0.939864697960109	0.941160317827724	0.839427103841155	0.618632338781456
1	Cd9	0.953116905911343	0.838492349629629	0.569179181157276	0.333136441715957
1	Cdadc1	0.984939933765091	0.857966570805646	0.903951049403215	0.722447275761397
1	Cdan1	0.895956053974273	0.935215680022875	0.98274866295581	0.668115121041192
1	Cdc123	0.998409881456901	0.568966212753498	0.770466750136166	0.082032538445001
1	Cdc14a	0.999987483961316	0.838492349629629	0.921007940888733	0.588601887538115
1	Cdc14b	0.769647397972994	0.941800375269448	0.662386386784888	0.834337490621817
1	Cdc16	0.83107072559931	0.894038172225962	0.286661305730874	0.689491061854795
1	Cdc20	0.926877673151108	0.954929251632277	0.870485779516585	0.962269900596185
1	Cdc23	0.999987483961316	0.913818326010059	0.988753250563367	0.353530063480225
1	Cdc25a	0.855077808914681	0.932759705998637	0.84121397857934	0.892056540705836
1	Cdc25b	0.923408820830022	0.911229181397942	0.64013547677365	0.90516643184927
1	Cdc25c	0.930469644961481	0.980053000635122	0.478664965833645	0.704859492964644
1	Cdc26	0.978685935668028	0.968662312462498	0.948305636104823	0.863825923114615
1	Cdc27	0.999987483961316	0.993855215998583	0.928223386523021	0.717942536673024
1	Cdc34	0.83107072559931	1	0.618866833813369	0.96155405625274
1	Cdc34b	0.731794951812628	0.929055425259095	0.187213189754796	0.673896595236756
1	Cdc37	0.999987483961316	1	0.971272127050836	0.939478944918541
1	Cdc37l1	0.99230257570078	0.74432238418391	0.908691171564404	0.272772652828467
1	Cdc40	0.744557718691378	1	0.359528937383428	0.931231146175644
1	Cdc42	0.965280876801828	0.968662312462498	0.821371112460358	0.656417465842709
1	Cdc42bpa	0.990143199894134	0.849081586471731	0.824060397739804	0.244967186096143
1	Cdc42bpb	0.888271589834752	1	0.365015275029101	0.930524225625842
1	Cdc42bpg	0.855077808914681	0.993855215998583	0.640699051815016	0.854704603402538
1	Cdc42ep3	0.961842701531804	0.838492349629629	0.557056580544236	0.555203299819298
1	Cdc42ep4	0.849298917552782	1	0.903352765044292	0.861155991267324
1	Cdc42ep5	0.965582678637999	0.713528113021704	0.940715885084101	0.275980056192192
1	Cdc42se1	0.960891528023041	0.676811957553135	0.911365070307008	0.624934810638019
1	Cdc42se2	0.916347081048498	0.838492349629629	0.708939664010349	0.746558985147138
1	Cdc45	0.901049608171351	0.971326766760962	0.892312138754622	0.673896595236756
1	Cdc5l	0.916347081048498	0.907086485497954	0.79888763812105	0.946833210456135
1	Cdc6	0.905346329891765	0.992843434273798	0.562902599917536	0.95607211477079
1	Cdc7	0.926877673151108	1	0.682606892860034	0.614375502913595
1	Cdc73	0.53443467353228	0.981581104781565	0.0155070728699754	0.617573906851244
1	Cdca2	0.853835611852147	0.840106999961193	0.449958746638247	0.477491747530328
1	Cdca3	0.99230257570078	0.971282747832755	0.980828186876081	0.970610550327345
1	Cdca4	0.757530940897315	1	0.585032874532578	0.769667648943876
1	Cdca5	0.974889513127107	0.917493025311877	0.876720457971329	0.897168405212553
1	Cdca7	0.855077808914681	0.667615597860435	0.226414811415443	0.2968830622246
1	Cdca7l	0.932971368848147	1	0.348120572463623	0.978970730823671
1	Cdca8	0.9784936850815	0.785139945888171	0.73366195641574	0.201146893175366
1	Cdcp1	0.999987483961316	0.968967644379792	0.848205664207793	0.519883964603412
1	Cdh1	0.960891528023041	1	0.799090327650731	0.9171685297513
1	Cdh4	0.960417027445539	0.420679594527998	0.937813874272787	0.0611009766436199
1	Cdip1	0.974889513127107	0.889264352640912	0.893782380244512	0.923731271971288
1	Cdipt	0.808189999845774	0.970731739043788	0.759567303149399	0.883454791966858
1	Cdk1	0.998158354560011	0.785139945888171	0.904765438469296	0.516943874194474
1	Cdk10	0.998158354560011	0.875448512243079	0.857274309326725	0.637573629196352
1	Cdk11b	0.999987483961316	1	0.952888023688921	0.423645274282559
1	Cdk12	0.886670959345832	0.881028423089016	0.769530397778833	0.508800246548467
1	Cdk13	0.983111822444497	1	0.621777159339006	0.847918457235813
1	Cdk16	0.90160268654275	0.998648844191469	0.957972595774478	0.921210883406758
1	Cdk17	0.963228321831521	0.960160875865753	0.98127200389743	0.976721544733409
1	Cdk18	0.999214022950977	1	0.773627211564	0.946019803809236
1	Cdk2	0.99230257570078	0.895159563345351	0.953861338238275	0.833936951030069
1	Cdk2ap1	0.581107928477217	0.948713538618382	0.987820940192707	0.96602501095864
1	Cdk2ap2	0.836346311820963	0.903381780467762	0.987368469140331	0.463053355329721
1	Cdk4	0.982192752486754	0.968662312462498	0.746776630665693	0.868365547128872
1	Cdk5	0.805897161966832	1	0.679105384448751	0.863730897559033
1	Cdk5rap1	0.98121516007816	0.999289083920892	0.92363724611199	0.976025360863773
1	Cdk5rap2	0.999987483961316	0.960484908794584	0.950752044244517	0.990732676867997
1	Cdk5rap3	0.938187022431031	0.971282747832755	0.806557348843294	0.835329386777586
1	Cdk6	0.891766253322825	0.810736235204695	0.977402750585765	0.986031048643271
1	Cdk7	0.99230257570078	0.539150610742836	0.786072877010001	0.363149064878706
1	Cdk8	0.998158354560011	0.868162012438689	0.912612105084532	0.518253732130366
1	Cdk9	0.999194484735161	0.956204433836119	0.994348594153546	0.919518450935191
1	Cdkal1	0.675064181722973	0.94974871466318	0.500533296271616	0.670996608953031
1	Cdkl2	0.99230257570078	0.972361036714194	0.735470586299245	0.936639475002626
1	Cdkl5	0.961842701531804	0.95595677012585	0.732312636128856	0.694265598868132
1	Cdkn1a	0.701556886048568	0.887522798397019	0.321085237590941	0.587213557037597
1	Cdkn1b	0.905346329891765	0.961436815907221	0.725672565516425	0.881602910436609
1	Cdkn2aip	0.974889513127107	0.552800203945661	0.786167742987551	0.0198645794271618
1	Cdkn2aipnl	0.757530940897315	0.980251736476522	0.651853747137049	0.980983098671854
1	Cdkn2d	0.9807103594102	0.838492349629629	0.822452895873227	0.94115282973375
1	Cdkn3	0.771721548167901	0.929911499164201	0.896121436042172	0.945708160359721
1	Cdon	0.99230257570078	0.939638376963286	0.934925709012105	0.999244291748775
1	Cdpf1	0.99230257570078	0.984019853752099	0.738547899328741	0.862500068393501
1	Cdr2	0.9491245243153	0.785139945888171	0.936923824042031	0.74991984287669
1	Cdr2l	0.910001271483232	0.891106980165813	0.646760850362778	0.920579018592406
1	Cds1	0.90160268654275	0.838492349629629	0.993334377706836	0.603220170353367
1	Cds2	0.999987483961316	0.858712714186745	0.796048863397687	0.343280019890778
1	Cdt1	0.891505277741997	0.690467238044684	0.134988559517159	0.0875045763393949
1	Cdv3	0.961842701531804	0.972361036714194	0.937631934243875	0.541154594039071
1	Cdyl	0.999987483961316	0.907086485497954	0.748517324903093	0.978010810647328
1	Cdyl2	0.646393172064762	0.991356029336071	0.360129479070935	0.765046367476623
1	Cebpb	0.975823660900801	0.865266139981754	0.907275229479157	0.716517832756148
1	Cebpg	0.999987483961316	0.950875773979174	0.996948765088887	0.680447719200206
1	Cebpz	0.674370877317602	0.960484908794584	0.392495535704609	0.937790630541876
1	Cebpzos	0.886670959345832	0.838492349629629	0.978999686766976	0.879788371371084
1	Cecr2	0.94187849763177	0.948713538618382	0.922322356829655	0.643049393728084
1	Celf1	0.818858142353683	0.894038172225962	0.597522071077783	0.751290875400333
1	Celf2	0.9808727425905	0.964593012983813	0.868266743553311	0.84187433468459
1	Celf4	0.999987483961316	0.95595677012585	0.85964688434463	0.981867871339706
1	Celsr1	0.95421228250197	0.85154391145866	0.449898823874797	0.553219982702279
1	Cenpa	0.925185253314936	0.840106999961193	0.559676088389381	0.772792607653594
1	Cenpb	0.938541978730096	0.942227841968191	0.659003900404542	0.703696620177863
1	Cenpc1	0.974889513127107	1	0.9587125240697	0.96668653677444
1	Cenpe	0.926877673151108	0.960840538022622	0.936000214368424	0.598066552504069
1	Cenpf	0.846980480872661	0.932759705998637	0.989553467891074	0.934494918829079
1	Cenph	0.680399145953811	0.970731739043788	0.748433519107404	0.871740278943078
1	Cenpi	0.818749100233425	0.94974871466318	0.784050263868512	0.929778932763398
1	Cenpj	0.995171557374457	0.909507758062741	0.812433348966375	0.674246602375351
1	Cenpk	0.947340113405683	0.989619744392104	0.796017434615756	0.994694341272281
1	Cenpl	0.938187022431031	0.933277275963652	0.595963460377298	0.737158838390866
1	Cenpm	0.999987483961316	0.838492349629629	0.934592953427132	0.817265790406394
1	Cenpn	0.978446757716668	0.938503446277114	0.935104215449036	0.937249373364455
1	Cenpo	0.835707566529144	0.970731739043788	0.796048863397687	0.411017275884272
1	Cenpp	0.999987483961316	0.971282747832755	0.911645641450422	0.973161678862633
1	Cenpq	0.999987483961316	0.723376600908247	0.974944238286606	0.384154456055878
1	Cenpt	0.963053328109729	0.739713814247182	0.754064865193621	0.715112424527699
1	Cenpu	0.9784936850815	1	0.756534378760579	0.912560161616294
1	Cenpv	0.947760379920306	0.975083709218834	0.871922655160235	0.921088198844621
1	Cenpw	0.73634396392854	0.913818326010059	0.913124292737407	0.740958116841957
1	Cenpx	0.898472489362592	0.829199631731277	0.43027212279024	0.476485088524782
1	Cep104	0.99230257570078	0.785588573462611	0.680471916608014	0.334929507775814
1	Cep120	0.99230257570078	0.979847634423776	0.67205568496206	0.844932045281679
1	Cep128	0.914593837052732	0.873756815625904	0.54832995145487	0.684063199956162
1	Cep135	0.979469656523392	0.99867739772854	0.820447040232537	0.952954404572357
1	Cep152	0.978626004064512	0.972361036714194	0.886342863023199	0.889536497117799
1	Cep162	0.999987483961316	1	0.982619627356475	0.919518450935191
1	Cep164	0.999987483961316	0.975083709218834	0.838853624064847	0.888929123344773
1	Cep170	0.999987483961316	0.838492349629629	0.689782688211462	0.223353068637982
1	Cep170b	0.999987483961316	0.90628831511189	0.940284041403911	0.836654806357533
1	Cep19	0.95086652846131	0.932759705998637	0.661330638302643	0.937473469410389
1	Cep192	0.963228321831521	0.923154486242138	0.838853624064847	0.888379910398601
1	Cep250	0.855077808914681	0.763030712789565	0.71946740003701	0.212409529041394
1	Cep290	0.998158354560011	0.998648844191469	0.909610667306572	0.614244836736552
1	Cep295	0.954316758413849	1	0.811095030056103	0.872744024977958
1	Cep350	0.974889513127107	0.975083709218834	0.846914153091035	0.452561074205653
1	Cep41	0.99230257570078	0.92885169614657	0.998792418679068	0.78726774958086
1	Cep44	0.659599966113736	1	0.696202612805728	0.906077410132415
1	Cep55	0.9784936850815	0.754981753952693	0.872017469480325	0.459667780172515
1	Cep57	0.960417027445539	0.945638439260528	0.862556297383427	0.718359104488646
1	Cep57l1	0.972059165268177	0.994966936978556	0.834018946169026	0.849322187410157
1	Cep63	0.836346311820963	0.971282747832755	0.353079490293999	0.930265060861073
1	Cep68	0.9491245243153	0.838492349629629	0.967853430516598	0.434201029189553
1	Cep70	0.99230257570078	1	0.919400088858993	0.961131896564577
1	Cep76	0.677628174818906	0.954093836094515	0.421263615206903	0.950200466217479
1	Cep78	0.978446757716668	0.909507758062741	0.859522245751676	0.809587789646389
1	Cep83	0.99230257570078	0.771677530950889	0.56331801744426	0.138679552005741
1	Cep85	0.960417027445539	0.971282747832755	0.544881862661562	0.581127550113943
1	Cep89	0.963228321831521	0.83590713833448	0.961740550184932	0.853762311885931
1	Cep95	0.95304808251042	0.935215680022875	0.962715159281803	0.997094992383534
1	Cep97	0.757530940897315	0.961476200967784	0.532879384170117	0.776793579554951
1	Cept1	0.933390893895255	0.838492349629629	0.937323931708017	0.872811973668695
1	Cercam	0.931587090450778	0.785139945888171	0.18335225176675	0.508082934310616
1	Cers2	0.916347081048498	1	0.903951049403215	0.999240647164697
1	Cers4	0.96936693771261	0.932759705998637	0.581052345615033	0.659491166131535
1	Cers5	0.960417027445539	0.968662312462498	0.849882918196583	0.957316883662187
1	Cers6	0.953722617219341	0.748929230689443	0.881717429939285	0.391300257281985
1	Cetn2	0.839081545870203	0.901712393785906	0.491431405129715	0.667791864133209
1	Cetn3	0.886670959345832	0.891415769274744	0.628157715581595	0.598010066795402
1	Cfap20	0.982192752486754	0.738936070143187	0.907404830284665	0.396151913627769
1	Cfap36	0.536733361399152	0.864223270837546	0.183855320887577	0.388676112063922
1	Cfap97	0.855077808914681	0.846947044250227	0.77863984408413	0.442834215560855
1	Cfdp1	0.744557718691378	0.676811957553135	0.356694594460537	0.187125134921109
1	Cfl1	0.922615366321954	0.943691118386996	0.30398660940386	0.963739727989046
1	Cfl2	0.855077808914681	0.739713814247182	0.587795701270675	0.154120500729599
1	Cfp	0.944851365362005	0.810736235204695	0.828232775899966	0.966167262523286
1	Cggbp1	0.999987483961316	1	0.981228508222428	0.943722483581681
1	Cgn	0.999194484735161	0.954192701446994	0.843705832459098	0.973298186084724
1	Cgnl1	0.815120921275737	0.889264352640912	0.328688770810039	0.260794525114332
1	Cgref1	0.957951236617529	0.931275353831706	0.764656837955209	0.7234557377927
1	Cgrrf1	0.99175418187319	1	0.894584912781247	0.960848380665426
1	Chac1	0.99230257570078	0.923864235843016	0.904588633621923	0.844122150498862
1	Chaf1a	0.96936693771261	0.954192701446994	0.940309510424772	0.872243711093193
1	Chaf1b	0.969224244292449	0.741298102793472	0.677005682188127	0.673123826745039
1	Champ1	0.602958208163068	0.92559425991459	0.446367535100506	0.732236577196392
1	Chchd1	0.761823312743616	0.956204433836119	0.142664166421766	0.868684813740868
1	Chchd10	0.982192752486754	0.941160317827724	0.819368669820802	0.979730727436212
1	Chchd2	0.984791270716525	0.95595677012585	0.513408596468021	0.945580802058482
1	Chchd3	0.9784936850815	1	0.836461658737843	0.9459557629939
1	Chchd4	0.998158354560011	0.95595677012585	0.917470683102458	0.741332974973515
1	Chchd5	0.896407693931932	0.691590538628385	0.669198376935302	0.482310713132619
1	Chchd6	0.787945862646144	0.970731739043788	0.60059540046786	0.873172619323779
1	Chchd7	0.923408820830022	0.886503463519391	0.736318792394031	0.410344894472344
1	Chd1	0.646393172064762	0.85154391145866	0.107793457156384	0.558398094908121
1	Chd1l	0.938187022431031	0.975083709218834	0.777864804204308	0.594444191975499
1	Chd2	0.99230257570078	0.971282747832755	0.958698100051246	0.988550894639352
1	Chd3	0.943831592562341	0.884511376119504	0.80406792113911	0.910659988685062
1	Chd4	0.969714328311293	1	0.403352704662218	0.852298286738626
1	Chd6	0.83107072559931	0.945638439260528	0.677560197543431	0.555378173819564
1	Chd7	0.923408820830022	1	0.329186771024164	0.998950273587601
1	Chd8	0.960417027445539	0.907385681982369	0.980851260113438	0.655607583458671
1	Chd9	0.888536540024597	0.980539048541627	0.416934038881731	0.898102635745632
1	Chek1	0.984939933765091	0.91501057734939	0.8858529253368	0.941346217587096
1	Chek2	0.931625656439551	0.956204433836119	0.986439326596842	0.668631102654978
1	Cherp	0.999987483961316	0.922689532396307	0.903233588932755	0.898133145206216
1	Chfr	0.9784936850815	1	0.888367434180281	0.877465073749053
1	Chic1	0.925185253314936	0.994712333434837	0.773304677718218	0.993720214431525
1	Chic2	0.965582678637999	0.974015488147231	0.797770330566086	0.929497197650444
1	Chid1	0.999987483961316	0.907086485497954	0.856198592804246	0.931921582522985
1	Chka	0.855077808914681	0.576673850822874	0.654827725587221	0.296223373065786
1	Chkb	0.899357525621382	0.785588573462611	0.929045304258386	0.474246453627492
1	Chm	0.948237443903073	0.880832090076385	0.997905438576558	0.462369363455865
1	Chml	0.734517445549065	0.971282747832755	0.769009945800134	0.693285721209937
1	Chmp1a	0.734517445549065	0.810736235204695	0.807241490643998	0.688286594385874
1	Chmp1b	0.938570914390235	0.995364362203277	0.996965488955094	0.956598164451
1	Chmp2a	0.690704618484574	0.960484908794584	0.209784567906586	0.764011806390028
1	Chmp2b	0.749275396577164	0.936681126131278	0.418067459826882	0.539747217611042
1	Chmp3	0.963228321831521	1	0.918742364471377	0.767067902510087
1	Chmp4b	0.968258678324466	0.949498162791554	0.908715289697051	0.674461189703765
1	Chmp4c	0.898472489362592	0.838492349629629	0.75246252949628	0.847384973612027
1	Chmp5	0.998158354560011	1	0.962878891078531	0.921119013787564
1	Chmp6	0.937200445993395	1	0.977325948344964	0.873106210652498
1	Chmp7	0.83107072559931	0.915845124818682	0.507807210118495	0.835666596417797
1	Chn1	0.729098099767741	0.785139945888171	0.443102184015449	0.623091613939153
1	Chordc1	0.99230257570078	0.838492349629629	0.857182480442902	0.828321309485707
1	Chp1	0.694106918047117	0.932759705998637	0.234413280034979	0.807795901538418
1	Chpf	0.96469358651058	0.95595677012585	0.903610964295082	0.886200751501681
1	Chpt1	0.99230257570078	0.957080415864267	0.914842898218115	0.807795901538418
1	Chrac1	0.9784936850815	0.785139945888171	0.797410519116711	0.424872184172204
1	Chst12	0.916347081048498	1	0.971865400625738	0.863842131707826
1	Chst15	0.73634396392854	0.891565908702117	0.745217316683162	0.67444449037641
1	Chsy1	0.995171557374457	0.942449853709233	0.878935187324843	0.525794465379578
1	Chtf18	0.923788928796754	0.916253472638398	0.768718038811605	0.877446962068892
1	Chtf8	0.99230257570078	0.884152494511845	0.756702433051009	0.842142308387814
1	Chtop	0.849422066064959	0.968386938623373	0.532946045197837	0.89031425890052
1	Chuk	0.882771183133351	0.785139945888171	0.499948756742182	0.837573969714361
1	Churc1	0.982192752486754	0.784648982728586	0.963465173562012	0.764141531495924
1	Ciao1	0.976323080648332	0.725534805701171	0.998792418679068	0.592337942633481
1	Ciapin1	0.978446757716668	0.785139945888171	0.800355442112458	0.873078779879067
1	Ciart	0.9491245243153	0.85154391145866	0.662498772912535	0.962506118257029
1	Cib1	0.978446757716668	0.785588573462611	0.443474576827092	0.839342736656591
1	Cic	0.99929285039566	0.975405564806351	0.827083997921866	0.996650172411228
1	Cinp	0.874361008066176	1	0.172386608386013	0.935922879440257
1	Cipc	0.999501428646062	0.922213463105138	0.888367434180281	0.537244703581164
1	Cir1	0.922615366321954	0.945638439260528	0.648566378720642	0.817301310104723
1	Cirbp	0.94187849763177	0.995364362203277	0.585032874532578	0.958871473784693
1	Cisd1	0.999987483961316	0.771677530950889	0.765679205586318	0.313915920085284
1	Cisd2	0.503037060768941	0.785139945888171	0.223860338730251	0.589586454406285
1	Cisd3	0.93937167520637	0.945638439260528	0.983769859129598	0.353530063480225
1	Cit	0.685125403025386	0.865235140346084	0.0193202406569478	0.635605438693016
1	Cited1	0.962409924537445	0.0579689683049501	0.902659524049348	0.0159774575587992
1	Cited2	0.919663110411721	0.838492349629629	0.853368595390576	0.972619482096472
1	Cited4	0.429746869169162	0.856170901278193	0.180392500543808	0.491970767396379
1	Ckap2	0.998158354560011	0.944090988930978	0.778402626323565	0.863040920468723
1	Ckap2l	0.838441988605014	0.900984490187698	0.644903194058472	0.476485088524782
1	Ckap4	0.945035241270709	0.740279365783529	0.880978811621392	0.194416485576526
1	Ckap5	0.910001271483232	1	0.914431888458861	0.783136000110813
1	Ckb	0.916347081048498	0.869014408167684	0.66590382137488	0.124447343461921
1	Cklf	0.999194484735161	0.838492349629629	0.858277102179347	0.614379264574913
1	Ckmt1	0.970558309380969	1	0.891365743750979	0.810267894450871
1	Cks1b	0.947043939836921	0.941160317827724	0.975501916649473	0.760604357234915
1	Cks2	0.941631263666402	0.950875773979174	0.689688100319703	0.895201682197526
1	Clasp1	0.853526933291519	0.914693759921262	0.936000214368424	0.835666596417797
1	Clasp2	0.998158354560011	0.947403419482158	0.97121219521044	0.778332942950563
1	Clasrp	0.99175418187319	0.973429385314481	0.8884297195865	0.856240778003796
1	Clcc1	0.978685935668028	0.909507758062741	0.903356185316622	0.956598164451
1	Clcn2	0.951031841758212	0.932759705998637	0.982619627356475	0.614379264574913
1	Clcn3	0.999987483961316	0.909507758062741	0.896857917670496	0.721996117568626
1	Clcn4	0.951031841758212	0.912758958825504	0.605380177748715	0.874510609927358
1	Clcn5	0.960417027445539	0.167680567055201	0.832447610697685	0.0406146630533106
1	Clcn6	0.925185253314936	0.971282747832755	0.799803477557959	0.916553928898641
1	Clcn7	0.934284318951105	0.995364362203277	0.928223386523021	0.90970189550089
1	Cldn12	0.905346329891765	0.984019853752099	0.46845447087769	0.900427092031115
1	Cldn3	0.855077808914681	0.909507758062741	0.85685412259609	0.340535319415152
1	Cldn6	0.934284318951105	0.760972425614558	0.838141556001777	0.87386966098976
1	Cldn7	0.998158354560011	0.95595677012585	0.824060397739804	0.884833385284823
1	Cldnd1	0.999987483961316	0.858530281198037	0.985816511453005	0.621824115398367
1	Clec16a	0.741123773967981	0.994966936978556	0.927539658714299	0.955504069379385
1	Clic1	0.999987483961316	0.857966570805646	0.943803312129694	0.526530397947154
1	Clic4	0.849298917552782	0.904154902888739	0.822583330536207	0.988847905591805
1	Clint1	0.947775634753867	0.971282747832755	0.934250793724521	0.776106520338443
1	Clip1	0.951031841758212	0.785139945888171	0.944852964676655	0.362851110855754
1	Clip3	0.978446757716668	0.785139945888171	0.914683211664273	0.594665169634878
1	Clk1	0.998158354560011	0.945638439260528	0.813285475026208	0.715112424527699
1	Clk2	0.910001271483232	0.972361036714194	0.550475465984163	0.856532301032884
1	Clk3	0.702660547712455	0.972361036714194	0.512835818548276	0.946826328065524
1	Clk4	0.953236344041167	0.823886607362262	0.970321646195304	0.618937103860796
1	Clmp	0.793222003685024	0.838492349629629	0.934788140940875	0.202316818571331
1	Cln3	0.905578820749185	0.993633321400033	0.59036747141201	0.901523053751617
1	Cln5	0.680399145953811	1	0.215644321180418	0.836879084319601
1	Cln6	0.99230257570078	1	0.473337870369946	0.890367052855498
1	Cln8	0.99230257570078	0.420679594527998	0.718897043632532	0.646768970425956
1	Clns1a	0.995171557374457	1	0.795598345350316	0.978953242685217
1	Clock	0.981501085771431	0.95753155303935	0.910638575009888	0.833203736387557
1	Clp1	0.815120921275737	0.984657107083215	0.566385301719024	0.975342582341151
1	Clpb	0.9784936850815	0.913818326010059	0.460463156532211	0.986908189188064
1	Clpp	0.919217461538301	0.838492349629629	0.65919990577728	0.814299063735133
1	Clptm1	0.919648705591305	0.960484908794584	0.743350928134475	0.965975117992809
1	Clptm1l	0.976691674554987	0.980539048541627	0.865918993623902	0.768428730077449
1	Clpx	0.999987483961316	0.95595677012585	0.847363539975054	0.991683684070939
1	Clspn	0.925185253314936	0.873756815625904	0.693781019320631	0.743295736599041
1	Clstn1	0.999987483961316	0.713528113021704	0.928415814770852	0.477965590464212
1	Clstn3	0.564847620435528	1	0.319529022937172	0.787640457093501
1	Clta	0.998158354560011	0.945638439260528	0.997152199581611	0.881738564499183
1	Cltb	0.925185253314936	0.903018663147827	0.747027035866002	0.936279322977229
1	Cltc	0.905346329891765	0.950875773979174	0.762425327221373	0.553033826727897
1	Clu	0.999987483961316	0.764046481604198	0.98768205041328	0.197407849827059
1	Cluap1	0.999987483961316	0.970731739043788	0.98285457903508	0.931454427553731
1	Cluh	0.99929285039566	0.968662312462498	0.998792418679068	0.98453088641964
1	Clybl	0.99230257570078	0.676811957553135	0.838939862448607	0.920888371024713
1	Cmas	0.999987483961316	0.950875773979174	0.982463038415579	0.911435268117953
1	Cmc1	0.995171557374457	0.993633321400033	0.86819722733283	0.985468376696545
1	Cmc2	0.960891528023041	0.857966570805646	0.973418439907809	0.722834268787516
1	Cmc4	0.646393172064762	1	0.842250702377805	0.978010810647328
1	Cmip	0.943831592562341	0.993633321400033	0.816637446909061	0.990855849246512
1	Cmklr1	0.82699688330532	0.748929230689443	0.940989611591043	0.629600101735514
1	Cmpk1	0.960417027445539	1	0.917742711932973	0.862454431549816
1	Cmss1	0.905346329891765	0.941160317827724	0.94209322223987	0.820653226973991
1	Cmtm4	0.957018730449998	0.923154486242138	0.881755963271462	0.967699379349303
1	Cmtm6	0.921485117415472	1	0.998792418679068	0.833203736387557
1	Cnbp	0.963228321831521	0.956204433836119	0.697207749758522	0.817088552464343
1	Cndp2	0.733105050446489	0.950875773979174	0.548309509166273	0.898692299372687
1	Cnep1r1	0.9784936850815	0.951568739434455	0.963667379564486	0.881002478508294
1	Cnih1	0.908676095487785	0.941160317827724	0.640537494154882	0.861086775216339
1	Cnih4	0.99175418187319	0.906562945168301	0.937813874272787	0.659868607418183
1	Cnksr3	0.73634396392854	1	0.432417471298899	0.881866985986954
1	Cnn1	0.874445499876965	0.972361036714194	0.951417788945051	0.994654867477299
1	Cnn2	0.916347081048498	1	0.339107296250672	0.973378218805177
1	Cnn3	0.932971368848147	0.739713814247182	0.992187945349014	0.215850272612723
1	Cnnm2	0.641530765174712	0.971282747832755	0.953345961947245	0.876123381642479
1	Cnnm3	0.99230257570078	1	0.981293977757429	0.618592252631974
1	Cnot1	0.914570684484238	1	0.717782691596387	0.948002437170227
1	Cnot10	0.851055129112331	0.713528113021704	0.979413774168442	0.433340062483294
1	Cnot11	0.974889513127107	0.838492349629629	0.788229747946213	0.974350061323968
1	Cnot2	0.9784936850815	0.78088362347677	0.862419694792122	0.722651776279051
1	Cnot3	0.963228321831521	0.760972425614558	0.889276300485135	0.149845181615094
1	Cnot4	0.978446757716668	0.891415769274744	0.67125667545313	0.805097917919333
1	Cnot6	0.882419621183893	1	0.894544836768403	0.9749785800387
1	Cnot6l	0.99897036358979	0.838492349629629	0.846198846292883	0.978010810647328
1	Cnot7	0.222080783848346	0.838492349629629	0.0566011065947028	0.27885973623357
1	Cnot8	0.986936199478646	0.951336597989937	0.97510885674838	0.373925966157524
1	Cnot9	0.503037060768941	0.932759705998637	0.318376336548188	0.55587998038684
1	Cnppd1	0.757530940897315	0.932759705998637	0.351974157618301	0.705696776382431
1	Cnpy1	0.978446757716668	0.906161347591693	0.999556564443544	0.459347057446718
1	Cnpy2	0.853835611852147	0.858712714186745	0.956047549781352	0.762815869638453
1	Cnpy3	0.827081374549152	0.970412324515088	0.475740637375175	0.820869092019195
1	Cnpy4	0.809261286234447	0.785139945888171	0.53906692207223	0.168842152258968
1	Cntnap2	0.892776972347125	0.996046857737228	0.947555355668514	0.712940135433332
1	Cntrl	0.978685935668028	0.999289083920892	0.963165731852552	0.63379746565332
1	Cntrob	0.99933551637353	0.906503434221746	0.963140218123306	0.985468376696545
1	Coa3	0.932971368848147	0.669333666521756	0.792048104946894	0.485590546142021
1	Coa4	0.998158354560011	0.954192701446994	0.750628192568906	0.715959020176092
1	Coa5	0.978446757716668	0.990643219443571	0.80356957601274	0.975775654135495
1	Coa6	0.93483512388862	0.908599907032498	0.943014599471106	0.212212888102559
1	Coa7	0.855077808914681	0.971489081214344	0.838853624064847	0.758720501641553
1	Coasy	0.999987483961316	1	0.982630935387681	0.805214150468122
1	Cobl	0.687955404131478	0.99995622452684	0.377410680872145	0.983480952950532
1	Cog1	0.995171557374457	0.886983665321996	0.947839771940967	0.340538724837419
1	Cog2	0.998158354560011	0.977042139199863	0.93821068500173	0.920888371024713
1	Cog3	0.974889513127107	1	0.994584547504076	0.941972819568545
1	Cog4	0.99230257570078	1	0.605582606006364	0.879528033127274
1	Cog5	0.83107072559931	0.968662312462498	0.399220221137033	0.764011806390028
1	Cog6	0.998158354560011	0.954192701446994	0.622806833042848	0.908821480757516
1	Cog7	0.974889513127107	0.838492349629629	0.565157329457677	0.302831920048022
1	Cog8	0.999987483961316	0.968662312462498	0.989654720823563	0.843779718269408
1	Coil	0.817705982641873	0.665340418324637	0.362009375295239	0.0989328387176696
1	Col18a1	0.998158354560011	0.978086023991458	0.960438712756539	0.897066801741696
1	Col2a1	0.965236271938602	1	0.363815640081004	0.9765146038905
1	Col4a1	0.809261286234447	0.723376600908247	0.352775607944398	0.333437148651532
1	Col4a3bp	0.90177003618185	0.923154486242138	0.971095257473095	0.421607822796514
1	Colec12	0.855077808914681	0.95595677012585	0.97527192005407	0.663505360311351
1	Colgalt1	0.919648705591305	0.785139945888171	0.884467987265787	0.117947120675182
1	Commd1	0.99230257570078	1	0.993228375405195	0.722447275761397
1	Commd10	0.817705982641873	0.927988273913789	0.915711339894011	0.78244138719256
1	Commd2	0.998158354560011	0.790178411992522	0.959141912199964	0.941506974098956
1	Commd3	0.9784936850815	0.935512159511388	0.954861688600209	0.741254470415909
1	Commd4	0.960417027445539	0.641319905850046	0.856108541290057	0.618632338781456
1	Commd5	0.880850915991135	0.932759705998637	0.676662786383509	0.728319504435634
1	Commd6	0.896407693931932	0.975405564806351	0.51255800427366	0.79347986497962
1	Commd7	0.995171557374457	0.838492349629629	0.925628537092617	0.555117567446894
1	Commd8	0.9808727425905	0.974045131306529	0.990611991055651	0.751072407669572
1	Commd9	0.923408820830022	0.945638439260528	0.954361989804599	0.528529076417683
1	Comt	0.904955842099275	0.948713538618382	0.610683371687394	0.714284698123581
1	Comtd1	0.916347081048498	0.950875773979174	0.998153467030016	0.921235176750735
1	Copa	0.995171557374457	0.420679594527998	0.750381893062645	0.0319620669500293
1	Copb1	0.836346311820963	0.844297237974218	0.909965310654516	0.558210373143306
1	Copb2	0.978446757716668	0.926246593528671	0.914842898218115	0.348395702947616
1	Cope	0.83107072559931	0.95595677012585	0.985359493598389	0.988558802756914
1	Copg1	0.934284318951105	0.927827934880048	0.94581148459012	0.967898124454614
1	Copg2	0.94187849763177	0.759698929606691	0.948305636104823	0.806489364771916
1	Coprs	0.931594280791452	0.980251736476522	0.393451009876618	0.868902649337565
1	Cops2	0.815120921275737	0.993633321400033	0.10708098475858	0.884280629574503
1	Cops3	0.836346311820963	0.909507758062741	0.926494120758583	0.751072407669572
1	Cops4	0.999987483961316	0.838492349629629	0.862598436103591	0.724475904571679
1	Cops5	0.963228321831521	0.932759705998637	0.897791249477471	0.750044913982636
1	Cops6	0.938187022431031	1	0.846510162482337	0.933491919074551
1	Cops7a	0.925185253314936	1	0.867109290345818	0.899676461711916
1	Cops7b	0.975500424291905	1	0.653490067032116	0.920461109163511
1	Cops8	0.644101328626113	0.944811236694935	0.528254404877071	0.937790630541876
1	Cops9	0.909193143450805	0.785139945888171	0.232171611108041	0.646488848408389
1	Copz1	0.991474130049072	1	0.981195085472201	0.865015335785713
1	Coq10b	0.896407693931932	0.968662312462498	0.553110182157425	0.981502739074855
1	Coq2	0.851161844680863	0.420679594527998	0.918301384446256	0.137356374762109
1	Coq3	0.91733502205583	0.78088362347677	0.944448851927209	0.720053300162073
1	Coq4	0.999987483961316	0.945638439260528	0.842027622817497	0.784615887017136
1	Coq5	0.805897161966832	0.950875773979174	0.986439326596842	0.755849847255258
1	Coq6	0.905346329891765	0.945638439260528	0.994378529815014	0.782701275952394
1	Coq7	0.836346311820963	0.995364362203277	0.90609244029255	0.967890529450969
1	Coq9	0.999987483961316	0.936681126131278	0.897791249477471	0.968669724497872
1	Coro1b	0.998158354560011	0.940342206798942	0.955308525108145	0.798104664579686
1	Coro1c	0.876518638896289	1	0.0435117808266723	0.955363526086111
1	Coro2b	0.919663110411721	0.94974871466318	0.983525943273911	0.808064326008627
1	Coro7	0.925006925725128	0.971034013783688	0.650807383632897	0.903136117259233
1	Cotl1	0.735735572519481	0.959149033669024	0.449356571904891	0.933078632215374
1	Cox10	0.886670959345832	1	0.891125661842894	0.983973305199492
1	Cox11	0.888536540024597	0.869014408167684	0.606988728475569	0.523317618786261
1	Cox14	0.734517445549065	0.980539048541627	0.939805150666582	0.957316883662187
1	Cox15	0.757530940897315	1	0.929045304258386	0.934385436801046
1	Cox16	0.766523646417054	1	0.312409011242845	0.862500068393501
1	Cox17	0.90160268654275	0.989136195248973	0.720182273838146	0.986360773410542
1	Cox18	0.733105050446489	0.975405564806351	0.671128922305166	0.656760443810192
1	Cox19	0.941631263666402	0.891333923159479	0.666809992187185	0.921088198844621
1	Cox20	0.9784936850815	0.810736235204695	0.737962141844255	0.250444364818491
1	Cox4i1	0.999987483961316	0.971282747832755	0.961946121089758	0.305918763111835
1	Cox5a	0.998158354560011	0.997476851672331	0.813876259356212	0.921649708485832
1	Cox5b	0.999987483961316	0.665340418324637	0.991507099672323	0.87379125285404
1	Cox6a1	0.999987483961316	0.905980642193549	0.819113142986125	0.346781160528069
1	Cox6b1	0.9784936850815	0.886983665321996	0.605459705895317	0.189282201456336
1	Cox6b2	0.881790946724179	0.932759705998637	0.294936613091773	0.638701501034079
1	Cox6c	0.984547021923812	0.985253128546015	0.87715055257886	0.937064441120879
1	Cox7a1	0.943952540254288	0.941160317827724	0.994776779154306	0.977008190524016
1	Cox7a2	0.803301054808054	1	0.321928871784501	0.749133820353809
1	Cox7b	0.969059228997247	0.961436815907221	0.895301095193519	0.614379264574913
1	Cox7b2	0.809261286234447	0.995364362203277	0.936787092336127	0.813118891224603
1	Cox8a	0.904955842099275	1	0.449014417337854	0.574397865806069
1	Cpd	0.912194163476802	0.838492349629629	0.829372451290992	0.71759598884051
1	Cpeb4	0.913717253749808	0.938006285694423	0.296554577781868	0.872480688257917
1	Cpne3	0.999987483961316	0.971326766760962	0.939266774577013	0.930140702916405
1	Cpne5	0.999987483961316	0.838492349629629	0.978461981763758	0.227058568496863
1	Cpox	0.905346329891765	0.968662312462498	0.933601321806085	0.87545389239674
1	Cpped1	0.905346329891765	0.950875773979174	0.323544026626157	0.919848600161034
1	Cpsf1	0.83107072559931	0.956204433836119	0.90609244029255	0.890709261321773
1	Cpsf2	0.999987483961316	0.961436815907221	0.83669057808888	0.892478241378444
1	Cpsf3	0.950361179899685	1	0.923585198870132	0.730521003246314
1	Cpsf4	0.999987483961316	1	0.838688886718398	0.804410973693124
1	Cpsf6	0.982192752486754	0.995364362203277	0.680884276680287	0.958576699851152
1	Cpsf7	0.974889513127107	0.740279365783529	0.961427067542949	0.738505197037949
1	Cpt1a	0.999987483961316	0.935215680022875	0.939671461320528	0.759256210132289
1	Cpt1c	0.999987483961316	0.945638439260528	0.824889781587784	0.863730897559033
1	Cpt2	0.99230257570078	1	0.997834713906047	0.999240647164697
1	Cpxm1	0.896407693931932	0.97545870478885	0.951775266738653	0.908490233224756
1	Cr1l	0.963228321831521	0.962149333974325	0.629415017939342	0.936721297646311
1	Crabp2	0.909193143450805	0.900984490187698	0.565642430328913	0.519490985744611
1	Cramp1l	0.99230257570078	0.691590538628385	0.584104912585295	0.572667654737581
1	Crat	0.999194484735161	0.691590538628385	0.847104009545502	0.33574740555097
1	Crb3	0.919217461538301	1	0.607873650302725	0.815815579657425
1	Crbn	0.960417027445539	0.968875583256293	0.741159235073542	0.681862244829448
1	Crcp	0.938187022431031	0.909507758062741	0.785500972148812	0.732236577196392
1	Creb1	0.99230257570078	0.990704750419665	0.788669355383417	0.722447275761397
1	Creb3	0.874361008066176	0.606756214394922	0.462061009834441	0.513853688096584
1	Creb3l1	0.963228321831521	0.537278343896146	0.772986846954212	0.571563899290064
1	Crebbp	0.998158354560011	0.971282747832755	0.911844711530593	0.820854532600705
1	Crebrf	0.919217461538301	0.961436815907221	0.604241001091834	0.655607583458671
1	Crebzf	0.982228841782713	0.932759705998637	0.354637886668924	0.826320183670645
1	Creg1	0.953116905911343	0.923154486242138	0.957972595774478	0.84221046208207
1	Creld1	0.919663110411721	0.838492349629629	0.678576286121299	0.645696353290296
1	Creld2	0.999987483961316	0.997688779791588	0.854668226710657	0.785134072425205
1	Crem	0.963463276919864	0.971282747832755	0.994433431429995	0.557231744513947
1	Crip1	0.992991684237277	0.759038371837897	0.931611953181185	0.222986863181553
1	Crip2	0.892776972347125	1	0.961619403145073	0.999574073743418
1	Cript	0.904955842099275	0.936681126131278	0.71302380422614	0.850677569265844
1	Crk	0.899073000107826	0.960484908794584	0.812433348966375	0.872480688257917
1	Crlf2	0.947043939836921	0.420679594527998	0.822583330536207	0.0854062804352911
1	Crlf3	0.996866768413434	0.932759705998637	0.881180841802505	0.70656900886809
1	Crls1	0.90177003618185	0.960484908794584	0.226840548152892	0.886263942177877
1	Crmp1	0.554760289829738	0.676811957553135	0.271429616879519	0.86110379788869
1	Crnkl1	0.91061337019249	0.906161347591693	0.566895144565161	0.902426235320392
1	Crocc	0.948237443903073	0.669333666521756	0.634176502091967	0.673896595236756
1	Crot	0.999987483961316	0.845457268927754	0.829711412952103	0.764218926132805
1	Crtap	0.978446757716668	0.951336597989937	0.668499731122005	0.650486540710758
1	Crtc2	0.896407693931932	0.995364362203277	0.530073533317158	0.830144842389347
1	Cry1	0.999194484735161	0.878865492302078	0.992746157278789	0.916531151872207
1	Cry2	0.899073000107826	1	0.977835370439801	0.984629811948823
1	Cryab	0.960891528023041	0.785139945888171	0.848131160468937	0.77396145955496
1	Cryz	0.564847620435528	0.875448512243079	0.0998800006878736	0.980080733135731
1	Cryzl1	0.955041281780355	0.785139945888171	0.650807383632897	0.276596982816013
1	Cs	0.90386521559794	0.960484908794584	0.915415499498753	0.921088198844621
1	Csad	0.815120921275737	0.981581104781565	0.7469316108345	0.989174311993792
1	Csde1	0.978685935668028	1	0.972534509713597	0.755849847255258
1	Cse1l	0.619510949628804	1	0.532879384170117	0.772273444546502
1	Csf2ra	0.912781799678454	0.932857204285012	0.861130765790776	0.962620924661796
1	Csk	0.95304808251042	0.932759705998637	0.930731232139593	0.330245878009085
1	Csnk1a1	0.898472489362592	1	0.909827664772948	0.603520298025668
1	Csnk1d	0.99230257570078	0.971282747832755	0.983382846658536	0.958097283046236
1	Csnk1e	0.960891528023041	0.929055425259095	0.967220820750314	0.952630267262871
1	Csnk1g1	0.925185253314936	0.971282747832755	0.40741007811235	0.880230638339019
1	Csnk1g2	0.995171557374457	0.771677530950889	0.915192235072246	0.766435526375789
1	Csnk1g3	0.904939870694695	1	0.9241478879598	0.989281990485267
1	Csnk2a1	0.998158354560011	0.996046857737228	0.796366345883564	0.847374542864225
1	Csnk2a2	0.909193143450805	0.891415769274744	0.393751340560282	0.557798628864785
1	Csnk2b	0.938187022431031	0.838492349629629	0.733647569756438	0.801012812488452
1	Cspp1	0.832665162473826	0.785139945888171	0.247665365315924	0.632155028883337
1	Csrnp1	0.945800799519513	0.94974871466318	0.718181353044598	0.898573915963744
1	Csrnp2	0.84354726067128	0.822301250446107	0.899892496289163	0.468589442288914
1	Csrp1	0.926877673151108	0.785139945888171	0.886070823194637	0.328826303193906
1	Csrp2	0.950361179899685	0.665340418324637	0.968785450632942	0.0985609998877013
1	Cst3	0.95304808251042	0.85154391145866	0.571920071403446	0.391851268866742
1	Cstb	0.641530765174712	0.785139945888171	0.571609540342691	0.203663368691207
1	Cstf1	0.803301054808054	0.798551028029367	0.782033497673174	0.59063582598791
1	Cstf2	0.234133845624297	1	0.103822146364193	0.962750250002198
1	Cstf2t	0.757530940897315	0.895681878420547	0.485159070200461	0.386623021472014
1	Cstf3	0.99230257570078	0.947403419482158	0.858103780795124	0.783944595720188
1	Ctbp1	0.99230257570078	0.989619744392104	0.841732912594768	0.956598164451
1	Ctbp2	0.731794951812628	0.968662312462498	0.639952291140151	0.960861025041595
1	Ctc1	0.85237037671339	1	0.910860558810272	0.980884797167098
1	Ctcf	0.501916154601284	1	0.0249127501705788	0.996284108568286
1	Ctdnep1	0.503037060768941	0.847102623287019	0.0328059652081048	0.958411931048312
1	Ctdp1	0.919217461538301	1	0.94283597595641	0.855471868417939
1	Ctdsp1	0.960417027445539	0.938006285694423	0.701184364588556	0.872355761757848
1	Ctdsp2	0.9784936850815	0.838492349629629	0.881845056101484	0.889642562236635
1	Ctdspl	0.925185253314936	0.993855215998583	0.946618071966015	0.889816695876533
1	Ctdspl2	0.99230257570078	0.785139945888171	0.936787092336127	0.542529827520441
1	Ctgf	0.998158354560011	1	0.909122903526531	0.953345396561003
1	Cth	0.977770952769498	0.932759705998637	0.692616669115432	0.93245842925926
1	Cthrc1	0.839081545870203	0.906562945168301	0.564697669360831	0.181532199027971
1	Ctnna1	0.999987483961316	1	0.96409675419346	0.643171741062076
1	Ctnnal1	0.963228321831521	0.838492349629629	0.998832254338911	0.600493939188105
1	Ctnnb1	0.969915293549786	1	0.829721557284213	0.854163597316014
1	Ctnnbip1	0.733105050446489	0.914693759921262	0.960613013824938	0.614773267798556
1	Ctnnbl1	0.99230257570078	1	0.918301384446256	0.956685627313884
1	Ctnnd1	0.925185253314936	0.785139945888171	0.636330012306383	0.565479379512874
1	Ctns	0.995171557374457	1	0.94609924807972	0.963444207464559
1	Ctps	0.941631263666402	0.978086023991458	0.87145256941653	0.549150813518892
1	Ctps2	0.680399145953811	0.932759705998637	0.279912348187598	0.965880390354899
1	Ctr9	0.659599966113736	0.95595677012585	0.524960409667236	0.673432199015312
1	Ctsa	0.916347081048498	0.927827934880048	0.748433519107404	0.398831878039861
1	Ctsb	0.925185253314936	0.950875773979174	0.86092412405977	0.692360198414707
1	Ctsc	0.960417027445539	1	0.68049675720099	0.973937862162516
1	Ctsd	0.999194484735161	0.956204433836119	0.842027622817497	0.313243017684472
1	Ctsf	0.978446757716668	1	0.679193593441362	0.97138822510691
1	Ctsl	0.998158354560011	0.326825402280691	0.914713995987203	0.0330947674117595
1	Ctsz	0.995171557374457	0.904154902888739	0.831175222163372	0.606464729282315
1	Cttn	0.99230257570078	0.95595677012585	0.925384966680659	0.731769574501197
1	Cttnbp2nl	0.999987483961316	0.676811957553135	0.918773516007211	0.431949274320373
1	Ctu1	0.995171557374457	1	0.715335251993976	0.87323848072583
1	Ctu2	0.99230257570078	0.891415769274744	0.900988071212449	0.871162744500687
1	Cuedc2	0.998158354560011	0.964593012983813	0.838853624064847	0.950117249253891
1	Cul1	0.96735494124376	0.972361036714194	0.536974785291006	0.35302230792188
1	Cul2	0.9784936850815	0.987081524638247	0.593705698013198	0.98608993307961
1	Cul3	0.809261286234447	0.741298102793472	0.991507099672323	0.808049353741048
1	Cul4a	0.909193143450805	0.857966570805646	0.512916074229999	0.986360773410542
1	Cul4b	0.839470181539178	1	0.376418325717121	0.251590477320239
1	Cul5	0.960417027445539	0.785139945888171	0.756534378760579	0.518253732130366
1	Cul7	0.998158354560011	0.953959861811876	0.984564317648106	0.514264766847698
1	Cuta	0.72345377442428	0.838492349629629	0.873845721080647	0.388552374398335
1	Cux1	0.757530940897315	0.967395232927226	0.948852279904393	0.746249794945468
1	Cwc15	0.978626004064512	0.900984490187698	0.582382807894642	0.934529374774469
1	Cwc22	0.969714328311293	0.998648844191469	0.868704292145877	0.951788457684869
1	Cwc25	0.855077808914681	0.945638439260528	0.283577363962406	0.67323676921642
1	Cwc27	0.866748294759575	0.954192701446994	0.863833942616665	0.910317450553096
1	Cwf19l1	0.963228321831521	0.971282747832755	0.946618071966015	0.982396283088622
1	Cwf19l2	0.978520289011129	1	0.771102007506072	0.984405918619784
1	Cxadr	0.952197845122447	0.861501336660194	0.9219145538538	0.776793579554951
1	Cxcl12	0.793222003685024	1	0.604751760770517	0.64693585727447
1	Cxcl16	0.693355292317276	0.824283383616453	0.65360164886835	0.605450952973509
1	Cxxc1	0.524093106767512	0.939638376963286	0.113176654482339	0.70963762452252
1	Cxxc5	0.738124745887322	0.994966936978556	0.728445220345746	0.944130452704286
1	Cyb561	0.779656291711254	0.785139945888171	0.448334374765048	0.570708868114706
1	Cyb561d2	0.943831592562341	0.896991789810052	0.339380840470183	0.848694459314175
1	Cyb5a	0.952197845122447	0.420679594527998	0.681917617733802	0.00241639031789279
1	Cyb5b	0.745244086934545	0.994584557620305	0.380965584595228	0.929105572417984
1	Cyb5r1	0.925185253314936	0.99867739772854	0.943212902852094	0.879634984780628
1	Cyb5r3	0.876572692814303	1	0.636963602804768	0.945708160359721
1	Cyb5r4	0.849422066064959	0.935215680022875	0.790410478235234	0.701349616580936
1	Cyba	0.731528857122004	0.784648982728586	0.78282149589581	0.969151792679119
1	Cyc1	0.935601570535069	0.968662312462498	0.483825480454855	0.737158838390866
1	Cycs	0.999987483961316	1	0.970054178522536	0.954103941613668
1	Cyct	0.745244086934545	0.906562945168301	0.936812479300631	0.682925348667685
1	Cyfip1	0.998158354560011	0.971282747832755	0.675147043677725	0.972955601575326
1	Cyfip2	0.957951236617529	1	0.919270047250972	0.988628825730571
1	Cyhr1	0.969714328311293	0.939793028509383	0.841989026741621	0.550960407001592
1	Cyld	0.839470181539178	0.94974871466318	0.941490254418278	0.769011568957154
1	Cyp20a1	0.83107072559931	0.875448512243079	0.908694370855103	0.297256615928031
1	Cyp2b23	0.960417027445539	0.908025741654405	0.336035007952276	0.807222507793022
1	Cyp51	0.998158354560011	0.954192701446994	0.931241489336677	0.762450794599991
1	Cyr61	0.897188300460801	0.94974871466318	0.849882918196583	0.987013799487005
1	Cysltr1	0.978446757716668	0.907086485497954	0.813401720090002	0.921088198844621
1	Cystm1	0.963228321831521	0.881028423089016	0.980851260113438	0.696580000258633
1	Cyth2	0.925185253314936	0.891415769274744	0.912614801534122	0.753672318947931
1	Cyth3	0.935601570535069	0.906562945168301	0.766222269001576	0.990732676867997
1	Cyyr1	0.999987483961316	0.886503463519391	0.917742711932973	0.473584297916668
1	D030056L22Rik	0.853835611852147	0.972361036714194	0.504715782187901	0.958871473784693
1	D10Jhu81e	0.916347081048498	0.971282747832755	0.993066921553931	0.697408279978413
1	D10Wsu102e	0.912194163476802	0.95595677012585	0.895970154315439	0.869740224133736
1	D11Wsu47e	0.978446757716668	0.95595677012585	0.509619327971637	0.802782344245458
1	D16Ertd472e	0.836346311820963	0.948713538618382	0.267600876641587	0.959053154476996
1	D17Wsu92e	0.866491799171954	0.974015488147231	0.195367854178495	0.742681264563302
1	D1Pas1	0.90177003618185	0.99867739772854	0.803759582760214	0.844122150498862
1	D230025D16Rik	0.960417027445539	0.909507758062741	0.992401250931692	0.513427543586895
1	D3Ertd254e	0.918066955527509	0.844297237974218	0.70133679298525	0.904894872124592
1	D5Ertd579e	0.99230257570078	0.945638439260528	0.772740611646257	0.753319161340916
1	D5Ertd605e	0.855077808914681	0.981149418397371	0.911256079112582	0.904680472372355
1	D630023F18Rik	0.646393172064762	1	0.178039812507973	0.941779972102038
1	D630045J12Rik	0.960417027445539	0.838492349629629	0.889832560849101	0.465783033943925
1	D6Wsu163e	0.768429693015144	0.926796875207665	0.29313635177234	0.976663789389546
1	D8Ertd738e	0.983536647635465	0.956204433836119	0.824867025554842	0.904951684634392
1	D930016D06Rik	0.701556886048568	0.932759705998637	0.184010655912315	0.538036350488276
1	Daam1	0.905346329891765	0.943583122821466	0.391476746701659	0.919848600161034
1	Dab1	0.95364621702696	0.894384508578272	0.738445362983503	0.998380924347245
1	Dab2	0.978446757716668	0.838492349629629	0.589695467703915	0.776793579554951
1	Dab2ip	0.982192752486754	0.938503446277114	0.697418793913585	0.83754231828823
1	Dact1	0.722194118170046	0.951591145446	0.875723936665717	0.512815830447255
1	Dad1	0.83107072559931	0.804750499285755	0.421780559039507	0.87379125285404
1	Dag1	0.519776073520352	0.906161347591693	0.0361198477169829	0.70384502496127
1	Dalrd3	0.876572692814303	0.886983665321996	0.752259284904434	0.738403879050173
1	Dancr	0.978252662375449	0.932759705998637	0.68677159722304	0.986328424600334
1	Dap3	0.99230257570078	0.950875773979174	0.862419694792122	0.916328396531461
1	Dapk1	0.999987483961316	0.993978421308777	0.904184207432081	0.922192485562568
1	Dars	0.815120921275737	0.861250580558837	0.546173366072056	0.805840756145118
1	Dars2	0.738124745887322	0.960840538022622	0.819771433516813	0.972121591232445
1	Daxx	0.905346329891765	1	0.837060102432827	0.979554353268121
1	Dazap1	0.998158354560011	0.971489081214344	0.958239112865164	0.911860434556174
1	Dazap2	0.916347081048498	0.972361036714194	0.867479785725834	0.82231829843934
1	Dazl	0.999194484735161	0.971119792598573	0.705336020273714	0.974648432196071
1	Dbf4	0.978520289011129	0.838492349629629	0.928415814770852	0.965132449871602
1	Dbi	0.905346329891765	0.903822855013133	0.910261585498673	0.424116555514268
1	Dbn1	0.849422066064959	0.99867739772854	0.392495535704609	0.868541499859168
1	Dbnl	0.998158354560011	0.941160317827724	0.926664722295192	0.940252887517284
1	Dbp	0.960417027445539	0.676811957553135	0.994776779154306	0.88286983768762
1	Dbr1	0.874117582555258	0.960508957011957	0.876720457971329	0.810420524851334
1	Dbt	0.998158354560011	0.971282747832755	0.911838955032573	0.921370751710006
1	Dcaf10	0.926877673151108	1	0.958698100051246	0.977054003380451
1	Dcaf11	0.99230257570078	0.991356029336071	0.834018946169026	0.88914282552881
1	Dcaf12	0.968328223764355	0.962149333974325	0.936699797887169	0.650655206800237
1	Dcaf12l1	0.876087620241701	0.691590538628385	0.90958918002567	0.342929812698186
1	Dcaf13	0.83107072559931	0.948713538618382	0.827880839400254	0.728143774055239
1	Dcaf15	0.963228321831521	0.856170901278193	0.965780222094584	0.455654250764581
1	Dcaf17	0.999987483961316	0.956204433836119	0.949334357587895	0.921235176750735
1	Dcaf4	0.725388361500945	0.927645193353703	0.999808220411446	0.920341912188504
1	Dcaf5	0.999987483961316	0.785139945888171	0.991507099672323	0.714243749923398
1	Dcaf6	0.999987483961316	0.900984490187698	0.897797383112462	0.575684669634857
1	Dcaf7	0.978446757716668	0.868363066706134	0.996965488955094	0.731557390928731
1	Dcaf8	0.695316600319576	1	0.939266774577013	0.964745121899898
1	Dcakd	0.886670959345832	0.991356029336071	0.669128328531879	0.973894043215274
1	Dcbld1	0.818749100233425	0.970731739043788	0.15372361136557	0.855307520540378
1	Dcbld2	0.975500424291905	0.981581104781565	0.780016234586208	0.769872445700161
1	Dck	0.950310797006515	1	0.847788993828369	0.896767504858257
1	Dclk2	0.855077808914681	0.980539048541627	0.405269988078368	0.957446651644076
1	Dclre1a	0.99230257570078	1	0.953562324719333	0.867785080574815
1	Dclre1b	0.978446757716668	0.838492349629629	0.646760850362778	0.481442494199553
1	Dcp1a	0.960417027445539	0.930393247389718	0.947205975803364	0.760529132349856
1	Dcp2	0.72106646966134	1	0.613724230054515	0.886564950923047
1	Dcps	0.974065215566758	0.994966936978556	0.971272127050836	0.999331421042602
1	Dctd	0.738124745887322	0.987946700386796	0.944566954699523	0.56011047742165
1	Dctn1	0.999987483961316	0.972361036714194	0.898923205394287	0.723166013186475
1	Dctn2	0.969714328311293	0.886503463519391	0.956999058137121	0.46434021188757
1	Dctn3	0.925185253314936	0.972361036714194	0.81337792496321	0.789346879368236
1	Dctn4	0.53819161666528	0.956204433836119	0.45236992355988	0.738450948005468
1	Dctn5	0.769647397972994	0.886503463519391	0.651525494795066	0.933873684991952
1	Dctn6	0.804473557941711	0.891924541301155	0.973434521527452	0.614379264574913
1	Dctpp1	0.768429693015144	0.785139945888171	0.293559879515096	0.256638819235545
1	Dcun1d1	0.960417027445539	0.592372978549151	0.931611953181185	0.953345396561003
1	Dcun1d2	0.941631263666402	0.878862791743063	0.484056216786115	0.671100763595308
1	Dcun1d3	0.963228321831521	1	0.985232583156064	0.830609377894679
1	Dcun1d4	0.974655157425811	0.99867739772854	0.638205064745279	0.954257969735391
1	Dcun1d5	0.951031841758212	0.954192701446994	0.834359128006704	0.95607211477079
1	Dcxr	0.850044093831852	0.964457877828704	0.483143223551332	0.757320434326618
1	Dda1	0.974889513127107	0.932759705998637	0.870421477895049	0.886035154443475
1	Ddah1	0.982192752486754	0.907086485497954	0.855001060485128	0.890313791399134
1	Ddah2	0.792615610158118	0.948713538618382	0.410569936560087	0.864661851395091
1	Ddb1	0.805897161966832	0.948713538618382	0.593489628380831	0.352852646523457
1	Ddc	0.974889513127107	0.956204433836119	0.707581388769285	0.532996556609658
1	Ddhd1	0.938187022431031	0.932759705998637	0.567411932335277	0.777854057806588
1	Ddhd2	0.905346329891765	0.917498528664526	0.443831341230539	0.807996145058362
1	Ddi2	0.99190499905913	0.785139945888171	0.916504906839208	0.963061898731554
1	Ddias	0.905346329891765	1	0.806750660179242	0.874518130791714
1	Ddit3	0.951031841758212	0.453004866386052	0.962859435409982	0.131308957286655
1	Ddit4	0.99230257570078	1	0.94681546630546	0.995232847902674
1	Ddit4l	0.932971368848147	1	0.653490067032116	0.816895796935511
1	Ddost	0.99230257570078	0.932759705998637	0.870853785001107	0.508792169657226
1	Ddr1	0.999987483961316	0.968662312462498	0.948083169681487	0.65556557251239
1	Ddrgk1	0.923788928796754	0.886503463519391	0.757698923557525	0.555117567446894
1	Ddt	0.976691674554987	0.691590538628385	0.813261707994259	0.491970767396379
1	Ddx1	0.817397923718434	1	0.448362644118265	0.712661341720719
1	Ddx10	0.99230257570078	0.96796735714943	0.731044483651337	0.96155405625274
1	Ddx11	0.938187022431031	0.909507758062741	0.996757102500923	0.796212646376845
1	Ddx17	0.998158354560011	0.936681126131278	0.903031311454234	0.817301310104723
1	Ddx18	0.999987483961316	0.920195609806342	0.94213750288529	0.990747424052802
1	Ddx19a	0.998158354560011	0.676811957553135	0.870410169077698	0.448450679466082
1	Ddx19b	0.947752893622219	0.974015488147231	0.865860258881075	0.854763788088686
1	Ddx20	0.896407693931932	0.887522798397019	0.562847710883558	0.851211093578987
1	Ddx21	0.999987483961316	0.956204433836119	0.627448324133623	0.866849112742378
1	Ddx23	0.744557718691378	0.998079455672285	0.882672554221406	0.929149759334779
1	Ddx24	0.981988853015113	0.974015488147231	0.590820473283311	0.999240647164697
1	Ddx25	0.90160268654275	0.918947194921045	0.346445840034207	0.667501519063575
1	Ddx27	0.888536540024597	0.939638376963286	0.931611953181185	0.891241562972313
1	Ddx28	0.771721548167901	0.974015488147231	0.499719698326935	0.914144214329004
1	Ddx31	0.978446757716668	0.975083709218834	0.672771303627276	0.708021300871112
1	Ddx39	0.960417027445539	1	0.79788827477074	0.998226631332763
1	Ddx39b	0.999987483961316	1	0.912558679114875	0.87323848072583
1	Ddx3x	0.546060546113577	1	0.238011690584693	0.80776462400252
1	Ddx4	0.99230257570078	0.935215680022875	0.918773516007211	0.925705395230428
1	Ddx41	0.999987483961316	0.950875773979174	0.822182276982986	0.984092167897962
1	Ddx42	0.924275327777923	1	0.969856159314872	0.875403518676075
1	Ddx43	0.999194484735161	1	0.998361480637861	0.989205689154283
1	Ddx46	0.891870789070811	0.951336597989937	0.660166265931469	0.873106210652498
1	Ddx47	0.999987483961316	0.665340418324637	0.893967679188309	0.0452023544852675
1	Ddx49	0.974889513127107	0.95595677012585	0.916504906839208	0.793238568464329
1	Ddx5	0.941631263666402	0.810736235204695	0.874488344848143	0.717699152335536
1	Ddx50	0.9784936850815	0.914693759921262	0.950497558338568	0.850507535658742
1	Ddx51	0.960417027445539	1	0.891528558730295	0.928897126175602
1	Ddx52	0.898472489362592	0.804750499285755	0.937769771789885	0.398831878039861
1	Ddx54	0.926877673151108	0.927645193353703	0.826140336084057	0.771273805094047
1	Ddx55	0.905346329891765	0.970731739043788	0.823928532694302	0.606792597448482
1	Ddx56	0.970558309380969	0.927827934880048	0.953345961947245	0.993739671951173
1	Ddx58	0.925185253314936	0.846947044250227	0.754956666815885	0.975239016773285
1	Ddx59	0.998788289964648	1	0.911365070307008	0.953345396561003
1	Ddx6	0.809261286234447	0.880832090076385	0.306575719757752	0.715112424527699
1	Deaf1	0.855077808914681	0.938045414663077	0.583949952374324	0.802601075795744
1	Decr1	0.950361179899685	1	0.981228508222428	0.785134783657964
1	Decr2	0.99230257570078	0.669333666521756	0.816303670312355	0.484589450638981
1	Dedd	0.855077808914681	0.970731739043788	0.653354974372676	0.769872445700161
1	Dedd2	0.883993109124513	0.792578171879425	0.284973777369791	0.62355566777364
1	Def6	0.903616086848104	0.968662312462498	0.865657179390337	0.966050539536472
1	Def8	0.916347081048498	0.960484908794584	0.961681575493095	0.833311170135349
1	Degs1	0.99230257570078	0.92885169614657	0.803710531151665	0.790699424496984
1	Dek	0.725388361500945	0.420679594527998	0.107452875587267	0.168792839970702
1	Dennd1a	0.817705982641873	0.764046481604198	0.418127982287477	0.625645859058746
1	Dennd1b	0.999987483961316	0.966459841782457	0.881845056101484	0.939185500831421
1	Dennd2a	0.925185253314936	1	0.469208066317446	0.941346217587096
1	Dennd2c	0.974065215566758	0.906562945168301	0.975494609209058	0.746357968625493
1	Dennd5a	0.978626004064512	0.873263809619959	0.941218117479448	0.349425541407868
1	Dennd5b	0.978446757716668	0.975405564806351	0.544722055734105	0.872480688257917
1	Dennd6a	0.9784936850815	0.939793028509383	0.982754730668658	0.919532451094509
1	Denr	0.995171557374457	0.956204433836119	0.86819722733283	0.960235706976587
1	Depdc1a	0.725388361500945	1	0.819198000436246	0.69819433112555
1	Depdc1b	0.999194484735161	1	0.892730549614679	0.759264826282068
1	Depdc5	0.886670959345832	0.95595677012585	0.396945901682919	0.966412719121738
1	Depdc7	0.99230257570078	0.980251736476522	0.816637446909061	0.982034812050542
1	Deptor	0.722172015417058	0.844297237974218	0.10136276271869	0.830060813764232
1	Dera	0.876572692814303	0.994649809481422	0.943572980703118	0.893747404753231
1	Derl1	0.641530765174712	0.932759705998637	0.40423900198345	0.73382216069757
1	Derl2	0.944851365362005	1	0.740223874811972	0.952493552992605
1	Desi1	0.896407693931932	0.932759705998637	0.42883503416337	0.811865316241028
1	Desi2	0.614257063050944	0.858496609172561	0.309598986619244	0.631673453130009
1	Det1	0.939491400227138	0.739713814247182	0.60751846375462	0.480302431817164
1	Dffa	0.999987483961316	0.906161347591693	0.885643545607581	0.60242779573854
1	Dffb	0.925185253314936	0.479052474506233	0.964859956436294	0.239115487852386
1	Dgat1	0.941631263666402	0.838492349629629	0.788373656938374	0.562234267667733
1	Dgcr14	0.995171557374457	0.864992493579727	0.904112678113547	0.461067162154116
1	Dgcr2	0.999987483961316	0.945638439260528	0.876479088825293	0.849385090771021
1	Dgcr6	0.793222003685024	0.975083709218834	0.985248613293009	0.919361467852153
1	Dgcr8	0.919648705591305	0.932759705998637	0.80454893422583	0.431476380667794
1	Dgka	0.893807128843638	0.932611290843078	0.465638137907189	0.902195664225501
1	Dgkd	0.865622797497888	0.838492349629629	0.356483533816089	0.920505512014452
1	Dgke	0.99230257570078	1	0.682973915569623	0.863250544109331
1	Dgkz	0.981351385026654	0.990917909109387	0.971557809300166	0.997094992383534
1	Dguok	0.922615366321954	0.950875773979174	0.84176167260074	0.679452919372099
1	Dhcr24	0.839081545870203	1	0.213585658790791	0.955137049155972
1	Dhcr7	0.978869227588638	0.861501336660194	0.789078498160692	0.641562723575475
1	Dhdds	0.836346311820963	0.950875773979174	0.771964233163235	0.539747217611042
1	Dhdh	0.978685935668028	1	0.889832560849101	0.890202364389559
1	Dhfr	0.83107072559931	0.974015488147231	0.321768536699315	0.63250629756115
1	Dhodh	0.744557718691378	0.941406005051901	0.133498954344332	0.921088198844621
1	Dhps	0.986835899975818	0.564928997970536	0.751961795723319	0.0833690731717436
1	Dhrs1	0.919217461538301	0.945638439260528	0.859677397173579	0.803089395847648
1	Dhrs13	0.970558309380969	0.927645193353703	0.742784472010164	0.508800246548467
1	Dhrs3	0.993804745698043	0.894038172225962	0.85208524313657	0.839023917085061
1	Dhrs4	0.93937167520637	0.844072689549408	0.881845056101484	0.491970767396379
1	Dhrs7	0.999987483961316	0.951336597989937	0.913471309507941	0.746558985147138
1	Dhrs7b	0.980700783404412	0.838492349629629	0.830961348443132	0.52927962622397
1	Dhx15	0.699304964976929	0.801351161609394	0.087928164387643	0.973937862162516
1	Dhx16	0.804473557941711	1	0.267600876641587	0.877892363922389
1	Dhx29	0.963228321831521	1	0.376300906461154	0.641741622901418
1	Dhx30	0.916347081048498	0.936681126131278	0.637488177362078	0.613255004165199
1	Dhx32	0.99230257570078	0.941160317827724	0.805959085061008	0.679350688265564
1	Dhx33	0.651043974165969	0.838492349629629	0.645709738052424	0.429397973514669
1	Dhx34	0.916347081048498	0.94974871466318	0.924196233661163	0.753479365086223
1	Dhx35	0.925185253314936	0.928853157217152	0.991507099672323	0.602217688426215
1	Dhx36	0.981287477312938	0.95595677012585	0.647134909273201	0.734043503563906
1	Dhx37	0.741123773967981	0.936681126131278	0.795514132089432	0.590296319222163
1	Dhx38	0.892013589222284	0.936681126131278	0.517147003964319	0.830161459538267
1	Dhx40	0.93681550967	0.804750499285755	0.931611953181185	0.853095107700325
1	Dhx57	0.931587090450778	0.922637402504409	0.604716041797912	0.930782060735573
1	Dhx8	0.90160268654275	0.951336597989937	0.935630483427558	0.738643094301658
1	Dhx9	0.999987483961316	0.965360390922423	0.777864804204308	0.788399030187321
1	Diablo	0.999987483961316	0.995398989753777	0.978510725473274	0.855762094768529
1	Diaph1	0.960607661260689	0.975141660366502	0.963465173562012	0.906576548909628
1	Diaph2	0.964066489014901	0.902584806292942	0.836461658737843	0.597504283814624
[truncated: 15,634 more rows]
