# Supplementary material for: Integrated analysis of Xist upregulation and X-chromosome inactivation with single-cell and single-allele resolution
Source: Nat Commun. 2021 Jun 15;12:3638. doi: 10.1038/s41467-021-23643-6 (PMC8206119; doi:10.1038/s41467-021-23643-6)
Supplement: Supplementary file 9 — Source Data [file 41467_2021_23643_MOESM9_ESM.zip › SourceData/Figure_S5b.txt]

Sample ID	Sequencing Day	Gene Symbol	B6 CPM value + 1 [log10]	Cast CPM value + 1 [log10]
TX1072_d0_r1	0	Xist	0.179308100941925	0.187202710451402
TX1072_d0_r2	0	Xist	0.316674692590548	0
TX1072_d0_r3	0	Xist	0.447139671997658	0.167878752767648
TX1072_d1_r1	1	Xist	1.45248717775481	1.51611086975243
TX1072_d1_r2	1	Xist	1.25090084702281	1.22275663520529
TX1072_d1_r3	1	Xist	1.37914770918293	1.49294612333894
TX1072_d2_r1	2	Xist	2.39937621698641	2.37188037563097
TX1072_d2_r2	2	Xist	2.24498255610061	2.22701315316312
TX1072_d2_r3	2	Xist	2.44325751931455	2.44619816932616
TX1072_d3_r1	3	Xist	2.21976172408524	2.32545819711393
TX1072_d3_r2	3	Xist	2.2994020806727	2.26112200118714
TX1072_d3_r3	3	Xist	2.40855279820786	2.46758897216472
TX1072_d4_r1	4	Xist	2.24985296733267	2.40370510475828
TX1072_d4_r2	4	Xist	2.19791331439983	2.23863472403789
TX1072_d4_r3	4	Xist	2.18021200743937	2.29423622353888
TX1072_d0_r1	0	Xist_5prime	0	0
TX1072_d0_r2	0	Xist_5prime	0	0
TX1072_d0_r3	0	Xist_5prime	0	0
TX1072_d1_r1	1	Xist_5prime	0.634951800516017	0.556707796997481
TX1072_d1_r2	1	Xist_5prime	0.34961998713436	0.485614504474187
TX1072_d1_r3	1	Xist_5prime	0.517747216327964	0.343323569746773
TX1072_d2_r1	2	Xist_5prime	1.21216942297202	1.15736337464988
TX1072_d2_r2	2	Xist_5prime	1.11515473437249	1.10377022874778
TX1072_d2_r3	2	Xist_5prime	1.05315986996106	1.08177584439759
TX1072_d3_r1	3	Xist_5prime	1.05828580484004	1.16293986450813
TX1072_d3_r2	3	Xist_5prime	0.93268687364009	0.585839665783882
TX1072_d3_r3	3	Xist_5prime	1.03229068919818	1.193925319112
TX1072_d4_r1	4	Xist_5prime	0.997200667350299	1.17620890476867
TX1072_d4_r2	4	Xist_5prime	0.78848523028243	1.08145067287786
TX1072_d4_r3	4	Xist_5prime	0.837129456442451	1.21929619070228
