# Supplementary material for: Integrated analysis of Xist upregulation and X-chromosome inactivation with single-cell and single-allele resolution
Source: Nat Commun. 2021 Jun 15;12:3638. doi: 10.1038/s41467-021-23643-6 (PMC8206119; doi:10.1038/s41467-021-23643-6)
Supplement: Supplementary file 9 — Source Data [file 41467_2021_23643_MOESM9_ESM.zip › SourceData/Figure_S8d.txt]

Sequencing Day	Gene Symbol	Spearman's correlation analysis	Spearman's correlation coefficient	Benjamini-Hochberg adjusted p-value
1	Ftx	Xist CPM value	-0.0337340588470851	0.858989424218128
1	Ftx	dX value	-0.0562004321091927	0.732944389966656
1	Rlim	Xist CPM value	-0.0261714796362795	0.896729309137132
1	Rlim	dX value	0.0773516943322473	0.590296319222163
1	Yy1	Xist CPM value	0.00424251869124058	0.986738397329929
1	Yy1	dX value	-0.0562031986686607	0.732935638599271
1	Tsix	Xist CPM value	-0.0283680673476463	0.8858529253368
1	Tsix	dX value	0.0397436888062857	0.830539327598414
1	Ctcf	Xist CPM value	0.192259802542543	0.0249127501705788
1	Ctcf	dX value	0.000908885933068931	0.996284108568286
1	Zfp42	Xist CPM value	-0.169901948580304	0.0618848268506229
1	Zfp42	dX value	0.0839074106203016	0.541855237820742
1	Myc	Xist CPM value	0.0460145832624903	0.78708025565127
1	Myc	dX value	0.0511505672683798	0.764011806390028
1	Sox2	Xist CPM value	-0.0135934915257086	0.950724967354592
1	Sox2	dX value	0.00740321255658679	0.975239016773285
1	Pou5f1	Xist CPM value	0.0227419091176496	0.913471309507941
1	Pou5f1	dX value	0.0517201307184466	0.760604357234915
1	Prdm14	Xist CPM value	-0.163001978773878	0.0801262968905572
1	Prdm14	dX value	0.114661085799894	0.333082806827086
1	Klf4	Xist CPM value	-0.204824336842278	0.0132686571883737
1	Klf4	dX value	0.104523802028808	0.397956710666689
1	Klf2	Xist CPM value	0.0177134562520797	0.935200547591329
1	Klf2	dX value	0.10732357112238	0.38013741755976
1	Nanog	Xist CPM value	-0.26855058050272	0.000225981061391592
1	Nanog	dX value	0.166971184938439	0.0847190714706443
2	Ftx	Xist CPM value	0.210492864410003	0.00774613771893373
2	Ftx	dX value	0.144888231638828	0.150148110546129
2	Rlim	Xist CPM value	-0.484311089047207	1.38353878690784e-17
2	Rlim	dX value	-0.0706164131995435	0.625364942631977
2	Yy1	Xist CPM value	0.0877779342854469	0.472176165458545
2	Yy1	dX value	0.101056844950197	0.404777430327696
2	Tsix	Xist CPM value	-0.194683458121558	0.0173920663339946
2	Tsix	dX value	-0.00934255779682227	0.967678339627043
2	Ctcf	Xist CPM value	0.225975070360192	0.00296026216523435
2	Ctcf	dX value	0.0161842757326701	0.940609996254511
2	Zfp42	Xist CPM value	-0.085894938559216	0.485167322640215
2	Zfp42	dX value	-0.119984502179053	0.284164201826134
2	Myc	Xist CPM value	0.139851474696918	0.150675360351206
2	Myc	dX value	0.0303776124638481	0.87537925640082
2	Sox2	Xist CPM value	-0.128636894130714	0.206016065616282
2	Sox2	dX value	0.0122307721913445	0.95676384300117
2	Pou5f1	Xist CPM value	0.0290191848940331	0.878937840242276
2	Pou5f1	dX value	0.0995821990800874	0.416348797700307
2	Prdm14	Xist CPM value	-0.244635906591849	0.000795160363264517
2	Prdm14	dX value	-0.204969407656177	0.0151535440996676
2	Klf4	Xist CPM value	-0.000678381146892929	0.998355452834616
2	Klf4	dX value	-0.0458974183016015	0.787362140173448
2	Klf2	Xist CPM value	-0.316386195925568	1.8144735099631e-06
2	Klf2	dX value	-0.0485999727705549	0.772598524250382
2	Nanog	Xist CPM value	-0.239852267252224	0.00112858625026055
2	Nanog	dX value	-0.196649457750427	0.0223503588876564
