# Supplementary material for: Integrated analysis of Xist upregulation and X-chromosome inactivation with single-cell and single-allele resolution
Source: Nat Commun. 2021 Jun 15;12:3638. doi: 10.1038/s41467-021-23643-6 (PMC8206119; doi:10.1038/s41467-021-23643-6)
Supplement: Supplementary file 9 — Source Data [file 41467_2021_23643_MOESM9_ESM.zip › SourceData/Figure_S5a.txt]

Sequencing Day	Xist AS UMI threshold	Cells [%]	Xist AS Classification
0	Xist AS threshold = 10	93.8628158844765	Undetected
0	Xist AS threshold = 10	6.13718411552347	Low
0	Xist AS threshold = 10	0	Xist-MA (Xi=Cast)
0	Xist AS threshold = 10	0	Xist-MA (Xi=B6)
0	Xist AS threshold = 10	0	Skewed
0	Xist AS threshold = 10	0	BA
0	Xist AS threshold = 15	93.8628158844765	Undetected
0	Xist AS threshold = 15	6.13718411552347	Low
0	Xist AS threshold = 15	0	Xist-MA (Xi=Cast)
0	Xist AS threshold = 15	0	Xist-MA (Xi=B6)
0	Xist AS threshold = 15	0	Skewed
0	Xist AS threshold = 15	0	BA
0	Xist AS threshold = 20	93.8628158844765	Undetected
0	Xist AS threshold = 20	6.13718411552347	Low
0	Xist AS threshold = 20	0	Xist-MA (Xi=Cast)
0	Xist AS threshold = 20	0	Xist-MA (Xi=B6)
0	Xist AS threshold = 20	0	Skewed
0	Xist AS threshold = 20	0	BA
0	Xist AS threshold = 25	93.8628158844765	Undetected
0	Xist AS threshold = 25	6.13718411552347	Low
0	Xist AS threshold = 25	0	Xist-MA (Xi=Cast)
0	Xist AS threshold = 25	0	Xist-MA (Xi=B6)
0	Xist AS threshold = 25	0	Skewed
0	Xist AS threshold = 25	0	BA
1	Xist AS threshold = 10	21.5384615384615	Undetected
1	Xist AS threshold = 10	65.8461538461538	Low
1	Xist AS threshold = 10	0.615384615384615	Xist-MA (Xi=Cast)
1	Xist AS threshold = 10	4.61538461538462	Xist-MA (Xi=B6)
1	Xist AS threshold = 10	1.53846153846154	Skewed
1	Xist AS threshold = 10	5.84615384615385	BA
1	Xist AS threshold = 15	21.5384615384615	Undetected
1	Xist AS threshold = 15	70.7692307692308	Low
1	Xist AS threshold = 15	0.307692307692308	Xist-MA (Xi=Cast)
1	Xist AS threshold = 15	2.76923076923077	Xist-MA (Xi=B6)
1	Xist AS threshold = 15	1.23076923076923	Skewed
1	Xist AS threshold = 15	3.38461538461538	BA
1	Xist AS threshold = 20	21.5384615384615	Undetected
1	Xist AS threshold = 20	74.1538461538462	Low
1	Xist AS threshold = 20	2.15384615384615	Xist-MA (Xi=B6)
1	Xist AS threshold = 20	0.615384615384615	Skewed
1	Xist AS threshold = 20	1.53846153846154	BA
1	Xist AS threshold = 20	0	Xist-MA (Xi=Cast)
1	Xist AS threshold = 25	21.5384615384615	Undetected
1	Xist AS threshold = 25	75.3846153846154	Low
1	Xist AS threshold = 25	1.23076923076923	Xist-MA (Xi=B6)
1	Xist AS threshold = 25	0.615384615384615	Skewed
1	Xist AS threshold = 25	1.23076923076923	BA
1	Xist AS threshold = 25	0	Xist-MA (Xi=Cast)
2	Xist AS threshold = 10	4.98533724340176	Undetected
2	Xist AS threshold = 10	33.1378299120235	Low
2	Xist AS threshold = 10	1.75953079178886	Xist-MA (Xi=Cast)
2	Xist AS threshold = 10	19.0615835777126	Xist-MA (Xi=B6)
2	Xist AS threshold = 10	17.3020527859238	Skewed
2	Xist AS threshold = 10	23.7536656891496	BA
2	Xist AS threshold = 15	4.98533724340176	Undetected
2	Xist AS threshold = 15	41.3489736070381	Low
2	Xist AS threshold = 15	1.75953079178886	Xist-MA (Xi=Cast)
2	Xist AS threshold = 15	15.8357771260997	Xist-MA (Xi=B6)
2	Xist AS threshold = 15	15.5425219941349	Skewed
2	Xist AS threshold = 15	20.5278592375367	BA
2	Xist AS threshold = 20	4.98533724340176	Undetected
2	Xist AS threshold = 20	49.266862170088	Low
2	Xist AS threshold = 20	1.17302052785924	Xist-MA (Xi=Cast)
2	Xist AS threshold = 20	14.0762463343109	Xist-MA (Xi=B6)
2	Xist AS threshold = 20	12.9032258064516	Skewed
2	Xist AS threshold = 20	17.5953079178886	BA
2	Xist AS threshold = 25	4.98533724340176	Undetected
2	Xist AS threshold = 25	55.7184750733138	Low
2	Xist AS threshold = 25	0.586510263929619	Xist-MA (Xi=Cast)
2	Xist AS threshold = 25	11.1436950146628	Xist-MA (Xi=B6)
2	Xist AS threshold = 25	12.0234604105572	Skewed
2	Xist AS threshold = 25	15.5425219941349	BA
3	Xist AS threshold = 10	16.3424124513619	Undetected
3	Xist AS threshold = 10	37.7431906614786	Low
3	Xist AS threshold = 10	12.0622568093385	Xist-MA (Xi=Cast)
3	Xist AS threshold = 10	20.6225680933852	Xist-MA (Xi=B6)
3	Xist AS threshold = 10	7.78210116731517	Skewed
3	Xist AS threshold = 10	5.44747081712062	BA
3	Xist AS threshold = 15	16.3424124513619	Undetected
3	Xist AS threshold = 15	45.9143968871595	Low
3	Xist AS threshold = 15	8.56031128404669	Xist-MA (Xi=Cast)
3	Xist AS threshold = 15	18.2879377431907	Xist-MA (Xi=B6)
3	Xist AS threshold = 15	5.83657587548638	Skewed
3	Xist AS threshold = 15	5.05836575875486	BA
3	Xist AS threshold = 20	16.3424124513619	Undetected
3	Xist AS threshold = 20	53.6964980544747	Low
3	Xist AS threshold = 20	5.44747081712062	Xist-MA (Xi=Cast)
3	Xist AS threshold = 20	16.3424124513619	Xist-MA (Xi=B6)
3	Xist AS threshold = 20	4.66926070038911	Skewed
3	Xist AS threshold = 20	3.50194552529183	BA
3	Xist AS threshold = 25	16.3424124513619	Undetected
3	Xist AS threshold = 25	57.1984435797665	Low
3	Xist AS threshold = 25	4.28015564202335	Xist-MA (Xi=Cast)
3	Xist AS threshold = 25	14.7859922178988	Xist-MA (Xi=B6)
3	Xist AS threshold = 25	3.89105058365759	Skewed
3	Xist AS threshold = 25	3.50194552529183	BA
4	Xist AS threshold = 10	16.9117647058824	Undetected
4	Xist AS threshold = 10	40.0735294117647	Low
4	Xist AS threshold = 10	12.5	Xist-MA (Xi=Cast)
4	Xist AS threshold = 10	25.3676470588235	Xist-MA (Xi=B6)
4	Xist AS threshold = 10	4.77941176470588	Skewed
4	Xist AS threshold = 10	0.367647058823529	BA
4	Xist AS threshold = 15	16.9117647058824	Undetected
4	Xist AS threshold = 15	45.5882352941176	Low
4	Xist AS threshold = 15	9.19117647058824	Xist-MA (Xi=Cast)
4	Xist AS threshold = 15	23.5294117647059	Xist-MA (Xi=B6)
4	Xist AS threshold = 15	4.41176470588235	Skewed
4	Xist AS threshold = 15	0.367647058823529	BA
4	Xist AS threshold = 20	16.9117647058824	Undetected
4	Xist AS threshold = 20	51.4705882352941	Low
4	Xist AS threshold = 20	6.61764705882353	Xist-MA (Xi=Cast)
4	Xist AS threshold = 20	20.2205882352941	Xist-MA (Xi=B6)
4	Xist AS threshold = 20	4.41176470588235	Skewed
4	Xist AS threshold = 20	0.367647058823529	BA
4	Xist AS threshold = 25	16.9117647058824	Undetected
4	Xist AS threshold = 25	56.9852941176471	Low
4	Xist AS threshold = 25	5.88235294117647	Xist-MA (Xi=Cast)
4	Xist AS threshold = 25	16.1764705882353	Xist-MA (Xi=B6)
4	Xist AS threshold = 25	4.04411764705882	Skewed
4	Xist AS threshold = 25	0	BA
