# Supplementary material for: Integrated analysis of Xist upregulation and X-chromosome inactivation with single-cell and single-allele resolution
Source: Nat Commun. 2021 Jun 15;12:3638. doi: 10.1038/s41467-021-23643-6 (PMC8206119; doi:10.1038/s41467-021-23643-6)
Supplement: Supplementary file 9 — Source Data [file 41467_2021_23643_MOESM9_ESM.zip › SourceData/Figure_S9c.txt]

Vary XP or #Bins threshold	Gene Symbol	Benjamini-Hochberg adjusted p-value
XP >= 0	Klhl13	5.52362245358109e-07
XP >= 0	Pir	7.89653636614099e-05
XP >= 0	Hprt	0.000986635444832553
XP >= 0	Smc1a	0.0792041329333125
XP >= 0	Eif1ax	0.0973172411293442
XP >= 0	Bex2	0.474182517289729
XP >= 0	Las1l	0.474182517289729
XP >= 0	Dkc1	0.474182517289729
XP >= 0	Plp2	0.474182517289729
XP >= 0	Tmem47	0.528353211214469
XP >= 0	Idh3g	0.528353211214469
XP >= 0	Usp9x	0.528353211214469
XP >= 0	Acsl4	0.528353211214469
XP >= 0	Alg13	0.528353211214469
XP >= 0	Renbp	0.528353211214469
XP >= 0	Zrsr2	0.528353211214469
XP >= 0	Uba1	0.528353211214469
XP >= 2	Klhl13	5.15747491850837e-08
XP >= 2	Pir	4.73504369025565e-06
XP >= 2	Hprt	0.00176202643850835
XP >= 2	Eif1ax	0.100760705719248
XP >= 2	Smc1a	0.100760705719248
XP >= 2	Dkc1	0.421640138886767
XP >= 2	Tmem47	0.566416097178884
XP >= 2	Zrsr2	0.640230945307582
XP >= 2	Uba1	0.640230945307582
XP >= 2	Idh3g	0.640230945307582
XP >= 2	Las1l	0.748091371919691
XP >= 2	Renbp	0.748091371919691
XP >= 2	Alg13	0.748091371919691
XP >= 4	Klhl13	2.67619596502091e-07
XP >= 4	Pir	6.15704643494357e-06
XP >= 4	Hprt	0.00188453390130841
XP >= 4	Eif1ax	0.138491729936527
XP >= 4	Smc1a	0.138491729936527
XP >= 4	Bex2	0.194918188513886
XP >= 4	Dkc1	0.340005311416125
XP >= 4	Ebp	0.366902758303481
XP >= 4	Tmem47	0.507989956709516
XP >= 4	Idh3g	0.507989956709516
XP >= 4	Uba1	0.579575421956699
XP >= 4	Zrsr2	0.708612223563209
XP >= 4	Las1l	0.725791204117389
XP >= 4	Alg13	0.758519974894199
XP >= 4	Renbp	0.902485311454771
XP >= 6	Klhl13	5.79732003013737e-06
XP >= 6	Pir	5.79732003013737e-06
XP >= 6	Hprt	0.000691517158410381
XP >= 6	Eif1ax	0.0871450317053346
XP >= 6	Smc1a	0.139361820434534
XP >= 6	Bex2	0.190285042860846
XP >= 6	Jade3	0.190285042860846
XP >= 6	Dkc1	0.190285042860846
XP >= 6	Hsd17b10	0.190285042860846
XP >= 6	Ebp	0.295979664332787
XP >= 6	Tmem47	0.471991339170354
XP >= 6	Idh3g	0.558863352999668
XP >= 6	Uba1	0.686453115319108
XP >= 6	Zrsr2	0.714132543587752
XP >= 6	Las1l	0.725013201643859
XP >= 6	Alg13	0.725013201643859
XP >= 6	Renbp	0.842514659764156
XP >= 8	Klhl13	6.87894495718531e-06
XP >= 8	Pir	0.000284517988868792
XP >= 8	Hprt	0.00102478712253131
XP >= 8	Eif1ax	0.0950256466681449
XP >= 8	Smc1a	0.179868619487483
XP >= 8	Jade3	0.203988487405506
XP >= 8	Dkc1	0.203988487405506
XP >= 8	Bex2	0.246933978013094
XP >= 8	Ebp	0.380360592068923
XP >= 8	Idh3g	0.616995273942961
XP >= 8	Tmem47	0.616995273942961
XP >= 8	Zrsr2	0.616995273942961
XP >= 8	Uba1	0.616995273942961
XP >= 8	Las1l	0.651916088442656
XP >= 8	Alg13	0.713438607191809
XP >= 8	Renbp	0.73568081943128
XP >= 10	Klhl13	1.26791196632455e-05
XP >= 10	Pir	0.000179193141127502
XP >= 10	Hprt	0.00136476398555399
XP >= 10	Eif1ax	0.057769368561736
XP >= 10	Smc1a	0.164944482269396
XP >= 10	Jade3	0.189415420549644
XP >= 10	Bex2	0.217093553883652
XP >= 10	Dkc1	0.217093553883652
XP >= 10	Ebp	0.432812367310349
XP >= 10	Idh3g	0.600499582126997
XP >= 10	Tmem47	0.600499582126997
XP >= 10	Uba1	0.600499582126997
XP >= 10	Zrsr2	0.600499582126997
XP >= 10	Renbp	0.638365517862112
XP >= 10	Las1l	0.682003634977959
XP >= 10	Alg13	0.811508223436145
XP >= 12	Klhl13	1.67870182609159e-06
XP >= 12	Pir	0.00104246597166806
XP >= 12	Hprt	0.0156255692348637
XP >= 12	Smc1a	0.117564244288356
XP >= 12	Eif1ax	0.136635651546501
XP >= 12	Bex2	0.254283001164933
XP >= 12	Dkc1	0.305957984237443
XP >= 12	Jade3	0.326051071605118
XP >= 12	Uba1	0.631072777519096
XP >= 12	Idh3g	0.631072777519096
XP >= 12	Zrsr2	0.631072777519096
XP >= 12	Tmem47	0.736654917180711
XP >= 12	Las1l	0.744607491279286
XP >= 12	Alg13	0.791868694216786
XP >= 12	Renbp	0.791868694216786
XP >= 14	Klhl13	1.77099923584986e-06
XP >= 14	Pir	0.00209937380950122
XP >= 14	Hprt	0.0177331377823164
XP >= 14	Eif1ax	0.171738789951581
XP >= 14	Dkc1	0.41841310275031
XP >= 14	Jade3	0.422058909356419
XP >= 14	Smc1a	0.422058909356419
XP >= 14	Idh3g	0.464738722467939
XP >= 14	Tmem47	0.591208773719954
XP >= 14	Uba1	0.667109741720018
XP >= 14	Zrsr2	0.680623408986721
XP >= 14	Renbp	0.697377948291594
XP >= 14	Usp9x	0.697377948291594
XP >= 14	Las1l	0.697377948291594
XP >= 14	Alg13	0.697377948291594
XP >= 16	Klhl13	1.31995299342908e-06
XP >= 16	Hprt	0.0264218001996018
XP >= 16	Eif1ax	0.204395248178492
XP >= 16	Dkc1	0.463871389862731
XP >= 16	Smc1a	0.721449531698674
XP >= 16	Uba1	0.721449531698674
XP >= 16	Idh3g	0.721449531698674
XP >= 16	Tmem47	0.721449531698674
XP >= 16	Zrsr2	0.721449531698674
XP >= 16	Alg13	0.735826907011385
XP >= 16	Renbp	0.954347497628335
XP >= 18	Klhl13	2.77051134988366e-05
XP >= 18	Hprt	0.0211260571840228
XP >= 18	Eif1ax	0.175320697907765
XP >= 18	Dkc1	0.248378836566855
XP >= 18	Bex2	0.379428463167132
XP >= 18	Smc1a	0.637345889594091
XP >= 18	Tmem47	0.684039058575085
XP >= 18	Uba1	0.684039058575085
XP >= 18	Idh3g	0.684039058575085
XP >= 18	Las1l	0.684039058575085
XP >= 18	Zrsr2	0.684039058575085
XP >= 18	Acsl4	0.684039058575085
XP >= 18	Alg13	0.779903508938553
XP >= 18	Renbp	0.961719433528831
XP >= 20	Klhl13	3.1906118104993e-05
XP >= 20	Hprt	0.0152899185474572
XP >= 20	Eif1ax	0.210350941180093
XP >= 20	Dkc1	0.285400904496892
XP >= 20	Bex2	0.439384248516221
XP >= 20	Smc1a	0.638682470187061
XP >= 20	Tmem47	0.708913184686543
XP >= 20	Uba1	0.708913184686543
XP >= 20	Idh3g	0.708913184686543
XP >= 20	Las1l	0.708913184686543
XP >= 20	Acsl4	0.708913184686543
XP >= 20	Zrsr2	0.708913184686543
XP >= 20	Alg13	0.826345276410701
XP >= 20	Renbp	0.986137796864174
# Bins = 6	Klhl13	0.000157695230397168
# Bins = 6	Tmem47	0.0234881139831994
# Bins = 6	Hprt	0.0234881139831994
# Bins = 6	Pir	0.0467737471735485
# Bins = 6	Eif1ax	0.286150299667596
# Bins = 6	Smc1a	0.286150299667596
# Bins = 6	Maged1	0.322295562196027
# Bins = 6	Plp2	0.322295562196027
# Bins = 6	Alg13	0.470637805142082
# Bins = 6	Huwe1	0.470704952421526
# Bins = 6	Gnl3l	0.470704952421526
# Bins = 6	Las1l	0.626673190125111
# Bins = 6	Dkc1	0.642551498485549
# Bins = 6	Bex2	0.642551498485549
# Bins = 6	Jade3	0.642551498485549
# Bins = 6	Nkap	0.711504365464632
# Bins = 6	Ndufb11	0.83291394207277
# Bins = 6	Prdx4	0.841226829319925
# Bins = 6	Ebp	0.841226829319925
# Bins = 6	Rps6ka6	0.841226829319925
# Bins = 8	Klhl13	0.000127140892342724
# Bins = 8	Pir	0.00850813669407892
# Bins = 8	Hprt	0.0215772941322781
# Bins = 8	Eif1ax	0.178768320262123
# Bins = 8	Alg13	0.195315943543987
# Bins = 8	Smc1a	0.195315943543987
# Bins = 8	Jade3	0.321321584414504
# Bins = 8	Plp2	0.364971937894435
# Bins = 8	Ebp	0.47974700455067
# Bins = 8	Dkc1	0.47974700455067
# Bins = 8	Gnl3l	0.47974700455067
# Bins = 8	Tmem47	0.645613279681801
# Bins = 8	Las1l	0.662802831858149
# Bins = 8	Prdx4	0.662802831858149
# Bins = 8	Maged1	0.662802831858149
# Bins = 8	Nkap	0.67193684807666
# Bins = 8	Ndufb11	0.679821571897742
# Bins = 8	Rps6ka6	0.952935231993256
# Bins = 10	Klhl13	1.26791196632455e-05
# Bins = 10	Pir	0.000179193141127502
# Bins = 10	Hprt	0.00136476398555399
# Bins = 10	Eif1ax	0.057769368561736
# Bins = 10	Smc1a	0.164944482269396
# Bins = 10	Jade3	0.189415420549644
# Bins = 10	Bex2	0.217093553883652
# Bins = 10	Dkc1	0.217093553883652
# Bins = 10	Ebp	0.432812367310349
# Bins = 10	Nkap	0.600499582126997
# Bins = 10	Maged1	0.600499582126997
# Bins = 10	Gnl3l	0.600499582126997
# Bins = 10	Tmem47	0.600499582126997
# Bins = 10	Rps6ka6	0.600499582126997
# Bins = 10	Prdx4	0.600499582126997
# Bins = 10	Ndufb11	0.600499582126997
# Bins = 10	Las1l	0.682003634977959
# Bins = 10	Alg13	0.811508223436145
# Bins = 12	Hprt	0.00016786120011131
# Bins = 12	Pir	0.000324616316186044
# Bins = 12	Klhl13	0.000471637822165534
# Bins = 12	Eif1ax	0.053571741136222
# Bins = 12	Dkc1	0.392382447493897
# Bins = 12	Rps6ka6	0.392382447493897
# Bins = 12	Tmem47	0.392382447493897
# Bins = 12	Ebp	0.392382447493897
# Bins = 12	Smc1a	0.392382447493897
# Bins = 12	Nkap	0.630009305472288
# Bins = 12	Las1l	0.630009305472288
# Bins = 12	Prdx4	0.663030877401379
# Bins = 12	Gnl3l	0.838385167901729
# Bins = 12	Ndufb11	0.838385167901729
# Bins = 14	Klhl13	0.000142289561408477
# Bins = 14	Pir	0.000154709862719744
# Bins = 14	Hprt	0.000154709862719744
# Bins = 14	Bex2	0.0478460704622207
# Bins = 14	Smc1a	0.363344903303933
# Bins = 14	Dkc1	0.363344903303933
# Bins = 14	Las1l	0.363344903303933
# Bins = 14	Ebp	0.469866116307319
# Bins = 14	Ndufb11	0.469866116307319
# Bins = 14	Eif1ax	0.469866116307319
# Bins = 14	Prdx4	0.469866116307319
# Bins = 14	Nkap	0.482750126667071
# Bins = 14	Tmem47	0.482750126667071
# Bins = 14	Rps6ka6	0.808878182115105
# Bins = 14	Gnl3l	0.891217280712438
# Bins = 14	Alg13	0.979111534848586
# Bins = 16	Hprt	7.11391916423708e-05
# Bins = 16	Klhl13	0.000110639253367757
# Bins = 16	Smc1a	0.139889658559795
# Bins = 16	Dkc1	0.166561656624632
# Bins = 16	Eif1ax	0.323286404649512
# Bins = 16	Las1l	0.493034588343936
# Bins = 16	Ndufb11	0.493034588343936
# Bins = 16	Prdx4	0.504603953318152
# Bins = 16	Nkap	0.63545383546598
# Bins = 16	Gnl3l	0.678447455920821
# Bins = 16	Rps6ka6	0.853410943902534
# Bins = 18	Hprt	5.43163536740937e-05
# Bins = 18	Klhl13	0.000279288526104112
# Bins = 18	Bex2	0.000480276669713438
# Bins = 18	Ebp	0.0318514058240088
# Bins = 18	Dkc1	0.0332628142809501
# Bins = 18	Smc1a	0.0892065204895175
# Bins = 18	Las1l	0.0978155106711004
# Bins = 18	Prdx4	0.131022801808559
# Bins = 18	Eif1ax	0.181415209691505
# Bins = 18	Nkap	0.181532995257998
# Bins = 18	Ndufb11	0.190267246401428
# Bins = 18	Tmem47	0.893151803123452
# Bins = 18	Rps6ka6	0.893151803123452
# Bins = 20	Hprt	1.40802743892359e-05
# Bins = 20	Klhl13	9.20545288091465e-05
# Bins = 20	Dkc1	0.0166478186153383
# Bins = 20	Prdx4	0.128903063867522
# Bins = 20	Ndufb11	0.128903063867522
# Bins = 20	Eif1ax	0.128903063867522
# Bins = 20	Las1l	0.143222506194936
# Bins = 20	Nkap	0.926832388890492
