# Supplementary material for: Integrated analysis of Xist upregulation and X-chromosome inactivation with single-cell and single-allele resolution
Source: Nat Commun. 2021 Jun 15;12:3638. doi: 10.1038/s41467-021-23643-6 (PMC8206119; doi:10.1038/s41467-021-23643-6)
Supplement: Supplementary file 9 — Source Data [file 41467_2021_23643_MOESM9_ESM.zip › SourceData/Figure_6c.txt]

Cell ID	Sequencing Day	Scaled Pseudotime	XCI Progress [%]
d0_Col_03_Row_16	0	0.4071349212681	0
d0_Col_05_Row_34	0	0.924930675682	0
d0_Col_08_Row_37	0	1.11207838175915	31.0527213786043
d1_Col_01_Row_1	1	32.1233002812452	0
d1_Col_01_Row_19	1	28.1978713560507	0
d1_Col_01_Row_31	1	23.5999880350491	2.46761258482419
d1_Col_01_Row_34	1	40.2954396614099	15.353121801433
d1_Col_03_Row_19	1	23.8296867898239	3.64697301239971
d1_Col_03_Row_22	1	30.5179602974778	1.41442715700142
d1_Col_03_Row_23	1	29.784516787431	12.6109294722093
d1_Col_04_Row_3	1	15.57010815918	0
d1_Col_04_Row_4	1	19.5946958034367	1.4540167211923
d1_Col_04_Row_5	1	31.2955747618102	31.334413830362
d1_Col_04_Row_6	1	14.876972764238	0
d1_Col_04_Row_8	1	26.5840029732403	26.4296011532917
d1_Col_04_Row_21	1	18.3992031440617	0
d1_Col_04_Row_22	1	32.1559479783436	3.44695518958255
d1_Col_04_Row_32	1	5.87469878821988	0
d1_Col_05_Row_4	1	30.5010519747767	0
d1_Col_06_Row_6	1	28.106526806518	0
d1_Col_06_Row_11	1	24.5751029401431	11.8343195266272
d1_Col_06_Row_21	1	27.4231080961504	0
d1_Col_06_Row_25	1	24.3171581763716	14.8242270224481
d1_Col_06_Row_31	1	23.5259954645345	0
d1_Col_07_Row_2	1	31.3120151281285	1.19474313022701
d1_Col_07_Row_7	1	23.6694516990979	17.7799135031235
d1_Col_07_Row_8	1	30.5856415407036	12.0177103099304
d1_Col_07_Row_10	1	28.9808362905989	11.6601887840089
d1_Col_07_Row_14	1	29.7785853776471	0
d1_Col_07_Row_30	1	23.744541582659	0
d1_Col_07_Row_31	1	30.4850781714464	0
d1_Col_07_Row_40	1	18.4307422146549	0
d1_Col_08_Row_4	1	15.5748523984814	13.579781214636
d1_Col_08_Row_6	1	19.8908323487439	0
d1_Col_08_Row_7	1	23.6940214641094	8.09574093629004
d1_Col_08_Row_20	1	22.0792352865862	0
d1_Col_08_Row_25	1	8.59679750615219	4.9452490286118
d1_Col_08_Row_32	1	27.4158368094739	0
d1_Col_09_Row_10	1	20.6811058764952	29.4266869609335
d1_Col_09_Row_11	1	29.7313734166973	18.8205771643664
d1_Col_09_Row_19	1	24.3591328991195	0
d1_Col_09_Row_23	1	22.8583150928466	29.0337934316992
d1_Col_09_Row_34	1	30.5360911511498	0
d1_Col_09_Row_38	1	31.3468373678047	14.0632847815168
d1_Col_10_Row_14	1	30.5044874800817	8.49395622345639
d1_Col_10_Row_24	1	34.0417467500186	15.5834283542379
d1_Col_10_Row_31	1	23.5230176983266	30.17729158808
d1_Col_10_Row_38	1	22.0198216038447	0
d2_Col_01_Row_1	2	45.2866430215853	0
d2_Col_01_Row_7	2	58.7491087550276	37.6249265138154
d2_Col_01_Row_9	2	58.9947075691027	52.9172320217096
d2_Col_01_Row_10	2	64.456162168376	48.9651691065119
d2_Col_01_Row_19	2	64.5661886308123	2.23713646532439
d2_Col_01_Row_25	2	47.9450525371538	0
d2_Col_01_Row_29	2	57.8571024280905	6.98384984722829
d2_Col_01_Row_30	2	40.2775484875608	24.1911979014865
d2_Col_01_Row_37	2	67.8346248885257	75.0538295908951
d2_Col_01_Row_39	2	49.9337708668819	0
d2_Col_01_Row_40	2	56.9512204658716	0
d2_Col_02_Row_1	2	65.3905276825493	70.6817231283982
d2_Col_02_Row_6	2	68.8105488796157	1.87705302674801
d2_Col_02_Row_12	2	65.5194686883447	0
d2_Col_02_Row_13	2	67.9587870943807	50.6441581519325
d2_Col_02_Row_18	2	41.9288576917063	0
d2_Col_02_Row_19	2	55.0927229880319	0
d2_Col_02_Row_21	2	64.5387598093547	23.3426704014939
d2_Col_02_Row_26	2	59.2480121025225	27.9329608938548
d2_Col_02_Row_29	2	48.1947416006554	30.9713749413421
d2_Col_02_Row_30	2	67.9782422906347	55.6091288974606
d2_Col_02_Row_34	2	59.0959260510423	7.36067297581493
d2_Col_03_Row_4	2	67.9704582861736	43.2674375233122
d2_Col_03_Row_5	2	67.8618058575869	23.8907849829352
d2_Col_03_Row_6	2	54.6428823456041	26.2600592969081
d2_Col_03_Row_9	2	50.1656785749583	21.475985942991
d2_Col_03_Row_11	2	59.0400991967613	24.062933826932
d2_Col_03_Row_12	2	68.7460996592764	51.2011647658335
d2_Col_03_Row_16	2	59.1746228485138	0
d2_Col_03_Row_18	2	57.640884422585	27.359781121751
d2_Col_03_Row_26	2	47.985829493269	0
d2_Col_03_Row_29	2	64.4956130800744	62.5875758991126
d2_Col_03_Row_32	2	50.9243568696206	7.25012946659762
d2_Col_03_Row_36	2	58.8359312688849	36.0799609946368
d2_Col_03_Row_40	2	58.9491818428876	1.56168662155127
d2_Col_04_Row_6	2	64.5387544806768	24.0867121637896
d2_Col_04_Row_23	2	72.7051511558398	26.9802836388793
d2_Col_04_Row_24	2	65.3357098997251	43.6490615451768
d2_Col_04_Row_27	2	65.2477330992607	26.6816986095453
d2_Col_04_Row_28	2	50.7371651399076	8.84275278738947
d2_Col_04_Row_30	2	49.995394056293	0
d2_Col_05_Row_4	2	50.5113098795702	31.3192027839291
d2_Col_05_Row_9	2	54.4325445609016	0
d2_Col_05_Row_16	2	50.0031707401301	42.1097405359422
d2_Col_05_Row_19	2	72.2912629078151	22.9626294461954
d2_Col_05_Row_27	2	64.407920763112	54.2099192618224
d2_Col_05_Row_32	2	67.6038917180781	42.3464074973967
d2_Col_05_Row_33	2	65.4339726530571	0
d2_Col_05_Row_35	2	59.0739757756506	0
d2_Col_05_Row_36	2	67.8853301791759	18.5239635401353
d2_Col_05_Row_37	2	43.602728208092	0
d2_Col_05_Row_39	2	54.8194853542575	44.513861772745
d2_Col_06_Row_2	2	54.7070190056445	27.9416330332195
d2_Col_06_Row_4	2	65.5384210708441	74.7223157186133
d2_Col_06_Row_5	2	64.6346607264594	26.9331016507385
d2_Col_06_Row_7	2	69.6518765449793	33.2922318125771
d2_Col_06_Row_9	2	51.7125323927051	46.4396284829721
d2_Col_06_Row_15	2	58.7512179894514	11.568718186025
d2_Col_06_Row_17	2	56.8680033166	50.2692998204668
d2_Col_06_Row_20	2	59.2246837389959	10.8191653786708
d2_Col_06_Row_26	2	51.6623203328505	12.3231401186673
d2_Col_06_Row_28	2	47.7490669067532	0
d2_Col_06_Row_39	2	48.0741539138189	47.1664906722985
d2_Col_06_Row_40	2	56.6685377317071	2.66548200799644
d2_Col_07_Row_7	2	56.6800472453242	34.9865436370627
d2_Col_07_Row_16	2	51.6956326352488	10.5764145954521
d2_Col_07_Row_19	2	65.3357045710472	32.5138778747026
d2_Col_07_Row_20	2	50.110144598298	25.3057781526782
d2_Col_07_Row_22	2	64.4799111385613	67.7540777917189
d2_Col_07_Row_25	2	57.6537846655927	0
d2_Col_07_Row_37	2	58.7681650916319	7.86222388618496
d2_Col_08_Row_6	2	72.7789201224769	60.5035700864337
d2_Col_08_Row_14	2	34.0753610868473	0
d2_Col_08_Row_21	2	72.6025758616103	10.0502512562814
d2_Col_08_Row_25	2	55.4003878922604	15.5038759689923
d2_Col_08_Row_26	2	64.3844988066663	27.1493212669683
d2_Col_09_Row_1	2	59.3428617778937	0
d2_Col_09_Row_9	2	30.5979508225417	0
d2_Col_09_Row_11	2	41.9318469870832	8.85515496521189
d2_Col_09_Row_19	2	60.0779487467415	23.1135282121006
d2_Col_09_Row_23	2	67.9908650565654	52.703316674239
d2_Col_09_Row_36	2	64.306934636445	53.4196681505463
d2_Col_09_Row_38	2	50.6280889345316	36.4456785838251
d2_Col_10_Row_3	2	56.8900393444994	63.2161201106282
d2_Col_10_Row_23	2	39.4704010352601	0
d2_Col_10_Row_25	2	57.6677717065513	0
d2_Col_10_Row_28	2	59.0192352254846	49.2237788716395
d2_Col_10_Row_33	2	50.6910776237826	0
d2_Col_10_Row_34	2	59.2050434318342	13.3809099018733
d2_Col_10_Row_40	2	67.672593455281	37.989479836353
d3_Col_01_Row_3	3	79.7242797793637	62.5208960213975
d3_Col_01_Row_18	3	97.2338959823077	59.806508355321
d3_Col_01_Row_19	3	97.2012818964192	47.5617098133654
d3_Col_01_Row_24	3	50.074266783497	26.5369305616984
d3_Col_02_Row_2	3	92.2998157261746	65.2670013692378
d3_Col_02_Row_5	3	90.8420063457539	75.5315772770549
d3_Col_02_Row_10	3	83.5011139180201	76.27765064836
d3_Col_02_Row_12	3	77.4119563747227	68.9068481497235
d3_Col_02_Row_14	3	83.4835881158066	82.5329064389897
d3_Col_02_Row_18	3	86.4318637062035	73.2135028496274
d3_Col_02_Row_22	3	67.7238263252188	36.878674505612
d3_Col_02_Row_23	3	72.6658795239675	12.5744540039709
d3_Col_02_Row_31	3	59.0894041570094	35.9541683129198
d3_Col_03_Row_6	3	87.9106388157438	49.4752623688156
d3_Col_03_Row_9	3	75.8910265790696	65.4784967067028
d3_Col_03_Row_10	3	96.843602835403	83.6582772066643
d3_Col_03_Row_13	3	87.9062946201044	60.9107037256062
d3_Col_03_Row_22	3	96.7646284068554	74.1876149601471
d3_Col_03_Row_36	3	84.2016957881582	77.8663396689148
d3_Col_04_Row_1	3	78.1802632864641	81.7562452687358
d3_Col_04_Row_4	3	89.3956622245609	34.8464007336084
d3_Col_04_Row_10	3	72.249182755463	43.7175175787221
d3_Col_04_Row_14	3	71.0342206545418	59.9500416319733
d3_Col_04_Row_16	3	95.2259833783388	71.9020907700153
d3_Col_04_Row_27	3	94.9394133999446	64.3291799478412
d3_Col_04_Row_28	3	94.4810565234505	62.5285257873117
d3_Col_04_Row_30	3	97.3153967385812	78.2046922815369
d3_Col_04_Row_31	3	73.5309536963483	22.3400227186672
d3_Col_04_Row_37	3	84.9618263631515	71.597433299561
d3_Col_05_Row_5	3	84.272015913273	49.9698976520169
d3_Col_05_Row_6	3	89.3939918487343	65.4571326929918
d3_Col_05_Row_8	3	97.4125023982356	47.1353108492483
d3_Col_05_Row_11	3	96.9545047895527	74.6842394288852
d3_Col_05_Row_16	3	72.2484932578571	0
d3_Col_05_Row_26	3	97.4830861033428	0
d3_Col_05_Row_28	3	72.7963457059872	43.0548436699129
d3_Col_05_Row_30	3	92.3006462833929	86.765293882447
d3_Col_05_Row_36	3	79.6773913675011	38.8592917580696
d3_Col_05_Row_37	3	79.7139934027582	41.4137807925741
d3_Col_05_Row_39	3	82.0005412980546	16.9491525423729
d3_Col_06_Row_1	3	58.821363551848	60.8940513903555
d3_Col_06_Row_4	3	79.8614706141711	36.5150544522742
d3_Col_06_Row_6	3	96.8439726971204	21.0301737275221
d3_Col_06_Row_8	3	96.7355891311559	76.1489433076149
d3_Col_06_Row_13	3	82.7210392656665	55.1773557864565
d3_Col_06_Row_16	3	93.0278789132918	80.9043857259602
d3_Col_06_Row_17	3	96.3743531134897	45.8320516764073
d3_Col_06_Row_23	3	90.2380897512841	75.3166723724752
d3_Col_06_Row_25	3	90.8510475121535	60.6440819740694
d3_Col_06_Row_26	3	84.2315097565501	79.8068730474297
d3_Col_06_Row_29	3	71.1135884029475	60.6902023006743
d3_Col_06_Row_31	3	97.2594286346473	79.5748348175812
d3_Col_06_Row_33	3	82.2625844106995	76.4055742431523
d3_Col_06_Row_36	3	98.2771755724263	17.8700796908959
d3_Col_06_Row_39	3	81.207201407144	72.8277247614264
d3_Col_06_Row_40	3	97.3566226256665	74.1519063344341
d3_Col_07_Row_1	3	47.5498564237896	31.8400592373195
d3_Col_07_Row_5	3	34.0644362236716	0
d3_Col_07_Row_6	3	90.1187233440245	10.643220731143
d3_Col_07_Row_9	3	91.5848987789041	49.9731327243418
d3_Col_07_Row_14	3	87.8723847534938	80.1710315339391
d3_Col_07_Row_20	3	81.9489488811863	78.5013380909902
d3_Col_07_Row_21	3	78.1555500332758	58.8533739218671
d3_Col_07_Row_27	3	70.9708480477476	56.0854635635254
d3_Col_07_Row_28	3	67.7909319053829	24.3261012491782
d3_Col_07_Row_29	3	84.2259079272377	38.809144072302
d3_Col_07_Row_32	3	68.0144044118262	51.3340087808173
d3_Col_07_Row_33	3	63.3003197040873	84.9304772641864
d3_Col_07_Row_35	3	82.0631861495642	89.4181960171808
d3_Col_08_Row_9	3	97.2139000248268	72.1401580212985
d3_Col_08_Row_16	3	96.9900573004732	39.9794976934905
d3_Col_08_Row_23	3	90.0973816199876	66.4807066480707
d3_Col_08_Row_31	3	93.6228063532941	75.6330154554423
d3_Col_08_Row_33	3	95.1594120863758	78.5947120608475
d3_Col_08_Row_34	3	96.8812795030899	56.8228950642887
d3_Col_08_Row_35	3	95.11866389552	80.6293018682399
d3_Col_08_Row_38	3	82.0059144739403	40.070453544694
d3_Col_08_Row_40	3	85.6805435077389	61.7105738000722
d3_Col_09_Row_4	3	93.7731666717604	7.03443169196595
d3_Col_09_Row_7	3	85.6854224184725	62.5296068214117
d3_Col_09_Row_10	3	74.3265800402643	47.1501044464339
d3_Col_09_Row_11	3	81.958835856316	30.2566066641134
d3_Col_09_Row_15	3	96.5997057091156	24.101145792177
d3_Col_09_Row_18	3	90.7090980840643	75.8377425044092
d3_Col_09_Row_26	3	71.9742374374781	0
d3_Col_09_Row_28	3	98.5999230829611	93.3653557490243
d3_Col_09_Row_31	3	78.9461205146239	0
d3_Col_09_Row_37	3	86.6796824954447	82.4867939861845
d3_Col_09_Row_39	3	89.3543169921217	52.4515393386545
d3_Col_10_Row_3	3	65.3750020862028	61.1088628085795
d3_Col_10_Row_4	3	75.1568656928764	79.6272765777213
d3_Col_10_Row_5	3	85.682545019084	46.7969104952294
d3_Col_10_Row_6	3	97.6742192930669	30.1697045883092
d3_Col_10_Row_14	3	81.2619888707283	38.8949472918939
d3_Col_10_Row_15	3	91.539351525498	13.7496419364079
d3_Col_10_Row_23	3	95.1856559105449	73.945696129405
d3_Col_10_Row_26	3	97.3989191048997	73.5854588097332
d3_Col_10_Row_29	3	90.2314353991905	72.6538849646821
d3_Col_10_Row_39	3	83.4518452277992	66.4346725719709
d4_Col_01_Row_1	4	97.4254843333732	28.0327462168196
d4_Col_01_Row_3	4	98.8470438253395	38.9960589089401
d4_Col_01_Row_7	4	98.572976274598	64.2665873252008
d4_Col_01_Row_10	4	97.1968650609213	91.6157690172127
d4_Col_01_Row_11	4	98.695526882772	79.4494083554697
d4_Col_01_Row_15	4	96.7166268177499	71.5713714514194
d4_Col_01_Row_16	4	98.0745605192809	92.5086643561717
d4_Col_01_Row_17	4	97.5834601589314	77.3012838022398
d4_Col_01_Row_26	4	98.2383968688929	75.5916637230661
d4_Col_01_Row_28	4	98.9410304232416	39.7747272087293
d4_Col_01_Row_29	4	98.7205114288672	65.5299231026413
d4_Col_01_Row_31	4	97.52476032596	85.5166631733389
d4_Col_01_Row_32	4	95.2087062214556	67.4448767833982
d4_Col_01_Row_34	4	87.1723342824801	88.4353741496599
d4_Col_01_Row_36	4	98.8987329925488	58.7882423515297
d4_Col_01_Row_38	4	97.8254520681149	87.7736872699089
d4_Col_02_Row_4	4	99.0977620953508	81.866870696251
d4_Col_02_Row_6	4	97.7754604789516	84.2159648669594
d4_Col_02_Row_8	4	98.0777180688063	43.0980637101811
d4_Col_02_Row_10	4	98.9670050533053	74.4386342663796
d4_Col_02_Row_11	4	97.7478389379285	77.475788815995
d4_Col_02_Row_23	4	97.0216473428003	57.113717491076
d4_Col_02_Row_33	4	97.4764396952202	75.2548254174799
d4_Col_02_Row_34	4	93.7464986148911	73.2600732600733
d4_Col_02_Row_36	4	99.816060612844	41.9161676646707
d4_Col_02_Row_37	4	88.4309527195003	73.833261089438
d4_Col_03_Row_2	4	97.059483730788	92.8181436371273
d4_Col_03_Row_6	4	98.7555071847976	94.8683961370952
d4_Col_03_Row_12	4	97.9336831330569	77.5312420300944
d4_Col_03_Row_14	4	97.0979748121173	64.7595095881798
d4_Col_03_Row_16	4	97.8438007508613	82.5578620854211
d4_Col_03_Row_22	4	97.7329058999102	68.8515560451666
d4_Col_03_Row_25	4	97.2457137544941	94.2557918121231
d4_Col_03_Row_27	4	98.2132751981968	75.1944684528954
d4_Col_03_Row_28	4	97.533729446729	92.553931802366
d4_Col_03_Row_30	4	97.5032299882965	96.051227321238
d4_Col_03_Row_35	4	97.308670038788	91.2111144669284
d4_Col_03_Row_40	4	97.5164682367714	84.2289427643089
d4_Col_04_Row_3	4	99.3967879333782	96.3623223319682
d4_Col_04_Row_4	4	97.6358559250176	89.8730898730899
d4_Col_04_Row_5	4	98.5877348048301	93.2572962093257
d4_Col_04_Row_6	4	97.615822790113	90.2218970982687
d4_Col_04_Row_15	4	98.2846526069776	66.8357181669987
d4_Col_04_Row_17	4	97.1133618099905	93.9485122032765
d4_Col_04_Row_24	4	98.3826462872722	88.5433195810854
d4_Col_04_Row_25	4	98.7834070801297	76.6484170435611
d4_Col_04_Row_30	4	96.7228293519385	79.6100731112916
d4_Col_04_Row_32	4	97.6448540853673	95.5526199911933
d4_Col_05_Row_1	4	97.0444193316889	65.165472534971
d4_Col_05_Row_3	4	98.4759005703316	90.6721280953268
d4_Col_05_Row_5	4	97.5887622839679	49.7419052088221
d4_Col_05_Row_6	4	98.1628276325061	67.2419992808342
d4_Col_05_Row_8	4	97.2994515301916	81.3823857302118
d4_Col_05_Row_9	4	97.9988240821968	83.2086201736007
d4_Col_05_Row_11	4	98.5326223225882	82.1849160611376
d4_Col_05_Row_12	4	97.273098267211	83.0051499545592
d4_Col_05_Row_16	4	97.5339354982599	78.1032078103208
d4_Col_05_Row_18	4	97.6683704649937	79.2131844763424
d4_Col_05_Row_22	4	99.2860091971964	72.6523530687486
d4_Col_05_Row_28	4	97.4175546084247	62.6154793676863
d4_Col_05_Row_29	4	96.8288782319498	58.6025544703231
d4_Col_05_Row_32	4	97.6055018732884	59.0685346459674
d4_Col_05_Row_33	4	97.1425944391819	80.3011292346299
d4_Col_05_Row_34	4	99.4765405886799	90.9511687109465
d4_Col_06_Row_6	4	98.483709840159	65.613191343181
d4_Col_06_Row_7	4	97.2060802395682	93.5399006138556
d4_Col_06_Row_8	4	98.3217699638402	88.7706524782974
d4_Col_06_Row_11	4	98.7184776976806	80.8048546790163
d4_Col_06_Row_13	4	98.8015661289457	74.9041580654674
d4_Col_06_Row_16	4	98.1160603307294	80.5989870072671
d4_Col_06_Row_17	4	98.8737872646466	88.317944600562
d4_Col_06_Row_21	4	98.1526447464868	78.9576040451186
d4_Col_06_Row_24	4	98.053731916056	62.0574760516452
d4_Col_06_Row_25	4	98.2139337660237	95.9752321981424
d4_Col_06_Row_29	4	92.2874704300256	79.7910235098551
d4_Col_06_Row_35	4	97.2984761432234	93.2575561870318
d4_Col_07_Row_1	4	97.7294799524893	80.4230692476552
d4_Col_07_Row_2	4	50.5169677224884	10.8150883671854
d4_Col_07_Row_6	4	98.4951412824866	57.0474890001517
d4_Col_07_Row_8	4	96.8275860939226	98.9010989010989
d4_Col_07_Row_13	4	96.8388046351634	72.079536039768
d4_Col_07_Row_14	4	98.3018410762776	92.6111668338348
d4_Col_07_Row_17	4	97.1156506145154	88.7435777673984
d4_Col_07_Row_21	4	99.2762586355027	80.6251550483751
d4_Col_07_Row_23	4	98.2930617456889	82.4911226440863
d4_Col_07_Row_35	4	98.6112645073779	97.1692431238707
d4_Col_08_Row_1	4	38.4976755347908	1.7641870038224
d4_Col_08_Row_3	4	98.9294385728363	61.6394831603474
d4_Col_08_Row_14	4	97.1608851569915	96.9162995594714
d4_Col_08_Row_16	4	98.9316406844432	85.9433725883237
d4_Col_08_Row_17	4	78.195820005794	11.830201809325
d4_Col_08_Row_20	4	97.7876002290091	82.5230615806532
d4_Col_08_Row_24	4	98.2506962182111	91.6849548890515
d4_Col_08_Row_25	4	96.9428763458379	80.3915752002373
d4_Col_08_Row_29	4	99.1959802143099	53.4739220485784
d4_Col_08_Row_38	4	84.126304953773	76.6860664156111
d4_Col_08_Row_39	4	93.0741872001649	92.6076360682372
d4_Col_09_Row_2	4	98.3675701349624	61.3026819923372
d4_Col_09_Row_13	4	99.6429924185065	93.3583057196369
d4_Col_09_Row_14	4	98.4829683408702	61.8430701539966
d4_Col_09_Row_16	4	98.5266931488405	94.2472460220318
d4_Col_09_Row_23	4	98.1229105651833	25.9510468888234
d4_Col_09_Row_26	4	99.1935113333101	83.4480859267419
d4_Col_09_Row_30	4	97.6552924718506	80.6373732496379
d4_Col_09_Row_34	4	97.7903037757076	76.8700448121338
d4_Col_09_Row_36	4	99.4781457998718	68.0366564843099
d4_Col_09_Row_37	4	84.9837889011829	72.3795691115953
d4_Col_09_Row_38	4	97.8005126303164	87.3861654718078
d4_Col_10_Row_3	4	97.3341642813184	97.3701369267551
d4_Col_10_Row_4	4	91.6685902560438	98.7124463519313
d4_Col_10_Row_12	4	97.5953262024528	89.7468678087446
d4_Col_10_Row_13	4	98.3831204248143	55.4891174360201
d4_Col_10_Row_16	4	98.7553791374365	50.877714965784
d4_Col_10_Row_18	4	97.776290773989	68.7476774433296
d4_Col_10_Row_21	4	98.1979545900844	60.0847668910496
d4_Col_10_Row_22	4	98.9995612729158	79.8928810533363
d4_Col_10_Row_23	4	97.1725916935592	39.9529964747356
d4_Col_10_Row_26	4	99.4399742954828	59.5903165735568
d4_Col_10_Row_34	4	97.4483415065927	39.7742542327331
d4_Col_10_Row_35	4	98.170523138182	82.7806435765168
d4_Col_10_Row_37	4	97.458703077324	77.5416427340609
d4_Col_10_Row_38	4	98.3269715431693	77.6452676985537
