# Supplementary material for: Integrated analysis of Xist upregulation and X-chromosome inactivation with single-cell and single-allele resolution
Source: Nat Commun. 2021 Jun 15;12:3638. doi: 10.1038/s41467-021-23643-6 (PMC8206119; doi:10.1038/s41467-021-23643-6)
Supplement: Supplementary file 9 — Source Data [file 41467_2021_23643_MOESM9_ESM.zip › SourceData/Figure_7d.txt]

Sequencing Day	dXic Cell Line	Gene Symbol	Xi:Xa Ratio [per replicate; log2]
0	Xi = Cast [dXic on B6]	Hprt	0.08501031653119
0	Xi = Cast [dXic on B6]	Klhl13	-0.0814249441861031
0	Xi = Cast [dXic on B6]	Pir	-0.282784083684872
1	Xi = Cast [dXic on B6]	Hprt	-0.203979853534281
1	Xi = Cast [dXic on B6]	Klhl13	0.492057258635146
1	Xi = Cast [dXic on B6]	Pir	-0.243234470740351
2	Xi = Cast [dXic on B6]	Hprt	-0.468364212719019
2	Xi = Cast [dXic on B6]	Klhl13	0.646810177829594
2	Xi = Cast [dXic on B6]	Pir	-0.241021559293611
3	Xi = Cast [dXic on B6]	Hprt	-1.4040730380601
3	Xi = Cast [dXic on B6]	Klhl13	0.831319742716692
3	Xi = Cast [dXic on B6]	Pir	-1.08115022251522
4	Xi = Cast [dXic on B6]	Hprt	-1.62619287934639
4	Xi = Cast [dXic on B6]	Klhl13	0.992919798081032
4	Xi = Cast [dXic on B6]	Pir	-1.21278673923316
0	Xi = B6 [dXic on Cast]	Hprt	-0.0173516729652448
0	Xi = B6 [dXic on Cast]	Klhl13	0.167667277740531
0	Xi = B6 [dXic on Cast]	Pir	0.175227440649644
1	Xi = B6 [dXic on Cast]	Hprt	-0.0734070742488138
1	Xi = B6 [dXic on Cast]	Klhl13	-0.7281809939649
1	Xi = B6 [dXic on Cast]	Pir	-0.133753284984524
2	Xi = B6 [dXic on Cast]	Hprt	-0.406069228538556
2	Xi = B6 [dXic on Cast]	Klhl13	-1.05874371264771
2	Xi = B6 [dXic on Cast]	Pir	-0.253371571646279
3	Xi = B6 [dXic on Cast]	Hprt	-0.542806616949361
3	Xi = B6 [dXic on Cast]	Klhl13	-1.51295347655764
3	Xi = B6 [dXic on Cast]	Pir	-0.357546140000713
4	Xi = B6 [dXic on Cast]	Hprt	-0.636088185658272
4	Xi = B6 [dXic on Cast]	Klhl13	-1.74073309351003
4	Xi = B6 [dXic on Cast]	Pir	-0.197567036301477
0	Xi = Cast [dXic on B6]	Hprt	-0.0406283275206884
0	Xi = Cast [dXic on B6]	Klhl13	0.122842879821382
0	Xi = Cast [dXic on B6]	Pir	-0.293453826228086
1	Xi = Cast [dXic on B6]	Hprt	-0.0230909843773327
1	Xi = Cast [dXic on B6]	Klhl13	0.431929221354494
1	Xi = Cast [dXic on B6]	Pir	0.0924090142962759
2	Xi = Cast [dXic on B6]	Hprt	-0.297863859308607
2	Xi = Cast [dXic on B6]	Klhl13	0.543413534524458
2	Xi = Cast [dXic on B6]	Pir	-0.466175152727626
3	Xi = Cast [dXic on B6]	Hprt	-1.36636416155577
3	Xi = Cast [dXic on B6]	Klhl13	0.743216992148269
3	Xi = Cast [dXic on B6]	Pir	-1.01051467992216
4	Xi = Cast [dXic on B6]	Hprt	-1.84801659628027
4	Xi = Cast [dXic on B6]	Klhl13	1.05271295644523
4	Xi = Cast [dXic on B6]	Pir	-1.46002211422903
0	Xi = B6 [dXic on Cast]	Hprt	0.000578375712749781
0	Xi = B6 [dXic on Cast]	Klhl13	-0.0955196971783064
0	Xi = B6 [dXic on Cast]	Pir	-0.103363399066157
1	Xi = B6 [dXic on Cast]	Hprt	-0.0685599218949714
1	Xi = B6 [dXic on Cast]	Klhl13	-0.57622309877408
1	Xi = B6 [dXic on Cast]	Pir	-0.0272153913425592
2	Xi = B6 [dXic on Cast]	Hprt	-0.377394149229031
2	Xi = B6 [dXic on Cast]	Klhl13	-0.867065672552501
2	Xi = B6 [dXic on Cast]	Pir	-0.37366580536399
3	Xi = B6 [dXic on Cast]	Hprt	-0.447171835096396
3	Xi = B6 [dXic on Cast]	Klhl13	-1.3583003510383
3	Xi = B6 [dXic on Cast]	Pir	-0.37366580536399
4	Xi = B6 [dXic on Cast]	Hprt	-0.684070574233391
4	Xi = B6 [dXic on Cast]	Klhl13	-1.70925254305739
4	Xi = B6 [dXic on Cast]	Pir	0.0727358648241886
0	Xi = Cast [dXic on B6]	Hprt	-0.0483029283050728
0	Xi = Cast [dXic on B6]	Klhl13	-0.0499080609242887
0	Xi = Cast [dXic on B6]	Pir	0.445780156834519
1	Xi = Cast [dXic on B6]	Hprt	-0.267964021813143
1	Xi = Cast [dXic on B6]	Klhl13	0.373485908566314
1	Xi = Cast [dXic on B6]	Pir	0.0259321244288639
2	Xi = Cast [dXic on B6]	Hprt	-0.535377001423871
2	Xi = Cast [dXic on B6]	Klhl13	0.477514985105525
2	Xi = Cast [dXic on B6]	Pir	-0.550884912860176
3	Xi = Cast [dXic on B6]	Hprt	-1.21611832105886
3	Xi = Cast [dXic on B6]	Klhl13	0.679816134355984
3	Xi = Cast [dXic on B6]	Pir	-0.982785092672245
4	Xi = Cast [dXic on B6]	Hprt	-1.73065277436579
4	Xi = Cast [dXic on B6]	Klhl13	1.0227502243184
4	Xi = Cast [dXic on B6]	Pir	-1.44508584392416
0	Xi = B6 [dXic on Cast]	Hprt	0.0165736869194863
0	Xi = B6 [dXic on Cast]	Klhl13	-0.0880030219008591
0	Xi = B6 [dXic on Cast]	Pir	-0.0892715076252502
1	Xi = B6 [dXic on Cast]	Hprt	0.00322998525308954
1	Xi = B6 [dXic on Cast]	Klhl13	-0.657879704578505
1	Xi = B6 [dXic on Cast]	Pir	0.281999686700368
2	Xi = B6 [dXic on Cast]	Hprt	-0.38996685398371
2	Xi = B6 [dXic on Cast]	Klhl13	-0.992269789256223
2	Xi = B6 [dXic on Cast]	Pir	0.0727358648241886
3	Xi = B6 [dXic on Cast]	Hprt	-0.597756158320569
3	Xi = B6 [dXic on Cast]	Klhl13	-1.53587776192823
3	Xi = B6 [dXic on Cast]	Pir	-0.480017786536324
4	Xi = B6 [dXic on Cast]	Hprt	-0.680784112488437
4	Xi = B6 [dXic on Cast]	Klhl13	-1.64883817561711
4	Xi = B6 [dXic on Cast]	Pir	0.04732096024604
