# Supplementary material for: Integrated analysis of Xist upregulation and X-chromosome inactivation with single-cell and single-allele resolution
Source: Nat Commun. 2021 Jun 15;12:3638. doi: 10.1038/s41467-021-23643-6 (PMC8206119; doi:10.1038/s41467-021-23643-6)
Supplement: Supplementary file 9 — Source Data [file 41467_2021_23643_MOESM9_ESM.zip › SourceData/Figure_6a.txt]

Cell ID	Sequencing Day	Xist AS Classification	Xi:Xa Ratio [log2]
d1_Col_01_Row_1	1	Xist-MA (Xi=B6)	0.365396123463472
d1_Col_01_Row_19	1	Xist-MA (Xi=B6)	0.41264695185385
d1_Col_01_Row_31	1	Xist-MA (Xi=B6)	-0.0360692547075218
d1_Col_01_Row_34	1	Xist-MA (Xi=B6)	-0.240560544035373
d1_Col_03_Row_19	1	Xist-MA (Xi=B6)	-0.0536379636020732
d1_Col_03_Row_22	1	Xist-MA (Xi=B6)	-0.0205613224823165
d1_Col_03_Row_23	1	Xist-MA (Xi=B6)	-0.19457252651351
d1_Col_04_Row_3	1	Xist-MA (Xi=B6)	0.342232191342451
d1_Col_04_Row_4	1	Xist-MA (Xi=B6)	-0.0211387670581504
d1_Col_04_Row_5	1	Xist-MA (Xi=B6)	-0.542696773744146
d1_Col_04_Row_6	1	Xist-MA (Xi=Cast)	0.351261588845529
d1_Col_04_Row_8	1	Xist-MA (Xi=B6)	-0.44305187544844
d1_Col_04_Row_21	1	Xist-MA (Xi=B6)	0.305707742429032
d1_Col_04_Row_22	1	Xist-MA (Xi=B6)	-0.0506260730699679
d1_Col_04_Row_32	1	Xist-MA (Xi=B6)	0.205713680189818
d1_Col_05_Row_4	1	Xist-MA (Xi=B6)	0.220768678856784
d1_Col_06_Row_6	1	Xist-MA (Xi=B6)	0.440572591385981
d1_Col_06_Row_11	1	Xist-MA (Xi=B6)	-0.181838322985813
d1_Col_06_Row_21	1	Xist-MA (Xi=B6)	0.0811960828479807
d1_Col_06_Row_25	1	Xist-MA (Xi=B6)	-0.231591358182913
d1_Col_06_Row_31	1	Xist-MA (Xi=B6)	0.125530882083859
d1_Col_07_Row_2	1	Xist-MA (Xi=B6)	-0.0173472435638968
d1_Col_07_Row_7	1	Xist-MA (Xi=Cast)	-0.282587203255194
d1_Col_07_Row_8	1	Xist-MA (Xi=B6)	-0.184839675453595
d1_Col_07_Row_10	1	Xist-MA (Xi=B6)	-0.178970141045319
d1_Col_07_Row_14	1	Xist-MA (Xi=B6)	0.0588936890535686
d1_Col_07_Row_30	1	Xist-MA (Xi=B6)	0.0549083411023894
d1_Col_07_Row_31	1	Xist-MA (Xi=B6)	0.210035214816465
d1_Col_07_Row_40	1	Xist-MA (Xi=B6)	0.397963985919902
d1_Col_08_Row_4	1	Xist-MA (Xi=B6)	-0.210644761353618
d1_Col_08_Row_6	1	Xist-MA (Xi=B6)	0.312709564857984
d1_Col_08_Row_7	1	Xist-MA (Xi=B6)	-0.121841122934798
d1_Col_08_Row_20	1	Xist-MA (Xi=B6)	0.0757675076179647
d1_Col_08_Row_25	1	Xist-MA (Xi=B6)	-0.0731958802752582
d1_Col_08_Row_32	1	Xist-MA (Xi=B6)	0.0967532328795875
d1_Col_09_Row_10	1	Xist-MA (Xi=B6)	-0.503110746732869
d1_Col_09_Row_11	1	Xist-MA (Xi=B6)	-0.300953965793621
d1_Col_09_Row_19	1	Xist-MA (Xi=B6)	0.270089163367744
d1_Col_09_Row_23	1	Xist-MA (Xi=B6)	-0.495076997203961
d1_Col_09_Row_34	1	Xist-MA (Xi=B6)	0.201330805808618
d1_Col_09_Row_38	1	Xist-MA (Xi=Cast)	-0.218772105657751
d1_Col_10_Row_14	1	Xist-MA (Xi=B6)	-0.128104825747685
d1_Col_10_Row_24	1	Xist-MA (Xi=Cast)	-0.244503122942196
d1_Col_10_Row_31	1	Xist-MA (Xi=B6)	-0.51846708893425
d1_Col_10_Row_38	1	Xist-MA (Xi=Cast)	0.070389327891398
d2_Col_01_Row_1	2	Xist-MA (Xi=B6)	0.17745867412772
d2_Col_01_Row_7	2	Xist-MA (Xi=Cast)	-0.681470481574503
d2_Col_01_Row_9	2	Xist-MA (Xi=B6)	-1.08746284125034
d2_Col_01_Row_10	2	Xist-MA (Xi=B6)	-0.971145137327815
d2_Col_01_Row_19	2	Xist-MA (Xi=B6)	-0.0326661889203221
d2_Col_01_Row_25	2	Xist-MA (Xi=Cast)	0.0925121387895382
d2_Col_01_Row_29	2	Xist-MA (Xi=B6)	-0.104494167871106
d2_Col_01_Row_30	2	Xist-MA (Xi=B6)	-0.399696953144358
d2_Col_01_Row_37	2	Xist-MA (Xi=Cast)	-2.00444590503119
d2_Col_01_Row_39	2	Xist-MA (Xi=B6)	0.066427361738976
d2_Col_01_Row_40	2	Xist-MA (Xi=B6)	0.0892673380970873
d2_Col_02_Row_1	2	Xist-MA (Xi=B6)	-1.77158379103578
d2_Col_02_Row_6	2	Xist-MA (Xi=B6)	-0.0273504881449556
d2_Col_02_Row_12	2	Xist-MA (Xi=B6)	0.085575731706074
d2_Col_02_Row_13	2	Xist-MA (Xi=B6)	-1.01936532486693
d2_Col_02_Row_18	2	Xist-MA (Xi=B6)	0.124695747449315
d2_Col_02_Row_19	2	Xist-MA (Xi=B6)	0.774933444365227
d2_Col_02_Row_21	2	Xist-MA (Xi=B6)	-0.383914981783063
d2_Col_02_Row_26	2	Xist-MA (Xi=B6)	-0.472935882987045
d2_Col_02_Row_29	2	Xist-MA (Xi=B6)	-0.535037275389474
d2_Col_02_Row_30	2	Xist-MA (Xi=B6)	-1.17224631335243
d2_Col_02_Row_34	2	Xist-MA (Xi=B6)	-0.110423989693651
d2_Col_03_Row_4	2	Xist-MA (Xi=B6)	-0.818161677014187
d2_Col_03_Row_5	2	Xist-MA (Xi=B6)	-0.394077880643198
d2_Col_03_Row_6	2	Xist-MA (Xi=B6)	-0.439699553513113
d2_Col_03_Row_9	2	Xist-MA (Xi=B6)	-0.348948308821071
d2_Col_03_Row_11	2	Xist-MA (Xi=B6)	-0.397335497545385
d2_Col_03_Row_12	2	Xist-MA (Xi=B6)	-1.03544883600429
d2_Col_03_Row_16	2	Xist-MA (Xi=B6)	0.201928318776732
d2_Col_03_Row_18	2	Xist-MA (Xi=B6)	-0.461904104316818
d2_Col_03_Row_26	2	Xist-MA (Xi=B6)	0
d2_Col_03_Row_29	2	Xist-MA (Xi=B6)	-1.41953889151378
d2_Col_03_Row_32	2	Xist-MA (Xi=B6)	-0.108641260003824
d2_Col_03_Row_36	2	Xist-MA (Xi=Cast)	-0.646057097967996
d2_Col_03_Row_40	2	Xist-MA (Xi=B6)	-0.0227200765000835
d2_Col_04_Row_6	2	Xist-MA (Xi=B6)	-0.397759507847008
d2_Col_04_Row_23	2	Xist-MA (Xi=B6)	-0.453826493793494
d2_Col_04_Row_24	2	Xist-MA (Xi=B6)	-0.82797653267369
d2_Col_04_Row_27	2	Xist-MA (Xi=B6)	-0.447952121751579
d2_Col_04_Row_28	2	Xist-MA (Xi=B6)	-0.133624564130195
d2_Col_04_Row_30	2	Xist-MA (Xi=B6)	0.136501999904862
d2_Col_05_Row_4	2	Xist-MA (Xi=Cast)	-0.542229515732624
d2_Col_05_Row_9	2	Xist-MA (Xi=B6)	0.181446871337532
d2_Col_05_Row_16	2	Xist-MA (Xi=B6)	-0.78905410531466
d2_Col_05_Row_19	2	Xist-MA (Xi=Cast)	-0.376563351464208
d2_Col_05_Row_27	2	Xist-MA (Xi=B6)	-1.12755004972051
d2_Col_05_Row_32	2	Xist-MA (Xi=Cast)	-0.794885570095388
d2_Col_05_Row_33	2	Xist-MA (Xi=B6)	0.02761223120786
d2_Col_05_Row_35	2	Xist-MA (Xi=B6)	0.187860015377019
d2_Col_05_Row_36	2	Xist-MA (Xi=B6)	-0.295648770088513
d2_Col_05_Row_37	2	Xist-MA (Xi=B6)	0.282933963271499
d2_Col_05_Row_39	2	Xist-MA (Xi=B6)	-0.850252880495318
d2_Col_06_Row_2	2	Xist-MA (Xi=B6)	-0.472935882987045
d2_Col_06_Row_4	2	Xist-MA (Xi=B6)	-1.98550043030488
d2_Col_06_Row_5	2	Xist-MA (Xi=B6)	-0.453172628165615
d2_Col_06_Row_7	2	Xist-MA (Xi=B6)	-0.584962500721156
d2_Col_06_Row_9	2	Xist-MA (Xi=B6)	-0.901315725140593
d2_Col_06_Row_15	2	Xist-MA (Xi=B6)	-0.17745867412772
d2_Col_06_Row_17	2	Xist-MA (Xi=B6)	-1.00866486112713
d2_Col_06_Row_20	2	Xist-MA (Xi=B6)	-0.165284614550403
d2_Col_06_Row_26	2	Xist-MA (Xi=B6)	-0.189824558880017
d2_Col_06_Row_28	2	Xist-MA (Xi=B6)	0.17176634826648
d2_Col_06_Row_39	2	Xist-MA (Xi=B6)	-0.920928429008801
d2_Col_06_Row_40	2	Xist-MA (Xi=B6)	-0.0389941316158636
d2_Col_07_Row_7	2	Xist-MA (Xi=B6)	-0.62148837674627
d2_Col_07_Row_16	2	Xist-MA (Xi=B6)	-0.161362987938888
d2_Col_07_Row_19	2	Xist-MA (Xi=B6)	-0.567888987362215
d2_Col_07_Row_20	2	Xist-MA (Xi=B6)	-0.421137698815262
d2_Col_07_Row_22	2	Xist-MA (Xi=B6)	-1.63408026728585
d2_Col_07_Row_25	2	Xist-MA (Xi=B6)	0.116917751779151
d2_Col_07_Row_37	2	Xist-MA (Xi=B6)	-0.118181426348314
d2_Col_08_Row_6	2	Xist-MA (Xi=Cast)	-1.34103691783507
d2_Col_08_Row_14	2	Xist-MA (Xi=Cast)	0.0256485873706103
d2_Col_08_Row_21	2	Xist-MA (Xi=B6)	-0.152898899149639
d2_Col_08_Row_25	2	Xist-MA (Xi=B6)	-0.243271151012364
d2_Col_08_Row_26	2	Xist-MA (Xi=Cast)	-0.457206953522783
d2_Col_09_Row_1	2	Xist-MA (Xi=B6)	0.332575339086871
d2_Col_09_Row_9	2	Xist-MA (Xi=B6)	0.0137400566263025
d2_Col_09_Row_11	2	Xist-MA (Xi=B6)	-0.133855746734791
d2_Col_09_Row_19	2	Xist-MA (Xi=B6)	-0.379493382421177
d2_Col_09_Row_23	2	Xist-MA (Xi=Cast)	-1.08091999538357
d2_Col_09_Row_36	2	Xist-MA (Xi=B6)	-1.1028771806403
d2_Col_09_Row_38	2	Xist-MA (Xi=Cast)	-0.65422516315827
d2_Col_10_Row_3	2	Xist-MA (Xi=B6)	-1.44383476358628
d2_Col_10_Row_23	2	Xist-MA (Xi=B6)	0.31315788525963
d2_Col_10_Row_25	2	Xist-MA (Xi=B6)	0.288996199697749
d2_Col_10_Row_28	2	Xist-MA (Xi=B6)	-0.978304928900681
d2_Col_10_Row_33	2	Xist-MA (Xi=B6)	0
d2_Col_10_Row_34	2	Xist-MA (Xi=B6)	-0.207442079870476
d2_Col_10_Row_40	2	Xist-MA (Xi=B6)	-0.689932060322699
d3_Col_01_Row_3	3	Xist-MA (Xi=B6)	-1.4166467521405
d3_Col_01_Row_18	3	Xist-MA (Xi=Cast)	-1.31559584606365
d3_Col_01_Row_19	3	Xist-MA (Xi=Cast)	-0.932095935498196
d3_Col_01_Row_24	3	Xist-MA (Xi=B6)	-0.445139531068263
d3_Col_02_Row_2	3	Xist-MA (Xi=B6)	-1.52685954615759
d3_Col_02_Row_5	3	Xist-MA (Xi=B6)	-2.03242147769238
d3_Col_02_Row_10	3	Xist-MA (Xi=B6)	-2.07922669115058
d3_Col_02_Row_12	3	Xist-MA (Xi=B6)	-1.68669238768498
d3_Col_02_Row_14	3	Xist-MA (Xi=B6)	-2.51971647610572
d3_Col_02_Row_18	3	Xist-MA (Xi=B6)	-1.90215267660186
d3_Col_02_Row_22	3	Xist-MA (Xi=B6)	-0.664251410525796
d3_Col_02_Row_23	3	Xist-MA (Xi=Cast)	-0.194010619966626
d3_Col_02_Row_31	3	Xist-MA (Xi=B6)	-0.643143571809686
d3_Col_03_Row_6	3	Xist-MA (Xi=B6)	-0.98564470702293
d3_Col_03_Row_9	3	Xist-MA (Xi=B6)	-1.53549382445686
d3_Col_03_Row_10	3	Xist-MA (Xi=Cast)	-2.61598939634178
d3_Col_03_Row_13	3	Xist-MA (Xi=Cast)	-1.35648531692373
d3_Col_03_Row_22	3	Xist-MA (Xi=B6)	-1.95641073145232
d3_Col_03_Row_36	3	Xist-MA (Xi=B6)	-2.17880315278877
d3_Col_04_Row_1	3	Xist-MA (Xi=Cast)	-2.4594316186373
d3_Col_04_Row_4	3	Xist-MA (Xi=B6)	-0.618437205272244
d3_Col_04_Row_10	3	Xist-MA (Xi=Cast)	-0.82958486944107
d3_Col_04_Row_14	3	Xist-MA (Xi=B6)	-1.32192809488736
d3_Col_04_Row_16	3	Xist-MA (Xi=Cast)	-1.83335013059055
d3_Col_04_Row_27	3	Xist-MA (Xi=B6)	-1.48793804632629
d3_Col_04_Row_28	3	Xist-MA (Xi=Cast)	-1.41723505498309
d3_Col_04_Row_30	3	Xist-MA (Xi=Cast)	-2.19967234483636
d3_Col_04_Row_31	3	Xist-MA (Xi=Cast)	-0.364914019853007
d3_Col_04_Row_37	3	Xist-MA (Xi=Cast)	-1.81713594285019
d3_Col_05_Row_5	3	Xist-MA (Xi=B6)	-1
d3_Col_05_Row_6	3	Xist-MA (Xi=Cast)	-1.5345134780338
d3_Col_05_Row_8	3	Xist-MA (Xi=B6)	-0.920146692310785
d3_Col_05_Row_11	3	Xist-MA (Xi=Cast)	-1.98423268414168
d3_Col_05_Row_16	3	Xist-MA (Xi=Cast)	0.240203697452908
d3_Col_05_Row_26	3	Xist-MA (Xi=B6)	0.705887282980763
d3_Col_05_Row_28	3	Xist-MA (Xi=B6)	-0.812914447399505
d3_Col_05_Row_30	3	Xist-MA (Xi=Cast)	-2.92139016530363
d3_Col_05_Row_36	3	Xist-MA (Xi=B6)	-0.710082300015259
d3_Col_05_Row_37	3	Xist-MA (Xi=B6)	-0.771731012326883
d3_Col_05_Row_39	3	Xist-MA (Xi=B6)	-0.268105395381216
d3_Col_06_Row_1	3	Xist-MA (Xi=Cast)	-1.35533125315458
d3_Col_06_Row_4	3	Xist-MA (Xi=Cast)	-0.656045598782639
d3_Col_06_Row_6	3	Xist-MA (Xi=B6)	-0.34074371693153
d3_Col_06_Row_8	3	Xist-MA (Xi=B6)	-2.06942140095748
d3_Col_06_Row_13	3	Xist-MA (Xi=B6)	-1.1583370271671
d3_Col_06_Row_16	3	Xist-MA (Xi=B6)	-2.39035323589825
d3_Col_06_Row_17	3	Xist-MA (Xi=B6)	-0.88486428927852
d3_Col_06_Row_23	3	Xist-MA (Xi=B6)	-2.0198995574377
d3_Col_06_Row_25	3	Xist-MA (Xi=Cast)	-1.34627795630311
d3_Col_06_Row_26	3	Xist-MA (Xi=Cast)	-2.30968449913262
d3_Col_06_Row_29	3	Xist-MA (Xi=Cast)	-1.34792330342031
d3_Col_06_Row_31	3	Xist-MA (Xi=B6)	-2.29319637634405
d3_Col_06_Row_33	3	Xist-MA (Xi=Cast)	-2.08572987402588
d3_Col_06_Row_36	3	Xist-MA (Xi=B6)	-0.284096021361623
d3_Col_06_Row_39	3	Xist-MA (Xi=Cast)	-1.88173711838018
d3_Col_06_Row_40	3	Xist-MA (Xi=Cast)	-1.95311361236916
d3_Col_07_Row_1	3	Xist-MA (Xi=Cast)	-0.553253640993818
d3_Col_07_Row_5	3	Xist-MA (Xi=Cast)	0.56610347346984
d3_Col_07_Row_6	3	Xist-MA (Xi=B6)	-0.162430464895388
d3_Col_07_Row_9	3	Xist-MA (Xi=B6)	-1
d3_Col_07_Row_14	3	Xist-MA (Xi=B6)	-2.33744109425869
d3_Col_07_Row_20	3	Xist-MA (Xi=B6)	-2.22239242133645
d3_Col_07_Row_21	3	Xist-MA (Xi=B6)	-1.28220181657175
d3_Col_07_Row_27	3	Xist-MA (Xi=Cast)	-1.18793295059308
d3_Col_07_Row_28	3	Xist-MA (Xi=B6)	-0.40243746249921
d3_Col_07_Row_29	3	Xist-MA (Xi=Cast)	-0.709098800733262
d3_Col_07_Row_32	3	Xist-MA (Xi=B6)	-1.03952836418664
d3_Col_07_Row_33	3	Xist-MA (Xi=Cast)	-2.73335434061383
d3_Col_07_Row_35	3	Xist-MA (Xi=Cast)	-3.24511249783653
d3_Col_08_Row_9	3	Xist-MA (Xi=B6)	-1.84502534002366
d3_Col_08_Row_16	3	Xist-MA (Xi=B6)	-0.736965594166206
d3_Col_08_Row_23	3	Xist-MA (Xi=B6)	-1.57826784814715
d3_Col_08_Row_31	3	Xist-MA (Xi=B6)	-2.03847414781464
d3_Col_08_Row_33	3	Xist-MA (Xi=Cast)	-2.22588140741633
d3_Col_08_Row_34	3	Xist-MA (Xi=B6)	-1.21244961808887
d3_Col_08_Row_35	3	Xist-MA (Xi=Cast)	-2.37002238308841
d3_Col_08_Row_38	3	Xist-MA (Xi=B6)	-0.739085646040576
d3_Col_08_Row_40	3	Xist-MA (Xi=Cast)	-1.38582171148599
d3_Col_09_Row_4	3	Xist-MA (Xi=B6)	-0.105272043100059
d3_Col_09_Row_7	3	Xist-MA (Xi=B6)	-1.41731844053008
d3_Col_09_Row_10	3	Xist-MA (Xi=B6)	-0.920411735262137
d3_Col_09_Row_11	3	Xist-MA (Xi=B6)	-0.520111356371188
d3_Col_09_Row_15	3	Xist-MA (Xi=B6)	-0.398031073973154
d3_Col_09_Row_18	3	Xist-MA (Xi=B6)	-2.05183893151962
d3_Col_09_Row_26	3	Xist-MA (Xi=B6)	0.359081093304828
d3_Col_09_Row_28	3	Xist-MA (Xi=B6)	-3.91994674843396
d3_Col_09_Row_31	3	Xist-MA (Xi=Cast)	0.709962492259599
d3_Col_09_Row_37	3	Xist-MA (Xi=B6)	-2.51624975063714
d3_Col_09_Row_39	3	Xist-MA (Xi=Cast)	-1.07313470463022
d3_Col_10_Row_3	3	Xist-MA (Xi=B6)	-1.36340473086352
d3_Col_10_Row_4	3	Xist-MA (Xi=Cast)	-2.29768054864069
d3_Col_10_Row_5	3	Xist-MA (Xi=Cast)	-0.910994993941255
d3_Col_10_Row_6	3	Xist-MA (Xi=B6)	-0.51846708893425
d3_Col_10_Row_14	3	Xist-MA (Xi=B6)	-0.710970385633262
d3_Col_10_Row_15	3	Xist-MA (Xi=B6)	-0.21346354944995
d3_Col_10_Row_23	3	Xist-MA (Xi=B6)	-1.94277513130705
d3_Col_10_Row_26	3	Xist-MA (Xi=Cast)	-1.9217748326945
d3_Col_10_Row_29	3	Xist-MA (Xi=B6)	-1.87446911791614
d3_Col_10_Row_39	3	Xist-MA (Xi=B6)	-1.5758602936139
d4_Col_01_Row_1	4	Xist-MA (Xi=B6)	-0.474726938513033
d4_Col_01_Row_3	4	Xist-MA (Xi=B6)	-0.713216991393597
d4_Col_01_Row_7	4	Xist-MA (Xi=B6)	-1.48542682717024
d4_Col_01_Row_10	4	Xist-MA (Xi=B6)	-3.58496250072116
d4_Col_01_Row_11	4	Xist-MA (Xi=B6)	-2.28409602136162
d4_Col_01_Row_15	4	Xist-MA (Xi=B6)	-1.81603716515741
d4_Col_01_Row_16	4	Xist-MA (Xi=Cast)	-3.74339186332564
d4_Col_01_Row_17	4	Xist-MA (Xi=Cast)	-2.14066040693712
d4_Col_01_Row_26	4	Xist-MA (Xi=B6)	-2.03613378605371
d4_Col_01_Row_28	4	Xist-MA (Xi=B6)	-0.731894604618784
d4_Col_01_Row_29	4	Xist-MA (Xi=B6)	-1.53750114701489
d4_Col_01_Row_31	4	Xist-MA (Xi=Cast)	-2.78932099922734
d4_Col_01_Row_32	4	Xist-MA (Xi=Cast)	-1.62293035092018
d4_Col_01_Row_34	4	Xist-MA (Xi=Cast)	-3.11448601501689
d4_Col_01_Row_36	4	Xist-MA (Xi=B6)	-1.27928375747887
d4_Col_01_Row_38	4	Xist-MA (Xi=Cast)	-3.03394733192334
d4_Col_02_Row_4	4	Xist-MA (Xi=Cast)	-2.46496272461053
d4_Col_02_Row_6	4	Xist-MA (Xi=B6)	-2.66545241858152
d4_Col_02_Row_8	4	Xist-MA (Xi=B6)	-0.814133454688666
d4_Col_02_Row_10	4	Xist-MA (Xi=Cast)	-1.96925647656889
d4_Col_02_Row_11	4	Xist-MA (Xi=B6)	-2.15200309344505
d4_Col_02_Row_23	4	Xist-MA (Xi=B6)	-1.22239242133645
d4_Col_02_Row_33	4	Xist-MA (Xi=B6)	-2.0157329262646
d4_Col_02_Row_34	4	Xist-MA (Xi=B6)	-1.90500348606425
d4_Col_02_Row_36	4	Xist-MA (Xi=B6)	-0.784271308944563
d4_Col_02_Row_37	4	Xist-MA (Xi=Cast)	-1.93478234055352
d4_Col_03_Row_2	4	Xist-MA (Xi=B6)	-3.8073549220576
d4_Col_03_Row_6	4	Xist-MA (Xi=B6)	-4.28950661719499
d4_Col_03_Row_12	4	Xist-MA (Xi=B6)	-2.15527822547791
d4_Col_03_Row_14	4	Xist-MA (Xi=B6)	-1.50552803322675
d4_Col_03_Row_16	4	Xist-MA (Xi=Cast)	-2.52098187481933
d4_Col_03_Row_22	4	Xist-MA (Xi=B6)	-1.68364677558056
d4_Col_03_Row_25	4	Xist-MA (Xi=Cast)	-4.12928301694497
d4_Col_03_Row_27	4	Xist-MA (Xi=B6)	-2.01252709787616
d4_Col_03_Row_28	4	Xist-MA (Xi=Cast)	-3.7515440590891
d4_Col_03_Row_30	4	Xist-MA (Xi=Cast)	-4.67499470158363
d4_Col_03_Row_35	4	Xist-MA (Xi=B6)	-3.51270641167965
d4_Col_03_Row_40	4	Xist-MA (Xi=B6)	-2.66657626627481
d4_Col_04_Row_3	4	Xist-MA (Xi=Cast)	-4.79007693062577
d4_Col_04_Row_4	4	Xist-MA (Xi=B6)	-3.30705481840583
d4_Col_04_Row_5	4	Xist-MA (Xi=Cast)	-3.8972404255748
d4_Col_04_Row_6	4	Xist-MA (Xi=Cast)	-3.35755200461808
d4_Col_04_Row_15	4	Xist-MA (Xi=Cast)	-1.59282461849413
d4_Col_04_Row_17	4	Xist-MA (Xi=B6)	-4.05407667275579
d4_Col_04_Row_24	4	Xist-MA (Xi=Cast)	-3.12928301694497
d4_Col_04_Row_25	4	Xist-MA (Xi=B6)	-2.09953567355091
d4_Col_04_Row_30	4	Xist-MA (Xi=B6)	-2.29865831556452
d4_Col_04_Row_32	4	Xist-MA (Xi=Cast)	-4.50462039240355
d4_Col_05_Row_1	4	Xist-MA (Xi=Cast)	-1.52233151245075
d4_Col_05_Row_3	4	Xist-MA (Xi=B6)	-3.42492208821069
d4_Col_05_Row_5	4	Xist-MA (Xi=B6)	-0.993242633824691
d4_Col_05_Row_6	4	Xist-MA (Xi=B6)	-1.61114643252481
d4_Col_05_Row_8	4	Xist-MA (Xi=B6)	-2.4276061727819
d4_Col_05_Row_9	4	Xist-MA (Xi=B6)	-2.57634937041645
d4_Col_05_Row_11	4	Xist-MA (Xi=B6)	-2.49049781671766
d4_Col_05_Row_12	4	Xist-MA (Xi=B6)	-2.55896729218821
d4_Col_05_Row_16	4	Xist-MA (Xi=Cast)	-2.19360399791182
d4_Col_05_Row_18	4	Xist-MA (Xi=Cast)	-2.26918663281539
d4_Col_05_Row_22	4	Xist-MA (Xi=B6)	-1.87134301692942
d4_Col_05_Row_28	4	Xist-MA (Xi=B6)	-1.41998332188365
d4_Col_05_Row_29	4	Xist-MA (Xi=B6)	-1.27392272197653
d4_Col_05_Row_32	4	Xist-MA (Xi=B6)	-1.28950661719498
d4_Col_05_Row_33	4	Xist-MA (Xi=Cast)	-2.34627795630311
d4_Col_05_Row_34	4	Xist-MA (Xi=B6)	-3.46948528330122
d4_Col_06_Row_6	4	Xist-MA (Xi=B6)	-1.54101915313356
d4_Col_06_Row_7	4	Xist-MA (Xi=B6)	-3.9584208962486
d4_Col_06_Row_8	4	Xist-MA (Xi=Cast)	-3.15785216914174
d4_Col_06_Row_11	4	Xist-MA (Xi=Cast)	-2.3831282513241
d4_Col_06_Row_13	4	Xist-MA (Xi=B6)	-1.99575052699864
d4_Col_06_Row_16	4	Xist-MA (Xi=Cast)	-2.36711686865362
d4_Col_06_Row_17	4	Xist-MA (Xi=Cast)	-3.10202093694051
d4_Col_06_Row_21	4	Xist-MA (Xi=B6)	-2.25073704703041
d4_Col_06_Row_24	4	Xist-MA (Xi=B6)	-1.39909595540982
d4_Col_06_Row_25	4	Xist-MA (Xi=Cast)	-4.65025396097288
d4_Col_06_Row_29	4	Xist-MA (Xi=Cast)	-2.30828548692869
d4_Col_06_Row_35	4	Xist-MA (Xi=B6)	-3.89575003800332
d4_Col_07_Row_1	4	Xist-MA (Xi=B6)	-2.35395694908
d4_Col_07_Row_2	4	Xist-MA (Xi=B6)	-0.165174601888907
d4_Col_07_Row_6	4	Xist-MA (Xi=B6)	-1.21947641217617
d4_Col_07_Row_8	4	Xist-MA (Xi=Cast)	-6.64385618977472
d4_Col_07_Row_13	4	Xist-MA (Xi=Cast)	-1.84163440433141
d4_Col_07_Row_14	4	Xist-MA (Xi=Cast)	-3.76457005556081
d4_Col_07_Row_17	4	Xist-MA (Xi=B6)	-3.15650448567999
d4_Col_07_Row_21	4	Xist-MA (Xi=B6)	-2.36923380966572
d4_Col_07_Row_23	4	Xist-MA (Xi=B6)	-2.51569983828404
d4_Col_07_Row_35	4	Xist-MA (Xi=B6)	-5.15264701001048
d4_Col_08_Row_1	4	Xist-MA (Xi=B6)	-0.0256866436636496
d4_Col_08_Row_3	4	Xist-MA (Xi=B6)	-1.38279716227864
d4_Col_08_Row_14	4	Xist-MA (Xi=Cast)	-5.03464614280689
d4_Col_08_Row_16	4	Xist-MA (Xi=Cast)	-2.83289001416474
d4_Col_08_Row_17	4	Xist-MA (Xi=B6)	-0.18168845075815
d4_Col_08_Row_20	4	Xist-MA (Xi=B6)	-2.51817540950995
d4_Col_08_Row_24	4	Xist-MA (Xi=B6)	-3.59201725825511
d4_Col_08_Row_25	4	Xist-MA (Xi=B6)	-2.35221066182341
d4_Col_08_Row_29	4	Xist-MA (Xi=B6)	-1.10420081921948
d4_Col_08_Row_38	4	Xist-MA (Xi=Cast)	-2.10236171762968
d4_Col_08_Row_39	4	Xist-MA (Xi=Cast)	-3.77258950389693
d4_Col_09_Row_2	4	Xist-MA (Xi=B6)	-1.37049106032558
d4_Col_09_Row_13	4	Xist-MA (Xi=B6)	-3.91522989652125
d4_Col_09_Row_14	4	Xist-MA (Xi=B6)	-1.3905548140795
d4_Col_09_Row_16	4	Xist-MA (Xi=Cast)	-4.12928301694497
d4_Col_09_Row_23	4	Xist-MA (Xi=B6)	-0.433597909185572
d4_Col_09_Row_26	4	Xist-MA (Xi=B6)	-2.59693514238723
d4_Col_09_Row_30	4	Xist-MA (Xi=B6)	-2.37155886261196
d4_Col_09_Row_34	4	Xist-MA (Xi=B6)	-2.11381989955716
d4_Col_09_Row_36	4	Xist-MA (Xi=B6)	-1.6463630453853
d4_Col_09_Row_37	4	Xist-MA (Xi=B6)	-1.8571079572547
d4_Col_09_Row_38	4	Xist-MA (Xi=B6)	-2.9888594423948
d4_Col_10_Row_3	4	Xist-MA (Xi=Cast)	-5.26052755022322
d4_Col_10_Row_4	4	Xist-MA (Xi=Cast)	-6.34872815423108
d4_Col_10_Row_12	4	Xist-MA (Xi=Cast)	-3.28909670241999
d4_Col_10_Row_13	4	Xist-MA (Xi=Cast)	-1.16820032097285
d4_Col_10_Row_16	4	Xist-MA (Xi=B6)	-1.02599520853294
d4_Col_10_Row_18	4	Xist-MA (Xi=B6)	-1.67914493977786
d4_Col_10_Row_21	4	Xist-MA (Xi=B6)	-1.32553033156756
d4_Col_10_Row_22	4	Xist-MA (Xi=B6)	-2.31550182572793
d4_Col_10_Row_23	4	Xist-MA (Xi=B6)	-0.736965594166206
d4_Col_10_Row_26	4	Xist-MA (Xi=B6)	-1.30854906508616
d4_Col_10_Row_34	4	Xist-MA (Xi=B6)	-0.731803889050427
d4_Col_10_Row_35	4	Xist-MA (Xi=Cast)	-2.53960196732128
d4_Col_10_Row_37	4	Xist-MA (Xi=B6)	-2.15754127698648
d4_Col_10_Row_38	4	Xist-MA (Xi=Cast)	-2.16262020081908
