# Supplementary material for: Integrated analysis of Xist upregulation and X-chromosome inactivation with single-cell and single-allele resolution
Source: Nat Commun. 2021 Jun 15;12:3638. doi: 10.1038/s41467-021-23643-6 (PMC8206119; doi:10.1038/s41467-021-23643-6)
Supplement: Supplementary file 9 — Source Data [file 41467_2021_23643_MOESM9_ESM.zip › SourceData/Figure_6e.txt]

Source	Source's classification	Comparison to Xist-MA cells silencing allele	Gene Symbol	XP50 value
Marks et al.	Early	Xi = B6	Rlim	14.7593197411686
Marks et al.	Early	Xi = B6	Armcx1	8.88146251193404
Marks et al.	Early	Xi = B6	Tceal9	20.7892851245571
Marks et al.	Early	Xi = B6	Nsdhl	17.9777959830765
Marks et al.	Early	Xi = B6	Klhl13	19.9824636890864
Marks et al.	Early	Xi = B6	Maged1	14.0957142732558
Marks et al.	Early	Xi = B6	Pnma5	12.8442504748436
Marks et al.	Early	Xi = B6	Rnf128	14.8132943074923
Marks et al.	Early	Xi = B6	Msn	18.7514681714727
Marks et al.	Early	Xi = B6	Spin2c	18.9347474524395
Marks et al.	Intermediate	Xi = B6	Alg13	22.5097893391975
Marks et al.	Intermediate	Xi = B6	Rps6ka6	26.0729322174533
Marks et al.	Intermediate	Xi = B6	Sms	19.1931563838813
Marks et al.	Intermediate	Xi = B6	Hsd17b10	27.9722084751599
Marks et al.	Intermediate	Xi = B6	Pgrmc1	32.1226954776829
Marks et al.	Intermediate	Xi = B6	Tbl1x	15.8779791696412
Marks et al.	Intermediate	Xi = B6	Acsl4	22.3394535070996
Marks et al.	Intermediate	Xi = B6	Kif4	27.0778116586029
Marks et al.	Intermediate	Xi = B6	Tmem47	28.8605294697856
Marks et al.	Intermediate	Xi = B6	Maoa	100
Marks et al.	Intermediate	Xi = B6	Flna	24.0021607478559
Marks et al.	Intermediate	Xi = B6	Mmgt1	21.6127519692302
Marks et al.	Intermediate	Xi = B6	Cetn2	38.5592503352928
Marks et al.	Intermediate	Xi = B6	Prdx4	38.4851154642041
Marks et al.	Late	Xi = B6	Gprasp1	36.6259592468213
Marks et al.	Late	Xi = B6	Gnl3l	13.5102248955726
Marks et al.	Late	Xi = B6	Lpar4	24.5051518958999
Marks et al.	Late	Xi = B6	Arxes2	13.3920846546463
Marks et al.	Late	Xi = B6	Pdha1	30.6142258388057
Marks et al.	Late	Xi = B6	Timp1	43.9616638198531
Marks et al.	Late	Xi = B6	Atrx	31.3104502156227
Marks et al.	Late	Xi = B6	Eda2r	100
Marks et al.	Late	Xi = B6	Slc7a3	18.9703730045644
Marks et al.	Late	Xi = B6	Tab3	17.8173509476664
Marks et al.	Late	Xi = B6	Usp9x	33.5476657373047
Marks et al.	Late	Xi = B6	Lage3	21.7519975170089
Marks et al.	Late	Xi = B6	Hdac6	20.1542102268353
Marks et al.	Late	Xi = B6	Prps1	14.5915096885924
Marks et al.	Late	Xi = B6	Jade3	50.7929253521262
Marks et al.	Late	Xi = B6	Araf	44.3994370945457
Marks et al.	Late	Xi = B6	Bcap31	26.8970100647077
Marks et al.	Late	Xi = B6	Smc1a	55.2530848317926
Marks et al.	Late	Xi = B6	Htatsf1	18.0588671722252
Marks et al.	Late	Xi = B6	Nkap	68.7511810918445
Marks et al.	Late	Xi = B6	Hccs	33.6805462874195
Marks et al.	Late	Xi = B6	Hprt	35.3776043505044
Marks et al.	Late	Xi = B6	Psmd10	38.5052147890896
Marks et al.	Late	Xi = B6	Vbp1	33.3911444380076
Marks et al.	Late	Xi = B6	Uba1	43.6108868901843
Marks et al.	Late	Xi = B6	Clcn5	16.157193744738
Marks et al.	Late	Xi = B6	Las1l	20.5476725906785
Marks et al.	Late	Xi = B6	Trap1a	99.5235659297451
Marks et al.	Late	Xi = B6	Prps2	100
Marks et al.	Late	Xi = B6	Pbdc1	67.5141709827663
Marks et al.	Late	Xi = B6	Renbp	32.3394209692677
Marks et al.	Late	Xi = B6	Idh3g	69.8120692141631
Marks et al.	Late	Xi = B6	Pir	100
Marks et al.	Late	Xi = B6	Brcc3	100
Marks et al.	Late	Xi = B6	Zrsr2	29.2628381217264
Marks et al.	Late	Xi = B6	Huwe1	33.0934538599244
Marks et al.	Late	Xi = B6	Eif1ax	37.1047403631306
Marks et al.	Escapee	Xi = B6	Tfe3	61.3838537158009
Marks et al.	Escapee	Xi = B6	Ebp	34.6798381648658
Marks et al.	Escapee	Xi = B6	Dkc1	70.3589102857191
Marks et al.	Escapee	Xi = B6	Eras	19.5965039925064
Marks et al.	Escapee	Xi = B6	Utp14a	39.054989760736
Borensztein et al.	Intermediate	Xi = Cast	Atrx	34.3001171944065
Borensztein et al.	Intermediate	Xi = Cast	Bcap31	34.462860420536
Borensztein et al.	Late	Xi = Cast	Cul4b	21.8832573254258
Borensztein et al.	Late	Xi = Cast	Ebp	16.8193842365808
Borensztein et al.	Intermediate	Xi = Cast	Gnl3l	17.0766897236918
Borensztein et al.	Escapee	Xi = Cast	Idh3g	95.9446516906852
Borensztein et al.	Late	Xi = Cast	Jade3	13.9696464923745
Borensztein et al.	Early	Xi = Cast	Kif4	19.0311060059701
Borensztein et al.	Intermediate	Xi = Cast	Las1l	17.4867261798342
Borensztein et al.	Escapee	Xi = Cast	Nkap	49.11404211834
Borensztein et al.	Escapee	Xi = Cast	Pbdc1	60.4346162928099
Borensztein et al.	Early	Xi = Cast	Rlim	16.0006018146337
Borensztein et al.	Escapee	Xi = Cast	Uba1	56.7060253181443
Borensztein et al.	Escapee	Xi = Cast	Utp14a	41.4245515301028
Borensztein et al.	Intermediate	Xi = B6	Acsl4	22.3394535070996
Borensztein et al.	Early	Xi = B6	Atrx	31.3104502156227
Borensztein et al.	Late	Xi = B6	Bcap31	26.8970100647077
Borensztein et al.	Early	Xi = B6	Gnl3l	13.5102248955726
Borensztein et al.	Late	Xi = B6	Hdac6	20.1542102268353
Borensztein et al.	Intermediate	Xi = B6	Hsd17b10	27.9722084751599
Borensztein et al.	Late	Xi = B6	Htatsf1	18.0588671722252
Borensztein et al.	Late	Xi = B6	Huwe1	33.0934538599244
Borensztein et al.	Late	Xi = B6	Jade3	50.7929253521262
Borensztein et al.	Early	Xi = B6	Kif4	27.0778116586029
Borensztein et al.	Late	Xi = B6	Lage3	21.7519975170089
Borensztein et al.	Early	Xi = B6	Las1l	20.5476725906785
Borensztein et al.	Escapee	Xi = B6	Ndufb11	49.1671348043659
Borensztein et al.	Late	Xi = B6	Otud5	29.5177725677965
Borensztein et al.	Escapee	Xi = B6	Pbdc1	67.5141709827663
Borensztein et al.	Escapee	Xi = B6	Pdha1	30.6142258388057
Borensztein et al.	Late	Xi = B6	Pgrmc1	32.1226954776829
Borensztein et al.	Late	Xi = B6	Plp2	34.5080610100479
Borensztein et al.	Early	Xi = B6	Pnma5	12.8442504748436
Borensztein et al.	Early	Xi = B6	Rlim	14.7593197411686
Borensztein et al.	Escapee	Xi = B6	Sms	19.1931563838813
Borensztein et al.	Intermediate	Xi = B6	Tab3	17.8173509476664
Sousa et al.	XCI/Escape: Silenced	Xi = B6	Prdx4	38.4851154642041
Sousa et al.	XCI/Escape: Silenced	Xi = B6	Rlim	14.7593197411686
Sousa et al.	XCI/Escape: Silenced	Xi = B6	Maged1	14.0957142732558
Sousa et al.	XCI/Escape: Silenced	Xi = B6	Eras	19.5965039925064
Sousa et al.	XCI/Escape: Silenced	Xi = B6	Armcx1	8.88146251193404
Sousa et al.	XCI/Escape: Silenced	Xi = B6	Tbl1x	15.8779791696412
Sousa et al.	XCI/Escape: Silenced	Xi = B6	Hsd17b10	27.9722084751599
Sousa et al.	XCI/Escape: Silenced	Xi = B6	Msn	18.7514681714727
Sousa et al.	XCI/Escape: Silenced	Xi = B6	Renbp	32.3394209692677
Sousa et al.	XCI/Escape: Silenced	Xi = B6	Tab3	17.8173509476664
Sousa et al.	XCI/Escape: Silenced	Xi = B6	Prps1	14.5915096885924
Sousa et al.	XCI/Escape: Silenced	Xi = B6	Kif4	27.0778116586029
Sousa et al.	XCI/Escape: Silenced	Xi = B6	Pdha1	30.6142258388057
Sousa et al.	XCI/Escape: Silenced	Xi = B6	Pir	100
Sousa et al.	XCI/Escape: Silenced	Xi = B6	Rps6ka6	26.0729322174533
Sousa et al.	XCI/Escape: Silenced	Xi = B6	Smc1a	55.2530848317926
Sousa et al.	XCI/Escape: Silenced	Xi = B6	Fam50a	25.003899302795
Sousa et al.	XCI/Escape: Silenced	Xi = B6	Alg13	22.5097893391975
Sousa et al.	XCI/Escape: Silenced	Xi = B6	Atrx	31.3104502156227
Sousa et al.	XCI/Escape: Silenced	Xi = B6	Gprasp1	36.6259592468213
Sousa et al.	XCI/Escape: Silenced	Xi = B6	Tfe3	61.3838537158009
Sousa et al.	XCI/Escape: Silenced	Xi = B6	Eda2r	100
Sousa et al.	XCI/Escape: Silenced	Xi = B6	Las1l	20.5476725906785
Sousa et al.	XCI/Escape: Silenced	Xi = B6	Acsl4	22.3394535070996
Sousa et al.	XCI/Escape: Silenced	Xi = B6	Huwe1	33.0934538599244
Sousa et al.	XCI/Escape: Silenced	Xi = B6	Htatsf1	18.0588671722252
Sousa et al.	XCI/Escape: Silenced	Xi = B6	Nsdhl	17.9777959830765
Sousa et al.	XCI/Escape: Silenced	Xi = B6	Slc7a3	18.9703730045644
Sousa et al.	XCI/Escape: Silenced	Xi = B6	Gnl3l	13.5102248955726
Sousa et al.	XCI/Escape: Not Silenced	Xi = B6	Prps2	100
Sousa et al.	XCI/Escape: Not Silenced	Xi = B6	Uba1	43.6108868901843
Sousa et al.	XCI/Escape: Not Silenced	Xi = B6	Klhl13	19.9824636890864
Sousa et al.	XCI/Escape: Not Silenced	Xi = B6	Jade3	50.7929253521262
Sousa et al.	XCI/Escape: Not Silenced	Xi = B6	Usp9x	33.5476657373047
Sousa et al.	XCI/Escape: Not Silenced	Xi = B6	Araf	44.3994370945457
Sousa et al.	XCI/Escape: Not Silenced	Xi = B6	Otud5	29.5177725677965
Sousa et al.	XCI/Escape: Not Silenced	Xi = B6	Ftsj1	27.5518613164562
Sousa et al.	XCI/Escape: Not Silenced	Xi = B6	Pbdc1	67.5141709827663
Sousa et al.	XCI/Escape: Not Silenced	Xi = B6	Brcc3	100
Sousa et al.	XCI/Escape: Not Silenced	Xi = B6	Dkc1	70.3589102857191
Sousa et al.	XCI/Escape: Not Silenced	Xi = B6	Ebp	34.6798381648658
Sousa et al.	XCI/Escape: Not Silenced	Xi = B6	Idh3g	69.8120692141631
Sousa et al.	XCI/Escape: Not Silenced	Xi = B6	Mmgt1	21.6127519692302
Sousa et al.	XCI/Escape: Not Silenced	Xi = B6	Nkap	68.7511810918445
Sousa et al.	Silencing Dynamics: Early	Xi = B6	Prdx4	38.4851154642041
Sousa et al.	Silencing Dynamics: Early	Xi = B6	Rlim	14.7593197411686
Sousa et al.	Silencing Dynamics: Early	Xi = B6	Maged1	14.0957142732558
Sousa et al.	Silencing Dynamics: Early	Xi = B6	Eras	19.5965039925064
Sousa et al.	Silencing Dynamics: Early	Xi = B6	Armcx1	8.88146251193404
Sousa et al.	Silencing Dynamics: Early	Xi = B6	Tbl1x	15.8779791696412
Sousa et al.	Silencing Dynamics: Early	Xi = B6	Hsd17b10	27.9722084751599
Sousa et al.	Silencing Dynamics: Early	Xi = B6	Msn	18.7514681714727
Sousa et al.	Silencing Dynamics: Early	Xi = B6	Renbp	32.3394209692677
Sousa et al.	Silencing Dynamics: Early	Xi = B6	Tab3	17.8173509476664
Sousa et al.	Silencing Dynamics: Early	Xi = B6	Prps1	14.5915096885924
Sousa et al.	Silencing Dynamics: Late	Xi = B6	Zrsr2	29.2628381217264
Sousa et al.	Silencing Dynamics: Late	Xi = B6	Hprt	35.3776043505044
Sousa et al.	Silencing Dynamics: Late	Xi = B6	Bcap31	26.8970100647077
Sousa et al.	Silencing Dynamics: Late	Xi = B6	Vbp1	33.3911444380076
Sousa et al.	Silencing Dynamics: Late	Xi = B6	Clcn5	16.157193744738
Sousa et al.	Silencing Dynamics: Late	Xi = B6	Sms	19.1931563838813
Sousa et al.	Silencing Dynamics: Late	Xi = B6	Naa10	89.3734236147558
Sousa et al.	Silencing Dynamics: Late	Xi = B6	Hccs	33.6805462874195
Sousa et al.	Silencing Dynamics: Late	Xi = B6	Hdac6	20.1542102268353
Sousa et al.	Silencing Dynamics: Late	Xi = B6	Utp14a	39.054989760736
