# Supplementary material for: Integrated analysis of Xist upregulation and X-chromosome inactivation with single-cell and single-allele resolution
Source: Nat Commun. 2021 Jun 15;12:3638. doi: 10.1038/s41467-021-23643-6 (PMC8206119; doi:10.1038/s41467-021-23643-6)
Supplement: Supplementary file 9 — Source Data [file 41467_2021_23643_MOESM9_ESM.zip › SourceData/Figure_S3a.txt]

Cell ID	Sequencing Day	Xist not-AS UMI group	Bootstrapped X:A ratio
d0_Col_01_Row_1	0	Xist = 0	1.20633781368412
d0_Col_01_Row_2	0	Xist = 0	1.24635220383086
d0_Col_01_Row_4	0	Xist = 0	1.24929446332013
d0_Col_01_Row_5	0	Xist = 0	1.15367906597882
d0_Col_01_Row_7	0	Xist = 0	1.20478154734329
d0_Col_01_Row_8	0	Xist = 0	1.17460825071954
d0_Col_01_Row_9	0	Xist = 0	1.31936513846153
d0_Col_01_Row_12	0	Xist = 0	1.2513996184647
d0_Col_01_Row_14	0	Xist = 0	1.25131268699976
d0_Col_01_Row_15	0	Xist = 0	1.19399716626045
d0_Col_01_Row_17	0	Xist = 0	1.27348236066307
d0_Col_01_Row_19	0	Xist = 0	1.22616185897436
d0_Col_01_Row_20	0	Xist = 0	1.28727169249399
d0_Col_01_Row_21	0	Xist = 0	1.09038576266493
d0_Col_01_Row_23	0	Xist = 0	1.23128620061706
d0_Col_01_Row_24	0	Xist = 0	1.10907071150554
d0_Col_01_Row_25	0	Xist = 0	1.27190691047257
d0_Col_01_Row_26	0	Xist = 0	1.26747041750391
d0_Col_01_Row_27	0	Xist = 0	1.13320791237424
d0_Col_01_Row_28	0	Xist = 0	1.209586945436
d0_Col_01_Row_30	0	Xist = 0	1.21740973108332
d0_Col_01_Row_31	0	Xist = 0	1.17604643115883
d0_Col_01_Row_32	0	Xist = 0	1.26706301183807
d0_Col_01_Row_34	0	Xist = 0	1.1677264610715
d0_Col_01_Row_36	0	Xist = 0	1.20303345262921
d0_Col_01_Row_38	0	Xist = 0	1.35901416011449
d0_Col_01_Row_39	0	Xist = 0	1.16465892804625
d0_Col_02_Row_1	0	Xist = 0	1.28050381457191
d0_Col_02_Row_2	0	Xist = 0	1.20573274122501
d0_Col_02_Row_3	0	Xist = 0	1.24216807558429
d0_Col_02_Row_6	0	Xist = 0	1.28400772831516
d0_Col_02_Row_7	0	Xist = 0	1.25683549977589
d0_Col_02_Row_8	0	Xist = 0	1.11935576646534
d0_Col_02_Row_10	0	Xist = 0	1.20221149497803
d0_Col_02_Row_11	0	Xist = 0	1.10354233548381
d0_Col_02_Row_15	0	Xist = 0	1.34721847637449
d0_Col_02_Row_17	0	Xist = 0	1.23642961007644
d0_Col_02_Row_18	0	Xist = 0	1.08751084721
d0_Col_02_Row_21	0	Xist = 0	1.2601828833394
d0_Col_02_Row_22	0	Xist = 0	1.20000014722077
d0_Col_02_Row_25	0	Xist = 0	1.19629115921571
d0_Col_02_Row_28	0	Xist = 0	1.03935247203979
d0_Col_02_Row_30	0	Xist = 0	1.16430688179124
d0_Col_02_Row_31	0	Xist = 0	1.17842639593909
d0_Col_02_Row_32	0	Xist = 0	1.21993326509377
d0_Col_02_Row_33	0	Xist = 0	1.24186291260805
d0_Col_02_Row_34	0	Xist = 0	1.28665253410168
d0_Col_02_Row_35	0	Xist = 0	1.20952138492872
d0_Col_02_Row_37	0	Xist = 0	1.14590213149204
d0_Col_02_Row_38	0	Xist = 0	1.10467799454584
d0_Col_02_Row_39	0	Xist = 0	1.29276031150851
d0_Col_03_Row_1	0	Xist = 0	1.27998439467201
d0_Col_03_Row_2	0	Xist = 0	1.30686859415634
d0_Col_03_Row_4	0	Xist = 0	1.38727196769252
d0_Col_03_Row_5	0	Xist = 0	1.25612403100775
d0_Col_03_Row_7	0	Xist = 0	1.30857445306987
d0_Col_03_Row_8	0	Xist = 0	1.2513104687734
d0_Col_03_Row_9	0	Xist = 0	1.257677101075
d0_Col_03_Row_10	0	Xist = 0	1.27270011947431
d0_Col_03_Row_12	0	Xist = 0	1.3340028118096
d0_Col_03_Row_13	0	Xist = 0	1.35998831221454
d0_Col_03_Row_14	0	Xist = 0	1.371012104304
d0_Col_03_Row_17	0	Xist = 0	1.3131601751975
d0_Col_03_Row_19	0	Xist = 0	1.24829778604876
d0_Col_03_Row_20	0	Xist = 0	1.12838835522045
d0_Col_03_Row_21	0	Xist = 0	1.3985870979736
d0_Col_03_Row_23	0	Xist = 0	1.33791839385382
d0_Col_03_Row_25	0	Xist = 0	1.28704791140286
d0_Col_03_Row_28	0	Xist = 0	1.14618216292573
d0_Col_03_Row_30	0	Xist = 0	1.28962956826301
d0_Col_03_Row_31	0	Xist = 0	1.22102994274652
d0_Col_03_Row_32	0	Xist = 0	1.31039902699394
d0_Col_03_Row_33	0	Xist = 0	1.31675675675676
d0_Col_03_Row_35	0	Xist = 0	1.28729827097171
d0_Col_03_Row_38	0	Xist = 0	1.16323505539276
d0_Col_03_Row_39	0	Xist = 0	1.18528252866557
d0_Col_03_Row_40	0	Xist = 0	1.21084171767578
d0_Col_04_Row_2	0	Xist = 0	1.17621233763912
d0_Col_04_Row_3	0	Xist = 0	1.30707174733951
d0_Col_04_Row_6	0	Xist = 0	1.16476378088807
d0_Col_04_Row_9	0	Xist = 0	1.28930789785177
d0_Col_04_Row_10	0	Xist = 0	1.30034287907173
d0_Col_04_Row_12	0	Xist = 0	1.23124023569919
d0_Col_04_Row_14	0	Xist = 0	1.1959531793174
d0_Col_04_Row_15	0	Xist = 0	1.32905852069163
d0_Col_04_Row_17	0	Xist = 0	1.27588785046729
d0_Col_04_Row_19	0	Xist = 0	1.19820028561561
d0_Col_04_Row_22	0	Xist = 0	1.22461856544444
d0_Col_04_Row_23	0	Xist = 0	1.28292641220543
d0_Col_04_Row_24	0	Xist = 0	1.21467815133332
d0_Col_04_Row_26	0	Xist = 0	1.30147697654214
d0_Col_04_Row_27	0	Xist = 0	1.267100090427
d0_Col_04_Row_28	0	Xist = 0	1.17316919581769
d0_Col_04_Row_34	0	Xist = 0	1.12270661504797
d0_Col_04_Row_37	0	Xist = 0	1.39604570674614
d0_Col_04_Row_38	0	Xist = 0	1.20353746928471
d0_Col_04_Row_39	0	Xist = 0	1.09032735166558
d0_Col_04_Row_40	0	Xist = 0	1.28022091351987
d0_Col_05_Row_1	0	Xist = 0	1.33019105834336
d0_Col_05_Row_2	0	Xist = 0	1.3192180195242
d0_Col_05_Row_4	0	Xist = 0	1.15128844041311
d0_Col_05_Row_5	0	Xist = 0	1.29287211118576
d0_Col_05_Row_6	0	Xist = 0	1.33005352411947
d0_Col_05_Row_7	0	Xist = 0	1.32616169104162
d0_Col_05_Row_9	0	Xist = 0	1.47217829297556
d0_Col_05_Row_10	0	Xist = 0	1.42352941176471
d0_Col_05_Row_11	0	Xist = 0	1.17022218633918
d0_Col_05_Row_12	0	Xist = 0	1.27780040733198
d0_Col_05_Row_13	0	Xist = 0	1.2257070575147
d0_Col_05_Row_14	0	Xist = 0	1.39803143684146
d0_Col_05_Row_15	0	Xist = 0	1.29408588680258
d0_Col_05_Row_16	0	Xist = 0	1.27056340548628
d0_Col_05_Row_17	0	Xist = 0	1.2879417655993
d0_Col_05_Row_18	0	Xist = 0	1.27026221692491
d0_Col_05_Row_19	0	Xist = 0	1.2410460830207
d0_Col_05_Row_20	0	Xist = 0	1.11368977673325
d0_Col_05_Row_21	0	Xist = 0	1.31608117327688
d0_Col_05_Row_22	0	Xist = 0	1.33383828820299
d0_Col_05_Row_23	0	Xist = 0	1.28258265356871
d0_Col_05_Row_24	0	Xist = 0	1.14260907314956
d0_Col_05_Row_28	0	Xist = 0	1.36362940489698
d0_Col_05_Row_30	0	Xist = 0	1.37617962902701
d0_Col_05_Row_31	0	Xist = 0	1.29463869463869
d0_Col_05_Row_33	0	Xist = 0	1.33153766904041
d0_Col_05_Row_35	0	Xist = 0	1.34562041564326
d0_Col_05_Row_37	0	Xist = 0	1.40230788555929
d0_Col_05_Row_40	0	Xist = 0	1.4351927522203
d0_Col_06_Row_2	0	Xist = 0	1.15988428158149
d0_Col_06_Row_4	0	Xist = 0	1.19276208956626
d0_Col_06_Row_5	0	Xist = 0	1.48948068546976
d0_Col_06_Row_7	0	Xist = 0	1.47181842125723
d0_Col_06_Row_8	0	Xist = 0	1.28034396881788
d0_Col_06_Row_9	0	Xist = 0	1.28179551122195
d0_Col_06_Row_10	0	Xist = 0	1.22121435807771
d0_Col_06_Row_12	0	Xist = 0	1.13819125218934
d0_Col_06_Row_13	0	Xist = 0	1.28248696659587
d0_Col_06_Row_14	0	Xist = 0	1.43404604462259
d0_Col_06_Row_15	0	Xist = 0	1.32203091538504
d0_Col_06_Row_17	0	Xist = 0	1.33614627285513
d0_Col_06_Row_18	0	Xist = 0	1.30112140422401
d0_Col_06_Row_21	0	Xist = 0	1.34101957178467
d0_Col_06_Row_22	0	Xist = 0	1.32537793627674
d0_Col_06_Row_23	0	Xist = 0	1.26016810282235
d0_Col_06_Row_24	0	Xist = 0	1.29428780725539
d0_Col_06_Row_26	0	Xist = 0	1.28317080744427
d0_Col_06_Row_27	0	Xist = 0	1.29817408260947
d0_Col_06_Row_29	0	Xist = 0	1.19438092126756
d0_Col_06_Row_30	0	Xist = 0	1.40625905534628
d0_Col_06_Row_33	0	Xist = 0	1.51461470327724
d0_Col_06_Row_34	0	Xist = 0	1.20327181647123
d0_Col_06_Row_35	0	Xist = 0	1.49421097057355
d0_Col_06_Row_36	0	Xist = 0	1.30429918135183
d0_Col_06_Row_37	0	Xist = 0	1.16318447577581
d0_Col_06_Row_38	0	Xist = 0	1.39070538473717
d0_Col_06_Row_39	0	Xist = 0	1.32607865597556
d0_Col_06_Row_40	0	Xist = 0	1.1561598014396
d0_Col_07_Row_1	0	Xist = 0	1.22561036573876
d0_Col_07_Row_2	0	Xist = 0	1.23368313283849
d0_Col_07_Row_3	0	Xist = 0	1.10797406656966
d0_Col_07_Row_4	0	Xist = 0	1.22239467849224
d0_Col_07_Row_5	0	Xist = 0	1.09552964381985
d0_Col_07_Row_6	0	Xist = 0	1.33836944127708
d0_Col_07_Row_7	0	Xist = 0	1.3369621565578
d0_Col_07_Row_8	0	Xist = 0	1.40011682242991
d0_Col_07_Row_9	0	Xist = 0	1.42544090042229
d0_Col_07_Row_11	0	Xist = 0	1.24294358347243
d0_Col_07_Row_12	0	Xist = 0	1.18338921846789
d0_Col_07_Row_13	0	Xist = 0	1.15268980892321
d0_Col_07_Row_14	0	Xist = 0	1.0620172162877
d0_Col_07_Row_15	0	Xist = 0	1.11791359526357
d0_Col_07_Row_16	0	Xist = 0	1.24626720961799
d0_Col_07_Row_17	0	Xist = 0	1.26297858094155
d0_Col_07_Row_18	0	Xist = 0	1.14050694491509
d0_Col_07_Row_19	0	Xist = 0	1.16537564581873
d0_Col_07_Row_20	0	Xist = 0	1.19765790976585
d0_Col_07_Row_21	0	Xist = 0	1.25245956311489
d0_Col_07_Row_22	0	Xist = 0	1.36984946922433
d0_Col_07_Row_23	0	Xist = 0	1.32637600494743
d0_Col_07_Row_24	0	Xist = 0	1.22165785496902
d0_Col_07_Row_25	0	Xist = 0	1.199874503242
d0_Col_07_Row_28	0	Xist = 0	1.24365140345992
d0_Col_07_Row_29	0	Xist = 0	1.35230197311982
d0_Col_07_Row_30	0	Xist = 0	1.47639956092206
d0_Col_07_Row_31	0	Xist = 0	1.2586027658983
d0_Col_07_Row_32	0	Xist = 0	1.13516357624939
d0_Col_07_Row_33	0	Xist = 0	1.28969233248862
d0_Col_07_Row_34	0	Xist = 0	1.31063600415196
d0_Col_07_Row_35	0	Xist = 0	1.20755097920452
d0_Col_07_Row_37	0	Xist = 0	1.15706896897589
d0_Col_07_Row_38	0	Xist = 0	1.29787076887748
d0_Col_08_Row_2	0	Xist = 0	1.22137426546668
d0_Col_08_Row_4	0	Xist = 0	1.17039610167189
d0_Col_08_Row_7	0	Xist = 0	1.16844736535684
d0_Col_08_Row_9	0	Xist = 0	1.16098120307684
d0_Col_08_Row_14	0	Xist = 0	1.26426859676477
d0_Col_08_Row_16	0	Xist = 0	1.30541629067043
d0_Col_08_Row_18	0	Xist = 0	1.29049874434999
d0_Col_08_Row_20	0	Xist = 0	1.35909429148506
d0_Col_08_Row_22	0	Xist = 0	1.16396856842795
d0_Col_08_Row_23	0	Xist = 0	1.13074492110357
d0_Col_08_Row_25	0	Xist = 0	1.25806139492903
d0_Col_08_Row_26	0	Xist = 0	1.39238719975698
d0_Col_08_Row_28	0	Xist = 0	1.1633571617686
d0_Col_08_Row_29	0	Xist = 0	1.38053402239449
d0_Col_08_Row_30	0	Xist = 0	1.26050723834336
d0_Col_08_Row_32	0	Xist = 0	1.30378610076548
d0_Col_08_Row_33	0	Xist = 0	1.24724109225158
d0_Col_08_Row_38	0	Xist = 0	1.26963092171784
d0_Col_08_Row_39	0	Xist = 0	1.51367229217838
d0_Col_08_Row_40	0	Xist = 0	1.44537380237867
d0_Col_09_Row_5	0	Xist = 0	1.25272147457072
d0_Col_09_Row_7	0	Xist = 0	1.24484848484848
d0_Col_09_Row_8	0	Xist = 0	1.24982581843758
d0_Col_09_Row_10	0	Xist = 0	1.31090975679796
d0_Col_09_Row_11	0	Xist = 0	1.22411157814291
d0_Col_09_Row_12	0	Xist = 0	1.15631616090332
d0_Col_09_Row_13	0	Xist = 0	1.36165356327669
d0_Col_09_Row_14	0	Xist = 0	1.21130193003554
d0_Col_09_Row_15	0	Xist = 0	1.19233329475943
d0_Col_09_Row_17	0	Xist = 0	1.32711266057434
d0_Col_09_Row_18	0	Xist = 0	1.35244733090448
d0_Col_09_Row_21	0	Xist = 0	1.3840856924254
d0_Col_09_Row_22	0	Xist = 0	1.29568852635459
d0_Col_09_Row_23	0	Xist = 0	1.39726642052127
d0_Col_09_Row_26	0	Xist = 0	1.30954856843328
d0_Col_09_Row_27	0	Xist = 0	1.40786338363781
d0_Col_09_Row_29	0	Xist = 0	1.27040172941812
d0_Col_09_Row_31	0	Xist = 0	1.33499334527808
d0_Col_09_Row_32	0	Xist = 0	1.22696602118118
d0_Col_09_Row_33	0	Xist = 0	1.22296238244514
d0_Col_09_Row_34	0	Xist = 0	1.1813272386418
d0_Col_09_Row_35	0	Xist = 0	1.31539009526902
d0_Col_09_Row_36	0	Xist = 0	1.29822106735958
d0_Col_09_Row_37	0	Xist = 0	1.35677663768625
d0_Col_10_Row_2	0	Xist = 0	1.22660628754512
d0_Col_10_Row_3	0	Xist = 0	1.15096843564098
d0_Col_10_Row_4	0	Xist = 0	1.16559952690739
d0_Col_10_Row_5	0	Xist = 0	1.28887523048556
d0_Col_10_Row_7	0	Xist = 0	1.28417372240958
d0_Col_10_Row_11	0	Xist = 0	1.42740619902121
d0_Col_10_Row_12	0	Xist = 0	1.30912863070539
d0_Col_10_Row_13	0	Xist = 0	1.2266689373297
d0_Col_10_Row_16	0	Xist = 0	1.14465411781839
d0_Col_10_Row_18	0	Xist = 0	1.15060137312544
d0_Col_10_Row_19	0	Xist = 0	1.24262142691146
d0_Col_10_Row_20	0	Xist = 0	1.31491176628878
d0_Col_10_Row_21	0	Xist = 0	1.40701491591492
d0_Col_10_Row_24	0	Xist = 0	1.2772674442609
d0_Col_10_Row_25	0	Xist = 0	1.27940064134326
d0_Col_10_Row_26	0	Xist = 0	1.23482113318981
d0_Col_10_Row_27	0	Xist = 0	1.17107731512507
d0_Col_10_Row_28	0	Xist = 0	1.10772532188841
d0_Col_10_Row_30	0	Xist = 0	1.20160995243322
d0_Col_10_Row_31	0	Xist = 0	1.11644051751341
d0_Col_10_Row_34	0	Xist = 0	1.16016892015437
d0_Col_10_Row_35	0	Xist = 0	1.32325187515122
d0_Col_10_Row_36	0	Xist = 0	1.21499149778408
d0_Col_10_Row_37	0	Xist = 0	1.04795571149732
d0_Col_10_Row_38	0	Xist = 0	1.36455856867755
d0_Col_10_Row_39	0	Xist = 0	1.26778286439813
d1_Col_01_Row_2	1	Xist = 0	1.31410628118295
d1_Col_01_Row_3	1	Xist = 0	1.25832569172286
d1_Col_01_Row_8	1	Xist = 0	1.29774063757351
d1_Col_01_Row_11	1	Xist = 0	1.2837528604119
d1_Col_01_Row_18	1	Xist = 0	1.38216216216216
d1_Col_01_Row_20	1	Xist = 0	1.37931856087682
d1_Col_01_Row_23	1	Xist = 0	1.2987012987013
d1_Col_01_Row_40	1	Xist = 0	1.52023206798019
d1_Col_02_Row_4	1	Xist = 0	1.1682130102301
d1_Col_02_Row_11	1	Xist = 0	1.18220338983051
d1_Col_02_Row_14	1	Xist = 0	1.33491920017495
d1_Col_02_Row_19	1	Xist = 0	1.28393117444411
d1_Col_02_Row_21	1	Xist = 0	1.39943417353865
d1_Col_02_Row_23	1	Xist = 0	1.32280995191303
d1_Col_02_Row_29	1	Xist = 0	1.19728478924726
d1_Col_03_Row_3	1	Xist = 0	1.33500583898566
d1_Col_03_Row_11	1	Xist = 0	1.38419878942338
d1_Col_03_Row_20	1	Xist = 0	1.35900046243547
d1_Col_03_Row_24	1	Xist = 0	1.4905079149748
d1_Col_03_Row_29	1	Xist = 0	1.32907555747997
d1_Col_03_Row_31	1	Xist = 0	1.46030799680128
d1_Col_03_Row_37	1	Xist = 0	1.31515711645102
d1_Col_03_Row_39	1	Xist = 0	1.44263864876884
d1_Col_04_Row_14	1	Xist = 0	1.49868891537545
d1_Col_04_Row_33	1	Xist = 0	1.323127925117
d1_Col_04_Row_34	1	Xist = 0	1.47949400686555
d1_Col_05_Row_10	1	Xist = 0	1.39368248248865
d1_Col_05_Row_14	1	Xist = 0	1.35587150473327
d1_Col_05_Row_17	1	Xist = 0	1.50584441249929
d1_Col_05_Row_23	1	Xist = 0	1.39008908563484
d1_Col_05_Row_29	1	Xist = 0	1.29352188037455
d1_Col_05_Row_30	1	Xist = 0	1.19606210454952
d1_Col_05_Row_33	1	Xist = 0	1.34481826655514
d1_Col_05_Row_38	1	Xist = 0	1.46048573020612
d1_Col_06_Row_2	1	Xist = 0	1.49018977163075
d1_Col_06_Row_8	1	Xist = 0	1.64436103265555
d1_Col_06_Row_13	1	Xist = 0	1.45846017816989
d1_Col_06_Row_19	1	Xist = 0	1.31583281235751
d1_Col_06_Row_33	1	Xist = 0	1.37162664025749
d1_Col_06_Row_40	1	Xist = 0	1.44818196884371
d1_Col_07_Row_6	1	Xist = 0	1.41685279187817
d1_Col_07_Row_13	1	Xist = 0	1.42434121162728
d1_Col_07_Row_15	1	Xist = 0	1.38829609748801
d1_Col_07_Row_27	1	Xist = 0	1.52267168838118
d1_Col_07_Row_33	1	Xist = 0	1.49044395296828
d1_Col_07_Row_35	1	Xist = 0	1.37476941819342
d1_Col_08_Row_5	1	Xist = 0	1.42114940249468
d1_Col_08_Row_11	1	Xist = 0	1.5418858761635
d1_Col_08_Row_17	1	Xist = 0	1.47145154804986
d1_Col_08_Row_21	1	Xist = 0	1.55068121866597
d1_Col_08_Row_27	1	Xist = 0	1.17270396309277
d1_Col_08_Row_28	1	Xist = 0	1.67755606568956
d1_Col_08_Row_29	1	Xist = 0	1.5587535820991
d1_Col_08_Row_37	1	Xist = 0	1.01570770018781
d1_Col_08_Row_38	1	Xist = 0	1.44279250161603
d1_Col_08_Row_39	1	Xist = 0	1.3004155112239
d1_Col_09_Row_4	1	Xist = 0	1.40135478408129
d1_Col_09_Row_6	1	Xist = 0	1.51287309182046
d1_Col_09_Row_18	1	Xist = 0	1.36911920486047
d1_Col_09_Row_21	1	Xist = 0	1.55315394794883
d1_Col_09_Row_25	1	Xist = 0	1.37006237006237
d1_Col_09_Row_30	1	Xist = 0	1.24227174694464
d1_Col_09_Row_35	1	Xist = 0	1.38378792749728
d1_Col_09_Row_36	1	Xist = 0	1.32844228402286
d1_Col_10_Row_27	1	Xist = 0	1.22703083875974
d1_Col_10_Row_30	1	Xist = 0	1.32671957671958
d1_Col_10_Row_32	1	Xist = 0	1.26308198583353
d1_Col_10_Row_36	1	Xist = 0	1.26636231253664
d1_Col_10_Row_37	1	Xist = 0	1.36787931613552
d1_Col_10_Row_40	1	Xist = 0	1.40384064201777
d2_Col_01_Row_26	2	Xist = 0	1.31967030519047
d2_Col_02_Row_14	2	Xist = 0	1.49608191677405
d2_Col_03_Row_2	2	Xist = 0	1.30312186928634
d2_Col_03_Row_3	2	Xist = 0	1.36510926902788
d2_Col_03_Row_31	2	Xist = 0	1.18394967594358
d2_Col_04_Row_2	2	Xist = 0	1.45398500389035
d2_Col_04_Row_4	2	Xist = 0	1.41865079365079
d2_Col_04_Row_26	2	Xist = 0	1.36706071304574
d2_Col_05_Row_6	2	Xist = 0	1.70289204239267
d2_Col_05_Row_26	2	Xist = 0	1.5048139474369
d2_Col_07_Row_14	2	Xist = 0	1.42475016082037
d2_Col_08_Row_1	2	Xist = 0	1.41880979616395
d2_Col_08_Row_2	2	Xist = 0	1.0727923627685
d2_Col_08_Row_27	2	Xist = 0	1.34907762573482
d2_Col_08_Row_34	2	Xist = 0	1.33618985558608
d2_Col_10_Row_7	2	Xist = 0	1.32757379409647
d2_Col_10_Row_26	2	Xist = 0	1.40003273318223
d3_Col_01_Row_7	3	Xist = 0	1.65360260140339
d3_Col_01_Row_15	3	Xist = 0	1.22234273318872
d3_Col_01_Row_20	3	Xist = 0	1.49141321161681
d3_Col_01_Row_27	3	Xist = 0	1.3354547883729
d3_Col_01_Row_28	3	Xist = 0	1.27960610491795
d3_Col_01_Row_30	3	Xist = 0	1.58925609275045
d3_Col_02_Row_6	3	Xist = 0	1.50343592766953
d3_Col_02_Row_19	3	Xist = 0	1.49784544671072
d3_Col_02_Row_27	3	Xist = 0	1.26830596010063
d3_Col_02_Row_35	3	Xist = 0	1.47894245123876
d3_Col_03_Row_3	3	Xist = 0	1.38691081940096
d3_Col_03_Row_5	3	Xist = 0	1.37269043205687
d3_Col_03_Row_25	3	Xist = 0	1.44691732751534
d3_Col_03_Row_26	3	Xist = 0	1.40493802962423
d3_Col_03_Row_28	3	Xist = 0	1.53183671307633
d3_Col_03_Row_35	3	Xist = 0	1.57245063191748
d3_Col_03_Row_37	3	Xist = 0	1.75346917566683
d3_Col_04_Row_20	3	Xist = 0	1.57674577502551
d3_Col_04_Row_25	3	Xist = 0	1.61014306517608
d3_Col_04_Row_26	3	Xist = 0	1.61125082891546
d3_Col_04_Row_29	3	Xist = 0	1.63708436127771
d3_Col_05_Row_2	3	Xist = 0	1.04432270916335
d3_Col_05_Row_7	3	Xist = 0	1.45755565812068
d3_Col_05_Row_9	3	Xist = 0	1.41012509445766
d3_Col_05_Row_14	3	Xist = 0	1.36315698270445
d3_Col_05_Row_24	3	Xist = 0	1.48198198198198
d3_Col_05_Row_25	3	Xist = 0	1.68021695451281
d3_Col_06_Row_14	3	Xist = 0	1.37769784172662
d3_Col_06_Row_37	3	Xist = 0	1.46685247859845
d3_Col_07_Row_4	3	Xist = 0	1.81936255716684
d3_Col_07_Row_7	3	Xist = 0	1.2398035121265
d3_Col_07_Row_10	3	Xist = 0	1.07164260419504
d3_Col_07_Row_12	3	Xist = 0	1.45313963794339
d3_Col_07_Row_15	3	Xist = 0	1.66825990132346
d3_Col_07_Row_30	3	Xist = 0	1.50071420244965
d3_Col_08_Row_19	3	Xist = 0	1.55868458191188
d3_Col_08_Row_26	3	Xist = 0	1.5539212279947
d3_Col_08_Row_27	3	Xist = 0	1.49361187534183
d3_Col_08_Row_39	3	Xist = 0	1.08759227843673
d3_Col_09_Row_32	3	Xist = 0	1.33403251485627
d3_Col_09_Row_33	3	Xist = 0	1.40056254136334
d3_Col_10_Row_12	3	Xist = 0	1.38503284775778
d4_Col_01_Row_5	4	Xist = 0	1.45536290134162
d4_Col_01_Row_13	4	Xist = 0	1.46233142647996
d4_Col_01_Row_14	4	Xist = 0	1.51704822750359
d4_Col_01_Row_25	4	Xist = 0	1.86993239217381
d4_Col_02_Row_3	4	Xist = 0	0.842084281915402
d4_Col_02_Row_16	4	Xist = 0	0.851673172382278
d4_Col_02_Row_17	4	Xist = 0	1.66083059474996
d4_Col_02_Row_30	4	Xist = 0	1.73231708464432
d4_Col_02_Row_32	4	Xist = 0	1.428650312905
d4_Col_03_Row_1	4	Xist = 0	1.67798500071876
d4_Col_03_Row_4	4	Xist = 0	1.25997599328961
d4_Col_03_Row_5	4	Xist = 0	1.58167762336759
d4_Col_03_Row_21	4	Xist = 0	1.43181092302779
d4_Col_03_Row_23	4	Xist = 0	1.7094512195122
d4_Col_03_Row_31	4	Xist = 0	1.69043731338815
d4_Col_03_Row_32	4	Xist = 0	1.64574694388892
d4_Col_03_Row_37	4	Xist = 0	1.27032782464383
d4_Col_04_Row_10	4	Xist = 0	1.7625179187623
d4_Col_04_Row_16	4	Xist = 0	1.6866075599437
d4_Col_04_Row_20	4	Xist = 0	1.84619545618464
d4_Col_04_Row_34	4	Xist = 0	1.6503870254331
d4_Col_04_Row_35	4	Xist = 0	1.52846480316113
d4_Col_04_Row_40	4	Xist = 0	1.61735794906944
d4_Col_05_Row_2	4	Xist = 0	1.80004147642357
d4_Col_05_Row_35	4	Xist = 0	1.56621417797888
d4_Col_06_Row_2	4	Xist = 0	1.34481987021705
d4_Col_06_Row_4	4	Xist = 0	1.65226162667233
d4_Col_06_Row_15	4	Xist = 0	1.4205866807611
d4_Col_06_Row_19	4	Xist = 0	1.65588333067782
d4_Col_07_Row_4	4	Xist = 0	1.40615623086389
d4_Col_07_Row_16	4	Xist = 0	1.38754095610135
d4_Col_07_Row_27	4	Xist = 0	1.23166859277184
d4_Col_08_Row_8	4	Xist = 0	1.59214124671129
d4_Col_08_Row_11	4	Xist = 0	1.14813106654038
d4_Col_08_Row_31	4	Xist = 0	1.20862759986845
d4_Col_08_Row_33	4	Xist = 0	1.79665034172219
d4_Col_08_Row_37	4	Xist = 0	1.51707432355624
d4_Col_09_Row_4	4	Xist = 0	1.65570929292998
d4_Col_09_Row_6	4	Xist = 0	1.72287885183622
d4_Col_09_Row_8	4	Xist = 0	1.90536853630943
d4_Col_09_Row_40	4	Xist = 0	1.26644334532854
d4_Col_10_Row_6	4	Xist = 0	1.63556244252936
d4_Col_10_Row_7	4	Xist = 0	1.66935098548234
d4_Col_10_Row_15	4	Xist = 0	1.50463808128856
d4_Col_10_Row_28	4	Xist = 0	1.3934790420529
d4_Col_10_Row_31	4	Xist = 0	1.08855885588559
d0_Col_01_Row_16	0	Xist > 0	1.18013490431797
d0_Col_02_Row_4	0	Xist > 0	1.20944191283847
d0_Col_03_Row_16	0	Xist > 0	1.21309340434639
d0_Col_03_Row_22	0	Xist > 0	1.24604216819614
d0_Col_03_Row_24	0	Xist > 0	1.24502860000498
d0_Col_04_Row_33	0	Xist > 0	1.41098069722469
d0_Col_05_Row_26	0	Xist > 0	1.25409440167664
d0_Col_05_Row_34	0	Xist > 0	1.41263300444747
d0_Col_06_Row_1	0	Xist > 0	1.26671742282609
d0_Col_06_Row_6	0	Xist > 0	1.22772574484839
d0_Col_06_Row_11	0	Xist > 0	1.26668380951889
d0_Col_08_Row_6	0	Xist > 0	1.21264465601739
d0_Col_08_Row_11	0	Xist > 0	1.4156606697927
d0_Col_08_Row_12	0	Xist > 0	1.25493272646603
d0_Col_08_Row_37	0	Xist > 0	1.30579022402679
d0_Col_09_Row_3	0	Xist > 0	1.18622565541429
d0_Col_09_Row_16	0	Xist > 0	1.38747477264179
d1_Col_01_Row_1	1	Xist > 0	1.43175093755158
d1_Col_01_Row_4	1	Xist > 0	1.46174191822251
d1_Col_01_Row_5	1	Xist > 0	1.34155110426297
d1_Col_01_Row_6	1	Xist > 0	1.25960487201676
d1_Col_01_Row_7	1	Xist > 0	1.27179803025665
d1_Col_01_Row_10	1	Xist > 0	1.43717647058824
d1_Col_01_Row_12	1	Xist > 0	1.4530295379646
d1_Col_01_Row_14	1	Xist > 0	1.5217066401105
d1_Col_01_Row_15	1	Xist > 0	1.34674834324591
d1_Col_01_Row_16	1	Xist > 0	1.35273267756248
d1_Col_01_Row_19	1	Xist > 0	1.47177806823561
d1_Col_01_Row_22	1	Xist > 0	1.37132488395881
d1_Col_01_Row_24	1	Xist > 0	1.35291273869954
d1_Col_01_Row_25	1	Xist > 0	1.50385788623722
d1_Col_01_Row_27	1	Xist > 0	1.25490883590463
d1_Col_01_Row_28	1	Xist > 0	1.39522831960273
d1_Col_01_Row_30	1	Xist > 0	1.45276104087114
d1_Col_01_Row_31	1	Xist > 0	1.49747950459782
d1_Col_01_Row_32	1	Xist > 0	1.27973138143252
d1_Col_01_Row_34	1	Xist > 0	1.4477002109274
d1_Col_01_Row_35	1	Xist > 0	1.50374342840991
d1_Col_01_Row_37	1	Xist > 0	1.43061027471787
d1_Col_01_Row_38	1	Xist > 0	0.805891712587555
d1_Col_01_Row_39	1	Xist > 0	0.877995889298015
d1_Col_02_Row_1	1	Xist > 0	1.25301733596664
d1_Col_02_Row_2	1	Xist > 0	1.25202176401758
d1_Col_02_Row_3	1	Xist > 0	1.34511611605305
d1_Col_02_Row_5	1	Xist > 0	1.25815789473684
d1_Col_02_Row_6	1	Xist > 0	1.20369594967298
d1_Col_02_Row_7	1	Xist > 0	1.35124715782871
d1_Col_02_Row_8	1	Xist > 0	1.27524150985018
d1_Col_02_Row_12	1	Xist > 0	1.22959501557632
d1_Col_02_Row_15	1	Xist > 0	1.25464387648208
d1_Col_02_Row_17	1	Xist > 0	1.26124293785311
d1_Col_02_Row_20	1	Xist > 0	1.24615604139478
d1_Col_02_Row_22	1	Xist > 0	1.36823810558332
d1_Col_02_Row_24	1	Xist > 0	1.53143734157779
d1_Col_02_Row_25	1	Xist > 0	1.29297048292504
d1_Col_02_Row_27	1	Xist > 0	1.59768679953021
d1_Col_02_Row_28	1	Xist > 0	1.15202312138728
d1_Col_02_Row_31	1	Xist > 0	1.42187360647541
d1_Col_02_Row_33	1	Xist > 0	1.28271592466078
d1_Col_02_Row_34	1	Xist > 0	1.11415187376726
d1_Col_02_Row_35	1	Xist > 0	1.38139819671139
d1_Col_02_Row_37	1	Xist > 0	1.3829928865939
d1_Col_02_Row_38	1	Xist > 0	1.38470180338448
d1_Col_02_Row_39	1	Xist > 0	1.30487952960576
d1_Col_03_Row_1	1	Xist > 0	1.2452700542128
d1_Col_03_Row_2	1	Xist > 0	1.23332609167934
d1_Col_03_Row_4	1	Xist > 0	1.31116796871873
d1_Col_03_Row_5	1	Xist > 0	1.31543402126353
d1_Col_03_Row_6	1	Xist > 0	1.3547325216177
d1_Col_03_Row_7	1	Xist > 0	1.13174263575503
d1_Col_03_Row_8	1	Xist > 0	1.46257778848541
d1_Col_03_Row_10	1	Xist > 0	1.44711347270794
d1_Col_03_Row_12	1	Xist > 0	1.29251036838253
d1_Col_03_Row_13	1	Xist > 0	1.25394819962097
d1_Col_03_Row_14	1	Xist > 0	1.39532066543221
d1_Col_03_Row_15	1	Xist > 0	1.40037037874917
d1_Col_03_Row_16	1	Xist > 0	1.28006825147588
d1_Col_03_Row_17	1	Xist > 0	0.973642285075737
d1_Col_03_Row_18	1	Xist > 0	1.51807766924927
d1_Col_03_Row_19	1	Xist > 0	1.32914847161572
d1_Col_03_Row_21	1	Xist > 0	1.48718580581567
d1_Col_03_Row_22	1	Xist > 0	1.47596677241367
d1_Col_03_Row_23	1	Xist > 0	1.20738730376605
d1_Col_03_Row_25	1	Xist > 0	1.21631122568549
d1_Col_03_Row_27	1	Xist > 0	1.48943532195539
d1_Col_03_Row_28	1	Xist > 0	1.50471679951427
d1_Col_03_Row_33	1	Xist > 0	1.39530193292194
d1_Col_03_Row_34	1	Xist > 0	1.2587348532777
d1_Col_03_Row_35	1	Xist > 0	1.34149173346582
d1_Col_03_Row_40	1	Xist > 0	1.28484286754218
d1_Col_04_Row_1	1	Xist > 0	1.28036943932375
d1_Col_04_Row_2	1	Xist > 0	1.33771476469953
d1_Col_04_Row_3	1	Xist > 0	1.12182547259882
d1_Col_04_Row_4	1	Xist > 0	1.32681759730906
d1_Col_04_Row_5	1	Xist > 0	1.31987202313064
d1_Col_04_Row_6	1	Xist > 0	1.25409839574868
d1_Col_04_Row_7	1	Xist > 0	1.276717024915
d1_Col_04_Row_8	1	Xist > 0	1.3068300186093
d1_Col_04_Row_11	1	Xist > 0	1.31447414474597
d1_Col_04_Row_12	1	Xist > 0	1.40468839819347
d1_Col_04_Row_13	1	Xist > 0	1.41973268519005
d1_Col_04_Row_15	1	Xist > 0	1.30048387096774
d1_Col_04_Row_17	1	Xist > 0	1.33320340415956
d1_Col_04_Row_18	1	Xist > 0	1.20673286917072
d1_Col_04_Row_19	1	Xist > 0	1.18827810764221
d1_Col_04_Row_20	1	Xist > 0	1.11048547876277
d1_Col_04_Row_21	1	Xist > 0	1.4046159166694
d1_Col_04_Row_22	1	Xist > 0	1.37842040458189
d1_Col_04_Row_23	1	Xist > 0	1.38739513873951
d1_Col_04_Row_24	1	Xist > 0	1.43302767554785
d1_Col_04_Row_27	1	Xist > 0	1.43241811672518
d1_Col_04_Row_28	1	Xist > 0	1.24728231407781
d1_Col_04_Row_29	1	Xist > 0	1.3413741115658
d1_Col_04_Row_30	1	Xist > 0	1.28882001350791
d1_Col_04_Row_32	1	Xist > 0	1.36405892564976
d1_Col_04_Row_35	1	Xist > 0	1.38327161533305
d1_Col_04_Row_37	1	Xist > 0	1.32749365404867
d1_Col_04_Row_38	1	Xist > 0	1.32860578003463
d1_Col_04_Row_39	1	Xist > 0	1.44346365038676
d1_Col_04_Row_40	1	Xist > 0	1.46188400801077
d1_Col_05_Row_1	1	Xist > 0	1.32766672560097
d1_Col_05_Row_3	1	Xist > 0	1.42390912369275
d1_Col_05_Row_4	1	Xist > 0	1.37074858166884
d1_Col_05_Row_5	1	Xist > 0	1.58270209029045
d1_Col_05_Row_6	1	Xist > 0	1.43666123902938
d1_Col_05_Row_8	1	Xist > 0	1.46595462773743
d1_Col_05_Row_13	1	Xist > 0	1.35219955760984
d1_Col_05_Row_15	1	Xist > 0	1.43751717766224
d1_Col_05_Row_18	1	Xist > 0	1.29169584970435
d1_Col_05_Row_19	1	Xist > 0	1.42995364483502
d1_Col_05_Row_21	1	Xist > 0	1.55790741633217
d1_Col_05_Row_22	1	Xist > 0	1.29213855327887
d1_Col_05_Row_24	1	Xist > 0	1.30607502778552
d1_Col_05_Row_27	1	Xist > 0	1.35189091217898
d1_Col_05_Row_28	1	Xist > 0	1.4115796098175
d1_Col_05_Row_31	1	Xist > 0	1.46188050737861
d1_Col_05_Row_32	1	Xist > 0	1.36351095016382
d1_Col_05_Row_34	1	Xist > 0	1.63502366954689
d1_Col_05_Row_35	1	Xist > 0	1.52294215735074
d1_Col_05_Row_37	1	Xist > 0	1.42935799238351
d1_Col_05_Row_39	1	Xist > 0	1.51817188921484
d1_Col_05_Row_40	1	Xist > 0	1.27337896582009
d1_Col_06_Row_1	1	Xist > 0	1.5313618805673
d1_Col_06_Row_4	1	Xist > 0	1.34426956328974
d1_Col_06_Row_5	1	Xist > 0	1.32471776589424
d1_Col_06_Row_6	1	Xist > 0	1.26429608080832
d1_Col_06_Row_7	1	Xist > 0	1.394380871918
d1_Col_06_Row_10	1	Xist > 0	1.38391022626458
d1_Col_06_Row_11	1	Xist > 0	1.36495122771611
d1_Col_06_Row_14	1	Xist > 0	1.30234429664569
d1_Col_06_Row_15	1	Xist > 0	1.26903935760821
d1_Col_06_Row_16	1	Xist > 0	1.41815937926986
d1_Col_06_Row_17	1	Xist > 0	1.44926837287039
d1_Col_06_Row_18	1	Xist > 0	1.39430437522546
d1_Col_06_Row_20	1	Xist > 0	1.61928837998252
d1_Col_06_Row_21	1	Xist > 0	1.48853707204369
d1_Col_06_Row_22	1	Xist > 0	1.27177064174438
d1_Col_06_Row_23	1	Xist > 0	1.37877931787221
d1_Col_06_Row_24	1	Xist > 0	1.45539371870733
d1_Col_06_Row_25	1	Xist > 0	1.37449392712551
d1_Col_06_Row_28	1	Xist > 0	1.6210271580626
d1_Col_06_Row_30	1	Xist > 0	1.42863212487828
d1_Col_06_Row_31	1	Xist > 0	1.31078260718956
d1_Col_06_Row_32	1	Xist > 0	1.3880311232315
d1_Col_06_Row_35	1	Xist > 0	1.56704046806436
d1_Col_06_Row_37	1	Xist > 0	0.706243371102587
d1_Col_06_Row_38	1	Xist > 0	1.52612591259465
d1_Col_06_Row_39	1	Xist > 0	1.42865884974503
d1_Col_07_Row_1	1	Xist > 0	1.46375648112019
d1_Col_07_Row_2	1	Xist > 0	1.51814657959175
d1_Col_07_Row_4	1	Xist > 0	1.20748925721301
d1_Col_07_Row_5	1	Xist > 0	1.39798064198294
d1_Col_07_Row_7	1	Xist > 0	1.39225941422594
d1_Col_07_Row_8	1	Xist > 0	1.2619589977221
d1_Col_07_Row_10	1	Xist > 0	1.45791845571823
d1_Col_07_Row_12	1	Xist > 0	1.46327430283318
d1_Col_07_Row_14	1	Xist > 0	1.27981583982217
d1_Col_07_Row_16	1	Xist > 0	1.21732987991523
d1_Col_07_Row_17	1	Xist > 0	1.39005757671163
d1_Col_07_Row_18	1	Xist > 0	1.42599973593294
d1_Col_07_Row_19	1	Xist > 0	1.35348369536156
d1_Col_07_Row_20	1	Xist > 0	1.28133080184537
d1_Col_07_Row_21	1	Xist > 0	1.32954984943779
d1_Col_07_Row_22	1	Xist > 0	1.25421552013964
d1_Col_07_Row_23	1	Xist > 0	1.43098123069613
d1_Col_07_Row_24	1	Xist > 0	1.38609821489645
d1_Col_07_Row_25	1	Xist > 0	1.53063563300165
d1_Col_07_Row_28	1	Xist > 0	1.45229232603915
d1_Col_07_Row_29	1	Xist > 0	1.48488330009217
d1_Col_07_Row_30	1	Xist > 0	1.53876786132584
d1_Col_07_Row_31	1	Xist > 0	1.32876552586888
d1_Col_07_Row_32	1	Xist > 0	1.48092783505155
d1_Col_07_Row_37	1	Xist > 0	1.36142120863033
d1_Col_07_Row_38	1	Xist > 0	1.34463093166516
d1_Col_07_Row_39	1	Xist > 0	1.37387340093258
d1_Col_07_Row_40	1	Xist > 0	1.30445592607384
d1_Col_08_Row_1	1	Xist > 0	1.50235089319663
d1_Col_08_Row_2	1	Xist > 0	1.48523843202686
d1_Col_08_Row_4	1	Xist > 0	1.51011589078766
d1_Col_08_Row_6	1	Xist > 0	1.21701200759904
d1_Col_08_Row_7	1	Xist > 0	1.66108195397658
d1_Col_08_Row_8	1	Xist > 0	1.52199556677485
d1_Col_08_Row_9	1	Xist > 0	1.46044547133632
d1_Col_08_Row_12	1	Xist > 0	1.45546942291128
d1_Col_08_Row_13	1	Xist > 0	1.33486740482802
d1_Col_08_Row_15	1	Xist > 0	1.3314833211753
d1_Col_08_Row_18	1	Xist > 0	1.30792938962182
d1_Col_08_Row_19	1	Xist > 0	1.49369604295376
d1_Col_08_Row_20	1	Xist > 0	1.16321168984992
d1_Col_08_Row_22	1	Xist > 0	1.44467823952306
d1_Col_08_Row_23	1	Xist > 0	1.50771821498737
d1_Col_08_Row_24	1	Xist > 0	1.47321812054846
d1_Col_08_Row_25	1	Xist > 0	1.48149886515277
d1_Col_08_Row_31	1	Xist > 0	1.45071594744017
d1_Col_08_Row_32	1	Xist > 0	1.44823614895394
d1_Col_08_Row_33	1	Xist > 0	1.28696120805608
d1_Col_08_Row_34	1	Xist > 0	1.20340853339774
d1_Col_08_Row_35	1	Xist > 0	1.34592145015106
d1_Col_08_Row_40	1	Xist > 0	1.28791946308725
d1_Col_09_Row_1	1	Xist > 0	1.50901008580836
d1_Col_09_Row_2	1	Xist > 0	1.33865017966244
d1_Col_09_Row_3	1	Xist > 0	1.35343245764783
d1_Col_09_Row_5	1	Xist > 0	1.26348698600175
d1_Col_09_Row_7	1	Xist > 0	1.35838232847739
d1_Col_09_Row_8	1	Xist > 0	1.38677839851024
d1_Col_09_Row_9	1	Xist > 0	1.36984996427721
d1_Col_09_Row_10	1	Xist > 0	1.42442535407476
d1_Col_09_Row_11	1	Xist > 0	1.2367839695678
d1_Col_09_Row_16	1	Xist > 0	1.4152466367713
d1_Col_09_Row_19	1	Xist > 0	1.37520706791828
d1_Col_09_Row_20	1	Xist > 0	1.41645328870006
d1_Col_09_Row_22	1	Xist > 0	1.29395699866372
d1_Col_09_Row_23	1	Xist > 0	1.32636044600858
d1_Col_09_Row_24	1	Xist > 0	1.35776986951364
d1_Col_09_Row_27	1	Xist > 0	1.40093010174789
d1_Col_09_Row_28	1	Xist > 0	1.39880962620828
d1_Col_09_Row_29	1	Xist > 0	1.29058118025903
d1_Col_09_Row_32	1	Xist > 0	1.29421283835456
d1_Col_09_Row_34	1	Xist > 0	1.50675916035264
d1_Col_09_Row_37	1	Xist > 0	1.3394712845162
d1_Col_09_Row_38	1	Xist > 0	1.38547603268704
d1_Col_09_Row_39	1	Xist > 0	1.45024206562668
d1_Col_10_Row_1	1	Xist > 0	1.29002991370311
d1_Col_10_Row_2	1	Xist > 0	1.35555842721013
d1_Col_10_Row_3	1	Xist > 0	1.27634012924406
d1_Col_10_Row_4	1	Xist > 0	1.35486672974526
d1_Col_10_Row_5	1	Xist > 0	1.55132466451007
d1_Col_10_Row_6	1	Xist > 0	1.49533191675202
d1_Col_10_Row_7	1	Xist > 0	1.41367726814901
d1_Col_10_Row_8	1	Xist > 0	1.43585700981914
d1_Col_10_Row_9	1	Xist > 0	1.29661229611041
d1_Col_10_Row_10	1	Xist > 0	1.41513566251411
d1_Col_10_Row_11	1	Xist > 0	1.42065239143486
d1_Col_10_Row_13	1	Xist > 0	1.36160414367622
d1_Col_10_Row_14	1	Xist > 0	1.29851659275119
d1_Col_10_Row_15	1	Xist > 0	1.10106995884774
d1_Col_10_Row_16	1	Xist > 0	1.22171523843932
d1_Col_10_Row_17	1	Xist > 0	1.44151323032618
d1_Col_10_Row_19	1	Xist > 0	1.54965424476772
d1_Col_10_Row_20	1	Xist > 0	1.21070008486318
d1_Col_10_Row_21	1	Xist > 0	1.29891254675076
d1_Col_10_Row_22	1	Xist > 0	1.26778967254408
d1_Col_10_Row_24	1	Xist > 0	1.19740327174178
d1_Col_10_Row_25	1	Xist > 0	1.53796376186368
d1_Col_10_Row_28	1	Xist > 0	1.35024932405674
d1_Col_10_Row_29	1	Xist > 0	1.4522622840614
d1_Col_10_Row_31	1	Xist > 0	1.54356690493517
d1_Col_10_Row_33	1	Xist > 0	1.45439206303037
d1_Col_10_Row_34	1	Xist > 0	1.43812067843709
d1_Col_10_Row_35	1	Xist > 0	1.37801898664657
d1_Col_10_Row_38	1	Xist > 0	1.36801616805007
d1_Col_10_Row_39	1	Xist > 0	1.32328768642235
d2_Col_01_Row_1	2	Xist > 0	1.11028924658991
d2_Col_01_Row_2	2	Xist > 0	1.11720167635094
d2_Col_01_Row_6	2	Xist > 0	1.33416800971436
d2_Col_01_Row_7	2	Xist > 0	1.0957087753134
d2_Col_01_Row_8	2	Xist > 0	1.33633865963694
d2_Col_01_Row_9	2	Xist > 0	1.04619753325836
d2_Col_01_Row_10	2	Xist > 0	0.966725386572715
d2_Col_01_Row_11	2	Xist > 0	1.41346943669128
d2_Col_01_Row_12	2	Xist > 0	1.16023577224103
d2_Col_01_Row_13	2	Xist > 0	0.807642559495516
d2_Col_01_Row_14	2	Xist > 0	1.07740066225166
d2_Col_01_Row_15	2	Xist > 0	1.14732379438262
d2_Col_01_Row_16	2	Xist > 0	1.23024058277136
d2_Col_01_Row_18	2	Xist > 0	0.927989237504666
d2_Col_01_Row_19	2	Xist > 0	1.00569259962049
d2_Col_01_Row_20	2	Xist > 0	1.11093852994315
d2_Col_01_Row_21	2	Xist > 0	1.18298627424264
d2_Col_01_Row_22	2	Xist > 0	1.21929824561404
d2_Col_01_Row_23	2	Xist > 0	1.19992481556401
d2_Col_01_Row_24	2	Xist > 0	1.08413074869204
d2_Col_01_Row_25	2	Xist > 0	1.07182471213775
d2_Col_01_Row_27	2	Xist > 0	1.35146207233672
d2_Col_01_Row_29	2	Xist > 0	1.17608165920946
d2_Col_01_Row_30	2	Xist > 0	1.19952833154168
d2_Col_01_Row_31	2	Xist > 0	0.970013336774462
d2_Col_01_Row_32	2	Xist > 0	1.28132824457804
d2_Col_01_Row_33	2	Xist > 0	1.0352010447036
d2_Col_01_Row_34	2	Xist > 0	0.945250350959289
d2_Col_01_Row_36	2	Xist > 0	1.17580776534402
d2_Col_01_Row_37	2	Xist > 0	1.00759802693728
d2_Col_01_Row_38	2	Xist > 0	1.31789766149572
d2_Col_01_Row_39	2	Xist > 0	1.19475860966799
d2_Col_01_Row_40	2	Xist > 0	1.11375213650949
d2_Col_02_Row_1	2	Xist > 0	1.00593194970199
d2_Col_02_Row_2	2	Xist > 0	0.904862579281184
d2_Col_02_Row_3	2	Xist > 0	1.1079534672707
d2_Col_02_Row_4	2	Xist > 0	1.17749964976248
d2_Col_02_Row_6	2	Xist > 0	1.28914174297055
d2_Col_02_Row_7	2	Xist > 0	1.0916091182891
d2_Col_02_Row_8	2	Xist > 0	0.844537469292773
d2_Col_02_Row_10	2	Xist > 0	1.03482387245925
d2_Col_02_Row_11	2	Xist > 0	0.965907735978847
d2_Col_02_Row_12	2	Xist > 0	1.08269961977186
d2_Col_02_Row_13	2	Xist > 0	1.01398601398601
d2_Col_02_Row_15	2	Xist > 0	1.22704545454545
d2_Col_02_Row_18	2	Xist > 0	1.24880459550017
d2_Col_02_Row_19	2	Xist > 0	0.927907116144931
d2_Col_02_Row_20	2	Xist > 0	1.02725662569336
d2_Col_02_Row_21	2	Xist > 0	1.1289532467393
d2_Col_02_Row_22	2	Xist > 0	1.04562397306024
d2_Col_02_Row_23	2	Xist > 0	0.660470210193767
d2_Col_02_Row_24	2	Xist > 0	0.996792036543025
d2_Col_02_Row_25	2	Xist > 0	1.30501463818969
d2_Col_02_Row_26	2	Xist > 0	0.935082123119372
d2_Col_02_Row_27	2	Xist > 0	1.35715616334355
d2_Col_02_Row_28	2	Xist > 0	1.08558680901831
d2_Col_02_Row_29	2	Xist > 0	1.29051360099249
d2_Col_02_Row_30	2	Xist > 0	1.04390601672639
d2_Col_02_Row_31	2	Xist > 0	1.26161964684392
d2_Col_02_Row_33	2	Xist > 0	1.32930455510415
d2_Col_02_Row_34	2	Xist > 0	0.898184477916523
d2_Col_02_Row_35	2	Xist > 0	0.914382947045653
d2_Col_02_Row_36	2	Xist > 0	0.801881116205683
d2_Col_02_Row_37	2	Xist > 0	1.18634433499546
d2_Col_02_Row_40	2	Xist > 0	1.47512384234331
d2_Col_03_Row_4	2	Xist > 0	1.14664851990473
d2_Col_03_Row_5	2	Xist > 0	1.00191091379672
d2_Col_03_Row_6	2	Xist > 0	0.967548469518275
d2_Col_03_Row_7	2	Xist > 0	1.20494893599728
d2_Col_03_Row_8	2	Xist > 0	1.24071526822558
d2_Col_03_Row_9	2	Xist > 0	1.17322555450534
d2_Col_03_Row_10	2	Xist > 0	1.68170450725202
d2_Col_03_Row_11	2	Xist > 0	1.20342960288809
d2_Col_03_Row_12	2	Xist > 0	1.33505988993202
d2_Col_03_Row_13	2	Xist > 0	0.895271627460394
d2_Col_03_Row_14	2	Xist > 0	1.17610887424114
d2_Col_03_Row_16	2	Xist > 0	1.51944377839699
d2_Col_03_Row_18	2	Xist > 0	1.04541925465839
d2_Col_03_Row_19	2	Xist > 0	1.2552872954272
d2_Col_03_Row_21	2	Xist > 0	1.01896351849931
d2_Col_03_Row_22	2	Xist > 0	0.967773279352227
d2_Col_03_Row_23	2	Xist > 0	1.30558051933768
d2_Col_03_Row_24	2	Xist > 0	1.17735338714848
d2_Col_03_Row_26	2	Xist > 0	1.22381161971831
d2_Col_03_Row_27	2	Xist > 0	0.936492897948933
d2_Col_03_Row_28	2	Xist > 0	1.22380802721009
d2_Col_03_Row_29	2	Xist > 0	1.01394511920828
d2_Col_03_Row_30	2	Xist > 0	0.921222810111699
d2_Col_03_Row_32	2	Xist > 0	1.17425723457607
d2_Col_03_Row_33	2	Xist > 0	0.747546396837387
d2_Col_03_Row_34	2	Xist > 0	0.921099148320746
d2_Col_03_Row_35	2	Xist > 0	1.38323021186816
d2_Col_03_Row_36	2	Xist > 0	1.42572566875356
d2_Col_03_Row_38	2	Xist > 0	1.23781058985643
d2_Col_03_Row_39	2	Xist > 0	1.06191335740072
d2_Col_03_Row_40	2	Xist > 0	1.15643201370798
d2_Col_04_Row_5	2	Xist > 0	1.2392803093997
d2_Col_04_Row_6	2	Xist > 0	1.16655658300308
d2_Col_04_Row_9	2	Xist > 0	1.50155164686271
d2_Col_04_Row_12	2	Xist > 0	0.770501084396663
d2_Col_04_Row_13	2	Xist > 0	0.822046622209596
d2_Col_04_Row_14	2	Xist > 0	1.27248326826548
d2_Col_04_Row_15	2	Xist > 0	1.22994114357824
d2_Col_04_Row_17	2	Xist > 0	1.31575467019342
d2_Col_04_Row_18	2	Xist > 0	1.16132995016054
d2_Col_04_Row_19	2	Xist > 0	1.22244989834336
d2_Col_04_Row_20	2	Xist > 0	0.86060616188691
d2_Col_04_Row_21	2	Xist > 0	1.49534022946675
d2_Col_04_Row_22	2	Xist > 0	1.14836022904737
d2_Col_04_Row_23	2	Xist > 0	1.29074894216623
d2_Col_04_Row_24	2	Xist > 0	1.10362459489274
d2_Col_04_Row_25	2	Xist > 0	1.32819785120616
d2_Col_04_Row_27	2	Xist > 0	1.39707356183604
d2_Col_04_Row_28	2	Xist > 0	1.25106538339234
d2_Col_04_Row_29	2	Xist > 0	0.944503325580227
d2_Col_04_Row_30	2	Xist > 0	0.956293900034582
d2_Col_04_Row_31	2	Xist > 0	1.47121983682661
d2_Col_04_Row_33	2	Xist > 0	1.51711712828561
d2_Col_04_Row_34	2	Xist > 0	1.14782624411751
d2_Col_04_Row_35	2	Xist > 0	0.872639842260869
d2_Col_04_Row_36	2	Xist > 0	1.00545374071462
d2_Col_04_Row_38	2	Xist > 0	1.39140944589067
d2_Col_04_Row_39	2	Xist > 0	1.10788434600979
d2_Col_04_Row_40	2	Xist > 0	1.25814905480218
d2_Col_05_Row_2	2	Xist > 0	1.06523202059156
d2_Col_05_Row_3	2	Xist > 0	1.10671748451644
d2_Col_05_Row_4	2	Xist > 0	1.23038895622153
d2_Col_05_Row_7	2	Xist > 0	1.10829945073872
d2_Col_05_Row_8	2	Xist > 0	1.18317760810849
d2_Col_05_Row_9	2	Xist > 0	1.07485433405256
d2_Col_05_Row_10	2	Xist > 0	1.43508748880227
d2_Col_05_Row_11	2	Xist > 0	1.15895092390225
d2_Col_05_Row_12	2	Xist > 0	0.8572965857842
d2_Col_05_Row_15	2	Xist > 0	1.20705817480011
d2_Col_05_Row_16	2	Xist > 0	1.09181393459273
d2_Col_05_Row_18	2	Xist > 0	1.22301083302204
d2_Col_05_Row_19	2	Xist > 0	1.33850861305017
d2_Col_05_Row_20	2	Xist > 0	0.978255358555692
d2_Col_05_Row_21	2	Xist > 0	0.986203187454722
d2_Col_05_Row_22	2	Xist > 0	0.773752865254596
d2_Col_05_Row_24	2	Xist > 0	1.18136511375948
d2_Col_05_Row_25	2	Xist > 0	1.29015756087579
d2_Col_05_Row_27	2	Xist > 0	1.03143745080025
d2_Col_05_Row_29	2	Xist > 0	1.18332779807373
d2_Col_05_Row_30	2	Xist > 0	1.16401092619456
d2_Col_05_Row_31	2	Xist > 0	1.31718399872782
d2_Col_05_Row_32	2	Xist > 0	1.42475193206129
d2_Col_05_Row_33	2	Xist > 0	1.09093937375083
d2_Col_05_Row_34	2	Xist > 0	1.21739916161571
d2_Col_05_Row_35	2	Xist > 0	1.20217062089854
d2_Col_05_Row_36	2	Xist > 0	1.50528102602791
d2_Col_05_Row_37	2	Xist > 0	1.29536502966381
d2_Col_05_Row_38	2	Xist > 0	1.24573629194939
d2_Col_05_Row_39	2	Xist > 0	1.156445593915
d2_Col_05_Row_40	2	Xist > 0	1.43525149890645
d2_Col_06_Row_2	2	Xist > 0	1.267361145759
d2_Col_06_Row_3	2	Xist > 0	1.1996514306216
d2_Col_06_Row_4	2	Xist > 0	0.95240710232473
d2_Col_06_Row_5	2	Xist > 0	1.00092345585449
d2_Col_06_Row_6	2	Xist > 0	0.995366439160708
d2_Col_06_Row_7	2	Xist > 0	0.962646264626463
d2_Col_06_Row_8	2	Xist > 0	1.14767629642921
d2_Col_06_Row_9	2	Xist > 0	1.14184913546601
d2_Col_06_Row_10	2	Xist > 0	1.09437686286945
d2_Col_06_Row_11	2	Xist > 0	1.26436394271272
d2_Col_06_Row_12	2	Xist > 0	1.09380683677369
d2_Col_06_Row_14	2	Xist > 0	0.914863797992812
d2_Col_06_Row_15	2	Xist > 0	1.43240523839073
d2_Col_06_Row_16	2	Xist > 0	1.37943822966471
d2_Col_06_Row_17	2	Xist > 0	1.15433741351783
d2_Col_06_Row_19	2	Xist > 0	1.1563744036746
d2_Col_06_Row_20	2	Xist > 0	1.22499199005641
d2_Col_06_Row_21	2	Xist > 0	0.943217812275755
d2_Col_06_Row_22	2	Xist > 0	0.956981568656177
d2_Col_06_Row_23	2	Xist > 0	1.08975800176445
d2_Col_06_Row_24	2	Xist > 0	1.14602060951546
d2_Col_06_Row_25	2	Xist > 0	0.836890786197083
d2_Col_06_Row_26	2	Xist > 0	1.11328739100437
d2_Col_06_Row_27	2	Xist > 0	1.30026541445488
d2_Col_06_Row_28	2	Xist > 0	0.924109457451375
d2_Col_06_Row_29	2	Xist > 0	0.837638462626465
d2_Col_06_Row_30	2	Xist > 0	0.861183330513468
d2_Col_06_Row_31	2	Xist > 0	1.34373992299055
d2_Col_06_Row_32	2	Xist > 0	1.06488597181751
d2_Col_06_Row_33	2	Xist > 0	1.45291576673866
d2_Col_06_Row_34	2	Xist > 0	0.750266505737696
d2_Col_06_Row_35	2	Xist > 0	1.22893021009418
d2_Col_06_Row_36	2	Xist > 0	0.865284974093264
d2_Col_06_Row_37	2	Xist > 0	0.772845494714869
d2_Col_06_Row_38	2	Xist > 0	0.925585754451734
d2_Col_06_Row_39	2	Xist > 0	1.11776824738452
d2_Col_06_Row_40	2	Xist > 0	1.2091779906438
d2_Col_07_Row_1	2	Xist > 0	1.46821985976024
d2_Col_07_Row_2	2	Xist > 0	1.23339177868693
d2_Col_07_Row_3	2	Xist > 0	1.41720332863667
d2_Col_07_Row_4	2	Xist > 0	0.89386163005543
d2_Col_07_Row_5	2	Xist > 0	1.43540767510863
d2_Col_07_Row_6	2	Xist > 0	0.914519465647913
d2_Col_07_Row_7	2	Xist > 0	1.24410051770893
d2_Col_07_Row_8	2	Xist > 0	0.956255825182756
d2_Col_07_Row_9	2	Xist > 0	1.18542709674194
d2_Col_07_Row_10	2	Xist > 0	1.40759515023786
d2_Col_07_Row_12	2	Xist > 0	1.03484549638396
d2_Col_07_Row_13	2	Xist > 0	1.27365294866356
d2_Col_07_Row_15	2	Xist > 0	1.10735688122749
d2_Col_07_Row_16	2	Xist > 0	1.21119336134014
d2_Col_07_Row_17	2	Xist > 0	1.31628510701667
d2_Col_07_Row_18	2	Xist > 0	1.02075625587032
d2_Col_07_Row_19	2	Xist > 0	1.29093294880885
d2_Col_07_Row_20	2	Xist > 0	1.29170464904284
d2_Col_07_Row_21	2	Xist > 0	1.29837164750958
d2_Col_07_Row_22	2	Xist > 0	1.09693423067629
d2_Col_07_Row_23	2	Xist > 0	1.45327475438873
d2_Col_07_Row_24	2	Xist > 0	1.14342191961344
d2_Col_07_Row_25	2	Xist > 0	1.1121718552572
d2_Col_07_Row_26	2	Xist > 0	0.877178921453575
d2_Col_07_Row_27	2	Xist > 0	0.94980694980695
d2_Col_07_Row_29	2	Xist > 0	1.36681263492158
d2_Col_07_Row_32	2	Xist > 0	0.949619969571567
d2_Col_07_Row_33	2	Xist > 0	1.27140666292247
d2_Col_07_Row_34	2	Xist > 0	1.0334510700187
d2_Col_07_Row_35	2	Xist > 0	0.800706003495838
d2_Col_07_Row_36	2	Xist > 0	1.18302611734738
d2_Col_07_Row_37	2	Xist > 0	1.31212065477285
d2_Col_07_Row_38	2	Xist > 0	1.02891516030755
d2_Col_07_Row_39	2	Xist > 0	1.07364244978924
d2_Col_07_Row_40	2	Xist > 0	1.44818537387632
d2_Col_08_Row_3	2	Xist > 0	0.763540753724803
d2_Col_08_Row_4	2	Xist > 0	0.745737425404945
d2_Col_08_Row_5	2	Xist > 0	1.07568547473374
d2_Col_08_Row_6	2	Xist > 0	1.13367808611847
d2_Col_08_Row_7	2	Xist > 0	1.35415975961141
d2_Col_08_Row_8	2	Xist > 0	0.851776461880089
d2_Col_08_Row_9	2	Xist > 0	0.797305830351505
d2_Col_08_Row_10	2	Xist > 0	1.39906658728198
d2_Col_08_Row_11	2	Xist > 0	1.05332225278076
d2_Col_08_Row_12	2	Xist > 0	1.46170798898072
d2_Col_08_Row_14	2	Xist > 0	1.31759385167888
d2_Col_08_Row_15	2	Xist > 0	1.18680150360007
d2_Col_08_Row_16	2	Xist > 0	1.09778838096448
d2_Col_08_Row_18	2	Xist > 0	1.43933160986285
d2_Col_08_Row_19	2	Xist > 0	1.02397362900809
d2_Col_08_Row_20	2	Xist > 0	1.42578229473121
d2_Col_08_Row_21	2	Xist > 0	1.4938324417696
d2_Col_08_Row_22	2	Xist > 0	1.36373626373626
d2_Col_08_Row_24	2	Xist > 0	1.49424433717044
d2_Col_08_Row_25	2	Xist > 0	1.07124753337081
d2_Col_08_Row_26	2	Xist > 0	1.15598245980372
d2_Col_08_Row_28	2	Xist > 0	0.807121661721068
d2_Col_08_Row_29	2	Xist > 0	1.16250287230434
d2_Col_08_Row_32	2	Xist > 0	1.19146856879093
d2_Col_08_Row_33	2	Xist > 0	1.24375
d2_Col_08_Row_37	2	Xist > 0	0.892568825629201
d2_Col_08_Row_39	2	Xist > 0	0.928274068068962
d2_Col_08_Row_40	2	Xist > 0	1.08617736781449
d2_Col_09_Row_1	2	Xist > 0	0.921780428416634
d2_Col_09_Row_2	2	Xist > 0	0.866409855557186
d2_Col_09_Row_4	2	Xist > 0	1.04100083052323
d2_Col_09_Row_6	2	Xist > 0	1.23855369779419
d2_Col_09_Row_7	2	Xist > 0	1.22495558082295
d2_Col_09_Row_9	2	Xist > 0	1.3223819301848
d2_Col_09_Row_10	2	Xist > 0	1.18473895582329
d2_Col_09_Row_11	2	Xist > 0	1.31925534870797
d2_Col_09_Row_13	2	Xist > 0	1.32912545821962
d2_Col_09_Row_14	2	Xist > 0	1.38200552491573
d2_Col_09_Row_15	2	Xist > 0	0.856241234221599
d2_Col_09_Row_17	2	Xist > 0	1.43841865179929
d2_Col_09_Row_18	2	Xist > 0	1.02774835839864
d2_Col_09_Row_19	2	Xist > 0	1.09137684158826
d2_Col_09_Row_20	2	Xist > 0	1.09158764884752
d2_Col_09_Row_21	2	Xist > 0	1.23045456556095
d2_Col_09_Row_22	2	Xist > 0	1.13763704885148
d2_Col_09_Row_23	2	Xist > 0	1.01739490577759
d2_Col_09_Row_24	2	Xist > 0	1.48741912293314
d2_Col_09_Row_25	2	Xist > 0	1.26379014464329
d2_Col_09_Row_26	2	Xist > 0	0.974694046878241
d2_Col_09_Row_28	2	Xist > 0	1.38688058489033
d2_Col_09_Row_30	2	Xist > 0	1.05742152936318
d2_Col_09_Row_31	2	Xist > 0	1.11064951582998
d2_Col_09_Row_32	2	Xist > 0	1.53047311030575
d2_Col_09_Row_33	2	Xist > 0	1.40218472412174
d2_Col_09_Row_34	2	Xist > 0	1.07497811172328
d2_Col_09_Row_35	2	Xist > 0	1.20507701083856
d2_Col_09_Row_36	2	Xist > 0	1.00627232433682
d2_Col_09_Row_37	2	Xist > 0	1.27976163378323
d2_Col_09_Row_38	2	Xist > 0	1.44384256335745
d2_Col_09_Row_39	2	Xist > 0	1.40857239517171
d2_Col_09_Row_40	2	Xist > 0	1.2424
d2_Col_10_Row_1	2	Xist > 0	1.234413113122
d2_Col_10_Row_2	2	Xist > 0	1.58815199028036
d2_Col_10_Row_3	2	Xist > 0	1.05186661072329
d2_Col_10_Row_4	2	Xist > 0	0.919358582043648
d2_Col_10_Row_5	2	Xist > 0	1.09863906206411
d2_Col_10_Row_6	2	Xist > 0	1.22457242424168
d2_Col_10_Row_8	2	Xist > 0	1.50632151491574
d2_Col_10_Row_9	2	Xist > 0	1.15412819610673
d2_Col_10_Row_10	2	Xist > 0	1.2193456744868
d2_Col_10_Row_11	2	Xist > 0	1.14492574887356
d2_Col_10_Row_12	2	Xist > 0	1.34677868255223
d2_Col_10_Row_13	2	Xist > 0	1.40680653183928
d2_Col_10_Row_14	2	Xist > 0	0.971996206564033
d2_Col_10_Row_15	2	Xist > 0	0.868660656936163
d2_Col_10_Row_16	2	Xist > 0	1.03925866471892
d2_Col_10_Row_17	2	Xist > 0	1.15490478114611
d2_Col_10_Row_18	2	Xist > 0	1.30233965308592
d2_Col_10_Row_19	2	Xist > 0	1.46332623062376
d2_Col_10_Row_20	2	Xist > 0	1.14875823618855
d2_Col_10_Row_22	2	Xist > 0	1.17211673699015
d2_Col_10_Row_23	2	Xist > 0	1.23758740924884
d2_Col_10_Row_24	2	Xist > 0	1.46956288549209
d2_Col_10_Row_25	2	Xist > 0	1.29603952161576
d2_Col_10_Row_27	2	Xist > 0	1.1411291047336
d2_Col_10_Row_28	2	Xist > 0	1.08669950738916
d2_Col_10_Row_29	2	Xist > 0	1.10728582866293
d2_Col_10_Row_30	2	Xist > 0	1.08994505381981
d2_Col_10_Row_31	2	Xist > 0	0.902428722280887
d2_Col_10_Row_33	2	Xist > 0	1.17635650078473
d2_Col_10_Row_34	2	Xist > 0	1.08207407407407
d2_Col_10_Row_35	2	Xist > 0	0.982919085379595
d2_Col_10_Row_36	2	Xist > 0	1.15348938889215
d2_Col_10_Row_37	2	Xist > 0	0.748355070503496
d2_Col_10_Row_38	2	Xist > 0	0.987706560550253
d2_Col_10_Row_39	2	Xist > 0	1.0477201733298
d2_Col_10_Row_40	2	Xist > 0	1.07113742811919
d3_Col_01_Row_2	3	Xist > 0	1.48420548655848
d3_Col_01_Row_3	3	Xist > 0	1.09204228151386
d3_Col_01_Row_4	3	Xist > 0	1.62539086929331
d3_Col_01_Row_9	3	Xist > 0	1.24960380348653
d3_Col_01_Row_12	3	Xist > 0	1.49015601783061
d3_Col_01_Row_13	3	Xist > 0	1.25364100310841
d3_Col_01_Row_14	3	Xist > 0	1.30375032593758
d3_Col_01_Row_18	3	Xist > 0	1.42577152261348
d3_Col_01_Row_19	3	Xist > 0	1.48213806070373
d3_Col_01_Row_22	3	Xist > 0	1.28145979126283
d3_Col_01_Row_24	3	Xist > 0	1.33141517567294
d3_Col_01_Row_25	3	Xist > 0	1.62506420133539
d3_Col_01_Row_26	3	Xist > 0	1.25122345673188
d3_Col_01_Row_32	3	Xist > 0	1.31385281385281
d3_Col_01_Row_35	3	Xist > 0	0.528760864047088
d3_Col_01_Row_36	3	Xist > 0	1.48015411993714
d3_Col_01_Row_37	3	Xist > 0	1.54436940474321
d3_Col_01_Row_38	3	Xist > 0	1.3054706601467
d3_Col_02_Row_1	3	Xist > 0	1.48124887852144
d3_Col_02_Row_2	3	Xist > 0	0.875924903467677
d3_Col_02_Row_3	3	Xist > 0	0.943469792352051
d3_Col_02_Row_4	3	Xist > 0	0.781022750797201
d3_Col_02_Row_5	3	Xist > 0	0.916950491666756
d3_Col_02_Row_10	3	Xist > 0	0.829604141731804
d3_Col_02_Row_12	3	Xist > 0	0.947871840331139
d3_Col_02_Row_13	3	Xist > 0	1.58715415019763
d3_Col_02_Row_14	3	Xist > 0	0.864688856729378
d3_Col_02_Row_15	3	Xist > 0	1.15908456600614
d3_Col_02_Row_18	3	Xist > 0	0.968495916130803
d3_Col_02_Row_22	3	Xist > 0	1.24905154565574
d3_Col_02_Row_23	3	Xist > 0	1.39766702014846
d3_Col_02_Row_26	3	Xist > 0	1.18255283878989
d3_Col_02_Row_30	3	Xist > 0	1.11232960815705
d3_Col_02_Row_31	3	Xist > 0	1.04937873993846
d3_Col_02_Row_34	3	Xist > 0	1.40633335785679
d3_Col_02_Row_36	3	Xist > 0	0.749687772492734
d3_Col_02_Row_37	3	Xist > 0	1.08496500716584
d3_Col_02_Row_38	3	Xist > 0	1.42360937028013
d3_Col_03_Row_1	3	Xist > 0	0.611717816884866
d3_Col_03_Row_6	3	Xist > 0	0.927960261788277
d3_Col_03_Row_8	3	Xist > 0	0.983622339610102
d3_Col_03_Row_9	3	Xist > 0	0.986564335769627
d3_Col_03_Row_10	3	Xist > 0	0.924500641378047
d3_Col_03_Row_12	3	Xist > 0	1.53027793116142
d3_Col_03_Row_13	3	Xist > 0	0.933773273627151
d3_Col_03_Row_14	3	Xist > 0	1.37747606510756
d3_Col_03_Row_15	3	Xist > 0	0.985986015521536
d3_Col_03_Row_18	3	Xist > 0	1.12903639363135
d3_Col_03_Row_19	3	Xist > 0	1.41838936967464
d3_Col_03_Row_21	3	Xist > 0	1.22933719232175
d3_Col_03_Row_22	3	Xist > 0	0.996818326439707
d3_Col_03_Row_23	3	Xist > 0	1.42930342495658
d3_Col_03_Row_24	3	Xist > 0	1.71596577008166
d3_Col_03_Row_30	3	Xist > 0	1.63191449465592
d3_Col_03_Row_33	3	Xist > 0	0.583070306625492
d3_Col_03_Row_36	3	Xist > 0	0.849253310791772
d3_Col_03_Row_38	3	Xist > 0	1.35047859779743
d3_Col_04_Row_1	3	Xist > 0	0.926949087308473
d3_Col_04_Row_3	3	Xist > 0	1.5704236744558
d3_Col_04_Row_4	3	Xist > 0	1.14878144654088
d3_Col_04_Row_6	3	Xist > 0	1.25760192915547
d3_Col_04_Row_8	3	Xist > 0	0.974351127371567
d3_Col_04_Row_9	3	Xist > 0	1.61446020104926
d3_Col_04_Row_10	3	Xist > 0	1.31932263261609
d3_Col_04_Row_13	3	Xist > 0	1.50419338924519
d3_Col_04_Row_14	3	Xist > 0	1.07512086277427
d3_Col_04_Row_16	3	Xist > 0	1.14185593495555
d3_Col_04_Row_23	3	Xist > 0	1.61611435248274
d3_Col_04_Row_27	3	Xist > 0	1.12050386672294
d3_Col_04_Row_28	3	Xist > 0	1.03823588913615
d3_Col_04_Row_30	3	Xist > 0	0.917099740973438
d3_Col_04_Row_31	3	Xist > 0	1.14244343891403
d3_Col_04_Row_36	3	Xist > 0	1.41000246504159
d3_Col_04_Row_37	3	Xist > 0	0.970929226509777
d3_Col_05_Row_1	3	Xist > 0	0.691586987116237
d3_Col_05_Row_3	3	Xist > 0	0.850549073438572
d3_Col_05_Row_5	3	Xist > 0	1.16526520051746
d3_Col_05_Row_6	3	Xist > 0	1.13434276298558
d3_Col_05_Row_8	3	Xist > 0	1.17396476666978
d3_Col_05_Row_11	3	Xist > 0	0.800952329703622
d3_Col_05_Row_13	3	Xist > 0	1.21425073457395
d3_Col_05_Row_16	3	Xist > 0	1.48837948384457
d3_Col_05_Row_17	3	Xist > 0	1.83663112574117
d3_Col_05_Row_20	3	Xist > 0	1.26164267569856
d3_Col_05_Row_22	3	Xist > 0	1.47334807172685
d3_Col_05_Row_23	3	Xist > 0	1.85011868429976
d3_Col_05_Row_26	3	Xist > 0	1.10035573122897
d3_Col_05_Row_28	3	Xist > 0	1.0149604616371
d3_Col_05_Row_29	3	Xist > 0	1.40527200500913
d3_Col_05_Row_30	3	Xist > 0	0.891138244361704
d3_Col_05_Row_31	3	Xist > 0	1.56142020581465
d3_Col_05_Row_32	3	Xist > 0	1.40251805053612
d3_Col_05_Row_35	3	Xist > 0	1.13238876348021
d3_Col_05_Row_36	3	Xist > 0	1.5539629005059
d3_Col_05_Row_37	3	Xist > 0	1.330550918197
d3_Col_05_Row_38	3	Xist > 0	0.925580431177446
d3_Col_05_Row_39	3	Xist > 0	0.845246650259776
d3_Col_05_Row_40	3	Xist > 0	1.6651762230405
d3_Col_06_Row_1	3	Xist > 0	1.22418462779641
d3_Col_06_Row_4	3	Xist > 0	1.35560859188544
d3_Col_06_Row_6	3	Xist > 0	1.28541580505067
d3_Col_06_Row_7	3	Xist > 0	0.979419846975313
d3_Col_06_Row_8	3	Xist > 0	0.976959321942578
d3_Col_06_Row_9	3	Xist > 0	1.26216126116704
d3_Col_06_Row_11	3	Xist > 0	0.824427480916031
d3_Col_06_Row_12	3	Xist > 0	1.4876208859922
d3_Col_06_Row_13	3	Xist > 0	1.17557117117117
d3_Col_06_Row_16	3	Xist > 0	1.06959772221435
d3_Col_06_Row_17	3	Xist > 0	1.05680564572766
d3_Col_06_Row_18	3	Xist > 0	0.557759898337027
d3_Col_06_Row_19	3	Xist > 0	1.81331368214198
d3_Col_06_Row_23	3	Xist > 0	0.979789197828838
d3_Col_06_Row_25	3	Xist > 0	1.01444912703191
d3_Col_06_Row_26	3	Xist > 0	1.10759437023521
d3_Col_06_Row_28	3	Xist > 0	1.04037821286761
d3_Col_06_Row_29	3	Xist > 0	0.962733082208761
d3_Col_06_Row_31	3	Xist > 0	1.21633827652361
d3_Col_06_Row_32	3	Xist > 0	0.648515908605595
d3_Col_06_Row_33	3	Xist > 0	1.3903388897594
d3_Col_06_Row_34	3	Xist > 0	1.28402551334532
d3_Col_06_Row_36	3	Xist > 0	1.76656334275514
d3_Col_06_Row_39	3	Xist > 0	1.01818200022027
d3_Col_06_Row_40	3	Xist > 0	1.16312057777662
d3_Col_07_Row_1	3	Xist > 0	1.44337204353617
d3_Col_07_Row_2	3	Xist > 0	1.07508220136294
d3_Col_07_Row_5	3	Xist > 0	1.41507440964717
d3_Col_07_Row_6	3	Xist > 0	1.32943903050605
d3_Col_07_Row_8	3	Xist > 0	1.46414502559186
d3_Col_07_Row_9	3	Xist > 0	1.1782122179309
d3_Col_07_Row_11	3	Xist > 0	1.4590267537392
d3_Col_07_Row_14	3	Xist > 0	0.924426273224716
d3_Col_07_Row_17	3	Xist > 0	1.66780372605615
d3_Col_07_Row_19	3	Xist > 0	1.51308064767419
d3_Col_07_Row_20	3	Xist > 0	0.946108253968372
d3_Col_07_Row_21	3	Xist > 0	0.98502545672357
d3_Col_07_Row_22	3	Xist > 0	1.56564634454844
d3_Col_07_Row_24	3	Xist > 0	1.82772547828999
d3_Col_07_Row_26	3	Xist > 0	1.34948950252298
d3_Col_07_Row_27	3	Xist > 0	1.11784517416818
d3_Col_07_Row_28	3	Xist > 0	0.887414146387221
d3_Col_07_Row_29	3	Xist > 0	1.01232724767183
d3_Col_07_Row_32	3	Xist > 0	1.2189016367662
d3_Col_07_Row_33	3	Xist > 0	1.0128767883563
d3_Col_07_Row_35	3	Xist > 0	0.913484205563413
d3_Col_07_Row_36	3	Xist > 0	0.975871371641086
d3_Col_07_Row_39	3	Xist > 0	1.42443729903537
d3_Col_08_Row_1	3	Xist > 0	1.46799254195152
d3_Col_08_Row_3	3	Xist > 0	0.327329570054024
d3_Col_08_Row_7	3	Xist > 0	0.908244569089946
d3_Col_08_Row_8	3	Xist > 0	0.926768676329335
d3_Col_08_Row_9	3	Xist > 0	1.01941111493566
d3_Col_08_Row_10	3	Xist > 0	1.35512727577457
d3_Col_08_Row_14	3	Xist > 0	1.22760933680331
d3_Col_08_Row_16	3	Xist > 0	1.18704691336286
d3_Col_08_Row_17	3	Xist > 0	0.56185738663549
d3_Col_08_Row_18	3	Xist > 0	1.7055192257576
d3_Col_08_Row_20	3	Xist > 0	1.17474779451959
d3_Col_08_Row_21	3	Xist > 0	1.53643530090367
d3_Col_08_Row_22	3	Xist > 0	1.34533492853333
d3_Col_08_Row_23	3	Xist > 0	0.854937963732857
d3_Col_08_Row_28	3	Xist > 0	1.45812177036799
d3_Col_08_Row_31	3	Xist > 0	1.16477991182472
d3_Col_08_Row_33	3	Xist > 0	0.94162231898081
d3_Col_08_Row_34	3	Xist > 0	1.11637209528686
d3_Col_08_Row_35	3	Xist > 0	0.987747590142304
d3_Col_08_Row_38	3	Xist > 0	0.846042927454869
d3_Col_08_Row_40	3	Xist > 0	1.04308621423553
d3_Col_09_Row_1	3	Xist > 0	1.24050399784751
d3_Col_09_Row_4	3	Xist > 0	1.20047672615939
d3_Col_09_Row_7	3	Xist > 0	0.689817647691149
d3_Col_09_Row_9	3	Xist > 0	1.4009314962158
d3_Col_09_Row_10	3	Xist > 0	1.1149212738672
d3_Col_09_Row_11	3	Xist > 0	1.29531867748631
d3_Col_09_Row_13	3	Xist > 0	0.989747215838784
d3_Col_09_Row_15	3	Xist > 0	1.06290483973331
d3_Col_09_Row_17	3	Xist > 0	1.23522662076879
d3_Col_09_Row_18	3	Xist > 0	1.07769968869359
d3_Col_09_Row_22	3	Xist > 0	0.951412304980537
d3_Col_09_Row_23	3	Xist > 0	1.79719616777138
d3_Col_09_Row_24	3	Xist > 0	1.55083179297597
d3_Col_09_Row_25	3	Xist > 0	1.52815143963666
d3_Col_09_Row_26	3	Xist > 0	1.69788319856615
d3_Col_09_Row_28	3	Xist > 0	1.04113046409041
d3_Col_09_Row_30	3	Xist > 0	1.0207269552624
d3_Col_09_Row_31	3	Xist > 0	1.56218642725112
d3_Col_09_Row_35	3	Xist > 0	1.1567298567407
d3_Col_09_Row_37	3	Xist > 0	1.01834307599274
d3_Col_09_Row_38	3	Xist > 0	1.38405148755684
d3_Col_09_Row_39	3	Xist > 0	0.981559375392475
d3_Col_10_Row_2	3	Xist > 0	1.10502807542822
d3_Col_10_Row_3	3	Xist > 0	1.05045056409031
d3_Col_10_Row_4	3	Xist > 0	1.14974680491922
d3_Col_10_Row_5	3	Xist > 0	0.981759792660993
d3_Col_10_Row_6	3	Xist > 0	1.2449141575055
d3_Col_10_Row_8	3	Xist > 0	1.34792631697742
d3_Col_10_Row_9	3	Xist > 0	1.00203484724416
d3_Col_10_Row_14	3	Xist > 0	1.23393044910185
d3_Col_10_Row_15	3	Xist > 0	1.2534717146616
d3_Col_10_Row_17	3	Xist > 0	1.40991308512207
d3_Col_10_Row_18	3	Xist > 0	1.68329177057357
d3_Col_10_Row_20	3	Xist > 0	1.21339196672099
d3_Col_10_Row_21	3	Xist > 0	1.24159739377013
d3_Col_10_Row_23	3	Xist > 0	1.09831516447955
d3_Col_10_Row_25	3	Xist > 0	1.66768125404095
d3_Col_10_Row_26	3	Xist > 0	1.42731794278595
d3_Col_10_Row_28	3	Xist > 0	1.36755829548174
d3_Col_10_Row_29	3	Xist > 0	0.842767295597484
d3_Col_10_Row_30	3	Xist > 0	1.22174952026325
d3_Col_10_Row_31	3	Xist > 0	0.673654793576036
d3_Col_10_Row_32	3	Xist > 0	1.37984316534208
d3_Col_10_Row_33	3	Xist > 0	1.8132118776578
d3_Col_10_Row_34	3	Xist > 0	1.49357663349319
d3_Col_10_Row_37	3	Xist > 0	1.52045973948727
d3_Col_10_Row_38	3	Xist > 0	0.627740355804815
d3_Col_10_Row_39	3	Xist > 0	1.19919881022534
d4_Col_01_Row_1	4	Xist > 0	1.33384869956823
d4_Col_01_Row_2	4	Xist > 0	1.63834275198717
d4_Col_01_Row_3	4	Xist > 0	1.33381867598525
d4_Col_01_Row_7	4	Xist > 0	1.21091192517537
d4_Col_01_Row_8	4	Xist > 0	1.17478005865103
d4_Col_01_Row_9	4	Xist > 0	1.5021339461589
d4_Col_01_Row_10	4	Xist > 0	0.890371514026846
d4_Col_01_Row_11	4	Xist > 0	1.26176824301845
d4_Col_01_Row_12	4	Xist > 0	1.71503857875881
d4_Col_01_Row_15	4	Xist > 0	0.972284986004881
d4_Col_01_Row_16	4	Xist > 0	0.879064635621444
d4_Col_01_Row_17	4	Xist > 0	0.975883512816624
d4_Col_01_Row_18	4	Xist > 0	1.1947793091691
d4_Col_01_Row_24	4	Xist > 0	1.1779821175725
d4_Col_01_Row_26	4	Xist > 0	1.07327338817677
d4_Col_01_Row_27	4	Xist > 0	1.20538246044392
d4_Col_01_Row_28	4	Xist > 0	1.21179022546982
d4_Col_01_Row_29	4	Xist > 0	1.07518242913433
d4_Col_01_Row_31	4	Xist > 0	1.07509527612142
d4_Col_01_Row_32	4	Xist > 0	0.709571909872381
d4_Col_01_Row_33	4	Xist > 0	1.52025648122291
d4_Col_01_Row_34	4	Xist > 0	1.01754632229085
d4_Col_01_Row_35	4	Xist > 0	2.07703927492447
d4_Col_01_Row_36	4	Xist > 0	1.1361127560717
d4_Col_01_Row_37	4	Xist > 0	1.51234640791239
d4_Col_01_Row_38	4	Xist > 0	0.888666987210479
d4_Col_01_Row_40	4	Xist > 0	0.937943413233763
d4_Col_02_Row_1	4	Xist > 0	1.59344875766306
d4_Col_02_Row_2	4	Xist > 0	1.13291824580401
d4_Col_02_Row_4	4	Xist > 0	1.0069728037726
d4_Col_02_Row_6	4	Xist > 0	0.918998923573735
d4_Col_02_Row_8	4	Xist > 0	1.42014004668223
d4_Col_02_Row_10	4	Xist > 0	0.940737439340684
d4_Col_02_Row_11	4	Xist > 0	0.97645736803525
d4_Col_02_Row_12	4	Xist > 0	1.81675661050079
d4_Col_02_Row_13	4	Xist > 0	1.39724525696845
d4_Col_02_Row_21	4	Xist > 0	0.799626342830453
d4_Col_02_Row_22	4	Xist > 0	0.994086867367536
d4_Col_02_Row_23	4	Xist > 0	1.0192481884058
d4_Col_02_Row_24	4	Xist > 0	1.29329013796433
d4_Col_02_Row_28	4	Xist > 0	0.871599714095288
d4_Col_02_Row_31	4	Xist > 0	1.51766294518363
d4_Col_02_Row_33	4	Xist > 0	1.01621412945567
d4_Col_02_Row_34	4	Xist > 0	0.791020224875856
d4_Col_02_Row_36	4	Xist > 0	1.22339379942409
d4_Col_02_Row_37	4	Xist > 0	1.33942061932514
d4_Col_02_Row_39	4	Xist > 0	1.13743421412899
d4_Col_03_Row_2	4	Xist > 0	0.92934583940819
d4_Col_03_Row_6	4	Xist > 0	0.938254586513965
d4_Col_03_Row_9	4	Xist > 0	1.45145938738294
d4_Col_03_Row_11	4	Xist > 0	1.65361787997852
d4_Col_03_Row_12	4	Xist > 0	1.01637471439452
d4_Col_03_Row_14	4	Xist > 0	1.10717863105175
d4_Col_03_Row_16	4	Xist > 0	0.98238804331964
d4_Col_03_Row_17	4	Xist > 0	1.77833359387213
d4_Col_03_Row_20	4	Xist > 0	1.6535800294588
d4_Col_03_Row_22	4	Xist > 0	1.04028417566658
d4_Col_03_Row_25	4	Xist > 0	0.881339049223201
d4_Col_03_Row_26	4	Xist > 0	1.72446522170279
d4_Col_03_Row_27	4	Xist > 0	1.05210587647744
d4_Col_03_Row_28	4	Xist > 0	0.934610650980409
d4_Col_03_Row_29	4	Xist > 0	1.5201274929206
d4_Col_03_Row_30	4	Xist > 0	0.770749409442852
d4_Col_03_Row_35	4	Xist > 0	0.90611284987024
d4_Col_03_Row_36	4	Xist > 0	1.83077834166673
d4_Col_03_Row_40	4	Xist > 0	1.00377566072352
d4_Col_04_Row_2	4	Xist > 0	1.78974919157516
d4_Col_04_Row_3	4	Xist > 0	1.03761271977569
d4_Col_04_Row_4	4	Xist > 0	1.02608342796016
d4_Col_04_Row_5	4	Xist > 0	0.901019078893252
d4_Col_04_Row_6	4	Xist > 0	0.924041635511996
d4_Col_04_Row_9	4	Xist > 0	1.10221979544048
d4_Col_04_Row_13	4	Xist > 0	1.55769937601887
d4_Col_04_Row_14	4	Xist > 0	0.929552345282682
d4_Col_04_Row_15	4	Xist > 0	1.20641924680473
d4_Col_04_Row_17	4	Xist > 0	0.88223632038065
d4_Col_04_Row_21	4	Xist > 0	1.12278298587708
d4_Col_04_Row_24	4	Xist > 0	0.870888181453649
d4_Col_04_Row_25	4	Xist > 0	1.37099795653491
d4_Col_04_Row_27	4	Xist > 0	1.51418046246087
d4_Col_04_Row_29	4	Xist > 0	1.32002005347594
d4_Col_04_Row_30	4	Xist > 0	0.798396335598496
d4_Col_04_Row_32	4	Xist > 0	0.953833645076199
d4_Col_04_Row_36	4	Xist > 0	1.31040381064758
d4_Col_04_Row_38	4	Xist > 0	1.08571022670356
d4_Col_05_Row_1	4	Xist > 0	1.09869580542827
d4_Col_05_Row_3	4	Xist > 0	1.03585874025162
d4_Col_05_Row_5	4	Xist > 0	1.04315519666348
d4_Col_05_Row_6	4	Xist > 0	1.39057830567403
d4_Col_05_Row_8	4	Xist > 0	0.980544784196005
d4_Col_05_Row_9	4	Xist > 0	0.971400581590378
d4_Col_05_Row_10	4	Xist > 0	1.75285783287715
d4_Col_05_Row_11	4	Xist > 0	1.00084319008528
d4_Col_05_Row_12	4	Xist > 0	1.00150937484865
d4_Col_05_Row_13	4	Xist > 0	1.0192432885872
d4_Col_05_Row_16	4	Xist > 0	1.02370617090433
d4_Col_05_Row_18	4	Xist > 0	1.08466461362669
d4_Col_05_Row_21	4	Xist > 0	1.63297613248904
d4_Col_05_Row_22	4	Xist > 0	1.17002913882245
d4_Col_05_Row_23	4	Xist > 0	1.01720984256809
d4_Col_05_Row_25	4	Xist > 0	1.37796330696438
d4_Col_05_Row_26	4	Xist > 0	1.40093883749827
d4_Col_05_Row_28	4	Xist > 0	0.962865600635838
d4_Col_05_Row_29	4	Xist > 0	0.73616878943031
d4_Col_05_Row_30	4	Xist > 0	1.35049137453077
d4_Col_05_Row_31	4	Xist > 0	0.99376301285318
d4_Col_05_Row_32	4	Xist > 0	0.971006852925672
d4_Col_05_Row_33	4	Xist > 0	0.827968561730417
d4_Col_05_Row_34	4	Xist > 0	1.04117542873895
d4_Col_05_Row_36	4	Xist > 0	0.859130173940814
d4_Col_05_Row_38	4	Xist > 0	0.830958014514382
d4_Col_06_Row_1	4	Xist > 0	1.84483511683774
d4_Col_06_Row_5	4	Xist > 0	1.71881308033912
d4_Col_06_Row_6	4	Xist > 0	1.07559183673469
d4_Col_06_Row_7	4	Xist > 0	0.773800456968774
d4_Col_06_Row_8	4	Xist > 0	0.989882104086712
d4_Col_06_Row_11	4	Xist > 0	1.15151515151515
d4_Col_06_Row_12	4	Xist > 0	1.10051256151553
d4_Col_06_Row_13	4	Xist > 0	1.15847838293094
d4_Col_06_Row_14	4	Xist > 0	1.34550282110853
d4_Col_06_Row_16	4	Xist > 0	1.14725101153199
d4_Col_06_Row_17	4	Xist > 0	1.04280156495907
d4_Col_06_Row_21	4	Xist > 0	0.882192240502956
d4_Col_06_Row_22	4	Xist > 0	1.30834006245662
d4_Col_06_Row_24	4	Xist > 0	0.97053542478774
d4_Col_06_Row_25	4	Xist > 0	0.947221781197785
d4_Col_06_Row_26	4	Xist > 0	1.91125607177113
d4_Col_06_Row_29	4	Xist > 0	0.96183535412859
d4_Col_06_Row_32	4	Xist > 0	1.92998369063492
d4_Col_06_Row_34	4	Xist > 0	0.905948752050925
d4_Col_06_Row_35	4	Xist > 0	0.828418823488295
d4_Col_06_Row_37	4	Xist > 0	0.894635800324313
d4_Col_06_Row_38	4	Xist > 0	1.04715030135495
d4_Col_07_Row_1	4	Xist > 0	1.02172108264362
d4_Col_07_Row_2	4	Xist > 0	1.30261555667101
d4_Col_07_Row_6	4	Xist > 0	1.2607213206812
d4_Col_07_Row_7	4	Xist > 0	1.37207917844917
d4_Col_07_Row_8	4	Xist > 0	0.722545943523084
d4_Col_07_Row_10	4	Xist > 0	1.60341190143842
d4_Col_07_Row_11	4	Xist > 0	1.1456894045239
d4_Col_07_Row_13	4	Xist > 0	0.9808942198451
d4_Col_07_Row_14	4	Xist > 0	0.880723624332752
d4_Col_07_Row_15	4	Xist > 0	1.37272626314459
d4_Col_07_Row_17	4	Xist > 0	0.781194295900178
d4_Col_07_Row_18	4	Xist > 0	1.56707235522268
d4_Col_07_Row_21	4	Xist > 0	1.13317407042834
d4_Col_07_Row_23	4	Xist > 0	0.971480753020511
d4_Col_07_Row_24	4	Xist > 0	1.72607180653332
d4_Col_07_Row_26	4	Xist > 0	1.60401647785788
d4_Col_07_Row_28	4	Xist > 0	1.79064729867482
d4_Col_07_Row_29	4	Xist > 0	0.871228615863141
d4_Col_07_Row_31	4	Xist > 0	1.75359295116112
d4_Col_07_Row_32	4	Xist > 0	1.76221200004732
d4_Col_07_Row_34	4	Xist > 0	1.05968870325772
d4_Col_07_Row_35	4	Xist > 0	0.869629909485976
d4_Col_07_Row_36	4	Xist > 0	1.21164856860809
d4_Col_07_Row_38	4	Xist > 0	1.48714607195988
d4_Col_07_Row_40	4	Xist > 0	1.23230125902259
d4_Col_08_Row_1	4	Xist > 0	1.3353881510802
d4_Col_08_Row_3	4	Xist > 0	1.36120197790471
d4_Col_08_Row_13	4	Xist > 0	1.05024357580696
d4_Col_08_Row_14	4	Xist > 0	0.912389468791951
d4_Col_08_Row_15	4	Xist > 0	1.56237646785258
d4_Col_08_Row_16	4	Xist > 0	1.14476293491978
d4_Col_08_Row_17	4	Xist > 0	1.46908215840493
d4_Col_08_Row_18	4	Xist > 0	1.18394852291906
d4_Col_08_Row_20	4	Xist > 0	1.08397600685518
d4_Col_08_Row_21	4	Xist > 0	1.22759969870328
d4_Col_08_Row_22	4	Xist > 0	1.53505038523414
d4_Col_08_Row_23	4	Xist > 0	1.47438889842251
d4_Col_08_Row_24	4	Xist > 0	1.05313080434292
d4_Col_08_Row_25	4	Xist > 0	0.926790167438546
d4_Col_08_Row_29	4	Xist > 0	1.64747066463591
d4_Col_08_Row_34	4	Xist > 0	0.924623123889915
d4_Col_08_Row_38	4	Xist > 0	0.905811336524982
d4_Col_08_Row_39	4	Xist > 0	0.81897573596682
d4_Col_09_Row_2	4	Xist > 0	1.17199866055645
d4_Col_09_Row_3	4	Xist > 0	0.875281899709778
d4_Col_09_Row_9	4	Xist > 0	0.862603690791056
d4_Col_09_Row_11	4	Xist > 0	1.10055264423685
d4_Col_09_Row_12	4	Xist > 0	1.68450849202265
d4_Col_09_Row_13	4	Xist > 0	1.22490176791293
d4_Col_09_Row_14	4	Xist > 0	1.22491541223588
d4_Col_09_Row_15	4	Xist > 0	0.942229890727235
d4_Col_09_Row_16	4	Xist > 0	0.92280843198142
d4_Col_09_Row_17	4	Xist > 0	1.31398093494524
d4_Col_09_Row_18	4	Xist > 0	1.42072257172483
d4_Col_09_Row_19	4	Xist > 0	1.57699358386801
d4_Col_09_Row_21	4	Xist > 0	1.3668342260785
d4_Col_09_Row_23	4	Xist > 0	1.21641750804302
d4_Col_09_Row_25	4	Xist > 0	1.62519588109983
d4_Col_09_Row_26	4	Xist > 0	1.08067690555365
d4_Col_09_Row_29	4	Xist > 0	1.10087695571662
d4_Col_09_Row_30	4	Xist > 0	0.877801605220129
d4_Col_09_Row_33	4	Xist > 0	1.51263787219623
d4_Col_09_Row_34	4	Xist > 0	0.889766288774321
d4_Col_09_Row_35	4	Xist > 0	1.08634286166964
d4_Col_09_Row_36	4	Xist > 0	1.12957632728438
d4_Col_09_Row_37	4	Xist > 0	1.05391953546246
d4_Col_09_Row_38	4	Xist > 0	1.0325164938737
d4_Col_10_Row_3	4	Xist > 0	1.06087636932707
d4_Col_10_Row_4	4	Xist > 0	0.714393085306276
d4_Col_10_Row_5	4	Xist > 0	1.18714731769889
d4_Col_10_Row_9	4	Xist > 0	0.979795918367347
d4_Col_10_Row_11	4	Xist > 0	0.991960647627387
d4_Col_10_Row_12	4	Xist > 0	0.937075791855204
d4_Col_10_Row_13	4	Xist > 0	1.30355580539458
d4_Col_10_Row_16	4	Xist > 0	1.12506371310827
d4_Col_10_Row_17	4	Xist > 0	1.70919314569036
d4_Col_10_Row_18	4	Xist > 0	1.03025631142802
d4_Col_10_Row_19	4	Xist > 0	1.29468513761934
d4_Col_10_Row_20	4	Xist > 0	1.14475590604928
d4_Col_10_Row_21	4	Xist > 0	1.21005214020917
d4_Col_10_Row_22	4	Xist > 0	1.21929494247937
d4_Col_10_Row_23	4	Xist > 0	0.949372714410157
d4_Col_10_Row_24	4	Xist > 0	1.49943376447791
d4_Col_10_Row_25	4	Xist > 0	1.61800947867299
d4_Col_10_Row_26	4	Xist > 0	1.02790630553588
d4_Col_10_Row_29	4	Xist > 0	1.20229750594459
d4_Col_10_Row_32	4	Xist > 0	1.66412060301508
d4_Col_10_Row_34	4	Xist > 0	1.57016725436368
d4_Col_10_Row_35	4	Xist > 0	1.00600533236274
d4_Col_10_Row_36	4	Xist > 0	1.29823502790768
d4_Col_10_Row_37	4	Xist > 0	1.00154208619883
d4_Col_10_Row_38	4	Xist > 0	1.13362660140982
d4_Col_10_Row_39	4	Xist > 0	0.920135006887411
d0_Col_03_Row_16	0	Xist > 5	1.21309340434639
d0_Col_03_Row_22	0	Xist > 5	1.24604216819614
d0_Col_05_Row_34	0	Xist > 5	1.41263300444747
d0_Col_06_Row_6	0	Xist > 5	1.22772574484839
d0_Col_08_Row_37	0	Xist > 5	1.30579022402679
d1_Col_01_Row_1	1	Xist > 5	1.43175093755158
d1_Col_01_Row_4	1	Xist > 5	1.46174191822251
d1_Col_01_Row_5	1	Xist > 5	1.34155110426297
d1_Col_01_Row_6	1	Xist > 5	1.25960487201676
d1_Col_01_Row_7	1	Xist > 5	1.27179803025665
d1_Col_01_Row_10	1	Xist > 5	1.43717647058824
d1_Col_01_Row_12	1	Xist > 5	1.4530295379646
d1_Col_01_Row_14	1	Xist > 5	1.5217066401105
d1_Col_01_Row_15	1	Xist > 5	1.34674834324591
d1_Col_01_Row_19	1	Xist > 5	1.47177806823561
d1_Col_01_Row_24	1	Xist > 5	1.35291273869954
d1_Col_01_Row_25	1	Xist > 5	1.50385788623722
d1_Col_01_Row_27	1	Xist > 5	1.25490883590463
d1_Col_01_Row_28	1	Xist > 5	1.39522831960273
d1_Col_01_Row_30	1	Xist > 5	1.45276104087114
d1_Col_01_Row_31	1	Xist > 5	1.49747950459782
d1_Col_01_Row_34	1	Xist > 5	1.4477002109274
d1_Col_01_Row_35	1	Xist > 5	1.50374342840991
d1_Col_01_Row_37	1	Xist > 5	1.43061027471787
d1_Col_01_Row_39	1	Xist > 5	0.877995889298015
d1_Col_02_Row_1	1	Xist > 5	1.25301733596664
d1_Col_02_Row_2	1	Xist > 5	1.25202176401758
d1_Col_02_Row_3	1	Xist > 5	1.34511611605305
d1_Col_02_Row_6	1	Xist > 5	1.20369594967298
d1_Col_02_Row_7	1	Xist > 5	1.35124715782871
d1_Col_02_Row_12	1	Xist > 5	1.22959501557632
d1_Col_02_Row_15	1	Xist > 5	1.25464387648208
d1_Col_02_Row_17	1	Xist > 5	1.26124293785311
d1_Col_02_Row_24	1	Xist > 5	1.53143734157779
d1_Col_02_Row_27	1	Xist > 5	1.59768679953021
d1_Col_02_Row_31	1	Xist > 5	1.42187360647541
d1_Col_02_Row_34	1	Xist > 5	1.11415187376726
d1_Col_02_Row_35	1	Xist > 5	1.38139819671139
d1_Col_02_Row_37	1	Xist > 5	1.3829928865939
d1_Col_02_Row_38	1	Xist > 5	1.38470180338448
d1_Col_02_Row_39	1	Xist > 5	1.30487952960576
d1_Col_03_Row_4	1	Xist > 5	1.31116796871873
d1_Col_03_Row_5	1	Xist > 5	1.31543402126353
d1_Col_03_Row_6	1	Xist > 5	1.3547325216177
d1_Col_03_Row_7	1	Xist > 5	1.13174263575503
d1_Col_03_Row_12	1	Xist > 5	1.29251036838253
d1_Col_03_Row_13	1	Xist > 5	1.25394819962097
d1_Col_03_Row_14	1	Xist > 5	1.39532066543221
d1_Col_03_Row_15	1	Xist > 5	1.40037037874917
d1_Col_03_Row_16	1	Xist > 5	1.28006825147588
d1_Col_03_Row_18	1	Xist > 5	1.51807766924927
d1_Col_03_Row_19	1	Xist > 5	1.32914847161572
d1_Col_03_Row_21	1	Xist > 5	1.48718580581567
d1_Col_03_Row_22	1	Xist > 5	1.47596677241367
d1_Col_03_Row_23	1	Xist > 5	1.20738730376605
d1_Col_03_Row_25	1	Xist > 5	1.21631122568549
d1_Col_03_Row_27	1	Xist > 5	1.48943532195539
d1_Col_03_Row_28	1	Xist > 5	1.50471679951427
d1_Col_03_Row_33	1	Xist > 5	1.39530193292194
d1_Col_03_Row_34	1	Xist > 5	1.2587348532777
d1_Col_03_Row_35	1	Xist > 5	1.34149173346582
d1_Col_04_Row_2	1	Xist > 5	1.33771476469953
d1_Col_04_Row_3	1	Xist > 5	1.12182547259882
d1_Col_04_Row_4	1	Xist > 5	1.32681759730906
d1_Col_04_Row_5	1	Xist > 5	1.31987202313064
d1_Col_04_Row_6	1	Xist > 5	1.25409839574868
d1_Col_04_Row_8	1	Xist > 5	1.3068300186093
d1_Col_04_Row_11	1	Xist > 5	1.31447414474597
d1_Col_04_Row_15	1	Xist > 5	1.30048387096774
d1_Col_04_Row_18	1	Xist > 5	1.20673286917072
d1_Col_04_Row_19	1	Xist > 5	1.18827810764221
d1_Col_04_Row_20	1	Xist > 5	1.11048547876277
d1_Col_04_Row_21	1	Xist > 5	1.4046159166694
d1_Col_04_Row_22	1	Xist > 5	1.37842040458189
d1_Col_04_Row_23	1	Xist > 5	1.38739513873951
d1_Col_04_Row_24	1	Xist > 5	1.43302767554785
d1_Col_04_Row_27	1	Xist > 5	1.43241811672518
d1_Col_04_Row_28	1	Xist > 5	1.24728231407781
d1_Col_04_Row_30	1	Xist > 5	1.28882001350791
d1_Col_04_Row_32	1	Xist > 5	1.36405892564976
d1_Col_04_Row_35	1	Xist > 5	1.38327161533305
d1_Col_04_Row_37	1	Xist > 5	1.32749365404867
d1_Col_04_Row_38	1	Xist > 5	1.32860578003463
d1_Col_04_Row_40	1	Xist > 5	1.46188400801077
d1_Col_05_Row_1	1	Xist > 5	1.32766672560097
d1_Col_05_Row_3	1	Xist > 5	1.42390912369275
d1_Col_05_Row_4	1	Xist > 5	1.37074858166884
d1_Col_05_Row_6	1	Xist > 5	1.43666123902938
d1_Col_05_Row_8	1	Xist > 5	1.46595462773743
d1_Col_05_Row_18	1	Xist > 5	1.29169584970435
d1_Col_05_Row_19	1	Xist > 5	1.42995364483502
d1_Col_05_Row_21	1	Xist > 5	1.55790741633217
d1_Col_05_Row_22	1	Xist > 5	1.29213855327887
d1_Col_05_Row_27	1	Xist > 5	1.35189091217898
d1_Col_05_Row_28	1	Xist > 5	1.4115796098175
d1_Col_05_Row_31	1	Xist > 5	1.46188050737861
d1_Col_05_Row_32	1	Xist > 5	1.36351095016382
d1_Col_05_Row_34	1	Xist > 5	1.63502366954689
d1_Col_05_Row_35	1	Xist > 5	1.52294215735074
d1_Col_05_Row_37	1	Xist > 5	1.42935799238351
d1_Col_05_Row_39	1	Xist > 5	1.51817188921484
d1_Col_06_Row_1	1	Xist > 5	1.5313618805673
d1_Col_06_Row_4	1	Xist > 5	1.34426956328974
d1_Col_06_Row_6	1	Xist > 5	1.26429608080832
d1_Col_06_Row_7	1	Xist > 5	1.394380871918
d1_Col_06_Row_10	1	Xist > 5	1.38391022626458
d1_Col_06_Row_11	1	Xist > 5	1.36495122771611
d1_Col_06_Row_16	1	Xist > 5	1.41815937926986
d1_Col_06_Row_17	1	Xist > 5	1.44926837287039
d1_Col_06_Row_20	1	Xist > 5	1.61928837998252
d1_Col_06_Row_21	1	Xist > 5	1.48853707204369
d1_Col_06_Row_22	1	Xist > 5	1.27177064174438
d1_Col_06_Row_23	1	Xist > 5	1.37877931787221
d1_Col_06_Row_24	1	Xist > 5	1.45539371870733
d1_Col_06_Row_25	1	Xist > 5	1.37449392712551
d1_Col_06_Row_28	1	Xist > 5	1.6210271580626
d1_Col_06_Row_30	1	Xist > 5	1.42863212487828
d1_Col_06_Row_31	1	Xist > 5	1.31078260718956
d1_Col_06_Row_32	1	Xist > 5	1.3880311232315
d1_Col_06_Row_38	1	Xist > 5	1.52612591259465
d1_Col_06_Row_39	1	Xist > 5	1.42865884974503
d1_Col_07_Row_1	1	Xist > 5	1.46375648112019
d1_Col_07_Row_2	1	Xist > 5	1.51814657959175
d1_Col_07_Row_5	1	Xist > 5	1.39798064198294
d1_Col_07_Row_7	1	Xist > 5	1.39225941422594
d1_Col_07_Row_8	1	Xist > 5	1.2619589977221
d1_Col_07_Row_10	1	Xist > 5	1.45791845571823
d1_Col_07_Row_12	1	Xist > 5	1.46327430283318
d1_Col_07_Row_14	1	Xist > 5	1.27981583982217
d1_Col_07_Row_16	1	Xist > 5	1.21732987991523
d1_Col_07_Row_17	1	Xist > 5	1.39005757671163
d1_Col_07_Row_19	1	Xist > 5	1.35348369536156
d1_Col_07_Row_20	1	Xist > 5	1.28133080184537
d1_Col_07_Row_21	1	Xist > 5	1.32954984943779
d1_Col_07_Row_24	1	Xist > 5	1.38609821489645
d1_Col_07_Row_28	1	Xist > 5	1.45229232603915
d1_Col_07_Row_30	1	Xist > 5	1.53876786132584
d1_Col_07_Row_31	1	Xist > 5	1.32876552586888
d1_Col_07_Row_32	1	Xist > 5	1.48092783505155
d1_Col_07_Row_37	1	Xist > 5	1.36142120863033
d1_Col_07_Row_38	1	Xist > 5	1.34463093166516
d1_Col_07_Row_40	1	Xist > 5	1.30445592607384
d1_Col_08_Row_1	1	Xist > 5	1.50235089319663
d1_Col_08_Row_2	1	Xist > 5	1.48523843202686
d1_Col_08_Row_4	1	Xist > 5	1.51011589078766
d1_Col_08_Row_6	1	Xist > 5	1.21701200759904
d1_Col_08_Row_7	1	Xist > 5	1.66108195397658
d1_Col_08_Row_8	1	Xist > 5	1.52199556677485
d1_Col_08_Row_13	1	Xist > 5	1.33486740482802
d1_Col_08_Row_19	1	Xist > 5	1.49369604295376
d1_Col_08_Row_20	1	Xist > 5	1.16321168984992
d1_Col_08_Row_22	1	Xist > 5	1.44467823952306
d1_Col_08_Row_23	1	Xist > 5	1.50771821498737
d1_Col_08_Row_25	1	Xist > 5	1.48149886515277
d1_Col_08_Row_31	1	Xist > 5	1.45071594744017
d1_Col_08_Row_32	1	Xist > 5	1.44823614895394
d1_Col_08_Row_34	1	Xist > 5	1.20340853339774
d1_Col_08_Row_40	1	Xist > 5	1.28791946308725
d1_Col_09_Row_3	1	Xist > 5	1.35343245764783
d1_Col_09_Row_8	1	Xist > 5	1.38677839851024
d1_Col_09_Row_10	1	Xist > 5	1.42442535407476
d1_Col_09_Row_11	1	Xist > 5	1.2367839695678
d1_Col_09_Row_19	1	Xist > 5	1.37520706791828
d1_Col_09_Row_23	1	Xist > 5	1.32636044600858
d1_Col_09_Row_27	1	Xist > 5	1.40093010174789
d1_Col_09_Row_28	1	Xist > 5	1.39880962620828
d1_Col_09_Row_29	1	Xist > 5	1.29058118025903
d1_Col_09_Row_32	1	Xist > 5	1.29421283835456
d1_Col_09_Row_34	1	Xist > 5	1.50675916035264
d1_Col_09_Row_37	1	Xist > 5	1.3394712845162
d1_Col_09_Row_38	1	Xist > 5	1.38547603268704
d1_Col_09_Row_39	1	Xist > 5	1.45024206562668
d1_Col_10_Row_1	1	Xist > 5	1.29002991370311
d1_Col_10_Row_4	1	Xist > 5	1.35486672974526
d1_Col_10_Row_5	1	Xist > 5	1.55132466451007
d1_Col_10_Row_6	1	Xist > 5	1.49533191675202
d1_Col_10_Row_9	1	Xist > 5	1.29661229611041
d1_Col_10_Row_10	1	Xist > 5	1.41513566251411
d1_Col_10_Row_11	1	Xist > 5	1.42065239143486
d1_Col_10_Row_14	1	Xist > 5	1.29851659275119
d1_Col_10_Row_15	1	Xist > 5	1.10106995884774
d1_Col_10_Row_16	1	Xist > 5	1.22171523843932
d1_Col_10_Row_19	1	Xist > 5	1.54965424476772
d1_Col_10_Row_20	1	Xist > 5	1.21070008486318
d1_Col_10_Row_21	1	Xist > 5	1.29891254675076
d1_Col_10_Row_24	1	Xist > 5	1.19740327174178
d1_Col_10_Row_25	1	Xist > 5	1.53796376186368
d1_Col_10_Row_29	1	Xist > 5	1.4522622840614
d1_Col_10_Row_31	1	Xist > 5	1.54356690493517
d1_Col_10_Row_33	1	Xist > 5	1.45439206303037
d1_Col_10_Row_34	1	Xist > 5	1.43812067843709
d1_Col_10_Row_35	1	Xist > 5	1.37801898664657
d1_Col_10_Row_38	1	Xist > 5	1.36801616805007
d1_Col_10_Row_39	1	Xist > 5	1.32328768642235
d2_Col_01_Row_1	2	Xist > 5	1.11028924658991
d2_Col_01_Row_2	2	Xist > 5	1.11720167635094
d2_Col_01_Row_6	2	Xist > 5	1.33416800971436
d2_Col_01_Row_7	2	Xist > 5	1.0957087753134
d2_Col_01_Row_8	2	Xist > 5	1.33633865963694
d2_Col_01_Row_9	2	Xist > 5	1.04619753325836
d2_Col_01_Row_10	2	Xist > 5	0.966725386572715
d2_Col_01_Row_11	2	Xist > 5	1.41346943669128
d2_Col_01_Row_12	2	Xist > 5	1.16023577224103
d2_Col_01_Row_13	2	Xist > 5	0.807642559495516
d2_Col_01_Row_14	2	Xist > 5	1.07740066225166
d2_Col_01_Row_15	2	Xist > 5	1.14732379438262
d2_Col_01_Row_16	2	Xist > 5	1.23024058277136
d2_Col_01_Row_18	2	Xist > 5	0.927989237504666
d2_Col_01_Row_19	2	Xist > 5	1.00569259962049
d2_Col_01_Row_20	2	Xist > 5	1.11093852994315
d2_Col_01_Row_21	2	Xist > 5	1.18298627424264
d2_Col_01_Row_22	2	Xist > 5	1.21929824561404
d2_Col_01_Row_23	2	Xist > 5	1.19992481556401
d2_Col_01_Row_24	2	Xist > 5	1.08413074869204
d2_Col_01_Row_25	2	Xist > 5	1.07182471213775
d2_Col_01_Row_27	2	Xist > 5	1.35146207233672
d2_Col_01_Row_29	2	Xist > 5	1.17608165920946
d2_Col_01_Row_30	2	Xist > 5	1.19952833154168
d2_Col_01_Row_31	2	Xist > 5	0.970013336774462
d2_Col_01_Row_32	2	Xist > 5	1.28132824457804
d2_Col_01_Row_33	2	Xist > 5	1.0352010447036
d2_Col_01_Row_36	2	Xist > 5	1.17580776534402
d2_Col_01_Row_37	2	Xist > 5	1.00759802693728
d2_Col_01_Row_38	2	Xist > 5	1.31789766149572
d2_Col_01_Row_39	2	Xist > 5	1.19475860966799
d2_Col_01_Row_40	2	Xist > 5	1.11375213650949
d2_Col_02_Row_1	2	Xist > 5	1.00593194970199
d2_Col_02_Row_2	2	Xist > 5	0.904862579281184
d2_Col_02_Row_3	2	Xist > 5	1.1079534672707
d2_Col_02_Row_4	2	Xist > 5	1.17749964976248
d2_Col_02_Row_6	2	Xist > 5	1.28914174297055
d2_Col_02_Row_7	2	Xist > 5	1.0916091182891
d2_Col_02_Row_8	2	Xist > 5	0.844537469292773
d2_Col_02_Row_10	2	Xist > 5	1.03482387245925
d2_Col_02_Row_11	2	Xist > 5	0.965907735978847
d2_Col_02_Row_12	2	Xist > 5	1.08269961977186
d2_Col_02_Row_13	2	Xist > 5	1.01398601398601
d2_Col_02_Row_15	2	Xist > 5	1.22704545454545
d2_Col_02_Row_18	2	Xist > 5	1.24880459550017
d2_Col_02_Row_19	2	Xist > 5	0.927907116144931
d2_Col_02_Row_20	2	Xist > 5	1.02725662569336
d2_Col_02_Row_21	2	Xist > 5	1.1289532467393
d2_Col_02_Row_22	2	Xist > 5	1.04562397306024
d2_Col_02_Row_23	2	Xist > 5	0.660470210193767
d2_Col_02_Row_24	2	Xist > 5	0.996792036543025
d2_Col_02_Row_26	2	Xist > 5	0.935082123119372
d2_Col_02_Row_27	2	Xist > 5	1.35715616334355
d2_Col_02_Row_28	2	Xist > 5	1.08558680901831
d2_Col_02_Row_29	2	Xist > 5	1.29051360099249
d2_Col_02_Row_30	2	Xist > 5	1.04390601672639
d2_Col_02_Row_31	2	Xist > 5	1.26161964684392
d2_Col_02_Row_33	2	Xist > 5	1.32930455510415
d2_Col_02_Row_34	2	Xist > 5	0.898184477916523
d2_Col_02_Row_36	2	Xist > 5	0.801881116205683
d2_Col_02_Row_37	2	Xist > 5	1.18634433499546
d2_Col_02_Row_40	2	Xist > 5	1.47512384234331
d2_Col_03_Row_4	2	Xist > 5	1.14664851990473
d2_Col_03_Row_5	2	Xist > 5	1.00191091379672
d2_Col_03_Row_6	2	Xist > 5	0.967548469518275
d2_Col_03_Row_7	2	Xist > 5	1.20494893599728
d2_Col_03_Row_8	2	Xist > 5	1.24071526822558
d2_Col_03_Row_9	2	Xist > 5	1.17322555450534
d2_Col_03_Row_11	2	Xist > 5	1.20342960288809
d2_Col_03_Row_12	2	Xist > 5	1.33505988993202
d2_Col_03_Row_13	2	Xist > 5	0.895271627460394
d2_Col_03_Row_14	2	Xist > 5	1.17610887424114
d2_Col_03_Row_16	2	Xist > 5	1.51944377839699
d2_Col_03_Row_18	2	Xist > 5	1.04541925465839
d2_Col_03_Row_19	2	Xist > 5	1.2552872954272
d2_Col_03_Row_21	2	Xist > 5	1.01896351849931
d2_Col_03_Row_22	2	Xist > 5	0.967773279352227
d2_Col_03_Row_23	2	Xist > 5	1.30558051933768
d2_Col_03_Row_24	2	Xist > 5	1.17735338714848
d2_Col_03_Row_26	2	Xist > 5	1.22381161971831
d2_Col_03_Row_27	2	Xist > 5	0.936492897948933
d2_Col_03_Row_28	2	Xist > 5	1.22380802721009
d2_Col_03_Row_29	2	Xist > 5	1.01394511920828
d2_Col_03_Row_30	2	Xist > 5	0.921222810111699
d2_Col_03_Row_32	2	Xist > 5	1.17425723457607
d2_Col_03_Row_33	2	Xist > 5	0.747546396837387
d2_Col_03_Row_34	2	Xist > 5	0.921099148320746
d2_Col_03_Row_36	2	Xist > 5	1.42572566875356
d2_Col_03_Row_38	2	Xist > 5	1.23781058985643
d2_Col_03_Row_39	2	Xist > 5	1.06191335740072
d2_Col_03_Row_40	2	Xist > 5	1.15643201370798
d2_Col_04_Row_5	2	Xist > 5	1.2392803093997
d2_Col_04_Row_6	2	Xist > 5	1.16655658300308
d2_Col_04_Row_9	2	Xist > 5	1.50155164686271
d2_Col_04_Row_12	2	Xist > 5	0.770501084396663
d2_Col_04_Row_13	2	Xist > 5	0.822046622209596
d2_Col_04_Row_14	2	Xist > 5	1.27248326826548
d2_Col_04_Row_15	2	Xist > 5	1.22994114357824
d2_Col_04_Row_17	2	Xist > 5	1.31575467019342
d2_Col_04_Row_18	2	Xist > 5	1.16132995016054
d2_Col_04_Row_19	2	Xist > 5	1.22244989834336
d2_Col_04_Row_20	2	Xist > 5	0.86060616188691
d2_Col_04_Row_22	2	Xist > 5	1.14836022904737
d2_Col_04_Row_23	2	Xist > 5	1.29074894216623
d2_Col_04_Row_24	2	Xist > 5	1.10362459489274
d2_Col_04_Row_27	2	Xist > 5	1.39707356183604
d2_Col_04_Row_28	2	Xist > 5	1.25106538339234
d2_Col_04_Row_29	2	Xist > 5	0.944503325580227
d2_Col_04_Row_30	2	Xist > 5	0.956293900034582
d2_Col_04_Row_33	2	Xist > 5	1.51711712828561
d2_Col_04_Row_34	2	Xist > 5	1.14782624411751
d2_Col_04_Row_35	2	Xist > 5	0.872639842260869
d2_Col_04_Row_36	2	Xist > 5	1.00545374071462
d2_Col_04_Row_39	2	Xist > 5	1.10788434600979
d2_Col_04_Row_40	2	Xist > 5	1.25814905480218
d2_Col_05_Row_2	2	Xist > 5	1.06523202059156
d2_Col_05_Row_3	2	Xist > 5	1.10671748451644
d2_Col_05_Row_4	2	Xist > 5	1.23038895622153
d2_Col_05_Row_7	2	Xist > 5	1.10829945073872
d2_Col_05_Row_8	2	Xist > 5	1.18317760810849
d2_Col_05_Row_9	2	Xist > 5	1.07485433405256
d2_Col_05_Row_10	2	Xist > 5	1.43508748880227
d2_Col_05_Row_12	2	Xist > 5	0.8572965857842
d2_Col_05_Row_15	2	Xist > 5	1.20705817480011
d2_Col_05_Row_16	2	Xist > 5	1.09181393459273
d2_Col_05_Row_19	2	Xist > 5	1.33850861305017
d2_Col_05_Row_20	2	Xist > 5	0.978255358555692
d2_Col_05_Row_21	2	Xist > 5	0.986203187454722
d2_Col_05_Row_22	2	Xist > 5	0.773752865254596
d2_Col_05_Row_24	2	Xist > 5	1.18136511375948
d2_Col_05_Row_25	2	Xist > 5	1.29015756087579
d2_Col_05_Row_27	2	Xist > 5	1.03143745080025
d2_Col_05_Row_30	2	Xist > 5	1.16401092619456
d2_Col_05_Row_31	2	Xist > 5	1.31718399872782
d2_Col_05_Row_32	2	Xist > 5	1.42475193206129
d2_Col_05_Row_33	2	Xist > 5	1.09093937375083
d2_Col_05_Row_34	2	Xist > 5	1.21739916161571
d2_Col_05_Row_35	2	Xist > 5	1.20217062089854
d2_Col_05_Row_36	2	Xist > 5	1.50528102602791
d2_Col_05_Row_37	2	Xist > 5	1.29536502966381
d2_Col_05_Row_39	2	Xist > 5	1.156445593915
d2_Col_06_Row_2	2	Xist > 5	1.267361145759
d2_Col_06_Row_3	2	Xist > 5	1.1996514306216
d2_Col_06_Row_4	2	Xist > 5	0.95240710232473
d2_Col_06_Row_5	2	Xist > 5	1.00092345585449
d2_Col_06_Row_6	2	Xist > 5	0.995366439160708
d2_Col_06_Row_7	2	Xist > 5	0.962646264626463
d2_Col_06_Row_8	2	Xist > 5	1.14767629642921
d2_Col_06_Row_9	2	Xist > 5	1.14184913546601
d2_Col_06_Row_10	2	Xist > 5	1.09437686286945
d2_Col_06_Row_11	2	Xist > 5	1.26436394271272
d2_Col_06_Row_12	2	Xist > 5	1.09380683677369
d2_Col_06_Row_14	2	Xist > 5	0.914863797992812
d2_Col_06_Row_15	2	Xist > 5	1.43240523839073
d2_Col_06_Row_16	2	Xist > 5	1.37943822966471
d2_Col_06_Row_17	2	Xist > 5	1.15433741351783
d2_Col_06_Row_19	2	Xist > 5	1.1563744036746
d2_Col_06_Row_20	2	Xist > 5	1.22499199005641
d2_Col_06_Row_21	2	Xist > 5	0.943217812275755
d2_Col_06_Row_22	2	Xist > 5	0.956981568656177
d2_Col_06_Row_23	2	Xist > 5	1.08975800176445
d2_Col_06_Row_24	2	Xist > 5	1.14602060951546
d2_Col_06_Row_25	2	Xist > 5	0.836890786197083
d2_Col_06_Row_26	2	Xist > 5	1.11328739100437
d2_Col_06_Row_27	2	Xist > 5	1.30026541445488
d2_Col_06_Row_28	2	Xist > 5	0.924109457451375
d2_Col_06_Row_29	2	Xist > 5	0.837638462626465
d2_Col_06_Row_30	2	Xist > 5	0.861183330513468
d2_Col_06_Row_31	2	Xist > 5	1.34373992299055
d2_Col_06_Row_32	2	Xist > 5	1.06488597181751
d2_Col_06_Row_33	2	Xist > 5	1.45291576673866
d2_Col_06_Row_34	2	Xist > 5	0.750266505737696
d2_Col_06_Row_35	2	Xist > 5	1.22893021009418
d2_Col_06_Row_36	2	Xist > 5	0.865284974093264
d2_Col_06_Row_37	2	Xist > 5	0.772845494714869
d2_Col_06_Row_38	2	Xist > 5	0.925585754451734
d2_Col_06_Row_39	2	Xist > 5	1.11776824738452
d2_Col_06_Row_40	2	Xist > 5	1.2091779906438
d2_Col_07_Row_1	2	Xist > 5	1.46821985976024
d2_Col_07_Row_2	2	Xist > 5	1.23339177868693
d2_Col_07_Row_3	2	Xist > 5	1.41720332863667
d2_Col_07_Row_4	2	Xist > 5	0.89386163005543
d2_Col_07_Row_6	2	Xist > 5	0.914519465647913
d2_Col_07_Row_7	2	Xist > 5	1.24410051770893
d2_Col_07_Row_8	2	Xist > 5	0.956255825182756
d2_Col_07_Row_9	2	Xist > 5	1.18542709674194
d2_Col_07_Row_10	2	Xist > 5	1.40759515023786
d2_Col_07_Row_12	2	Xist > 5	1.03484549638396
d2_Col_07_Row_13	2	Xist > 5	1.27365294866356
d2_Col_07_Row_15	2	Xist > 5	1.10735688122749
d2_Col_07_Row_16	2	Xist > 5	1.21119336134014
d2_Col_07_Row_17	2	Xist > 5	1.31628510701667
d2_Col_07_Row_18	2	Xist > 5	1.02075625587032
d2_Col_07_Row_19	2	Xist > 5	1.29093294880885
d2_Col_07_Row_20	2	Xist > 5	1.29170464904284
d2_Col_07_Row_21	2	Xist > 5	1.29837164750958
d2_Col_07_Row_22	2	Xist > 5	1.09693423067629
d2_Col_07_Row_24	2	Xist > 5	1.14342191961344
d2_Col_07_Row_25	2	Xist > 5	1.1121718552572
d2_Col_07_Row_26	2	Xist > 5	0.877178921453575
d2_Col_07_Row_27	2	Xist > 5	0.94980694980695
d2_Col_07_Row_29	2	Xist > 5	1.36681263492158
d2_Col_07_Row_33	2	Xist > 5	1.27140666292247
d2_Col_07_Row_34	2	Xist > 5	1.0334510700187
d2_Col_07_Row_35	2	Xist > 5	0.800706003495838
d2_Col_07_Row_36	2	Xist > 5	1.18302611734738
d2_Col_07_Row_37	2	Xist > 5	1.31212065477285
d2_Col_07_Row_38	2	Xist > 5	1.02891516030755
d2_Col_07_Row_39	2	Xist > 5	1.07364244978924
d2_Col_07_Row_40	2	Xist > 5	1.44818537387632
d2_Col_08_Row_3	2	Xist > 5	0.763540753724803
d2_Col_08_Row_4	2	Xist > 5	0.745737425404945
d2_Col_08_Row_5	2	Xist > 5	1.07568547473374
d2_Col_08_Row_6	2	Xist > 5	1.13367808611847
d2_Col_08_Row_7	2	Xist > 5	1.35415975961141
d2_Col_08_Row_8	2	Xist > 5	0.851776461880089
d2_Col_08_Row_9	2	Xist > 5	0.797305830351505
d2_Col_08_Row_11	2	Xist > 5	1.05332225278076
d2_Col_08_Row_12	2	Xist > 5	1.46170798898072
d2_Col_08_Row_14	2	Xist > 5	1.31759385167888
d2_Col_08_Row_15	2	Xist > 5	1.18680150360007
d2_Col_08_Row_16	2	Xist > 5	1.09778838096448
d2_Col_08_Row_18	2	Xist > 5	1.43933160986285
d2_Col_08_Row_20	2	Xist > 5	1.42578229473121
d2_Col_08_Row_21	2	Xist > 5	1.4938324417696
d2_Col_08_Row_22	2	Xist > 5	1.36373626373626
d2_Col_08_Row_25	2	Xist > 5	1.07124753337081
d2_Col_08_Row_26	2	Xist > 5	1.15598245980372
d2_Col_08_Row_28	2	Xist > 5	0.807121661721068
d2_Col_08_Row_29	2	Xist > 5	1.16250287230434
d2_Col_08_Row_32	2	Xist > 5	1.19146856879093
d2_Col_08_Row_33	2	Xist > 5	1.24375
d2_Col_08_Row_37	2	Xist > 5	0.892568825629201
d2_Col_08_Row_39	2	Xist > 5	0.928274068068962
d2_Col_08_Row_40	2	Xist > 5	1.08617736781449
d2_Col_09_Row_1	2	Xist > 5	0.921780428416634
d2_Col_09_Row_2	2	Xist > 5	0.866409855557186
d2_Col_09_Row_4	2	Xist > 5	1.04100083052323
d2_Col_09_Row_6	2	Xist > 5	1.23855369779419
d2_Col_09_Row_7	2	Xist > 5	1.22495558082295
d2_Col_09_Row_9	2	Xist > 5	1.3223819301848
d2_Col_09_Row_10	2	Xist > 5	1.18473895582329
d2_Col_09_Row_11	2	Xist > 5	1.31925534870797
d2_Col_09_Row_13	2	Xist > 5	1.32912545821962
d2_Col_09_Row_15	2	Xist > 5	0.856241234221599
d2_Col_09_Row_17	2	Xist > 5	1.43841865179929
d2_Col_09_Row_18	2	Xist > 5	1.02774835839864
d2_Col_09_Row_19	2	Xist > 5	1.09137684158826
d2_Col_09_Row_20	2	Xist > 5	1.09158764884752
d2_Col_09_Row_21	2	Xist > 5	1.23045456556095
d2_Col_09_Row_22	2	Xist > 5	1.13763704885148
d2_Col_09_Row_23	2	Xist > 5	1.01739490577759
d2_Col_09_Row_25	2	Xist > 5	1.26379014464329
d2_Col_09_Row_26	2	Xist > 5	0.974694046878241
d2_Col_09_Row_28	2	Xist > 5	1.38688058489033
d2_Col_09_Row_30	2	Xist > 5	1.05742152936318
d2_Col_09_Row_31	2	Xist > 5	1.11064951582998
d2_Col_09_Row_34	2	Xist > 5	1.07497811172328
d2_Col_09_Row_35	2	Xist > 5	1.20507701083856
d2_Col_09_Row_36	2	Xist > 5	1.00627232433682
d2_Col_09_Row_37	2	Xist > 5	1.27976163378323
d2_Col_09_Row_38	2	Xist > 5	1.44384256335745
d2_Col_09_Row_39	2	Xist > 5	1.40857239517171
d2_Col_09_Row_40	2	Xist > 5	1.2424
d2_Col_10_Row_1	2	Xist > 5	1.234413113122
d2_Col_10_Row_2	2	Xist > 5	1.58815199028036
d2_Col_10_Row_3	2	Xist > 5	1.05186661072329
d2_Col_10_Row_4	2	Xist > 5	0.919358582043648
d2_Col_10_Row_6	2	Xist > 5	1.22457242424168
d2_Col_10_Row_8	2	Xist > 5	1.50632151491574
d2_Col_10_Row_9	2	Xist > 5	1.15412819610673
d2_Col_10_Row_10	2	Xist > 5	1.2193456744868
d2_Col_10_Row_11	2	Xist > 5	1.14492574887356
d2_Col_10_Row_12	2	Xist > 5	1.34677868255223
d2_Col_10_Row_13	2	Xist > 5	1.40680653183928
d2_Col_10_Row_14	2	Xist > 5	0.971996206564033
d2_Col_10_Row_15	2	Xist > 5	0.868660656936163
d2_Col_10_Row_16	2	Xist > 5	1.03925866471892
d2_Col_10_Row_17	2	Xist > 5	1.15490478114611
d2_Col_10_Row_18	2	Xist > 5	1.30233965308592
d2_Col_10_Row_22	2	Xist > 5	1.17211673699015
d2_Col_10_Row_23	2	Xist > 5	1.23758740924884
d2_Col_10_Row_25	2	Xist > 5	1.29603952161576
d2_Col_10_Row_28	2	Xist > 5	1.08669950738916
d2_Col_10_Row_30	2	Xist > 5	1.08994505381981
d2_Col_10_Row_31	2	Xist > 5	0.902428722280887
d2_Col_10_Row_33	2	Xist > 5	1.17635650078473
d2_Col_10_Row_34	2	Xist > 5	1.08207407407407
d2_Col_10_Row_35	2	Xist > 5	0.982919085379595
d2_Col_10_Row_36	2	Xist > 5	1.15348938889215
d2_Col_10_Row_37	2	Xist > 5	0.748355070503496
d2_Col_10_Row_38	2	Xist > 5	0.987706560550253
d2_Col_10_Row_39	2	Xist > 5	1.0477201733298
d2_Col_10_Row_40	2	Xist > 5	1.07113742811919
d3_Col_01_Row_3	3	Xist > 5	1.09204228151386
d3_Col_01_Row_9	3	Xist > 5	1.24960380348653
d3_Col_01_Row_18	3	Xist > 5	1.42577152261348
d3_Col_01_Row_19	3	Xist > 5	1.48213806070373
d3_Col_01_Row_24	3	Xist > 5	1.33141517567294
d3_Col_01_Row_25	3	Xist > 5	1.62506420133539
d3_Col_01_Row_26	3	Xist > 5	1.25122345673188
d3_Col_01_Row_35	3	Xist > 5	0.528760864047088
d3_Col_01_Row_36	3	Xist > 5	1.48015411993714
d3_Col_01_Row_37	3	Xist > 5	1.54436940474321
d3_Col_01_Row_38	3	Xist > 5	1.3054706601467
d3_Col_02_Row_2	3	Xist > 5	0.875924903467677
d3_Col_02_Row_3	3	Xist > 5	0.943469792352051
d3_Col_02_Row_4	3	Xist > 5	0.781022750797201
d3_Col_02_Row_5	3	Xist > 5	0.916950491666756
d3_Col_02_Row_10	3	Xist > 5	0.829604141731804
d3_Col_02_Row_12	3	Xist > 5	0.947871840331139
d3_Col_02_Row_14	3	Xist > 5	0.864688856729378
d3_Col_02_Row_15	3	Xist > 5	1.15908456600614
d3_Col_02_Row_18	3	Xist > 5	0.968495916130803
d3_Col_02_Row_22	3	Xist > 5	1.24905154565574
d3_Col_02_Row_23	3	Xist > 5	1.39766702014846
d3_Col_02_Row_26	3	Xist > 5	1.18255283878989
d3_Col_02_Row_30	3	Xist > 5	1.11232960815705
d3_Col_02_Row_31	3	Xist > 5	1.04937873993846
d3_Col_02_Row_34	3	Xist > 5	1.40633335785679
d3_Col_02_Row_36	3	Xist > 5	0.749687772492734
d3_Col_02_Row_38	3	Xist > 5	1.42360937028013
d3_Col_03_Row_6	3	Xist > 5	0.927960261788277
d3_Col_03_Row_8	3	Xist > 5	0.983622339610102
d3_Col_03_Row_9	3	Xist > 5	0.986564335769627
d3_Col_03_Row_10	3	Xist > 5	0.924500641378047
d3_Col_03_Row_13	3	Xist > 5	0.933773273627151
d3_Col_03_Row_15	3	Xist > 5	0.985986015521536
d3_Col_03_Row_18	3	Xist > 5	1.12903639363135
d3_Col_03_Row_19	3	Xist > 5	1.41838936967464
d3_Col_03_Row_21	3	Xist > 5	1.22933719232175
d3_Col_03_Row_22	3	Xist > 5	0.996818326439707
d3_Col_03_Row_33	3	Xist > 5	0.583070306625492
[truncated: 1,597 more rows]
