# Supplementary material for: Integrated analysis of Xist upregulation and X-chromosome inactivation with single-cell and single-allele resolution
Source: Nat Commun. 2021 Jun 15;12:3638. doi: 10.1038/s41467-021-23643-6 (PMC8206119; doi:10.1038/s41467-021-23643-6)
Supplement: Supplementary file 9 — Source Data [file 41467_2021_23643_MOESM9_ESM.zip › SourceData/Figure_6d.txt]

Cell ID	Sequencing Day	Xist AS Classification	XCI Progress [cell-wise; %]	Xi:Xa Ratio [cell-wise; log2]	XCI Progress [bin-wise; %]	Xi:Xa Ratio [bin-wise; log2]	Linear Slope: Xist-MA (Xi=B6)	Linear Slope: Xist-MA (Xi=Cast)
24hrs_d1_Col_01_Row_34	1	Xist-MA (Xi=B6)	15.353121801433	0.209934833386034	13.663746413029	0.0113875916889128	-0.0269507343324159	-0.0469470101192366
24hrs_d1_Col_06_Row_11	1	Xist-MA (Xi=B6)	11.8343195266272	-0.264397112632483	13.663746413029	0.0113875916889128	-0.0269507343324159	-0.0469470101192366
24hrs_d1_Col_07_Row_10	1	Xist-MA (Xi=B6)	11.6601887840089	-1.90420550302188	13.663746413029	0.0113875916889128	-0.0269507343324159	-0.0469470101192366
24hrs_d1_Col_09_Row_11	1	Xist-MA (Xi=B6)	18.8205771643664	-1.3952269520526	13.663746413029	0.0113875916889128	-0.0269507343324159	-0.0469470101192366
24hrs_d1_Col_10_Row_24	1	Xist-MA (Xi=Cast)	15.5834283542379	-1.27402280215164	NA	NA	-0.0269507343324159	-0.0469470101192366
48hrs_d2_Col_06_Row_15	2	Xist-MA (Xi=B6)	11.568718186025	0.88584552294813	13.663746413029	0.0113875916889128	-0.0269507343324159	-0.0469470101192366
48hrs_d2_Col_06_Row_20	2	Xist-MA (Xi=B6)	10.8191653786708	-0.0060851170410921	13.663746413029	0.0113875916889128	-0.0269507343324159	-0.0469470101192366
48hrs_d2_Col_06_Row_26	2	Xist-MA (Xi=B6)	12.3231401186673	0.498891103692262	13.663746413029	0.0113875916889128	-0.0269507343324159	-0.0469470101192366
48hrs_d2_Col_10_Row_34	2	Xist-MA (Xi=B6)	13.3809099018733	-5.84095889919236	13.663746413029	0.0113875916889128	-0.0269507343324159	-0.0469470101192366
72hrs_d3_Col_02_Row_23	3	Xist-MA (Xi=Cast)	12.5744540039709	-0.712143914543528	NA	NA	-0.0269507343324159	-0.0469470101192366
72hrs_d3_Col_05_Row_39	3	Xist-MA (Xi=B6)	16.9491525423729	-2.73957480124908	13.663746413029	0.0113875916889128	-0.0269507343324159	-0.0469470101192366
72hrs_d3_Col_06_Row_36	3	Xist-MA (Xi=B6)	17.8700796908959	0.118685336932377	13.663746413029	0.0113875916889128	-0.0269507343324159	-0.0469470101192366
72hrs_d3_Col_10_Row_15	3	Xist-MA (Xi=B6)	13.7496419364079	1.4687841045109	13.663746413029	0.0113875916889128	-0.0269507343324159	-0.0469470101192366
96hrs_d4_Col_07_Row_2	4	Xist-MA (Xi=B6)	10.8150883671854	0.30878822031232	13.663746413029	0.0113875916889128	-0.0269507343324159	-0.0469470101192366
96hrs_d4_Col_08_Row_17	4	Xist-MA (Xi=B6)	11.830201809325	-0.271405036260964	13.663746413029	0.0113875916889128	-0.0269507343324159	-0.0469470101192366
24hrs_d1_Col_04_Row_8	1	Xist-MA (Xi=B6)	26.4296011532917	-1.90420550302188	25.4441968882814	0.286778715783287	-0.0269507343324159	-0.0469470101192366
24hrs_d1_Col_09_Row_23	1	Xist-MA (Xi=B6)	29.0337934316992	-1.90420550302188	25.4441968882814	0.286778715783287	-0.0269507343324159	-0.0469470101192366
48hrs_d2_Col_01_Row_30	2	Xist-MA (Xi=B6)	24.1911979014865	0.30878822031232	25.4441968882814	0.286778715783287	-0.0269507343324159	-0.0469470101192366
48hrs_d2_Col_02_Row_26	2	Xist-MA (Xi=B6)	27.9329608938548	6.458535339817	25.4441968882814	0.286778715783287	-0.0269507343324159	-0.0469470101192366
48hrs_d2_Col_03_Row_11	2	Xist-MA (Xi=B6)	24.062933826932	2.25632080041818	25.4441968882814	0.286778715783287	-0.0269507343324159	-0.0469470101192366
48hrs_d2_Col_03_Row_18	2	Xist-MA (Xi=B6)	27.359781121751	2.06621791703824	25.4441968882814	0.286778715783287	-0.0269507343324159	-0.0469470101192366
48hrs_d2_Col_03_Row_5	2	Xist-MA (Xi=B6)	23.8907849829352	2.25632080041818	25.4441968882814	0.286778715783287	-0.0269507343324159	-0.0469470101192366
48hrs_d2_Col_03_Row_9	2	Xist-MA (Xi=B6)	21.475985942991	2.25632080041818	25.4441968882814	0.286778715783287	-0.0269507343324159	-0.0469470101192366
48hrs_d2_Col_04_Row_23	2	Xist-MA (Xi=B6)	26.9802836388793	0.887801454702289	25.4441968882814	0.286778715783287	-0.0269507343324159	-0.0469470101192366
48hrs_d2_Col_04_Row_6	2	Xist-MA (Xi=B6)	24.0867121637896	-0.483406894574279	25.4441968882814	0.286778715783287	-0.0269507343324159	-0.0469470101192366
48hrs_d2_Col_05_Row_19	2	Xist-MA (Xi=Cast)	22.9626294461954	-1.66978587987827	NA	NA	-0.0269507343324159	-0.0469470101192366
48hrs_d2_Col_06_Row_2	2	Xist-MA (Xi=B6)	27.9416330332195	-0.172551649334679	25.4441968882814	0.286778715783287	-0.0269507343324159	-0.0469470101192366
48hrs_d2_Col_07_Row_20	2	Xist-MA (Xi=B6)	25.3057781526782	-2.21775759418351	25.4441968882814	0.286778715783287	-0.0269507343324159	-0.0469470101192366
48hrs_d2_Col_08_Row_26	2	Xist-MA (Xi=Cast)	27.1493212669683	-2.57468228028535	NA	NA	-0.0269507343324159	-0.0469470101192366
48hrs_d2_Col_09_Row_19	2	Xist-MA (Xi=B6)	23.1135282121006	1.69444191281007	25.4441968882814	0.286778715783287	-0.0269507343324159	-0.0469470101192366
72hrs_d3_Col_04_Row_31	3	Xist-MA (Xi=Cast)	22.3400227186672	0.0492593003816947	NA	NA	-0.0269507343324159	-0.0469470101192366
72hrs_d3_Col_06_Row_6	3	Xist-MA (Xi=B6)	21.0301737275221	0.996464407482055	25.4441968882814	0.286778715783287	-0.0269507343324159	-0.0469470101192366
96hrs_d4_Col_01_Row_1	4	Xist-MA (Xi=B6)	28.0327462168196	-2.71674687179482	25.4441968882814	0.286778715783287	-0.0269507343324159	-0.0469470101192366
96hrs_d4_Col_09_Row_23	4	Xist-MA (Xi=B6)	25.9510468888234	-0.135200652662653	25.4441968882814	0.286778715783287	-0.0269507343324159	-0.0469470101192366
24hrs_d1_Col_09_Row_10	1	Xist-MA (Xi=B6)	29.4266869609335	-2.33231735844637	35.2331806497748	-1.08167125624586	-0.0269507343324159	-0.0469470101192366
24hrs_d1_Col_10_Row_31	1	Xist-MA (Xi=B6)	30.17729158808	0.30878822031232	35.2331806497748	-1.08167125624586	-0.0269507343324159	-0.0469470101192366
48hrs_d2_Col_02_Row_29	2	Xist-MA (Xi=B6)	30.9713749413421	-5.62194911725057	35.2331806497748	-1.08167125624586	-0.0269507343324159	-0.0469470101192366
48hrs_d2_Col_05_Row_4	2	Xist-MA (Xi=Cast)	31.3192027839291	0.841454415268293	35.0260498399347	-1.71784190744216	-0.0269507343324159	-0.0469470101192366
48hrs_d2_Col_07_Row_19	2	Xist-MA (Xi=B6)	32.5138778747026	2.78009393923791	35.2331806497748	-1.08167125624586	-0.0269507343324159	-0.0469470101192366
48hrs_d2_Col_07_Row_7	2	Xist-MA (Xi=B6)	34.9865436370627	-2.09331022325903	35.2331806497748	-1.08167125624586	-0.0269507343324159	-0.0469470101192366
48hrs_d2_Col_09_Row_38	2	Xist-MA (Xi=Cast)	36.4456785838251	-3.24738767564818	35.0260498399347	-1.71784190744216	-0.0269507343324159	-0.0469470101192366
48hrs_d2_Col_10_Row_40	2	Xist-MA (Xi=B6)	37.989479836353	-0.667752806863691	35.2331806497748	-1.08167125624586	-0.0269507343324159	-0.0469470101192366
72hrs_d3_Col_02_Row_22	3	Xist-MA (Xi=B6)	36.878674505612	1.02701725189694	35.2331806497748	-1.08167125624586	-0.0269507343324159	-0.0469470101192366
72hrs_d3_Col_02_Row_31	3	Xist-MA (Xi=B6)	35.9541683129198	-0.656446361527004	35.2331806497748	-1.08167125624586	-0.0269507343324159	-0.0469470101192366
72hrs_d3_Col_04_Row_4	3	Xist-MA (Xi=B6)	34.8464007336084	-0.886762588805487	35.2331806497748	-1.08167125624586	-0.0269507343324159	-0.0469470101192366
72hrs_d3_Col_05_Row_36	3	Xist-MA (Xi=B6)	38.8592917580696	1.77591423073962	35.2331806497748	-1.08167125624586	-0.0269507343324159	-0.0469470101192366
72hrs_d3_Col_07_Row_1	3	Xist-MA (Xi=Cast)	31.8400592373195	-1.27402280215164	35.0260498399347	-1.71784190744216	-0.0269507343324159	-0.0469470101192366
72hrs_d3_Col_07_Row_29	3	Xist-MA (Xi=Cast)	38.809144072302	-3.50756808442682	35.0260498399347	-1.71784190744216	-0.0269507343324159	-0.0469470101192366
72hrs_d3_Col_10_Row_14	3	Xist-MA (Xi=B6)	38.8949472918939	-3.01999354561611	35.2331806497748	-1.08167125624586	-0.0269507343324159	-0.0469470101192366
96hrs_d4_Col_01_Row_28	4	Xist-MA (Xi=B6)	39.7747272087293	-6.34942326243948	35.2331806497748	-1.08167125624586	-0.0269507343324159	-0.0469470101192366
96hrs_d4_Col_01_Row_3	4	Xist-MA (Xi=B6)	38.9960589089401	-2.64990480553077	35.2331806497748	-1.08167125624586	-0.0269507343324159	-0.0469470101192366
48hrs_d2_Col_02_Row_13	2	Xist-MA (Xi=B6)	50.6441581519325	0.30878822031232	46.8915247067246	-0.176321739946723	-0.0269507343324159	-0.0469470101192366
48hrs_d2_Col_03_Row_12	2	Xist-MA (Xi=B6)	51.2011647658335	-2.43844570930771	46.8915247067246	-0.176321739946723	-0.0269507343324159	-0.0469470101192366
48hrs_d2_Col_03_Row_4	2	Xist-MA (Xi=B6)	43.2674375233122	3.35715124187372	46.8915247067246	-0.176321739946723	-0.0269507343324159	-0.0469470101192366
48hrs_d2_Col_04_Row_24	2	Xist-MA (Xi=B6)	43.6490615451768	-3.02619602740049	46.8915247067246	-0.176321739946723	-0.0269507343324159	-0.0469470101192366
48hrs_d2_Col_05_Row_16	2	Xist-MA (Xi=B6)	42.1097405359422	-2.05475896377678	46.8915247067246	-0.176321739946723	-0.0269507343324159	-0.0469470101192366
48hrs_d2_Col_05_Row_32	2	Xist-MA (Xi=Cast)	42.3464074973967	-1.10098333519892	NA	NA	-0.0269507343324159	-0.0469470101192366
48hrs_d2_Col_05_Row_39	2	Xist-MA (Xi=B6)	44.513861772745	-6.83076313208647	46.8915247067246	-0.176321739946723	-0.0269507343324159	-0.0469470101192366
48hrs_d2_Col_06_Row_17	2	Xist-MA (Xi=B6)	50.2692998204668	1.02701725189694	46.8915247067246	-0.176321739946723	-0.0269507343324159	-0.0469470101192366
48hrs_d2_Col_06_Row_39	2	Xist-MA (Xi=B6)	47.1664906722985	-3.15064339832498	46.8915247067246	-0.176321739946723	-0.0269507343324159	-0.0469470101192366
48hrs_d2_Col_06_Row_9	2	Xist-MA (Xi=B6)	46.4396284829721	-0.760845967524733	46.8915247067246	-0.176321739946723	-0.0269507343324159	-0.0469470101192366
48hrs_d2_Col_10_Row_28	2	Xist-MA (Xi=B6)	49.2237788716395	0.817252583559433	46.8915247067246	-0.176321739946723	-0.0269507343324159	-0.0469470101192366
72hrs_d3_Col_03_Row_6	3	Xist-MA (Xi=B6)	49.4752623688156	-6.48562764603779	46.8915247067246	-0.176321739946723	-0.0269507343324159	-0.0469470101192366
72hrs_d3_Col_05_Row_28	3	Xist-MA (Xi=B6)	43.0548436699129	-0.991871257821392	46.8915247067246	-0.176321739946723	-0.0269507343324159	-0.0469470101192366
72hrs_d3_Col_05_Row_37	3	Xist-MA (Xi=B6)	41.4137807925741	1.07790433808223	46.8915247067246	-0.176321739946723	-0.0269507343324159	-0.0469470101192366
72hrs_d3_Col_05_Row_5	3	Xist-MA (Xi=B6)	49.9698976520169	-0.886762588805487	46.8915247067246	-0.176321739946723	-0.0269507343324159	-0.0469470101192366
72hrs_d3_Col_05_Row_8	3	Xist-MA (Xi=B6)	47.1353108492483	0.881973553257122	46.8915247067246	-0.176321739946723	-0.0269507343324159	-0.0469470101192366
72hrs_d3_Col_06_Row_17	3	Xist-MA (Xi=B6)	45.8320516764073	0.184340849387831	46.8915247067246	-0.176321739946723	-0.0269507343324159	-0.0469470101192366
72hrs_d3_Col_07_Row_32	3	Xist-MA (Xi=B6)	51.3340087808173	1.27402280215164	46.8915247067246	-0.176321739946723	-0.0269507343324159	-0.0469470101192366
72hrs_d3_Col_07_Row_9	3	Xist-MA (Xi=B6)	49.9731327243418	7.34221122184977	46.8915247067246	-0.176321739946723	-0.0269507343324159	-0.0469470101192366
72hrs_d3_Col_08_Row_38	3	Xist-MA (Xi=B6)	40.070453544694	-2.88999164380218	46.8915247067246	-0.176321739946723	-0.0269507343324159	-0.0469470101192366
72hrs_d3_Col_10_Row_5	3	Xist-MA (Xi=Cast)	46.7969104952294	1.1280756414197	NA	NA	-0.0269507343324159	-0.0469470101192366
96hrs_d4_Col_02_Row_36	4	Xist-MA (Xi=B6)	41.9161676646707	3.88277960321247	46.8915247067246	-0.176321739946723	-0.0269507343324159	-0.0469470101192366
96hrs_d4_Col_10_Row_16	4	Xist-MA (Xi=B6)	50.877714965784	1.8747676176659	46.8915247067246	-0.176321739946723	-0.0269507343324159	-0.0469470101192366
48hrs_d2_Col_01_Row_9	2	Xist-MA (Xi=B6)	52.9172320217096	-1.98471146624853	57.2015756122624	-0.81320230406629	-0.0269507343324159	-0.0469470101192366
48hrs_d2_Col_02_Row_30	2	Xist-MA (Xi=B6)	55.6091288974606	-1.22963169447181	57.2015756122624	-0.81320230406629	-0.0269507343324159	-0.0469470101192366
48hrs_d2_Col_08_Row_6	2	Xist-MA (Xi=Cast)	60.5035700864337	-1.74565208204434	57.9197524041119	-2.15944167510868	-0.0269507343324159	-0.0469470101192366
48hrs_d2_Col_09_Row_36	2	Xist-MA (Xi=B6)	53.4196681505463	0.30878822031232	57.2015756122624	-0.81320230406629	-0.0269507343324159	-0.0469470101192366
72hrs_d3_Col_03_Row_13	3	Xist-MA (Xi=Cast)	60.9107037256062	-0.476732857626391	57.9197524041119	-2.15944167510868	-0.0269507343324159	-0.0469470101192366
72hrs_d3_Col_06_Row_13	3	Xist-MA (Xi=B6)	55.1773557864565	-6.48562764603779	57.2015756122624	-0.81320230406629	-0.0269507343324159	-0.0469470101192366
72hrs_d3_Col_06_Row_29	3	Xist-MA (Xi=Cast)	60.6902023006743	-7.88621704834807	57.9197524041119	-2.15944167510868	-0.0269507343324159	-0.0469470101192366
72hrs_d3_Col_07_Row_27	3	Xist-MA (Xi=Cast)	56.0854635635254	-6.81658286051102	57.9197524041119	-2.15944167510868	-0.0269507343324159	-0.0469470101192366
72hrs_d3_Col_09_Row_39	3	Xist-MA (Xi=Cast)	52.4515393386545	-3.15487553685864	57.9197524041119	-2.15944167510868	-0.0269507343324159	-0.0469470101192366
96hrs_d4_Col_01_Row_36	4	Xist-MA (Xi=B6)	58.7882423515297	-0.684051988114814	57.2015756122624	-0.81320230406629	-0.0269507343324159	-0.0469470101192366
96hrs_d4_Col_02_Row_23	4	Xist-MA (Xi=B6)	57.113717491076	-6.72463478122513	57.2015756122624	-0.81320230406629	-0.0269507343324159	-0.0469470101192366
96hrs_d4_Col_05_Row_32	4	Xist-MA (Xi=B6)	59.0685346459674	3.18920660455965	57.2015756122624	-0.81320230406629	-0.0269507343324159	-0.0469470101192366
96hrs_d4_Col_07_Row_6	4	Xist-MA (Xi=B6)	57.0474890001517	2.83533403480815	57.2015756122624	-0.81320230406629	-0.0269507343324159	-0.0469470101192366
96hrs_d4_Col_08_Row_29	4	Xist-MA (Xi=B6)	53.4739220485784	-1.90420550302188	57.2015756122624	-0.81320230406629	-0.0269507343324159	-0.0469470101192366
96hrs_d4_Col_09_Row_2	4	Xist-MA (Xi=B6)	61.3026819923372	6.81658286051102	57.2015756122624	-0.81320230406629	-0.0269507343324159	-0.0469470101192366
96hrs_d4_Col_10_Row_13	4	Xist-MA (Xi=Cast)	55.4891174360201	-0.56710021590371	57.9197524041119	-2.15944167510868	-0.0269507343324159	-0.0469470101192366
96hrs_d4_Col_10_Row_21	4	Xist-MA (Xi=B6)	60.0847668910496	-3.88283185222931	57.2015756122624	-0.81320230406629	-0.0269507343324159	-0.0469470101192366
48hrs_d2_Col_10_Row_3	2	Xist-MA (Xi=B6)	63.2161201106282	-5.62194911725057	64.9427527757324	-1.56362614199084	-0.0269507343324159	-0.0469470101192366
72hrs_d3_Col_01_Row_3	3	Xist-MA (Xi=B6)	62.5208960213975	-8.44275583877678	64.9427527757324	-1.56362614199084	-0.0269507343324159	-0.0469470101192366
72hrs_d3_Col_02_Row_12	3	Xist-MA (Xi=B6)	68.9068481497235	-2.33231735844637	64.9427527757324	-1.56362614199084	-0.0269507343324159	-0.0469470101192366
72hrs_d3_Col_04_Row_27	3	Xist-MA (Xi=B6)	64.3291799478412	-1.87053547913224	64.9427527757324	-1.56362614199084	-0.0269507343324159	-0.0469470101192366
72hrs_d3_Col_04_Row_28	3	Xist-MA (Xi=Cast)	62.5285257873117	-3.50756808442682	64.975575304573	-3.59869464214916	-0.0269507343324159	-0.0469470101192366
72hrs_d3_Col_05_Row_6	3	Xist-MA (Xi=Cast)	65.4571326929918	-7.10320408666243	64.975575304573	-3.59869464214916	-0.0269507343324159	-0.0469470101192366
72hrs_d3_Col_08_Row_23	3	Xist-MA (Xi=B6)	66.4807066480707	-0.667752806863691	64.9427527757324	-1.56362614199084	-0.0269507343324159	-0.0469470101192366
72hrs_d3_Col_08_Row_40	3	Xist-MA (Xi=Cast)	61.7105738000722	-1.27402280215164	64.975575304573	-3.59869464214916	-0.0269507343324159	-0.0469470101192366
72hrs_d3_Col_09_Row_7	3	Xist-MA (Xi=B6)	62.5296068214117	-6.72463478122513	64.9427527757324	-1.56362614199084	-0.0269507343324159	-0.0469470101192366
72hrs_d3_Col_10_Row_39	3	Xist-MA (Xi=B6)	66.4346725719709	-6.34942326243948	64.9427527757324	-1.56362614199084	-0.0269507343324159	-0.0469470101192366
96hrs_d4_Col_03_Row_14	4	Xist-MA (Xi=B6)	64.7595095881798	0.623661557665732	64.9427527757324	-1.56362614199084	-0.0269507343324159	-0.0469470101192366
96hrs_d4_Col_03_Row_22	4	Xist-MA (Xi=B6)	68.8515560451666	-0.490913129201849	64.9427527757324	-1.56362614199084	-0.0269507343324159	-0.0469470101192366
96hrs_d4_Col_04_Row_15	4	Xist-MA (Xi=Cast)	66.8357181669987	-2.9991037211797	64.975575304573	-3.59869464214916	-0.0269507343324159	-0.0469470101192366
96hrs_d4_Col_05_Row_6	4	Xist-MA (Xi=B6)	67.2419992808342	-6.61007501696227	64.9427527757324	-1.56362614199084	-0.0269507343324159	-0.0469470101192366
96hrs_d4_Col_08_Row_3	4	Xist-MA (Xi=B6)	61.6394831603474	-3.47018490037546	64.9427527757324	-1.56362614199084	-0.0269507343324159	-0.0469470101192366
96hrs_d4_Col_09_Row_14	4	Xist-MA (Xi=B6)	61.8430701539966	1.14415751853952	64.9427527757324	-1.56362614199084	-0.0269507343324159	-0.0469470101192366
96hrs_d4_Col_10_Row_18	4	Xist-MA (Xi=B6)	68.7476774433296	1.14415751853952	64.9427527757324	-1.56362614199084	-0.0269507343324159	-0.0469470101192366
48hrs_d2_Col_01_Row_37	2	Xist-MA (Xi=Cast)	75.0538295908951	-3.35715124187372	73.5135800190705	-1.53731977874617	-0.0269507343324159	-0.0469470101192366
48hrs_d2_Col_02_Row_1	2	Xist-MA (Xi=B6)	70.6817231283982	-3.27043791085969	74.1849576160554	-1.27357950445597	-0.0269507343324159	-0.0469470101192366
48hrs_d2_Col_06_Row_4	2	Xist-MA (Xi=B6)	74.7223157186133	0.527798002254115	74.1849576160554	-1.27357950445597	-0.0269507343324159	-0.0469470101192366
72hrs_d3_Col_02_Row_5	3	Xist-MA (Xi=B6)	75.5315772770549	-6.19900641988638	74.1849576160554	-1.27357950445597	-0.0269507343324159	-0.0469470101192366
72hrs_d3_Col_03_Row_22	3	Xist-MA (Xi=B6)	74.1876149601471	-2.57163016393501	74.1849576160554	-1.27357950445597	-0.0269507343324159	-0.0469470101192366
72hrs_d3_Col_04_Row_37	3	Xist-MA (Xi=Cast)	71.597433299561	-2.09078756809303	73.5135800190705	-1.53731977874617	-0.0269507343324159	-0.0469470101192366
72hrs_d3_Col_05_Row_11	3	Xist-MA (Xi=Cast)	74.6842394288852	-0.30878822031232	73.5135800190705	-1.53731977874617	-0.0269507343324159	-0.0469470101192366
72hrs_d3_Col_06_Row_23	3	Xist-MA (Xi=B6)	75.3166723724752	2.78009393923791	74.1849576160554	-1.27357950445597	-0.0269507343324159	-0.0469470101192366
72hrs_d3_Col_06_Row_40	3	Xist-MA (Xi=Cast)	74.1519063344341	-2.01280339267724	73.5135800190705	-1.53731977874617	-0.0269507343324159	-0.0469470101192366
72hrs_d3_Col_06_Row_8	3	Xist-MA (Xi=B6)	76.1489433076149	-2.73957480124908	74.1849576160554	-1.27357950445597	-0.0269507343324159	-0.0469470101192366
72hrs_d3_Col_08_Row_9	3	Xist-MA (Xi=B6)	72.1401580212985	-6.61007501696227	74.1849576160554	-1.27357950445597	-0.0269507343324159	-0.0469470101192366
96hrs_d4_Col_05_Row_22	4	Xist-MA (Xi=B6)	72.6523530687486	-7.10906429457358	74.1849576160554	-1.27357950445597	-0.0269507343324159	-0.0469470101192366
96hrs_d4_Col_06_Row_13	4	Xist-MA (Xi=B6)	74.9041580654674	3.64377246802513	74.1849576160554	-1.27357950445597	-0.0269507343324159	-0.0469470101192366
96hrs_d4_Col_09_Row_37	4	Xist-MA (Xi=B6)	72.3795691115953	0.0504762247209291	74.1849576160554	-1.27357950445597	-0.0269507343324159	-0.0469470101192366
72hrs_d3_Col_04_Row_30	3	Xist-MA (Xi=Cast)	78.2046922815369	-1.58889613950505	78.8896488290371	-3.67954707773198	-0.0269507343324159	-0.0469470101192366
72hrs_d3_Col_06_Row_31	3	Xist-MA (Xi=B6)	79.5748348175812	-2.33231735844637	79.0408351484469	-2.34610857122316	-0.0269507343324159	-0.0469470101192366
72hrs_d3_Col_07_Row_14	3	Xist-MA (Xi=B6)	80.1710315339391	-6.0310617825723	79.0408351484469	-2.34610857122316	-0.0269507343324159	-0.0469470101192366
72hrs_d3_Col_08_Row_33	3	Xist-MA (Xi=Cast)	78.5947120608475	-2.25632080041818	78.8896488290371	-3.67954707773198	-0.0269507343324159	-0.0469470101192366
72hrs_d3_Col_08_Row_35	3	Xist-MA (Xi=Cast)	80.6293018682399	-6.81658286051102	78.8896488290371	-3.67954707773198	-0.0269507343324159	-0.0469470101192366
96hrs_d4_Col_01_Row_11	4	Xist-MA (Xi=B6)	79.4494083554697	-2.16251749861327	79.0408351484469	-2.34610857122316	-0.0269507343324159	-0.0469470101192366
96hrs_d4_Col_02_Row_11	4	Xist-MA (Xi=B6)	77.475788815995	-5.62194911725057	79.0408351484469	-2.34610857122316	-0.0269507343324159	-0.0469470101192366
96hrs_d4_Col_03_Row_12	4	Xist-MA (Xi=B6)	77.5312420300944	-1.22963169447181	79.0408351484469	-2.34610857122316	-0.0269507343324159	-0.0469470101192366
96hrs_d4_Col_04_Row_25	4	Xist-MA (Xi=B6)	76.6484170435611	-7.0221286578023	79.0408351484469	-2.34610857122316	-0.0269507343324159	-0.0469470101192366
96hrs_d4_Col_04_Row_30	4	Xist-MA (Xi=B6)	79.6100731112916	1.02701725189694	79.0408351484469	-2.34610857122316	-0.0269507343324159	-0.0469470101192366
96hrs_d4_Col_05_Row_16	4	Xist-MA (Xi=Cast)	78.1032078103208	-6.23952555787521	78.8896488290371	-3.67954707773198	-0.0269507343324159	-0.0469470101192366
96hrs_d4_Col_05_Row_33	4	Xist-MA (Xi=Cast)	80.3011292346299	-6.23952555787521	78.8896488290371	-3.67954707773198	-0.0269507343324159	-0.0469470101192366
96hrs_d4_Col_06_Row_16	4	Xist-MA (Xi=Cast)	80.5989870072671	-7.34221122184977	78.8896488290371	-3.67954707773198	-0.0269507343324159	-0.0469470101192366
96hrs_d4_Col_07_Row_1	4	Xist-MA (Xi=B6)	80.4230692476552	-1.80668899710762	79.0408351484469	-2.34610857122316	-0.0269507343324159	-0.0469470101192366
96hrs_d4_Col_08_Row_25	4	Xist-MA (Xi=B6)	80.3915752002373	-5.62194911725057	79.0408351484469	-2.34610857122316	-0.0269507343324159	-0.0469470101192366
96hrs_d4_Col_10_Row_37	4	Xist-MA (Xi=B6)	77.5416427340609	-5.62194911725057	79.0408351484469	-2.34610857122316	-0.0269507343324159	-0.0469470101192366
72hrs_d3_Col_03_Row_10	3	Xist-MA (Xi=Cast)	83.6582772066643	-4.0877613410001	85.6194810610868	-4.44575117262988	-0.0269507343324159	-0.0469470101192366
72hrs_d3_Col_05_Row_30	3	Xist-MA (Xi=Cast)	86.765293882447	-3.82936013376352	85.6194810610868	-4.44575117262988	-0.0269507343324159	-0.0469470101192366
72hrs_d3_Col_06_Row_16	3	Xist-MA (Xi=B6)	80.9043857259602	-2.537299096234	83.5402515852332	-2.55740579392697	-0.0269507343324159	-0.0469470101192366
72hrs_d3_Col_09_Row_37	3	Xist-MA (Xi=B6)	82.4867939861845	-3.37133151344918	83.5402515852332	-2.55740579392697	-0.0269507343324159	-0.0469470101192366
96hrs_d4_Col_01_Row_31	4	Xist-MA (Xi=Cast)	85.5166631733389	-6.64863822319694	85.6194810610868	-4.44575117262988	-0.0269507343324159	-0.0469470101192366
96hrs_d4_Col_01_Row_34	4	Xist-MA (Xi=Cast)	88.4353741496599	-3.05602214993235	85.6194810610868	-4.44575117262988	-0.0269507343324159	-0.0469470101192366
96hrs_d4_Col_01_Row_38	4	Xist-MA (Xi=Cast)	87.7736872699089	-7.10320408666243	85.6194810610868	-4.44575117262988	-0.0269507343324159	-0.0469470101192366
96hrs_d4_Col_02_Row_6	4	Xist-MA (Xi=B6)	84.2159648669594	-6.48562764603779	83.5402515852332	-2.55740579392697	-0.0269507343324159	-0.0469470101192366
96hrs_d4_Col_03_Row_16	4	Xist-MA (Xi=Cast)	82.5578620854211	-3.98890795407382	85.6194810610868	-4.44575117262988	-0.0269507343324159	-0.0469470101192366
96hrs_d4_Col_04_Row_24	4	Xist-MA (Xi=Cast)	88.5433195810854	-7.63970509842694	85.6194810610868	-4.44575117262988	-0.0269507343324159	-0.0469470101192366
96hrs_d4_Col_05_Row_12	4	Xist-MA (Xi=B6)	83.0051499545592	-6.19900641988638	83.5402515852332	-2.55740579392697	-0.0269507343324159	-0.0469470101192366
96hrs_d4_Col_05_Row_8	4	Xist-MA (Xi=B6)	81.3823857302118	0.30878822031232	83.5402515852332	-2.55740579392697	-0.0269507343324159	-0.0469470101192366
96hrs_d4_Col_05_Row_9	4	Xist-MA (Xi=B6)	83.2086201736007	-2.21775759418351	83.5402515852332	-2.55740579392697	-0.0269507343324159	-0.0469470101192366
96hrs_d4_Col_06_Row_11	4	Xist-MA (Xi=Cast)	80.8048546790163	-1.84720813509645	85.6194810610868	-4.44575117262988	-0.0269507343324159	-0.0469470101192366
96hrs_d4_Col_06_Row_17	4	Xist-MA (Xi=Cast)	88.317944600562	-7.10320408666243	85.6194810610868	-4.44575117262988	-0.0269507343324159	-0.0469470101192366
96hrs_d4_Col_07_Row_23	4	Xist-MA (Xi=B6)	82.4911226440863	-6.83076313208647	83.5402515852332	-2.55740579392697	-0.0269507343324159	-0.0469470101192366
96hrs_d4_Col_08_Row_20	4	Xist-MA (Xi=B6)	82.5230615806532	-6.83076313208647	83.5402515852332	-2.55740579392697	-0.0269507343324159	-0.0469470101192366
96hrs_d4_Col_09_Row_38	4	Xist-MA (Xi=B6)	87.3861654718078	1.02701725189694	83.5402515852332	-2.55740579392697	-0.0269507343324159	-0.0469470101192366
96hrs_d4_Col_10_Row_35	4	Xist-MA (Xi=Cast)	82.7806435765168	-8.67947562711954	85.6194810610868	-4.44575117262988	-0.0269507343324159	-0.0469470101192366
96hrs_d4_Col_03_Row_35	4	Xist-MA (Xi=B6)	91.2111144669284	-2.43844570930771	92.8848456685314	-4.02427261690967	-0.0269507343324159	-0.0469470101192366
96hrs_d4_Col_03_Row_6	4	Xist-MA (Xi=B6)	94.8683961370952	-6.83076313208647	92.8848456685314	-4.02427261690967	-0.0269507343324159	-0.0469470101192366
96hrs_d4_Col_04_Row_17	4	Xist-MA (Xi=B6)	93.9485122032765	-6.92961651901276	92.8848456685314	-4.02427261690967	-0.0269507343324159	-0.0469470101192366
96hrs_d4_Col_04_Row_5	4	Xist-MA (Xi=Cast)	93.2572962093257	-6.64863822319694	94.2205338240241	-5.4882234410371	-0.0269507343324159	-0.0469470101192366
96hrs_d4_Col_04_Row_6	4	Xist-MA (Xi=Cast)	90.2218970982687	-6.81658286051102	94.2205338240241	-5.4882234410371	-0.0269507343324159	-0.0469470101192366
96hrs_d4_Col_05_Row_3	4	Xist-MA (Xi=B6)	90.6721280953268	-8.44275583877678	92.8848456685314	-4.02427261690967	-0.0269507343324159	-0.0469470101192366
96hrs_d4_Col_05_Row_34	4	Xist-MA (Xi=B6)	90.9511687109465	-2.1548679841867	92.8848456685314	-4.02427261690967	-0.0269507343324159	-0.0469470101192366
96hrs_d4_Col_06_Row_35	4	Xist-MA (Xi=B6)	93.2575561870318	-5.62194911725057	92.8848456685314	-4.02427261690967	-0.0269507343324159	-0.0469470101192366
96hrs_d4_Col_09_Row_13	4	Xist-MA (Xi=B6)	93.3583057196369	-6.92961651901276	92.8848456685314	-4.02427261690967	-0.0269507343324159	-0.0469470101192366
96hrs_d4_Col_10_Row_12	4	Xist-MA (Xi=Cast)	89.7468678087446	-2.57468228028535	94.2205338240241	-5.4882234410371	-0.0269507343324159	-0.0469470101192366
96hrs_d4_Col_10_Row_3	4	Xist-MA (Xi=Cast)	97.3701369267551	-8.3366942168822	94.2205338240241	-5.4882234410371	-0.0269507343324159	-0.0469470101192366
