# Supplementary material for: Integrated analysis of Xist upregulation and X-chromosome inactivation with single-cell and single-allele resolution
Source: Nat Commun. 2021 Jun 15;12:3638. doi: 10.1038/s41467-021-23643-6 (PMC8206119; doi:10.1038/s41467-021-23643-6)
Supplement: Supplementary file 9 — Source Data [file 41467_2021_23643_MOESM9_ESM.zip › SourceData/Figure_7b.txt]

Sample ID	Sequencing Day	dXic Cell Line	Xist not-AS CPM + 1 [log10]
dXicB6_d0_r1	0	Xi = Cast [dXic on B6]	0.0976611293481882
dXicB6_d0_r2	0	Xi = Cast [dXic on B6]	0.258347416134714
dXicB6_d0_r3	0	Xi = Cast [dXic on B6]	0.289749661782245
dXicCast_d0_r1	0	Xi = B6 [dXic on Cast]	0.174323074221863
dXicCast_d0_r2	0	Xi = B6 [dXic on Cast]	0.308289399681732
dXicCast_d0_r3	0	Xi = B6 [dXic on Cast]	0.191432701102148
dXicB6_d1_r1	1	Xi = Cast [dXic on B6]	0.954739334877855
dXicB6_d1_r2	1	Xi = Cast [dXic on B6]	1.22148926787856
dXicB6_d1_r3	1	Xi = Cast [dXic on B6]	1.39694273867105
dXicCast_d1_r1	1	Xi = B6 [dXic on Cast]	1.30496274196033
dXicCast_d1_r2	1	Xi = B6 [dXic on Cast]	1.38265081848676
dXicCast_d1_r3	1	Xi = B6 [dXic on Cast]	1.60437141510055
dXicB6_d2_r1	2	Xi = Cast [dXic on B6]	2.3675114093195
dXicB6_d2_r2	2	Xi = Cast [dXic on B6]	2.25606927076438
dXicB6_d2_r3	2	Xi = Cast [dXic on B6]	2.46768102253057
dXicCast_d2_r1	2	Xi = B6 [dXic on Cast]	2.3898899594819
dXicCast_d2_r2	2	Xi = B6 [dXic on Cast]	2.48227569316901
dXicCast_d2_r3	2	Xi = B6 [dXic on Cast]	2.40371038920217
dXicB6_d3_r1	3	Xi = Cast [dXic on B6]	2.5741017090396
dXicB6_d3_r2	3	Xi = Cast [dXic on B6]	2.73587492387144
dXicB6_d3_r3	3	Xi = Cast [dXic on B6]	2.87596723250382
dXicCast_d3_r1	3	Xi = B6 [dXic on Cast]	2.46769709586493
dXicCast_d3_r2	3	Xi = B6 [dXic on Cast]	2.54047235939741
dXicCast_d3_r3	3	Xi = B6 [dXic on Cast]	2.60334897720256
dXicB6_d4_r1	4	Xi = Cast [dXic on B6]	2.59807836984265
dXicB6_d4_r2	4	Xi = Cast [dXic on B6]	2.78945255739541
dXicB6_d4_r3	4	Xi = Cast [dXic on B6]	2.75731985542449
dXicCast_d4_r1	4	Xi = B6 [dXic on Cast]	2.43556334264723
dXicCast_d4_r2	4	Xi = B6 [dXic on Cast]	2.62044772446194
dXicCast_d4_r3	4	Xi = B6 [dXic on Cast]	2.5462545159493
