# Supplementary material for: Integrated analysis of Xist upregulation and X-chromosome inactivation with single-cell and single-allele resolution
Source: Nat Commun. 2021 Jun 15;12:3638. doi: 10.1038/s41467-021-23643-6 (PMC8206119; doi:10.1038/s41467-021-23643-6)
Supplement: Supplementary file 9 — Source Data [file 41467_2021_23643_MOESM9_ESM.zip › SourceData/Figure_6f.txt]

Xist AS Classification	XP50 K-means classification [K=4]	Gene Symbol	Average genomic distance from Xist [Mb]
Xist-MA (Xi=B6)	Fast	Klhl13	80.1796335
Xist-MA (Xi=B6)	Escape	Pir	60.849381
Xist-MA (Xi=B6)	Intermediate	Hprt	50.466912
Xist-MA (Xi=B6)	Intermediate	Eif1ax	55.909243
Xist-MA (Xi=B6)	Slow	Smc1a	48.567751
Xist-MA (Xi=B6)	Slow	Jade3	82.9989965
Xist-MA (Xi=B6)	Fast	Bex2	32.59559
Xist-MA (Xi=B6)	Slow	Dkc1	28.3689945
Xist-MA (Xi=B6)	Intermediate	Ebp	95.2823895
Xist-MA (Xi=B6)	Slow	Idh3g	29.68888
Xist-MA (Xi=B6)	Slow	Nkap	66.3330395
Xist-MA (Xi=B6)	Fast	Maged1	8.9330015
Xist-MA (Xi=B6)	Fast	Gnl3l	47.5284215
Xist-MA (Xi=B6)	Fast	Fam50a	29.155219
Xist-MA (Xi=B6)	Intermediate	Tmem47	22.387525
Xist-MA (Xi=B6)	Intermediate	Uba1	82.8010575
Xist-MA (Xi=B6)	Fast	Rps6ka6	7.9912655
Xist-MA (Xi=B6)	Intermediate	Zrsr2	60.475242
Xist-MA (Xi=B6)	Intermediate	Bcap31	29.7706335
Xist-MA (Xi=B6)	Fast	Prps1	36.9945665
Xist-MA (Xi=B6)	Intermediate	Cul4b	64.917075
Xist-MA (Xi=B6)	Intermediate	Kif4	2.7953345
Xist-MA (Xi=B6)	Intermediate	Prdx4	51.860526
Xist-MA (Xi=B6)	Fast	Slc7a3	2.389195
Xist-MA (Xi=B6)	Slow	Ndufb11	82.8553375
Xist-MA (Xi=B6)	Fast	Tbl1x	25.884812
Xist-MA (Xi=B6)	Intermediate	Renbp	29.5453245
Xist-MA (Xi=B6)	Fast	Las1l	7.5256615
Xist-MA (Xi=B6)	Fast	Rlim	0.4974135
Xist-MA (Xi=B6)	Intermediate	Pdha1	56.658501
Xist-MA (Xi=B6)	Intermediate	Atrx	2.391699
Xist-MA (Xi=B6)	Fast	Alg13	40.874317
Xist-MA (Xi=B6)	Fast	Tceal9	32.774299
Xist-MA (Xi=B6)	Intermediate	Utp14a	55.2021525
Xist-MA (Xi=B6)	Slow	Pbdc1	1.626613
Xist-MA (Xi=B6)	Fast	Acsl4	38.882454
Xist-MA (Xi=B6)	Intermediate	Araf	82.6426435
Xist-MA (Xi=B6)	Fast	Armcx1	31.24813
Xist-MA (Xi=B6)	Fast	Arxes2	32.5227795
Xist-MA (Xi=B6)	Escape	Brcc3	28.0364955
Xist-MA (Xi=B6)	Intermediate	Cetn2	30.5558385
Xist-MA (Xi=B6)	Escape	Eda2r	6.116282
Xist-MA (Xi=B6)	Fast	Eras	95.5453685
Xist-MA (Xi=B6)	Fast	Flna	29.2351695
Xist-MA (Xi=B6)	Intermediate	Ftsj1	95.226273
Xist-MA (Xi=B6)	Intermediate	Gprasp1	32.3012935
Xist-MA (Xi=B6)	Intermediate	Hccs	65.8134725
Xist-MA (Xi=B6)	Fast	Hdac6	95.5328055
Xist-MA (Xi=B6)	Intermediate	Hsd17b10	48.5313335
Xist-MA (Xi=B6)	Fast	Htatsf1	46.411427
Xist-MA (Xi=B6)	Intermediate	Huwe1	48.396302
Xist-MA (Xi=B6)	Fast	Lage3	29.119363
Xist-MA (Xi=B6)	Fast	Lpar4	3.4554525
Xist-MA (Xi=B6)	Escape	Maoa	86.818052
Xist-MA (Xi=B6)	Fast	Mmgt1	46.8800195
Xist-MA (Xi=B6)	Fast	Msn	7.339513
Xist-MA (Xi=B6)	Escape	Naa10	29.5524015
Xist-MA (Xi=B6)	Fast	Nsdhl	30.5332745
Xist-MA (Xi=B6)	Intermediate	Otud5	95.612815
Xist-MA (Xi=B6)	Intermediate	Pgrmc1	66.8696675
Xist-MA (Xi=B6)	Intermediate	Plp2	95.8021445
Xist-MA (Xi=B6)	Fast	Pnma5	30.436268
Xist-MA (Xi=B6)	Escape	Prps2	63.8927255
Xist-MA (Xi=B6)	Intermediate	Psmd10	37.4807685
Xist-MA (Xi=B6)	Fast	Rnf128	36.1464205
Xist-MA (Xi=B6)	Fast	Sms	53.996261
Xist-MA (Xi=B6)	Fast	Spin2c	50.361424
Xist-MA (Xi=B6)	Fast	Tab3	17.8675645
Xist-MA (Xi=B6)	Slow	Tfe3	95.702929
Xist-MA (Xi=B6)	Intermediate	Timp1	82.5993595
Xist-MA (Xi=B6)	Escape	Trap1a	35.864116
Xist-MA (Xi=B6)	Intermediate	Usp9x	90.349397
Xist-MA (Xi=B6)	Intermediate	Vbp1	27.9471895
Xist-MA (Xi=B6)	Fast	Clcn5	96.235226
Xist-MA (Xi=Cast)	Escape	Klhl13	80.1796335
Xist-MA (Xi=Cast)	Fast	Pir	60.849381
Xist-MA (Xi=Cast)	Fast	Hprt	50.466912
Xist-MA (Xi=Cast)	Fast	Eif1ax	55.909243
Xist-MA (Xi=Cast)	Intermediate	Smc1a	48.567751
Xist-MA (Xi=Cast)	Fast	Jade3	82.9989965
Xist-MA (Xi=Cast)	Fast	Bex2	32.59559
Xist-MA (Xi=Cast)	Intermediate	Dkc1	28.3689945
Xist-MA (Xi=Cast)	Fast	Ebp	95.2823895
Xist-MA (Xi=Cast)	Escape	Idh3g	29.68888
Xist-MA (Xi=Cast)	Slow	Nkap	66.3330395
Xist-MA (Xi=Cast)	Fast	Maged1	8.9330015
Xist-MA (Xi=Cast)	Fast	Gnl3l	47.5284215
Xist-MA (Xi=Cast)	Intermediate	Fam50a	29.155219
Xist-MA (Xi=Cast)	Slow	Tmem47	22.387525
Xist-MA (Xi=Cast)	Slow	Uba1	82.8010575
Xist-MA (Xi=Cast)	Fast	Rps6ka6	7.9912655
Xist-MA (Xi=Cast)	Slow	Zrsr2	60.475242
Xist-MA (Xi=Cast)	Intermediate	Bcap31	29.7706335
Xist-MA (Xi=Cast)	Fast	Prps1	36.9945665
Xist-MA (Xi=Cast)	Fast	Cul4b	64.917075
Xist-MA (Xi=Cast)	Fast	Kif4	2.7953345
Xist-MA (Xi=Cast)	Intermediate	Prdx4	51.860526
Xist-MA (Xi=Cast)	Fast	Slc7a3	2.389195
Xist-MA (Xi=Cast)	Intermediate	Ndufb11	82.8553375
Xist-MA (Xi=Cast)	Fast	Tbl1x	25.884812
Xist-MA (Xi=Cast)	Intermediate	Renbp	29.5453245
Xist-MA (Xi=Cast)	Fast	Las1l	7.5256615
Xist-MA (Xi=Cast)	Fast	Rlim	0.4974135
Xist-MA (Xi=Cast)	Intermediate	Pdha1	56.658501
Xist-MA (Xi=Cast)	Intermediate	Atrx	2.391699
Xist-MA (Xi=Cast)	Fast	Alg13	40.874317
Xist-MA (Xi=Cast)	Fast	Tceal9	32.774299
Xist-MA (Xi=Cast)	Intermediate	Utp14a	55.2021525
Xist-MA (Xi=Cast)	Slow	Pbdc1	1.626613
