# Supplementary material for: Integrated analysis of Xist upregulation and X-chromosome inactivation with single-cell and single-allele resolution
Source: Nat Commun. 2021 Jun 15;12:3638. doi: 10.1038/s41467-021-23643-6 (PMC8206119; doi:10.1038/s41467-021-23643-6)
Supplement: Supplementary file 9 — Source Data [file 41467_2021_23643_MOESM9_ESM.zip › SourceData/Figure_S3b.txt]

Sequencing Day	Xist not-AS UMI group	X:A ratio - relative to day 0 [median]	X:A ratio - relative to day 0 [1st quartile]	X:A ratio - relative to day 0 [3rd quartile]
1	Xist- cells	1.07632489573182	0.756542158831587	1.49567430252755
1	Xist+ cells	0.958179671970373	0.699546494378309	1.45654303463084
2	Xist- cells	1.02821405938454	0.688478450670944	1.57940248305969
2	Xist+ cells	0.845287108017454	0.563099094591651	1.34548062076722
3	Xist- cells	1.18372974458453	0.837727490092064	1.80603171734684
3	Xist+ cells	0.85888802506599	0.600000969009645	1.27003068891118
4	Xist- cells	1.14894438403067	0.786873410802286	1.86404950247791
4	Xist+ cells	0.779678840009062	0.566134258991184	1.26058439985689
