# Supplementary material for: Integrated analysis of Xist upregulation and X-chromosome inactivation with single-cell and single-allele resolution
Source: Nat Commun. 2021 Jun 15;12:3638. doi: 10.1038/s41467-021-23643-6 (PMC8206119; doi:10.1038/s41467-021-23643-6)
Supplement: Supplementary file 9 — Source Data [file 41467_2021_23643_MOESM9_ESM.zip › SourceData/Figure_S9ab.txt]

Group	Sequencing Day	Gene Symbol	B6/Cast ratio [CPM + 0.01; log2]
Autosomal	1	0610009B22Rik	1.05552470849528
Autosomal	1	0610009B22Rik	0.804925627895635
Autosomal	1	0610009B22Rik	0.0099009900990099
Autosomal	1	0610009B22Rik	4.24189526184539
Autosomal	1	0610009B22Rik	0.714693295292439
Autosomal	1	0610009B22Rik	0.0099009900990099
Autosomal	1	0610010F05Rik	0.210941609679116
Autosomal	1	0610010F05Rik	1.7997334221926
Autosomal	1	0610010F05Rik	0.00199600798403194
Autosomal	1	0610010F05Rik	3.49376558603491
Autosomal	1	0610010F05Rik	2.74563591022444
Autosomal	1	0610010F05Rik	1
Autosomal	1	0610030E20Rik	2.35617416131335
Autosomal	1	0610030E20Rik	0.823550170568168
Autosomal	1	0610030E20Rik	7.93069306930693
Autosomal	1	0610030E20Rik	2.49625935162095
Autosomal	1	0610030E20Rik	1
Autosomal	1	0610030E20Rik	1001
Autosomal	1	0610037L13Rik	0.598168395477058
Autosomal	1	0610037L13Rik	0.966294028425369
Autosomal	1	0610037L13Rik	0.259533506108849
Autosomal	1	0610037L13Rik	3.21270521056388
Autosomal	1	0610037L13Rik	1.19348597226701
Autosomal	1	0610037L13Rik	0.000713775874375446
Autosomal	1	1110008F13Rik	0.635548079618727
Autosomal	1	1110008F13Rik	0.924094914359262
Autosomal	1	1110008F13Rik	0.692425990003845
Autosomal	1	1110008F13Rik	0.442414920207652
Autosomal	1	1110008F13Rik	0.920010665244634
Autosomal	1	1110008F13Rik	0.8001998001998
Autosomal	1	1110008L16Rik	0.568789264339616
Autosomal	1	1110008L16Rik	0.35858175298716
Autosomal	1	1110008L16Rik	0.37952430196484
Autosomal	1	1110008L16Rik	0.379082332069994
Autosomal	1	1110008L16Rik	0.632370962207735
Autosomal	1	1110008L16Rik	0.411937665392532
Autosomal	1	1110038B12Rik	1.36840812603067
Autosomal	1	1110038B12Rik	1.3039029825907
Autosomal	1	1110038B12Rik	0.775056235941015
Autosomal	1	1110038B12Rik	1.467846986515
Autosomal	1	1110038B12Rik	1.22104099784222
Autosomal	1	1110038B12Rik	1.93071354705274
Autosomal	1	1110038F14Rik	3.71299381247025
Autosomal	1	1110038F14Rik	1.82340832230554
Autosomal	1	1110038F14Rik	1.79840319361277
Autosomal	1	1110038F14Rik	1.19986675549634
Autosomal	1	1110038F14Rik	2.52851263962375
Autosomal	1	1110038F14Rik	101
Autosomal	1	1110059E24Rik	0.7059400117624
Autosomal	1	1110059E24Rik	0.548642455385043
Autosomal	1	1110059E24Rik	0.500624219725343
Autosomal	1	1110059E24Rik	0.697061496516207
Autosomal	1	1110059E24Rik	0.263351749539595
Autosomal	1	1110059E24Rik	0.625468164794007
Autosomal	1	1190002N15Rik	0.675763307214266
Autosomal	1	1190002N15Rik	0.809010223570385
Autosomal	1	1190002N15Rik	2.32890365448505
Autosomal	1	1190002N15Rik	0.620820406756291
Autosomal	1	1190002N15Rik	1.19992003198721
Autosomal	1	1190002N15Rik	0.00249376558603491
Autosomal	1	1190007I07Rik	0.368587213891081
Autosomal	1	1190007I07Rik	0.725304911548182
Autosomal	1	1190007I07Rik	0.334442595673877
Autosomal	1	1190007I07Rik	0.353321575543798
Autosomal	1	1190007I07Rik	0.280287884846062
Autosomal	1	1190007I07Rik	1
Autosomal	1	1300002E11Rik	0.842188321935823
Autosomal	1	1300002E11Rik	1.44175773076029
Autosomal	1	1300002E11Rik	0.126092384519351
Autosomal	1	1300002E11Rik	2.99778024417314
Autosomal	1	1300002E11Rik	1.571156592099
Autosomal	1	1300002E11Rik	1.33222591362126
Autosomal	1	1500009L16Rik	1.09086778736938
Autosomal	1	1500009L16Rik	0.36464951567545
Autosomal	1	1500009L16Rik	10.9009900990099
Autosomal	1	1500009L16Rik	0.667036625971143
Autosomal	1	1500009L16Rik	1.18738288569644
Autosomal	1	1500009L16Rik	0.501246882793017
Autosomal	1	1500011B03Rik	0.244612308375916
Autosomal	1	1500011B03Rik	0.642305503617592
Autosomal	1	1500011B03Rik	1.19960079840319
Autosomal	1	1500011B03Rik	0.619228938600666
Autosomal	1	1500011B03Rik	0.711175294379027
Autosomal	1	1500011B03Rik	0.501246882793017
Autosomal	1	1600002K03Rik	2.09041344843253
Autosomal	1	1600002K03Rik	1.29066387629345
Autosomal	1	1600002K03Rik	4.48258706467662
Autosomal	1	1600002K03Rik	2.22086570477248
Autosomal	1	1600002K03Rik	1.33314825097168
Autosomal	1	1600002K03Rik	1.99833610648918
Autosomal	1	1600020E01Rik	0.476439790575916
Autosomal	1	1600020E01Rik	0.480869063641607
Autosomal	1	1600020E01Rik	0.0099009900990099
Autosomal	1	1600020E01Rik	2.66112956810631
Autosomal	1	1600020E01Rik	2.32890365448505
Autosomal	1	1600020E01Rik	0.00497512437810945
Autosomal	1	1700020I14Rik	0.913392646248327
Autosomal	1	1700020I14Rik	0.840544850139185
Autosomal	1	1700020I14Rik	0.500096135358585
Autosomal	1	1700020I14Rik	0.844854335459404
Autosomal	1	1700020I14Rik	0.418217077752864
Autosomal	1	1700020I14Rik	0.413995174077904
Autosomal	1	1700021F05Rik	0.550789740617302
Autosomal	1	1700021F05Rik	0.910619518462656
Autosomal	1	1700021F05Rik	0.500416319733555
Autosomal	1	1700021F05Rik	1.22573363431151
Autosomal	1	1700021F05Rik	0.818236897909724
Autosomal	1	1700021F05Rik	0.500831946755408
Autosomal	1	1700037H04Rik	1.58132775258691
Autosomal	1	1700037H04Rik	1.24908848056027
Autosomal	1	1700037H04Rik	1.05552470849528
Autosomal	1	1700037H04Rik	0.970592559917659
Autosomal	1	1700037H04Rik	0.918046221930831
Autosomal	1	1700037H04Rik	2001
Autosomal	1	1700061G19Rik	1.52763121355179
Autosomal	1	1700061G19Rik	2.93410916243239
Autosomal	1	1700061G19Rik	7.93069306930693
Autosomal	1	1700061G19Rik	1.92236740968486
Autosomal	1	1700061G19Rik	0.709771041599484
Autosomal	1	1700061G19Rik	2.98019801980198
Autosomal	1	1700123O20Rik	1.07137758743754
Autosomal	1	1700123O20Rik	0.581492676121832
Autosomal	1	1700123O20Rik	2.99004975124378
Autosomal	1	1700123O20Rik	1.99502487562189
Autosomal	1	1700123O20Rik	1.99800399201597
Autosomal	1	1700123O20Rik	0.502487562189055
Autosomal	1	1810022K09Rik	1.99889012208657
Autosomal	1	1810022K09Rik	4.16490838423098
Autosomal	1	1810022K09Rik	4.49127182044888
Autosomal	1	1810022K09Rik	4.48258706467662
Autosomal	1	1810022K09Rik	4601
Autosomal	1	1810022K09Rik	1
Autosomal	1	1810026B05Rik	0.63837481386939
Autosomal	1	1810026B05Rik	1.03528996588637
Autosomal	1	1810026B05Rik	101
Autosomal	1	1810026B05Rik	1.19986675549634
Autosomal	1	1810026B05Rik	0.431484022740639
Autosomal	1	1810026B05Rik	0.00199600798403194
Autosomal	1	1810032O08Rik	1.41662326840954
Autosomal	1	1810032O08Rik	1.40447923298753
Autosomal	1	1810032O08Rik	0.925953350610885
Autosomal	1	1810032O08Rik	0.912296088405543
Autosomal	1	1810032O08Rik	1.06086427267194
Autosomal	1	1810032O08Rik	0.800099950024988
Autosomal	1	1810037I17Rik	0.72416963567406
Autosomal	1	1810037I17Rik	0.812756463885901
Autosomal	1	1810037I17Rik	0.66688874083944
Autosomal	1	1810037I17Rik	0.471797774004905
Autosomal	1	1810037I17Rik	0.830220713073005
Autosomal	1	1810037I17Rik	1.24968789013733
Autosomal	1	1810058I24Rik	0.644457612681012
Autosomal	1	1810058I24Rik	0.795110166511215
Autosomal	1	1810058I24Rik	1.08693762225603
Autosomal	1	1810058I24Rik	1.26558350257772
Autosomal	1	1810058I24Rik	1.2397096089309
Autosomal	1	1810058I24Rik	0.302487793536387
Autosomal	1	2010107E04Rik	0.784819205940678
Autosomal	1	2010107E04Rik	0.853117906262518
Autosomal	1	2010107E04Rik	1.08161599673536
Autosomal	1	2010107E04Rik	1.29066387629345
Autosomal	1	2010107E04Rik	0.793347110192654
Autosomal	1	2010107E04Rik	2.57030692362598
Autosomal	1	2010111I01Rik	0.619228938600666
Autosomal	1	2010111I01Rik	0.607920015683199
Autosomal	1	2010111I01Rik	10.9009900990099
Autosomal	1	2010111I01Rik	0.0956687291765826
Autosomal	1	2010111I01Rik	1.24968789013733
Autosomal	1	2010111I01Rik	0.501246882793017
Autosomal	1	2010320M18Rik	1.27576697690452
Autosomal	1	2010320M18Rik	1.2762794369162
Autosomal	1	2010320M18Rik	1.66445182724253
Autosomal	1	2010320M18Rik	0.500624219725343
Autosomal	1	2010320M18Rik	0.684376643871646
Autosomal	1	2010320M18Rik	0.750623441396509
Autosomal	1	2200002D01Rik	2.32890365448505
Autosomal	1	2200002D01Rik	1.11995201919232
Autosomal	1	2200002D01Rik	101
Autosomal	1	2200002D01Rik	0.364214350590372
Autosomal	1	2200002D01Rik	1.12484394506866
Autosomal	1	2200002D01Rik	101
Autosomal	1	2210016F16Rik	5.07378939277479
Autosomal	1	2210016F16Rik	2.44152522669147
Autosomal	1	2210016F16Rik	0.800399201596806
Autosomal	1	2210016F16Rik	4.96039603960396
Autosomal	1	2210016F16Rik	1.7132667617689
Autosomal	1	2210016F16Rik	1001
Autosomal	1	2210016L21Rik	1.62480474851609
Autosomal	1	2210016L21Rik	0.97143129225788
Autosomal	1	2210016L21Rik	0.750623441396509
Autosomal	1	2210016L21Rik	1.16652789342215
Autosomal	1	2210016L21Rik	1.2591632728619
Autosomal	1	2210016L21Rik	0.401197604790419
Autosomal	1	2310009A05Rik	1.11840547296408
Autosomal	1	2310009A05Rik	0.84959960977196
Autosomal	1	2310009A05Rik	0.625117150890347
Autosomal	1	2310009A05Rik	1.31987205117953
Autosomal	1	2310009A05Rik	0.209974077274411
Autosomal	1	2310009A05Rik	12.8811881188119
Autosomal	1	2310011J03Rik	0.916736053288926
Autosomal	1	2310011J03Rik	2.33222314737719
Autosomal	1	2310011J03Rik	201
Autosomal	1	2310011J03Rik	1.49875311720698
Autosomal	1	2310011J03Rik	0.250936329588015
Autosomal	1	2310011J03Rik	0.502487562189055
Autosomal	1	2310022A10Rik	1.07686395080707
Autosomal	1	2310022A10Rik	0.878824598606483
Autosomal	1	2310022A10Rik	0.201596806387226
Autosomal	1	2310022A10Rik	0.429386590584879
Autosomal	1	2310022A10Rik	1
Autosomal	1	2310022A10Rik	1
Autosomal	1	2310022B05Rik	1.28563267637818
Autosomal	1	2310022B05Rik	0.670247845973832
Autosomal	1	2310022B05Rik	3.97029702970297
Autosomal	1	2310022B05Rik	2.076095311299
Autosomal	1	2310022B05Rik	0.232736572890026
Autosomal	1	2310022B05Rik	0.0840965861781848
Autosomal	1	2310035C23Rik	1.2776235424764
Autosomal	1	2310035C23Rik	1.67627168479859
Autosomal	1	2310035C23Rik	0.0099009900990099
Autosomal	1	2310035C23Rik	2.79640718562874
Autosomal	1	2310035C23Rik	1.12484394506866
Autosomal	1	2310035C23Rik	0.00199600798403194
Autosomal	1	2310039H08Rik	1.42836744407425
Autosomal	1	2310039H08Rik	2.31081981781826
Autosomal	1	2310039H08Rik	2.49253731343284
Autosomal	1	2310039H08Rik	1.72661217075386
Autosomal	1	2310039H08Rik	1.83263946711074
Autosomal	1	2310039H08Rik	1.49875311720698
Autosomal	1	2310057M21Rik	1.22209883398112
Autosomal	1	2310057M21Rik	1.07498125468633
Autosomal	1	2310057M21Rik	1
Autosomal	1	2310057M21Rik	5.39121756487026
Autosomal	1	2310057M21Rik	1.72661217075386
Autosomal	1	2310057M21Rik	1
Autosomal	1	2400006E01Rik	2.70487948265726
Autosomal	1	2400006E01Rik	0.9761933103202
Autosomal	1	2400006E01Rik	3.28245363766049
Autosomal	1	2400006E01Rik	2.62297128589263
Autosomal	1	2400006E01Rik	1.6797281087565
Autosomal	1	2400006E01Rik	901
Autosomal	1	2410003L11Rik	11.8416547788873
Autosomal	1	2410003L11Rik	5.71293916023993
Autosomal	1	2410003L11Rik	6.94059405940594
Autosomal	1	2410003L11Rik	3501
Autosomal	1	2410003L11Rik	1.59970014992504
Autosomal	1	2410003L11Rik	301
Autosomal	1	2410006H16Rik	0.944928334371966
Autosomal	1	2410006H16Rik	1.11814787973277
Autosomal	1	2410006H16Rik	1
Autosomal	1	2410006H16Rik	1.18643435815735
Autosomal	1	2410006H16Rik	0.879830904916204
Autosomal	1	2410006H16Rik	1.27393507738666
Autosomal	1	2410015M20Rik	1.30599420796678
Autosomal	1	2410015M20Rik	1.0613371498671
Autosomal	1	2410015M20Rik	0.789529071297027
Autosomal	1	2410015M20Rik	1.18679266014724
Autosomal	1	2410015M20Rik	1.06666031806495
Autosomal	1	2410015M20Rik	1.36330608537693
Autosomal	1	2410089E03Rik	2.03192518542406
Autosomal	1	2410089E03Rik	0.809765377298668
Autosomal	1	2410089E03Rik	3.5811823480433
Autosomal	1	2410089E03Rik	0.931833674164963
Autosomal	1	2410089E03Rik	4.73084610259827
Autosomal	1	2410089E03Rik	1
Autosomal	1	2410131K14Rik	1.60510392002105
Autosomal	1	2410131K14Rik	2.25402474156923
Autosomal	1	2410131K14Rik	0.231064975009612
Autosomal	1	2410131K14Rik	1.86918730986528
Autosomal	1	2410131K14Rik	3.58671369782481
Autosomal	1	2410131K14Rik	101
Autosomal	1	2510002D24Rik	1.39525691699605
Autosomal	1	2510002D24Rik	2.22113087337404
Autosomal	1	2510002D24Rik	1001
Autosomal	1	2510002D24Rik	1.59237319511292
Autosomal	1	2510002D24Rik	1.73048827374087
Autosomal	1	2510002D24Rik	1.49875311720698
Autosomal	1	2610001J05Rik	0.866711096301233
Autosomal	1	2610001J05Rik	2.25678377606398
Autosomal	1	2610001J05Rik	1.99667774086379
Autosomal	1	2610001J05Rik	1.4995004995005
Autosomal	1	2610001J05Rik	4.32225913621263
Autosomal	1	2610001J05Rik	1.49751243781095
Autosomal	1	2610301B20Rik	0.923136049192928
Autosomal	1	2610301B20Rik	1.23798191337458
Autosomal	1	2610301B20Rik	0.112097669256382
Autosomal	1	2610301B20Rik	17.8316831683168
Autosomal	1	2610301B20Rik	0.168053244592346
Autosomal	1	2610301B20Rik	301
Autosomal	1	2610507B11Rik	2.8817994707439
Autosomal	1	2610507B11Rik	2.00961071740608
Autosomal	1	2610507B11Rik	3.79441117764471
Autosomal	1	2610507B11Rik	3.66444629475437
Autosomal	1	2610507B11Rik	1.49975012493753
Autosomal	1	2610507B11Rik	0.7002997002997
Autosomal	1	2610524H06Rik	1.99933377748168
Autosomal	1	2610524H06Rik	4.2488397001071
Autosomal	1	2610524H06Rik	701
Autosomal	1	2610524H06Rik	4.28102710413695
Autosomal	1	2610524H06Rik	2.44284128745838
Autosomal	1	2610524H06Rik	601
Autosomal	1	2700038G22Rik	1.19990004997501
Autosomal	1	2700038G22Rik	8.13775874375446
Autosomal	1	2700038G22Rik	0.667774086378737
Autosomal	1	2700038G22Rik	3.49376558603491
Autosomal	1	2700038G22Rik	3.5527192008879
Autosomal	1	2700038G22Rik	1
Autosomal	1	2700049A03Rik	1.25710612769604
Autosomal	1	2700049A03Rik	0.954890609728592
Autosomal	1	2700049A03Rik	1.49916805324459
Autosomal	1	2700049A03Rik	3.49791840133222
Autosomal	1	2700049A03Rik	0.885746929448729
Autosomal	1	2700049A03Rik	7.46766169154229
Autosomal	1	2700062C07Rik	0.583680266444629
Autosomal	1	2700062C07Rik	0.366008290660814
Autosomal	1	2700062C07Rik	0.00199600798403194
Autosomal	1	2700062C07Rik	0.800399201596806
Autosomal	1	2700062C07Rik	0.375780274656679
Autosomal	1	2700062C07Rik	201
Autosomal	1	2700097O09Rik	1.77120822622108
Autosomal	1	2700097O09Rik	1.23453894580916
Autosomal	1	2700097O09Rik	0.800399201596806
Autosomal	1	2700097O09Rik	3.13980028530671
Autosomal	1	2700097O09Rik	2.0989010989011
Autosomal	1	2700097O09Rik	0.500831946755408
Autosomal	1	2810004N23Rik	0.839467567431983
Autosomal	1	2810004N23Rik	0.96530946222125
Autosomal	1	2810004N23Rik	1.98058065756585
Autosomal	1	2810004N23Rik	0.873176918199112
Autosomal	1	2810004N23Rik	1.01327374894916
Autosomal	1	2810004N23Rik	1.49982149232417
Autosomal	1	2810025M15Rik	1.49481985464667
Autosomal	1	2810025M15Rik	1.74114076087969
Autosomal	1	2810025M15Rik	0.515700671770036
Autosomal	1	2810025M15Rik	2.11524163568773
Autosomal	1	2810025M15Rik	2.12075596088342
Autosomal	1	2810025M15Rik	5.65890183028286
Autosomal	1	2810403A07Rik	1.38077106139933
Autosomal	1	2810403A07Rik	0.934796783307977
Autosomal	1	2810403A07Rik	0.00497512437810945
Autosomal	1	2810403A07Rik	1.39920159680639
Autosomal	1	2810403A07Rik	1.07137758743754
Autosomal	1	2810403A07Rik	1
Autosomal	1	2810474O19Rik	1.01922892029613
Autosomal	1	2810474O19Rik	1.16432991853432
Autosomal	1	2810474O19Rik	0.722376457523598
Autosomal	1	2810474O19Rik	0.770529421406327
Autosomal	1	2810474O19Rik	1.16126431220771
Autosomal	1	2810474O19Rik	5.65116279069768
Autosomal	1	3110040N11Rik	1.63578564940963
Autosomal	1	3110040N11Rik	0.536299087088828
Autosomal	1	3110040N11Rik	0.667036625971143
Autosomal	1	3110040N11Rik	1.24937655860349
Autosomal	1	3110040N11Rik	1.66445182724253
Autosomal	1	3110040N11Rik	1
Autosomal	1	3110082I17Rik	0.443108467282622
Autosomal	1	3110082I17Rik	0.813446757704649
Autosomal	1	3110082I17Rik	0.00199600798403194
Autosomal	1	3110082I17Rik	1.06246096189881
Autosomal	1	3110082I17Rik	0.710602473033412
Autosomal	1	3110082I17Rik	1.49751243781095
Autosomal	1	4632427E13Rik	2.54405086285195
Autosomal	1	4632427E13Rik	1.26083176351253
Autosomal	1	4632427E13Rik	1
Autosomal	1	4632427E13Rik	0.778024417314095
Autosomal	1	4632427E13Rik	0.7002997002997
Autosomal	1	4632427E13Rik	2.99004975124378
Autosomal	1	4833420G17Rik	0.403613401157692
Autosomal	1	4833420G17Rik	0.417416634059389
Autosomal	1	4833420G17Rik	0.0601879624075185
Autosomal	1	4833420G17Rik	0.0835242657779629
Autosomal	1	4833420G17Rik	0.0824608869544759
Autosomal	1	4833420G17Rik	0.000555247084952804
Autosomal	1	4833439L19Rik	1.3815287462176
Autosomal	1	4833439L19Rik	1.70661955869609
Autosomal	1	4833439L19Rik	1.09086778736938
Autosomal	1	4833439L19Rik	1.62480474851609
Autosomal	1	4833439L19Rik	3.31712857791913
Autosomal	1	4833439L19Rik	0.750312109862672
Autosomal	1	4930447C04Rik	5.11985018726592
Autosomal	1	4930447C04Rik	6.9971442170395
Autosomal	1	4930447C04Rik	1.66555740432612
Autosomal	1	4930447C04Rik	26.7425742574257
Autosomal	1	4930447C04Rik	2.71184022824536
Autosomal	1	4930447C04Rik	301
Autosomal	1	4930503L19Rik	2.7982017982018
Autosomal	1	4930503L19Rik	1.02438429651305
Autosomal	1	4930503L19Rik	1.24937655860349
Autosomal	1	4930503L19Rik	0.866755496335776
Autosomal	1	4930503L19Rik	5.59081836327345
Autosomal	1	4930503L19Rik	1
Autosomal	1	4930579G24Rik	6.58882235528942
Autosomal	1	4930579G24Rik	4.28415040456925
Autosomal	1	4930579G24Rik	1.49751243781095
Autosomal	1	4930579G24Rik	15.8514851485149
Autosomal	1	4930579G24Rik	801
Autosomal	1	4930579G24Rik	1.49751243781095
Autosomal	1	4931406P16Rik	1
Autosomal	1	4931406P16Rik	1.05261773217574
Autosomal	1	4931406P16Rik	301
Autosomal	1	4931406P16Rik	0.667036625971143
Autosomal	1	4931406P16Rik	0.296556830803406
Autosomal	1	4931406P16Rik	101
Autosomal	1	4932438A13Rik	1.30547070258262
Autosomal	1	4932438A13Rik	1.18913807079168
Autosomal	1	4932438A13Rik	101
Autosomal	1	4932438A13Rik	1
Autosomal	1	4932438A13Rik	0.7002997002997
Autosomal	1	4932438A13Rik	0.0099009900990099
Autosomal	1	4933434E20Rik	1.2724795640327
Autosomal	1	4933434E20Rik	3.77469478357381
Autosomal	1	4933434E20Rik	1
Autosomal	1	4933434E20Rik	0.308224442736357
Autosomal	1	4933434E20Rik	0.750623441396509
Autosomal	1	4933434E20Rik	1
Autosomal	1	5031439G07Rik	4.1968031968032
Autosomal	1	5031439G07Rik	0.925935069744476
Autosomal	1	5031439G07Rik	1.66445182724253
Autosomal	1	5031439G07Rik	2.76787086856264
Autosomal	1	5031439G07Rik	3.39520958083832
Autosomal	1	5031439G07Rik	0.251870324189526
Autosomal	1	5430416N02Rik	1.37109576332337
Autosomal	1	5430416N02Rik	0.763237792819142
Autosomal	1	5430416N02Rik	0.633455514828391
Autosomal	1	5430416N02Rik	0.585900414099586
Autosomal	1	5430416N02Rik	0.855282199710564
Autosomal	1	5430416N02Rik	2.98019801980198
Autosomal	1	6030458C11Rik	1.38224051749485
Autosomal	1	6030458C11Rik	2.74430972133589
Autosomal	1	6030458C11Rik	2.16472545757072
Autosomal	1	6030458C11Rik	12.2219451371571
Autosomal	1	6030458C11Rik	1.13154433043936
Autosomal	1	6030458C11Rik	0.000999000999000999
Autosomal	1	6720427I07Rik	0.461745482506728
Autosomal	1	6720427I07Rik	0.548835507864894
Autosomal	1	6720427I07Rik	0.00110987791342952
Autosomal	1	6720427I07Rik	0.263545502367175
Autosomal	1	6720427I07Rik	1.83263946711074
Autosomal	1	6720427I07Rik	0.0840965861781848
Autosomal	1	9030624J02Rik	0.884659746251442
Autosomal	1	9030624J02Rik	2.35617416131335
Autosomal	1	9030624J02Rik	0.00249376558603491
Autosomal	1	9030624J02Rik	0.750312109862672
Autosomal	1	9030624J02Rik	1301
Autosomal	1	9030624J02Rik	0.00332225913621263
Autosomal	1	9130401M01Rik	0.634342002164098
Autosomal	1	9130401M01Rik	0.584911254565302
Autosomal	1	9130401M01Rik	0.611165115956117
Autosomal	1	9130401M01Rik	0.977275309623906
Autosomal	1	9130401M01Rik	0.590631501241528
Autosomal	1	9130401M01Rik	1.18165304268847
Autosomal	1	9430015G10Rik	1.33314825097168
Autosomal	1	9430015G10Rik	0.210150407528779
Autosomal	1	9430015G10Rik	1
Autosomal	1	9430015G10Rik	0.500416319733555
Autosomal	1	9430015G10Rik	0.150424787606197
Autosomal	1	9430015G10Rik	3.97029702970297
Autosomal	1	9430037O13Rik	1.03332222592469
Autosomal	1	9430037O13Rik	1.31573408174005
Autosomal	1	9430037O13Rik	0.615680245964643
Autosomal	1	9430037O13Rik	2.66389351081531
Autosomal	1	9430037O13Rik	3.3976023976024
Autosomal	1	9430037O13Rik	7.93069306930693
Autosomal	1	9430038I01Rik	1.0593170070333
Autosomal	1	9430038I01Rik	1.25956342283307
Autosomal	1	9430038I01Rik	1
Autosomal	1	9430038I01Rik	0.935494275116917
Autosomal	1	9430038I01Rik	0.977782714952233
Autosomal	1	9430038I01Rik	2.99501246882793
Autosomal	1	9930021J03Rik	0.333777481678881
Autosomal	1	9930021J03Rik	0.945960551202378
Autosomal	1	9930021J03Rik	0.502487562189055
Autosomal	1	9930021J03Rik	1.24979184013322
Autosomal	1	9930021J03Rik	2.05207785376118
Autosomal	1	9930021J03Rik	2.98019801980198
Autosomal	1	A430005L14Rik	0.493090757586279
Autosomal	1	A430005L14Rik	0.358412069872936
Autosomal	1	A430005L14Rik	0.424416843380794
Autosomal	1	A430005L14Rik	0.261992619926199
Autosomal	1	A430005L14Rik	0.416727424226643
Autosomal	1	A430005L14Rik	0.916736053288926
Autosomal	1	Aagab	0.615532487504806
Autosomal	1	Aagab	0.9523866206404
Autosomal	1	Aagab	1
Autosomal	1	Aagab	701
Autosomal	1	Aagab	1.46118370484243
Autosomal	1	Aagab	0.00166389351081531
Autosomal	1	Aak1	2.6983016983017
Autosomal	1	Aak1	0.983053719708524
Autosomal	1	Aak1	2.98019801980198
Autosomal	1	Aak1	1.87390761548065
Autosomal	1	Aak1	1.15372790161414
Autosomal	1	Aak1	0.0099009900990099
Autosomal	1	Aard	0.256195796426036
Autosomal	1	Aard	0.331755864971879
Autosomal	1	Aard	0.306264027749439
Autosomal	1	Aard	0.227360527212817
Autosomal	1	Aard	0.728703201302225
Autosomal	1	Aard	0.589848756729044
Autosomal	1	Aars	0.786275856804824
Autosomal	1	Aars	1.07030975352525
Autosomal	1	Aars	0.85721085197525
Autosomal	1	Aars	1.08331597583837
Autosomal	1	Aars	1.2499632406999
Autosomal	1	Aars	5.95049504950495
Autosomal	1	Aars2	0.411851198353183
Autosomal	1	Aars2	1.19641103472904
Autosomal	1	Aars2	0.000454338936846888
Autosomal	1	Aars2	0.350324837581209
Autosomal	1	Aars2	1.74953154278576
Autosomal	1	Aars2	0.455040871934605
Autosomal	1	Aasdh	1.23798191337458
Autosomal	1	Aasdh	0.753884017843409
Autosomal	1	Aasdh	2.98019801980198
Autosomal	1	Aasdh	0.63898916967509
Autosomal	1	Aasdh	1.49751243781095
Autosomal	1	Aasdh	201
Autosomal	1	Aasdhppt	0.470899470899471
Autosomal	1	Aasdhppt	0.937519525148391
Autosomal	1	Aasdhppt	1
Autosomal	1	Aasdhppt	0.800399201596806
Autosomal	1	Aasdhppt	2.49625935162095
Autosomal	1	Aasdhppt	101
Autosomal	1	Aatf	1.4089050431622
Autosomal	1	Aatf	0.805101262604864
Autosomal	1	Aatf	0.778024417314095
Autosomal	1	Aatf	0.850074962518741
Autosomal	1	Aatf	0.968759762574196
Autosomal	1	Aatf	1.49751243781095
Autosomal	1	Abcb10	2.07650903498654
Autosomal	1	Abcb10	1.6221761351011
Autosomal	1	Abcb10	0.0917347865576748
Autosomal	1	Abcb10	2.38029509757258
Autosomal	1	Abcb10	0.83336419181633
Autosomal	1	Abcb10	401
Autosomal	1	Abcb1a	1.99969706149652
Autosomal	1	Abcb1a	1.38884568381291
Autosomal	1	Abcb1a	2.16472545757072
Autosomal	1	Abcb1a	0.642984648339879
Autosomal	1	Abcb1a	0.923106497500961
Autosomal	1	Abcb1a	0.8001998001998
Autosomal	1	Abcb1b	0.659811349930416
Autosomal	1	Abcb1b	0.756386162734043
Autosomal	1	Abcb1b	0.970596883269627
Autosomal	1	Abcb1b	0.901422334882411
Autosomal	1	Abcb1b	0.798183652875883
Autosomal	1	Abcb1b	0.592743428359867
Autosomal	1	Abcc4	0.847339897717732
Autosomal	1	Abcc4	1.12352577865357
Autosomal	1	Abcc4	5.15973377703827
Autosomal	1	Abcc4	3.46797875663855
Autosomal	1	Abcc4	5.11835265893642
Autosomal	1	Abcc4	1.27260336210813
Autosomal	1	Abcc5	1.13724593163846
Autosomal	1	Abcc5	1.14909642425645
Autosomal	1	Abcc5	1.10523546435149
Autosomal	1	Abcc5	1.03658090476771
Autosomal	1	Abcc5	1.15383300572601
Autosomal	1	Abcc5	2.15295926210607
Autosomal	1	Abcd3	0.836554177482934
Autosomal	1	Abcd3	1.10748835542816
Autosomal	1	Abcd3	2.6655562958028
Autosomal	1	Abcd3	0.830795262267343
Autosomal	1	Abcd3	0.662542182227221
Autosomal	1	Abcd3	0.00249376558603491
Autosomal	1	Abcd4	1.90867787369378
Autosomal	1	Abcd4	1.16798656107511
Autosomal	1	Abcd4	1.11098779134295
Autosomal	1	Abcd4	3.30591852421214
Autosomal	1	Abcd4	1.47031158142269
Autosomal	1	Abcd4	1
Autosomal	1	Abce1	1.47051904131745
Autosomal	1	Abce1	1.99391602915487
Autosomal	1	Abce1	1.09086778736938
Autosomal	1	Abce1	1.63399170933919
Autosomal	1	Abce1	2.73638516179953
Autosomal	1	Abce1	3.7431421446384
Autosomal	1	Abcf1	1.05624648459471
Autosomal	1	Abcf1	1.03422899195619
Autosomal	1	Abcf1	0.500192233756248
Autosomal	1	Abcf1	1.03332777870355
Autosomal	1	Abcf1	0.905180587880355
Autosomal	1	Abcf1	0.467021985343105
Autosomal	1	Abcf2	1.15781167806418
Autosomal	1	Abcf2	0.86569168780779
Autosomal	1	Abcf2	0.445061043285239
Autosomal	1	Abcf2	0.385088393543428
Autosomal	1	Abcf2	1.24979184013322
Autosomal	1	Abcf2	0.201596806387226
Autosomal	1	Abhd11	0.882893433024052
Autosomal	1	Abhd11	0.97647151092114
Autosomal	1	Abhd11	0.565406345067362
Autosomal	1	Abhd11	1.4863550391786
Autosomal	1	Abhd11	1.22030164378919
Autosomal	1	Abhd11	0.923136049192928
Autosomal	1	Abhd12	0.186235759125785
Autosomal	1	Abhd12	0.887339811294184
Autosomal	1	Abhd12	2.49750415973378
Autosomal	1	Abhd12	0.266911029656781
Autosomal	1	Abhd12	0.631772751183588
Autosomal	1	Abhd12	1
Autosomal	1	Abhd13	1.92236740968486
Autosomal	1	Abhd13	0.712164823511589
Autosomal	1	Abhd13	1
Autosomal	1	Abhd13	1.83194675540765
Autosomal	1	Abhd13	0.572039942938659
Autosomal	1	Abhd13	1
Autosomal	1	Abhd14a	2.41134960305792
Autosomal	1	Abhd14a	1.03816502557057
Autosomal	1	Abhd14a	701
Autosomal	1	Abhd14a	1.03332222592469
Autosomal	1	Abhd14a	0.962976675305442
Autosomal	1	Abhd14a	201
Autosomal	1	Abhd17a	1.37832725307391
Autosomal	1	Abhd17a	1.04331973574961
Autosomal	1	Abhd17a	0.464476972509818
Autosomal	1	Abhd17a	1.40899795501022
Autosomal	1	Abhd17a	1.29624143677097
Autosomal	1	Abhd17a	1.49916805324459
Autosomal	1	Abhd17b	3.49687890137328
Autosomal	1	Abhd17b	0.763189054071833
Autosomal	1	Abhd17b	1.74812967581047
Autosomal	1	Abhd17b	1.33222591362126
Autosomal	1	Abhd17b	0.625234228607121
Autosomal	1	Abhd17b	201
Autosomal	1	Abhd17c	0.875156054931336
Autosomal	1	Abhd17c	1.12117540139352
Autosomal	1	Abhd17c	0.00332225913621263
Autosomal	1	Abhd17c	0.750623441396509
Autosomal	1	Abhd17c	0.571734475374732
Autosomal	1	Abhd17c	1
Autosomal	1	Abhd4	0.97674959311788
Autosomal	1	Abhd4	0.859826184468741
Autosomal	1	Abhd4	1.99800399201597
Autosomal	1	Abhd4	0.381247025226083
Autosomal	1	Abhd4	0.605367008681926
Autosomal	1	Abhd4	0.335548172757475
Autosomal	1	Abhd5	1
Autosomal	1	Abhd5	0.387576552930884
Autosomal	1	Abhd5	1.24937655860349
Autosomal	1	Abhd5	0.545661063153112
Autosomal	1	Abhd5	0.625234228607121
Autosomal	1	Abhd5	1.99833610648918
Autosomal	1	Abi1	0.724233023095484
Autosomal	1	Abi1	1.02898130705695
Autosomal	1	Abi1	1.14265335235378
Autosomal	1	Abi1	0.600266489007328
Autosomal	1	Abi1	7.48379052369077
Autosomal	1	Abi1	301
Autosomal	1	Abi2	0.270467441232099
Autosomal	1	Abi2	1.01886436521411
Autosomal	1	Abi2	0.000666222518321119
Autosomal	1	Abi2	0.294532627865961
Autosomal	1	Abi2	0.400599400599401
Autosomal	1	Abi2	1
Autosomal	1	Abl2	0.962976675305442
Autosomal	1	Abl2	1.16865437899048
Autosomal	1	Abl2	1001
Autosomal	1	Abl2	1.66629650194336
Autosomal	1	Abl2	1.99954566106315
Autosomal	1	Abl2	0.375780274656679
Autosomal	1	Ablim1	0.0547173241228867
Autosomal	1	Ablim1	0.106726218252117
Autosomal	1	Ablim1	0.334073251942286
Autosomal	1	Ablim1	0.333650642551166
Autosomal	1	Ablim1	0.158337716991057
Autosomal	1	Ablim1	1
Autosomal	1	Abracl	0.250312369845897
Autosomal	1	Abracl	1.08329862557268
Autosomal	1	Abracl	0.00497512437810945
Autosomal	1	Abracl	0.000999000999000999
Autosomal	1	Abracl	0.600798403193613
Autosomal	1	Abracl	101
Autosomal	1	Abraxas1	1.33314825097168
Autosomal	1	Abraxas1	0.951813034574148
Autosomal	1	Abraxas1	1
Autosomal	1	Abraxas1	1.66555740432612
Autosomal	1	Abraxas1	3.9925187032419
Autosomal	1	Abraxas1	301
Autosomal	1	Abraxas2	0.407626804887079
Autosomal	1	Abraxas2	1.60856335579222
Autosomal	1	Abraxas2	201
Autosomal	1	Abraxas2	0.85734664764622
Autosomal	1	Abraxas2	0.600199900049975
Autosomal	1	Abraxas2	1
Autosomal	1	Abtb1	1.68385060494477
Autosomal	1	Abtb1	0.838259079547125
Autosomal	1	Abtb1	1401
Autosomal	1	Abtb1	1
Autosomal	1	Abtb1	0.550224887556222
Autosomal	1	Abtb1	0.0099009900990099
Autosomal	1	Acaa1a	0.533644237175216
Autosomal	1	Acaa1a	0.142968445656408
Autosomal	1	Acaa1a	0.0099009900990099
Autosomal	1	Acaa1a	0.0720913633119201
Autosomal	1	Acaa1a	0.100449775112444
Autosomal	1	Acaa1a	0.00497512437810945
Autosomal	1	Acaa2	13.4378109452736
Autosomal	1	Acaa2	10.9923136049193
Autosomal	1	Acaa2	1801
Autosomal	1	Acaa2	14.8613861386139
Autosomal	1	Acaa2	2.99778024417314
Autosomal	1	Acaa2	301
Autosomal	1	Acaca	1.07404664938912
Autosomal	1	Acaca	0.565700434299566
Autosomal	1	Acaca	0.572039942938659
Autosomal	1	Acaca	0.558953249044399
Autosomal	1	Acaca	0.222510181414291
Autosomal	1	Acaca	1
Autosomal	1	Acacb	0.400299850074962
Autosomal	1	Acacb	0.57588609512269
Autosomal	1	Acacb	1.85592011412268
Autosomal	1	Acacb	0.00332225913621263
Autosomal	1	Acacb	301
Autosomal	1	Acacb	501
Autosomal	1	Acadl	0.625234228607121
Autosomal	1	Acadl	0.673139780811382
Autosomal	1	Acadl	0.800399201596806
Autosomal	1	Acadl	10.9502487562189
Autosomal	1	Acadl	1.18165304268847
Autosomal	1	Acadl	1.33222591362126
Autosomal	1	Acadm	2.43204539313699
Autosomal	1	Acadm	1.96990300969903
Autosomal	1	Acadm	1.77691453940067
Autosomal	1	Acadm	1.61077179344808
Autosomal	1	Acadm	1.26075619295958
Autosomal	1	Acadm	1.99800399201597
Autosomal	1	Acadsb	0.605367008681926
Autosomal	1	Acadsb	0.890121964619273
Autosomal	1	Acadsb	4.96039603960396
Autosomal	1	Acadsb	1.79840319361277
Autosomal	1	Acadsb	1.65604498594189
Autosomal	1	Acadsb	1301
Autosomal	1	Acat1	0.57163255592575
Autosomal	1	Acat1	1.4825922095829
Autosomal	1	Acat1	0.502487562189055
Autosomal	1	Acat1	1.66445182724253
Autosomal	1	Acat1	1.99502487562189
Autosomal	1	Acat1	0.00332225913621263
Autosomal	1	Acat2	0.576595648844647
Autosomal	1	Acat2	0.967742802612833
Autosomal	1	Acat2	0.421204946066825
Autosomal	1	Acat2	1.0579626141139
Autosomal	1	Acat2	0.848120491077079
Autosomal	1	Acat2	0.267155229846769
Autosomal	1	Acbd6	1.499900019996
Autosomal	1	Acbd6	1.16057222100577
Autosomal	1	Acbd6	1.83194675540765
Autosomal	1	Acbd6	1.43722673329169
Autosomal	1	Acbd6	0.785765293977624
Autosomal	1	Acbd6	0.300699300699301
Autosomal	1	Acd	2.55469183786785
Autosomal	1	Acd	0.864214294531539
Autosomal	1	Acd	0.800399201596806
Autosomal	1	Acd	0.625468164794007
Autosomal	1	Acd	1.62460961898813
Autosomal	1	Acd	201
Autosomal	1	Acer2	0.703171379471957
Autosomal	1	Acer2	0.469073533315636
Autosomal	1	Acer2	2.49253731343284
Autosomal	1	Acer2	0.478487614080834
Autosomal	1	Acer2	0.826162538026945
Autosomal	1	Acer2	1.99502487562189
Autosomal	1	Acin1	1.8115353959858
Autosomal	1	Acin1	1.22672489916708
Autosomal	1	Acin1	1.95961615353858
Autosomal	1	Acin1	0.989131616128682
Autosomal	1	Acin1	1.62345606399247
Autosomal	1	Acin1	0.0917347865576748
Autosomal	1	Acly	0.375390381011868
Autosomal	1	Acly	0.900049975012494
Autosomal	1	Acly	401
Autosomal	1	Acly	1
Autosomal	1	Acly	0.625468164794007
Autosomal	1	Acly	0.0099009900990099
Autosomal	1	Aco1	1.33922513836815
Autosomal	1	Aco1	1.6260325189114
Autosomal	1	Aco1	0.928622412562455
Autosomal	1	Aco1	1.93271152564957
Autosomal	1	Aco1	1.90433127082342
Autosomal	1	Aco1	0.0458882326215357
Autosomal	1	Aco2	0.92001599680064
Autosomal	1	Aco2	0.719718203166427
Autosomal	1	Aco2	0.750623441396509
Autosomal	1	Aco2	0.46167649320687
Autosomal	1	Aco2	0.700099966677774
Autosomal	1	Aco2	1.99009900990099
Autosomal	1	Acot13	1.87068687520155
Autosomal	1	Acot13	2.11731843575419
Autosomal	1	Acot13	0.417152373022481
Autosomal	1	Acot13	3.9925187032419
Autosomal	1	Acot13	0.800399201596806
Autosomal	1	Acot13	201
Autosomal	1	Acot7	0.584647334820399
Autosomal	1	Acot7	0.630788164709502
Autosomal	1	Acot7	2.16472545757072
Autosomal	1	Acot7	13.9675810473815
Autosomal	1	Acot7	0.583420120808165
Autosomal	1	Acot7	0.667774086378737
Autosomal	1	Acox1	1.34982508745627
Autosomal	1	Acox1	1.72401310118945
Autosomal	1	Acox1	0.00332225913621263
Autosomal	1	Acox1	1.06662225183211
Autosomal	1	Acox1	0.125273352077476
Autosomal	1	Acox1	0.00199600798403194
Autosomal	1	Acp5	0.400109071077986
Autosomal	1	Acp5	0.252916499051779
Autosomal	1	Acp5	2.49812734082397
Autosomal	1	Acp5	0.705968832696266
Autosomal	1	Acp5	1
Autosomal	1	Acp5	0.353321575543798
Autosomal	1	Acp6	0.55567897806165
Autosomal	1	Acp6	1.01204674135646
Autosomal	1	Acp6	0.600798403193613
Autosomal	1	Acp6	0.500416319733555
Autosomal	1	Acp6	1.72182121043865
Autosomal	1	Acp6	0.00332225913621263
Autosomal	1	Acsl3	0.789584429247764
Autosomal	1	Acsl3	0.948058693676146
Autosomal	1	Acsl3	0.667774086378737
Autosomal	1	Acsl3	1.74812967581047
Autosomal	1	Acsl3	3.19560878243513
Autosomal	1	Acsl3	0.0099009900990099
Autosomal	1	Acsl5	1.09082652134423
Autosomal	1	Acsl5	2.46568954030646
Autosomal	1	Acsl5	301
Autosomal	1	Acsl5	1.33222591362126
Autosomal	1	Acsl5	6.48628428927681
Autosomal	1	Acsl5	101
Autosomal	1	Actl6a	1.4799360085322
Autosomal	1	Actl6a	1.83193344532437
Autosomal	1	Actl6a	7.98254364089776
Autosomal	1	Actl6a	2.46972369194591
Autosomal	1	Actl6a	1.53108403623868
Autosomal	1	Actl6a	3.7431421446384
Autosomal	1	Actn1	1.355871886121
Autosomal	1	Actn1	2.04638995465644
Autosomal	1	Actn1	1901
Autosomal	1	Actn1	1.78515346181299
Autosomal	1	Actn1	7.46766169154229
Autosomal	1	Actn1	801
Autosomal	1	Actn4	1.95631384481634
Autosomal	1	Actn4	2.14274830968479
Autosomal	1	Actn4	7.31229235880399
Autosomal	1	Actn4	1.49979175343607
Autosomal	1	Actn4	1.65494657014822
Autosomal	1	Actn4	1
Autosomal	1	Actr10	0.681205622373569
Autosomal	1	Actr10	0.720196321269666
Autosomal	1	Actr10	0.583680266444629
Autosomal	1	Actr10	0.444598722577062
Autosomal	1	Actr10	2.60656908247055
Autosomal	1	Actr10	0.842188321935823
Autosomal	1	Actr1a	0.308727317615109
Autosomal	1	Actr1a	1.14781323363186
Autosomal	1	Actr1a	0.470899470899471
Autosomal	1	Actr1a	1.72661217075386
Autosomal	1	Actr1a	0.891921102404755
Autosomal	1	Actr1a	1
Autosomal	1	Actr1b	0.92553983618764
Autosomal	1	Actr1b	1.48401680761662
Autosomal	1	Actr1b	4.1936127744511
Autosomal	1	Actr1b	0.921073401736385
Autosomal	1	Actr1b	1.86026505463846
Autosomal	1	Actr1b	0.666944213155704
Autosomal	1	Actr2	2.71157430943908
Autosomal	1	Actr2	1.62691052277084
Autosomal	1	Actr2	1.69177555726364
Autosomal	1	Actr2	3.66489007328448
Autosomal	1	Actr2	2.44698763483294
Autosomal	1	Actr2	0.667221297836938
Autosomal	1	Actr3	1.54144106622241
Autosomal	1	Actr3	1.13040643338405
Autosomal	1	Actr3	4.98009950248756
Autosomal	1	Actr3	4.32225913621263
Autosomal	1	Actr3	3.9940119760479
Autosomal	1	Actr3	501
Autosomal	1	Actr3b	0.700074981254686
Autosomal	1	Actr3b	1.0119033448399
Autosomal	1	Actr3b	1.49751243781095
Autosomal	1	Actr3b	4.16139767054909
Autosomal	1	Actr3b	2.4265335235378
Autosomal	1	Actr3b	1
Autosomal	1	Actr6	1.15380671622661
Autosomal	1	Actr6	1.45995400459954
Autosomal	1	Actr6	1.49875311720698
Autosomal	1	Actr6	0.954566106315311
Autosomal	1	Actr6	1.25706940874036
Autosomal	1	Actr6	0.250936329588015
Autosomal	1	Actr8	3.2765130483065
Autosomal	1	Actr8	1.1276459951069
Autosomal	1	Actr8	1
Autosomal	1	Actr8	0.577085736255286
Autosomal	1	Actr8	1.99928622412562
Autosomal	1	Actr8	0.429386590584879
Autosomal	1	Acy1	1.28197897974878
Autosomal	1	Acy1	1.59992500937383
Autosomal	1	Acy1	1201
Autosomal	1	Acy1	1.31230480949407
Autosomal	1	Acy1	0.894792214623882
Autosomal	1	Acy1	401
Autosomal	1	Ada	1.39988574692945
Autosomal	1	Ada	1.63629936370064
Autosomal	1	Ada	0.00199600798403194
Autosomal	1	Ada	2.19760479041916
Autosomal	1	Ada	3.45231607629428
Autosomal	1	Ada	1601
Autosomal	1	Adam17	1.77691453940067
Autosomal	1	Adam17	0.975615703486954
Autosomal	1	Adam17	0.00497512437810945
Autosomal	1	Adam17	1.99875156054931
Autosomal	1	Adam17	0.445061043285239
Autosomal	1	Adam17	301
Autosomal	1	Adam19	0.937509764099359
Autosomal	1	Adam19	0.668239801878417
Autosomal	1	Adam19	1.83263946711074
Autosomal	1	Adam19	1.26912725874664
Autosomal	1	Adam19	0.888909461210887
Autosomal	1	Adam19	0.00166389351081531
Autosomal	1	Adamts9	1.39463299131807
Autosomal	1	Adamts9	0.70002499791684
Autosomal	1	Adamts9	0.375780274656679
Autosomal	1	Adamts9	1.13630168105407
Autosomal	1	Adamts9	0.500156201187129
Autosomal	1	Adamts9	0.118165784832451
Autosomal	1	Adar	1.99857346647646
Autosomal	1	Adar	1.07996801279488
Autosomal	1	Adar	0.00497512437810945
Autosomal	1	Adar	0.875156054931336
Autosomal	1	Adar	0.63669391462307
Autosomal	1	Adar	101
Autosomal	1	Adat2	1.83263946711074
Autosomal	1	Adat2	1.47488127968008
Autosomal	1	Adat2	0.7002997002997
Autosomal	1	Adat2	1.76863950807071
Autosomal	1	Adat2	1.0999000999001
Autosomal	1	Adat2	0.335548172757475
Autosomal	1	Add1	1.83194675540765
Autosomal	1	Add1	1.43982407037185
Autosomal	1	Add1	201
Autosomal	1	Add1	1
Autosomal	1	Add1	1.99750623441397
Autosomal	1	Add1	1
Autosomal	1	Adgra3	2.68697282099344
Autosomal	1	Adgra3	2.7230376515635
Autosomal	1	Adgra3	3.98507462686567
Autosomal	1	Adgra3	3.37203495630462
Autosomal	1	Adgra3	1.77691453940067
Autosomal	1	Adgra3	1
Autosomal	1	Adgrl1	0.611327040533037
Autosomal	1	Adgrl1	0.703813402443539
Autosomal	1	Adgrl1	0.00497512437810945
Autosomal	1	Adgrl1	1
Autosomal	1	Adgrl1	0.401197604790419
Autosomal	1	Adgrl1	0.0099009900990099
Autosomal	1	Adgrl2	0.443108467282622
Autosomal	1	Adgrl2	0.536500579374276
Autosomal	1	Adgrl2	0.500277623542476
Autosomal	1	Adgrl2	0.361837906828334
Autosomal	1	Adgrl2	0.602999558888399
Autosomal	1	Adgrl2	0.286733238231098
Autosomal	1	Adh5	1.10362515327887
Autosomal	1	Adh5	1.16280461515692
Autosomal	1	Adh5	1.1531393568147
Autosomal	1	Adh5	1.04814636494945
Autosomal	1	Adh5	1.1412063052938
Autosomal	1	Adh5	1.35815549917923
Autosomal	1	Adi1	0.700149925037481
Autosomal	1	Adi1	4.2111481369282
Autosomal	1	Adi1	2.98019801980198
Autosomal	1	Adi1	1.28530670470756
Autosomal	1	Adi1	1.29394473838918
Autosomal	1	Adi1	1
Autosomal	1	Adipor1	0.67504061992251
Autosomal	1	Adipor1	1.08063865817273
Autosomal	1	Adipor1	2.99004975124378
Autosomal	1	Adipor1	1.28551034975018
Autosomal	1	Adipor1	1.66634935744883
Autosomal	1	Adipor1	1.16638935108153
Autosomal	1	Adipor2	0.600199900049975
Autosomal	1	Adipor2	1.50838840874428
Autosomal	1	Adipor2	0.750312109862672
Autosomal	1	Adipor2	1.99857346647646
Autosomal	1	Adipor2	0.60015993602559
Autosomal	1	Adipor2	3.97029702970297
Autosomal	1	Adk	0.775900706774694
Autosomal	1	Adk	1.04724037477364
Autosomal	1	Adk	0.714693295292439
Autosomal	1	Adk	1.68707058088695
Autosomal	1	Adk	1.90596688534833
Autosomal	1	Adk	201
Autosomal	1	Ado	0.644523439235725
Autosomal	1	Ado	1.59989092892201
Autosomal	1	Ado	1.99750623441397
Autosomal	1	Ado	5.48877805486284
Autosomal	1	Ado	6.78842315369261
Autosomal	1	Ado	0.000768639508070715
Autosomal	1	Adpgk	0.904807234650167
Autosomal	1	Adpgk	0.963419095232289
Autosomal	1	Adpgk	0.556048834628191
Autosomal	1	Adpgk	0.687695190505934
Autosomal	1	Adpgk	1.45413260672116
Autosomal	1	Adpgk	201
Autosomal	1	Adprhl2	0.625234228607121
Autosomal	1	Adprhl2	1.59064061790095
Autosomal	1	Adprhl2	0.00332225913621263
Autosomal	1	Adprhl2	1
Autosomal	1	Adprhl2	0.375780274656679
Autosomal	1	Adprhl2	201
Autosomal	1	Adprm	1.7132667617689
Autosomal	1	Adprm	0.482847784864679
Autosomal	1	Adprm	0.112097669256382
Autosomal	1	Adprm	0.0720913633119201
Autosomal	1	Adprm	0.223085460599334
Autosomal	1	Adprm	0.0099009900990099
Autosomal	1	Adsl	1.45581532127628
Autosomal	1	Adsl	0.823314912973196
Autosomal	1	Adsl	0.933377748167888
Autosomal	1	Adsl	1.08568980291345
Autosomal	1	Adsl	0.690965279040174
Autosomal	1	Adsl	2.66112956810631
Autosomal	1	Adss	2.0495000413189
Autosomal	1	Adss	2.48120371238399
Autosomal	1	Adss	3.13191205862758
Autosomal	1	Adss	2.4282313734825
Autosomal	1	Adss	2.56869505257714
Autosomal	1	Adss	2.1988011988012
Autosomal	1	Aebp2	1.62493490261431
Autosomal	1	Aebp2	1.08196385394041
Autosomal	1	Aebp2	2.71184022824536
Autosomal	1	Aebp2	1.02701972439881
Autosomal	1	Aebp2	1.61094140516523
Autosomal	1	Aebp2	0.286224125624554
Autosomal	1	Aes	0.163788402108708
Autosomal	1	Aes	0.159734476094446
Autosomal	1	Aes	0.000908265213442325
Autosomal	1	Aes	0.176954732510288
Autosomal	1	Aes	0.363925488414357
Autosomal	1	Aes	0.00166389351081531
Autosomal	1	Afdn	3.12234706616729
Autosomal	1	Afdn	2.76106615897192
Autosomal	1	Afdn	1.33222591362126
Autosomal	1	Afdn	2.99600798403194
Autosomal	1	Afdn	2.10987791342952
Autosomal	1	Afdn	0.667774086378737
Autosomal	1	Aff4	0.873022591397281
Autosomal	1	Aff4	0.733202989755809
Autosomal	1	Aff4	0.660067986402719
Autosomal	1	Aff4	0.456857178126157
Autosomal	1	Aff4	0.779836712228236
Autosomal	1	Aff4	1.13324450366422
Autosomal	1	Afg3l1	1.24997596384963
Autosomal	1	Afg3l1	1.23139539688443
Autosomal	1	Afg3l1	4.70898716119829
Autosomal	1	Afg3l1	0.825043739065234
Autosomal	1	Afg3l1	1.14812071838548
Autosomal	1	Afg3l1	0.0560799555802332
Autosomal	1	Afg3l2	1.05194130632385
Autosomal	1	Afg3l2	1.04950249987624
Autosomal	1	Afg3l2	0.454793275783735
Autosomal	1	Afg3l2	0.540664685220211
Autosomal	1	Afg3l2	1.48067679292444
Autosomal	1	Afg3l2	1.2997002997003
Autosomal	1	Agap1	0.58350687213661
Autosomal	1	Agap1	0.777813045548326
Autosomal	1	Agap1	1.2997002997003
Autosomal	1	Agap1	0.384851980007689
Autosomal	1	Agap1	0.94447529150472
Autosomal	1	Agap1	501
Autosomal	1	Agfg1	1.16211834639287
Autosomal	1	Agfg1	1.37118400121203
Autosomal	1	Agfg1	2.22086570477248
Autosomal	1	Agfg1	0.762018086625416
Autosomal	1	Agfg1	0.541857559350271
Autosomal	1	Agfg1	301
Autosomal	1	Aggf1	1.38886488488365
Autosomal	1	Aggf1	1.16740697752282
Autosomal	1	Aggf1	1.63607451158564
Autosomal	1	Aggf1	0.839427778994234
Autosomal	1	Aggf1	1.12194130558491
Autosomal	1	Aggf1	0.400239904038385
Autosomal	1	Agl	2.2847965738758
Autosomal	1	Agl	0.849085078287116
Autosomal	1	Agl	0.00110987791342952
Autosomal	1	Agl	1.91590341382182
Autosomal	1	Agl	1.2724795640327
Autosomal	1	Agl	1
Autosomal	1	Ago1	0.357601713062098
Autosomal	1	Ago1	0.413894156179969
Autosomal	1	Ago1	1
Autosomal	1	Ago1	5.95049504950495
Autosomal	1	Ago1	1
Autosomal	1	Ago1	1
Autosomal	1	Ago2	0.638939036244966
Autosomal	1	Ago2	0.865598623729907
Autosomal	1	Ago2	1.66611157368859
Autosomal	1	Ago2	0.74293059125964
Autosomal	1	Ago2	1.48470160557407
Autosomal	1	Ago2	3.98507462686567
Autosomal	1	Ago3	3.99003322259136
Autosomal	1	Ago3	0.744472836351517
Autosomal	1	Ago3	1201
Autosomal	1	Ago3	1
Autosomal	1	Ago3	3.3976023976024
Autosomal	1	Ago3	0.00249376558603491
Autosomal	1	Agpat2	0.625078108727348
Autosomal	1	Agpat2	1
Autosomal	1	Agpat2	701
Autosomal	1	Agpat2	0.952403617325083
Autosomal	1	Agpat2	0.904807234650167
Autosomal	1	Agpat2	2.49253731343284
Autosomal	1	Agpat4	1.74906367041199
Autosomal	1	Agpat4	0.88237600470496
Autosomal	1	Agpat4	1
Autosomal	1	Agpat4	0.501246882793017
Autosomal	1	Agpat4	1
Autosomal	1	Agpat4	1
Autosomal	1	Agpat5	0.82363315696649
Autosomal	1	Agpat5	1.02856326763782
Autosomal	1	Agpat5	1
Autosomal	1	Agpat5	0.572039942938659
Autosomal	1	Agpat5	1
Autosomal	1	Agpat5	1
Autosomal	1	Agps	0.838761689777491
Autosomal	1	Agps	0.875022317443314
Autosomal	1	Agps	0.8001998001998
Autosomal	1	Agps	2.74563591022444
Autosomal	1	Agps	2.90735694822888
Autosomal	1	Agps	1
Autosomal	1	Agrn	0.650457944338746
Autosomal	1	Agrn	0.618277026475914
Autosomal	1	Agrn	0.800133244503664
Autosomal	1	Agrn	0.243797262671083
Autosomal	1	Agrn	0.152676174938161
Autosomal	1	Agrn	1.03702332469456
Autosomal	1	Agtrap	1.48273087753577
Autosomal	1	Agtrap	1.00184498440988
Autosomal	1	Agtrap	0.586349534643226
Autosomal	1	Agtrap	2.05851220229344
Autosomal	1	Agtrap	0.445155783183952
Autosomal	1	Agtrap	0.454793275783735
Autosomal	1	Ahctf1	2.39596302584418
Autosomal	1	Ahctf1	1.51707192000342
Autosomal	1	Ahctf1	1.7992007992008
Autosomal	1	Ahctf1	0.800044434570096
Autosomal	1	Ahctf1	2.43285571476175
Autosomal	1	Ahctf1	14.8613861386139
Autosomal	1	Ahcy	1.41631973355537
Autosomal	1	Ahcy	5.67969104952294
Autosomal	1	Ahcy	1
Autosomal	1	Ahcy	3.13980028530671
Autosomal	1	Ahcy	3.66370699223085
Autosomal	1	Ahcy	0.00497512437810945
Autosomal	1	Ahnak	0.715349244580688
Autosomal	1	Ahnak	1.17792961104587
Autosomal	1	Ahnak	0.600199900049975
Autosomal	1	Ahnak	0.841295032534518
Autosomal	1	Ahnak	0.55004499550045
Autosomal	1	Ahnak	1.66445182724253
Autosomal	1	Ahsa2	3.10876803551609
Autosomal	1	Ahsa2	2.31208997188379
Autosomal	1	Ahsa2	2.98019801980198
Autosomal	1	Ahsa2	2.66389351081531
Autosomal	1	Ahsa2	2.28388017118402
Autosomal	1	Ahsa2	101
Autosomal	1	AI314180	1.13154433043936
Autosomal	1	AI314180	0.913052929029453
Autosomal	1	AI314180	0.400599400599401
Autosomal	1	AI314180	4.39321357285429
Autosomal	1	AI314180	1.37476577139288
Autosomal	1	AI314180	301
Autosomal	1	AI413582	0.625468164794007
Autosomal	1	AI413582	1.14809329877823
Autosomal	1	AI413582	1
Autosomal	1	AI413582	1.19960079840319
Autosomal	1	AI413582	501
Autosomal	1	AI413582	2.49253731343284
Autosomal	1	AI837181	0.579021224346606
Autosomal	1	AI837181	0.717764696395452
Autosomal	1	AI837181	0.0956687291765826
Autosomal	1	AI837181	1.16657412548584
Autosomal	1	AI837181	0.827645639434678
Autosomal	1	AI837181	101
Autosomal	1	Aimp1	0.952058078213821
Autosomal	1	Aimp1	0.808994129378388
Autosomal	1	Aimp1	0.833402748854644
Autosomal	1	Aimp1	0.94001199760048
Autosomal	1	Aimp1	0.961543391872837
Autosomal	1	Aimp1	0.500227169468423
Autosomal	1	Aimp2	0.700149925037481
Autosomal	1	Aimp2	0.945060982309636
Autosomal	1	Aimp2	6.4726368159204
Autosomal	1	Aimp2	5.73815461346634
Autosomal	1	Aimp2	1.74953154278576
Autosomal	1	Aimp2	0.00497512437810945
Autosomal	1	Aire	0.278193497119396
Autosomal	1	Aire	0.264058725492032
Autosomal	1	Aire	0.371608111968009
Autosomal	1	Aire	0.234662387359585
Autosomal	1	Aire	0.314571405531812
Autosomal	1	Aire	0.458558933777593
Autosomal	1	Ajuba	0.776805328553101
Autosomal	1	Ajuba	0.84103072648958
Autosomal	1	Ajuba	1.06492663290482
Autosomal	1	Ajuba	1.01587217607534
Autosomal	1	Ajuba	0.816183228557774
Autosomal	1	Ajuba	0.600072714051991
Autosomal	1	Ak2	0.472585430172508
Autosomal	1	Ak2	0.558160085577415
Autosomal	1	Ak2	1.05878894767784
Autosomal	1	Ak2	0.317239697634723
Autosomal	1	Ak2	0.483419430094984
Autosomal	1	Ak2	2.99004975124378
Autosomal	1	Ak4	1
Autosomal	1	Ak4	0.695678636640292
Autosomal	1	Ak4	601
Autosomal	1	Ak4	0.63652885052249
Autosomal	1	Ak4	0.400199933355548
Autosomal	1	Ak4	1.99667774086379
Autosomal	1	Ak6	0.72554401097824
Autosomal	1	Ak6	0.859826184468741
Autosomal	1	Ak6	4.96039603960396
Autosomal	1	Ak6	0.615680245964643
Autosomal	1	Ak6	0.400199933355548
Autosomal	1	Ak6	0.0099009900990099
Autosomal	1	Akap11	0.750056805271529
Autosomal	1	Akap11	0.814175736660472
Autosomal	1	Akap11	1
Autosomal	1	Akap11	0.381247025226083
Autosomal	1	Akap11	1.83305564811729
Autosomal	1	Akap11	0.501246882793017
Autosomal	1	Akap12	1.24440768393914
Autosomal	1	Akap12	1.31145398893801
Autosomal	1	Akap12	1.34917863661614
Autosomal	1	Akap12	1.28524726771578
Autosomal	1	Akap12	1.22828217662093
Autosomal	1	Akap12	1.13997200559888
Autosomal	1	Akap13	0.666759233546237
Autosomal	1	Akap13	0.945960551202378
Autosomal	1	Akap13	4.96039603960396
Autosomal	1	Akap13	0.769408147578786
Autosomal	1	Akap13	0.818346957311535
Autosomal	1	Akap13	0.625468164794007
Autosomal	1	Akap8	0.568846894780295
Autosomal	1	Akap8	0.930615076935635
Autosomal	1	Akap8	1.33319450229071
Autosomal	1	Akap8	1.49986114968064
Autosomal	1	Akap8	0.898322318251144
Autosomal	1	Akap8	1
Autosomal	1	Akap9	1.58522311631309
Autosomal	1	Akap9	0.9644991420626
Autosomal	1	Akap9	1.66629650194336
Autosomal	1	Akap9	0.629766753054424
Autosomal	1	Akap9	1.43722673329169
Autosomal	1	Akap9	0.251870324189526
Autosomal	1	Akip1	1.77120822622108
Autosomal	1	Akip1	0.827391226712696
Autosomal	1	Akip1	1.59880239520958
Autosomal	1	Akip1	0.533644237175216
Autosomal	1	Akip1	1.6466784244562
Autosomal	1	Akip1	0.501246882793017
Autosomal	1	Akirin2	1.41152263374486
Autosomal	1	Akirin2	0.916680553241127
Autosomal	1	Akirin2	1.99502487562189
Autosomal	1	Akirin2	0.63652885052249
Autosomal	1	Akirin2	0.9000999000999
Autosomal	1	Akirin2	0.334442595673877
Autosomal	1	Akr1a1	0.9000199960008
Autosomal	1	Akr1a1	0.693353776414906
Autosomal	1	Akr1a1	0.889012208657048
Autosomal	1	Akr1a1	0.500166611129623
Autosomal	1	Akr1a1	0.666752114842348
Autosomal	1	Akr1a1	2.66112956810631
Autosomal	1	Akr1b10	0.829823441820889
Autosomal	1	Akr1b10	2.24204786428355
Autosomal	1	Akr1b10	1001
Autosomal	1	Akr1b10	1.99750623441397
Autosomal	1	Akr1b10	0.444752915047196
Autosomal	1	Akr1b10	501
Autosomal	1	Akr1b3	4.49127182044888
Autosomal	1	Akr1b3	1.34875610323181
Autosomal	1	Akr1b3	2.98019801980198
Autosomal	1	Akr1b3	10.9009900990099
Autosomal	1	Akr1b3	3.19560878243513
Autosomal	1	Akr1b3	401
Autosomal	1	Akr7a5	1.2856462746965
Autosomal	1	Akr7a5	0.850481263433324
Autosomal	1	Akr7a5	0.500312304809494
Autosomal	1	Akr7a5	0.143265111851499
Autosomal	1	Akr7a5	0.709771041599484
Autosomal	1	Akr7a5	0.00497512437810945
Autosomal	1	Alad	0.535400464599535
Autosomal	1	Alad	0.770011499425029
Autosomal	1	Alad	1.74812967581047
Autosomal	1	Alad	0.680063987202559
Autosomal	1	Alad	0.867949443501226
Autosomal	1	Alad	0.611327040533037
Autosomal	1	Alas1	2.72570390554042
Autosomal	1	Alas1	1.3792449577659
Autosomal	1	Alas1	2.24688279301746
Autosomal	1	Alas1	1.35688793718772
Autosomal	1	Alas1	7.97674418604651
Autosomal	1	Alas1	201
Autosomal	1	Aldh16a1	0.314383659477218
Autosomal	1	Aldh16a1	0.448649658910382
Autosomal	1	Aldh16a1	1
Autosomal	1	Aldh16a1	0.0717600856836844
Autosomal	1	Aldh16a1	0.863698318945934
Autosomal	1	Aldh16a1	0.00497512437810945
Autosomal	1	Aldh18a1	0.780319672752064
Autosomal	1	Aldh18a1	0.752610609098721
Autosomal	1	Aldh18a1	0.7002997002997
Autosomal	1	Aldh18a1	1.21945866861741
Autosomal	1	Aldh18a1	1.17773828038214
Autosomal	1	Aldh18a1	0.143468950749465
Autosomal	1	Aldh2	3.58907972314791
Autosomal	1	Aldh2	2.10803324099723
Autosomal	1	Aldh2	0.625234228607121
Autosomal	1	Aldh2	1.23990403838465
Autosomal	1	Aldh2	2.26032159930465
Autosomal	1	Aldh2	10.9009900990099
Autosomal	1	Aldh3a2	1.24979184013322
Autosomal	1	Aldh3a2	1.62208398133748
Autosomal	1	Aldh3a2	6.94059405940594
Autosomal	1	Aldh3a2	0.455040871934605
Autosomal	1	Aldh3a2	5.13694721825963
Autosomal	1	Aldh3a2	1
Autosomal	1	Aldh4a1	0.450781580059147
Autosomal	1	Aldh4a1	0.605289125715413
Autosomal	1	Aldh4a1	0.335548172757475
Autosomal	1	Aldh4a1	1.63578564940963
Autosomal	1	Aldh4a1	0.65232507605389
Autosomal	1	Aldh4a1	0.00166389351081531
Autosomal	1	Aldh5a1	1.6993006993007
Autosomal	1	Aldh5a1	0.972980275601189
Autosomal	1	Aldh5a1	3.97029702970297
Autosomal	1	Aldh5a1	2.49812734082397
Autosomal	1	Aldh5a1	1.83194675540765
Autosomal	1	Aldh5a1	0.0099009900990099
Autosomal	1	Aldh7a1	1.92488438945132
Autosomal	1	Aldh7a1	0.755563315450303
Autosomal	1	Aldh7a1	2.08243130724396
Autosomal	1	Aldh7a1	0.6939400122424
Autosomal	1	Aldh7a1	0.71834952823546
Autosomal	1	Aldh7a1	2.33111480865225
Autosomal	1	Aldh9a1	0.179885615625337
Autosomal	1	Aldh9a1	0.430302404433659
Autosomal	1	Aldh9a1	0.154063060753653
Autosomal	1	Aldh9a1	0.312553706741661
Autosomal	1	Aldh9a1	0.594232302007101
Autosomal	1	Aldh9a1	0.136756019990913
Autosomal	1	Aldoa	1.01562255897516
Autosomal	1	Aldoa	1.10134450374975
Autosomal	1	Aldoa	0.278178789561355
Autosomal	1	Aldoa	1.03702332469456
Autosomal	1	Aldoa	0.8085513720485
Autosomal	1	Aldoa	1.33222591362126
Autosomal	1	Alg11	0.352158298711358
Autosomal	1	Alg11	0.561520774290145
Autosomal	1	Alg11	0.115724721261053
Autosomal	1	Alg11	1.45642251684416
Autosomal	1	Alg11	0.750069425159678
Autosomal	1	Alg11	0.143265111851499
Autosomal	1	Alg14	1.47607712449417
Autosomal	1	Alg14	0.748481688239985
Autosomal	1	Alg14	0.00332225913621263
Autosomal	1	Alg14	1
Autosomal	1	Alg14	0.786920177020161
Autosomal	1	Alg14	0.130812690134724
Autosomal	1	Alg3	0.288598346471832
Autosomal	1	Alg3	0.711566195558119
Autosomal	1	Alg3	0.833610648918469
Autosomal	1	Alg3	1
Autosomal	1	Alg3	0.875078076202373
Autosomal	1	Alg3	0.667774086378737
Autosomal	1	Alg5	2.5984015984016
Autosomal	1	Alg5	1.3285244965005
Autosomal	1	Alg5	301
Autosomal	1	Alg5	0.695784441547153
Autosomal	1	Alg5	1
Autosomal	1	Alg5	1
Autosomal	1	Alkbh1	2.11673808596286
Autosomal	1	Alkbh1	1.27226374931934
Autosomal	1	Alkbh1	1.81199250468457
Autosomal	1	Alkbh1	3.4103468547913
Autosomal	1	Alkbh1	1.64505724883083
Autosomal	1	Alkbh1	21.7920792079208
Autosomal	1	Alkbh2	0.619866126766383
Autosomal	1	Alkbh2	0.892246023878281
Autosomal	1	Alkbh2	0.615680245964643
Autosomal	1	Alkbh2	1.41810579894565
Autosomal	1	Alkbh2	1.02082899395959
Autosomal	1	Alkbh2	0.333888426311407
Autosomal	1	Alkbh3	1.68403051828466
Autosomal	1	Alkbh3	0.878212935068265
Autosomal	1	Alkbh3	1.83194675540765
Autosomal	1	Alkbh3	1.49979175343607
Autosomal	1	Alkbh3	0.685804055984005
Autosomal	1	Alkbh3	1
Autosomal	1	Alkbh4	1.44432102193835
Autosomal	1	Alkbh4	1.71103210754361
Autosomal	1	Alkbh4	1.49916805324459
Autosomal	1	Alkbh4	1.33314825097168
Autosomal	1	Alkbh4	1.38446751249519
Autosomal	1	Alkbh4	901
Autosomal	1	Alkbh6	1.23068050749712
Autosomal	1	Alkbh6	1.13767118324759
Autosomal	1	Alkbh6	0.6003996003996
Autosomal	1	Alkbh6	5.3261231281198
Autosomal	1	Alkbh6	1.8567348881485
Autosomal	1	Alkbh6	1.49751243781095
Autosomal	1	Alkbh8	0.530708018771679
Autosomal	1	Alkbh8	1.53460053460053
Autosomal	1	Alkbh8	0.625234228607121
Autosomal	1	Alkbh8	0.555802332037757
Autosomal	1	Alkbh8	1.51832654572381
Autosomal	1	Alkbh8	2101
Autosomal	1	Alpl	0.600099975006248
Autosomal	1	Alpl	1.15787396395211
Autosomal	1	Alpl	2.74563591022444
Autosomal	1	Alpl	2.33185349611543
Autosomal	1	Alpl	2.99750312109863
Autosomal	1	Alpl	0.501246882793017
Autosomal	1	Alyref	3.85306704707561
Autosomal	1	Alyref	3.7972027972028
Autosomal	1	Alyref	0.445061043285239
Autosomal	1	Alyref	201
Autosomal	1	Alyref	4.24189526184539
Autosomal	1	Alyref	1
Autosomal	1	Amdhd2	1.68403051828466
Autosomal	1	Amdhd2	1.03488169292483
Autosomal	1	Amdhd2	0.875156054931336
Autosomal	1	Amdhd2	0.436042040502435
Autosomal	1	Amdhd2	1.27264465313541
Autosomal	1	Amdhd2	0.168053244592346
Autosomal	1	Amfr	4.96039603960396
Autosomal	1	Amfr	1.13630168105407
Autosomal	1	Amfr	801
Autosomal	1	Amfr	1.19960079840319
Autosomal	1	Amfr	0.223085460599334
Autosomal	1	Amfr	1
Autosomal	1	Amotl1	0.615680245964643
Autosomal	1	Amotl1	0.702191023186556
Autosomal	1	Amotl1	0.00249376558603491
Autosomal	1	Amotl1	1.33296337402886
Autosomal	1	Amotl1	0.538816295157571
Autosomal	1	Amotl1	0.400599400599401
Autosomal	1	Ampd2	2.41428919775664
Autosomal	1	Ampd2	0.893947428225135
Autosomal	1	Ampd2	1
Autosomal	1	Ampd2	2.16569525395504
Autosomal	1	Ampd2	1.21729682746632
Autosomal	1	Ampd2	0.667774086378737
Autosomal	1	Amt	1.37689408507038
Autosomal	1	Amt	1.25832615760673
Autosomal	1	Amt	1.66622251832112
Autosomal	1	Amt	1.12763241863433
Autosomal	1	Amt	1.1511452156726
Autosomal	1	Amt	0.0427568602425016
Autosomal	1	Amz2	1.0312402374258
Autosomal	1	Amz2	0.911777679752977
Autosomal	1	Amz2	1
Autosomal	1	Amz2	0.305748403221327
Autosomal	1	Amz2	0.286224125624554
Autosomal	1	Amz2	0.00332225913621263
Autosomal	1	Anapc1	1.16100330480468
Autosomal	1	Anapc1	1.13219890851158
Autosomal	1	Anapc1	2.72570390554042
Autosomal	1	Anapc1	1.57558315661921
Autosomal	1	Anapc1	1.01265662574358
Autosomal	1	Anapc1	0.684376643871646
Autosomal	1	Anapc16	0.662379835571248
Autosomal	1	Anapc16	0.744837346721625
Autosomal	1	Anapc16	2.08310768589877
Autosomal	1	Anapc16	0.692327414909301
Autosomal	1	Anapc16	0.432796941304987
Autosomal	1	Anapc16	0.609851255791271
Autosomal	1	Anapc4	0.95919200163232
Autosomal	1	Anapc4	0.740276605415233
Autosomal	1	Anapc4	0.335548172757475
Autosomal	1	Anapc4	0.892895394501964
Autosomal	1	Anapc4	0.657984740857669
Autosomal	1	Anapc4	0.00166389351081531
Autosomal	1	Anapc5	0.568730598800976
Autosomal	1	Anapc5	0.801675009856513
Autosomal	1	Anapc5	0.628624482216826
Autosomal	1	Anapc5	0.926179451043554
Autosomal	1	Anapc5	0.907807956882491
Autosomal	1	Anapc5	0.956540634506736
Autosomal	1	Angel2	1.87445346658339
Autosomal	1	Angel2	1.70577856197618
Autosomal	1	Angel2	2.32890365448505
Autosomal	1	Angel2	3.56776034236805
Autosomal	1	Angel2	1.66592674805771
Autosomal	1	Angel2	1.99502487562189
Autosomal	1	Ank2	1.85592011412268
Autosomal	1	Ank2	0.925953350610885
Autosomal	1	Ank2	6.94059405940594
Autosomal	1	Ank2	0.0388312187620146
Autosomal	1	Ank2	0.334442595673877
Autosomal	1	Ank2	101
Autosomal	1	Ank3	0.500831946755408
Autosomal	1	Ank3	0.592743428359867
Autosomal	1	Ank3	1
Autosomal	1	Ank3	0.667774086378737
Autosomal	1	Ank3	0.335548172757475
Autosomal	1	Ank3	1
Autosomal	1	Ankhd1	1.43722673329169
Autosomal	1	Ankhd1	1.16662699357296
Autosomal	1	Ankhd1	4.96039603960396
Autosomal	1	Ankhd1	0.182561307901907
Autosomal	1	Ankhd1	0.500356887937188
Autosomal	1	Ankhd1	101
Autosomal	1	Ankle2	1.23527105185766
Autosomal	1	Ankle2	0.819335322045292
Autosomal	1	Ankle2	3.37203495630462
Autosomal	1	Ankle2	1.46651116294568
Autosomal	1	Ankle2	1.03703017959637
Autosomal	1	Ankle2	2.37328339575531
Autosomal	1	Ankmy2	0.68135369739589
Autosomal	1	Ankmy2	0.5787700084246
Autosomal	1	Ankmy2	0.0403838464614154
Autosomal	1	Ankmy2	1.99928622412562
Autosomal	1	Ankmy2	1.16211834639287
Autosomal	1	Ankmy2	1.99009900990099
Autosomal	1	Ankra2	0.313860027445599
Autosomal	1	Ankra2	0.258144285560692
Autosomal	1	Ankra2	0.0099009900990099
Autosomal	1	Ankra2	0.375390381011868
Autosomal	1	Ankra2	0.300233255581473
Autosomal	1	Ankra2	0.0014265335235378
Autosomal	1	Ankrd11	0.865084718860363
Autosomal	1	Ankrd11	0.681510485040125
Autosomal	1	Ankrd11	1.02380385622471
Autosomal	1	Ankrd11	0.854025253631122
Autosomal	1	Ankrd11	0.813839689378225
Autosomal	1	Ankrd11	0.805609552901972
Autosomal	1	Ankrd12	0.500075746099076
Autosomal	1	Ankrd12	0.471204691856552
Autosomal	1	Ankrd12	0.401197604790419
Autosomal	1	Ankrd12	0.322799097065463
Autosomal	1	Ankrd12	1.18511662347279
Autosomal	1	Ankrd12	0.300699300699301
Autosomal	1	Ankrd13c	0.66688874083944
Autosomal	1	Ankrd13c	2.81136789506558
Autosomal	1	Ankrd13c	0.286224125624554
Autosomal	1	Ankrd13c	0.334442595673877
Autosomal	1	Ankrd13c	9.91089108910891
Autosomal	1	Ankrd13c	1
Autosomal	1	Ankrd16	0.243447716833288
Autosomal	1	Ankrd16	1.11762976032936
Autosomal	1	Ankrd16	0.251870324189526
Autosomal	1	Ankrd16	0.0917347865576748
Autosomal	1	Ankrd16	1
Autosomal	1	Ankrd16	401
Autosomal	1	Ankrd17	1.30473288258261
Autosomal	1	Ankrd17	0.851951897353315
Autosomal	1	Ankrd17	1.04997501249375
Autosomal	1	Ankrd17	0.772761702772307
Autosomal	1	Ankrd17	0.686983740544301
Autosomal	1	Ankrd17	0.300699300699301
Autosomal	1	Ankrd26	1.62677212356365
Autosomal	1	Ankrd26	1.10203387524658
Autosomal	1	Ankrd26	0.261190786614515
Autosomal	1	Ankrd26	1.96940321114814
Autosomal	1	Ankrd26	0.520095980803839
Autosomal	1	Ankrd26	5.73815461346634
Autosomal	1	Ankrd27	0.717984873734137
Autosomal	1	Ankrd27	0.718406988104132
Autosomal	1	Ankrd27	0.312929419113054
Autosomal	1	Ankrd27	1.14992503748126
Autosomal	1	Ankrd27	0.500099980003999
Autosomal	1	Ankrd27	1.33277870216306
Autosomal	1	Ankrd37	1.05261773217574
Autosomal	1	Ankrd37	3.52260828177059
Autosomal	1	Ankrd37	0.334442595673877
Autosomal	1	Ankrd37	0.375390381011868
Autosomal	1	Ankrd37	8.64119601328904
Autosomal	1	Ankrd37	4.96039603960396
Autosomal	1	Ankrd40	0.916701374427322
Autosomal	1	Ankrd40	0.593289273004575
Autosomal	1	Ankrd40	0.00249376558603491
Autosomal	1	Ankrd40	5.95049504950495
Autosomal	1	Ankrd40	1.49958368026644
Autosomal	1	Ankrd40	1.99502487562189
Autosomal	1	Ankrd49	0.798336274262667
Autosomal	1	Ankrd49	1.03779938833717
Autosomal	1	Ankrd49	1.1841620626151
Autosomal	1	Ankrd49	1.32686021918862
Autosomal	1	Ankrd49	1.43991201759648
Autosomal	1	Ankrd49	1301
Autosomal	1	Ankrd54	0.960015993602559
Autosomal	1	Ankrd54	0.942318784849068
Autosomal	1	Ankrd54	501
Autosomal	1	Ankrd54	0.200799200799201
Autosomal	1	Ankrd54	1.3996003996004
Autosomal	1	Ankrd54	1
Autosomal	1	Anln	1.06895759108148
Autosomal	1	Anln	0.970465381207544
Autosomal	1	Anln	0.450274862568716
Autosomal	1	Anln	0.435574907273021
Autosomal	1	Anln	1.28566327441528
Autosomal	1	Anln	2.66527893422148
Autosomal	1	Ano6	2.10614762816422
Autosomal	1	Ano6	1.57512580877067
Autosomal	1	Ano6	2.99866755496336
Autosomal	1	Ano6	1.80619155111254
Autosomal	1	Ano6	1.40902893500985
Autosomal	1	Ano6	101
Autosomal	1	Anp32a	0.84537676528193
Autosomal	1	Anp32a	0.966508779484235
Autosomal	1	Anp32a	0.706055261610817
Autosomal	1	Anp32a	3.66370699223085
Autosomal	1	Anp32a	0.972980275601189
Autosomal	1	Anp32a	1.66445182724253
Autosomal	1	Anp32b	0.852062695455141
Autosomal	1	Anp32b	0.954720224710478
Autosomal	1	Anp32b	0.704023678105752
Autosomal	1	Anp32b	0.947370939189512
Autosomal	1	Anp32b	0.826752986231422
Autosomal	1	Anp32b	0.678686183505891
Autosomal	1	Anp32e	0.732432051823687
Autosomal	1	Anp32e	1.07257479235546
Autosomal	1	Anp32e	0.9000999000999
Autosomal	1	Anp32e	1.23798191337458
Autosomal	1	Anp32e	0.888930025916327
Autosomal	1	Anp32e	1
Autosomal	1	Anxa4	0.889012208657048
Autosomal	1	Anxa4	1.36822724881641
Autosomal	1	Anxa4	0.00332225913621263
Autosomal	1	Anxa4	0.201596806387226
Autosomal	1	Anxa4	2.99335548172757
Autosomal	1	Anxa4	301
Autosomal	1	Anxa5	2.98019801980198
Autosomal	1	Anxa5	2.49812734082397
Autosomal	1	Anxa5	1
Autosomal	1	Anxa5	0.714693295292439
Autosomal	1	Anxa5	0.00497512437810945
Autosomal	1	Anxa5	0.00497512437810945
Autosomal	1	Anxa6	0.744245524296675
Autosomal	1	Anxa6	0.538532533456391
Autosomal	1	Anxa6	0.400599400599401
Autosomal	1	Anxa6	0.412110523221634
Autosomal	1	Anxa6	0.643112062812277
Autosomal	1	Anxa6	0.000999000999000999
Autosomal	1	Anxa7	1.91788231437469
Autosomal	1	Anxa7	1.59785196550447
Autosomal	1	Anxa7	1.49958368026644
Autosomal	1	Anxa7	1.07998933475537
Autosomal	1	Anxa7	1.47355958958169
Autosomal	1	Anxa7	4.98671096345515
Autosomal	1	Ap1ar	1.70546737213404
Autosomal	1	Ap1ar	1.17996400719856
Autosomal	1	Ap1ar	2.49253731343284
Autosomal	1	Ap1ar	1
Autosomal	1	Ap1ar	2.49750415973378
Autosomal	1	Ap1ar	1
Autosomal	1	Ap1b1	1.28197897974878
Autosomal	1	Ap1b1	0.839089707488075
Autosomal	1	Ap1b1	1
Autosomal	1	Ap1b1	1.68385060494477
Autosomal	1	Ap1b1	1.31230480949407
Autosomal	1	Ap1b1	10.9009900990099
Autosomal	1	Ap1g1	2.68697282099344
Autosomal	1	Ap1g1	0.700497560504323
Autosomal	1	Ap1g1	0.440223910435826
Autosomal	1	Ap1g1	1.2591632728619
Autosomal	1	Ap1g1	1.46411995715816
Autosomal	1	Ap1g1	0.250624479600333
Autosomal	1	Ap1m1	0.333504229684696
Autosomal	1	Ap1m1	1.37992401519696
Autosomal	1	Ap1m1	1
Autosomal	1	Ap1m1	2.99600798403194
Autosomal	1	Ap1m1	0.846272098385857
Autosomal	1	Ap1m1	7.93069306930693
Autosomal	1	Ap1s1	1.29682862052804
Autosomal	1	Ap1s1	1.40257126160639
Autosomal	1	Ap1s1	1.31230480949407
Autosomal	1	Ap1s1	0.944459872257706
Autosomal	1	Ap1s1	0.895855030202041
Autosomal	1	Ap1s1	3.97029702970297
Autosomal	1	Ap2a2	0.71002899710029
Autosomal	1	Ap2a2	1.01176424453943
Autosomal	1	Ap2a2	2.076095311299
Autosomal	1	Ap2a2	0.705968832696266
Autosomal	1	Ap2a2	0.71671388101983
Autosomal	1	Ap2a2	1.11098779134295
Autosomal	1	Ap2m1	1.24993057484032
Autosomal	1	Ap2m1	1.92740182582234
Autosomal	1	Ap2m1	5.97512437810945
Autosomal	1	Ap2m1	1.13630168105407
Autosomal	1	Ap2m1	2.05820105820106
Autosomal	1	Ap2m1	1.99502487562189
Autosomal	1	Ap2s1	1.60764556572571
Autosomal	1	Ap2s1	1.56881639437937
Autosomal	1	Ap2s1	2.58201498751041
Autosomal	1	Ap2s1	2.39554259529265
Autosomal	1	Ap2s1	1.62153763004999
Autosomal	1	Ap2s1	1.42826552462527
Autosomal	1	Ap3b1	1.5860048259221
Autosomal	1	Ap3b1	1.61806944191965
Autosomal	1	Ap3b1	1
Autosomal	1	Ap3b1	0.769408147578786
Autosomal	1	Ap3b1	1.84550345887779
Autosomal	1	Ap3b1	0.00199600798403194
Autosomal	1	Ap3d1	1
Autosomal	1	Ap3d1	0.701780545566178
Autosomal	1	Ap3d1	1.99750623441397
Autosomal	1	Ap3d1	0.764844209288654
Autosomal	1	Ap3d1	0.526440410418311
Autosomal	1	Ap3d1	0.00249376558603491
Autosomal	1	Ap3m1	0.875078076202373
Autosomal	1	Ap3m1	1.03332777870355
Autosomal	1	Ap3m1	3.97029702970297
Autosomal	1	Ap3m1	3.32945091514143
Autosomal	1	Ap3m1	1.19986675549634
Autosomal	1	Ap3m1	0.00332225913621263
Autosomal	1	Ap3s2	0.703758563229032
Autosomal	1	Ap3s2	1.00781188969612
Autosomal	1	Ap3s2	1
Autosomal	1	Ap3s2	0.937539038101187
Autosomal	1	Ap3s2	1.53825451749327
Autosomal	1	Ap3s2	0.00124843945068664
Autosomal	1	Ap4m1	0.652249510975875
Autosomal	1	Ap4m1	0.619108078082844
Autosomal	1	Ap4m1	0.312929419113054
Autosomal	1	Ap4m1	0.666944213155704
Autosomal	1	Ap4m1	0.692425990003845
Autosomal	1	Ap4m1	0.251870324189526
Autosomal	1	Ap5z1	1.4998958550302
Autosomal	1	Ap5z1	2.46597745953733
Autosomal	1	Ap5z1	2.33111480865225
Autosomal	1	Ap5z1	2.84473481936972
Autosomal	1	Ap5z1	1.48925760476494
Autosomal	1	Ap5z1	1801
Autosomal	1	Apaf1	4.2967032967033
Autosomal	1	Apaf1	0.922420480993018
Autosomal	1	Apaf1	1
Autosomal	1	Apaf1	0.448466046190969
Autosomal	1	Apaf1	0.577085736255286
Autosomal	1	Apaf1	0.800399201596806
Autosomal	1	Apba3	1.0999000999001
Autosomal	1	Apba3	0.916689808386559
Autosomal	1	Apba3	1.49751243781095
Autosomal	1	Apba3	1.19960079840319
Autosomal	1	Apba3	5.97512437810945
Autosomal	1	Apba3	201
Autosomal	1	Apbb2	1.74906367041199
Autosomal	1	Apbb2	1.49975012493753
Autosomal	1	Apbb2	1
Autosomal	1	Apbb2	0.375780274656679
Autosomal	1	Apbb2	0.750312109862672
Autosomal	1	Apbb2	0.0099009900990099
Autosomal	1	Apc	1.0666518551433
Autosomal	1	Apc	1.29137143235547
Autosomal	1	Apc	0.94447529150472
Autosomal	1	Apc	1.30745580322829
Autosomal	1	Apc	0.475131217195701
Autosomal	1	Apc	0.401197604790419
Autosomal	1	Apeh	0.581492676121832
Autosomal	1	Apeh	0.851499851499852
Autosomal	1	Apeh	9.45771144278607
Autosomal	1	Apeh	3.24719101123596
Autosomal	1	Apeh	0.896587383660807
Autosomal	1	Apeh	1
Autosomal	1	Apela	1.16048392074563
Autosomal	1	Apela	1.63707964839655
Autosomal	1	Apela	0.708394084565716
Autosomal	1	Apela	2.10452272991513
Autosomal	1	Apela	1.38459073136337
Autosomal	1	Apela	1001
Autosomal	1	Api5	1.18165304268847
Autosomal	1	Api5	0.697744710532434
Autosomal	1	Api5	401
Autosomal	1	Api5	0.00199600798403194
Autosomal	1	Api5	0.000587889476778366
Autosomal	1	Api5	201
Autosomal	1	Apip	1.8178100863244
Autosomal	1	Apip	1.16664141796697
Autosomal	1	Apip	0.167360532889259
Autosomal	1	Apip	3.99003322259136
Autosomal	1	Apip	1.35688793718772
Autosomal	1	Apip	1.49875311720698
Autosomal	1	Aplp1	2.86542305129913
Autosomal	1	Aplp1	1.72869005253347
Autosomal	1	Aplp1	1
Autosomal	1	Aplp1	3.59481037924152
Autosomal	1	Aplp1	2.33244503664224
Autosomal	1	Aplp1	1
Autosomal	1	Aplp2	1.31940008332176
Autosomal	1	Aplp2	1.38233045114993
Autosomal	1	Aplp2	0.894792214623882
Autosomal	1	Aplp2	2.04947526236882
Autosomal	1	Aplp2	1.42544139544778
Autosomal	1	Aplp2	1.19960079840319
Autosomal	1	Apobec3	0.91179064980888
Autosomal	1	Apobec3	0.553988921660312
Autosomal	1	Apobec3	0.00124843945068664
Autosomal	1	Apobec3	0.937539038101187
Autosomal	1	Apobec3	0.658619848817362
Autosomal	1	Apobec3	0.00124843945068664
Autosomal	1	Apoc1	0.454219304606694
Autosomal	1	Apoc1	0.645606193991106
Autosomal	1	Apoc1	0.577085736255286
Autosomal	1	Apoc1	0.252600747399253
Autosomal	1	Apoc1	0.655950973013654
Autosomal	1	Apoc1	0.370603480192521
Autosomal	1	Apoe	0.745817522308809
Autosomal	1	Apoe	0.794155392711213
Autosomal	1	Apoe	1.28945844955529
Autosomal	1	Apoe	0.923292562167892
Autosomal	1	Apoe	0.711095106828586
Autosomal	1	Apoe	0.787249131267286
Autosomal	1	Apopt1	0.607283113173867
Autosomal	1	Apopt1	0.490614093010093
Autosomal	1	Apopt1	1.99502487562189
Autosomal	1	Apopt1	1.14992503748126
Autosomal	1	Apopt1	0.647266313932981
Autosomal	1	Apopt1	1
Autosomal	1	App	3.98507462686567
Autosomal	1	App	0.412110523221634
Autosomal	1	App	1
Autosomal	1	App	1
Autosomal	1	App	101
Autosomal	1	App	0.00497512437810945
Autosomal	1	Appbp2	0.45178974524347
Autosomal	1	Appbp2	0.611602346913478
Autosomal	1	Appbp2	6.97014925373134
Autosomal	1	Appbp2	0.714489650249822
Autosomal	1	Appbp2	1.61077179344808
Autosomal	1	Appbp2	0.6003996003996
Autosomal	1	Appl1	2.24965287420161
Autosomal	1	Appl1	1.0124215887212
Autosomal	1	Appl1	0.586349534643226
Autosomal	1	Appl1	1.28563267637818
Autosomal	1	Appl1	1.33324076645376
Autosomal	1	Appl1	2.99335548172757
Autosomal	1	Aprt	0.839425919978738
Autosomal	1	Aprt	0.969093928266484
Autosomal	1	Aprt	0.773606263560041
Autosomal	1	Aprt	0.641033311254033
Autosomal	1	Aprt	1.01344049891132
Autosomal	1	Aprt	1.19400089538875
Autosomal	1	Aptx	4.42368045649073
Autosomal	1	Aptx	0.875052061640983
Autosomal	1	Aptx	301
Autosomal	1	Aptx	1001
Autosomal	1	Aptx	0.300699300699301
Autosomal	1	Aptx	1
Autosomal	1	Aqr	1.07691321625433
Autosomal	1	Aqr	1.36706537560914
Autosomal	1	Aqr	1.49875311720698
Autosomal	1	Aqr	3.37401082882132
Autosomal	1	Aqr	6.77136514983352
Autosomal	1	Aqr	0.470899470899471
Autosomal	1	Arap1	1.99962976675305
Autosomal	1	Arap1	1.68070623271644
Autosomal	1	Arap1	301
Autosomal	1	Arap1	5.47761194029851
Autosomal	1	Arap1	16.4228855721393
Autosomal	1	Arap1	701
Autosomal	1	Arcn1	3.42510699001427
Autosomal	1	Arcn1	3.33222275107092
Autosomal	1	Arcn1	0.0099009900990099
Autosomal	1	Arcn1	9.95522388059702
Autosomal	1	Arcn1	2.24688279301746
Autosomal	1	Arcn1	201
Autosomal	1	Arel1	0.30449902195175
Autosomal	1	Arel1	0.287103046014258
Autosomal	1	Arel1	0.667221297836938
Autosomal	1	Arel1	0.389228206551916
Autosomal	1	Arel1	0.500249875062469
Autosomal	1	Arel1	0.000713775874375446
Autosomal	1	Arf4	1.49995614419788
Autosomal	1	Arf4	1.86810006959452
Autosomal	1	Arf4	2.4985014985015
Autosomal	1	Arf4	2.14672155248456
Autosomal	1	Arf4	2.30283290410544
Autosomal	1	Arf4	1.09086778736938
Autosomal	1	Arf5	1.14275517487509
Autosomal	1	Arf5	1.27266530334015
Autosomal	1	Arf5	201
Autosomal	1	Arf5	2.49253731343284
Autosomal	1	Arf5	0.63669391462307
Autosomal	1	Arf5	301
Autosomal	1	Arfgef2	0.453406212504999
Autosomal	1	Arfgef2	0.170772157455734
Autosomal	1	Arfgef2	0.00332225913621263
Autosomal	1	Arfgef2	0.200228506141103
Autosomal	1	Arfgef2	0.245052030197919
Autosomal	1	Arfgef2	0.437851342910681
Autosomal	1	Arglu1	0.803661933245057
Autosomal	1	Arglu1	0.873859710060145
Autosomal	1	Arglu1	0.975006248437891
Autosomal	1	Arglu1	0.601593625498008
Autosomal	1	Arglu1	0.719444644270196
Autosomal	1	Arglu1	1.09082652134423
Autosomal	1	Arhgap1	1.05356186395287
Autosomal	1	Arhgap1	0.615877080665813
Autosomal	1	Arhgap1	2.62297128589263
Autosomal	1	Arhgap1	0.789584429247764
Autosomal	1	Arhgap1	1.4780530204259
Autosomal	1	Arhgap1	0.85734664764622
Autosomal	1	Arhgap11a	0.630474948375177
Autosomal	1	Arhgap11a	0.700015788642703
Autosomal	1	Arhgap11a	0.818346957311535
Autosomal	1	Arhgap11a	0.794924378364522
Autosomal	1	Arhgap11a	0.367740038229672
Autosomal	1	Arhgap11a	1.16638935108153
Autosomal	1	Arhgap17	0.833610648918469
Autosomal	1	Arhgap17	1.07140307033202
Autosomal	1	Arhgap17	201
Autosomal	1	Arhgap17	3.19560878243513
Autosomal	1	Arhgap17	1.99502487562189
Autosomal	1	Arhgap17	101
Autosomal	1	Arhgap19	1.69373597225056
Autosomal	1	Arhgap19	1.11964789334245
Autosomal	1	Arhgap19	0.625234228607121
Autosomal	1	Arhgap19	1.33314825097168
Autosomal	1	Arhgap19	0.548532731376975
Autosomal	1	Arhgap19	1.7992007992008
Autosomal	1	Arhgap21	0.630515105411867
Autosomal	1	Arhgap21	1.36358914426698
Autosomal	1	Arhgap21	0.00124843945068664
Autosomal	1	Arhgap21	0.158116285188108
Autosomal	1	Arhgap21	0.789584429247764
Autosomal	1	Arhgap21	101
Autosomal	1	Arhgap32	0.613028055465979
Autosomal	1	Arhgap32	0.634978574829392
Autosomal	1	Arhgap32	0.429386590584879
Autosomal	1	Arhgap32	0.421357180431352
Autosomal	1	Arhgap32	0.666851749028318
Autosomal	1	Arhgap32	0.00199600798403194
Autosomal	1	Arhgap35	1.37453183520599
Autosomal	1	Arhgap35	0.594704134017833
Autosomal	1	Arhgap35	0.0099009900990099
Autosomal	1	Arhgap35	0.333888426311407
Autosomal	1	Arhgap35	1
Autosomal	1	Arhgap35	201
Autosomal	1	Arhgap42	1.38697194453402
Autosomal	1	Arhgap42	1.67202098016719
Autosomal	1	Arhgap42	0.375780274656679
Autosomal	1	Arhgap42	0.431484022740639
Autosomal	1	Arhgap42	1.20682523267839
Autosomal	1	Arhgap42	101
Autosomal	1	Arhgap5	2.52851263962375
Autosomal	1	Arhgap5	0.973216677082403
Autosomal	1	Arhgap5	2.16472545757072
Autosomal	1	Arhgap5	1.1998001998002
Autosomal	1	Arhgap5	1.21041557075224
Autosomal	1	Arhgap5	2.98019801980198
Autosomal	1	Arhgap8	0.633455514828391
Autosomal	1	Arhgap8	0.50010867202782
Autosomal	1	Arhgap8	501
Autosomal	1	Arhgap8	1
Autosomal	1	Arhgap8	1.15372790161414
Autosomal	1	Arhgap8	0.000999000999000999
Autosomal	1	Arhgdib	9.56190720328121
Autosomal	1	Arhgdib	5.87320040961388
Autosomal	1	Arhgdib	2.83180682764363
Autosomal	1	Arhgdib	4.27173583762496
Autosomal	1	Arhgdib	7.53894210745523
Autosomal	1	Arhgdib	4501
Autosomal	1	Arhgef1	3.32558139534884
Autosomal	1	Arhgef1	1.37476577139288
Autosomal	1	Arhgef1	0.0014265335235378
Autosomal	1	Arhgef1	1
Autosomal	1	Arhgef1	0.500624219725343
Autosomal	1	Arhgef1	0.0099009900990099
Autosomal	1	Arhgef18	0.390964457776566
Autosomal	1	Arhgef18	2.50557407194575
Autosomal	1	Arhgef18	4.74531835205993
Autosomal	1	Arhgef18	1.99889012208657
Autosomal	1	Arhgef18	1.49986114968064
Autosomal	1	Arhgef18	0.144079885877318
Autosomal	1	Arhgef2	0.440223910435826
Autosomal	1	Arhgef2	1.41921960657852
Autosomal	1	Arhgef2	201
Autosomal	1	Arhgef2	0.334442595673877
Autosomal	1	Arhgef2	0.429386590584879
Autosomal	1	Arhgef2	0.00332225913621263
Autosomal	1	Arhgef25	2.63487738419619
Autosomal	1	Arhgef25	2.5593762495002
Autosomal	1	Arhgef25	1.24937655860349
Autosomal	1	Arhgef25	1.7132667617689
Autosomal	1	Arhgef25	1.33296337402886
Autosomal	1	Arhgef25	1
Autosomal	1	Arhgef39	1
Autosomal	1	Arhgef39	1
Autosomal	1	Arhgef39	1.42796005706134
Autosomal	1	Arhgef39	0.821492324169939
Autosomal	1	Arhgef39	1.83263946711074
Autosomal	1	Arhgef39	1
Autosomal	1	Arhgef7	0.647266313932981
Autosomal	1	Arhgef7	0.80439034992393
Autosomal	1	Arhgef7	6.97014925373134
Autosomal	1	Arhgef7	0.666805497709288
Autosomal	1	Arhgef7	1.2219755826859
Autosomal	1	Arhgef7	1.49875311720698
Autosomal	1	Arid2	1.87982403519296
[truncated: 116,525 more rows]
