# Supplementary material for: Integrated analysis of Xist upregulation and X-chromosome inactivation with single-cell and single-allele resolution
Source: Nat Commun. 2021 Jun 15;12:3638. doi: 10.1038/s41467-021-23643-6 (PMC8206119; doi:10.1038/s41467-021-23643-6)
Supplement: Supplementary file 9 — Source Data [file 41467_2021_23643_MOESM9_ESM.zip › SourceData/Figure_S3c.txt]

Cell ID	Sequencing Day	Xist not-AS UMI group	Gene Symbol	not-AS CPM value + 1 [log10]
d0_Col_01_Row_1	0	Xist- cells	Esrrb	2.62293177292583
d0_Col_01_Row_1	0	Xist- cells	Nanog	2.62293177292583
d0_Col_01_Row_1	0	Xist- cells	Dnmt3a	0
d0_Col_01_Row_2	0	Xist- cells	Esrrb	2.30329032678923
d0_Col_01_Row_2	0	Xist- cells	Nanog	2.43269083268548
d0_Col_01_Row_2	0	Xist- cells	Dnmt3a	1.67689265787778
d0_Col_01_Row_4	0	Xist- cells	Esrrb	2.5737051150469
d0_Col_01_Row_4	0	Xist- cells	Nanog	1.88897889867807
d0_Col_01_Row_4	0	Xist- cells	Dnmt3a	1.71568260982615
d0_Col_01_Row_5	0	Xist- cells	Esrrb	2.61666435724677
d0_Col_01_Row_5	0	Xist- cells	Nanog	2.7255754679086
d0_Col_01_Row_5	0	Xist- cells	Dnmt3a	0
d0_Col_01_Row_7	0	Xist- cells	Esrrb	2.8904864652097
d0_Col_01_Row_7	0	Xist- cells	Nanog	2.8904864652097
d0_Col_01_Row_7	0	Xist- cells	Dnmt3a	1.48926442677103
d0_Col_01_Row_8	0	Xist- cells	Esrrb	2.88563509527621
d0_Col_01_Row_8	0	Xist- cells	Nanog	2.57391855701263
d0_Col_01_Row_8	0	Xist- cells	Dnmt3a	1.31553140166959
d0_Col_01_Row_9	0	Xist- cells	Esrrb	2.85967529899579
d0_Col_01_Row_9	0	Xist- cells	Nanog	2.85967529899579
d0_Col_01_Row_9	0	Xist- cells	Dnmt3a	0
d0_Col_01_Row_12	0	Xist- cells	Esrrb	2.53254404415333
d0_Col_01_Row_12	0	Xist- cells	Nanog	2.70821035943857
d0_Col_01_Row_12	0	Xist- cells	Dnmt3a	1.9046874608425
d0_Col_01_Row_14	0	Xist- cells	Esrrb	2.46069339978802
d0_Col_01_Row_14	0	Xist- cells	Nanog	2.20915340414142
d0_Col_01_Row_14	0	Xist- cells	Dnmt3a	1.88761330853093
d0_Col_01_Row_15	0	Xist- cells	Esrrb	2.05313199868451
d0_Col_01_Row_15	0	Xist- cells	Nanog	2.05313199868451
d0_Col_01_Row_15	0	Xist- cells	Dnmt3a	0
d0_Col_01_Row_17	0	Xist- cells	Esrrb	2.41310013291153
d0_Col_01_Row_17	0	Xist- cells	Nanog	2.33878094769073
d0_Col_01_Row_17	0	Xist- cells	Dnmt3a	2.10611733951627
d0_Col_01_Row_19	0	Xist- cells	Esrrb	2.83495504120236
d0_Col_01_Row_19	0	Xist- cells	Nanog	2.55823004139728
d0_Col_01_Row_19	0	Xist- cells	Dnmt3a	1.59507545329216
d0_Col_01_Row_20	0	Xist- cells	Esrrb	2.33592809231548
d0_Col_01_Row_20	0	Xist- cells	Nanog	2.65439658739509
d0_Col_01_Row_20	0	Xist- cells	Dnmt3a	0
d0_Col_01_Row_21	0	Xist- cells	Esrrb	3.00625820223585
d0_Col_01_Row_21	0	Xist- cells	Nanog	3.1736122819515
d0_Col_01_Row_21	0	Xist- cells	Dnmt3a	0
d0_Col_01_Row_23	0	Xist- cells	Esrrb	2.22292971203073
d0_Col_01_Row_23	0	Xist- cells	Nanog	2.41167305449746
d0_Col_01_Row_23	0	Xist- cells	Dnmt3a	1.68531175468683
d0_Col_01_Row_24	0	Xist- cells	Esrrb	2.80998869952891
d0_Col_01_Row_24	0	Xist- cells	Nanog	2.60450027420543
d0_Col_01_Row_24	0	Xist- cells	Dnmt3a	0
d0_Col_01_Row_25	0	Xist- cells	Esrrb	3.04169321371723
d0_Col_01_Row_25	0	Xist- cells	Nanog	2.44955767830979
d0_Col_01_Row_25	0	Xist- cells	Dnmt3a	1.08714425740564
d0_Col_01_Row_26	0	Xist- cells	Esrrb	2.10046386823171
d0_Col_01_Row_26	0	Xist- cells	Nanog	2.55248119797105
d0_Col_01_Row_26	0	Xist- cells	Dnmt3a	0
d0_Col_01_Row_27	0	Xist- cells	Esrrb	2.20113752307453
d0_Col_01_Row_27	0	Xist- cells	Nanog	2.46520077385615
d0_Col_01_Row_27	0	Xist- cells	Dnmt3a	1.77214209014754
d0_Col_01_Row_28	0	Xist- cells	Esrrb	2.76435747066455
d0_Col_01_Row_28	0	Xist- cells	Nanog	2.63334218755347
d0_Col_01_Row_28	0	Xist- cells	Dnmt3a	1.80665372590209
d0_Col_01_Row_30	0	Xist- cells	Esrrb	2.33136041674948
d0_Col_01_Row_30	0	Xist- cells	Nanog	2.33136041674948
d0_Col_01_Row_30	0	Xist- cells	Dnmt3a	0
d0_Col_01_Row_31	0	Xist- cells	Esrrb	2.77591885413696
d0_Col_01_Row_31	0	Xist- cells	Nanog	3.01449302245123
d0_Col_01_Row_31	0	Xist- cells	Dnmt3a	0
d0_Col_01_Row_32	0	Xist- cells	Esrrb	2.47550277749531
d0_Col_01_Row_32	0	Xist- cells	Nanog	2.70022352001226
d0_Col_01_Row_32	0	Xist- cells	Dnmt3a	1.1111066185743
d0_Col_01_Row_34	0	Xist- cells	Esrrb	2.60638851885241
d0_Col_01_Row_34	0	Xist- cells	Nanog	2.86118299713334
d0_Col_01_Row_34	0	Xist- cells	Dnmt3a	1.23351051294166
d0_Col_01_Row_36	0	Xist- cells	Esrrb	2.58221689240952
d0_Col_01_Row_36	0	Xist- cells	Nanog	2.6266881333733
d0_Col_01_Row_36	0	Xist- cells	Dnmt3a	0
d0_Col_01_Row_38	0	Xist- cells	Esrrb	2.66685958783048
d0_Col_01_Row_38	0	Xist- cells	Nanog	2.53413810764075
d0_Col_01_Row_38	0	Xist- cells	Dnmt3a	1.9891578135352
d0_Col_01_Row_39	0	Xist- cells	Esrrb	2.79496787116026
d0_Col_01_Row_39	0	Xist- cells	Nanog	2.68367961500213
d0_Col_01_Row_39	0	Xist- cells	Dnmt3a	1.55926643441864
d0_Col_02_Row_1	0	Xist- cells	Esrrb	2.5775517033246
d0_Col_02_Row_1	0	Xist- cells	Nanog	2.5841648762879
d0_Col_02_Row_1	0	Xist- cells	Dnmt3a	0.832560142897056
d0_Col_02_Row_2	0	Xist- cells	Esrrb	3.02361330323752
d0_Col_02_Row_2	0	Xist- cells	Nanog	2.74643226326981
d0_Col_02_Row_2	0	Xist- cells	Dnmt3a	0
d0_Col_02_Row_3	0	Xist- cells	Esrrb	2.84984430096567
d0_Col_02_Row_3	0	Xist- cells	Nanog	1.95102894840957
d0_Col_02_Row_3	0	Xist- cells	Dnmt3a	0
d0_Col_02_Row_6	0	Xist- cells	Esrrb	2.62120731903163
d0_Col_02_Row_6	0	Xist- cells	Nanog	2.11833694451367
d0_Col_02_Row_6	0	Xist- cells	Dnmt3a	1.43239787579748
d0_Col_02_Row_7	0	Xist- cells	Esrrb	3.08982395125709
d0_Col_02_Row_7	0	Xist- cells	Nanog	2.75923414586154
d0_Col_02_Row_7	0	Xist- cells	Dnmt3a	0
d0_Col_02_Row_8	0	Xist- cells	Esrrb	2.74279490604827
d0_Col_02_Row_8	0	Xist- cells	Nanog	2.18061235458832
d0_Col_02_Row_8	0	Xist- cells	Dnmt3a	2.52582105287015
d0_Col_02_Row_10	0	Xist- cells	Esrrb	2.61709883446694
d0_Col_02_Row_10	0	Xist- cells	Nanog	2.2449459801144
d0_Col_02_Row_10	0	Xist- cells	Dnmt3a	0
d0_Col_02_Row_11	0	Xist- cells	Esrrb	2.99788289723627
d0_Col_02_Row_11	0	Xist- cells	Nanog	2.27547957692716
d0_Col_02_Row_11	0	Xist- cells	Dnmt3a	2.05516349117467
d0_Col_02_Row_15	0	Xist- cells	Esrrb	2.44545732504949
d0_Col_02_Row_15	0	Xist- cells	Nanog	2.46469477333343
d0_Col_02_Row_15	0	Xist- cells	Dnmt3a	1.13456197876609
d0_Col_02_Row_17	0	Xist- cells	Esrrb	2.49491734578343
d0_Col_02_Row_17	0	Xist- cells	Nanog	1.83713322157928
d0_Col_02_Row_17	0	Xist- cells	Dnmt3a	1.61947686458553
d0_Col_02_Row_18	0	Xist- cells	Esrrb	2.59347571216291
d0_Col_02_Row_18	0	Xist- cells	Nanog	2.5035545629005
d0_Col_02_Row_18	0	Xist- cells	Dnmt3a	1.1213661386656
d0_Col_02_Row_21	0	Xist- cells	Esrrb	2.29005926030249
d0_Col_02_Row_21	0	Xist- cells	Nanog	2.08927228617138
d0_Col_02_Row_21	0	Xist- cells	Dnmt3a	0
d0_Col_02_Row_22	0	Xist- cells	Esrrb	2.7754871622847
d0_Col_02_Row_22	0	Xist- cells	Nanog	2.6152337558048
d0_Col_02_Row_22	0	Xist- cells	Dnmt3a	0
d0_Col_02_Row_25	0	Xist- cells	Esrrb	2.76119056057144
d0_Col_02_Row_25	0	Xist- cells	Nanog	2.2294030585732
d0_Col_02_Row_25	0	Xist- cells	Dnmt3a	0
d0_Col_02_Row_28	0	Xist- cells	Esrrb	2.91050418283988
d0_Col_02_Row_28	0	Xist- cells	Nanog	1.80291821976978
d0_Col_02_Row_28	0	Xist- cells	Dnmt3a	1.33926012841629
d0_Col_02_Row_30	0	Xist- cells	Esrrb	2.11471367442518
d0_Col_02_Row_30	0	Xist- cells	Nanog	2.89007699001143
d0_Col_02_Row_30	0	Xist- cells	Dnmt3a	0
d0_Col_02_Row_31	0	Xist- cells	Esrrb	2.88716993677305
d0_Col_02_Row_31	0	Xist- cells	Nanog	2.62799313081794
d0_Col_02_Row_31	0	Xist- cells	Dnmt3a	1.8141394404412
d0_Col_02_Row_32	0	Xist- cells	Esrrb	2.62344632409512
d0_Col_02_Row_32	0	Xist- cells	Nanog	2.25323136100652
d0_Col_02_Row_32	0	Xist- cells	Dnmt3a	0
d0_Col_02_Row_33	0	Xist- cells	Esrrb	2.6440168531092
d0_Col_02_Row_33	0	Xist- cells	Nanog	2.21078765181748
d0_Col_02_Row_33	0	Xist- cells	Dnmt3a	0
d0_Col_02_Row_34	0	Xist- cells	Esrrb	2.37953924425724
d0_Col_02_Row_34	0	Xist- cells	Nanog	2.55001922920133
d0_Col_02_Row_34	0	Xist- cells	Dnmt3a	1.5303833037841
d0_Col_02_Row_35	0	Xist- cells	Esrrb	2.58639953751933
d0_Col_02_Row_35	0	Xist- cells	Nanog	2.61435790530938
d0_Col_02_Row_35	0	Xist- cells	Dnmt3a	2.28649368749357
d0_Col_02_Row_37	0	Xist- cells	Esrrb	2.93554173472762
d0_Col_02_Row_37	0	Xist- cells	Nanog	2.89695919327757
d0_Col_02_Row_37	0	Xist- cells	Dnmt3a	0
d0_Col_02_Row_38	0	Xist- cells	Esrrb	2.90557741910671
d0_Col_02_Row_38	0	Xist- cells	Nanog	2.53831972841945
d0_Col_02_Row_38	0	Xist- cells	Dnmt3a	1.95088628430788
d0_Col_02_Row_39	0	Xist- cells	Esrrb	2.77752420052958
d0_Col_02_Row_39	0	Xist- cells	Nanog	2.60717684466706
d0_Col_02_Row_39	0	Xist- cells	Dnmt3a	2.40689273138399
d0_Col_03_Row_1	0	Xist- cells	Esrrb	2.52984032714729
d0_Col_03_Row_1	0	Xist- cells	Nanog	2.17492179210184
d0_Col_03_Row_1	0	Xist- cells	Dnmt3a	1.79091487706994
d0_Col_03_Row_2	0	Xist- cells	Esrrb	2.58336794078152
d0_Col_03_Row_2	0	Xist- cells	Nanog	2.82885993695929
d0_Col_03_Row_2	0	Xist- cells	Dnmt3a	0
d0_Col_03_Row_4	0	Xist- cells	Esrrb	2.00755090279362
d0_Col_03_Row_4	0	Xist- cells	Nanog	2.4975605216552
d0_Col_03_Row_4	0	Xist- cells	Dnmt3a	1.99132461283584
d0_Col_03_Row_5	0	Xist- cells	Esrrb	2.90448525864844
d0_Col_03_Row_5	0	Xist- cells	Nanog	2.82541222448057
d0_Col_03_Row_5	0	Xist- cells	Dnmt3a	1.88840647723852
d0_Col_03_Row_7	0	Xist- cells	Esrrb	2.06078661894887
d0_Col_03_Row_7	0	Xist- cells	Nanog	2.70338075807035
d0_Col_03_Row_7	0	Xist- cells	Dnmt3a	0.845174804523099
d0_Col_03_Row_8	0	Xist- cells	Esrrb	2.30500815728361
d0_Col_03_Row_8	0	Xist- cells	Nanog	2.41059510364028
d0_Col_03_Row_8	0	Xist- cells	Dnmt3a	0
d0_Col_03_Row_9	0	Xist- cells	Esrrb	2.40795050613843
d0_Col_03_Row_9	0	Xist- cells	Nanog	2.62778448462204
d0_Col_03_Row_9	0	Xist- cells	Dnmt3a	0.692005069774439
d0_Col_03_Row_10	0	Xist- cells	Esrrb	2.14283193851404
d0_Col_03_Row_10	0	Xist- cells	Nanog	2.37444669672242
d0_Col_03_Row_10	0	Xist- cells	Dnmt3a	0
d0_Col_03_Row_12	0	Xist- cells	Esrrb	2.04746050600704
d0_Col_03_Row_12	0	Xist- cells	Nanog	1.36379119079807
d0_Col_03_Row_12	0	Xist- cells	Dnmt3a	0
d0_Col_03_Row_13	0	Xist- cells	Esrrb	2.06654321767333
d0_Col_03_Row_13	0	Xist- cells	Nanog	2.33481055169016
d0_Col_03_Row_13	0	Xist- cells	Dnmt3a	0
d0_Col_03_Row_14	0	Xist- cells	Esrrb	2.4448788506866
d0_Col_03_Row_14	0	Xist- cells	Nanog	2.74512853924786
d0_Col_03_Row_14	0	Xist- cells	Dnmt3a	1.71147654414817
d0_Col_03_Row_16	0	Xist+ cells	Esrrb	0.786971967036137
d0_Col_03_Row_16	0	Xist+ cells	Nanog	2.72738125551657
d0_Col_03_Row_16	0	Xist+ cells	Dnmt3a	0
d0_Col_03_Row_17	0	Xist- cells	Esrrb	2.7311560658751
d0_Col_03_Row_17	0	Xist- cells	Nanog	2.54573552403372
d0_Col_03_Row_17	0	Xist- cells	Dnmt3a	0
d0_Col_03_Row_19	0	Xist- cells	Esrrb	2.80579706923927
d0_Col_03_Row_19	0	Xist- cells	Nanog	2.60989035574484
d0_Col_03_Row_19	0	Xist- cells	Dnmt3a	0.872089128352976
d0_Col_03_Row_20	0	Xist- cells	Esrrb	2.49534441006271
d0_Col_03_Row_20	0	Xist- cells	Nanog	2.41302074364887
d0_Col_03_Row_20	0	Xist- cells	Dnmt3a	0
d0_Col_03_Row_21	0	Xist- cells	Esrrb	2.54391033366833
d0_Col_03_Row_21	0	Xist- cells	Nanog	2.36004256500889
d0_Col_03_Row_21	0	Xist- cells	Dnmt3a	0
d0_Col_03_Row_22	0	Xist+ cells	Esrrb	2.5883400889495
d0_Col_03_Row_22	0	Xist+ cells	Nanog	2.49842197783341
d0_Col_03_Row_22	0	Xist+ cells	Dnmt3a	1.63628837031963
d0_Col_03_Row_23	0	Xist- cells	Esrrb	2.4439414600483
d0_Col_03_Row_23	0	Xist- cells	Nanog	2.92284564164878
d0_Col_03_Row_23	0	Xist- cells	Dnmt3a	0
d0_Col_03_Row_25	0	Xist- cells	Esrrb	2.55268953565089
d0_Col_03_Row_25	0	Xist- cells	Nanog	2.81305259518616
d0_Col_03_Row_25	0	Xist- cells	Dnmt3a	0
d0_Col_03_Row_28	0	Xist- cells	Esrrb	2.76452816084627
d0_Col_03_Row_28	0	Xist- cells	Nanog	2.82166261267867
d0_Col_03_Row_28	0	Xist- cells	Dnmt3a	0
d0_Col_03_Row_30	0	Xist- cells	Esrrb	2.52623519754993
d0_Col_03_Row_30	0	Xist- cells	Nanog	2.67055152946307
d0_Col_03_Row_30	0	Xist- cells	Dnmt3a	2.07126464588717
d0_Col_03_Row_31	0	Xist- cells	Esrrb	2.65829495157309
d0_Col_03_Row_31	0	Xist- cells	Nanog	2.39659025820074
d0_Col_03_Row_31	0	Xist- cells	Dnmt3a	0
d0_Col_03_Row_32	0	Xist- cells	Esrrb	1.46081794417713
d0_Col_03_Row_32	0	Xist- cells	Nanog	2.38516626070228
d0_Col_03_Row_32	0	Xist- cells	Dnmt3a	0.751980334615434
d0_Col_03_Row_33	0	Xist- cells	Esrrb	2.48175591946535
d0_Col_03_Row_33	0	Xist- cells	Nanog	2.11236960627221
d0_Col_03_Row_33	0	Xist- cells	Dnmt3a	1.55312753011866
d0_Col_03_Row_35	0	Xist- cells	Esrrb	2.96893807418881
d0_Col_03_Row_35	0	Xist- cells	Nanog	2.54374613711284
d0_Col_03_Row_35	0	Xist- cells	Dnmt3a	0
d0_Col_03_Row_38	0	Xist- cells	Esrrb	1.92184135192756
d0_Col_03_Row_38	0	Xist- cells	Nanog	2.30412301524417
d0_Col_03_Row_38	0	Xist- cells	Dnmt3a	0
d0_Col_03_Row_39	0	Xist- cells	Esrrb	2.72303638654461
d0_Col_03_Row_39	0	Xist- cells	Nanog	2.59939439210418
d0_Col_03_Row_39	0	Xist- cells	Dnmt3a	0
d0_Col_03_Row_40	0	Xist- cells	Esrrb	2.25479351479214
d0_Col_03_Row_40	0	Xist- cells	Nanog	2.71453716637108
d0_Col_03_Row_40	0	Xist- cells	Dnmt3a	1.76694748760853
d0_Col_04_Row_2	0	Xist- cells	Esrrb	1.75416269556488
d0_Col_04_Row_2	0	Xist- cells	Nanog	2.7735063939365
d0_Col_04_Row_2	0	Xist- cells	Dnmt3a	0
d0_Col_04_Row_3	0	Xist- cells	Esrrb	2.40726389986857
d0_Col_04_Row_3	0	Xist- cells	Nanog	2.71234068595071
d0_Col_04_Row_3	0	Xist- cells	Dnmt3a	1.91356751770093
d0_Col_04_Row_6	0	Xist- cells	Esrrb	2.45408518408197
d0_Col_04_Row_6	0	Xist- cells	Nanog	2.55443940179602
d0_Col_04_Row_6	0	Xist- cells	Dnmt3a	1.7967883035456
d0_Col_04_Row_9	0	Xist- cells	Esrrb	2.42938849247423
d0_Col_04_Row_9	0	Xist- cells	Nanog	2.45187249845995
d0_Col_04_Row_9	0	Xist- cells	Dnmt3a	1.06859363391041
d0_Col_04_Row_10	0	Xist- cells	Esrrb	2.5447366600055
d0_Col_04_Row_10	0	Xist- cells	Nanog	2.56977777206007
d0_Col_04_Row_10	0	Xist- cells	Dnmt3a	0
d0_Col_04_Row_12	0	Xist- cells	Esrrb	2.61686089195985
d0_Col_04_Row_12	0	Xist- cells	Nanog	2.44333035643386
d0_Col_04_Row_12	0	Xist- cells	Dnmt3a	0
d0_Col_04_Row_14	0	Xist- cells	Esrrb	2.80932666106307
d0_Col_04_Row_14	0	Xist- cells	Nanog	2.31643006162098
d0_Col_04_Row_14	0	Xist- cells	Dnmt3a	0
d0_Col_04_Row_15	0	Xist- cells	Esrrb	2.45670528189027
d0_Col_04_Row_15	0	Xist- cells	Nanog	2.46128506142831
d0_Col_04_Row_15	0	Xist- cells	Dnmt3a	0
d0_Col_04_Row_17	0	Xist- cells	Esrrb	2.38865232205861
d0_Col_04_Row_17	0	Xist- cells	Nanog	2.22560817597169
d0_Col_04_Row_17	0	Xist- cells	Dnmt3a	0.901085038173343
d0_Col_04_Row_19	0	Xist- cells	Esrrb	2.03059538907124
d0_Col_04_Row_19	0	Xist- cells	Nanog	2.70862046107385
d0_Col_04_Row_19	0	Xist- cells	Dnmt3a	1.51705963280568
d0_Col_04_Row_22	0	Xist- cells	Esrrb	2.25942224944909
d0_Col_04_Row_22	0	Xist- cells	Nanog	2.38843894566153
d0_Col_04_Row_22	0	Xist- cells	Dnmt3a	0
d0_Col_04_Row_23	0	Xist- cells	Esrrb	2.56492811724349
d0_Col_04_Row_23	0	Xist- cells	Nanog	2.91106465843826
d0_Col_04_Row_23	0	Xist- cells	Dnmt3a	2.11020870410819
d0_Col_04_Row_24	0	Xist- cells	Esrrb	2.84382402213203
d0_Col_04_Row_24	0	Xist- cells	Nanog	2.40820864260675
d0_Col_04_Row_24	0	Xist- cells	Dnmt3a	2.43613131668637
d0_Col_04_Row_26	0	Xist- cells	Esrrb	2.81366981964872
d0_Col_04_Row_26	0	Xist- cells	Nanog	3.19349181380392
d0_Col_04_Row_26	0	Xist- cells	Dnmt3a	0
d0_Col_04_Row_27	0	Xist- cells	Esrrb	2.59893353865838
d0_Col_04_Row_27	0	Xist- cells	Nanog	1.93086319587396
d0_Col_04_Row_27	0	Xist- cells	Dnmt3a	1.93086319587396
d0_Col_04_Row_28	0	Xist- cells	Esrrb	2.78295078051264
d0_Col_04_Row_28	0	Xist- cells	Nanog	2.46381424372693
d0_Col_04_Row_28	0	Xist- cells	Dnmt3a	0
d0_Col_04_Row_34	0	Xist- cells	Esrrb	2.17847728402867
d0_Col_04_Row_34	0	Xist- cells	Nanog	2.70412508002764
d0_Col_04_Row_34	0	Xist- cells	Dnmt3a	0
d0_Col_04_Row_37	0	Xist- cells	Esrrb	2.28702334543048
d0_Col_04_Row_37	0	Xist- cells	Nanog	2.60653550800198
d0_Col_04_Row_37	0	Xist- cells	Dnmt3a	1.47042705673041
d0_Col_04_Row_38	0	Xist- cells	Esrrb	2.5818260405148
d0_Col_04_Row_38	0	Xist- cells	Nanog	2.45863804447515
d0_Col_04_Row_38	0	Xist- cells	Dnmt3a	0.665260443742796
d0_Col_04_Row_39	0	Xist- cells	Esrrb	2.51196190284665
d0_Col_04_Row_39	0	Xist- cells	Nanog	2.45729305036788
d0_Col_04_Row_39	0	Xist- cells	Dnmt3a	1.89151127683621
d0_Col_04_Row_40	0	Xist- cells	Esrrb	2.2428646194363
d0_Col_04_Row_40	0	Xist- cells	Nanog	2.58556867407213
d0_Col_04_Row_40	0	Xist- cells	Dnmt3a	0.916300668677478
d0_Col_05_Row_1	0	Xist- cells	Esrrb	2.40404698184413
d0_Col_05_Row_1	0	Xist- cells	Nanog	2.24987851109945
d0_Col_05_Row_1	0	Xist- cells	Dnmt3a	0
d0_Col_05_Row_2	0	Xist- cells	Esrrb	2.64038038481275
d0_Col_05_Row_2	0	Xist- cells	Nanog	2.69530959690496
d0_Col_05_Row_2	0	Xist- cells	Dnmt3a	1.10656605641319
d0_Col_05_Row_4	0	Xist- cells	Esrrb	1.95183822260447
d0_Col_05_Row_4	0	Xist- cells	Nanog	2.09657767430007
d0_Col_05_Row_4	0	Xist- cells	Dnmt3a	0
d0_Col_05_Row_5	0	Xist- cells	Esrrb	2.77175377881
d0_Col_05_Row_5	0	Xist- cells	Nanog	2.80512311862811
d0_Col_05_Row_5	0	Xist- cells	Dnmt3a	2.15428493731303
d0_Col_05_Row_6	0	Xist- cells	Esrrb	2.370723095412
d0_Col_05_Row_6	0	Xist- cells	Nanog	2.63871393876916
d0_Col_05_Row_6	0	Xist- cells	Dnmt3a	1.53658282243118
d0_Col_05_Row_7	0	Xist- cells	Esrrb	2.61291110870411
d0_Col_05_Row_7	0	Xist- cells	Nanog	2.64903855753428
d0_Col_05_Row_7	0	Xist- cells	Dnmt3a	2.90387777144308
d0_Col_05_Row_9	0	Xist- cells	Esrrb	2.65871524022575
d0_Col_05_Row_9	0	Xist- cells	Nanog	2.41816077726007
d0_Col_05_Row_9	0	Xist- cells	Dnmt3a	1.91908821221225
d0_Col_05_Row_10	0	Xist- cells	Esrrb	2.51919170351781
d0_Col_05_Row_10	0	Xist- cells	Nanog	2.62699626334416
d0_Col_05_Row_10	0	Xist- cells	Dnmt3a	1.76572089476998
d0_Col_05_Row_11	0	Xist- cells	Esrrb	2.15342098994781
d0_Col_05_Row_11	0	Xist- cells	Nanog	2.37404784391822
d0_Col_05_Row_11	0	Xist- cells	Dnmt3a	0.838247641211784
d0_Col_05_Row_12	0	Xist- cells	Esrrb	2.07065118533731
d0_Col_05_Row_12	0	Xist- cells	Nanog	2.23222353999429
d0_Col_05_Row_12	0	Xist- cells	Dnmt3a	0
d0_Col_05_Row_13	0	Xist- cells	Esrrb	2.92444386860298
d0_Col_05_Row_13	0	Xist- cells	Nanog	2.73284537046372
d0_Col_05_Row_13	0	Xist- cells	Dnmt3a	0.980661062736473
d0_Col_05_Row_14	0	Xist- cells	Esrrb	2.35719344518846
d0_Col_05_Row_14	0	Xist- cells	Nanog	2.64682624988196
d0_Col_05_Row_14	0	Xist- cells	Dnmt3a	1.07155082169103
d0_Col_05_Row_15	0	Xist- cells	Esrrb	2.59939583191711
d0_Col_05_Row_15	0	Xist- cells	Nanog	2.57859941505102
d0_Col_05_Row_15	0	Xist- cells	Dnmt3a	0
d0_Col_05_Row_16	0	Xist- cells	Esrrb	2.56819404485069
d0_Col_05_Row_16	0	Xist- cells	Nanog	2.44513090279253
d0_Col_05_Row_16	0	Xist- cells	Dnmt3a	1.09384767298429
d0_Col_05_Row_17	0	Xist- cells	Esrrb	2.43751284443843
d0_Col_05_Row_17	0	Xist- cells	Nanog	2.40407291522019
d0_Col_05_Row_17	0	Xist- cells	Dnmt3a	1.44808008789453
d0_Col_05_Row_18	0	Xist- cells	Esrrb	2.3739661390916
d0_Col_05_Row_18	0	Xist- cells	Nanog	2.50610833821325
d0_Col_05_Row_18	0	Xist- cells	Dnmt3a	1.25107047557862
d0_Col_05_Row_19	0	Xist- cells	Esrrb	2.72603036743777
d0_Col_05_Row_19	0	Xist- cells	Nanog	2.72139423778566
d0_Col_05_Row_19	0	Xist- cells	Dnmt3a	1.71478522209902
d0_Col_05_Row_20	0	Xist- cells	Esrrb	2.78822011990825
d0_Col_05_Row_20	0	Xist- cells	Nanog	2.87310516061732
d0_Col_05_Row_20	0	Xist- cells	Dnmt3a	0
d0_Col_05_Row_21	0	Xist- cells	Esrrb	2.52101926960237
d0_Col_05_Row_21	0	Xist- cells	Nanog	2.53171121982558
d0_Col_05_Row_21	0	Xist- cells	Dnmt3a	1.53263870116455
d0_Col_05_Row_22	0	Xist- cells	Esrrb	2.58818839454105
d0_Col_05_Row_22	0	Xist- cells	Nanog	2.45030585867924
d0_Col_05_Row_22	0	Xist- cells	Dnmt3a	2.26404757489346
d0_Col_05_Row_23	0	Xist- cells	Esrrb	1.78134113840855
d0_Col_05_Row_23	0	Xist- cells	Nanog	2.38982852396888
d0_Col_05_Row_23	0	Xist- cells	Dnmt3a	1.15257588772492
d0_Col_05_Row_24	0	Xist- cells	Esrrb	2.79632629083966
d0_Col_05_Row_24	0	Xist- cells	Nanog	2.0151637657487
d0_Col_05_Row_24	0	Xist- cells	Dnmt3a	0
d0_Col_05_Row_28	0	Xist- cells	Esrrb	2.2862563371479
d0_Col_05_Row_28	0	Xist- cells	Nanog	2.51334679461938
d0_Col_05_Row_28	0	Xist- cells	Dnmt3a	1.00679374824236
d0_Col_05_Row_30	0	Xist- cells	Esrrb	2.52082081311197
d0_Col_05_Row_30	0	Xist- cells	Nanog	2.40727000491584
d0_Col_05_Row_30	0	Xist- cells	Dnmt3a	1.21127363927547
d0_Col_05_Row_31	0	Xist- cells	Esrrb	2.40092591025947
d0_Col_05_Row_31	0	Xist- cells	Nanog	2.40092591025947
d0_Col_05_Row_31	0	Xist- cells	Dnmt3a	0
d0_Col_05_Row_33	0	Xist- cells	Esrrb	2.63586593281213
d0_Col_05_Row_33	0	Xist- cells	Nanog	2.17910731274954
d0_Col_05_Row_33	0	Xist- cells	Dnmt3a	0.803372564405093
d0_Col_05_Row_34	0	Xist+ cells	Esrrb	2.67663206165255
d0_Col_05_Row_34	0	Xist+ cells	Nanog	2.6702115996977
d0_Col_05_Row_34	0	Xist+ cells	Dnmt3a	1.89022860042566
d0_Col_05_Row_35	0	Xist- cells	Esrrb	2.77208947534474
d0_Col_05_Row_35	0	Xist- cells	Nanog	2.49147177718105
d0_Col_05_Row_35	0	Xist- cells	Dnmt3a	1.54829192484164
d0_Col_05_Row_37	0	Xist- cells	Esrrb	1.64716968538378
d0_Col_05_Row_37	0	Xist- cells	Nanog	2.52318203983649
d0_Col_05_Row_37	0	Xist- cells	Dnmt3a	1.18919263657221
d0_Col_05_Row_40	0	Xist- cells	Esrrb	2.55938924278148
d0_Col_05_Row_40	0	Xist- cells	Nanog	2.47182728373856
d0_Col_05_Row_40	0	Xist- cells	Dnmt3a	2.03319284066994
d0_Col_06_Row_2	0	Xist- cells	Esrrb	2.29076425852678
d0_Col_06_Row_2	0	Xist- cells	Nanog	3.00988444450491
d0_Col_06_Row_2	0	Xist- cells	Dnmt3a	1.47406054634325
d0_Col_06_Row_4	0	Xist- cells	Esrrb	2.78021909179685
d0_Col_06_Row_4	0	Xist- cells	Nanog	2.42893612383443
d0_Col_06_Row_4	0	Xist- cells	Dnmt3a	1.5370236574863
d0_Col_06_Row_5	0	Xist- cells	Esrrb	2.63485570114998
d0_Col_06_Row_5	0	Xist- cells	Nanog	2.90960561220983
d0_Col_06_Row_5	0	Xist- cells	Dnmt3a	2.33483130652318
d0_Col_06_Row_6	0	Xist+ cells	Esrrb	3.126086765883
d0_Col_06_Row_6	0	Xist+ cells	Nanog	2.88473564781266
d0_Col_06_Row_6	0	Xist+ cells	Dnmt3a	0
d0_Col_06_Row_7	0	Xist- cells	Esrrb	2.9171321272281
d0_Col_06_Row_7	0	Xist- cells	Nanog	2.94813011144421
d0_Col_06_Row_7	0	Xist- cells	Dnmt3a	0
d0_Col_06_Row_8	0	Xist- cells	Esrrb	2.33701364265898
d0_Col_06_Row_8	0	Xist- cells	Nanog	2.67317511218592
d0_Col_06_Row_8	0	Xist- cells	Dnmt3a	0
d0_Col_06_Row_9	0	Xist- cells	Esrrb	2.51940774357633
d0_Col_06_Row_9	0	Xist- cells	Nanog	2.77845364941115
d0_Col_06_Row_9	0	Xist- cells	Dnmt3a	1.04100949815701
d0_Col_06_Row_10	0	Xist- cells	Esrrb	2.21172979422873
d0_Col_06_Row_10	0	Xist- cells	Nanog	2.46736378075118
d0_Col_06_Row_10	0	Xist- cells	Dnmt3a	2.08302266640878
d0_Col_06_Row_12	0	Xist- cells	Esrrb	2.69073455017088
d0_Col_06_Row_12	0	Xist- cells	Nanog	2.68215208238873
d0_Col_06_Row_12	0	Xist- cells	Dnmt3a	1.76790451682405
d0_Col_06_Row_13	0	Xist- cells	Esrrb	2.48123998826175
d0_Col_06_Row_13	0	Xist- cells	Nanog	2.71472528955096
d0_Col_06_Row_13	0	Xist- cells	Dnmt3a	0
d0_Col_06_Row_14	0	Xist- cells	Esrrb	2.71000157200601
d0_Col_06_Row_14	0	Xist- cells	Nanog	2.82789921734377
d0_Col_06_Row_14	0	Xist- cells	Dnmt3a	1.39782863074452
d0_Col_06_Row_15	0	Xist- cells	Esrrb	2.57370607746402
d0_Col_06_Row_15	0	Xist- cells	Nanog	2.70529002391623
d0_Col_06_Row_15	0	Xist- cells	Dnmt3a	1.11579223563648
d0_Col_06_Row_17	0	Xist- cells	Esrrb	1.04723905648578
d0_Col_06_Row_17	0	Xist- cells	Nanog	2.37001106565058
d0_Col_06_Row_17	0	Xist- cells	Dnmt3a	0
d0_Col_06_Row_18	0	Xist- cells	Esrrb	2.25958513192798
d0_Col_06_Row_18	0	Xist- cells	Nanog	2.41376982794198
d0_Col_06_Row_18	0	Xist- cells	Dnmt3a	1.2605173583794
d0_Col_06_Row_21	0	Xist- cells	Esrrb	2.7983006518952
d0_Col_06_Row_21	0	Xist- cells	Nanog	2.6998669578309
d0_Col_06_Row_21	0	Xist- cells	Dnmt3a	0
d0_Col_06_Row_22	0	Xist- cells	Esrrb	2.38099139143195
d0_Col_06_Row_22	0	Xist- cells	Nanog	2.3521522509189
d0_Col_06_Row_22	0	Xist- cells	Dnmt3a	1.67524277918779
d0_Col_06_Row_23	0	Xist- cells	Esrrb	2.39377677685239
d0_Col_06_Row_23	0	Xist- cells	Nanog	2.34284343795217
d0_Col_06_Row_23	0	Xist- cells	Dnmt3a	1.36023971085675
d0_Col_06_Row_24	0	Xist- cells	Esrrb	2.10978179640644
d0_Col_06_Row_24	0	Xist- cells	Nanog	2.79506708969414
d0_Col_06_Row_24	0	Xist- cells	Dnmt3a	2.3513719086574
d0_Col_06_Row_26	0	Xist- cells	Esrrb	2.52588284533709
d0_Col_06_Row_26	0	Xist- cells	Nanog	2.65441953029844
d0_Col_06_Row_26	0	Xist- cells	Dnmt3a	2.12987936609078
d0_Col_06_Row_27	0	Xist- cells	Esrrb	2.66910150381184
d0_Col_06_Row_27	0	Xist- cells	Nanog	2.49347520980512
d0_Col_06_Row_27	0	Xist- cells	Dnmt3a	1.11202760462228
d0_Col_06_Row_29	0	Xist- cells	Esrrb	2.57892463149857
d0_Col_06_Row_29	0	Xist- cells	Nanog	3.03048069485423
d0_Col_06_Row_29	0	Xist- cells	Dnmt3a	0
d0_Col_06_Row_30	0	Xist- cells	Esrrb	2.65912239483809
d0_Col_06_Row_30	0	Xist- cells	Nanog	3.00383364438888
d0_Col_06_Row_30	0	Xist- cells	Dnmt3a	0
d0_Col_06_Row_33	0	Xist- cells	Esrrb	2.07375257102364
d0_Col_06_Row_33	0	Xist- cells	Nanog	1.25010388296758
d0_Col_06_Row_33	0	Xist- cells	Dnmt3a	0
d0_Col_06_Row_34	0	Xist- cells	Esrrb	2.39969653131195
d0_Col_06_Row_34	0	Xist- cells	Nanog	2.73387494627503
d0_Col_06_Row_34	0	Xist- cells	Dnmt3a	1.2123721959421
d0_Col_06_Row_35	0	Xist- cells	Esrrb	1.76526155365836
d0_Col_06_Row_35	0	Xist- cells	Nanog	2.44849970817814
d0_Col_06_Row_35	0	Xist- cells	Dnmt3a	2.16818438728401
d0_Col_06_Row_36	0	Xist- cells	Esrrb	2.20842522292601
d0_Col_06_Row_36	0	Xist- cells	Nanog	2.51703668502023
d0_Col_06_Row_36	0	Xist- cells	Dnmt3a	1.61435400009054
d0_Col_06_Row_37	0	Xist- cells	Esrrb	2.47751220553173
d0_Col_06_Row_37	0	Xist- cells	Nanog	2.63105719056718
d0_Col_06_Row_37	0	Xist- cells	Dnmt3a	1.51636682278658
d0_Col_06_Row_38	0	Xist- cells	Esrrb	2.82575346491696
d0_Col_06_Row_38	0	Xist- cells	Nanog	2.78706141521908
d0_Col_06_Row_38	0	Xist- cells	Dnmt3a	0
d0_Col_06_Row_39	0	Xist- cells	Esrrb	2.21196979318267
d0_Col_06_Row_39	0	Xist- cells	Nanog	2.69354645829441
d0_Col_06_Row_39	0	Xist- cells	Dnmt3a	0.905251988762683
d0_Col_06_Row_40	0	Xist- cells	Esrrb	2.64208470285443
d0_Col_06_Row_40	0	Xist- cells	Nanog	2.49904983659264
d0_Col_06_Row_40	0	Xist- cells	Dnmt3a	0
d0_Col_07_Row_1	0	Xist- cells	Esrrb	2.42396442191697
d0_Col_07_Row_1	0	Xist- cells	Nanog	2.38632457536652
d0_Col_07_Row_1	0	Xist- cells	Dnmt3a	0
d0_Col_07_Row_2	0	Xist- cells	Esrrb	2.49612165019638
d0_Col_07_Row_2	0	Xist- cells	Nanog	2.19218137847891
d0_Col_07_Row_2	0	Xist- cells	Dnmt3a	1.4107072278562
d0_Col_07_Row_3	0	Xist- cells	Esrrb	2.61474647772196
d0_Col_07_Row_3	0	Xist- cells	Nanog	2.6209803627555
d0_Col_07_Row_3	0	Xist- cells	Dnmt3a	0.842262766102448
d0_Col_07_Row_4	0	Xist- cells	Esrrb	2.90725992212243
d0_Col_07_Row_4	0	Xist- cells	Nanog	2.53999945326731
d0_Col_07_Row_4	0	Xist- cells	Dnmt3a	0
d0_Col_07_Row_5	0	Xist- cells	Esrrb	2.75076223043748
d0_Col_07_Row_5	0	Xist- cells	Nanog	2.45050249397367
d0_Col_07_Row_5	0	Xist- cells	Dnmt3a	1.62995988326219
d0_Col_07_Row_6	0	Xist- cells	Esrrb	2.60558936146045
d0_Col_07_Row_6	0	Xist- cells	Nanog	2.77550165571992
d0_Col_07_Row_6	0	Xist- cells	Dnmt3a	2.56947082640945
d0_Col_07_Row_7	0	Xist- cells	Esrrb	2.59881409350881
d0_Col_07_Row_7	0	Xist- cells	Nanog	2.80600653004386
d0_Col_07_Row_7	0	Xist- cells	Dnmt3a	2.10974349658913
d0_Col_07_Row_8	0	Xist- cells	Esrrb	2.49489473209176
d0_Col_07_Row_8	0	Xist- cells	Nanog	2.31949771748372
d0_Col_07_Row_8	0	Xist- cells	Dnmt3a	2.07801767299074
d0_Col_07_Row_9	0	Xist- cells	Esrrb	2.69684963335746
d0_Col_07_Row_9	0	Xist- cells	Nanog	2.48285741259576
d0_Col_07_Row_9	0	Xist- cells	Dnmt3a	2.15859763544888
d0_Col_07_Row_11	0	Xist- cells	Esrrb	2.21479025330437
d0_Col_07_Row_11	0	Xist- cells	Nanog	2.5291729725024
d0_Col_07_Row_11	0	Xist- cells	Dnmt3a	0
d0_Col_07_Row_12	0	Xist- cells	Esrrb	2.56774469356813
d0_Col_07_Row_12	0	Xist- cells	Nanog	2.86064397213351
d0_Col_07_Row_12	0	Xist- cells	Dnmt3a	1.13706021230789
d0_Col_07_Row_13	0	Xist- cells	Esrrb	2.49881041824903
d0_Col_07_Row_13	0	Xist- cells	Nanog	2.2840950125347
d0_Col_07_Row_13	0	Xist- cells	Dnmt3a	1.62328898773676
d0_Col_07_Row_14	0	Xist- cells	Esrrb	2.60031457800967
d0_Col_07_Row_14	0	Xist- cells	Nanog	1.79807788100223
d0_Col_07_Row_14	0	Xist- cells	Dnmt3a	0
d0_Col_07_Row_15	0	Xist- cells	Esrrb	2.06143459378707
d0_Col_07_Row_15	0	Xist- cells	Nanog	2.52383682229105
d0_Col_07_Row_15	0	Xist- cells	Dnmt3a	0
d0_Col_07_Row_16	0	Xist- cells	Esrrb	2.45602162533057
d0_Col_07_Row_16	0	Xist- cells	Nanog	2.61268345747611
d0_Col_07_Row_16	0	Xist- cells	Dnmt3a	0
d0_Col_07_Row_17	0	Xist- cells	Esrrb	2.14614120226953
d0_Col_07_Row_17	0	Xist- cells	Nanog	2.47416323201026
d0_Col_07_Row_17	0	Xist- cells	Dnmt3a	1.13471086272842
d0_Col_07_Row_18	0	Xist- cells	Esrrb	2.82053123349597
d0_Col_07_Row_18	0	Xist- cells	Nanog	2.58823135790295
d0_Col_07_Row_18	0	Xist- cells	Dnmt3a	1.70058541466814
d0_Col_07_Row_19	0	Xist- cells	Esrrb	2.69255335574148
d0_Col_07_Row_19	0	Xist- cells	Nanog	2.83211007509146
d0_Col_07_Row_19	0	Xist- cells	Dnmt3a	0
d0_Col_07_Row_20	0	Xist- cells	Esrrb	2.38566099839893
d0_Col_07_Row_20	0	Xist- cells	Nanog	1.91209910774033
d0_Col_07_Row_20	0	Xist- cells	Dnmt3a	0
d0_Col_07_Row_21	0	Xist- cells	Esrrb	2.25826803668624
d0_Col_07_Row_21	0	Xist- cells	Nanog	2.07051683546523
d0_Col_07_Row_21	0	Xist- cells	Dnmt3a	1.90590496128676
d0_Col_07_Row_22	0	Xist- cells	Esrrb	2.69811914876486
d0_Col_07_Row_22	0	Xist- cells	Nanog	2.53578725864004
d0_Col_07_Row_22	0	Xist- cells	Dnmt3a	1.21914340633602
d0_Col_07_Row_23	0	Xist- cells	Esrrb	2.61464665034672
d0_Col_07_Row_23	0	Xist- cells	Nanog	2.40627085369943
d0_Col_07_Row_23	0	Xist- cells	Dnmt3a	1.84652027022115
d0_Col_07_Row_24	0	Xist- cells	Esrrb	2.3671562459281
d0_Col_07_Row_24	0	Xist- cells	Nanog	2.67550774375922
d0_Col_07_Row_24	0	Xist- cells	Dnmt3a	1.27503283910302
d0_Col_07_Row_25	0	Xist- cells	Esrrb	2.44438463116874
d0_Col_07_Row_25	0	Xist- cells	Nanog	2.6709919883412
d0_Col_07_Row_25	0	Xist- cells	Dnmt3a	1.89744814505621
d0_Col_07_Row_28	0	Xist- cells	Esrrb	2.52924096349055
d0_Col_07_Row_28	0	Xist- cells	Nanog	2.2294930095793
d0_Col_07_Row_28	0	Xist- cells	Dnmt3a	1.45247330560292
d0_Col_07_Row_29	0	Xist- cells	Esrrb	2.69686429965046
d0_Col_07_Row_29	0	Xist- cells	Nanog	2.88643461270669
d0_Col_07_Row_29	0	Xist- cells	Dnmt3a	0
d0_Col_07_Row_30	0	Xist- cells	Esrrb	2.29428634718434
d0_Col_07_Row_30	0	Xist- cells	Nanog	2.90990997110455
d0_Col_07_Row_30	0	Xist- cells	Dnmt3a	0
d0_Col_07_Row_31	0	Xist- cells	Esrrb	1.70640190503827
d0_Col_07_Row_31	0	Xist- cells	Nanog	2.76547103496785
d0_Col_07_Row_31	0	Xist- cells	Dnmt3a	0.968972943345484
d0_Col_07_Row_32	0	Xist- cells	Esrrb	2.3016290221281
d0_Col_07_Row_32	0	Xist- cells	Nanog	1.57091647668855
d0_Col_07_Row_32	0	Xist- cells	Dnmt3a	2.0401909043361
d0_Col_07_Row_33	0	Xist- cells	Esrrb	2.48223357653566
d0_Col_07_Row_33	0	Xist- cells	Nanog	2.55809374964475
d0_Col_07_Row_33	0	Xist- cells	Dnmt3a	0
d0_Col_07_Row_34	0	Xist- cells	Esrrb	2.58063384941768
d0_Col_07_Row_34	0	Xist- cells	Nanog	2.51387712567334
d0_Col_07_Row_34	0	Xist- cells	Dnmt3a	0
d0_Col_07_Row_35	0	Xist- cells	Esrrb	2.6684870068404
d0_Col_07_Row_35	0	Xist- cells	Nanog	2.3992937319242
d0_Col_07_Row_35	0	Xist- cells	Dnmt3a	0
d0_Col_07_Row_37	0	Xist- cells	Esrrb	2.52396045389242
d0_Col_07_Row_37	0	Xist- cells	Nanog	2.35543649156825
d0_Col_07_Row_37	0	Xist- cells	Dnmt3a	1.06993604458403
d0_Col_07_Row_38	0	Xist- cells	Esrrb	2.6580148532416
d0_Col_07_Row_38	0	Xist- cells	Nanog	2.33631671662189
d0_Col_07_Row_38	0	Xist- cells	Dnmt3a	1.45762680844331
d0_Col_08_Row_2	0	Xist- cells	Esrrb	2.45499937779362
d0_Col_08_Row_2	0	Xist- cells	Nanog	2.26783323247049
d0_Col_08_Row_2	0	Xist- cells	Dnmt3a	0
d0_Col_08_Row_4	0	Xist- cells	Esrrb	2.45288716184566
d0_Col_08_Row_4	0	Xist- cells	Nanog	2.35218210697673
d0_Col_08_Row_4	0	Xist- cells	Dnmt3a	1.92241764904624
d0_Col_08_Row_7	0	Xist- cells	Esrrb	2.26755229611893
d0_Col_08_Row_7	0	Xist- cells	Nanog	2.49191117711775
d0_Col_08_Row_7	0	Xist- cells	Dnmt3a	0
d0_Col_08_Row_9	0	Xist- cells	Esrrb	2.44442396612853
d0_Col_08_Row_9	0	Xist- cells	Nanog	2.24280684262985
d0_Col_08_Row_9	0	Xist- cells	Dnmt3a	0
d0_Col_08_Row_14	0	Xist- cells	Esrrb	2.10299496478856
d0_Col_08_Row_14	0	Xist- cells	Nanog	2.38044315467504
d0_Col_08_Row_14	0	Xist- cells	Dnmt3a	0
d0_Col_08_Row_16	0	Xist- cells	Esrrb	2.60788071681364
d0_Col_08_Row_16	0	Xist- cells	Nanog	2.3739618163927
d0_Col_08_Row_16	0	Xist- cells	Dnmt3a	2.1158239227647
d0_Col_08_Row_18	0	Xist- cells	Esrrb	2.39017469818315
d0_Col_08_Row_18	0	Xist- cells	Nanog	2.32829878601562
d0_Col_08_Row_18	0	Xist- cells	Dnmt3a	1.43276779803298
d0_Col_08_Row_20	0	Xist- cells	Esrrb	2.42817477449038
d0_Col_08_Row_20	0	Xist- cells	Nanog	2.50590135855008
d0_Col_08_Row_20	0	Xist- cells	Dnmt3a	0.50361731542503
d0_Col_08_Row_22	0	Xist- cells	Esrrb	2.12411083198428
d0_Col_08_Row_22	0	Xist- cells	Nanog	1.94396091761184
d0_Col_08_Row_22	0	Xist- cells	Dnmt3a	0
d0_Col_08_Row_23	0	Xist- cells	Esrrb	2.31484066287066
d0_Col_08_Row_23	0	Xist- cells	Nanog	1.19523179828083
d0_Col_08_Row_23	0	Xist- cells	Dnmt3a	1.94965953406319
d0_Col_08_Row_25	0	Xist- cells	Esrrb	2.57432168885625
d0_Col_08_Row_25	0	Xist- cells	Nanog	2.34135976958889
d0_Col_08_Row_25	0	Xist- cells	Dnmt3a	0.660993270889772
d0_Col_08_Row_26	0	Xist- cells	Esrrb	2.67464059362096
d0_Col_08_Row_26	0	Xist- cells	Nanog	2.43977306187468
d0_Col_08_Row_26	0	Xist- cells	Dnmt3a	0
d0_Col_08_Row_28	0	Xist- cells	Esrrb	2.7292745379104
d0_Col_08_Row_28	0	Xist- cells	Nanog	2.66069756840257
d0_Col_08_Row_28	0	Xist- cells	Dnmt3a	1.60375318900991
d0_Col_08_Row_29	0	Xist- cells	Esrrb	2.46303694154278
d0_Col_08_Row_29	0	Xist- cells	Nanog	2.29624898618192
d0_Col_08_Row_29	0	Xist- cells	Dnmt3a	0.831776340921951
d0_Col_08_Row_30	0	Xist- cells	Esrrb	2.45881552589363
d0_Col_08_Row_30	0	Xist- cells	Nanog	2.50980024130102
d0_Col_08_Row_30	0	Xist- cells	Dnmt3a	0
d0_Col_08_Row_32	0	Xist- cells	Esrrb	2.29325358033321
d0_Col_08_Row_32	0	Xist- cells	Nanog	2.23967008130768
d0_Col_08_Row_32	0	Xist- cells	Dnmt3a	2.03542127205232
d0_Col_08_Row_33	0	Xist- cells	Esrrb	1.94968425389774
d0_Col_08_Row_33	0	Xist- cells	Nanog	2.48063528202302
d0_Col_08_Row_33	0	Xist- cells	Dnmt3a	1.4486365063875
d0_Col_08_Row_37	0	Xist+ cells	Esrrb	1.84218045607407
d0_Col_08_Row_37	0	Xist+ cells	Nanog	2.3748441998693
d0_Col_08_Row_37	0	Xist+ cells	Dnmt3a	0.935234652347897
d0_Col_08_Row_38	0	Xist- cells	Esrrb	2.24560285576379
d0_Col_08_Row_38	0	Xist- cells	Nanog	2.53608442660783
d0_Col_08_Row_38	0	Xist- cells	Dnmt3a	0
d0_Col_08_Row_39	0	Xist- cells	Esrrb	2.13610585838136
d0_Col_08_Row_39	0	Xist- cells	Nanog	2.67622392207605
d0_Col_08_Row_39	0	Xist- cells	Dnmt3a	1.4823519463616
d0_Col_08_Row_40	0	Xist- cells	Esrrb	1.88067800197139
d0_Col_08_Row_40	0	Xist- cells	Nanog	2.54038497859506
d0_Col_08_Row_40	0	Xist- cells	Dnmt3a	0
d0_Col_09_Row_5	0	Xist- cells	Esrrb	2.68761780146616
d0_Col_09_Row_5	0	Xist- cells	Nanog	2.23561695241618
d0_Col_09_Row_5	0	Xist- cells	Dnmt3a	1.00008012154962
d0_Col_09_Row_7	0	Xist- cells	Esrrb	2.78958663201244
d0_Col_09_Row_7	0	Xist- cells	Nanog	2.76247986835483
d0_Col_09_Row_7	0	Xist- cells	Dnmt3a	0
d0_Col_09_Row_8	0	Xist- cells	Esrrb	2.45046864607982
d0_Col_09_Row_8	0	Xist- cells	Nanog	2.47124662563438
d0_Col_09_Row_8	0	Xist- cells	Dnmt3a	1.17104405116898
d0_Col_09_Row_10	0	Xist- cells	Esrrb	2.3000196733055
d0_Col_09_Row_10	0	Xist- cells	Nanog	2.69131190339496
d0_Col_09_Row_10	0	Xist- cells	Dnmt3a	0
d0_Col_09_Row_11	0	Xist- cells	Esrrb	2.49949098335159
d0_Col_09_Row_11	0	Xist- cells	Nanog	2.58817736788105
d0_Col_09_Row_11	0	Xist- cells	Dnmt3a	0
d0_Col_09_Row_12	0	Xist- cells	Esrrb	2.45999239881157
d0_Col_09_Row_12	0	Xist- cells	Nanog	2.30704687178012
d0_Col_09_Row_12	0	Xist- cells	Dnmt3a	1.12155020931595
d0_Col_09_Row_13	0	Xist- cells	Esrrb	2.13770488284385
d0_Col_09_Row_13	0	Xist- cells	Nanog	2.72742049843598
d0_Col_09_Row_13	0	Xist- cells	Dnmt3a	0
d0_Col_09_Row_14	0	Xist- cells	Esrrb	2.31342442383501
d0_Col_09_Row_14	0	Xist- cells	Nanog	2.43783524565638
d0_Col_09_Row_14	0	Xist- cells	Dnmt3a	0
d0_Col_09_Row_15	0	Xist- cells	Esrrb	2.71360063938807
d0_Col_09_Row_15	0	Xist- cells	Nanog	2.1271808711374
d0_Col_09_Row_15	0	Xist- cells	Dnmt3a	1.22949797384887
d0_Col_09_Row_17	0	Xist- cells	Esrrb	2.86227021212521
d0_Col_09_Row_17	0	Xist- cells	Nanog	2.46260870832723
d0_Col_09_Row_17	0	Xist- cells	Dnmt3a	2.09224949461433
d0_Col_09_Row_18	0	Xist- cells	Esrrb	2.35777731447464
d0_Col_09_Row_18	0	Xist- cells	Nanog	2.62927343427004
d0_Col_09_Row_18	0	Xist- cells	Dnmt3a	1.96723211066616
d0_Col_09_Row_21	0	Xist- cells	Esrrb	2.45567289717614
d0_Col_09_Row_21	0	Xist- cells	Nanog	2.37468097888965
d0_Col_09_Row_21	0	Xist- cells	Dnmt3a	2.50548152135356
d0_Col_09_Row_22	0	Xist- cells	Esrrb	2.5186186657978
d0_Col_09_Row_22	0	Xist- cells	Nanog	2.6840728677067
d0_Col_09_Row_22	0	Xist- cells	Dnmt3a	1.79395868661493
d0_Col_09_Row_23	0	Xist- cells	Esrrb	2.77248066664396
d0_Col_09_Row_23	0	Xist- cells	Nanog	2.40758052708863
d0_Col_09_Row_23	0	Xist- cells	Dnmt3a	1.94105906685813
d0_Col_09_Row_26	0	Xist- cells	Esrrb	2.17071162178517
d0_Col_09_Row_26	0	Xist- cells	Nanog	2.73843946405643
d0_Col_09_Row_26	0	Xist- cells	Dnmt3a	2.27920418354316
d0_Col_09_Row_27	0	Xist- cells	Esrrb	2.45604574307479
d0_Col_09_Row_27	0	Xist- cells	Nanog	2.58953596728254
d0_Col_09_Row_27	0	Xist- cells	Dnmt3a	0
d0_Col_09_Row_29	0	Xist- cells	Esrrb	2.37538697601275
d0_Col_09_Row_29	0	Xist- cells	Nanog	2.35200752235188
d0_Col_09_Row_29	0	Xist- cells	Dnmt3a	0.858519412673105
d0_Col_09_Row_31	0	Xist- cells	Esrrb	2.90089441234477
d0_Col_09_Row_31	0	Xist- cells	Nanog	2.4704572122572
d0_Col_09_Row_31	0	Xist- cells	Dnmt3a	0
d0_Col_09_Row_32	0	Xist- cells	Esrrb	2.22406790540504
d0_Col_09_Row_32	0	Xist- cells	Nanog	2.33071039816921
d0_Col_09_Row_32	0	Xist- cells	Dnmt3a	1.24679509656865
d0_Col_09_Row_33	0	Xist- cells	Esrrb	2.81431265065688
d0_Col_09_Row_33	0	Xist- cells	Nanog	2.62055210637061
d0_Col_09_Row_33	0	Xist- cells	Dnmt3a	0
d0_Col_09_Row_34	0	Xist- cells	Esrrb	2.96683939441167
d0_Col_09_Row_34	0	Xist- cells	Nanog	2.23773516427995
d0_Col_09_Row_34	0	Xist- cells	Dnmt3a	0
d0_Col_09_Row_35	0	Xist- cells	Esrrb	2.48728905268236
d0_Col_09_Row_35	0	Xist- cells	Nanog	2.66290867263788
d0_Col_09_Row_35	0	Xist- cells	Dnmt3a	2.24531032297893
d0_Col_09_Row_36	0	Xist- cells	Esrrb	2.50070567858529
d0_Col_09_Row_36	0	Xist- cells	Nanog	2.15786661444861
d0_Col_09_Row_36	0	Xist- cells	Dnmt3a	1.49235059501422
d0_Col_09_Row_37	0	Xist- cells	Esrrb	2.47227097367289
d0_Col_09_Row_37	0	Xist- cells	Nanog	2.27927361539364
d0_Col_09_Row_37	0	Xist- cells	Dnmt3a	2.4546031985334
d0_Col_10_Row_2	0	Xist- cells	Esrrb	2.52471135442585
d0_Col_10_Row_2	0	Xist- cells	Nanog	2.86642578685444
d0_Col_10_Row_2	0	Xist- cells	Dnmt3a	0
d0_Col_10_Row_3	0	Xist- cells	Esrrb	2.72341726924808
d0_Col_10_Row_3	0	Xist- cells	Nanog	2.8430183905585
d0_Col_10_Row_3	0	Xist- cells	Dnmt3a	0.858008408589936
d0_Col_10_Row_4	0	Xist- cells	Esrrb	2.50432026744828
d0_Col_10_Row_4	0	Xist- cells	Nanog	2.64225196203316
d0_Col_10_Row_4	0	Xist- cells	Dnmt3a	1.78317424274637
d0_Col_10_Row_5	0	Xist- cells	Esrrb	2.63499695372054
d0_Col_10_Row_5	0	Xist- cells	Nanog	2.89778067521496
d0_Col_10_Row_5	0	Xist- cells	Dnmt3a	2.33497223245733
d0_Col_10_Row_7	0	Xist- cells	Esrrb	2.50614496120587
d0_Col_10_Row_7	0	Xist- cells	Nanog	2.51609840682905
d0_Col_10_Row_7	0	Xist- cells	Dnmt3a	1.36748677172734
d0_Col_10_Row_11	0	Xist- cells	Esrrb	2.47794441891714
d0_Col_10_Row_11	0	Xist- cells	Nanog	2.88116876896353
d0_Col_10_Row_11	0	Xist- cells	Dnmt3a	2.20812809743487
d0_Col_10_Row_12	0	Xist- cells	Esrrb	2.55587941855725
d0_Col_10_Row_12	0	Xist- cells	Nanog	2.56774600416137
d0_Col_10_Row_12	0	Xist- cells	Dnmt3a	1.78372433029472
d0_Col_10_Row_13	0	Xist- cells	Esrrb	2.50939220829162
d0_Col_10_Row_13	0	Xist- cells	Nanog	2.53875904899335
d0_Col_10_Row_13	0	Xist- cells	Dnmt3a	1.09001796861345
d0_Col_10_Row_16	0	Xist- cells	Esrrb	2.35748259858542
d0_Col_10_Row_16	0	Xist- cells	Nanog	2.4769974131691
d0_Col_10_Row_16	0	Xist- cells	Dnmt3a	2.32695327726176
d0_Col_10_Row_18	0	Xist- cells	Esrrb	2.57285841488101
d0_Col_10_Row_18	0	Xist- cells	Nanog	2.28208324026586
d0_Col_10_Row_18	0	Xist- cells	Dnmt3a	1.39458800280977
d0_Col_10_Row_19	0	Xist- cells	Esrrb	2.96351973653688
d0_Col_10_Row_19	0	Xist- cells	Nanog	2.49707057170144
d0_Col_10_Row_19	0	Xist- cells	Dnmt3a	0
d0_Col_10_Row_20	0	Xist- cells	Esrrb	2.53449751050603
d0_Col_10_Row_20	0	Xist- cells	Nanog	2.4002599606511
d0_Col_10_Row_20	0	Xist- cells	Dnmt3a	2.0599058530565
d0_Col_10_Row_21	0	Xist- cells	Esrrb	2.73712834442212
d0_Col_10_Row_21	0	Xist- cells	Nanog	2.36808596325557
d0_Col_10_Row_21	0	Xist- cells	Dnmt3a	0.954894291700843
d0_Col_10_Row_24	0	Xist- cells	Esrrb	2.91735978383402
d0_Col_10_Row_24	0	Xist- cells	Nanog	2.11852014960078
d0_Col_10_Row_24	0	Xist- cells	Dnmt3a	2.24263167252216
d0_Col_10_Row_25	0	Xist- cells	Esrrb	3.03507835584512
d0_Col_10_Row_25	0	Xist- cells	Nanog	2.65029937689925
d0_Col_10_Row_25	0	Xist- cells	Dnmt3a	1.59359453651674
d0_Col_10_Row_26	0	Xist- cells	Esrrb	2.80391214856176
d0_Col_10_Row_26	0	Xist- cells	Nanog	2.85818955195429
d0_Col_10_Row_26	0	Xist- cells	Dnmt3a	1.5156531445252
d0_Col_10_Row_27	0	Xist- cells	Esrrb	2.86857743732119
d0_Col_10_Row_27	0	Xist- cells	Nanog	2.94227180282235
d0_Col_10_Row_27	0	Xist- cells	Dnmt3a	2.28398781542607
d0_Col_10_Row_28	0	Xist- cells	Esrrb	2.96031536165649
d0_Col_10_Row_28	0	Xist- cells	Nanog	3.02470771161041
d0_Col_10_Row_28	0	Xist- cells	Dnmt3a	1.57364814780159
d0_Col_10_Row_30	0	Xist- cells	Esrrb	2.98392322408609
d0_Col_10_Row_30	0	Xist- cells	Nanog	2.9591261497008
d0_Col_10_Row_30	0	Xist- cells	Dnmt3a	2.33228520661499
d0_Col_10_Row_31	0	Xist- cells	Esrrb	2.51041051673751
d0_Col_10_Row_31	0	Xist- cells	Nanog	2.79700295399916
d0_Col_10_Row_31	0	Xist- cells	Dnmt3a	1.32595117399729
d0_Col_10_Row_34	0	Xist- cells	Esrrb	2.59588526689421
d0_Col_10_Row_34	0	Xist- cells	Nanog	2.490677829478
d0_Col_10_Row_34	0	Xist- cells	Dnmt3a	1.50312612744903
d0_Col_10_Row_35	0	Xist- cells	Esrrb	3.02381175717823
d0_Col_10_Row_35	0	Xist- cells	Nanog	2.48306666728998
d0_Col_10_Row_35	0	Xist- cells	Dnmt3a	0
d0_Col_10_Row_36	0	Xist- cells	Esrrb	2.74302585783402
d0_Col_10_Row_36	0	Xist- cells	Nanog	2.69295533557741
d0_Col_10_Row_36	0	Xist- cells	Dnmt3a	0
d0_Col_10_Row_37	0	Xist- cells	Esrrb	2.72088983341862
d0_Col_10_Row_37	0	Xist- cells	Nanog	2.8680981048972
d0_Col_10_Row_37	0	Xist- cells	Dnmt3a	0
d0_Col_10_Row_38	0	Xist- cells	Esrrb	2.71210555573495
d0_Col_10_Row_38	0	Xist- cells	Nanog	2.3452509343302
d0_Col_10_Row_38	0	Xist- cells	Dnmt3a	1.87203457552107
d0_Col_10_Row_39	0	Xist- cells	Esrrb	2.65155996982687
d0_Col_10_Row_39	0	Xist- cells	Nanog	2.61026415168143
d0_Col_10_Row_39	0	Xist- cells	Dnmt3a	1.99383618073549
d1_Col_01_Row_1	1	Xist+ cells	Esrrb	2.30037035945418
d1_Col_01_Row_1	1	Xist+ cells	Nanog	0
d1_Col_01_Row_1	1	Xist+ cells	Dnmt3a	2.53554658763722
d1_Col_01_Row_2	1	Xist- cells	Esrrb	2.45033244916163
d1_Col_01_Row_2	1	Xist- cells	Nanog	1.05726325853584
d1_Col_01_Row_2	1	Xist- cells	Dnmt3a	2.16652414558913
d1_Col_01_Row_3	1	Xist- cells	Esrrb	2.79939150081036
d1_Col_01_Row_3	1	Xist- cells	Nanog	2.173236958289
d1_Col_01_Row_3	1	Xist- cells	Dnmt3a	0
d1_Col_01_Row_4	1	Xist+ cells	Esrrb	1.93634405822599
d1_Col_01_Row_4	1	Xist+ cells	Nanog	1.86470670657239
d1_Col_01_Row_4	1	Xist+ cells	Dnmt3a	1.72862220127081
d1_Col_01_Row_5	1	Xist+ cells	Esrrb	1.97117455002713
d1_Col_01_Row_5	1	Xist+ cells	Nanog	1.15306610269931
d1_Col_01_Row_5	1	Xist+ cells	Dnmt3a	3.14702609907171
d1_Col_01_Row_6	1	Xist+ cells	Esrrb	2.39957676932359
d1_Col_01_Row_6	1	Xist+ cells	Nanog	1.71825714077137
d1_Col_01_Row_6	1	Xist+ cells	Dnmt3a	2.28615229988193
d1_Col_01_Row_7	1	Xist+ cells	Esrrb	2.17480983185571
d1_Col_01_Row_7	1	Xist+ cells	Nanog	0
d1_Col_01_Row_7	1	Xist+ cells	Dnmt3a	2.69565110886027
d1_Col_01_Row_8	1	Xist- cells	Esrrb	3.11494159426862
d1_Col_01_Row_8	1	Xist- cells	Nanog	0
d1_Col_01_Row_8	1	Xist- cells	Dnmt3a	2.37911111387721
d1_Col_01_Row_10	1	Xist+ cells	Esrrb	2.94069954314837
d1_Col_01_Row_10	1	Xist+ cells	Nanog	0
d1_Col_01_Row_10	1	Xist+ cells	Dnmt3a	2.99862925638656
d1_Col_01_Row_11	1	Xist- cells	Esrrb	3.3834490924377
d1_Col_01_Row_11	1	Xist- cells	Nanog	0
d1_Col_01_Row_11	1	Xist- cells	Dnmt3a	3.18190985027489
d1_Col_01_Row_12	1	Xist+ cells	Esrrb	2.18669871775511
d1_Col_01_Row_12	1	Xist+ cells	Nanog	0
d1_Col_01_Row_12	1	Xist+ cells	Dnmt3a	2.48631369231757
d1_Col_01_Row_14	1	Xist+ cells	Esrrb	2.30509149634948
d1_Col_01_Row_14	1	Xist+ cells	Nanog	0
d1_Col_01_Row_14	1	Xist+ cells	Dnmt3a	2.35755191901151
d1_Col_01_Row_15	1	Xist+ cells	Esrrb	2.40495156184402
d1_Col_01_Row_15	1	Xist+ cells	Nanog	1.4800107016632
d1_Col_01_Row_15	1	Xist+ cells	Dnmt3a	2.80848493795226
d1_Col_01_Row_18	1	Xist- cells	Esrrb	2.46200550656877
d1_Col_01_Row_18	1	Xist- cells	Nanog	2.13403031747697
d1_Col_01_Row_18	1	Xist- cells	Dnmt3a	2.2532350163069
d1_Col_01_Row_19	1	Xist+ cells	Esrrb	1.93016278885335
d1_Col_01_Row_19	1	Xist+ cells	Nanog	0
d1_Col_01_Row_19	1	Xist+ cells	Dnmt3a	1.34314120595661
d1_Col_01_Row_20	1	Xist- cells	Esrrb	1.83114580411292
d1_Col_01_Row_20	1	Xist- cells	Nanog	2.05042425848712
d1_Col_01_Row_20	1	Xist- cells	Dnmt3a	2.66027449509519
d1_Col_01_Row_23	1	Xist- cells	Esrrb	2.82755876823761
d1_Col_01_Row_23	1	Xist- cells	Nanog	1.84574106211778
d1_Col_01_Row_23	1	Xist- cells	Dnmt3a	1.90295793943089
d1_Col_01_Row_24	1	Xist+ cells	Esrrb	2.91333626092959
d1_Col_01_Row_24	1	Xist+ cells	Nanog	1.84593545322616
d1_Col_01_Row_24	1	Xist+ cells	Dnmt3a	1.84593545322616
d1_Col_01_Row_25	1	Xist+ cells	Esrrb	1.9755792891303
d1_Col_01_Row_25	1	Xist+ cells	Nanog	0
d1_Col_01_Row_25	1	Xist+ cells	Dnmt3a	2.37648201779486
d1_Col_01_Row_27	1	Xist+ cells	Esrrb	2.18259607728687
d1_Col_01_Row_27	1	Xist+ cells	Nanog	0
d1_Col_01_Row_27	1	Xist+ cells	Dnmt3a	2.55131293378022
d1_Col_01_Row_28	1	Xist+ cells	Esrrb	2.51543760763339
d1_Col_01_Row_28	1	Xist+ cells	Nanog	1.70164382678944
d1_Col_01_Row_28	1	Xist+ cells	Dnmt3a	2.19058366260442
d1_Col_01_Row_30	1	Xist+ cells	Esrrb	2.30808484432771
d1_Col_01_Row_30	1	Xist+ cells	Nanog	0
d1_Col_01_Row_30	1	Xist+ cells	Dnmt3a	2.64272500588338
d1_Col_01_Row_31	1	Xist+ cells	Esrrb	0.924399006299857
d1_Col_01_Row_31	1	Xist+ cells	Nanog	0
d1_Col_01_Row_31	1	Xist+ cells	Dnmt3a	0.924399006299857
d1_Col_01_Row_34	1	Xist+ cells	Esrrb	2.32380637858522
d1_Col_01_Row_34	1	Xist+ cells	Nanog	0
d1_Col_01_Row_34	1	Xist+ cells	Dnmt3a	2.25720287411373
d1_Col_01_Row_35	1	Xist+ cells	Esrrb	1.57890384830732
d1_Col_01_Row_35	1	Xist+ cells	Nanog	0
d1_Col_01_Row_35	1	Xist+ cells	Dnmt3a	1.96991773441939
d1_Col_01_Row_37	1	Xist+ cells	Esrrb	2.12490390779835
d1_Col_01_Row_37	1	Xist+ cells	Nanog	0.798851219482294
d1_Col_01_Row_37	1	Xist+ cells	Dnmt3a	2.86416741218418
d1_Col_01_Row_39	1	Xist+ cells	Esrrb	2.18881188463449
d1_Col_01_Row_39	1	Xist+ cells	Nanog	1.56946624125605
d1_Col_01_Row_39	1	Xist+ cells	Dnmt3a	2.03871418291636
d1_Col_01_Row_40	1	Xist- cells	Esrrb	2.19179444496463
d1_Col_01_Row_40	1	Xist- cells	Nanog	1.62537538958308
d1_Col_01_Row_40	1	Xist- cells	Dnmt3a	2.09558199112093
d1_Col_02_Row_1	1	Xist+ cells	Esrrb	2.13606865794064
d1_Col_02_Row_1	1	Xist+ cells	Nanog	1.57068147732537
d1_Col_02_Row_1	1	Xist+ cells	Dnmt3a	0
d1_Col_02_Row_2	1	Xist+ cells	Esrrb	2.68499121693816
d1_Col_02_Row_2	1	Xist+ cells	Nanog	0
d1_Col_02_Row_2	1	Xist+ cells	Dnmt3a	2.22182027714402
d1_Col_02_Row_3	1	Xist+ cells	Esrrb	2.62394691707048
d1_Col_02_Row_3	1	Xist+ cells	Nanog	2.39825632759574
d1_Col_02_Row_3	1	Xist+ cells	Dnmt3a	2.21731447766908
d1_Col_02_Row_4	1	Xist- cells	Esrrb	2.27902828011737
d1_Col_02_Row_4	1	Xist- cells	Nanog	0
d1_Col_02_Row_4	1	Xist- cells	Dnmt3a	2.73347288688962
d1_Col_02_Row_6	1	Xist+ cells	Esrrb	2.88275519888712
d1_Col_02_Row_6	1	Xist+ cells	Nanog	2.23591263085062
d1_Col_02_Row_6	1	Xist+ cells	Dnmt3a	1.67831692291884
d1_Col_02_Row_7	1	Xist+ cells	Esrrb	1.64888329754394
d1_Col_02_Row_7	1	Xist+ cells	Nanog	0
d1_Col_02_Row_7	1	Xist+ cells	Dnmt3a	2.77009633513401
d1_Col_02_Row_11	1	Xist- cells	Esrrb	2.84769705334911
d1_Col_02_Row_11	1	Xist- cells	Nanog	2.03816247319847
d1_Col_02_Row_11	1	Xist- cells	Dnmt3a	2.84769705334911
d1_Col_02_Row_12	1	Xist+ cells	Esrrb	2.7273051889205
d1_Col_02_Row_12	1	Xist+ cells	Nanog	0
d1_Col_02_Row_12	1	Xist+ cells	Dnmt3a	3.2289790822919
d1_Col_02_Row_14	1	Xist- cells	Esrrb	1.09202292165698
d1_Col_02_Row_14	1	Xist- cells	Nanog	0
d1_Col_02_Row_14	1	Xist- cells	Dnmt3a	2.48816055073536
d1_Col_02_Row_15	1	Xist+ cells	Esrrb	2.17636044229819
d1_Col_02_Row_15	1	Xist+ cells	Nanog	2.26298420774163
d1_Col_02_Row_15	1	Xist+ cells	Dnmt3a	0
d1_Col_02_Row_17	1	Xist+ cells	Esrrb	2.8811078150337
d1_Col_02_Row_17	1	Xist+ cells	Nanog	1.61251341383156
d1_Col_02_Row_17	1	Xist+ cells	Dnmt3a	2.60286785800878
d1_Col_02_Row_19	1	Xist- cells	Esrrb	2.59862798989255
d1_Col_02_Row_19	1	Xist- cells	Nanog	2.39217075227251
d1_Col_02_Row_19	1	Xist- cells	Dnmt3a	2.51666916350768
d1_Col_02_Row_21	1	Xist- cells	Esrrb	2.60196851621531
d1_Col_02_Row_21	1	Xist- cells	Nanog	2.27866237926045
d1_Col_02_Row_21	1	Xist- cells	Dnmt3a	2.10371273871567
d1_Col_02_Row_23	1	Xist- cells	Esrrb	2.44701654324301
d1_Col_02_Row_23	1	Xist- cells	Nanog	0
d1_Col_02_Row_23	1	Xist- cells	Dnmt3a	3.05118609040563
d1_Col_02_Row_24	1	Xist+ cells	Esrrb	2.64788162841256
d1_Col_02_Row_24	1	Xist+ cells	Nanog	1.95280221818614
d1_Col_02_Row_24	1	Xist+ cells	Dnmt3a	2.01018855259873
d1_Col_02_Row_27	1	Xist+ cells	Esrrb	2.55775140239248
d1_Col_02_Row_27	1	Xist+ cells	Nanog	1.11416939902074
d1_Col_02_Row_27	1	Xist+ cells	Dnmt3a	2.46114187429396
d1_Col_02_Row_29	1	Xist- cells	Esrrb	2.62080268875873
d1_Col_02_Row_29	1	Xist- cells	Nanog	2.0972771120378
d1_Col_02_Row_29	1	Xist- cells	Dnmt3a	0
d1_Col_02_Row_31	1	Xist+ cells	Esrrb	2.07778014669925
d1_Col_02_Row_31	1	Xist+ cells	Nanog	1.83071749927685
d1_Col_02_Row_31	1	Xist+ cells	Dnmt3a	2.58714256376193
d1_Col_02_Row_34	1	Xist+ cells	Esrrb	2.48644705692829
d1_Col_02_Row_34	1	Xist+ cells	Nanog	2.27647834851133
d1_Col_02_Row_34	1	Xist+ cells	Dnmt3a	2.9947735600918
d1_Col_02_Row_35	1	Xist+ cells	Esrrb	2.85340047955905
d1_Col_02_Row_35	1	Xist+ cells	Nanog	1.84480415080331
d1_Col_02_Row_35	1	Xist+ cells	Dnmt3a	2.01882099458949
d1_Col_02_Row_37	1	Xist+ cells	Esrrb	2.10515903732277
d1_Col_02_Row_37	1	Xist+ cells	Nanog	1.53481722039683
d1_Col_02_Row_37	1	Xist+ cells	Dnmt3a	2.34347072617203
d1_Col_02_Row_38	1	Xist+ cells	Esrrb	2.45138463807558
d1_Col_02_Row_38	1	Xist+ cells	Nanog	1.58619453266266
d1_Col_02_Row_38	1	Xist+ cells	Dnmt3a	2.50556155338977
d1_Col_02_Row_39	1	Xist+ cells	Esrrb	2.29641169652352
d1_Col_02_Row_39	1	Xist+ cells	Nanog	1.09973031615433
d1_Col_02_Row_39	1	Xist+ cells	Dnmt3a	2.02215174912575
d1_Col_03_Row_3	1	Xist- cells	Esrrb	2.00302021723209
d1_Col_03_Row_3	1	Xist- cells	Nanog	2.26987040884303
d1_Col_03_Row_3	1	Xist- cells	Dnmt3a	2.68596260993387
d1_Col_03_Row_4	1	Xist+ cells	Esrrb	2.10599414670788
d1_Col_03_Row_4	1	Xist+ cells	Nanog	1.80835332978187
d1_Col_03_Row_4	1	Xist+ cells	Dnmt3a	2.73540096051497
d1_Col_03_Row_5	1	Xist+ cells	Esrrb	3.30379078174412
d1_Col_03_Row_5	1	Xist+ cells	Nanog	2.83211422352503
d1_Col_03_Row_5	1	Xist+ cells	Dnmt3a	2.86103667562813
d1_Col_03_Row_6	1	Xist+ cells	Esrrb	2.61460273622161
d1_Col_03_Row_6	1	Xist+ cells	Nanog	1.93863099890179
d1_Col_03_Row_6	1	Xist+ cells	Dnmt3a	2.17062497486998
d1_Col_03_Row_7	1	Xist+ cells	Esrrb	2.5674018023281
d1_Col_03_Row_7	1	Xist+ cells	Nanog	0
d1_Col_03_Row_7	1	Xist+ cells	Dnmt3a	2.74310090678097
d1_Col_03_Row_11	1	Xist- cells	Esrrb	2.94411109113304
d1_Col_03_Row_11	1	Xist- cells	Nanog	1.89799215893399
d1_Col_03_Row_11	1	Xist- cells	Dnmt3a	2.49591290275657
d1_Col_03_Row_12	1	Xist+ cells	Esrrb	1.83305198821501
d1_Col_03_Row_12	1	Xist+ cells	Nanog	0
d1_Col_03_Row_12	1	Xist+ cells	Dnmt3a	2.51221006898273
d1_Col_03_Row_13	1	Xist+ cells	Esrrb	1.78088376167689
d1_Col_03_Row_13	1	Xist+ cells	Nanog	0.976930705920243
d1_Col_03_Row_13	1	Xist+ cells	Dnmt3a	2.92468468568641
d1_Col_03_Row_14	1	Xist+ cells	Esrrb	2.33673707735689
d1_Col_03_Row_14	1	Xist+ cells	Nanog	1.3756898334552
d1_Col_03_Row_14	1	Xist+ cells	Dnmt3a	2.87610077232595
d1_Col_03_Row_15	1	Xist+ cells	Esrrb	2.64057878551897
d1_Col_03_Row_15	1	Xist+ cells	Nanog	1.99082997412277
d1_Col_03_Row_15	1	Xist+ cells	Dnmt3a	2.99399070086037
d1_Col_03_Row_16	1	Xist+ cells	Esrrb	1.89954566011823
d1_Col_03_Row_16	1	Xist+ cells	Nanog	0
d1_Col_03_Row_16	1	Xist+ cells	Dnmt3a	2.76188215177924
d1_Col_03_Row_18	1	Xist+ cells	Esrrb	2.49046545006617
d1_Col_03_Row_18	1	Xist+ cells	Nanog	0
d1_Col_03_Row_18	1	Xist+ cells	Dnmt3a	2.67902592906911
d1_Col_03_Row_19	1	Xist+ cells	Esrrb	2.29878453266047
d1_Col_03_Row_19	1	Xist+ cells	Nanog	1.18014348496707
d1_Col_03_Row_19	1	Xist+ cells	Dnmt3a	2.82321909020946
d1_Col_03_Row_20	1	Xist- cells	Esrrb	2.31882961580186
d1_Col_03_Row_20	1	Xist- cells	Nanog	0.953066699642235
d1_Col_03_Row_20	1	Xist- cells	Dnmt3a	2.89354833456829
d1_Col_03_Row_21	1	Xist+ cells	Esrrb	2.43262703351403
d1_Col_03_Row_21	1	Xist+ cells	Nanog	2.26589003285849
d1_Col_03_Row_21	1	Xist+ cells	Dnmt3a	2.41496508750043
d1_Col_03_Row_22	1	Xist+ cells	Esrrb	2.44808144794034
d1_Col_03_Row_22	1	Xist+ cells	Nanog	1.08578416156624
d1_Col_03_Row_22	1	Xist+ cells	Dnmt3a	2.28131810694479
d1_Col_03_Row_23	1	Xist+ cells	Esrrb	2.17242793782134
d1_Col_03_Row_23	1	Xist+ cells	Nanog	0
d1_Col_03_Row_23	1	Xist+ cells	Dnmt3a	3.01112476999748
d1_Col_03_Row_24	1	Xist- cells	Esrrb	2.73599415654823
d1_Col_03_Row_24	1	Xist- cells	Nanog	2.21767883515051
d1_Col_03_Row_24	1	Xist- cells	Dnmt3a	2.39289223862365
d1_Col_03_Row_25	1	Xist+ cells	Esrrb	2.66236746326716
d1_Col_03_Row_25	1	Xist+ cells	Nanog	2.62006052363928
d1_Col_03_Row_25	1	Xist+ cells	Dnmt3a	2.76110023146936
d1_Col_03_Row_27	1	Xist+ cells	Esrrb	2.45131832600939
d1_Col_03_Row_27	1	Xist+ cells	Nanog	0
d1_Col_03_Row_27	1	Xist+ cells	Dnmt3a	2.60467476435095
d1_Col_03_Row_28	1	Xist+ cells	Esrrb	2.39426631968353
d1_Col_03_Row_28	1	Xist+ cells	Nanog	2.02425155684812
d1_Col_03_Row_28	1	Xist+ cells	Dnmt3a	2.89573868741127
d1_Col_03_Row_29	1	Xist- cells	Esrrb	2.29442052741098
d1_Col_03_Row_29	1	Xist- cells	Nanog	1.42426917141792
d1_Col_03_Row_29	1	Xist- cells	Dnmt3a	2.46345771325407
d1_Col_03_Row_31	1	Xist- cells	Esrrb	2.26222327119141
d1_Col_03_Row_31	1	Xist- cells	Nanog	2.05952562036998
d1_Col_03_Row_31	1	Xist- cells	Dnmt3a	2.69342507447801
d1_Col_03_Row_33	1	Xist+ cells	Esrrb	2.43331813630804
d1_Col_03_Row_33	1	Xist+ cells	Nanog	1.23585823476929
d1_Col_03_Row_33	1	Xist+ cells	Dnmt3a	2.63138701495682
d1_Col_03_Row_34	1	Xist+ cells	Esrrb	0
d1_Col_03_Row_34	1	Xist+ cells	Nanog	0
d1_Col_03_Row_34	1	Xist+ cells	Dnmt3a	2.8416023338369
d1_Col_03_Row_35	1	Xist+ cells	Esrrb	2.6371297500198
d1_Col_03_Row_35	1	Xist+ cells	Nanog	0
d1_Col_03_Row_35	1	Xist+ cells	Dnmt3a	2.44387270737315
d1_Col_03_Row_37	1	Xist- cells	Esrrb	3.03911567843528
d1_Col_03_Row_37	1	Xist- cells	Nanog	2.41566554584886
d1_Col_03_Row_37	1	Xist- cells	Dnmt3a	1.29069387244196
d1_Col_03_Row_39	1	Xist- cells	Esrrb	2.2808743961534
d1_Col_03_Row_39	1	Xist- cells	Nanog	2.06563461436867
d1_Col_03_Row_39	1	Xist- cells	Dnmt3a	2.33858192182196
d1_Col_04_Row_2	1	Xist+ cells	Esrrb	2.26718374190967
d1_Col_04_Row_2	1	Xist+ cells	Nanog	0
d1_Col_04_Row_2	1	Xist+ cells	Dnmt3a	2.92388903966174
d1_Col_04_Row_3	1	Xist+ cells	Esrrb	2.3802872930701
d1_Col_04_Row_3	1	Xist+ cells	Nanog	2.06857962705555
d1_Col_04_Row_3	1	Xist+ cells	Dnmt3a	1.9188544403496
d1_Col_04_Row_4	1	Xist+ cells	Esrrb	2.40921294289851
d1_Col_04_Row_4	1	Xist+ cells	Nanog	1.66684927583663
d1_Col_04_Row_4	1	Xist+ cells	Dnmt3a	2.69470176273299
d1_Col_04_Row_5	1	Xist+ cells	Esrrb	2.55424224852553
d1_Col_04_Row_5	1	Xist+ cells	Nanog	1.57571616176487
d1_Col_04_Row_5	1	Xist+ cells	Dnmt3a	2.76888387669415
d1_Col_04_Row_6	1	Xist+ cells	Esrrb	2.62598913741901
d1_Col_04_Row_6	1	Xist+ cells	Nanog	2.05341005296764
d1_Col_04_Row_6	1	Xist+ cells	Dnmt3a	1.58390243015965
d1_Col_04_Row_8	1	Xist+ cells	Esrrb	2.02845515923635
d1_Col_04_Row_8	1	Xist+ cells	Nanog	0
d1_Col_04_Row_8	1	Xist+ cells	Dnmt3a	2.59367850726587
d1_Col_04_Row_11	1	Xist+ cells	Esrrb	2.77684736558762
d1_Col_04_Row_11	1	Xist+ cells	Nanog	0
d1_Col_04_Row_11	1	Xist+ cells	Dnmt3a	3.00699724263211
d1_Col_04_Row_14	1	Xist- cells	Esrrb	2.20223727092697
d1_Col_04_Row_14	1	Xist- cells	Nanog	1.06272706234486
d1_Col_04_Row_14	1	Xist- cells	Dnmt3a	2.34758571216193
d1_Col_04_Row_15	1	Xist+ cells	Esrrb	2.65630743110525
d1_Col_04_Row_15	1	Xist+ cells	Nanog	2.01124084848068
d1_Col_04_Row_15	1	Xist+ cells	Dnmt3a	2.25246139426882
d1_Col_04_Row_18	1	Xist+ cells	Esrrb	2.74914679215574
d1_Col_04_Row_18	1	Xist+ cells	Nanog	0
d1_Col_04_Row_18	1	Xist+ cells	Dnmt3a	2.7372690632038
d1_Col_04_Row_19	1	Xist+ cells	Esrrb	2.53186180745004
d1_Col_04_Row_19	1	Xist+ cells	Nanog	1.92476423779504
d1_Col_04_Row_19	1	Xist+ cells	Dnmt3a	2.56584526852424
d1_Col_04_Row_20	1	Xist+ cells	Esrrb	1.8620878284399
d1_Col_04_Row_20	1	Xist+ cells	Nanog	0
d1_Col_04_Row_20	1	Xist+ cells	Dnmt3a	2.66320443441889
d1_Col_04_Row_21	1	Xist+ cells	Esrrb	2.82963183368632
d1_Col_04_Row_21	1	Xist+ cells	Nanog	1.91926124060606
d1_Col_04_Row_21	1	Xist+ cells	Dnmt3a	2.37655876001237
d1_Col_04_Row_22	1	Xist+ cells	Esrrb	1.55141310097685
d1_Col_04_Row_22	1	Xist+ cells	Nanog	0
d1_Col_04_Row_22	1	Xist+ cells	Dnmt3a	2.78101958128998
d1_Col_04_Row_23	1	Xist+ cells	Esrrb	2.21559033537137
d1_Col_04_Row_23	1	Xist+ cells	Nanog	1.00308249959175
d1_Col_04_Row_23	1	Xist+ cells	Dnmt3a	2.54995662822435
d1_Col_04_Row_24	1	Xist+ cells	Esrrb	2.29832840034037
d1_Col_04_Row_24	1	Xist+ cells	Nanog	1.85508570714965
d1_Col_04_Row_24	1	Xist+ cells	Dnmt3a	2.07450239804064
d1_Col_04_Row_27	1	Xist+ cells	Esrrb	2.24677308153908
d1_Col_04_Row_27	1	Xist+ cells	Nanog	0.990142380601341
d1_Col_04_Row_27	1	Xist+ cells	Dnmt3a	2.10804335379908
d1_Col_04_Row_28	1	Xist+ cells	Esrrb	2.23325973707404
d1_Col_04_Row_28	1	Xist+ cells	Nanog	1.95930365612206
d1_Col_04_Row_28	1	Xist+ cells	Dnmt3a	2.76444085306841
d1_Col_04_Row_30	1	Xist+ cells	Esrrb	1.72523119239028
d1_Col_04_Row_30	1	Xist+ cells	Nanog	1.33938555120973
d1_Col_04_Row_30	1	Xist+ cells	Dnmt3a	2.18223903831119
d1_Col_04_Row_32	1	Xist+ cells	Esrrb	2.39355669967912
d1_Col_04_Row_32	1	Xist+ cells	Nanog	1.81865895639713
d1_Col_04_Row_32	1	Xist+ cells	Dnmt3a	1.63510830157965
d1_Col_04_Row_33	1	Xist- cells	Esrrb	2.6811028205695
d1_Col_04_Row_33	1	Xist- cells	Nanog	2.73731109379642
d1_Col_04_Row_33	1	Xist- cells	Dnmt3a	2.07507241151718
d1_Col_04_Row_34	1	Xist- cells	Esrrb	2.40073462683983
d1_Col_04_Row_34	1	Xist- cells	Nanog	2.13459622973715
d1_Col_04_Row_34	1	Xist- cells	Dnmt3a	2.5645433225022
d1_Col_04_Row_35	1	Xist+ cells	Esrrb	2.08346696834611
d1_Col_04_Row_35	1	Xist+ cells	Nanog	1.69086933842569
d1_Col_04_Row_35	1	Xist+ cells	Dnmt3a	2.01351783089373
d1_Col_04_Row_37	1	Xist+ cells	Esrrb	1.98457851427544
d1_Col_04_Row_37	1	Xist+ cells	Nanog	0.893331206095896
d1_Col_04_Row_37	1	Xist+ cells	Dnmt3a	2.80309398395147
d1_Col_04_Row_38	1	Xist+ cells	Esrrb	2.87193009386534
d1_Col_04_Row_38	1	Xist+ cells	Nanog	2.62664645672201
d1_Col_04_Row_38	1	Xist+ cells	Dnmt3a	1.45547206423193
d1_Col_04_Row_40	1	Xist+ cells	Esrrb	2.30342680703159
d1_Col_04_Row_40	1	Xist+ cells	Nanog	2.53187671565484
d1_Col_04_Row_40	1	Xist+ cells	Dnmt3a	1.89928781063956
d1_Col_05_Row_1	1	Xist+ cells	Esrrb	1.85443054760103
d1_Col_05_Row_1	1	Xist+ cells	Nanog	0
d1_Col_05_Row_1	1	Xist+ cells	Dnmt3a	1.91166279204892
d1_Col_05_Row_3	1	Xist+ cells	Esrrb	2.17535024909452
d1_Col_05_Row_3	1	Xist+ cells	Nanog	2.33829458959212
d1_Col_05_Row_3	1	Xist+ cells	Dnmt3a	2.71215057394489
d1_Col_05_Row_4	1	Xist+ cells	Esrrb	1.86566431613133
d1_Col_05_Row_4	1	Xist+ cells	Nanog	0
d1_Col_05_Row_4	1	Xist+ cells	Dnmt3a	2.49791066138074
d1_Col_05_Row_6	1	Xist+ cells	Esrrb	2.29270816223633
d1_Col_05_Row_6	1	Xist+ cells	Nanog	2.08323602490768
d1_Col_05_Row_6	1	Xist+ cells	Dnmt3a	1.88126202439501
d1_Col_05_Row_8	1	Xist+ cells	Esrrb	2.9450018697898
d1_Col_05_Row_8	1	Xist+ cells	Nanog	2.10848398777438
d1_Col_05_Row_8	1	Xist+ cells	Dnmt3a	2.18051388328163
d1_Col_05_Row_10	1	Xist- cells	Esrrb	2.37958218074222
d1_Col_05_Row_10	1	Xist- cells	Nanog	2.13790114724792
d1_Col_05_Row_10	1	Xist- cells	Dnmt3a	2.80052791328781
d1_Col_05_Row_14	1	Xist- cells	Esrrb	1.90397219484664
d1_Col_05_Row_14	1	Xist- cells	Nanog	1.70309070631594
d1_Col_05_Row_14	1	Xist- cells	Dnmt3a	2.91503701947795
d1_Col_05_Row_17	1	Xist- cells	Esrrb	2.30818118952014
d1_Col_05_Row_17	1	Xist- cells	Nanog	1.61767226331983
d1_Col_05_Row_17	1	Xist- cells	Dnmt3a	2.64943720878627
d1_Col_05_Row_18	1	Xist+ cells	Esrrb	1.94072562514642
d1_Col_05_Row_18	1	Xist+ cells	Nanog	1.26122480350131
d1_Col_05_Row_18	1	Xist+ cells	Dnmt3a	2.89372154141633
d1_Col_05_Row_19	1	Xist+ cells	Esrrb	2.19163191767603
d1_Col_05_Row_19	1	Xist+ cells	Nanog	1.77344522129654
d1_Col_05_Row_19	1	Xist+ cells	Dnmt3a	2.0832848654155
d1_Col_05_Row_21	1	Xist+ cells	Esrrb	2.15141275569257
d1_Col_05_Row_21	1	Xist+ cells	Nanog	1.84102642455702
d1_Col_05_Row_21	1	Xist+ cells	Dnmt3a	1.86550194404539
d1_Col_05_Row_22	1	Xist+ cells	Esrrb	1.00795750865546
d1_Col_05_Row_22	1	Xist+ cells	Nanog	1.28712591407165
d1_Col_05_Row_22	1	Xist+ cells	Dnmt3a	1.28712591407165
d1_Col_05_Row_23	1	Xist- cells	Esrrb	2.40730472906913
d1_Col_05_Row_23	1	Xist- cells	Nanog	2.12364482110435
d1_Col_05_Row_23	1	Xist- cells	Dnmt3a	2.56089356922212
d1_Col_05_Row_27	1	Xist+ cells	Esrrb	2.45220498078301
d1_Col_05_Row_27	1	Xist+ cells	Nanog	0.756221224539943
d1_Col_05_Row_27	1	Xist+ cells	Dnmt3a	2.75963372908359
d1_Col_05_Row_28	1	Xist+ cells	Esrrb	2.03377576562244
d1_Col_05_Row_28	1	Xist+ cells	Nanog	1.62518407953059
d1_Col_05_Row_28	1	Xist+ cells	Dnmt3a	2.03377576562244
d1_Col_05_Row_29	1	Xist- cells	Esrrb	2.20155094043279
d1_Col_05_Row_29	1	Xist- cells	Nanog	1.16861615144877
d1_Col_05_Row_29	1	Xist- cells	Dnmt3a	2.44072110366464
d1_Col_05_Row_30	1	Xist- cells	Esrrb	2.39757054596699
d1_Col_05_Row_30	1	Xist- cells	Nanog	2.21847615010978
d1_Col_05_Row_30	1	Xist- cells	Dnmt3a	2.48158450151485
d1_Col_05_Row_31	1	Xist+ cells	Esrrb	1.86163976342312
d1_Col_05_Row_31	1	Xist+ cells	Nanog	0
d1_Col_05_Row_31	1	Xist+ cells	Dnmt3a	2.61634569784851
d1_Col_05_Row_32	1	Xist+ cells	Esrrb	2.37083424849768
d1_Col_05_Row_32	1	Xist+ cells	Nanog	0
d1_Col_05_Row_32	1	Xist+ cells	Dnmt3a	2.47833266285365
d1_Col_05_Row_33	1	Xist- cells	Esrrb	2.34632545679383
d1_Col_05_Row_33	1	Xist- cells	Nanog	2.17750904142955
d1_Col_05_Row_33	1	Xist- cells	Dnmt3a	2.86655507247252
d1_Col_05_Row_34	1	Xist+ cells	Esrrb	2.66056152206422
d1_Col_05_Row_34	1	Xist+ cells	Nanog	2.01502385372288
d1_Col_05_Row_34	1	Xist+ cells	Dnmt3a	2.59377285449789
d1_Col_05_Row_35	1	Xist+ cells	Esrrb	1.96789486556102
d1_Col_05_Row_35	1	Xist+ cells	Nanog	1.09636312175524
d1_Col_05_Row_35	1	Xist+ cells	Dnmt3a	2.16002820255596
d1_Col_05_Row_37	1	Xist+ cells	Esrrb	2.21363445524773
d1_Col_05_Row_37	1	Xist+ cells	Nanog	1.19801676694762
d1_Col_05_Row_37	1	Xist+ cells	Dnmt3a	2.57726931681174
d1_Col_05_Row_38	1	Xist- cells	Esrrb	2.48761570602396
d1_Col_05_Row_38	1	Xist- cells	Nanog	2.15232672406124
d1_Col_05_Row_38	1	Xist- cells	Dnmt3a	2.5270013528745
d1_Col_05_Row_39	1	Xist+ cells	Esrrb	1.9344371341399
d1_Col_05_Row_39	1	Xist+ cells	Nanog	2.06778677559086
d1_Col_05_Row_39	1	Xist+ cells	Dnmt3a	2.12170712001684
d1_Col_06_Row_1	1	Xist+ cells	Esrrb	2.46101031779169
d1_Col_06_Row_1	1	Xist+ cells	Nanog	2.35229488207442
d1_Col_06_Row_1	1	Xist+ cells	Dnmt3a	2.07321901018788
d1_Col_06_Row_2	1	Xist- cells	Esrrb	2.53641096029762
d1_Col_06_Row_2	1	Xist- cells	Nanog	2.18580422092488
d1_Col_06_Row_2	1	Xist- cells	Dnmt3a	2.42762717327433
d1_Col_06_Row_4	1	Xist+ cells	Esrrb	2.3506502348964
d1_Col_06_Row_4	1	Xist+ cells	Nanog	1.75436276921826
d1_Col_06_Row_4	1	Xist+ cells	Dnmt3a	2.63226943458971
d1_Col_06_Row_6	1	Xist+ cells	Esrrb	2.3210810655718
d1_Col_06_Row_6	1	Xist+ cells	Nanog	1.48824913976627
d1_Col_06_Row_6	1	Xist+ cells	Dnmt3a	2.69662747916203
d1_Col_06_Row_7	1	Xist+ cells	Esrrb	2.35138315143986
d1_Col_06_Row_7	1	Xist+ cells	Nanog	0
d1_Col_06_Row_7	1	Xist+ cells	Dnmt3a	2.49426108468286
d1_Col_06_Row_8	1	Xist- cells	Esrrb	2.18563387120565
d1_Col_06_Row_8	1	Xist- cells	Nanog	2.60487759147399
d1_Col_06_Row_8	1	Xist- cells	Dnmt3a	2.04839201619387
d1_Col_06_Row_10	1	Xist+ cells	Esrrb	2.37878706365419
d1_Col_06_Row_10	1	Xist+ cells	Nanog	1.90528172242978
d1_Col_06_Row_10	1	Xist+ cells	Dnmt3a	2.29996876673355
d1_Col_06_Row_11	1	Xist+ cells	Esrrb	2.60305410341741
d1_Col_06_Row_11	1	Xist+ cells	Nanog	2.47081524227261
d1_Col_06_Row_11	1	Xist+ cells	Dnmt3a	2.72198045238558
d1_Col_06_Row_13	1	Xist- cells	Esrrb	2.51675942131518
d1_Col_06_Row_13	1	Xist- cells	Nanog	1.71765687000084
d1_Col_06_Row_13	1	Xist- cells	Dnmt3a	2.60243681602012
d1_Col_06_Row_16	1	Xist+ cells	Esrrb	2.5242116225614
d1_Col_06_Row_16	1	Xist+ cells	Nanog	2.23911549305773
d1_Col_06_Row_16	1	Xist+ cells	Dnmt3a	2.06427453196504
d1_Col_06_Row_17	1	Xist+ cells	Esrrb	1.52871258248001
d1_Col_06_Row_17	1	Xist+ cells	Nanog	0
d1_Col_06_Row_17	1	Xist+ cells	Dnmt3a	2.93114605447932
d1_Col_06_Row_19	1	Xist- cells	Esrrb	1.86597493968788
d1_Col_06_Row_19	1	Xist- cells	Nanog	1.05498027440032
d1_Col_06_Row_19	1	Xist- cells	Dnmt3a	2.74809340486329
d1_Col_06_Row_20	1	Xist+ cells	Esrrb	1.50444048418015
d1_Col_06_Row_20	1	Xist+ cells	Nanog	0.941359418103466
d1_Col_06_Row_20	1	Xist+ cells	Dnmt3a	2.66765508933115
d1_Col_06_Row_21	1	Xist+ cells	Esrrb	1.64299620118043
d1_Col_06_Row_21	1	Xist+ cells	Nanog	2.07599521003394
d1_Col_06_Row_21	1	Xist+ cells	Dnmt3a	2.65515251963193
d1_Col_06_Row_22	1	Xist+ cells	Esrrb	2.47220770269043
d1_Col_06_Row_22	1	Xist+ cells	Nanog	0
d1_Col_06_Row_22	1	Xist+ cells	Dnmt3a	2.03900073265749
d1_Col_06_Row_23	1	Xist+ cells	Esrrb	2.50529960007852
d1_Col_06_Row_23	1	Xist+ cells	Nanog	2.00312415807075
d1_Col_06_Row_23	1	Xist+ cells	Dnmt3a	2.65297002221736
d1_Col_06_Row_24	1	Xist+ cells	Esrrb	2.6861907630215
d1_Col_06_Row_24	1	Xist+ cells	Nanog	2.30723005721603
d1_Col_06_Row_24	1	Xist+ cells	Dnmt3a	2.34842809036486
d1_Col_06_Row_25	1	Xist+ cells	Esrrb	2.45171494048282
d1_Col_06_Row_25	1	Xist+ cells	Nanog	1.68117098366787
d1_Col_06_Row_25	1	Xist+ cells	Dnmt3a	2.40075423343579
d1_Col_06_Row_28	1	Xist+ cells	Esrrb	2.8326237217107
d1_Col_06_Row_28	1	Xist+ cells	Nanog	1.9508192250289
d1_Col_06_Row_28	1	Xist+ cells	Dnmt3a	2.7193051256601
d1_Col_06_Row_30	1	Xist+ cells	Esrrb	2.87718935709135
d1_Col_06_Row_30	1	Xist+ cells	Nanog	2.56188379976367
d1_Col_06_Row_30	1	Xist+ cells	Dnmt3a	2.37621092651673
d1_Col_06_Row_31	1	Xist+ cells	Esrrb	2.41237459391255
d1_Col_06_Row_31	1	Xist+ cells	Nanog	2.13513071552683
d1_Col_06_Row_31	1	Xist+ cells	Dnmt3a	3.02996996086363
d1_Col_06_Row_32	1	Xist+ cells	Esrrb	2.32501022926369
d1_Col_06_Row_32	1	Xist+ cells	Nanog	1.47253149798165
d1_Col_06_Row_32	1	Xist+ cells	Dnmt3a	2.54995543684112
d1_Col_06_Row_33	1	Xist- cells	Esrrb	2.16069345291832
d1_Col_06_Row_33	1	Xist- cells	Nanog	2.12317751462858
d1_Col_06_Row_33	1	Xist- cells	Dnmt3a	1.86265293456991
d1_Col_06_Row_38	1	Xist+ cells	Esrrb	2.7193012224386
d1_Col_06_Row_38	1	Xist+ cells	Nanog	2.46240738760491
d1_Col_06_Row_38	1	Xist+ cells	Dnmt3a	2.0457047814448
d1_Col_06_Row_39	1	Xist+ cells	Esrrb	2.38917312614638
d1_Col_06_Row_39	1	Xist+ cells	Nanog	1.84951412957262
d1_Col_06_Row_39	1	Xist+ cells	Dnmt3a	2.98208437155732
d1_Col_06_Row_40	1	Xist- cells	Esrrb	2.89534198937629
d1_Col_06_Row_40	1	Xist- cells	Nanog	2.30958660705202
d1_Col_06_Row_40	1	Xist- cells	Dnmt3a	1.44814862156616
d1_Col_07_Row_1	1	Xist+ cells	Esrrb	2.74994342463782
d1_Col_07_Row_1	1	Xist+ cells	Nanog	0
d1_Col_07_Row_1	1	Xist+ cells	Dnmt3a	2.63057835904666
d1_Col_07_Row_2	1	Xist+ cells	Esrrb	2.18253850104867
d1_Col_07_Row_2	1	Xist+ cells	Nanog	1.56832302274402
d1_Col_07_Row_2	1	Xist+ cells	Dnmt3a	2.45006521404031
d1_Col_07_Row_5	1	Xist+ cells	Esrrb	2.78990506576031
d1_Col_07_Row_5	1	Xist+ cells	Nanog	1.97428850282351
d1_Col_07_Row_5	1	Xist+ cells	Dnmt3a	2.6334251570469
d1_Col_07_Row_6	1	Xist- cells	Esrrb	1.95009560457982
d1_Col_07_Row_6	1	Xist- cells	Nanog	1.23112058630052
d1_Col_07_Row_6	1	Xist- cells	Dnmt3a	1.8640267020741
d1_Col_07_Row_7	1	Xist+ cells	Esrrb	1.97451084279259
d1_Col_07_Row_7	1	Xist+ cells	Nanog	1.54316384090844
d1_Col_07_Row_7	1	Xist+ cells	Dnmt3a	2.57310292640515
d1_Col_07_Row_8	1	Xist+ cells	Esrrb	0
d1_Col_07_Row_8	1	Xist+ cells	Nanog	1.66520353838605
d1_Col_07_Row_8	1	Xist+ cells	Dnmt3a	0
d1_Col_07_Row_10	1	Xist+ cells	Esrrb	2.5123158064485
d1_Col_07_Row_10	1	Xist+ cells	Nanog	0
d1_Col_07_Row_10	1	Xist+ cells	Dnmt3a	2.58175391757828
d1_Col_07_Row_12	1	Xist+ cells	Esrrb	2.42790486106547
d1_Col_07_Row_12	1	Xist+ cells	Nanog	0
d1_Col_07_Row_12	1	Xist+ cells	Dnmt3a	2.48207173325272
d1_Col_07_Row_13	1	Xist- cells	Esrrb	2.19913677430913
d1_Col_07_Row_13	1	Xist- cells	Nanog	2.00440825333091
d1_Col_07_Row_13	1	Xist- cells	Dnmt3a	2.27126482590944
d1_Col_07_Row_14	1	Xist+ cells	Esrrb	2.46105223216699
d1_Col_07_Row_14	1	Xist+ cells	Nanog	0
d1_Col_07_Row_14	1	Xist+ cells	Dnmt3a	2.6182026488535
d1_Col_07_Row_15	1	Xist- cells	Esrrb	1.68457505717703
d1_Col_07_Row_15	1	Xist- cells	Nanog	0
d1_Col_07_Row_15	1	Xist- cells	Dnmt3a	2.05951693652273
d1_Col_07_Row_16	1	Xist+ cells	Esrrb	2.23517688158015
d1_Col_07_Row_16	1	Xist+ cells	Nanog	0
d1_Col_07_Row_16	1	Xist+ cells	Dnmt3a	2.26135714704988
d1_Col_07_Row_17	1	Xist+ cells	Esrrb	2.24735226940901
d1_Col_07_Row_17	1	Xist+ cells	Nanog	1.70938406669418
d1_Col_07_Row_17	1	Xist+ cells	Dnmt3a	2.49227084452609
d1_Col_07_Row_19	1	Xist+ cells	Esrrb	2.88844313724596
d1_Col_07_Row_19	1	Xist+ cells	Nanog	2.1130902960787
d1_Col_07_Row_19	1	Xist+ cells	Dnmt3a	2.52599886954901
d1_Col_07_Row_20	1	Xist+ cells	Esrrb	1.75625823839545
d1_Col_07_Row_20	1	Xist+ cells	Nanog	1.29410114916123
d1_Col_07_Row_20	1	Xist+ cells	Dnmt3a	2.22827462238459
d1_Col_07_Row_21	1	Xist+ cells	Esrrb	2.54257912312552
d1_Col_07_Row_21	1	Xist+ cells	Nanog	1.78263901141275
d1_Col_07_Row_21	1	Xist+ cells	Dnmt3a	2.56664549477602
d1_Col_07_Row_24	1	Xist+ cells	Esrrb	2.03825520307502
d1_Col_07_Row_24	1	Xist+ cells	Nanog	0
d1_Col_07_Row_24	1	Xist+ cells	Dnmt3a	2.67502746843269
d1_Col_07_Row_27	1	Xist- cells	Esrrb	2.87233006899737
d1_Col_07_Row_27	1	Xist- cells	Nanog	1.67686397635754
d1_Col_07_Row_27	1	Xist- cells	Dnmt3a	2.44733143973068
d1_Col_07_Row_28	1	Xist+ cells	Esrrb	2.4905569183061
d1_Col_07_Row_28	1	Xist+ cells	Nanog	1.64184038789149
d1_Col_07_Row_28	1	Xist+ cells	Dnmt3a	1.97882532766345
d1_Col_07_Row_30	1	Xist+ cells	Esrrb	2.90756778536488
d1_Col_07_Row_30	1	Xist+ cells	Nanog	1.0601045183764
d1_Col_07_Row_30	1	Xist+ cells	Dnmt3a	2.45343468556172
d1_Col_07_Row_31	1	Xist+ cells	Esrrb	1.4542911996283
d1_Col_07_Row_31	1	Xist+ cells	Nanog	0
d1_Col_07_Row_31	1	Xist+ cells	Dnmt3a	2.93063039140206
d1_Col_07_Row_32	1	Xist+ cells	Esrrb	2.55138111622093
d1_Col_07_Row_32	1	Xist+ cells	Nanog	1.42083187564294
d1_Col_07_Row_32	1	Xist+ cells	Dnmt3a	2.55138111622093
d1_Col_07_Row_33	1	Xist- cells	Esrrb	2.69598481581214
d1_Col_07_Row_33	1	Xist- cells	Nanog	1.88785520521702
d1_Col_07_Row_33	1	Xist- cells	Dnmt3a	3.329557418334
d1_Col_07_Row_35	1	Xist- cells	Esrrb	2.68863950501006
d1_Col_07_Row_35	1	Xist- cells	Nanog	1.97224420818255
d1_Col_07_Row_35	1	Xist- cells	Dnmt3a	2.73739343482746
d1_Col_07_Row_37	1	Xist+ cells	Esrrb	2.28179926690002
d1_Col_07_Row_37	1	Xist+ cells	Nanog	2.15761646757618
d1_Col_07_Row_37	1	Xist+ cells	Dnmt3a	2.66740323195384
d1_Col_07_Row_38	1	Xist+ cells	Esrrb	1.94609154737784
d1_Col_07_Row_38	1	Xist+ cells	Nanog	1.82278869779874
d1_Col_07_Row_38	1	Xist+ cells	Dnmt3a	2.3621663336146
d1_Col_07_Row_40	1	Xist+ cells	Esrrb	2.07187999647622
d1_Col_07_Row_40	1	Xist+ cells	Nanog	0
d1_Col_07_Row_40	1	Xist+ cells	Dnmt3a	2.48458250791121
d1_Col_08_Row_1	1	Xist+ cells	Esrrb	2.2466242469284
d1_Col_08_Row_1	1	Xist+ cells	Nanog	1.57171136109318
d1_Col_08_Row_1	1	Xist+ cells	Dnmt3a	1.96260864355919
d1_Col_08_Row_2	1	Xist+ cells	Esrrb	1.9276369742883
d1_Col_08_Row_2	1	Xist+ cells	Nanog	0
d1_Col_08_Row_2	1	Xist+ cells	Dnmt3a	2.61151435404528
d1_Col_08_Row_4	1	Xist+ cells	Esrrb	2.22123180266481
d1_Col_08_Row_4	1	Xist+ cells	Nanog	0
d1_Col_08_Row_4	1	Xist+ cells	Dnmt3a	2.08390655541746
d1_Col_08_Row_5	1	Xist- cells	Esrrb	1.8921446032895
d1_Col_08_Row_5	1	Xist- cells	Nanog	0
d1_Col_08_Row_5	1	Xist- cells	Dnmt3a	2.34082492127284
d1_Col_08_Row_6	1	Xist+ cells	Esrrb	2.56140842619245
d1_Col_08_Row_6	1	Xist+ cells	Nanog	1.85776721885246
d1_Col_08_Row_6	1	Xist+ cells	Dnmt3a	2.96611233652565
d1_Col_08_Row_7	1	Xist+ cells	Esrrb	2.4942130681231
d1_Col_08_Row_7	1	Xist+ cells	Nanog	2.14912332615619
d1_Col_08_Row_7	1	Xist+ cells	Dnmt3a	2.35507867143648
d1_Col_08_Row_8	1	Xist+ cells	Esrrb	2.40355435016383
d1_Col_08_Row_8	1	Xist+ cells	Nanog	1.55672595773042
d1_Col_08_Row_8	1	Xist+ cells	Dnmt3a	3.03905531332783
d1_Col_08_Row_11	1	Xist- cells	Esrrb	2.29912494435393
d1_Col_08_Row_11	1	Xist- cells	Nanog	2.06183933113201
d1_Col_08_Row_11	1	Xist- cells	Dnmt3a	2.50656922676387
d1_Col_08_Row_13	1	Xist+ cells	Esrrb	2.40285381683046
d1_Col_08_Row_13	1	Xist+ cells	Nanog	0
d1_Col_08_Row_13	1	Xist+ cells	Dnmt3a	2.71234586244924
d1_Col_08_Row_17	1	Xist- cells	Esrrb	2.03161264134332
d1_Col_08_Row_17	1	Xist- cells	Nanog	1.59166294599919
d1_Col_08_Row_17	1	Xist- cells	Dnmt3a	2.49560108426833
d1_Col_08_Row_19	1	Xist+ cells	Esrrb	2.12371997415932
d1_Col_08_Row_19	1	Xist+ cells	Nanog	1.58108066815939
d1_Col_08_Row_19	1	Xist+ cells	Dnmt3a	2.24104088379513
d1_Col_08_Row_20	1	Xist+ cells	Esrrb	2.32978232602677
d1_Col_08_Row_20	1	Xist+ cells	Nanog	2.05855574351026
d1_Col_08_Row_20	1	Xist+ cells	Dnmt3a	2.59990447310013
d1_Col_08_Row_21	1	Xist- cells	Esrrb	2.62888405125608
d1_Col_08_Row_21	1	Xist- cells	Nanog	1.49582650877865
d1_Col_08_Row_21	1	Xist- cells	Dnmt3a	2.34898436547434
d1_Col_08_Row_22	1	Xist+ cells	Esrrb	1.80796510713817
d1_Col_08_Row_22	1	Xist+ cells	Nanog	1.67218929942189
d1_Col_08_Row_22	1	Xist+ cells	Dnmt3a	2.69006768304899
d1_Col_08_Row_23	1	Xist+ cells	Esrrb	2.51300754150976
d1_Col_08_Row_23	1	Xist+ cells	Nanog	2.28056820873581
d1_Col_08_Row_23	1	Xist+ cells	Dnmt3a	1.84725403180591
d1_Col_08_Row_25	1	Xist+ cells	Esrrb	2.27211762840874
d1_Col_08_Row_25	1	Xist+ cells	Nanog	2.26145178301119
d1_Col_08_Row_25	1	Xist+ cells	Dnmt3a	2.10756805452435
d1_Col_08_Row_27	1	Xist- cells	Esrrb	2.38952391359346
d1_Col_08_Row_27	1	Xist- cells	Nanog	0
d1_Col_08_Row_27	1	Xist- cells	Dnmt3a	1.41933226752355
d1_Col_08_Row_28	1	Xist- cells	Esrrb	2.57494049675979
d1_Col_08_Row_28	1	Xist- cells	Nanog	1.26876722575135
d1_Col_08_Row_28	1	Xist- cells	Dnmt3a	2.77692992735976
d1_Col_08_Row_29	1	Xist- cells	Esrrb	2.50129514316614
d1_Col_08_Row_29	1	Xist- cells	Nanog	0
d1_Col_08_Row_29	1	Xist- cells	Dnmt3a	2.42984761545062
d1_Col_08_Row_31	1	Xist+ cells	Esrrb	1.77075300416919
d1_Col_08_Row_31	1	Xist+ cells	Nanog	1.79266111268392
d1_Col_08_Row_31	1	Xist+ cells	Dnmt3a	2.39481196632061
d1_Col_08_Row_32	1	Xist+ cells	Esrrb	2.76664189309753
d1_Col_08_Row_32	1	Xist+ cells	Nanog	1.622565259984
d1_Col_08_Row_32	1	Xist+ cells	Dnmt3a	0
d1_Col_08_Row_34	1	Xist+ cells	Esrrb	1.67301960608474
d1_Col_08_Row_34	1	Xist+ cells	Nanog	0
d1_Col_08_Row_34	1	Xist+ cells	Dnmt3a	2.24972683703685
d1_Col_08_Row_37	1	Xist- cells	Esrrb	2.04061126571917
d1_Col_08_Row_37	1	Xist- cells	Nanog	0.808893476311094
d1_Col_08_Row_37	1	Xist- cells	Dnmt3a	2.6059170986831
d1_Col_08_Row_38	1	Xist- cells	Esrrb	2.04563501531185
d1_Col_08_Row_38	1	Xist- cells	Nanog	1.00746249590558
d1_Col_08_Row_38	1	Xist- cells	Dnmt3a	2.41137188981893
d1_Col_08_Row_39	1	Xist- cells	Esrrb	2.20298620165593
d1_Col_08_Row_39	1	Xist- cells	Nanog	0.932045551301917
d1_Col_08_Row_39	1	Xist- cells	Dnmt3a	2.11185569455537
d1_Col_08_Row_40	1	Xist+ cells	Esrrb	2.25829717272268
d1_Col_08_Row_40	1	Xist+ cells	Nanog	0
d1_Col_08_Row_40	1	Xist+ cells	Dnmt3a	2.43358902923841
d1_Col_09_Row_3	1	Xist+ cells	Esrrb	2.19718004431822
d1_Col_09_Row_3	1	Xist+ cells	Nanog	0
d1_Col_09_Row_3	1	Xist+ cells	Dnmt3a	2.21346829798966
d1_Col_09_Row_4	1	Xist- cells	Esrrb	2.29496820526779
d1_Col_09_Row_4	1	Xist- cells	Nanog	1.78334259651975
d1_Col_09_Row_4	1	Xist- cells	Dnmt3a	1.78334259651975
d1_Col_09_Row_6	1	Xist- cells	Esrrb	2.64331873397559
d1_Col_09_Row_6	1	Xist- cells	Nanog	1.04945631313087
d1_Col_09_Row_6	1	Xist- cells	Dnmt3a	2.4254687137785
d1_Col_09_Row_8	1	Xist+ cells	Esrrb	2.20434823990697
d1_Col_09_Row_8	1	Xist+ cells	Nanog	0
d1_Col_09_Row_8	1	Xist+ cells	Dnmt3a	2.50401965565961
d1_Col_09_Row_10	1	Xist+ cells	Esrrb	2.38247346032769
d1_Col_09_Row_10	1	Xist+ cells	Nanog	0
d1_Col_09_Row_10	1	Xist+ cells	Dnmt3a	2.38247346032769
d1_Col_09_Row_11	1	Xist+ cells	Esrrb	2.1460707793731
d1_Col_09_Row_11	1	Xist+ cells	Nanog	0.94057609109254
d1_Col_09_Row_11	1	Xist+ cells	Dnmt3a	2.57009609958765
d1_Col_09_Row_18	1	Xist- cells	Esrrb	2.04705309616832
d1_Col_09_Row_18	1	Xist- cells	Nanog	2.55251264298939
d1_Col_09_Row_18	1	Xist- cells	Dnmt3a	2.3916919219331
d1_Col_09_Row_19	1	Xist+ cells	Esrrb	2.59959884530859
d1_Col_09_Row_19	1	Xist+ cells	Nanog	1.67003837680127
d1_Col_09_Row_19	1	Xist+ cells	Dnmt3a	2.79700969221711
d1_Col_09_Row_21	1	Xist- cells	Esrrb	2.27662204095898
d1_Col_09_Row_21	1	Xist- cells	Nanog	1.46553842464252
d1_Col_09_Row_21	1	Xist- cells	Dnmt3a	2.01886004490303
d1_Col_09_Row_23	1	Xist+ cells	Esrrb	2.44471079223687
d1_Col_09_Row_23	1	Xist+ cells	Nanog	0
d1_Col_09_Row_23	1	Xist+ cells	Dnmt3a	2.38280279098778
d1_Col_09_Row_25	1	Xist- cells	Esrrb	2.85890166028469
d1_Col_09_Row_25	1	Xist- cells	Nanog	0
d1_Col_09_Row_25	1	Xist- cells	Dnmt3a	2.56627616241547
d1_Col_09_Row_27	1	Xist+ cells	Esrrb	2.63160440380806
d1_Col_09_Row_27	1	Xist+ cells	Nanog	0
d1_Col_09_Row_27	1	Xist+ cells	Dnmt3a	1.81608698165581
d1_Col_09_Row_28	1	Xist+ cells	Esrrb	2.1374305096838
d1_Col_09_Row_28	1	Xist+ cells	Nanog	2.340362047152
d1_Col_09_Row_28	1	Xist+ cells	Dnmt3a	2.31246553373231
d1_Col_09_Row_29	1	Xist+ cells	Esrrb	2.34626534898509
d1_Col_09_Row_29	1	Xist+ cells	Nanog	1.0615156882252
d1_Col_09_Row_29	1	Xist+ cells	Dnmt3a	2.64631590293737
d1_Col_09_Row_30	1	Xist- cells	Esrrb	2.16573593644763
d1_Col_09_Row_30	1	Xist- cells	Nanog	1.75548112102519
d1_Col_09_Row_30	1	Xist- cells	Dnmt3a	2.43064266258015
d1_Col_09_Row_32	1	Xist+ cells	Esrrb	2.43517904898258
d1_Col_09_Row_32	1	Xist+ cells	Nanog	0.855384783127262
d1_Col_09_Row_32	1	Xist+ cells	Dnmt3a	2.25494829314969
d1_Col_09_Row_34	1	Xist+ cells	Esrrb	2.28115459543635
d1_Col_09_Row_34	1	Xist+ cells	Nanog	0
d1_Col_09_Row_34	1	Xist+ cells	Dnmt3a	2.79515156966079
d1_Col_09_Row_35	1	Xist- cells	Esrrb	2.64694215854581
d1_Col_09_Row_35	1	Xist- cells	Nanog	1.40800387218976
d1_Col_09_Row_35	1	Xist- cells	Dnmt3a	3.07679521103782
d1_Col_09_Row_36	1	Xist- cells	Esrrb	1.37604272076615
d1_Col_09_Row_36	1	Xist- cells	Nanog	1.66784020889591
d1_Col_09_Row_36	1	Xist- cells	Dnmt3a	2.78944674266151
d1_Col_09_Row_37	1	Xist+ cells	Esrrb	1.96386015710865
d1_Col_09_Row_37	1	Xist+ cells	Nanog	1.7243476145354
d1_Col_09_Row_37	1	Xist+ cells	Dnmt3a	2.15843510885722
d1_Col_09_Row_38	1	Xist+ cells	Esrrb	2.01350573868023
d1_Col_09_Row_38	1	Xist+ cells	Nanog	0
d1_Col_09_Row_38	1	Xist+ cells	Dnmt3a	2.65217522383195
d1_Col_09_Row_39	1	Xist+ cells	Esrrb	1.46066700464756
d1_Col_09_Row_39	1	Xist+ cells	Nanog	0
d1_Col_09_Row_39	1	Xist+ cells	Dnmt3a	2.77852734942315
d1_Col_10_Row_1	1	Xist+ cells	Esrrb	2.5746803121847
d1_Col_10_Row_1	1	Xist+ cells	Nanog	0
d1_Col_10_Row_1	1	Xist+ cells	Dnmt3a	2.46586611403892
d1_Col_10_Row_4	1	Xist+ cells	Esrrb	2.23839721450919
d1_Col_10_Row_4	1	Xist+ cells	Nanog	1.91666426713615
d1_Col_10_Row_4	1	Xist+ cells	Dnmt3a	2.81512575387333
d1_Col_10_Row_5	1	Xist+ cells	Esrrb	2.22120366223147
d1_Col_10_Row_5	1	Xist+ cells	Nanog	1.87227100461424
d1_Col_10_Row_5	1	Xist+ cells	Dnmt3a	2.77917118862438
d1_Col_10_Row_6	1	Xist+ cells	Esrrb	2.17284275014155
d1_Col_10_Row_6	1	Xist+ cells	Nanog	1.66747361625553
d1_Col_10_Row_6	1	Xist+ cells	Dnmt3a	2.40984852943163
d1_Col_10_Row_9	1	Xist+ cells	Esrrb	2.20583266579005
d1_Col_10_Row_9	1	Xist+ cells	Nanog	1.56987866797919
d1_Col_10_Row_9	1	Xist+ cells	Dnmt3a	2.43946771871754
d1_Col_10_Row_10	1	Xist+ cells	Esrrb	2.38851092304921
d1_Col_10_Row_10	1	Xist+ cells	Nanog	2.14680231748189
d1_Col_10_Row_10	1	Xist+ cells	Dnmt3a	2.54287996419342
d1_Col_10_Row_11	1	Xist+ cells	Esrrb	1.93684466674423
d1_Col_10_Row_11	1	Xist+ cells	Nanog	2.09799951856141
d1_Col_10_Row_11	1	Xist+ cells	Dnmt3a	2.30751789154811
d1_Col_10_Row_14	1	Xist+ cells	Esrrb	2.36368228702606
d1_Col_10_Row_14	1	Xist+ cells	Nanog	0.741193941607298
d1_Col_10_Row_14	1	Xist+ cells	Dnmt3a	2.54755554009833
d1_Col_10_Row_15	1	Xist+ cells	Esrrb	2.28290397884213
d1_Col_10_Row_15	1	Xist+ cells	Nanog	1.63754411318056
d1_Col_10_Row_15	1	Xist+ cells	Dnmt3a	2.43350525481096
d1_Col_10_Row_16	1	Xist+ cells	Esrrb	1.92046475901697
d1_Col_10_Row_16	1	Xist+ cells	Nanog	1.33377682892083
d1_Col_10_Row_16	1	Xist+ cells	Dnmt3a	2.93690919011495
d1_Col_10_Row_19	1	Xist+ cells	Esrrb	2.85399085325931
d1_Col_10_Row_19	1	Xist+ cells	Nanog	1.82516513996566
d1_Col_10_Row_19	1	Xist+ cells	Dnmt3a	2.43998897131457
d1_Col_10_Row_20	1	Xist+ cells	Esrrb	2.643078817952
d1_Col_10_Row_20	1	Xist+ cells	Nanog	2.01655911307147
d1_Col_10_Row_20	1	Xist+ cells	Dnmt3a	1.91501013505922
d1_Col_10_Row_21	1	Xist+ cells	Esrrb	2.39918307379034
d1_Col_10_Row_21	1	Xist+ cells	Nanog	1.11029557756236
d1_Col_10_Row_21	1	Xist+ cells	Dnmt3a	1.56435589675802
d1_Col_10_Row_24	1	Xist+ cells	Esrrb	2.32841681440556
d1_Col_10_Row_24	1	Xist+ cells	Nanog	0.79937200178883
d1_Col_10_Row_24	1	Xist+ cells	Dnmt3a	2.17438773372858
d1_Col_10_Row_25	1	Xist+ cells	Esrrb	2.41401200484208
d1_Col_10_Row_25	1	Xist+ cells	Nanog	0
d1_Col_10_Row_25	1	Xist+ cells	Dnmt3a	2.75687751033967
d1_Col_10_Row_27	1	Xist- cells	Esrrb	2.84468622652791
d1_Col_10_Row_27	1	Xist- cells	Nanog	2.17949406280895
d1_Col_10_Row_27	1	Xist- cells	Dnmt3a	2.13405564388012
d1_Col_10_Row_29	1	Xist+ cells	Esrrb	2.29112062420438
d1_Col_10_Row_29	1	Xist+ cells	Nanog	0.874072329520505
d1_Col_10_Row_29	1	Xist+ cells	Dnmt3a	2.60524291614552
d1_Col_10_Row_30	1	Xist- cells	Esrrb	1.86827623145454
d1_Col_10_Row_30	1	Xist- cells	Nanog	1.00452219970589
d1_Col_10_Row_30	1	Xist- cells	Dnmt3a	2.40812255806812
d1_Col_10_Row_31	1	Xist+ cells	Esrrb	1.7876390359821
d1_Col_10_Row_31	1	Xist+ cells	Nanog	0.886648677228186
d1_Col_10_Row_31	1	Xist+ cells	Dnmt3a	2.58326641443799
d1_Col_10_Row_32	1	Xist- cells	Esrrb	2.54840213491912
d1_Col_10_Row_32	1	Xist- cells	Nanog	1.71674149006297
d1_Col_10_Row_32	1	Xist- cells	Dnmt3a	2.01358253145771
d1_Col_10_Row_33	1	Xist+ cells	Esrrb	1.99432064318569
d1_Col_10_Row_33	1	Xist+ cells	Nanog	0
d1_Col_10_Row_33	1	Xist+ cells	Dnmt3a	2.4386407795682
d1_Col_10_Row_34	1	Xist+ cells	Esrrb	0
d1_Col_10_Row_34	1	Xist+ cells	Nanog	1.9916175411498
d1_Col_10_Row_34	1	Xist+ cells	Dnmt3a	2.49124618109187
d1_Col_10_Row_35	1	Xist+ cells	Esrrb	1.6314835458786
d1_Col_10_Row_35	1	Xist+ cells	Nanog	1.52522834086352
d1_Col_10_Row_35	1	Xist+ cells	Dnmt3a	2.57123166309333
d1_Col_10_Row_36	1	Xist- cells	Esrrb	2.55895450445484
d1_Col_10_Row_36	1	Xist- cells	Nanog	2.1849364343952
d1_Col_10_Row_36	1	Xist- cells	Dnmt3a	2.45661178606849
d1_Col_10_Row_37	1	Xist- cells	Esrrb	2.51926208791294
d1_Col_10_Row_37	1	Xist- cells	Nanog	1.029107895803
d1_Col_10_Row_37	1	Xist- cells	Dnmt3a	1.89512208602298
d1_Col_10_Row_38	1	Xist+ cells	Esrrb	2.28187251871364
d1_Col_10_Row_38	1	Xist+ cells	Nanog	1.46542561853097
d1_Col_10_Row_38	1	Xist+ cells	Dnmt3a	2.66209335212535
d1_Col_10_Row_39	1	Xist+ cells	Esrrb	1.06294008249059
d1_Col_10_Row_39	1	Xist+ cells	Nanog	0
d1_Col_10_Row_39	1	Xist+ cells	Dnmt3a	2.59295636279
d1_Col_10_Row_40	1	Xist- cells	Esrrb	2.77718472809819
d1_Col_10_Row_40	1	Xist- cells	Nanog	2.21842573835359
d1_Col_10_Row_40	1	Xist- cells	Dnmt3a	1.48972383017318
d2_Col_01_Row_1	2	Xist+ cells	Esrrb	0
d2_Col_01_Row_1	2	Xist+ cells	Nanog	0
d2_Col_01_Row_1	2	Xist+ cells	Dnmt3a	2.44922968752619
d2_Col_01_Row_2	2	Xist+ cells	Esrrb	0
d2_Col_01_Row_2	2	Xist+ cells	Nanog	1.4508250356183
d2_Col_01_Row_2	2	Xist+ cells	Dnmt3a	2.53908530950135
d2_Col_01_Row_6	2	Xist+ cells	Esrrb	0
d2_Col_01_Row_6	2	Xist+ cells	Nanog	0
d2_Col_01_Row_6	2	Xist+ cells	Dnmt3a	2.10169748667765
d2_Col_01_Row_7	2	Xist+ cells	Esrrb	0
d2_Col_01_Row_7	2	Xist+ cells	Nanog	0
d2_Col_01_Row_7	2	Xist+ cells	Dnmt3a	2.6298868245275
d2_Col_01_Row_8	2	Xist+ cells	Esrrb	0
d2_Col_01_Row_8	2	Xist+ cells	Nanog	0
d2_Col_01_Row_8	2	Xist+ cells	Dnmt3a	2.35068485027793
d2_Col_01_Row_9	2	Xist+ cells	Esrrb	0
d2_Col_01_Row_9	2	Xist+ cells	Nanog	0
d2_Col_01_Row_9	2	Xist+ cells	Dnmt3a	2.94590058732102
d2_Col_01_Row_10	2	Xist+ cells	Esrrb	0.934585959971442
d2_Col_01_Row_10	2	Xist+ cells	Nanog	0
d2_Col_01_Row_10	2	Xist+ cells	Dnmt3a	3.11928882853543
d2_Col_01_Row_11	2	Xist+ cells	Esrrb	1.97569293845582
d2_Col_01_Row_11	2	Xist+ cells	Nanog	0
d2_Col_01_Row_11	2	Xist+ cells	Dnmt3a	2.69505655366898
d2_Col_01_Row_12	2	Xist+ cells	Esrrb	0
d2_Col_01_Row_12	2	Xist+ cells	Nanog	0
d2_Col_01_Row_12	2	Xist+ cells	Dnmt3a	2.73739948431878
d2_Col_01_Row_13	2	Xist+ cells	Esrrb	0
d2_Col_01_Row_13	2	Xist+ cells	Nanog	0
d2_Col_01_Row_13	2	Xist+ cells	Dnmt3a	2.90218208258602
d2_Col_01_Row_14	2	Xist+ cells	Esrrb	1.56927656273781
d2_Col_01_Row_14	2	Xist+ cells	Nanog	0
d2_Col_01_Row_14	2	Xist+ cells	Dnmt3a	3.34999288636436
d2_Col_01_Row_15	2	Xist+ cells	Esrrb	1.86412759373926
d2_Col_01_Row_15	2	Xist+ cells	Nanog	0
d2_Col_01_Row_15	2	Xist+ cells	Dnmt3a	2.558320843893
d2_Col_01_Row_16	2	Xist+ cells	Esrrb	0
d2_Col_01_Row_16	2	Xist+ cells	Nanog	0
d2_Col_01_Row_16	2	Xist+ cells	Dnmt3a	2.77801144514114
d2_Col_01_Row_18	2	Xist+ cells	Esrrb	0
d2_Col_01_Row_18	2	Xist+ cells	Nanog	0
d2_Col_01_Row_18	2	Xist+ cells	Dnmt3a	3.13788657591315
d2_Col_01_Row_19	2	Xist+ cells	Esrrb	0
d2_Col_01_Row_19	2	Xist+ cells	Nanog	0
d2_Col_01_Row_19	2	Xist+ cells	Dnmt3a	3.23500832603489
d2_Col_01_Row_20	2	Xist+ cells	Esrrb	1.15751449241562
d2_Col_01_Row_20	2	Xist+ cells	Nanog	0
d2_Col_01_Row_20	2	Xist+ cells	Dnmt3a	3.15588065416411
d2_Col_01_Row_21	2	Xist+ cells	Esrrb	2.10529919290262
d2_Col_01_Row_21	2	Xist+ cells	Nanog	0
d2_Col_01_Row_21	2	Xist+ cells	Dnmt3a	2.71499495282346
d2_Col_01_Row_22	2	Xist+ cells	Esrrb	1.41782248750825
d2_Col_01_Row_22	2	Xist+ cells	Nanog	0
d2_Col_01_Row_22	2	Xist+ cells	Dnmt3a	3.05208115149245
d2_Col_01_Row_23	2	Xist+ cells	Esrrb	0
d2_Col_01_Row_23	2	Xist+ cells	Nanog	0
d2_Col_01_Row_23	2	Xist+ cells	Dnmt3a	2.87362002196314
d2_Col_01_Row_24	2	Xist+ cells	Esrrb	0
d2_Col_01_Row_24	2	Xist+ cells	Nanog	2.17470457914262
d2_Col_01_Row_24	2	Xist+ cells	Dnmt3a	3.06146911046353
d2_Col_01_Row_25	2	Xist+ cells	Esrrb	2.17728675449215
d2_Col_01_Row_25	2	Xist+ cells	Nanog	0
d2_Col_01_Row_25	2	Xist+ cells	Dnmt3a	3.10838426313487
d2_Col_01_Row_26	2	Xist- cells	Esrrb	1.8584095343396
d2_Col_01_Row_26	2	Xist- cells	Nanog	1.96621484622779
d2_Col_01_Row_26	2	Xist- cells	Dnmt3a	2.44019524740099
d2_Col_01_Row_27	2	Xist+ cells	Esrrb	1.93020138154417
d2_Col_01_Row_27	2	Xist+ cells	Nanog	0
d2_Col_01_Row_27	2	Xist+ cells	Dnmt3a	3.05175051860519
d2_Col_01_Row_29	2	Xist+ cells	Esrrb	0
d2_Col_01_Row_29	2	Xist+ cells	Nanog	0
d2_Col_01_Row_29	2	Xist+ cells	Dnmt3a	2.74085469337583
d2_Col_01_Row_30	2	Xist+ cells	Esrrb	0
d2_Col_01_Row_30	2	Xist+ cells	Nanog	0
d2_Col_01_Row_30	2	Xist+ cells	Dnmt3a	2.76109484141887
d2_Col_01_Row_31	2	Xist+ cells	Esrrb	0
d2_Col_01_Row_31	2	Xist+ cells	Nanog	0
d2_Col_01_Row_31	2	Xist+ cells	Dnmt3a	2.90783043428337
d2_Col_01_Row_32	2	Xist+ cells	Esrrb	0
d2_Col_01_Row_32	2	Xist+ cells	Nanog	0
d2_Col_01_Row_32	2	Xist+ cells	Dnmt3a	2.88185062826818
d2_Col_01_Row_33	2	Xist+ cells	Esrrb	0
d2_Col_01_Row_33	2	Xist+ cells	Nanog	0
d2_Col_01_Row_33	2	Xist+ cells	Dnmt3a	3.02705303266012
d2_Col_01_Row_36	2	Xist+ cells	Esrrb	1.64823795441701
d2_Col_01_Row_36	2	Xist+ cells	Nanog	0
d2_Col_01_Row_36	2	Xist+ cells	Dnmt3a	3.32876423553497
d2_Col_01_Row_37	2	Xist+ cells	Esrrb	0
d2_Col_01_Row_37	2	Xist+ cells	Nanog	0
d2_Col_01_Row_37	2	Xist+ cells	Dnmt3a	2.55796262751386
d2_Col_01_Row_38	2	Xist+ cells	Esrrb	0
d2_Col_01_Row_38	2	Xist+ cells	Nanog	0
d2_Col_01_Row_38	2	Xist+ cells	Dnmt3a	1.99665601702587
d2_Col_01_Row_39	2	Xist+ cells	Esrrb	0
d2_Col_01_Row_39	2	Xist+ cells	Nanog	0
d2_Col_01_Row_39	2	Xist+ cells	Dnmt3a	3.02828682072257
d2_Col_01_Row_40	2	Xist+ cells	Esrrb	1.79717765104348
d2_Col_01_Row_40	2	Xist+ cells	Nanog	0
d2_Col_01_Row_40	2	Xist+ cells	Dnmt3a	3.28411000626356
d2_Col_02_Row_1	2	Xist+ cells	Esrrb	2.12833812133302
d2_Col_02_Row_1	2	Xist+ cells	Nanog	0
d2_Col_02_Row_1	2	Xist+ cells	Dnmt3a	2.99476572653847
d2_Col_02_Row_2	2	Xist+ cells	Esrrb	0
d2_Col_02_Row_2	2	Xist+ cells	Nanog	0
d2_Col_02_Row_2	2	Xist+ cells	Dnmt3a	2.86385157009283
d2_Col_02_Row_3	2	Xist+ cells	Esrrb	0
d2_Col_02_Row_3	2	Xist+ cells	Nanog	0
d2_Col_02_Row_3	2	Xist+ cells	Dnmt3a	3.28740203212824
d2_Col_02_Row_4	2	Xist+ cells	Esrrb	2.84391721920538
d2_Col_02_Row_4	2	Xist+ cells	Nanog	2.27739195190555
d2_Col_02_Row_4	2	Xist+ cells	Dnmt3a	2.78096266724893
d2_Col_02_Row_6	2	Xist+ cells	Esrrb	0
d2_Col_02_Row_6	2	Xist+ cells	Nanog	1.38946089874923
d2_Col_02_Row_6	2	Xist+ cells	Dnmt3a	2.97928599019969
d2_Col_02_Row_7	2	Xist+ cells	Esrrb	0
d2_Col_02_Row_7	2	Xist+ cells	Nanog	0
d2_Col_02_Row_7	2	Xist+ cells	Dnmt3a	3.06401115891047
d2_Col_02_Row_8	2	Xist+ cells	Esrrb	1.09640688791121
d2_Col_02_Row_8	2	Xist+ cells	Nanog	0
d2_Col_02_Row_8	2	Xist+ cells	Dnmt3a	2.84253086014958
d2_Col_02_Row_10	2	Xist+ cells	Esrrb	0
d2_Col_02_Row_10	2	Xist+ cells	Nanog	0
d2_Col_02_Row_10	2	Xist+ cells	Dnmt3a	2.99027355279588
d2_Col_02_Row_11	2	Xist+ cells	Esrrb	0
d2_Col_02_Row_11	2	Xist+ cells	Nanog	0
d2_Col_02_Row_11	2	Xist+ cells	Dnmt3a	3.21587381727422
d2_Col_02_Row_12	2	Xist+ cells	Esrrb	0
d2_Col_02_Row_12	2	Xist+ cells	Nanog	0
d2_Col_02_Row_12	2	Xist+ cells	Dnmt3a	3.09033971473875
d2_Col_02_Row_13	2	Xist+ cells	Esrrb	0
d2_Col_02_Row_13	2	Xist+ cells	Nanog	0
d2_Col_02_Row_13	2	Xist+ cells	Dnmt3a	3.13694221011538
d2_Col_02_Row_14	2	Xist- cells	Esrrb	0
d2_Col_02_Row_14	2	Xist- cells	Nanog	0
d2_Col_02_Row_14	2	Xist- cells	Dnmt3a	2.36890523682035
d2_Col_02_Row_15	2	Xist+ cells	Esrrb	1.92292009078824
d2_Col_02_Row_15	2	Xist+ cells	Nanog	1.97349596628118
d2_Col_02_Row_15	2	Xist+ cells	Dnmt3a	1.92292009078824
d2_Col_02_Row_18	2	Xist+ cells	Esrrb	2.65345846679083
d2_Col_02_Row_18	2	Xist+ cells	Nanog	1.31244865481458
d2_Col_02_Row_18	2	Xist+ cells	Dnmt3a	3.04702975793289
d2_Col_02_Row_19	2	Xist+ cells	Esrrb	0
d2_Col_02_Row_19	2	Xist+ cells	Nanog	0
d2_Col_02_Row_19	2	Xist+ cells	Dnmt3a	3.43691191125195
d2_Col_02_Row_20	2	Xist+ cells	Esrrb	0
d2_Col_02_Row_20	2	Xist+ cells	Nanog	0
d2_Col_02_Row_20	2	Xist+ cells	Dnmt3a	2.35958407989982
d2_Col_02_Row_21	2	Xist+ cells	Esrrb	1.35096998301549
d2_Col_02_Row_21	2	Xist+ cells	Nanog	1.64221254439192
d2_Col_02_Row_21	2	Xist+ cells	Dnmt3a	2.96510878170645
d2_Col_02_Row_22	2	Xist+ cells	Esrrb	2.32065145167204
d2_Col_02_Row_22	2	Xist+ cells	Nanog	0
d2_Col_02_Row_22	2	Xist+ cells	Dnmt3a	2.92115198523002
d2_Col_02_Row_23	2	Xist+ cells	Esrrb	1.90079676171581
d2_Col_02_Row_23	2	Xist+ cells	Nanog	0
d2_Col_02_Row_23	2	Xist+ cells	Dnmt3a	2.66525235809854
d2_Col_02_Row_24	2	Xist+ cells	Esrrb	1.06890398442412
d2_Col_02_Row_24	2	Xist+ cells	Nanog	0
d2_Col_02_Row_24	2	Xist+ cells	Dnmt3a	3.1608027296232
d2_Col_02_Row_26	2	Xist+ cells	Esrrb	0
d2_Col_02_Row_26	2	Xist+ cells	Nanog	0
d2_Col_02_Row_26	2	Xist+ cells	Dnmt3a	3.28244974656501
d2_Col_02_Row_27	2	Xist+ cells	Esrrb	0.882699654962901
d2_Col_02_Row_27	2	Xist+ cells	Nanog	0
d2_Col_02_Row_27	2	Xist+ cells	Dnmt3a	2.61516149294916
d2_Col_02_Row_28	2	Xist+ cells	Esrrb	2.08561104122958
d2_Col_02_Row_28	2	Xist+ cells	Nanog	0
d2_Col_02_Row_28	2	Xist+ cells	Dnmt3a	3.07875851817921
d2_Col_02_Row_29	2	Xist+ cells	Esrrb	0
d2_Col_02_Row_29	2	Xist+ cells	Nanog	0
d2_Col_02_Row_29	2	Xist+ cells	Dnmt3a	2.91995221104289
d2_Col_02_Row_30	2	Xist+ cells	Esrrb	0
d2_Col_02_Row_30	2	Xist+ cells	Nanog	0
d2_Col_02_Row_30	2	Xist+ cells	Dnmt3a	2.96040950581131
d2_Col_02_Row_31	2	Xist+ cells	Esrrb	2.35222929809673
d2_Col_02_Row_31	2	Xist+ cells	Nanog	0
d2_Col_02_Row_31	2	Xist+ cells	Dnmt3a	2.81169638330672
d2_Col_02_Row_33	2	Xist+ cells	Esrrb	0
d2_Col_02_Row_33	2	Xist+ cells	Nanog	0
d2_Col_02_Row_33	2	Xist+ cells	Dnmt3a	3.10306051879825
d2_Col_02_Row_34	2	Xist+ cells	Esrrb	0
d2_Col_02_Row_34	2	Xist+ cells	Nanog	0
d2_Col_02_Row_34	2	Xist+ cells	Dnmt3a	3.04789223453977
d2_Col_02_Row_36	2	Xist+ cells	Esrrb	0
d2_Col_02_Row_36	2	Xist+ cells	Nanog	1.11456648058123
d2_Col_02_Row_36	2	Xist+ cells	Dnmt3a	3.07585630263833
d2_Col_02_Row_37	2	Xist+ cells	Esrrb	1.9678482669474
d2_Col_02_Row_37	2	Xist+ cells	Nanog	2.1078763999888
d2_Col_02_Row_37	2	Xist+ cells	Dnmt3a	1.9678482669474
d2_Col_02_Row_40	2	Xist+ cells	Esrrb	1.03358108604169
d2_Col_02_Row_40	2	Xist+ cells	Nanog	0
d2_Col_02_Row_40	2	Xist+ cells	Dnmt3a	1.60439512244029
d2_Col_03_Row_2	2	Xist- cells	Esrrb	2.03407672566007
d2_Col_03_Row_2	2	Xist- cells	Nanog	0
d2_Col_03_Row_2	2	Xist- cells	Dnmt3a	2.66169548200357
d2_Col_03_Row_3	2	Xist- cells	Esrrb	2.36716370559522
d2_Col_03_Row_3	2	Xist- cells	Nanog	2.55556129557634
d2_Col_03_Row_3	2	Xist- cells	Dnmt3a	1.85291765113798
d2_Col_03_Row_4	2	Xist+ cells	Esrrb	0
d2_Col_03_Row_4	2	Xist+ cells	Nanog	0.833259409382777
d2_Col_03_Row_4	2	Xist+ cells	Dnmt3a	3.04799801188811
d2_Col_03_Row_5	2	Xist+ cells	Esrrb	0
d2_Col_03_Row_5	2	Xist+ cells	Nanog	0
d2_Col_03_Row_5	2	Xist+ cells	Dnmt3a	2.99556709729225
d2_Col_03_Row_6	2	Xist+ cells	Esrrb	0
d2_Col_03_Row_6	2	Xist+ cells	Nanog	0
d2_Col_03_Row_6	2	Xist+ cells	Dnmt3a	2.90452271675532
d2_Col_03_Row_7	2	Xist+ cells	Esrrb	1.92123109541438
d2_Col_03_Row_7	2	Xist+ cells	Nanog	0
d2_Col_03_Row_7	2	Xist+ cells	Dnmt3a	2.72195238743546
d2_Col_03_Row_8	2	Xist+ cells	Esrrb	0
d2_Col_03_Row_8	2	Xist+ cells	Nanog	0
d2_Col_03_Row_8	2	Xist+ cells	Dnmt3a	2.73500257125196
d2_Col_03_Row_9	2	Xist+ cells	Esrrb	0
d2_Col_03_Row_9	2	Xist+ cells	Nanog	0
d2_Col_03_Row_9	2	Xist+ cells	Dnmt3a	2.71801149247851
d2_Col_03_Row_11	2	Xist+ cells	Esrrb	1.66254405325901
d2_Col_03_Row_11	2	Xist+ cells	Nanog	0
d2_Col_03_Row_11	2	Xist+ cells	Dnmt3a	2.60137644315655
d2_Col_03_Row_12	2	Xist+ cells	Esrrb	0
d2_Col_03_Row_12	2	Xist+ cells	Nanog	0
d2_Col_03_Row_12	2	Xist+ cells	Dnmt3a	2.80170804243699
d2_Col_03_Row_13	2	Xist+ cells	Esrrb	0
d2_Col_03_Row_13	2	Xist+ cells	Nanog	0.78994314689628
d2_Col_03_Row_13	2	Xist+ cells	Dnmt3a	2.86289736908132
d2_Col_03_Row_14	2	Xist+ cells	Esrrb	0
d2_Col_03_Row_14	2	Xist+ cells	Nanog	0
d2_Col_03_Row_14	2	Xist+ cells	Dnmt3a	2.80508293895395
d2_Col_03_Row_16	2	Xist+ cells	Esrrb	2.03840039367393
d2_Col_03_Row_16	2	Xist+ cells	Nanog	1.50415890645759
d2_Col_03_Row_16	2	Xist+ cells	Dnmt3a	2.09589512760769
d2_Col_03_Row_18	2	Xist+ cells	Esrrb	1.49406145752699
d2_Col_03_Row_18	2	Xist+ cells	Nanog	0
d2_Col_03_Row_18	2	Xist+ cells	Dnmt3a	3.27253434643843
d2_Col_03_Row_19	2	Xist+ cells	Esrrb	0
d2_Col_03_Row_19	2	Xist+ cells	Nanog	0
d2_Col_03_Row_19	2	Xist+ cells	Dnmt3a	3.43111900735733
d2_Col_03_Row_21	2	Xist+ cells	Esrrb	0
d2_Col_03_Row_21	2	Xist+ cells	Nanog	0
d2_Col_03_Row_21	2	Xist+ cells	Dnmt3a	1.92326002345882
d2_Col_03_Row_22	2	Xist+ cells	Esrrb	0
d2_Col_03_Row_22	2	Xist+ cells	Nanog	0
d2_Col_03_Row_22	2	Xist+ cells	Dnmt3a	2.84901545635363
d2_Col_03_Row_23	2	Xist+ cells	Esrrb	1.91545791443915
d2_Col_03_Row_23	2	Xist+ cells	Nanog	1.58577823536566
d2_Col_03_Row_23	2	Xist+ cells	Dnmt3a	2.61680069536891
d2_Col_03_Row_24	2	Xist+ cells	Esrrb	2.28507390882152
d2_Col_03_Row_24	2	Xist+ cells	Nanog	2.19285589048529
d2_Col_03_Row_24	2	Xist+ cells	Dnmt3a	2.07562622649416
d2_Col_03_Row_26	2	Xist+ cells	Esrrb	2.02676856689286
d2_Col_03_Row_26	2	Xist+ cells	Nanog	0
d2_Col_03_Row_26	2	Xist+ cells	Dnmt3a	3.13388076694451
d2_Col_03_Row_27	2	Xist+ cells	Esrrb	0
d2_Col_03_Row_27	2	Xist+ cells	Nanog	0
d2_Col_03_Row_27	2	Xist+ cells	Dnmt3a	2.69652926334933
d2_Col_03_Row_28	2	Xist+ cells	Esrrb	0
d2_Col_03_Row_28	2	Xist+ cells	Nanog	0
d2_Col_03_Row_28	2	Xist+ cells	Dnmt3a	2.95760006457362
d2_Col_03_Row_29	2	Xist+ cells	Esrrb	0
d2_Col_03_Row_29	2	Xist+ cells	Nanog	0
d2_Col_03_Row_29	2	Xist+ cells	Dnmt3a	3.07993603747515
d2_Col_03_Row_30	2	Xist+ cells	Esrrb	0
d2_Col_03_Row_30	2	Xist+ cells	Nanog	0
d2_Col_03_Row_30	2	Xist+ cells	Dnmt3a	2.8739835327027
d2_Col_03_Row_31	2	Xist- cells	Esrrb	0
d2_Col_03_Row_31	2	Xist- cells	Nanog	0
d2_Col_03_Row_31	2	Xist- cells	Dnmt3a	2.95151044834546
d2_Col_03_Row_32	2	Xist+ cells	Esrrb	0
d2_Col_03_Row_32	2	Xist+ cells	Nanog	0
d2_Col_03_Row_32	2	Xist+ cells	Dnmt3a	3.07502817934312
d2_Col_03_Row_33	2	Xist+ cells	Esrrb	0
d2_Col_03_Row_33	2	Xist+ cells	Nanog	0
d2_Col_03_Row_33	2	Xist+ cells	Dnmt3a	2.89947017772939
d2_Col_03_Row_34	2	Xist+ cells	Esrrb	0
d2_Col_03_Row_34	2	Xist+ cells	Nanog	1.89679965924221
d2_Col_03_Row_34	2	Xist+ cells	Dnmt3a	2.91708838503058
d2_Col_03_Row_36	2	Xist+ cells	Esrrb	1.21543657506653
d2_Col_03_Row_36	2	Xist+ cells	Nanog	0
d2_Col_03_Row_36	2	Xist+ cells	Dnmt3a	2.55110236923118
d2_Col_03_Row_38	2	Xist+ cells	Esrrb	0
d2_Col_03_Row_38	2	Xist+ cells	Nanog	0
d2_Col_03_Row_38	2	Xist+ cells	Dnmt3a	3.0219113512539
d2_Col_03_Row_39	2	Xist+ cells	Esrrb	0
d2_Col_03_Row_39	2	Xist+ cells	Nanog	0.880405665670927
d2_Col_03_Row_39	2	Xist+ cells	Dnmt3a	2.94667028138913
d2_Col_03_Row_40	2	Xist+ cells	Esrrb	0
d2_Col_03_Row_40	2	Xist+ cells	Nanog	0
d2_Col_03_Row_40	2	Xist+ cells	Dnmt3a	2.60856723956276
d2_Col_04_Row_2	2	Xist- cells	Esrrb	2.61265782494638
d2_Col_04_Row_2	2	Xist- cells	Nanog	1.5005942727865
d2_Col_04_Row_2	2	Xist- cells	Dnmt3a	2.59043719309057
d2_Col_04_Row_4	2	Xist- cells	Esrrb	2.4343093880848
d2_Col_04_Row_4	2	Xist- cells	Nanog	1.69340894996946
d2_Col_04_Row_4	2	Xist- cells	Dnmt3a	2.74221262392456
d2_Col_04_Row_5	2	Xist+ cells	Esrrb	2.19794775509491
d2_Col_04_Row_5	2	Xist+ cells	Nanog	1.46224326552373
d2_Col_04_Row_5	2	Xist+ cells	Dnmt3a	2.85921846645177
d2_Col_04_Row_6	2	Xist+ cells	Esrrb	0
d2_Col_04_Row_6	2	Xist+ cells	Nanog	0
d2_Col_04_Row_6	2	Xist+ cells	Dnmt3a	2.70571759592523
d2_Col_04_Row_9	2	Xist+ cells	Esrrb	2.11557533135453
d2_Col_04_Row_9	2	Xist+ cells	Nanog	1.81786084438373
d2_Col_04_Row_9	2	Xist+ cells	Dnmt3a	2.42679210466163
d2_Col_04_Row_12	2	Xist+ cells	Esrrb	1.05999573622443
d2_Col_04_Row_12	2	Xist+ cells	Nanog	0
d2_Col_04_Row_12	2	Xist+ cells	Dnmt3a	2.30134918547515
d2_Col_04_Row_13	2	Xist+ cells	Esrrb	1.60949026263319
d2_Col_04_Row_13	2	Xist+ cells	Nanog	0
d2_Col_04_Row_13	2	Xist+ cells	Dnmt3a	2.83986138611037
d2_Col_04_Row_14	2	Xist+ cells	Esrrb	0
d2_Col_04_Row_14	2	Xist+ cells	Nanog	1.95495971675288
d2_Col_04_Row_14	2	Xist+ cells	Dnmt3a	2.99195059534684
d2_Col_04_Row_15	2	Xist+ cells	Esrrb	1.87528481276384
d2_Col_04_Row_15	2	Xist+ cells	Nanog	0
d2_Col_04_Row_15	2	Xist+ cells	Dnmt3a	2.37943038859488
d2_Col_04_Row_17	2	Xist+ cells	Esrrb	0
d2_Col_04_Row_17	2	Xist+ cells	Nanog	0
d2_Col_04_Row_17	2	Xist+ cells	Dnmt3a	2.76406232392684
d2_Col_04_Row_18	2	Xist+ cells	Esrrb	1.64946566414641
d2_Col_04_Row_18	2	Xist+ cells	Nanog	1.41366788519928
d2_Col_04_Row_18	2	Xist+ cells	Dnmt3a	2.58099328866385
d2_Col_04_Row_19	2	Xist+ cells	Esrrb	0.870112148090339
d2_Col_04_Row_19	2	Xist+ cells	Nanog	0
d2_Col_04_Row_19	2	Xist+ cells	Dnmt3a	2.52450112087277
d2_Col_04_Row_20	2	Xist+ cells	Esrrb	1.52565457325563
d2_Col_04_Row_20	2	Xist+ cells	Nanog	1.3559884632548
d2_Col_04_Row_20	2	Xist+ cells	Dnmt3a	2.93898070422588
d2_Col_04_Row_22	2	Xist+ cells	Esrrb	1.28903755920585
d2_Col_04_Row_22	2	Xist+ cells	Nanog	1.28903755920585
d2_Col_04_Row_22	2	Xist+ cells	Dnmt3a	2.92305715386114
d2_Col_04_Row_23	2	Xist+ cells	Esrrb	0
d2_Col_04_Row_23	2	Xist+ cells	Nanog	0
d2_Col_04_Row_23	2	Xist+ cells	Dnmt3a	2.34183592798757
d2_Col_04_Row_24	2	Xist+ cells	Esrrb	0
d2_Col_04_Row_24	2	Xist+ cells	Nanog	1.06699465500202
d2_Col_04_Row_24	2	Xist+ cells	Dnmt3a	3.2484343370711
d2_Col_04_Row_26	2	Xist- cells	Esrrb	2.57517611338647
d2_Col_04_Row_26	2	Xist- cells	Nanog	2.5493114546891
d2_Col_04_Row_26	2	Xist- cells	Dnmt3a	2.11869863783123
d2_Col_04_Row_27	2	Xist+ cells	Esrrb	0
d2_Col_04_Row_27	2	Xist+ cells	Nanog	0
d2_Col_04_Row_27	2	Xist+ cells	Dnmt3a	1.37969405989335
d2_Col_04_Row_28	2	Xist+ cells	Esrrb	0
d2_Col_04_Row_28	2	Xist+ cells	Nanog	0
d2_Col_04_Row_28	2	Xist+ cells	Dnmt3a	2.56805386668293
d2_Col_04_Row_29	2	Xist+ cells	Esrrb	0
d2_Col_04_Row_29	2	Xist+ cells	Nanog	1.00974498433079
d2_Col_04_Row_29	2	Xist+ cells	Dnmt3a	2.86873483550909
d2_Col_04_Row_30	2	Xist+ cells	Esrrb	0.998775296270039
d2_Col_04_Row_30	2	Xist+ cells	Nanog	0
d2_Col_04_Row_30	2	Xist+ cells	Dnmt3a	3.02883506157615
d2_Col_04_Row_33	2	Xist+ cells	Esrrb	2.29384602953377
d2_Col_04_Row_33	2	Xist+ cells	Nanog	2.05246060072915
d2_Col_04_Row_33	2	Xist+ cells	Dnmt3a	2.51232963150452
d2_Col_04_Row_34	2	Xist+ cells	Esrrb	0.892244610704714
d2_Col_04_Row_34	2	Xist+ cells	Nanog	1.45041507158416
d2_Col_04_Row_34	2	Xist+ cells	Dnmt3a	2.78278771189487
d2_Col_04_Row_35	2	Xist+ cells	Esrrb	1.15061399701251
d2_Col_04_Row_35	2	Xist+ cells	Nanog	0
d2_Col_04_Row_35	2	Xist+ cells	Dnmt3a	3.09225165390578
d2_Col_04_Row_36	2	Xist+ cells	Esrrb	0
d2_Col_04_Row_36	2	Xist+ cells	Nanog	0.86149861348482
d2_Col_04_Row_36	2	Xist+ cells	Dnmt3a	3.02294745383768
d2_Col_04_Row_39	2	Xist+ cells	Esrrb	2.58214942917904
d2_Col_04_Row_39	2	Xist+ cells	Nanog	0
d2_Col_04_Row_39	2	Xist+ cells	Dnmt3a	2.38245540929422
d2_Col_04_Row_40	2	Xist+ cells	Esrrb	1.80090365002761
d2_Col_04_Row_40	2	Xist+ cells	Nanog	0
d2_Col_04_Row_40	2	Xist+ cells	Dnmt3a	3.06652598418467
d2_Col_05_Row_2	2	Xist+ cells	Esrrb	0
d2_Col_05_Row_2	2	Xist+ cells	Nanog	0
d2_Col_05_Row_2	2	Xist+ cells	Dnmt3a	3.1412009354745
d2_Col_05_Row_3	2	Xist+ cells	Esrrb	1.79985316453086
d2_Col_05_Row_3	2	Xist+ cells	Nanog	0
d2_Col_05_Row_3	2	Xist+ cells	Dnmt3a	2.27235970085906
d2_Col_05_Row_4	2	Xist+ cells	Esrrb	1.78204155775782
d2_Col_05_Row_4	2	Xist+ cells	Nanog	0
d2_Col_05_Row_4	2	Xist+ cells	Dnmt3a	1.95573497865985
d2_Col_05_Row_6	2	Xist- cells	Esrrb	2.36437584340746
d2_Col_05_Row_6	2	Xist- cells	Nanog	2.5473725994796
d2_Col_05_Row_6	2	Xist- cells	Dnmt3a	1.57263927445015
d2_Col_05_Row_7	2	Xist+ cells	Esrrb	0
d2_Col_05_Row_7	2	Xist+ cells	Nanog	1.51011530758711
d2_Col_05_Row_7	2	Xist+ cells	Dnmt3a	2.81521471186525
d2_Col_05_Row_8	2	Xist+ cells	Esrrb	1.93856535972402
d2_Col_05_Row_8	2	Xist+ cells	Nanog	1.25915946850106
d2_Col_05_Row_8	2	Xist+ cells	Dnmt3a	2.74722475512318
d2_Col_05_Row_9	2	Xist+ cells	Esrrb	0
d2_Col_05_Row_9	2	Xist+ cells	Nanog	1.15382345986888
d2_Col_05_Row_9	2	Xist+ cells	Dnmt3a	3.12255276133357
d2_Col_05_Row_10	2	Xist+ cells	Esrrb	2.63485484989262
d2_Col_05_Row_10	2	Xist+ cells	Nanog	1.98515180655855
d2_Col_05_Row_10	2	Xist+ cells	Dnmt3a	1.93989336184796
d2_Col_05_Row_12	2	Xist+ cells	Esrrb	0
d2_Col_05_Row_12	2	Xist+ cells	Nanog	0
d2_Col_05_Row_12	2	Xist+ cells	Dnmt3a	2.89062540456671
d2_Col_05_Row_15	2	Xist+ cells	Esrrb	0
d2_Col_05_Row_15	2	Xist+ cells	Nanog	0
d2_Col_05_Row_15	2	Xist+ cells	Dnmt3a	3.0517262587997
d2_Col_05_Row_16	2	Xist+ cells	Esrrb	0
d2_Col_05_Row_16	2	Xist+ cells	Nanog	0
d2_Col_05_Row_16	2	Xist+ cells	Dnmt3a	2.91588656811083
d2_Col_05_Row_19	2	Xist+ cells	Esrrb	2.3973100500467
d2_Col_05_Row_19	2	Xist+ cells	Nanog	0
d2_Col_05_Row_19	2	Xist+ cells	Dnmt3a	2.24315303633032
d2_Col_05_Row_20	2	Xist+ cells	Esrrb	0
d2_Col_05_Row_20	2	Xist+ cells	Nanog	1.56961686351351
d2_Col_05_Row_20	2	Xist+ cells	Dnmt3a	3.08316045028151
d2_Col_05_Row_21	2	Xist+ cells	Esrrb	0.76660887306608
d2_Col_05_Row_21	2	Xist+ cells	Nanog	0
d2_Col_05_Row_21	2	Xist+ cells	Dnmt3a	2.9211314155205
d2_Col_05_Row_22	2	Xist+ cells	Esrrb	0
d2_Col_05_Row_22	2	Xist+ cells	Nanog	0
d2_Col_05_Row_22	2	Xist+ cells	Dnmt3a	3.13716089895501
d2_Col_05_Row_24	2	Xist+ cells	Esrrb	0
d2_Col_05_Row_24	2	Xist+ cells	Nanog	0
d2_Col_05_Row_24	2	Xist+ cells	Dnmt3a	2.24864605579928
d2_Col_05_Row_25	2	Xist+ cells	Esrrb	2.12123286952356
d2_Col_05_Row_25	2	Xist+ cells	Nanog	2.09342309882329
d2_Col_05_Row_25	2	Xist+ cells	Dnmt3a	1.76641424786332
d2_Col_05_Row_26	2	Xist- cells	Esrrb	0
d2_Col_05_Row_26	2	Xist- cells	Nanog	0
d2_Col_05_Row_26	2	Xist- cells	Dnmt3a	2.79888932836533
d2_Col_05_Row_27	2	Xist+ cells	Esrrb	0
d2_Col_05_Row_27	2	Xist+ cells	Nanog	0
d2_Col_05_Row_27	2	Xist+ cells	Dnmt3a	2.9410180642659
d2_Col_05_Row_30	2	Xist+ cells	Esrrb	2.22221240447398
[truncated: 1,745 more rows]
