# Supplementary material for: Integrated analysis of Xist upregulation and X-chromosome inactivation with single-cell and single-allele resolution
Source: Nat Commun. 2021 Jun 15;12:3638. doi: 10.1038/s41467-021-23643-6 (PMC8206119; doi:10.1038/s41467-021-23643-6)
Supplement: Supplementary file 9 — Source Data [file 41467_2021_23643_MOESM9_ESM.zip › SourceData/Figure_6g.txt]

Gene Symbol	XP50 value: Xist-MA (Xi=B6)	XP50 value: Xist-MA (Xi=Cast)	Benjamini-Hochberg adjusted p-value
Klhl13	19.9824636890864	100	1.26791196632455e-05
Pir	100	11.3380802454471	0.000179193141127502
Hprt	35.3776043505044	16.6926362625198	0.00136476398555399
Eif1ax	37.1047403631306	21.3006109965296	0.057769368561736
Smc1a	55.2530848317926	27.5377907036416	0.164944482269396
Jade3	50.7929253521262	13.9696464923745	0.189415420549644
Bex2	22.2173727334501	13.2482711071549	0.217093553883652
Dkc1	70.3589102857191	30.5292774681465	0.217093553883652
Ebp	34.6798381648658	16.8193842365808	0.432812367310349
Idh3g	69.8120692141631	95.9446516906852	0.600499582126997
Nkap	68.7511810918445	49.11404211834	0.600499582126997
Maged1	14.0957142732558	17.4122325682907	0.600499582126997
Gnl3l	13.5102248955726	17.0766897236918	0.600499582126997
Fam50a	25.003899302795	35.2088753814273	0.600499582126997
Tmem47	28.8605294697856	51.6190820681471	0.600499582126997
Uba1	43.6108868901843	56.7060253181443	0.600499582126997
Rps6ka6	26.0729322174533	19.7205515978331	0.600499582126997
Zrsr2	29.2628381217264	51.1309655743297	0.600499582126997
Bcap31	26.8970100647077	34.462860420536	0.600499582126997
Prps1	14.5915096885924	19.2332010636864	0.600499582126997
Cul4b	31.4083624923447	21.8832573254258	0.600499582126997
Kif4	27.0778116586029	19.0311060059701	0.600499582126997
Prdx4	38.4851154642041	31.1544675009969	0.600499582126997
Slc7a3	18.9703730045644	24.3468146505018	0.600499582126997
Ndufb11	49.1671348043659	40.0608782778682	0.600499582126997
Tbl1x	15.8779791696412	13.2088529251086	0.600499582126997
Renbp	32.3394209692677	39.5927059126416	0.638365517862112
Las1l	20.5476725906785	17.4867261798342	0.682003634977959
Rlim	14.7593197411686	16.0006018146337	0.7089311817126
Pdha1	30.6142258388057	27.0816568108403	0.801738608753694
Atrx	31.3104502156227	34.3001171944065	0.801738608753694
Alg13	22.5097893391975	24.8233305575588	0.811508223436145
Tceal9	20.7892851245571	21.9796398336814	0.827989765160186
Utp14a	39.054989760736	41.4245515301028	0.827989765160186
Pbdc1	67.5141709827663	60.4346162928099	0.827989765160186
