# Supplementary material for: Integrated analysis of Xist upregulation and X-chromosome inactivation with single-cell and single-allele resolution
Source: Nat Commun. 2021 Jun 15;12:3638. doi: 10.1038/s41467-021-23643-6 (PMC8206119; doi:10.1038/s41467-021-23643-6)
Supplement: Supplementary file 9 — Source Data [file 41467_2021_23643_MOESM9_ESM.zip › SourceData/Figure_7c.txt]

Sequencing Day	dXic Cell Line	Gene Symbol	Xi:Xa Ratio [across replicates; log2]
0	Xi = Cast [dXic on B6]	1110012L19Rik	-0.105610187960599
0	Xi = Cast [dXic on B6]	1700013H16Rik	0.716947700589249
0	Xi = Cast [dXic on B6]	1810030O07Rik	-1.95131050708541
0	Xi = Cast [dXic on B6]	4933407K13Rik	-0.610053481683987
0	Xi = Cast [dXic on B6]	5530601H04Rik	-0.0909736600474904
0	Xi = Cast [dXic on B6]	8030474K03Rik	-0.28177096841538
0	Xi = Cast [dXic on B6]	A230072C01Rik	1.42084312096005
0	Xi = Cast [dXic on B6]	AA414768	1.09646283950129
0	Xi = Cast [dXic on B6]	Abcb7	-0.280786674811414
0	Xi = Cast [dXic on B6]	Abcd1	-0.216987038314357
0	Xi = Cast [dXic on B6]	Acot9	-0.222870530716429
0	Xi = Cast [dXic on B6]	Acsl4	0.676637101373401
0	Xi = Cast [dXic on B6]	Aff2	-3.52356195605701
0	Xi = Cast [dXic on B6]	Akap17b	0.226635645103787
0	Xi = Cast [dXic on B6]	Alg13	-0.369699543442813
0	Xi = Cast [dXic on B6]	Amer1	0.0100536646639231
0	Xi = Cast [dXic on B6]	Ammecr1	0.628683878150474
0	Xi = Cast [dXic on B6]	Amot	2.12029423371771
0	Xi = Cast [dXic on B6]	Ap1s2	1.94753258010586
0	Xi = Cast [dXic on B6]	Apex2	-0.463428983381124
0	Xi = Cast [dXic on B6]	Apoo	-3.0081739314457
0	Xi = Cast [dXic on B6]	Araf	0.207077999859779
0	Xi = Cast [dXic on B6]	Arhgap4	-0.383914981783063
0	Xi = Cast [dXic on B6]	Armcx1	-0.222654944317955
0	Xi = Cast [dXic on B6]	Armcx2	-0.0740005814437769
0	Xi = Cast [dXic on B6]	Armcx4	-0.193941882560848
0	Xi = Cast [dXic on B6]	Armcx5	0.0622842782543427
0	Xi = Cast [dXic on B6]	Arxes1	-0.254317188732685
0	Xi = Cast [dXic on B6]	Arxes2	0.12003070370677
0	Xi = Cast [dXic on B6]	Atg4a	0.415037499278844
0	Xi = Cast [dXic on B6]	Atp11c	0.157336537748091
0	Xi = Cast [dXic on B6]	Atp6ap2	-0.206149342292143
0	Xi = Cast [dXic on B6]	Atp7a	-0.284881108132043
0	Xi = Cast [dXic on B6]	Atrx	-0.0482724256217235
0	Xi = Cast [dXic on B6]	AU015836	2.06948510032128
0	Xi = Cast [dXic on B6]	AU022751	0.415037499278844
0	Xi = Cast [dXic on B6]	BC065397	0.548893246013634
0	Xi = Cast [dXic on B6]	Bcap31	-0.251051819998894
0	Xi = Cast [dXic on B6]	Bclaf3	-0.575300926028634
0	Xi = Cast [dXic on B6]	Bcor	0.115127091210017
0	Xi = Cast [dXic on B6]	Bcorl1	0.123483053435
0	Xi = Cast [dXic on B6]	Bex2	-0.36663286731579
0	Xi = Cast [dXic on B6]	Bhlhb9	-0.100183930151751
0	Xi = Cast [dXic on B6]	Brcc3	-0.183398289720584
0	Xi = Cast [dXic on B6]	Brwd3	-0.251926015700716
0	Xi = Cast [dXic on B6]	Cask	-0.080980573370219
0	Xi = Cast [dXic on B6]	Ccdc120	0.239338313390437
0	Xi = Cast [dXic on B6]	Ccdc160	-0.658211482751795
0	Xi = Cast [dXic on B6]	Cd99l2	-0.830074998557688
0	Xi = Cast [dXic on B6]	Cdk16	0.0420991325361959
0	Xi = Cast [dXic on B6]	Cdkl5	0.227629069702595
0	Xi = Cast [dXic on B6]	Cenpi	0.137094886148877
0	Xi = Cast [dXic on B6]	Cetn2	0.217029236569355
0	Xi = Cast [dXic on B6]	Cfp	0.342489417369679
0	Xi = Cast [dXic on B6]	Chm	-0.566032772186305
0	Xi = Cast [dXic on B6]	Clcn5	-0.110622922662167
0	Xi = Cast [dXic on B6]	Cox7b	-0.347923303420307
0	Xi = Cast [dXic on B6]	Cstf2	-0.00717760207304714
0	Xi = Cast [dXic on B6]	Ctps2	0.167456745851563
0	Xi = Cast [dXic on B6]	Cul4b	0.238821250820408
0	Xi = Cast [dXic on B6]	Ddx3x	0.132476947696722
0	Xi = Cast [dXic on B6]	Diaph2	-0.466781074372842
0	Xi = Cast [dXic on B6]	Dkc1	0.57705239585196
0	Xi = Cast [dXic on B6]	Dlg3	-0.65422516315827
0	Xi = Cast [dXic on B6]	Dmd	0.301169534720565
0	Xi = Cast [dXic on B6]	Dock11	-0.453365617937943
0	Xi = Cast [dXic on B6]	Dusp9	-0.198817552564999
0	Xi = Cast [dXic on B6]	Ebp	0.096215315259303
0	Xi = Cast [dXic on B6]	Eda	0.31194400631474
0	Xi = Cast [dXic on B6]	Eda2r	0.00331273404083561
0	Xi = Cast [dXic on B6]	Efhc2	-3.10752846430444
0	Xi = Cast [dXic on B6]	Efnb1	0.116644918852271
0	Xi = Cast [dXic on B6]	Egfl6	-2.29956028185891
0	Xi = Cast [dXic on B6]	Eif1ax	0.375675918718118
0	Xi = Cast [dXic on B6]	Eif2s3x	1.26416283376844
0	Xi = Cast [dXic on B6]	Elf4	0.0828264311296206
0	Xi = Cast [dXic on B6]	Elk1	-0.362226048134505
0	Xi = Cast [dXic on B6]	Emd	-0.123086750981061
0	Xi = Cast [dXic on B6]	Enox2	0
0	Xi = Cast [dXic on B6]	Eras	1.03562390973072
0	Xi = Cast [dXic on B6]	Ercc6l	-0.241375524704021
0	Xi = Cast [dXic on B6]	Esx1	-0.473931188332412
0	Xi = Cast [dXic on B6]	F8a	-0.278716028066063
0	Xi = Cast [dXic on B6]	Fam120c	0.609210046967833
0	Xi = Cast [dXic on B6]	Fam122b	-0.500300103651772
0	Xi = Cast [dXic on B6]	Fam199x	0.075079116794507
0	Xi = Cast [dXic on B6]	Fam3a	0.00480098626382128
0	Xi = Cast [dXic on B6]	Fam50a	0.127513423334267
0	Xi = Cast [dXic on B6]	Fancb	0.390789953032167
0	Xi = Cast [dXic on B6]	Fgd1	-0.260062839302503
0	Xi = Cast [dXic on B6]	Fgf13	-0.123735368422245
0	Xi = Cast [dXic on B6]	Fhl1	-0.796837050143605
0	Xi = Cast [dXic on B6]	Firre	-1.58618876092324
0	Xi = Cast [dXic on B6]	Flna	-0.458530215895765
0	Xi = Cast [dXic on B6]	Fmr1	0.110393797998834
0	Xi = Cast [dXic on B6]	Fmr1nb	0
0	Xi = Cast [dXic on B6]	Foxo4	0.235929175671196
0	Xi = Cast [dXic on B6]	Ftsj1	-0.198797304923991
0	Xi = Cast [dXic on B6]	Fundc1	-0.369233809665719
0	Xi = Cast [dXic on B6]	G6pdx	-0.317991680328192
0	Xi = Cast [dXic on B6]	Gdi1	0.186844842657351
0	Xi = Cast [dXic on B6]	Gemin8	-0.192645077942396
0	Xi = Cast [dXic on B6]	Gk	-0.158219500790033
0	Xi = Cast [dXic on B6]	Gm14513	-8.01122725542325
0	Xi = Cast [dXic on B6]	Gm14820	0.0208586048976644
0	Xi = Cast [dXic on B6]	Gm16411	-5.71424551766612
0	Xi = Cast [dXic on B6]	Gm18336	-0.215596859827595
0	Xi = Cast [dXic on B6]	Gm364	-0.52616114710497
0	Xi = Cast [dXic on B6]	Gm4779	-0.816445658128461
0	Xi = Cast [dXic on B6]	Gnl3l	-0.234486722153491
0	Xi = Cast [dXic on B6]	Gpc3	0.347484727633105
0	Xi = Cast [dXic on B6]	Gpc4	-0.485258984107882
0	Xi = Cast [dXic on B6]	Gpkow	0.6187772137134
0	Xi = Cast [dXic on B6]	Gpr143	0.826851097683401
0	Xi = Cast [dXic on B6]	Gprasp1	0.366510525783535
0	Xi = Cast [dXic on B6]	Gprasp2	-0.0250909809628305
0	Xi = Cast [dXic on B6]	Gripap1	0.0128621509370495
0	Xi = Cast [dXic on B6]	Gspt2	-0.0844745681635364
0	Xi = Cast [dXic on B6]	Haus7	-0.0478285250906152
0	Xi = Cast [dXic on B6]	Hccs	-0.128468471873424
0	Xi = Cast [dXic on B6]	Hcfc1	0.155888401086615
0	Xi = Cast [dXic on B6]	Hdac6	0.388530819447775
0	Xi = Cast [dXic on B6]	Hmgb3	1.06934804669074
0	Xi = Cast [dXic on B6]	Hprt	-0.276085367017137
0	Xi = Cast [dXic on B6]	Hsd17b10	-0.165498935929273
0	Xi = Cast [dXic on B6]	Htatsf1	-0.155833642247385
0	Xi = Cast [dXic on B6]	Huwe1	-0.0154882922967516
0	Xi = Cast [dXic on B6]	Idh3g	-0.0868774506799668
0	Xi = Cast [dXic on B6]	Ids	0.0854567759803395
0	Xi = Cast [dXic on B6]	Igbp1	-0.151780781241684
0	Xi = Cast [dXic on B6]	Ikbkg	0.143302478032549
0	Xi = Cast [dXic on B6]	Ints6l	-0.00998408857262213
0	Xi = Cast [dXic on B6]	Iqsec2	-0.595158267827045
0	Xi = Cast [dXic on B6]	Irak1	-0.0321040181155901
0	Xi = Cast [dXic on B6]	Itgb1bp2	0.203533394085132
0	Xi = Cast [dXic on B6]	Jade3	-0.568765273193355
0	Xi = Cast [dXic on B6]	Kantr	-0.192645077942396
0	Xi = Cast [dXic on B6]	Kcnd1	0.292781749227846
0	Xi = Cast [dXic on B6]	Kdm5c	0.0190382155842194
0	Xi = Cast [dXic on B6]	Kdm6a	-0.155530466940375
0	Xi = Cast [dXic on B6]	Kif4	0.141546291466251
0	Xi = Cast [dXic on B6]	Klf8	0.338280300294806
0	Xi = Cast [dXic on B6]	Klhl13	0.065792313781301
0	Xi = Cast [dXic on B6]	Klhl15	-0.0506260730699679
0	Xi = Cast [dXic on B6]	Lage3	-0.0573331750659516
0	Xi = Cast [dXic on B6]	Lamp2	0.0341193783180187
0	Xi = Cast [dXic on B6]	Las1l	-0.21585550466611
0	Xi = Cast [dXic on B6]	Lpar4	-0.183446141095931
0	Xi = Cast [dXic on B6]	Lrch2	-3.41093310094611
0	Xi = Cast [dXic on B6]	Maged1	-0.187228420055451
0	Xi = Cast [dXic on B6]	Maged2	-0.405256478486259
0	Xi = Cast [dXic on B6]	Magee1	-0.618129364656356
0	Xi = Cast [dXic on B6]	Mageh1	0.0972972013549148
0	Xi = Cast [dXic on B6]	Magt1	-0.255389523988749
0	Xi = Cast [dXic on B6]	Map3k15	0.52854919181589
0	Xi = Cast [dXic on B6]	Map7d2	0.174747873415839
0	Xi = Cast [dXic on B6]	Mbtps2	-0.163407856717299
0	Xi = Cast [dXic on B6]	Mcf2	0.0399505958000768
0	Xi = Cast [dXic on B6]	Mecp2	0.12719201645378
0	Xi = Cast [dXic on B6]	Med12	0.0530817247962803
0	Xi = Cast [dXic on B6]	Med14	-0.290574252144092
0	Xi = Cast [dXic on B6]	Mid1	-1.22239242133645
0	Xi = Cast [dXic on B6]	Mmgt1	-0.161212570105739
0	Xi = Cast [dXic on B6]	Morc4	0.719892080807265
0	Xi = Cast [dXic on B6]	Morf4l2	0.600069393111365
0	Xi = Cast [dXic on B6]	Mospd1	0.362570079384708
0	Xi = Cast [dXic on B6]	Mospd2	0.222392421336448
0	Xi = Cast [dXic on B6]	Mpp1	-0.95487062451034
0	Xi = Cast [dXic on B6]	Msl3	0.569695744067846
0	Xi = Cast [dXic on B6]	Msn	0.548974552549473
0	Xi = Cast [dXic on B6]	Mtcp1	-0.874469117916141
0	Xi = Cast [dXic on B6]	Mtm1	-0.243873788919547
0	Xi = Cast [dXic on B6]	Mtmr1	0.101283335837182
0	Xi = Cast [dXic on B6]	Naa10	-0.0101598662202217
0	Xi = Cast [dXic on B6]	Nbdy	-0.0699020132301562
0	Xi = Cast [dXic on B6]	Ndufb11	-0.0384471641515084
0	Xi = Cast [dXic on B6]	Nexmif	-0.619509547921828
0	Xi = Cast [dXic on B6]	Nhsl2	0.542696773744146
0	Xi = Cast [dXic on B6]	Nkap	0.0868774506799668
0	Xi = Cast [dXic on B6]	Nono	0.040769605802298
0	Xi = Cast [dXic on B6]	Nr0b1	0.203653305901953
0	Xi = Cast [dXic on B6]	Nsdhl	0.353232214805372
0	Xi = Cast [dXic on B6]	Nudt11	-1.03952836418664
0	Xi = Cast [dXic on B6]	Nup62cl	0.0229611484433113
0	Xi = Cast [dXic on B6]	Nxf3	-0.866144253265209
0	Xi = Cast [dXic on B6]	Nxt2	-0.626956589385783
0	Xi = Cast [dXic on B6]	Ocrl	-0.340238712314671
0	Xi = Cast [dXic on B6]	Ofd1	0.0326661889203221
0	Xi = Cast [dXic on B6]	Ogt	0.148209520286604
0	Xi = Cast [dXic on B6]	Ophn1	-0.714245517666123
0	Xi = Cast [dXic on B6]	Otud5	-0.171611378070199
0	Xi = Cast [dXic on B6]	Otud6a	1.76755391399963
0	Xi = Cast [dXic on B6]	Pbdc1	-0.222842349623547
0	Xi = Cast [dXic on B6]	Pcsk1n	0.968635829090665
0	Xi = Cast [dXic on B6]	Pcyt1b	-0.261763868507389
0	Xi = Cast [dXic on B6]	Pdha1	-1.06638570179601
0	Xi = Cast [dXic on B6]	Pdk3	0.112579268589706
0	Xi = Cast [dXic on B6]	Pdzd11	-0.140713080225825
0	Xi = Cast [dXic on B6]	Pdzd4	-0.399930606888635
0	Xi = Cast [dXic on B6]	Pfkfb1	-0.903038270112912
0	Xi = Cast [dXic on B6]	Pgk1	1.77422745216083
0	Xi = Cast [dXic on B6]	Pgrmc1	-1.18670071419314
0	Xi = Cast [dXic on B6]	Phf6	0.325095373966045
0	Xi = Cast [dXic on B6]	Phf8	0.02529402016391
0	Xi = Cast [dXic on B6]	Phka1	0.0512253233551732
0	Xi = Cast [dXic on B6]	Phka2	-0.380167039431792
0	Xi = Cast [dXic on B6]	Piga	0.533432200081074
0	Xi = Cast [dXic on B6]	Pim2	0.192645077942396
0	Xi = Cast [dXic on B6]	Pir	-0.308122295362332
0	Xi = Cast [dXic on B6]	Pja1	0.00454392514494808
0	Xi = Cast [dXic on B6]	Platr21	-1.34239219744708
0	Xi = Cast [dXic on B6]	Plp2	-0.0353658833354272
0	Xi = Cast [dXic on B6]	Pls3	-0.284579936115058
0	Xi = Cast [dXic on B6]	Plxna3	-0.33151414371656
0	Xi = Cast [dXic on B6]	Pnma5	-0.161967479663393
0	Xi = Cast [dXic on B6]	Pola1	0.120193283594106
0	Xi = Cast [dXic on B6]	Porcn	-0.442004546879113
0	Xi = Cast [dXic on B6]	Pqbp1	0.111209709203722
0	Xi = Cast [dXic on B6]	Praf2	-0.487265826834023
0	Xi = Cast [dXic on B6]	Prdx4	-0.363526773743963
0	Xi = Cast [dXic on B6]	Prickle3	-0.0606263589515007
0	Xi = Cast [dXic on B6]	Prkx	-0.102863691268669
0	Xi = Cast [dXic on B6]	Prps1	0.462760904615335
0	Xi = Cast [dXic on B6]	Prps2	1.17122766070995
0	Xi = Cast [dXic on B6]	Prrg3	-0.362570079384708
0	Xi = Cast [dXic on B6]	Psmd10	0.122981499832037
0	Xi = Cast [dXic on B6]	Pwwp3b	-0.565597175854225
0	Xi = Cast [dXic on B6]	Rab9	-0.228818690495881
0	Xi = Cast [dXic on B6]	Rbbp7	0.774787059601173
0	Xi = Cast [dXic on B6]	Rbm10	0.73039294024272
0	Xi = Cast [dXic on B6]	Rbm3	-0.372897570981703
0	Xi = Cast [dXic on B6]	Rbm41	-0.0476967420312963
0	Xi = Cast [dXic on B6]	Rbmx	-0.288313814282152
0	Xi = Cast [dXic on B6]	Rbmx2	-0.278814988524372
0	Xi = Cast [dXic on B6]	Renbp	-0.170042950593413
0	Xi = Cast [dXic on B6]	Rhox6	2.38142910663602
0	Xi = Cast [dXic on B6]	Ribc1	-0.0300572338561799
0	Xi = Cast [dXic on B6]	Rlim	-0.101152468121817
0	Xi = Cast [dXic on B6]	Rnf128	1.20309186537751
0	Xi = Cast [dXic on B6]	Rp2	-1.18515951513747
0	Xi = Cast [dXic on B6]	Rpgr	0.711169593288869
0	Xi = Cast [dXic on B6]	Rpl10	-1.11590896814615
0	Xi = Cast [dXic on B6]	Rpl3-ps2	-7.16992500144231
0	Xi = Cast [dXic on B6]	Rps24-ps3	6.4262647547021
0	Xi = Cast [dXic on B6]	Rps4x	0.140208585644401
0	Xi = Cast [dXic on B6]	Rps6ka3	-0.0710393369318549
0	Xi = Cast [dXic on B6]	Rps6ka6	-0.197939377611909
0	Xi = Cast [dXic on B6]	Rragb	0.554860468931737
0	Xi = Cast [dXic on B6]	Sat1	-0.299985542006685
0	Xi = Cast [dXic on B6]	Scml2	1.31431491077749
0	Xi = Cast [dXic on B6]	Sh3kbp1	-0.485426827170242
0	Xi = Cast [dXic on B6]	Shroom2	0.0447799772377704
0	Xi = Cast [dXic on B6]	Shroom4	-0.483424474259094
0	Xi = Cast [dXic on B6]	Siah1b	0.419654127349214
0	Xi = Cast [dXic on B6]	Slc10a3	-0.687212558969106
0	Xi = Cast [dXic on B6]	Slc25a14	0.563429339171515
0	Xi = Cast [dXic on B6]	Slc25a53	1.0331668639352
0	Xi = Cast [dXic on B6]	Slc35a2	0.200298650485831
0	Xi = Cast [dXic on B6]	Slc6a8	-0.03677569138256
0	Xi = Cast [dXic on B6]	Slc7a3	0.658779240808725
0	Xi = Cast [dXic on B6]	Slc9a6	-0.153709415395453
0	Xi = Cast [dXic on B6]	Smc1a	-0.058192614264901
0	Xi = Cast [dXic on B6]	Smim10l2a	-0.759736901824864
0	Xi = Cast [dXic on B6]	Sms	0.794102515343689
0	Xi = Cast [dXic on B6]	Sms-ps	-5.14974711950468
0	Xi = Cast [dXic on B6]	Snx12	0.0977858916009545
0	Xi = Cast [dXic on B6]	Sox3	-0.753360032416875
0	Xi = Cast [dXic on B6]	Spin2c	-0.299560281858908
0	Xi = Cast [dXic on B6]	Spin4	0.0489096004809465
0	Xi = Cast [dXic on B6]	Ssr4	-0.27500704749987
0	Xi = Cast [dXic on B6]	Stard8	1.10629303972622
0	Xi = Cast [dXic on B6]	Stk26	2.24285652389616
0	Xi = Cast [dXic on B6]	Suv39h1	-0.11664491885227
0	Xi = Cast [dXic on B6]	Syap1	-0.170699187154955
0	Xi = Cast [dXic on B6]	Syn1	0.0524674198941355
0	Xi = Cast [dXic on B6]	Tab3	-0.109393481319842
0	Xi = Cast [dXic on B6]	Taf1	0.521844225805862
0	Xi = Cast [dXic on B6]	Taz	-0.102361717629678
0	Xi = Cast [dXic on B6]	Tbc1d25	0.432739501012303
0	Xi = Cast [dXic on B6]	Tbc1d8b	0.587946359159978
0	Xi = Cast [dXic on B6]	Tbl1x	0.0221389772692485
0	Xi = Cast [dXic on B6]	Tceal8	-0.470373368919223
0	Xi = Cast [dXic on B6]	Tceal9	0.0646344765871928
0	Xi = Cast [dXic on B6]	Tceanc	-0.308122295362332
0	Xi = Cast [dXic on B6]	Tex11	0.624490864907794
0	Xi = Cast [dXic on B6]	Tfe3	-0.317035940179586
0	Xi = Cast [dXic on B6]	Timm17b	-0.0579473492092796
0	Xi = Cast [dXic on B6]	Timp1	-0.314108590428063
0	Xi = Cast [dXic on B6]	Tmem164	-0.868279628120881
0	Xi = Cast [dXic on B6]	Tmem185a	-0.310340120612151
0	Xi = Cast [dXic on B6]	Tmem28	0.862496476250065
0	Xi = Cast [dXic on B6]	Tmem47	-1.34161642980947
0	Xi = Cast [dXic on B6]	Tmsb4x	-1.65896308216493
0	Xi = Cast [dXic on B6]	Trap1a	-1.56366772235793
0	Xi = Cast [dXic on B6]	Trappc2	-0.421826664941483
0	Xi = Cast [dXic on B6]	Tspan7	-0.514573172829758
0	Xi = Cast [dXic on B6]	Tspyl2	-0.163151136800921
0	Xi = Cast [dXic on B6]	Tsr2	-0.0544477840223765
0	Xi = Cast [dXic on B6]	Txlng	0.0886576198203967
0	Xi = Cast [dXic on B6]	Uba1	-0.069184059973834
0	Xi = Cast [dXic on B6]	Ubl4a	-0.0671141958585369
0	Xi = Cast [dXic on B6]	Ubqln2	0.228752586115889
0	Xi = Cast [dXic on B6]	Upf3b	-0.422233000683048
0	Xi = Cast [dXic on B6]	Uprt	0
0	Xi = Cast [dXic on B6]	Usp11	0.668659580775297
0	Xi = Cast [dXic on B6]	Usp26	-0.0220263063299989
0	Xi = Cast [dXic on B6]	Usp27x	0.263034405833794
0	Xi = Cast [dXic on B6]	Usp9x	-0.236658990409496
0	Xi = Cast [dXic on B6]	Utp14a	0.0907796581590934
0	Xi = Cast [dXic on B6]	Uxt	-0.286713402303304
0	Xi = Cast [dXic on B6]	Vbp1	-0.207110621409821
0	Xi = Cast [dXic on B6]	Vegfd	0.415037499278844
0	Xi = Cast [dXic on B6]	Vma21	0.114678604036195
0	Xi = Cast [dXic on B6]	Wdr13	-0.245112497836531
0	Xi = Cast [dXic on B6]	Wdr45	0.0514903151897422
0	Xi = Cast [dXic on B6]	Wnk3	-0.107933696751533
0	Xi = Cast [dXic on B6]	Xiap	-0.277037265232768
0	Xi = Cast [dXic on B6]	Xk	0.53051471669878
0	Xi = Cast [dXic on B6]	Xlr3a	1.36427438559696
0	Xi = Cast [dXic on B6]	Yipf6	-0.0643396410505524
0	Xi = Cast [dXic on B6]	Zbtb33	-0.036525876025114
0	Xi = Cast [dXic on B6]	Zc4h2	-0.10383581098454
0	Xi = Cast [dXic on B6]	Zdhhc15	-0.24981511680182
0	Xi = Cast [dXic on B6]	Zdhhc9	-0.179469689194663
0	Xi = Cast [dXic on B6]	Zfp182	-0.456556768717111
0	Xi = Cast [dXic on B6]	Zfp185	0.00235542099812973
0	Xi = Cast [dXic on B6]	Zfp275	-0.12417941122073
0	Xi = Cast [dXic on B6]	Zfp280c	-0.12199052437861
0	Xi = Cast [dXic on B6]	Zfp449	0.0331668639351994
0	Xi = Cast [dXic on B6]	Zfx	0.1078288803504
0	Xi = Cast [dXic on B6]	Zic3	0.191695624113531
0	Xi = Cast [dXic on B6]	Zmym3	-0.0573086829636347
0	Xi = Cast [dXic on B6]	Zrsr2	-0.138177487862163
0	Xi = B6 [dXic on Cast]	1110012L19Rik	0.341720821635923
0	Xi = B6 [dXic on Cast]	1700013H16Rik	-0.990744506886665
0	Xi = B6 [dXic on Cast]	1810030O07Rik	1.78088271069641
0	Xi = B6 [dXic on Cast]	4933407K13Rik	0.618909832644494
0	Xi = B6 [dXic on Cast]	5530601H04Rik	-0.151277938847783
0	Xi = B6 [dXic on Cast]	8030474K03Rik	0.347923303420307
0	Xi = B6 [dXic on Cast]	A230072C01Rik	-0.652076696579693
0	Xi = B6 [dXic on Cast]	AA414768	-1.53789424706438
0	Xi = B6 [dXic on Cast]	Abcb7	0.319880266238504
0	Xi = B6 [dXic on Cast]	Abcd1	0.00382171095240828
0	Xi = B6 [dXic on Cast]	Acot9	0.20805496131518
0	Xi = B6 [dXic on Cast]	Acsl4	-0.573647187493322
0	Xi = B6 [dXic on Cast]	Aff2	5.33390073655344
0	Xi = B6 [dXic on Cast]	Akap17b	-0.256013978156022
0	Xi = B6 [dXic on Cast]	Alg13	0.388781263960152
0	Xi = B6 [dXic on Cast]	Amer1	0.102361717629678
0	Xi = B6 [dXic on Cast]	Ammecr1	-0.744383065728689
0	Xi = B6 [dXic on Cast]	Amot	-1.55458885167764
0	Xi = B6 [dXic on Cast]	Ap1s2	-2.09528050343311
0	Xi = B6 [dXic on Cast]	Apex2	0.615424612532026
0	Xi = B6 [dXic on Cast]	Apoo	2.73335434061383
0	Xi = B6 [dXic on Cast]	Araf	-0.0239547321517227
0	Xi = B6 [dXic on Cast]	Arhgap4	0.395541323653047
0	Xi = B6 [dXic on Cast]	Armcx1	-0.017236704925304
0	Xi = B6 [dXic on Cast]	Armcx2	-0.825502268767864
0	Xi = B6 [dXic on Cast]	Armcx4	0.358942937207918
0	Xi = B6 [dXic on Cast]	Armcx5	-0.202360232775608
0	Xi = B6 [dXic on Cast]	Arxes1	-0.409644240508625
0	Xi = B6 [dXic on Cast]	Arxes2	-0.337500898807823
0	Xi = B6 [dXic on Cast]	Atg4a	-0.558873271852495
0	Xi = B6 [dXic on Cast]	Atp11c	-0.22734472623044
0	Xi = B6 [dXic on Cast]	Atp6ap2	0.800230487624223
0	Xi = B6 [dXic on Cast]	Atp7a	-0.26960705975728
0	Xi = B6 [dXic on Cast]	Atrx	-0.104037681875796
0	Xi = B6 [dXic on Cast]	AU015836	-2.34889514248763
0	Xi = B6 [dXic on Cast]	AU022751	-0.549687025973626
0	Xi = B6 [dXic on Cast]	BC065397	-0.567161214356913
0	Xi = B6 [dXic on Cast]	Bcap31	-0.0123348568111198
0	Xi = B6 [dXic on Cast]	Bclaf3	0.648616209586997
0	Xi = B6 [dXic on Cast]	Bcor	-0.426609652274258
0	Xi = B6 [dXic on Cast]	Bcorl1	-0.305765431385616
0	Xi = B6 [dXic on Cast]	Bex2	0.235020029664197
0	Xi = B6 [dXic on Cast]	Bhlhb9	0.046632858755061
0	Xi = B6 [dXic on Cast]	Brcc3	0.0892673380970873
0	Xi = B6 [dXic on Cast]	Brwd3	0.138434595121966
0	Xi = B6 [dXic on Cast]	Cask	-0.0939257052083307
0	Xi = B6 [dXic on Cast]	Ccdc120	-0.484560603763319
0	Xi = B6 [dXic on Cast]	Ccdc160	0.0231763223660942
0	Xi = B6 [dXic on Cast]	Cd99l2	0.83518913025433
0	Xi = B6 [dXic on Cast]	Cdk16	-0.179970778108636
0	Xi = B6 [dXic on Cast]	Cdkl5	-0.259166588394081
0	Xi = B6 [dXic on Cast]	Cenpi	0.184424571137428
0	Xi = B6 [dXic on Cast]	Cetn2	0.684137905811992
0	Xi = B6 [dXic on Cast]	Cfp	-0.717381197847804
0	Xi = B6 [dXic on Cast]	Chm	0.665381183176454
0	Xi = B6 [dXic on Cast]	Clcn5	0.136785348156797
0	Xi = B6 [dXic on Cast]	Cox7b	0.16349873228288
0	Xi = B6 [dXic on Cast]	Cstf2	-0.180922882425875
0	Xi = B6 [dXic on Cast]	Ctps2	-0.621122164016575
0	Xi = B6 [dXic on Cast]	Cul4b	-0.490128415860214
0	Xi = B6 [dXic on Cast]	Ddx3x	-0.0122726838522841
0	Xi = B6 [dXic on Cast]	Diaph2	-0.144389909335175
0	Xi = B6 [dXic on Cast]	Dkc1	-0.513904997107555
0	Xi = B6 [dXic on Cast]	Dlg3	0.753360032416875
0	Xi = B6 [dXic on Cast]	Dmd	0.463074589880829
0	Xi = B6 [dXic on Cast]	Dock11	0.145850866463455
0	Xi = B6 [dXic on Cast]	Dusp9	0.267176595322116
0	Xi = B6 [dXic on Cast]	Ebp	-0.188947438051804
0	Xi = B6 [dXic on Cast]	Eda	-0.416839741912829
0	Xi = B6 [dXic on Cast]	Eda2r	-0.0853914912306447
0	Xi = B6 [dXic on Cast]	Efhc2	4.94753258010586
0	Xi = B6 [dXic on Cast]	Efnb1	-0.339486466271667
0	Xi = B6 [dXic on Cast]	Egfl6	2.22666201616883
0	Xi = B6 [dXic on Cast]	Eif1ax	-0.112268680661003
0	Xi = B6 [dXic on Cast]	Eif2s3x	-1.18678473469552
0	Xi = B6 [dXic on Cast]	Elf4	0.0493660773209796
0	Xi = B6 [dXic on Cast]	Elk1	0.239350781641021
0	Xi = B6 [dXic on Cast]	Emd	0.211224630481143
0	Xi = B6 [dXic on Cast]	Enox2	0.18473987985705
0	Xi = B6 [dXic on Cast]	Eras	-0.581815945404292
0	Xi = B6 [dXic on Cast]	Ercc6l	0.104583596968548
0	Xi = B6 [dXic on Cast]	Esx1	-0.657607802552922
0	Xi = B6 [dXic on Cast]	F8a	-0.0443941193584534
0	Xi = B6 [dXic on Cast]	Fam120c	-0.445139531068263
0	Xi = B6 [dXic on Cast]	Fam122b	0.27405887451993
0	Xi = B6 [dXic on Cast]	Fam199x	-0.275341301285407
0	Xi = B6 [dXic on Cast]	Fam3a	-0.0405657945345129
0	Xi = B6 [dXic on Cast]	Fam50a	-0.181606806489948
0	Xi = B6 [dXic on Cast]	Fancb	-0.527034147963818
0	Xi = B6 [dXic on Cast]	Fgd1	0.3061130976647
0	Xi = B6 [dXic on Cast]	Fgf13	0.246639967583125
0	Xi = B6 [dXic on Cast]	Fhl1	0.403527750885066
0	Xi = B6 [dXic on Cast]	Firre	1.77322913815298
0	Xi = B6 [dXic on Cast]	Flna	0.329741549410336
0	Xi = B6 [dXic on Cast]	Fmr1	-0.0591130936682244
0	Xi = B6 [dXic on Cast]	Fmr1nb	0
0	Xi = B6 [dXic on Cast]	Foxo4	-0.0755944262468976
0	Xi = B6 [dXic on Cast]	Ftsj1	0.121818744293763
0	Xi = B6 [dXic on Cast]	Fundc1	-0.736965594166206
0	Xi = B6 [dXic on Cast]	G6pdx	0.396450038153674
0	Xi = B6 [dXic on Cast]	Gdi1	-0.313915574835978
0	Xi = B6 [dXic on Cast]	Gemin8	0.625604485218502
0	Xi = B6 [dXic on Cast]	Gk	0.74153832395603
0	Xi = B6 [dXic on Cast]	Gm14513	8.20945336562895
0	Xi = B6 [dXic on Cast]	Gm14820	0.152951922838599
0	Xi = B6 [dXic on Cast]	Gm16411	6.76155123244448
0	Xi = B6 [dXic on Cast]	Gm18336	0.383947523164788
0	Xi = B6 [dXic on Cast]	Gm364	0.748301827994107
0	Xi = B6 [dXic on Cast]	Gm4779	0.699605066662279
0	Xi = B6 [dXic on Cast]	Gnl3l	0.156904861286801
0	Xi = B6 [dXic on Cast]	Gpc3	-0.40126705445145
0	Xi = B6 [dXic on Cast]	Gpc4	0.436246558779625
0	Xi = B6 [dXic on Cast]	Gpkow	-0.640950458599314
0	Xi = B6 [dXic on Cast]	Gpr143	-1.13660492824229
0	Xi = B6 [dXic on Cast]	Gprasp1	-0.391754200034582
0	Xi = B6 [dXic on Cast]	Gprasp2	-0.602480261979186
0	Xi = B6 [dXic on Cast]	Gripap1	-0.0400774393753352
0	Xi = B6 [dXic on Cast]	Gspt2	0.0298242153823953
0	Xi = B6 [dXic on Cast]	Haus7	-0.3474631869945
0	Xi = B6 [dXic on Cast]	Hccs	0.104227368875636
0	Xi = B6 [dXic on Cast]	Hcfc1	-0.153563227141166
0	Xi = B6 [dXic on Cast]	Hdac6	-0.488421997803339
0	Xi = B6 [dXic on Cast]	Hmgb3	-1.5522012055638
0	Xi = B6 [dXic on Cast]	Hprt	0.425690280029196
0	Xi = B6 [dXic on Cast]	Hsd17b10	0.424962185906347
0	Xi = B6 [dXic on Cast]	Htatsf1	-0.0524925414808204
0	Xi = B6 [dXic on Cast]	Huwe1	-0.0307064462643641
0	Xi = B6 [dXic on Cast]	Idh3g	0.27012034857036
0	Xi = B6 [dXic on Cast]	Ids	-0.115703221186496
0	Xi = B6 [dXic on Cast]	Igbp1	-0.172946353417549
0	Xi = B6 [dXic on Cast]	Ikbkg	-0.0353552764479624
0	Xi = B6 [dXic on Cast]	Ints6l	-0.144389909335175
0	Xi = B6 [dXic on Cast]	Iqsec2	0.638600464323229
0	Xi = B6 [dXic on Cast]	Irak1	0.0178860704296407
0	Xi = B6 [dXic on Cast]	Itgb1bp2	0.156504485679991
0	Xi = B6 [dXic on Cast]	Jade3	0.535772714761054
0	Xi = B6 [dXic on Cast]	Kantr	-0.54432051622381
0	Xi = B6 [dXic on Cast]	Kcnd1	-0.0181473467102594
0	Xi = B6 [dXic on Cast]	Kdm5c	-0.0120913589671514
0	Xi = B6 [dXic on Cast]	Kdm6a	-0.224723736210935
0	Xi = B6 [dXic on Cast]	Kif4	-0.206313706557802
0	Xi = B6 [dXic on Cast]	Klf8	-0.323703407634234
0	Xi = B6 [dXic on Cast]	Klhl13	0.332790417191365
0	Xi = B6 [dXic on Cast]	Klhl15	-0.545741190923438
0	Xi = B6 [dXic on Cast]	Lage3	0.162048575831681
0	Xi = B6 [dXic on Cast]	Lamp2	-0.322984627370238
0	Xi = B6 [dXic on Cast]	Las1l	0.160988241439018
0	Xi = B6 [dXic on Cast]	Lpar4	-0.729352410056331
0	Xi = B6 [dXic on Cast]	Lrch2	3.66296501272243
0	Xi = B6 [dXic on Cast]	Maged1	-0.121678556588252
0	Xi = B6 [dXic on Cast]	Maged2	0.158441653883676
0	Xi = B6 [dXic on Cast]	Magee1	-0.702319451359315
0	Xi = B6 [dXic on Cast]	Mageh1	-0.382890063764304
0	Xi = B6 [dXic on Cast]	Magt1	0.226726664339486
0	Xi = B6 [dXic on Cast]	Map3k15	-0.476813696865534
0	Xi = B6 [dXic on Cast]	Map7d2	0.0310268956206246
0	Xi = B6 [dXic on Cast]	Mbtps2	0.303232001177457
0	Xi = B6 [dXic on Cast]	Mcf2	-0.222723839187458
0	Xi = B6 [dXic on Cast]	Mecp2	0.125530882083859
0	Xi = B6 [dXic on Cast]	Med12	-0.125804716200822
0	Xi = B6 [dXic on Cast]	Med14	0.0210309123761872
0	Xi = B6 [dXic on Cast]	Mid1	0.266280065337448
0	Xi = B6 [dXic on Cast]	Mmgt1	-0.0748872116309919
0	Xi = B6 [dXic on Cast]	Morc4	-0.553598329811821
0	Xi = B6 [dXic on Cast]	Morf4l2	-0.695360794308493
0	Xi = B6 [dXic on Cast]	Mospd1	-0.0619277491432018
0	Xi = B6 [dXic on Cast]	Mospd2	-0.11681366498275
0	Xi = B6 [dXic on Cast]	Mpp1	1.13723773615875
0	Xi = B6 [dXic on Cast]	Msl3	0.109624491174498
0	Xi = B6 [dXic on Cast]	Msn	-0.579747934655339
0	Xi = B6 [dXic on Cast]	Mtcp1	0.273018494406416
0	Xi = B6 [dXic on Cast]	Mtm1	-0.149625439831782
0	Xi = B6 [dXic on Cast]	Mtmr1	-0.210679000772658
0	Xi = B6 [dXic on Cast]	Naa10	-0.0383422020453019
0	Xi = B6 [dXic on Cast]	Nbdy	-0.0874628412503394
0	Xi = B6 [dXic on Cast]	Ndufb11	-0.0359693295085492
0	Xi = B6 [dXic on Cast]	Nexmif	0.771016909180212
0	Xi = B6 [dXic on Cast]	Nhsl2	-0.394631288617007
0	Xi = B6 [dXic on Cast]	Nkap	-0.198208386570527
0	Xi = B6 [dXic on Cast]	Nono	-0.114068313240435
0	Xi = B6 [dXic on Cast]	Nr0b1	0.710852753847075
0	Xi = B6 [dXic on Cast]	Nsdhl	-0.301019105124382
0	Xi = B6 [dXic on Cast]	Nudt11	0.415037499278844
0	Xi = B6 [dXic on Cast]	Nup62cl	-0.429987840744815
0	Xi = B6 [dXic on Cast]	Nxf3	0.18322182405577
0	Xi = B6 [dXic on Cast]	Nxt2	0.736965594166206
0	Xi = B6 [dXic on Cast]	Ocrl	0.227129368061658
0	Xi = B6 [dXic on Cast]	Ofd1	-0.0974089680007893
0	Xi = B6 [dXic on Cast]	Ogt	-0.224260592579547
0	Xi = B6 [dXic on Cast]	Ophn1	0.763299741979669
0	Xi = B6 [dXic on Cast]	Otud5	0.0445974447116037
0	Xi = B6 [dXic on Cast]	Otud6a	-1.39884546577626
0	Xi = B6 [dXic on Cast]	Pbdc1	-0.0376786170302713
0	Xi = B6 [dXic on Cast]	Pcsk1n	-0.925999418556223
0	Xi = B6 [dXic on Cast]	Pcyt1b	-0.206874514246535
0	Xi = B6 [dXic on Cast]	Pdha1	1.23981584860467
0	Xi = B6 [dXic on Cast]	Pdk3	-0.241705896393282
0	Xi = B6 [dXic on Cast]	Pdzd11	0.260340296664531
0	Xi = B6 [dXic on Cast]	Pdzd4	0.267695783203657
0	Xi = B6 [dXic on Cast]	Pfkfb1	0.730941806538436
0	Xi = B6 [dXic on Cast]	Pgk1	-2.02244661078771
0	Xi = B6 [dXic on Cast]	Pgrmc1	1.02987052958214
0	Xi = B6 [dXic on Cast]	Phf6	-0.355036406699301
0	Xi = B6 [dXic on Cast]	Phf8	-0.027480736422107
0	Xi = B6 [dXic on Cast]	Phka1	-0.204413377827603
0	Xi = B6 [dXic on Cast]	Phka2	0.301448289439023
0	Xi = B6 [dXic on Cast]	Piga	-0.670850677818564
0	Xi = B6 [dXic on Cast]	Pim2	-0.472370674344795
0	Xi = B6 [dXic on Cast]	Pir	0.311607909623438
0	Xi = B6 [dXic on Cast]	Pja1	-0.230220411463471
0	Xi = B6 [dXic on Cast]	Platr21	0.736965594166206
0	Xi = B6 [dXic on Cast]	Plp2	0.464680073066815
0	Xi = B6 [dXic on Cast]	Pls3	0
0	Xi = B6 [dXic on Cast]	Plxna3	0
0	Xi = B6 [dXic on Cast]	Pnma5	0.134929580086109
0	Xi = B6 [dXic on Cast]	Pola1	-0.149157804891226
0	Xi = B6 [dXic on Cast]	Porcn	0.278975949702815
0	Xi = B6 [dXic on Cast]	Pqbp1	-0.242856523896164
0	Xi = B6 [dXic on Cast]	Praf2	0.294447358465255
0	Xi = B6 [dXic on Cast]	Prdx4	0.272157543708973
0	Xi = B6 [dXic on Cast]	Prickle3	-0.223896011926836
0	Xi = B6 [dXic on Cast]	Prkx	0.997726248479879
0	Xi = B6 [dXic on Cast]	Prps1	-0.160870520223704
0	Xi = B6 [dXic on Cast]	Prps2	-1.45894757399565
0	Xi = B6 [dXic on Cast]	Prrg3	0.070389327891398
0	Xi = B6 [dXic on Cast]	Psmd10	-0.254220357063349
0	Xi = B6 [dXic on Cast]	Pwwp3b	0.251538766995964
0	Xi = B6 [dXic on Cast]	Rab9	-0.501546492533519
0	Xi = B6 [dXic on Cast]	Rbbp7	-0.303069067636047
0	Xi = B6 [dXic on Cast]	Rbm10	-0.432315490710679
0	Xi = B6 [dXic on Cast]	Rbm3	0.510241827420809
0	Xi = B6 [dXic on Cast]	Rbm41	-0.135514970656481
0	Xi = B6 [dXic on Cast]	Rbmx	-0.00774603225064083
0	Xi = B6 [dXic on Cast]	Rbmx2	0.0369547216174348
0	Xi = B6 [dXic on Cast]	Renbp	0.0657668750414793
0	Xi = B6 [dXic on Cast]	Rhox6	-2.83850362062827
0	Xi = B6 [dXic on Cast]	Ribc1	0.229481846122767
0	Xi = B6 [dXic on Cast]	Rlim	-0.0562504770482405
0	Xi = B6 [dXic on Cast]	Rnf128	-1.26470322619441
0	Xi = B6 [dXic on Cast]	Rp2	0.909419421919257
0	Xi = B6 [dXic on Cast]	Rpgr	-1.29015574883288
0	Xi = B6 [dXic on Cast]	Rpl10	1.11676706555314
0	Xi = B6 [dXic on Cast]	Rpl3-ps2	7.2045711442492
0	Xi = B6 [dXic on Cast]	Rps24-ps3	-7.45121111183233
0	Xi = B6 [dXic on Cast]	Rps4x	-0.441134393871938
0	Xi = B6 [dXic on Cast]	Rps6ka3	-0.206122581859936
0	Xi = B6 [dXic on Cast]	Rps6ka6	0.371094151691247
0	Xi = B6 [dXic on Cast]	Rragb	-0.36564947231668
0	Xi = B6 [dXic on Cast]	Sat1	0.310493199825079
0	Xi = B6 [dXic on Cast]	Scml2	-0.89649542424614
0	Xi = B6 [dXic on Cast]	Sh3kbp1	-0.459431618637297
0	Xi = B6 [dXic on Cast]	Shroom2	-0.174894675804977
0	Xi = B6 [dXic on Cast]	Shroom4	0.556393348524385
0	Xi = B6 [dXic on Cast]	Siah1b	-0.334684102311815
0	Xi = B6 [dXic on Cast]	Slc10a3	0.560467938800408
0	Xi = B6 [dXic on Cast]	Slc25a14	-0.580623564996819
0	Xi = B6 [dXic on Cast]	Slc25a53	-1.23266075679027
0	Xi = B6 [dXic on Cast]	Slc35a2	-0.488886529166109
0	Xi = B6 [dXic on Cast]	Slc6a8	0.17187544911282
0	Xi = B6 [dXic on Cast]	Slc7a3	-0.901498213294192
0	Xi = B6 [dXic on Cast]	Slc9a6	0.143835772573651
0	Xi = B6 [dXic on Cast]	Smc1a	0.0125326785668406
0	Xi = B6 [dXic on Cast]	Smim10l2a	0.67116353577046
0	Xi = B6 [dXic on Cast]	Sms	-0.906632718220954
0	Xi = B6 [dXic on Cast]	Sms-ps	5.95419631038687
0	Xi = B6 [dXic on Cast]	Snx12	-0.263432445577218
0	Xi = B6 [dXic on Cast]	Sox3	-0.355480654598389
0	Xi = B6 [dXic on Cast]	Spin2c	-0.475338009546658
0	Xi = B6 [dXic on Cast]	Spin4	-0.845025340023659
0	Xi = B6 [dXic on Cast]	Ssr4	-0.1106054874031
0	Xi = B6 [dXic on Cast]	Stard8	-1.53361562072094
0	Xi = B6 [dXic on Cast]	Stk26	-1.38702312310925
0	Xi = B6 [dXic on Cast]	Suv39h1	-0.233797184608697
0	Xi = B6 [dXic on Cast]	Syap1	0.110089451711656
0	Xi = B6 [dXic on Cast]	Syn1	-0.0327899351176695
0	Xi = B6 [dXic on Cast]	Tab3	0.974384898185336
0	Xi = B6 [dXic on Cast]	Taf1	-0.733538181970035
0	Xi = B6 [dXic on Cast]	Taz	0.0614005446641433
0	Xi = B6 [dXic on Cast]	Tbc1d25	-0.45122430212669
0	Xi = B6 [dXic on Cast]	Tbc1d8b	-0.718486173558546
0	Xi = B6 [dXic on Cast]	Tbl1x	1.21669187905665
0	Xi = B6 [dXic on Cast]	Tceal8	0.37373052512193
0	Xi = B6 [dXic on Cast]	Tceal9	-0.012324218380595
0	Xi = B6 [dXic on Cast]	Tceanc	0.128733314122203
0	Xi = B6 [dXic on Cast]	Tex11	0.430634354329862
0	Xi = B6 [dXic on Cast]	Tfe3	0.223162200834065
0	Xi = B6 [dXic on Cast]	Timm17b	0.180950211334548
0	Xi = B6 [dXic on Cast]	Timp1	0.640576475932156
0	Xi = B6 [dXic on Cast]	Tmem164	0.630433017235332
0	Xi = B6 [dXic on Cast]	Tmem185a	-0.154658244789002
0	Xi = B6 [dXic on Cast]	Tmem28	-1.37083769536831
0	Xi = B6 [dXic on Cast]	Tmem47	2.53575850272039
0	Xi = B6 [dXic on Cast]	Tmsb4x	2.4594316186373
0	Xi = B6 [dXic on Cast]	Trap1a	1.23655048433311
0	Xi = B6 [dXic on Cast]	Trappc2	0.584962500721156
0	Xi = B6 [dXic on Cast]	Tspan7	0.459431618637297
0	Xi = B6 [dXic on Cast]	Tspyl2	0.0261939405452279
0	Xi = B6 [dXic on Cast]	Tsr2	-0.0955952584384228
0	Xi = B6 [dXic on Cast]	Txlng	-0.152851488083371
0	Xi = B6 [dXic on Cast]	Uba1	-0.0308235708644629
0	Xi = B6 [dXic on Cast]	Ubl4a	-0.175258445745353
0	Xi = B6 [dXic on Cast]	Ubqln2	-0.00721349023257455
0	Xi = B6 [dXic on Cast]	Upf3b	0.662965012722429
0	Xi = B6 [dXic on Cast]	Uprt	-0.103622631074157
0	Xi = B6 [dXic on Cast]	Usp11	-0.867105729502655
0	Xi = B6 [dXic on Cast]	Usp26	0.52083216330144
0	Xi = B6 [dXic on Cast]	Usp27x	-0.263034405833794
0	Xi = B6 [dXic on Cast]	Usp9x	0.151078967522206
0	Xi = B6 [dXic on Cast]	Utp14a	-0.262889782001194
0	Xi = B6 [dXic on Cast]	Uxt	0.202105407191462
0	Xi = B6 [dXic on Cast]	Vbp1	0.204276506233089
0	Xi = B6 [dXic on Cast]	Vegfd	0.0489096004809465
0	Xi = B6 [dXic on Cast]	Vma21	-0.217962896699591
0	Xi = B6 [dXic on Cast]	Wdr13	0.36564947231668
0	Xi = B6 [dXic on Cast]	Wdr45	-0.170074666367068
0	Xi = B6 [dXic on Cast]	Wnk3	-0.182310731871509
0	Xi = B6 [dXic on Cast]	Xiap	0.0906941164900478
0	Xi = B6 [dXic on Cast]	Xk	-0.666262602823004
0	Xi = B6 [dXic on Cast]	Xlr3a	-1.20744207987048
0	Xi = B6 [dXic on Cast]	Yipf6	0.126894874849628
0	Xi = B6 [dXic on Cast]	Zbtb33	0.881355503501381
0	Xi = B6 [dXic on Cast]	Zc4h2	0.111031312388744
0	Xi = B6 [dXic on Cast]	Zdhhc15	0.246283041544469
0	Xi = B6 [dXic on Cast]	Zdhhc9	-0.249451433560869
0	Xi = B6 [dXic on Cast]	Zfp182	0.2497985786771
0	Xi = B6 [dXic on Cast]	Zfp185	-0.0334910650693477
0	Xi = B6 [dXic on Cast]	Zfp275	0.171886517775598
0	Xi = B6 [dXic on Cast]	Zfp280c	-0.188565999155126
0	Xi = B6 [dXic on Cast]	Zfp449	0.175086706558091
0	Xi = B6 [dXic on Cast]	Zfx	-0.195091015302879
0	Xi = B6 [dXic on Cast]	Zic3	0.145245727269741
0	Xi = B6 [dXic on Cast]	Zmym3	-0.00989603614249993
0	Xi = B6 [dXic on Cast]	Zrsr2	0.275954301099554
1	Xi = Cast [dXic on B6]	1110012L19Rik	-0.00781950445929918
1	Xi = Cast [dXic on B6]	1700013H16Rik	0.485426827170242
1	Xi = Cast [dXic on B6]	1810030O07Rik	-2.11833828933608
1	Xi = Cast [dXic on B6]	4933407K13Rik	-1.16992500144231
1	Xi = Cast [dXic on B6]	5530601H04Rik	0.227745655830655
1	Xi = Cast [dXic on B6]	8030474K03Rik	-0.376563351464208
1	Xi = Cast [dXic on B6]	A230072C01Rik	1.03796785019902
1	Xi = Cast [dXic on B6]	AA414768	1.26216295002905
1	Xi = Cast [dXic on B6]	Abcb7	-0.291966897446291
1	Xi = Cast [dXic on B6]	Abcd1	-0.262162950029049
1	Xi = Cast [dXic on B6]	Acot9	-0.587156714134068
1	Xi = Cast [dXic on B6]	Acsl4	-0.0724517943482904
1	Xi = Cast [dXic on B6]	Aff2	-4.22881869049588
1	Xi = Cast [dXic on B6]	Akap17b	0.145677455195635
1	Xi = Cast [dXic on B6]	Alg13	-0.294261352271102
1	Xi = Cast [dXic on B6]	Amer1	-0.605980281990239
1	Xi = Cast [dXic on B6]	Ammecr1	0.509756156531982
1	Xi = Cast [dXic on B6]	Amot	0.78021879212009
1	Xi = Cast [dXic on B6]	Ap1s2	1.74808897263792
1	Xi = Cast [dXic on B6]	Apex2	-0.584395960348319
1	Xi = Cast [dXic on B6]	Apoo	-2.80422882107088
1	Xi = Cast [dXic on B6]	Araf	-0.0687907736659206
1	Xi = Cast [dXic on B6]	Arhgap4	-0.673189683732891
1	Xi = Cast [dXic on B6]	Armcx1	-0.0401830390374905
1	Xi = Cast [dXic on B6]	Armcx2	0.221324153948957
1	Xi = Cast [dXic on B6]	Armcx4	-0.624855227844669
1	Xi = Cast [dXic on B6]	Armcx5	-0.0988533869262854
1	Xi = Cast [dXic on B6]	Arxes1	-0.519778331961019
1	Xi = Cast [dXic on B6]	Arxes2	-0.208704928838495
1	Xi = Cast [dXic on B6]	Atg4a	0.509472301136893
1	Xi = Cast [dXic on B6]	Atp11c	0.0411491720718749
1	Xi = Cast [dXic on B6]	Atp6ap2	-0.167028604081414
1	Xi = Cast [dXic on B6]	Atp7a	-0.337034987277571
1	Xi = Cast [dXic on B6]	Atrx	0.0643310462459839
1	Xi = Cast [dXic on B6]	AU015836	0.950108194755672
1	Xi = Cast [dXic on B6]	AU022751	-0.639597757298002
1	Xi = Cast [dXic on B6]	BC065397	0.232318385620479
1	Xi = Cast [dXic on B6]	Bcap31	-0.299894923304926
1	Xi = Cast [dXic on B6]	Bclaf3	-0.64700719195174
1	Xi = Cast [dXic on B6]	Bcor	0.153201985338846
1	Xi = Cast [dXic on B6]	Bcorl1	0.0344334970638741
1	Xi = Cast [dXic on B6]	Bex2	-0.182362104680535
1	Xi = Cast [dXic on B6]	Bhlhb9	0.0339110600647105
1	Xi = Cast [dXic on B6]	Brcc3	-0.20586069744656
1	Xi = Cast [dXic on B6]	Brwd3	-0.193910045178974
1	Xi = Cast [dXic on B6]	Cask	0.312294881876673
1	Xi = Cast [dXic on B6]	Ccdc120	0.335184191589629
1	Xi = Cast [dXic on B6]	Ccdc160	-1.44057259138598
1	Xi = Cast [dXic on B6]	Cd99l2	-1.08926733809709
1	Xi = Cast [dXic on B6]	Cdk16	0.0349296640741473
1	Xi = Cast [dXic on B6]	Cdkl5	0.503238103286702
1	Xi = Cast [dXic on B6]	Cenpi	0.115477217419936
1	Xi = Cast [dXic on B6]	Cetn2	0.208423890432204
1	Xi = Cast [dXic on B6]	Cfp	0.812372996824229
1	Xi = Cast [dXic on B6]	Chm	-0.447812535370464
1	Xi = Cast [dXic on B6]	Clcn5	-0.167656357756535
1	Xi = Cast [dXic on B6]	Cox7b	0.0763508861301148
1	Xi = Cast [dXic on B6]	Cstf2	0.231204924473436
1	Xi = Cast [dXic on B6]	Ctps2	-0.0421459875841981
1	Xi = Cast [dXic on B6]	Cul4b	0.191431539353342
1	Xi = Cast [dXic on B6]	Ddx3x	0.177882825934009
1	Xi = Cast [dXic on B6]	Diaph2	-0.199308808223407
1	Xi = Cast [dXic on B6]	Dkc1	0.310612781659528
1	Xi = Cast [dXic on B6]	Dlg3	-0.503062247076068
1	Xi = Cast [dXic on B6]	Dmd	0.342186933871162
1	Xi = Cast [dXic on B6]	Dock11	-0.569855608330948
1	Xi = Cast [dXic on B6]	Dusp9	-0.026870117456546
1	Xi = Cast [dXic on B6]	Ebp	-0.116481829774504
1	Xi = Cast [dXic on B6]	Eda	-0.383647080131297
1	Xi = Cast [dXic on B6]	Eda2r	-0.0620527281393288
1	Xi = Cast [dXic on B6]	Efhc2	-2.68805599368526
1	Xi = Cast [dXic on B6]	Efnb1	0
1	Xi = Cast [dXic on B6]	Egfl6	-3.51503158358643
1	Xi = Cast [dXic on B6]	Eif1ax	0.100703374983249
1	Xi = Cast [dXic on B6]	Eif2s3x	1.39454946329166
1	Xi = Cast [dXic on B6]	Elf4	-0.102482957601251
1	Xi = Cast [dXic on B6]	Elk1	-0.0668836781555797
1	Xi = Cast [dXic on B6]	Emd	-0.126211605043893
1	Xi = Cast [dXic on B6]	Enox2	-0.612183969456181
1	Xi = Cast [dXic on B6]	Eras	0.0952206960948555
1	Xi = Cast [dXic on B6]	Ercc6l	-0.157095562696203
1	Xi = Cast [dXic on B6]	Esx1	-0.903492019146654
1	Xi = Cast [dXic on B6]	F8a	-0.373617571898863
1	Xi = Cast [dXic on B6]	Fam120c	0.0840642647884745
1	Xi = Cast [dXic on B6]	Fam122b	-0.742634344252898
1	Xi = Cast [dXic on B6]	Fam199x	0.158926002493055
1	Xi = Cast [dXic on B6]	Fam3a	0.147153693783654
1	Xi = Cast [dXic on B6]	Fam50a	0.0587338247904665
1	Xi = Cast [dXic on B6]	Fancb	0.154974659976341
1	Xi = Cast [dXic on B6]	Fgd1	-0.367995551036026
1	Xi = Cast [dXic on B6]	Fgf13	-0.0216950710993191
1	Xi = Cast [dXic on B6]	Fhl1	-1.19958061993943
1	Xi = Cast [dXic on B6]	Firre	-1.32531868408814
1	Xi = Cast [dXic on B6]	Flna	-0.22205087421343
1	Xi = Cast [dXic on B6]	Fmr1	0.487252253446113
1	Xi = Cast [dXic on B6]	Fmr1nb	-0.142393099271228
1	Xi = Cast [dXic on B6]	Foxo4	0.836889820113999
1	Xi = Cast [dXic on B6]	Ftsj1	-0.512152699198616
1	Xi = Cast [dXic on B6]	Fundc1	0.328054197684204
1	Xi = Cast [dXic on B6]	G6pdx	-0.280311026996831
1	Xi = Cast [dXic on B6]	Gdi1	0.214825312791174
1	Xi = Cast [dXic on B6]	Gemin8	0.0164881227885691
1	Xi = Cast [dXic on B6]	Gk	0.163675580103096
1	Xi = Cast [dXic on B6]	Gm14513	-8.03342300153745
1	Xi = Cast [dXic on B6]	Gm14820	-0.0684952228430897
1	Xi = Cast [dXic on B6]	Gm16411	-7.31288295528436
1	Xi = Cast [dXic on B6]	Gm18336	-0.0690416444296514
1	Xi = Cast [dXic on B6]	Gm364	-0.200832586480412
1	Xi = Cast [dXic on B6]	Gm4779	-0.825321468587053
1	Xi = Cast [dXic on B6]	Gnl3l	-0.238499154921513
1	Xi = Cast [dXic on B6]	Gpc3	0.106128350861343
1	Xi = Cast [dXic on B6]	Gpc4	-0.476504562837385
1	Xi = Cast [dXic on B6]	Gpkow	0.784202156396155
1	Xi = Cast [dXic on B6]	Gpr143	1.05035419988705
1	Xi = Cast [dXic on B6]	Gprasp1	-0.051210716817382
1	Xi = Cast [dXic on B6]	Gprasp2	0.189553808191245
1	Xi = Cast [dXic on B6]	Gripap1	0.99871817402417
1	Xi = Cast [dXic on B6]	Gspt2	0.0195622663785179
1	Xi = Cast [dXic on B6]	Haus7	0.105511121040829
1	Xi = Cast [dXic on B6]	Hccs	-0.0171571211965175
1	Xi = Cast [dXic on B6]	Hcfc1	0.129564138948597
1	Xi = Cast [dXic on B6]	Hdac6	0.174808494070777
1	Xi = Cast [dXic on B6]	Hmgb3	0.889355936316008
1	Xi = Cast [dXic on B6]	Hprt	-0.408093105409047
1	Xi = Cast [dXic on B6]	Hsd17b10	-0.262424515720763
1	Xi = Cast [dXic on B6]	Htatsf1	-0.0218681536569497
1	Xi = Cast [dXic on B6]	Huwe1	-0.0593602779243543
1	Xi = Cast [dXic on B6]	Idh3g	-0.0465503276070241
1	Xi = Cast [dXic on B6]	Ids	0.380300458003543
1	Xi = Cast [dXic on B6]	Igbp1	0.109896185156636
1	Xi = Cast [dXic on B6]	Ikbkg	0.0509511874467556
1	Xi = Cast [dXic on B6]	Ints6l	0.357893592175235
1	Xi = Cast [dXic on B6]	Iqsec2	-0.0336831262562887
1	Xi = Cast [dXic on B6]	Irak1	0.157668939699421
1	Xi = Cast [dXic on B6]	Itgb1bp2	0.308122295362332
1	Xi = Cast [dXic on B6]	Jade3	-0.618074987970489
1	Xi = Cast [dXic on B6]	Kantr	-0.321928094887362
1	Xi = Cast [dXic on B6]	Kcnd1	0.793204433714571
1	Xi = Cast [dXic on B6]	Kdm5c	-0.0848223318872689
1	Xi = Cast [dXic on B6]	Kdm6a	0.0486915601431521
1	Xi = Cast [dXic on B6]	Kif4	0.061843628822725
1	Xi = Cast [dXic on B6]	Klf8	0.378660978297177
1	Xi = Cast [dXic on B6]	Klhl13	0.455039849520139
1	Xi = Cast [dXic on B6]	Klhl15	-0.38294386956899
1	Xi = Cast [dXic on B6]	Lage3	0.102870639896908
1	Xi = Cast [dXic on B6]	Lamp2	0.079538764985207
1	Xi = Cast [dXic on B6]	Las1l	-0.465821997105012
1	Xi = Cast [dXic on B6]	Lpar4	-0.420217738384524
1	Xi = Cast [dXic on B6]	Lrch2	-1.54480537424917
1	Xi = Cast [dXic on B6]	Maged1	-0.0326181507266796
1	Xi = Cast [dXic on B6]	Maged2	0.0578809160805
1	Xi = Cast [dXic on B6]	Magee1	-0.266280065337448
1	Xi = Cast [dXic on B6]	Mageh1	0.0160747628580712
1	Xi = Cast [dXic on B6]	Magt1	-0.461624292880799
1	Xi = Cast [dXic on B6]	Map3k15	0.626025157343042
1	Xi = Cast [dXic on B6]	Map7d2	-0.445799753049531
1	Xi = Cast [dXic on B6]	Mbtps2	0.194897529673774
1	Xi = Cast [dXic on B6]	Mcf2	-0.0491928243226222
1	Xi = Cast [dXic on B6]	Mecp2	0.166322764762117
1	Xi = Cast [dXic on B6]	Med12	0.0790715709911987
1	Xi = Cast [dXic on B6]	Med14	-0.0141828071423245
1	Xi = Cast [dXic on B6]	Mid1	-1.65992455840238
1	Xi = Cast [dXic on B6]	Mmgt1	-0.0299402712271387
1	Xi = Cast [dXic on B6]	Morc4	0.02761223120786
1	Xi = Cast [dXic on B6]	Morf4l2	0.656532790021001
1	Xi = Cast [dXic on B6]	Mospd1	-0.281181752544053
1	Xi = Cast [dXic on B6]	Mospd2	0.511500338780135
1	Xi = Cast [dXic on B6]	Mpp1	-1.28741856446075
1	Xi = Cast [dXic on B6]	Msl3	0.194010619966626
1	Xi = Cast [dXic on B6]	Msn	0.0059021101632581
1	Xi = Cast [dXic on B6]	Mtcp1	-0.0339473319233377
1	Xi = Cast [dXic on B6]	Mtm1	0.101538026462062
1	Xi = Cast [dXic on B6]	Mtmr1	-0.119228465355363
1	Xi = Cast [dXic on B6]	Naa10	-0.101879614019214
1	Xi = Cast [dXic on B6]	Nbdy	0.0971686590069982
1	Xi = Cast [dXic on B6]	Ndufb11	0.0480442328599502
1	Xi = Cast [dXic on B6]	Nexmif	0.057636522668319
1	Xi = Cast [dXic on B6]	Nhsl2	-0.0144270706352797
1	Xi = Cast [dXic on B6]	Nkap	0.081341533259064
1	Xi = Cast [dXic on B6]	Nono	0.199769512375777
1	Xi = Cast [dXic on B6]	Nr0b1	0.644563242449205
1	Xi = Cast [dXic on B6]	Nsdhl	0.513783736399177
1	Xi = Cast [dXic on B6]	Nudt11	-0.374395514781498
1	Xi = Cast [dXic on B6]	Nup62cl	-0.0864147518174732
1	Xi = Cast [dXic on B6]	Nxf3	-0.045087889528538
1	Xi = Cast [dXic on B6]	Nxt2	-0.130960677883163
1	Xi = Cast [dXic on B6]	Ocrl	-0.31897074153019
1	Xi = Cast [dXic on B6]	Ofd1	-0.0248859604692396
1	Xi = Cast [dXic on B6]	Ogt	-0.00795971696847648
1	Xi = Cast [dXic on B6]	Ophn1	-0.634206019741005
1	Xi = Cast [dXic on B6]	Otud5	-0.0227853199163022
1	Xi = Cast [dXic on B6]	Otud6a	0.765534746362977
1	Xi = Cast [dXic on B6]	Pbdc1	-0.141935770065196
1	Xi = Cast [dXic on B6]	Pcsk1n	0.194087052116302
1	Xi = Cast [dXic on B6]	Pcyt1b	-0.338028823392867
1	Xi = Cast [dXic on B6]	Pdha1	-1.06636415942839
1	Xi = Cast [dXic on B6]	Pdk3	0.22634739678575
1	Xi = Cast [dXic on B6]	Pdzd11	0.0192362188629173
1	Xi = Cast [dXic on B6]	Pdzd4	-0.415405486792863
1	Xi = Cast [dXic on B6]	Pfkfb1	-1.24792751344359
1	Xi = Cast [dXic on B6]	Pgk1	1.71348247233258
1	Xi = Cast [dXic on B6]	Pgrmc1	-0.739228138661795
1	Xi = Cast [dXic on B6]	Phf6	-0.131016917822392
1	Xi = Cast [dXic on B6]	Phf8	0.0175299245575763
1	Xi = Cast [dXic on B6]	Phka1	0.195050032725325
1	Xi = Cast [dXic on B6]	Phka2	-0.690817133362317
1	Xi = Cast [dXic on B6]	Piga	0.292592597068727
1	Xi = Cast [dXic on B6]	Pim2	0.332442316631298
1	Xi = Cast [dXic on B6]	Pir	-0.376467662995586
1	Xi = Cast [dXic on B6]	Pja1	-0.134604465709321
1	Xi = Cast [dXic on B6]	Platr21	-1.23741602766498
1	Xi = Cast [dXic on B6]	Plp2	0.210972939554838
1	Xi = Cast [dXic on B6]	Pls3	0.213064619181329
1	Xi = Cast [dXic on B6]	Plxna3	0.140415119169838
1	Xi = Cast [dXic on B6]	Pnma5	-0.191543363462824
1	Xi = Cast [dXic on B6]	Pola1	-0.0251911246533444
1	Xi = Cast [dXic on B6]	Porcn	-0.521537120579523
1	Xi = Cast [dXic on B6]	Pqbp1	0.160282571209617
1	Xi = Cast [dXic on B6]	Praf2	-0.0493277123635683
1	Xi = Cast [dXic on B6]	Prdx4	-0.327697833699093
1	Xi = Cast [dXic on B6]	Prickle3	0.810522201136287
1	Xi = Cast [dXic on B6]	Prkx	-0.0866897341952978
1	Xi = Cast [dXic on B6]	Prps1	-0.627024574096176
1	Xi = Cast [dXic on B6]	Prps2	0.255466861104225
1	Xi = Cast [dXic on B6]	Prrg3	-0.756074417113911
1	Xi = Cast [dXic on B6]	Psmd10	0.32930762525296
1	Xi = Cast [dXic on B6]	Pwwp3b	-0.195920209975257
1	Xi = Cast [dXic on B6]	Rab9	0.222392421336448
1	Xi = Cast [dXic on B6]	Rbbp7	0.256339753259786
1	Xi = Cast [dXic on B6]	Rbm10	0.0687127500840143
1	Xi = Cast [dXic on B6]	Rbm3	-0.393457778632921
1	Xi = Cast [dXic on B6]	Rbm41	0.0819111977866175
1	Xi = Cast [dXic on B6]	Rbmx	-0.160936218215058
1	Xi = Cast [dXic on B6]	Rbmx2	-0.390489891666507
1	Xi = Cast [dXic on B6]	Renbp	-0.268173129132766
1	Xi = Cast [dXic on B6]	Rhox6	1.84645474174654
1	Xi = Cast [dXic on B6]	Ribc1	-0.2668867313294
1	Xi = Cast [dXic on B6]	Rlim	-0.747080652285547
1	Xi = Cast [dXic on B6]	Rnf128	0.681371886839683
1	Xi = Cast [dXic on B6]	Rp2	-1.59018020999218
1	Xi = Cast [dXic on B6]	Rpgr	1.13603463337269
1	Xi = Cast [dXic on B6]	Rpl10	-1.85798099512757
1	Xi = Cast [dXic on B6]	Rpl3-ps2	-6.74146698640115
1	Xi = Cast [dXic on B6]	Rps24-ps3	7.28540221886225
1	Xi = Cast [dXic on B6]	Rps4x	0.122933690676203
1	Xi = Cast [dXic on B6]	Rps6ka3	0.105573369957537
1	Xi = Cast [dXic on B6]	Rps6ka6	-0.385702578357195
1	Xi = Cast [dXic on B6]	Rragb	0.15646274163575
1	Xi = Cast [dXic on B6]	Sat1	-0.711874613203376
1	Xi = Cast [dXic on B6]	Scml2	1.0479344770637
1	Xi = Cast [dXic on B6]	Sh3kbp1	-0.131705679211822
1	Xi = Cast [dXic on B6]	Shroom2	-0.0575973180267386
1	Xi = Cast [dXic on B6]	Shroom4	-0.993030445185158
1	Xi = Cast [dXic on B6]	Siah1b	0.147487612322557
1	Xi = Cast [dXic on B6]	Slc10a3	-0.556049808805917
1	Xi = Cast [dXic on B6]	Slc25a14	0.380904814359698
1	Xi = Cast [dXic on B6]	Slc25a53	1.04001567884788
1	Xi = Cast [dXic on B6]	Slc35a2	-0.0398927271235126
1	Xi = Cast [dXic on B6]	Slc6a8	-0.691649751115904
1	Xi = Cast [dXic on B6]	Slc7a3	0.246625369174406
1	Xi = Cast [dXic on B6]	Slc9a6	-0.465663572348812
1	Xi = Cast [dXic on B6]	Smc1a	-0.183406871087058
1	Xi = Cast [dXic on B6]	Smim10l2a	-0.448052556506807
1	Xi = Cast [dXic on B6]	Sms	0.805549069974418
1	Xi = Cast [dXic on B6]	Sms-ps	-7.07681559705083
1	Xi = Cast [dXic on B6]	Snx12	0.0837683576925977
1	Xi = Cast [dXic on B6]	Sox3	0.260960077595935
1	Xi = Cast [dXic on B6]	Spin2c	-0.233490130219779
1	Xi = Cast [dXic on B6]	Spin4	0.238786859587116
1	Xi = Cast [dXic on B6]	Ssr4	0.0221957461141962
1	Xi = Cast [dXic on B6]	Stard8	0.978057447119323
1	Xi = Cast [dXic on B6]	Stk26	0.836501267717121
1	Xi = Cast [dXic on B6]	Suv39h1	-0.722992651613602
1	Xi = Cast [dXic on B6]	Syap1	-0.176156955153827
1	Xi = Cast [dXic on B6]	Syn1	-0.176156955153827
1	Xi = Cast [dXic on B6]	Tab3	-0.0746291942936255
1	Xi = Cast [dXic on B6]	Taf1	0.0821267667135616
1	Xi = Cast [dXic on B6]	Taz	-0.458664431679102
1	Xi = Cast [dXic on B6]	Tbc1d25	1.05766808679002
1	Xi = Cast [dXic on B6]	Tbc1d8b	0.400122825267561
1	Xi = Cast [dXic on B6]	Tbl1x	0.121887910840327
1	Xi = Cast [dXic on B6]	Tceal8	-0.330453401786612
1	Xi = Cast [dXic on B6]	Tceal9	0.131412239763869
1	Xi = Cast [dXic on B6]	Tceanc	-0.508464363247113
1	Xi = Cast [dXic on B6]	Tex11	0.156969346338399
1	Xi = Cast [dXic on B6]	Tfe3	-0.22167909868118
1	Xi = Cast [dXic on B6]	Timm17b	-0.15279556533583
1	Xi = Cast [dXic on B6]	Timp1	-1.11958161575267
1	Xi = Cast [dXic on B6]	Tmem164	-1.36485174211063
1	Xi = Cast [dXic on B6]	Tmem185a	0.0924809160169638
1	Xi = Cast [dXic on B6]	Tmem28	0.256339753259786
1	Xi = Cast [dXic on B6]	Tmem47	-0.806203069668362
1	Xi = Cast [dXic on B6]	Tmsb4x	-2.17283659686222
1	Xi = Cast [dXic on B6]	Trap1a	-1.27379559921426
1	Xi = Cast [dXic on B6]	Trappc2	-0.502500340529183
1	Xi = Cast [dXic on B6]	Tspan7	-0.267480310864986
1	Xi = Cast [dXic on B6]	Tspyl2	-0.214037371939234
1	Xi = Cast [dXic on B6]	Tsr2	-0.0653155946675264
1	Xi = Cast [dXic on B6]	Txlng	-0.00339857646186488
1	Xi = Cast [dXic on B6]	Uba1	-0.0639907366001638
1	Xi = Cast [dXic on B6]	Ubl4a	-0.259087221317131
1	Xi = Cast [dXic on B6]	Ubqln2	-0.129754231238355
1	Xi = Cast [dXic on B6]	Upf3b	-0.233490130219779
1	Xi = Cast [dXic on B6]	Uprt	-0.366322214245816
1	Xi = Cast [dXic on B6]	Usp11	0.555962628998604
1	Xi = Cast [dXic on B6]	Usp26	-0.21215323683161
1	Xi = Cast [dXic on B6]	Usp27x	-0.257797757467647
1	Xi = Cast [dXic on B6]	Usp9x	-0.115595524447013
1	Xi = Cast [dXic on B6]	Utp14a	-0.1585657812175
1	Xi = Cast [dXic on B6]	Uxt	0.0419417630733083
1	Xi = Cast [dXic on B6]	Vbp1	-0.0461065753081151
1	Xi = Cast [dXic on B6]	Vegfd	-0.311201688294304
1	Xi = Cast [dXic on B6]	Vma21	-0.0689654665358782
1	Xi = Cast [dXic on B6]	Wdr13	-0.195015982405143
1	Xi = Cast [dXic on B6]	Wdr45	0.15214896019012
1	Xi = Cast [dXic on B6]	Wnk3	-0.424074981894815
1	Xi = Cast [dXic on B6]	Xiap	-0.0608727264735726
1	Xi = Cast [dXic on B6]	Xk	0.10821629678169
1	Xi = Cast [dXic on B6]	Xlr3a	1.38856528791765
1	Xi = Cast [dXic on B6]	Yipf6	-0.281243658830011
1	Xi = Cast [dXic on B6]	Zbtb33	-0.210566985939658
1	Xi = Cast [dXic on B6]	Zc4h2	-0.198779864114497
1	Xi = Cast [dXic on B6]	Zdhhc15	-1.10399073125754
1	Xi = Cast [dXic on B6]	Zdhhc9	-0.0414199273799808
1	Xi = Cast [dXic on B6]	Zfp182	-0.0746388008927559
1	Xi = Cast [dXic on B6]	Zfp185	0.056916039613126
1	Xi = Cast [dXic on B6]	Zfp275	0.11824896666999
1	Xi = Cast [dXic on B6]	Zfp280c	-0.199492019226369
1	Xi = Cast [dXic on B6]	Zfp449	-0.0147215057067656
1	Xi = Cast [dXic on B6]	Zfx	-0.237039197300849
1	Xi = Cast [dXic on B6]	Zic3	-0.16425163916657
1	Xi = Cast [dXic on B6]	Zmym3	0.0656669176489949
1	Xi = Cast [dXic on B6]	Zrsr2	-0.150714397476477
1	Xi = B6 [dXic on Cast]	1110012L19Rik	-0.0819416135361762
1	Xi = B6 [dXic on Cast]	1700013H16Rik	-0.659446802216703
1	Xi = B6 [dXic on Cast]	1810030O07Rik	1.94596016028711
1	Xi = B6 [dXic on Cast]	4933407K13Rik	0.649813645071124
1	Xi = B6 [dXic on Cast]	5530601H04Rik	-0.0520467477695954
1	Xi = B6 [dXic on Cast]	8030474K03Rik	-0.327574658028504
1	Xi = B6 [dXic on Cast]	A230072C01Rik	-0.939458458064949
1	Xi = B6 [dXic on Cast]	AA414768	-1.69807658077261
1	Xi = B6 [dXic on Cast]	Abcb7	0.325334696330612
1	Xi = B6 [dXic on Cast]	Abcd1	0.16923685688317
1	Xi = B6 [dXic on Cast]	Acot9	0.689476668384887
1	Xi = B6 [dXic on Cast]	Acsl4	-0.022809882908086
1	Xi = B6 [dXic on Cast]	Aff2	4.50552803322675
1	Xi = B6 [dXic on Cast]	Akap17b	-0.0547429645944321
1	Xi = B6 [dXic on Cast]	Alg13	0.229334640854826
1	Xi = B6 [dXic on Cast]	Amer1	0.476575909587976
1	Xi = B6 [dXic on Cast]	Ammecr1	-0.538576533689006
1	Xi = B6 [dXic on Cast]	Amot	-0.511899038531433
1	Xi = B6 [dXic on Cast]	Ap1s2	-1.7375178219398
1	Xi = B6 [dXic on Cast]	Apex2	0.505408324385533
1	Xi = B6 [dXic on Cast]	Apoo	2.94291890479273
1	Xi = B6 [dXic on Cast]	Araf	0.0034638553035716
1	Xi = B6 [dXic on Cast]	Arhgap4	0.893084796083488
1	Xi = B6 [dXic on Cast]	Armcx1	-0.217174712065429
1	Xi = B6 [dXic on Cast]	Armcx2	-0.18379717602387
1	Xi = B6 [dXic on Cast]	Armcx4	0.0526146261634219
1	Xi = B6 [dXic on Cast]	Armcx5	0.0937464964931966
1	Xi = B6 [dXic on Cast]	Arxes1	0.409984271552559
1	Xi = B6 [dXic on Cast]	Arxes2	0.0719498418790147
1	Xi = B6 [dXic on Cast]	Atg4a	-0.415037499278844
1	Xi = B6 [dXic on Cast]	Atp11c	-0.0908663810930904
1	Xi = B6 [dXic on Cast]	Atp6ap2	0.136556251857144
1	Xi = B6 [dXic on Cast]	Atp7a	0.438121112391885
1	Xi = B6 [dXic on Cast]	Atrx	-0.134445453557602
1	Xi = B6 [dXic on Cast]	AU015836	-1.05187603024007
1	Xi = B6 [dXic on Cast]	AU022751	0.89616418901546
1	Xi = B6 [dXic on Cast]	BC065397	-0.550028710611769
1	Xi = B6 [dXic on Cast]	Bcap31	0.319345276433767
1	Xi = B6 [dXic on Cast]	Bclaf3	0.618671862327931
1	Xi = B6 [dXic on Cast]	Bcor	-0.108495295222943
1	Xi = B6 [dXic on Cast]	Bcorl1	-0.05722486869295
1	Xi = B6 [dXic on Cast]	Bex2	0.00658265038996813
1	Xi = B6 [dXic on Cast]	Bhlhb9	-0.10059479145549
1	Xi = B6 [dXic on Cast]	Brcc3	0.21814294833509
1	Xi = B6 [dXic on Cast]	Brwd3	0.270997784144211
1	Xi = B6 [dXic on Cast]	Cask	-0.363733308668358
1	Xi = B6 [dXic on Cast]	Ccdc120	-0.348250408067641
1	Xi = B6 [dXic on Cast]	Ccdc160	1.07400058144378
1	Xi = B6 [dXic on Cast]	Cd99l2	1.29834127456975
1	Xi = B6 [dXic on Cast]	Cdk16	-0.0217860773658456
1	Xi = B6 [dXic on Cast]	Cdkl5	-0.446683125895309
1	Xi = B6 [dXic on Cast]	Cenpi	-0.0590792327540221
1	Xi = B6 [dXic on Cast]	Cetn2	-0.0948591863414412
1	Xi = B6 [dXic on Cast]	Cfp	-0.771375624952037
1	Xi = B6 [dXic on Cast]	Chm	0.142019004872428
1	Xi = B6 [dXic on Cast]	Clcn5	0.21981680668664
1	Xi = B6 [dXic on Cast]	Cox7b	-0.335184191589629
1	Xi = B6 [dXic on Cast]	Cstf2	-0.286881147788162
1	Xi = B6 [dXic on Cast]	Ctps2	-0.255536873256378
1	Xi = B6 [dXic on Cast]	Cul4b	-0.191976802608488
1	Xi = B6 [dXic on Cast]	Ddx3x	-0.285014772772751
1	Xi = B6 [dXic on Cast]	Diaph2	0.148522524710088
1	Xi = B6 [dXic on Cast]	Dkc1	-0.382753781915135
1	Xi = B6 [dXic on Cast]	Dlg3	0.535037275389474
1	Xi = B6 [dXic on Cast]	Dmd	0.546808160363113
1	Xi = B6 [dXic on Cast]	Dock11	0.18286405714981
1	Xi = B6 [dXic on Cast]	Dusp9	-0.0171046559270939
1	Xi = B6 [dXic on Cast]	Ebp	0.0708727860920518
1	Xi = B6 [dXic on Cast]	Eda	0.401362562381767
1	Xi = B6 [dXic on Cast]	Eda2r	0.0112000177514075
1	Xi = B6 [dXic on Cast]	Efhc2	3.21631790692676
1	Xi = B6 [dXic on Cast]	Efnb1	0
1	Xi = B6 [dXic on Cast]	Egfl6	3.64498727179337
1	Xi = B6 [dXic on Cast]	Eif1ax	-0.192949360532875
1	Xi = B6 [dXic on Cast]	Eif2s3x	-1.45040856874715
1	Xi = B6 [dXic on Cast]	Elf4	-0.0317088597273381
1	Xi = B6 [dXic on Cast]	Elk1	0.341036917835067
1	Xi = B6 [dXic on Cast]	Emd	0.0600294576500843
1	Xi = B6 [dXic on Cast]	Enox2	0.451695969857692
1	Xi = B6 [dXic on Cast]	Eras	-0.0918700516385477
1	Xi = B6 [dXic on Cast]	Ercc6l	0.0896131709732085
1	Xi = B6 [dXic on Cast]	Esx1	0.105353000146229
1	Xi = B6 [dXic on Cast]	F8a	-0.282638963773305
1	Xi = B6 [dXic on Cast]	Fam120c	-0.459431618637297
1	Xi = B6 [dXic on Cast]	Fam122b	0.784662336197503
1	Xi = B6 [dXic on Cast]	Fam199x	-0.300201907415799
1	Xi = B6 [dXic on Cast]	Fam3a	-0.196397212803504
1	Xi = B6 [dXic on Cast]	Fam50a	-0.0099154688650828
1	Xi = B6 [dXic on Cast]	Fancb	-0.32930762525296
1	Xi = B6 [dXic on Cast]	Fgd1	0.267893605580379
1	Xi = B6 [dXic on Cast]	Fgf13	0.0909084961982103
1	Xi = B6 [dXic on Cast]	Fhl1	1.33841621767593
1	Xi = B6 [dXic on Cast]	Firre	1.14180732633916
1	Xi = B6 [dXic on Cast]	Flna	0.0876765570591373
1	Xi = B6 [dXic on Cast]	Fmr1	-0.614224199693217
1	Xi = B6 [dXic on Cast]	Fmr1nb	0.170800688899176
1	Xi = B6 [dXic on Cast]	Foxo4	-1.08286826717309
1	Xi = B6 [dXic on Cast]	Ftsj1	0.426336699400246
1	Xi = B6 [dXic on Cast]	Fundc1	-0.443606651475615
1	Xi = B6 [dXic on Cast]	G6pdx	0.331266983980362
1	Xi = B6 [dXic on Cast]	Gdi1	-0.030743523431108
1	Xi = B6 [dXic on Cast]	Gemin8	-0.201633861169651
1	Xi = B6 [dXic on Cast]	Gk	0.894972522935599
1	Xi = B6 [dXic on Cast]	Gm14513	8.8008998999203
1	Xi = B6 [dXic on Cast]	Gm14820	0.0952123408552742
1	Xi = B6 [dXic on Cast]	Gm16411	5.45285896471381
1	Xi = B6 [dXic on Cast]	Gm18336	0.0648220010562424
1	Xi = B6 [dXic on Cast]	Gm364	0.280150118682051
1	Xi = B6 [dXic on Cast]	Gm4779	0.551904212141861
1	Xi = B6 [dXic on Cast]	Gnl3l	0.179283512135129
1	Xi = B6 [dXic on Cast]	Gpc3	-0.157312004830115
1	Xi = B6 [dXic on Cast]	Gpc4	0.459696552076824
1	Xi = B6 [dXic on Cast]	Gpkow	-0.870384900664585
1	Xi = B6 [dXic on Cast]	Gpr143	-1.24275013437944
1	Xi = B6 [dXic on Cast]	Gprasp1	-0.155826403553086
1	Xi = B6 [dXic on Cast]	Gprasp2	-0.51116120031104
1	Xi = B6 [dXic on Cast]	Gripap1	-0.972034991464021
1	Xi = B6 [dXic on Cast]	Gspt2	-0.254702187770812
1	Xi = B6 [dXic on Cast]	Haus7	-0.179224562180074
1	Xi = B6 [dXic on Cast]	Hccs	0.0137947987202625
1	Xi = B6 [dXic on Cast]	Hcfc1	-0.214158972602689
1	Xi = B6 [dXic on Cast]	Hdac6	-0.334161664198954
1	Xi = B6 [dXic on Cast]	Hmgb3	-0.855264907018989
1	Xi = B6 [dXic on Cast]	Hprt	0.371564992362582
1	Xi = B6 [dXic on Cast]	Hsd17b10	0.129158480275988
1	Xi = B6 [dXic on Cast]	Htatsf1	0.12684114688832
1	Xi = B6 [dXic on Cast]	Huwe1	-0.0231723621236371
1	Xi = B6 [dXic on Cast]	Idh3g	0.0144444042093988
1	Xi = B6 [dXic on Cast]	Ids	-0.605792996020021
1	Xi = B6 [dXic on Cast]	Igbp1	-0.129149900389513
1	Xi = B6 [dXic on Cast]	Ikbkg	-0.0356757316039966
1	Xi = B6 [dXic on Cast]	Ints6l	0.0740005814437768
1	Xi = B6 [dXic on Cast]	Iqsec2	0.822461814447812
1	Xi = B6 [dXic on Cast]	Irak1	-0.0548517588352054
1	Xi = B6 [dXic on Cast]	Itgb1bp2	0.836501267717121
1	Xi = B6 [dXic on Cast]	Jade3	0.589980575487781
1	Xi = B6 [dXic on Cast]	Kantr	0.37851162325373
1	Xi = B6 [dXic on Cast]	Kcnd1	-0.877143252214467
1	Xi = B6 [dXic on Cast]	Kdm5c	0.000306662779534641
1	Xi = B6 [dXic on Cast]	Kdm6a	-0.106915203916512
1	Xi = B6 [dXic on Cast]	Kif4	-0.288487584808709
1	Xi = B6 [dXic on Cast]	Klf8	-0.444929873589418
1	Xi = B6 [dXic on Cast]	Klhl13	-0.301222564610949
1	Xi = B6 [dXic on Cast]	Klhl15	-0.436099114806674
1	Xi = B6 [dXic on Cast]	Lage3	0.0795672573183184
1	Xi = B6 [dXic on Cast]	Lamp2	-0.00610019953641777
1	Xi = B6 [dXic on Cast]	Las1l	0.175442006409878
1	Xi = B6 [dXic on Cast]	Lpar4	-0.309684499132615
1	Xi = B6 [dXic on Cast]	Lrch2	1.64550404265621
1	Xi = B6 [dXic on Cast]	Maged1	-0.15397129980883
1	Xi = B6 [dXic on Cast]	Maged2	-0.190605932668797
1	Xi = B6 [dXic on Cast]	Magee1	-0.300866479359533
1	Xi = B6 [dXic on Cast]	Mageh1	-0.150025444004607
1	Xi = B6 [dXic on Cast]	Magt1	0.139651990328512
1	Xi = B6 [dXic on Cast]	Map3k15	-0.412323114581808
1	Xi = B6 [dXic on Cast]	Map7d2	0.354108500636512
1	Xi = B6 [dXic on Cast]	Mbtps2	0.218729207245863
1	Xi = B6 [dXic on Cast]	Mcf2	-0.0852103895189608
1	Xi = B6 [dXic on Cast]	Mecp2	0.0749157067779108
1	Xi = B6 [dXic on Cast]	Med12	-0.226275855823676
1	Xi = B6 [dXic on Cast]	Med14	0.105281450314048
1	Xi = B6 [dXic on Cast]	Mid1	2
1	Xi = B6 [dXic on Cast]	Mmgt1	0.0954344573377253
1	Xi = B6 [dXic on Cast]	Morc4	-0.146719872638242
1	Xi = B6 [dXic on Cast]	Morf4l2	-0.684974232696086
1	Xi = B6 [dXic on Cast]	Mospd1	0.176156955153827
1	Xi = B6 [dXic on Cast]	Mospd2	-0.249778309131527
1	Xi = B6 [dXic on Cast]	Mpp1	1.17402939977505
1	Xi = B6 [dXic on Cast]	Msl3	-0.510737915699429
1	Xi = B6 [dXic on Cast]	Msn	-0.06650669734562
1	Xi = B6 [dXic on Cast]	Mtcp1	0.190331212104149
1	Xi = B6 [dXic on Cast]	Mtm1	-0.236876667582783
1	Xi = B6 [dXic on Cast]	Mtmr1	-0.196291011247205
1	Xi = B6 [dXic on Cast]	Naa10	0.0173298785379169
1	Xi = B6 [dXic on Cast]	Nbdy	-0.0563074409019541
1	Xi = B6 [dXic on Cast]	Ndufb11	-0.074546953365054
1	Xi = B6 [dXic on Cast]	Nexmif	-0.409304386263705
1	Xi = B6 [dXic on Cast]	Nhsl2	-0.133266530863464
1	Xi = B6 [dXic on Cast]	Nkap	-0.0964628395012913
1	Xi = B6 [dXic on Cast]	Nono	-0.360252405682231
1	Xi = B6 [dXic on Cast]	Nr0b1	0.172340667116068
1	Xi = B6 [dXic on Cast]	Nsdhl	-0.497871593536887
1	Xi = B6 [dXic on Cast]	Nudt11	0.669175504624241
1	Xi = B6 [dXic on Cast]	Nup62cl	0.0188436316891108
1	Xi = B6 [dXic on Cast]	Nxf3	-0.211504105193712
1	Xi = B6 [dXic on Cast]	Nxt2	0.0916304754655683
1	Xi = B6 [dXic on Cast]	Ocrl	0.412996045647013
1	Xi = B6 [dXic on Cast]	Ofd1	0.0247089871720533
1	Xi = B6 [dXic on Cast]	Ogt	0.0320558927263061
1	Xi = B6 [dXic on Cast]	Ophn1	0.39391420771309
1	Xi = B6 [dXic on Cast]	Otud5	-0.0776320677725363
1	Xi = B6 [dXic on Cast]	Otud6a	-1.02046410255972
1	Xi = B6 [dXic on Cast]	Pbdc1	0.107653000973424
1	Xi = B6 [dXic on Cast]	Pcsk1n	-0.432756225099742
1	Xi = B6 [dXic on Cast]	Pcyt1b	0.0552551119902203
1	Xi = B6 [dXic on Cast]	Pdha1	1.02240868778702
1	Xi = B6 [dXic on Cast]	Pdk3	-0.262071324996367
1	Xi = B6 [dXic on Cast]	Pdzd11	-0.20334997344527
1	Xi = B6 [dXic on Cast]	Pdzd4	0.193879733594035
1	Xi = B6 [dXic on Cast]	Pfkfb1	0.889817082249577
1	Xi = B6 [dXic on Cast]	Pgk1	-1.851037360875
1	Xi = B6 [dXic on Cast]	Pgrmc1	0.746336924280781
1	Xi = B6 [dXic on Cast]	Phf6	-0.00693271416188481
1	Xi = B6 [dXic on Cast]	Phf8	-0.198709078882879
1	Xi = B6 [dXic on Cast]	Phka1	-0.492102892026063
1	Xi = B6 [dXic on Cast]	Phka2	0.359328066692556
1	Xi = B6 [dXic on Cast]	Piga	-0.320506019818164
1	Xi = B6 [dXic on Cast]	Pim2	-0.331281093875025
1	Xi = B6 [dXic on Cast]	Pir	0.405176250762568
1	Xi = B6 [dXic on Cast]	Pja1	0.455053178126723
1	Xi = B6 [dXic on Cast]	Platr21	0.990392672325959
1	Xi = B6 [dXic on Cast]	Plp2	-0.245520442146019
1	Xi = B6 [dXic on Cast]	Pls3	-0.728928275100788
1	Xi = B6 [dXic on Cast]	Plxna3	-0.0874628412503394
1	Xi = B6 [dXic on Cast]	Pnma5	0.233075934619334
1	Xi = B6 [dXic on Cast]	Pola1	-0.162620200819079
1	Xi = B6 [dXic on Cast]	Porcn	0.855795277115357
1	Xi = B6 [dXic on Cast]	Pqbp1	-0.195163470306052
1	Xi = B6 [dXic on Cast]	Praf2	-0.498453507466481
1	Xi = B6 [dXic on Cast]	Prdx4	0.402141815286318
1	Xi = B6 [dXic on Cast]	Prickle3	-0.481869007757053
1	Xi = B6 [dXic on Cast]	Prkx	1.011055188509
1	Xi = B6 [dXic on Cast]	Prps1	0.565664026869187
1	Xi = B6 [dXic on Cast]	Prps2	-0.297147822491199
1	Xi = B6 [dXic on Cast]	Prrg3	0.691049759110848
1	Xi = B6 [dXic on Cast]	Psmd10	-0.192645077942396
1	Xi = B6 [dXic on Cast]	Pwwp3b	0.277533975528909
1	Xi = B6 [dXic on Cast]	Rab9	0.0310268956206246
1	Xi = B6 [dXic on Cast]	Rbbp7	-0.0593785470789316
1	Xi = B6 [dXic on Cast]	Rbm10	-0.893084796083488
1	Xi = B6 [dXic on Cast]	Rbm3	0.339839095893066
1	Xi = B6 [dXic on Cast]	Rbm41	-0.0325433732643217
1	Xi = B6 [dXic on Cast]	Rbmx	0.256416527069286
1	Xi = B6 [dXic on Cast]	Rbmx2	0.31005399459907
1	Xi = B6 [dXic on Cast]	Renbp	0.313732732874874
1	Xi = B6 [dXic on Cast]	Rhox6	-1.38994651831601
1	Xi = B6 [dXic on Cast]	Ribc1	0.0848888975865129
1	Xi = B6 [dXic on Cast]	Rlim	-0.884056391808519
1	Xi = B6 [dXic on Cast]	Rnf128	-0.768674453893544
1	Xi = B6 [dXic on Cast]	Rp2	1.50794008049731
1	Xi = B6 [dXic on Cast]	Rpgr	-1.09822353608812
1	Xi = B6 [dXic on Cast]	Rpl10	1.71000950051274
1	Xi = B6 [dXic on Cast]	Rpl3-ps2	6.98868468677217
1	Xi = B6 [dXic on Cast]	Rps24-ps3	-6.75488750216347
1	Xi = B6 [dXic on Cast]	Rps4x	-0.165825345683087
1	Xi = B6 [dXic on Cast]	Rps6ka3	-0.251689432239785
1	Xi = B6 [dXic on Cast]	Rps6ka6	0.147632942308222
1	Xi = B6 [dXic on Cast]	Rragb	-0.598863317537418
1	Xi = B6 [dXic on Cast]	Sat1	0.555900035118694
1	Xi = B6 [dXic on Cast]	Scml2	-1.20645087746743
1	Xi = B6 [dXic on Cast]	Sh3kbp1	0.497499659470817
1	Xi = B6 [dXic on Cast]	Shroom2	0.0796320184732138
1	Xi = B6 [dXic on Cast]	Shroom4	0.916604962283839
1	Xi = B6 [dXic on Cast]	Siah1b	-0.376790029921881
1	Xi = B6 [dXic on Cast]	Slc10a3	0.732620123890242
1	Xi = B6 [dXic on Cast]	Slc25a14	-0.624490864907793
1	Xi = B6 [dXic on Cast]	Slc25a53	-1.07488721163099
1	Xi = B6 [dXic on Cast]	Slc35a2	-0.384859350613819
1	Xi = B6 [dXic on Cast]	Slc6a8	0.669403790169044
1	Xi = B6 [dXic on Cast]	Slc7a3	-0.353460933013922
1	Xi = B6 [dXic on Cast]	Slc9a6	0.181112682074771
1	Xi = B6 [dXic on Cast]	Smc1a	-0.00568790671214159
1	Xi = B6 [dXic on Cast]	Smim10l2a	0.663636814849069
1	Xi = B6 [dXic on Cast]	Sms	-0.82910701258403
1	Xi = B6 [dXic on Cast]	Sms-ps	6.91886323727459
1	Xi = B6 [dXic on Cast]	Snx12	-0.440572591385981
1	Xi = B6 [dXic on Cast]	Sox3	-0.252187023596801
1	Xi = B6 [dXic on Cast]	Spin2c	-0.0614005446641433
1	Xi = B6 [dXic on Cast]	Spin4	-0.537028023657454
1	Xi = B6 [dXic on Cast]	Ssr4	0.227410496103072
1	Xi = B6 [dXic on Cast]	Stard8	-1.30297315120394
1	Xi = B6 [dXic on Cast]	Stk26	-1.42033179894836
1	Xi = B6 [dXic on Cast]	Suv39h1	-0.244622368719913
1	Xi = B6 [dXic on Cast]	Syap1	0.225559700415131
1	Xi = B6 [dXic on Cast]	Syn1	1.07972719247073
1	Xi = B6 [dXic on Cast]	Tab3	0.948553234581324
1	Xi = B6 [dXic on Cast]	Taf1	-0.337869638756384
1	Xi = B6 [dXic on Cast]	Taz	0.0979751595632974
1	Xi = B6 [dXic on Cast]	Tbc1d25	-1.05044603250638
1	Xi = B6 [dXic on Cast]	Tbc1d8b	-0.477944250839036
1	Xi = B6 [dXic on Cast]	Tbl1x	0.717259804110552
1	Xi = B6 [dXic on Cast]	Tceal8	0.206825485303284
1	Xi = B6 [dXic on Cast]	Tceal9	-0.284357557986988
1	Xi = B6 [dXic on Cast]	Tceanc	0.370562870138239
1	Xi = B6 [dXic on Cast]	Tex11	-0.646890249864358
1	Xi = B6 [dXic on Cast]	Tfe3	0.131314033954675
1	Xi = B6 [dXic on Cast]	Timm17b	0.387232133618977
1	Xi = B6 [dXic on Cast]	Timp1	1.07860983469637
1	Xi = B6 [dXic on Cast]	Tmem164	1.16024708753996
1	Xi = B6 [dXic on Cast]	Tmem185a	-0.253756592245783
1	Xi = B6 [dXic on Cast]	Tmem28	-1.29545588352617
1	Xi = B6 [dXic on Cast]	Tmem47	1.79826704922965
1	Xi = B6 [dXic on Cast]	Tmsb4x	2.71944783290818
1	Xi = B6 [dXic on Cast]	Trap1a	1.38290005261736
1	Xi = B6 [dXic on Cast]	Trappc2	0.707446507246151
1	Xi = B6 [dXic on Cast]	Tspan7	-0.549338590990435
1	Xi = B6 [dXic on Cast]	Tspyl2	0.105281450314048
1	Xi = B6 [dXic on Cast]	Tsr2	0.0219868134393739
1	Xi = B6 [dXic on Cast]	Txlng	-0.00753367268540755
1	Xi = B6 [dXic on Cast]	Uba1	-0.015876982012238
1	Xi = B6 [dXic on Cast]	Ubl4a	-0.0651841687601374
1	Xi = B6 [dXic on Cast]	Ubqln2	-0.0548619350345183
1	Xi = B6 [dXic on Cast]	Upf3b	0.303780748177103
1	Xi = B6 [dXic on Cast]	Uprt	-0.197446064206217
1	Xi = B6 [dXic on Cast]	Usp11	-0.838160968838779
1	Xi = B6 [dXic on Cast]	Usp26	0.443129806308197
1	Xi = B6 [dXic on Cast]	Usp27x	0.131244533278253
1	Xi = B6 [dXic on Cast]	Usp9x	0.0406102839128589
1	Xi = B6 [dXic on Cast]	Utp14a	0.0532453806277889
1	Xi = B6 [dXic on Cast]	Uxt	0.149377624038227
1	Xi = B6 [dXic on Cast]	Vbp1	0.0635651287774661
1	Xi = B6 [dXic on Cast]	Vegfd	0.148098638989134
1	Xi = B6 [dXic on Cast]	Vma21	0.113840845975568
1	Xi = B6 [dXic on Cast]	Wdr13	0.0647702553902378
1	Xi = B6 [dXic on Cast]	Wdr45	-0.0951946206669283
1	Xi = B6 [dXic on Cast]	Wnk3	0.0276807407761137
1	Xi = B6 [dXic on Cast]	Xiap	-0.0310268956206245
1	Xi = B6 [dXic on Cast]	Xk	-0.0725442125950718
1	Xi = B6 [dXic on Cast]	Xlr3a	-1.45039277572681
1	Xi = B6 [dXic on Cast]	Yipf6	0.226204035286467
1	Xi = B6 [dXic on Cast]	Zbtb33	-0.156969346338399
1	Xi = B6 [dXic on Cast]	Zc4h2	0.280107919192735
1	Xi = B6 [dXic on Cast]	Zdhhc15	0.180878582842439
1	Xi = B6 [dXic on Cast]	Zdhhc9	-0.228720041308459
1	Xi = B6 [dXic on Cast]	Zfp182	0.180572245641821
1	Xi = B6 [dXic on Cast]	Zfp185	-0.0335695326937018
1	Xi = B6 [dXic on Cast]	Zfp275	-0.210008696880616
1	Xi = B6 [dXic on Cast]	Zfp280c	0.120905577565364
1	Xi = B6 [dXic on Cast]	Zfp449	-0.3558754268107
1	Xi = B6 [dXic on Cast]	Zfx	0.0169873540205726
1	Xi = B6 [dXic on Cast]	Zic3	0.053234606852331
1	Xi = B6 [dXic on Cast]	Zmym3	-0.27661093320246
1	Xi = B6 [dXic on Cast]	Zrsr2	-0.02230377436449
2	Xi = Cast [dXic on B6]	1110012L19Rik	-1.40053792958373
2	Xi = Cast [dXic on B6]	1700013H16Rik	0.0196670334560766
2	Xi = Cast [dXic on B6]	1810030O07Rik	-1.31850262028824
2	Xi = Cast [dXic on B6]	4933407K13Rik	-1.91253715874966
2	Xi = Cast [dXic on B6]	5530601H04Rik	0.0378681855904431
2	Xi = Cast [dXic on B6]	8030474K03Rik	-1.10604163741032
2	Xi = Cast [dXic on B6]	A230072C01Rik	0.650057528943041
2	Xi = Cast [dXic on B6]	AA414768	0.968291140272662
2	Xi = Cast [dXic on B6]	Abcb7	-1.15914516268907
2	Xi = Cast [dXic on B6]	Abcd1	0.0238467419543677
2	Xi = Cast [dXic on B6]	Acot9	-1.33207605026345
2	Xi = Cast [dXic on B6]	Acsl4	-0.779165845285853
2	Xi = Cast [dXic on B6]	Aff2	-4.78135971352466
2	Xi = Cast [dXic on B6]	Akap17b	-0.503324031696799
2	Xi = Cast [dXic on B6]	Alg13	-0.457992127051129
2	Xi = Cast [dXic on B6]	Amer1	-1.76209018832182
2	Xi = Cast [dXic on B6]	Ammecr1	0.105771569262183
2	Xi = Cast [dXic on B6]	Amot	-0.29876211030832
2	Xi = Cast [dXic on B6]	Ap1s2	0.972478937236095
2	Xi = Cast [dXic on B6]	Apex2	-1.31871853841147
2	Xi = Cast [dXic on B6]	Apoo	-3.0272500344082
2	Xi = Cast [dXic on B6]	Araf	-0.047934477063702
2	Xi = Cast [dXic on B6]	Arhgap4	-0.639410284743533
2	Xi = Cast [dXic on B6]	Armcx1	-1.02577844119111
2	Xi = Cast [dXic on B6]	Armcx2	-1.06256568638149
2	Xi = Cast [dXic on B6]	Armcx4	-1.3075090349744
2	Xi = Cast [dXic on B6]	Armcx5	-0.671616882975338
2	Xi = Cast [dXic on B6]	Arxes1	-1.43643997601107
2	Xi = Cast [dXic on B6]	Arxes2	-0.632066735848199
2	Xi = Cast [dXic on B6]	Atg4a	0.278716028066064
2	Xi = Cast [dXic on B6]	Atp11c	-0.598418781200583
2	Xi = Cast [dXic on B6]	Atp6ap2	-0.134776679334454
2	Xi = Cast [dXic on B6]	Atp7a	-0.900464326449086
2	Xi = Cast [dXic on B6]	Atrx	-0.738978629802461
2	Xi = Cast [dXic on B6]	AU015836	0.292721537836552
2	Xi = Cast [dXic on B6]	AU022751	-0.459431618637297
2	Xi = Cast [dXic on B6]	BC065397	-0.334419039070559
2	Xi = Cast [dXic on B6]	Bcap31	-0.668444851407831
2	Xi = Cast [dXic on B6]	Bclaf3	-0.969056292791732
2	Xi = Cast [dXic on B6]	Bcor	-0.0557988826307029
2	Xi = Cast [dXic on B6]	Bcorl1	-0.780686971595524
2	Xi = Cast [dXic on B6]	Bex2	-0.953407305696229
2	Xi = Cast [dXic on B6]	Bhlhb9	-0.667306961949907
2	Xi = Cast [dXic on B6]	Brcc3	-0.165621904175849
2	Xi = Cast [dXic on B6]	Brwd3	-0.67069237474704
2	Xi = Cast [dXic on B6]	Cask	0.325318684088136
2	Xi = Cast [dXic on B6]	Ccdc120	-0.268488835925902
2	Xi = Cast [dXic on B6]	Ccdc160	-1.71484278326807
2	Xi = Cast [dXic on B6]	Cd99l2	-1.28757659009659
2	Xi = Cast [dXic on B6]	Cdk16	-0.165222382477024
2	Xi = Cast [dXic on B6]	Cdkl5	-0.253756592245783
2	Xi = Cast [dXic on B6]	Cenpi	-0.659575561495248
2	Xi = Cast [dXic on B6]	Cetn2	-0.485426827170242
2	Xi = Cast [dXic on B6]	Cfp	-0.0347654181606766
2	Xi = Cast [dXic on B6]	Chm	-0.740683882412316
2	Xi = Cast [dXic on B6]	Clcn5	-0.149377624038227
2	Xi = Cast [dXic on B6]	Cox7b	-0.788495894806288
2	Xi = Cast [dXic on B6]	Cstf2	-0.0229611484433112
2	Xi = Cast [dXic on B6]	Ctps2	-0.169925001442312
2	Xi = Cast [dXic on B6]	Cul4b	-0.221656164601464
2	Xi = Cast [dXic on B6]	Ddx3x	-0.0449961704630004
2	Xi = Cast [dXic on B6]	Diaph2	-0.567684509289321
2	Xi = Cast [dXic on B6]	Dkc1	0.162691137266764
2	Xi = Cast [dXic on B6]	Dlg3	-1.64676778519463
2	Xi = Cast [dXic on B6]	Dmd	-0.734538856771666
2	Xi = Cast [dXic on B6]	Dock11	-0.983126181435604
2	Xi = Cast [dXic on B6]	Dusp9	-0.309480637465209
2	Xi = Cast [dXic on B6]	Ebp	0.103410325081527
2	Xi = Cast [dXic on B6]	Eda	-1.82200169802201
2	Xi = Cast [dXic on B6]	Eda2r	-0.35390580959814
2	Xi = Cast [dXic on B6]	Efhc2	-2.73418850949563
2	Xi = Cast [dXic on B6]	Efnb1	-1.6724253419715
2	Xi = Cast [dXic on B6]	Egfl6	-3.16382480190589
2	Xi = Cast [dXic on B6]	Eif1ax	-0.194780190128588
2	Xi = Cast [dXic on B6]	Eif2s3x	1.42729315412175
2	Xi = Cast [dXic on B6]	Elf4	-0.404390255079335
2	Xi = Cast [dXic on B6]	Elk1	-0.374927285904691
2	Xi = Cast [dXic on B6]	Emd	-0.725541478718008
2	Xi = Cast [dXic on B6]	Enox2	-0.696607856550065
2	Xi = Cast [dXic on B6]	Eras	0.0364489712546654
2	Xi = Cast [dXic on B6]	Ercc6l	-0.975576526060782
2	Xi = Cast [dXic on B6]	Esx1	-0.761840262805235
2	Xi = Cast [dXic on B6]	F8a	-0.563900885193326
2	Xi = Cast [dXic on B6]	Fam120c	0
2	Xi = Cast [dXic on B6]	Fam122b	-1.13750352374993
2	Xi = Cast [dXic on B6]	Fam199x	-0.523785162530869
2	Xi = Cast [dXic on B6]	Fam3a	-0.854949667196717
2	Xi = Cast [dXic on B6]	Fam50a	-0.512293433022924
2	Xi = Cast [dXic on B6]	Fancb	-0.403694812770912
2	Xi = Cast [dXic on B6]	Fgd1	-0.882142571191873
2	Xi = Cast [dXic on B6]	Fgf13	-0.62148837674627
2	Xi = Cast [dXic on B6]	Fhl1	-1.38552825711612
2	Xi = Cast [dXic on B6]	Firre	-2.61555082055458
2	Xi = Cast [dXic on B6]	Flna	-0.504463458318671
2	Xi = Cast [dXic on B6]	Fmr1	-0.245112497836531
2	Xi = Cast [dXic on B6]	Fmr1nb	-0.588468444222692
2	Xi = Cast [dXic on B6]	Foxo4	-0.325345455445097
2	Xi = Cast [dXic on B6]	Ftsj1	-0.221476133569293
2	Xi = Cast [dXic on B6]	Fundc1	0.222392421336448
2	Xi = Cast [dXic on B6]	G6pdx	-0.877295813420223
2	Xi = Cast [dXic on B6]	Gdi1	-0.566054038171092
2	Xi = Cast [dXic on B6]	Gemin8	0.257797757467647
2	Xi = Cast [dXic on B6]	Gk	-0.769830228071833
2	Xi = Cast [dXic on B6]	Gm14513	-7.10852445677817
2	Xi = Cast [dXic on B6]	Gm14820	-0.496937752923932
2	Xi = Cast [dXic on B6]	Gm16411	-5.7279204545632
2	Xi = Cast [dXic on B6]	Gm18336	-0.416584625476322
2	Xi = Cast [dXic on B6]	Gm364	-0.796308884337283
2	Xi = Cast [dXic on B6]	Gm4779	-2.13750352374994
2	Xi = Cast [dXic on B6]	Gnl3l	-0.702964790694907
2	Xi = Cast [dXic on B6]	Gpc3	-0.359081093304828
2	Xi = Cast [dXic on B6]	Gpc4	-0.975899750199506
2	Xi = Cast [dXic on B6]	Gpkow	0.437405312307298
2	Xi = Cast [dXic on B6]	Gpr143	0.68939991091415
2	Xi = Cast [dXic on B6]	Gprasp1	-0.384712962422046
2	Xi = Cast [dXic on B6]	Gprasp2	-0.86367852878722
2	Xi = Cast [dXic on B6]	Gripap1	-0.146638148906397
2	Xi = Cast [dXic on B6]	Gspt2	-0.662965012722429
2	Xi = Cast [dXic on B6]	Haus7	0.279737284626563
2	Xi = Cast [dXic on B6]	Hccs	-0.345387067711351
2	Xi = Cast [dXic on B6]	Hcfc1	-0.253907022764635
2	Xi = Cast [dXic on B6]	Hdac6	0.0535370276041153
2	Xi = Cast [dXic on B6]	Hmgb3	0.3536369546147
2	Xi = Cast [dXic on B6]	Hprt	-0.709108991812529
2	Xi = Cast [dXic on B6]	Hsd17b10	-0.773258316222145
2	Xi = Cast [dXic on B6]	Htatsf1	-0.218772105657751
2	Xi = Cast [dXic on B6]	Huwe1	-0.30962634232288
2	Xi = Cast [dXic on B6]	Idh3g	-0.0778000142760633
2	Xi = Cast [dXic on B6]	Ids	-0.0557425519269965
2	Xi = Cast [dXic on B6]	Igbp1	-0.334910815038225
2	Xi = Cast [dXic on B6]	Ikbkg	-0.19213120615036
2	Xi = Cast [dXic on B6]	Ints6l	-0.854300335658037
2	Xi = Cast [dXic on B6]	Iqsec2	-1.19033121210415
2	Xi = Cast [dXic on B6]	Irak1	-0.187215736235387
2	Xi = Cast [dXic on B6]	Itgb1bp2	-0.502500340529183
2	Xi = Cast [dXic on B6]	Jade3	-0.848524111034009
2	Xi = Cast [dXic on B6]	Kantr	-0.591360271919307
2	Xi = Cast [dXic on B6]	Kcnd1	-0.151338103785482
2	Xi = Cast [dXic on B6]	Kdm5c	-0.278862501294878
2	Xi = Cast [dXic on B6]	Kdm6a	0.130412385224444
2	Xi = Cast [dXic on B6]	Kif4	-0.427421223734676
2	Xi = Cast [dXic on B6]	Klf8	-1.09888566451046
2	Xi = Cast [dXic on B6]	Klhl13	0.571299337514487
2	Xi = Cast [dXic on B6]	Klhl15	-0.429684275243245
2	Xi = Cast [dXic on B6]	Lage3	-0.483364360713349
2	Xi = Cast [dXic on B6]	Lamp2	-0.357552004618084
2	Xi = Cast [dXic on B6]	Las1l	-0.829596572076471
2	Xi = Cast [dXic on B6]	Lpar4	-1.6256044852185
2	Xi = Cast [dXic on B6]	Lrch2	-1.27265532384669
2	Xi = Cast [dXic on B6]	Maged1	-0.962286996707558
2	Xi = Cast [dXic on B6]	Maged2	-0.899695094204314
2	Xi = Cast [dXic on B6]	Magee1	-1
2	Xi = Cast [dXic on B6]	Mageh1	-0.935869662580284
2	Xi = Cast [dXic on B6]	Magt1	-1.45512506307857
2	Xi = Cast [dXic on B6]	Map3k15	-0.394859617341214
2	Xi = Cast [dXic on B6]	Map7d2	-1.33298328339636
2	Xi = Cast [dXic on B6]	Mbtps2	-0.254786252983718
2	Xi = Cast [dXic on B6]	Mcf2	-0.415964383371689
2	Xi = Cast [dXic on B6]	Mecp2	-0.374395514781498
2	Xi = Cast [dXic on B6]	Med12	-0.935337283135559
2	Xi = Cast [dXic on B6]	Med14	0.108313798233458
2	Xi = Cast [dXic on B6]	Mid1	-2.30116953472056
2	Xi = Cast [dXic on B6]	Mmgt1	-0.410933100946107
2	Xi = Cast [dXic on B6]	Morc4	-0.364053570560039
2	Xi = Cast [dXic on B6]	Morf4l2	-0.700135640778624
2	Xi = Cast [dXic on B6]	Mospd1	-0.854802084460064
2	Xi = Cast [dXic on B6]	Mospd2	0.118644496498619
2	Xi = Cast [dXic on B6]	Mpp1	-1.22326545920932
2	Xi = Cast [dXic on B6]	Msl3	-0.0277449904829043
2	Xi = Cast [dXic on B6]	Msn	-0.861590075085529
2	Xi = Cast [dXic on B6]	Mtcp1	-0.903323980588326
2	Xi = Cast [dXic on B6]	Mtm1	-0.498805856971442
2	Xi = Cast [dXic on B6]	Mtmr1	-0.22924609237751
2	Xi = Cast [dXic on B6]	Naa10	-0.348201789096471
2	Xi = Cast [dXic on B6]	Nbdy	-0.313935304133832
2	Xi = Cast [dXic on B6]	Ndufb11	-0.0682873571680614
2	Xi = Cast [dXic on B6]	Nexmif	-1.20461771960847
2	Xi = Cast [dXic on B6]	Nhsl2	-1.6285188667079
2	Xi = Cast [dXic on B6]	Nkap	0.144735092981011
2	Xi = Cast [dXic on B6]	Nono	-0.500618461846056
2	Xi = Cast [dXic on B6]	Nr0b1	0.542295126082171
2	Xi = Cast [dXic on B6]	Nsdhl	-0.0993072001889849
2	Xi = Cast [dXic on B6]	Nudt11	-0.374395514781498
2	Xi = Cast [dXic on B6]	Nup62cl	0.135351852894886
2	Xi = Cast [dXic on B6]	Nxf3	-0.923378718397088
2	Xi = Cast [dXic on B6]	Nxt2	-0.912537158749661
2	Xi = Cast [dXic on B6]	Ocrl	-1
2	Xi = Cast [dXic on B6]	Ofd1	-0.431655570729261
2	Xi = Cast [dXic on B6]	Ogt	-0.183962834842595
2	Xi = Cast [dXic on B6]	Ophn1	-0.714597781137752
2	Xi = Cast [dXic on B6]	Otud5	-0.239827014672469
2	Xi = Cast [dXic on B6]	Otud6a	-0.572251448971602
2	Xi = Cast [dXic on B6]	Pbdc1	-0.427861539636427
2	Xi = Cast [dXic on B6]	Pcsk1n	0.19685732922931
2	Xi = Cast [dXic on B6]	Pcyt1b	-0.82463291348944
2	Xi = Cast [dXic on B6]	Pdha1	-1.28423290594267
2	Xi = Cast [dXic on B6]	Pdk3	-0.395408692529911
2	Xi = Cast [dXic on B6]	Pdzd11	-0.459431618637297
2	Xi = Cast [dXic on B6]	Pdzd4	-0.898989520740078
2	Xi = Cast [dXic on B6]	Pfkfb1	-1.69538649041481
2	Xi = Cast [dXic on B6]	Pgk1	0.913520479274532
2	Xi = Cast [dXic on B6]	Pgrmc1	-0.959601899374571
2	Xi = Cast [dXic on B6]	Phf6	-0.516993577045161
2	Xi = Cast [dXic on B6]	Phf8	-0.277425498139415
2	Xi = Cast [dXic on B6]	Phka1	-0.600729816579473
2	Xi = Cast [dXic on B6]	Phka2	-1.08676131191928
2	Xi = Cast [dXic on B6]	Piga	-0.724568568016738
2	Xi = Cast [dXic on B6]	Pim2	-0.114302749944797
2	Xi = Cast [dXic on B6]	Pir	-0.761768985166779
2	Xi = Cast [dXic on B6]	Pja1	-0.865250587886762
2	Xi = Cast [dXic on B6]	Platr21	-1.53403856555848
2	Xi = Cast [dXic on B6]	Plp2	-0.197483634878777
2	Xi = Cast [dXic on B6]	Pls3	-0.612301209311666
2	Xi = Cast [dXic on B6]	Plxna3	-0.609624554955425
2	Xi = Cast [dXic on B6]	Pnma5	-1.05165063051553
2	Xi = Cast [dXic on B6]	Pola1	-0.479949177335021
2	Xi = Cast [dXic on B6]	Porcn	-0.362570079384708
2	Xi = Cast [dXic on B6]	Pqbp1	0.171094596188891
2	Xi = Cast [dXic on B6]	Praf2	0.387023123109247
2	Xi = Cast [dXic on B6]	Prdx4	-1.09895028298054
2	Xi = Cast [dXic on B6]	Prickle3	0.362570079384708
2	Xi = Cast [dXic on B6]	Prkx	-0.455369593314062
2	Xi = Cast [dXic on B6]	Prps1	-0.721481681600776
2	Xi = Cast [dXic on B6]	Prps2	-0.556153129560189
2	Xi = Cast [dXic on B6]	Prrg3	-1.26303440583379
2	Xi = Cast [dXic on B6]	Psmd10	-0.210085525884835
2	Xi = Cast [dXic on B6]	Pwwp3b	-1.31774029792393
2	Xi = Cast [dXic on B6]	Rab9	-0.855610090664825
2	Xi = Cast [dXic on B6]	Rbbp7	-0.082462160191973
2	Xi = Cast [dXic on B6]	Rbm10	0.495957494662411
2	Xi = Cast [dXic on B6]	Rbm3	-0.386503072365358
2	Xi = Cast [dXic on B6]	Rbm41	-0.256908303036952
2	Xi = Cast [dXic on B6]	Rbmx	-1.01449956969512
2	Xi = Cast [dXic on B6]	Rbmx2	-1.33322372054854
2	Xi = Cast [dXic on B6]	Renbp	-0.433597909185572
2	Xi = Cast [dXic on B6]	Rhox6	0.750972452160085
2	Xi = Cast [dXic on B6]	Ribc1	-0.396890152568584
2	Xi = Cast [dXic on B6]	Rlim	-2.32240415331138
2	Xi = Cast [dXic on B6]	Rnf128	0.426494014713845
2	Xi = Cast [dXic on B6]	Rp2	-1.73434012475938
2	Xi = Cast [dXic on B6]	Rpgr	1.35706990100762
2	Xi = Cast [dXic on B6]	Rpl10	-2.13750352374994
2	Xi = Cast [dXic on B6]	Rpl3-ps2	-6.71424551766612
2	Xi = Cast [dXic on B6]	Rps24-ps3	6.98868468677217
2	Xi = Cast [dXic on B6]	Rps4x	-0.208891392331556
2	Xi = Cast [dXic on B6]	Rps6ka3	-0.0330582885792956
2	Xi = Cast [dXic on B6]	Rps6ka6	-0.916431362818125
2	Xi = Cast [dXic on B6]	Rragb	-1.07891705722422
2	Xi = Cast [dXic on B6]	Sat1	-1.89185119614438
2	Xi = Cast [dXic on B6]	Scml2	0.379287474329642
2	Xi = Cast [dXic on B6]	Sh3kbp1	-0.682103659131688
2	Xi = Cast [dXic on B6]	Shroom2	-0.625542687654042
2	Xi = Cast [dXic on B6]	Shroom4	-0.602071746022512
2	Xi = Cast [dXic on B6]	Siah1b	-0.158001834066493
2	Xi = Cast [dXic on B6]	Slc10a3	-1.07275634243531
2	Xi = Cast [dXic on B6]	Slc25a14	0.0264722113611912
2	Xi = Cast [dXic on B6]	Slc25a53	0.370562870138239
2	Xi = Cast [dXic on B6]	Slc35a2	-0.43038546361228
2	Xi = Cast [dXic on B6]	Slc6a8	-0.837834422015796
2	Xi = Cast [dXic on B6]	Slc7a3	-0.068728049158144
2	Xi = Cast [dXic on B6]	Slc9a6	-1.25779775746765
2	Xi = Cast [dXic on B6]	Smc1a	-0.426264754702098
2	Xi = Cast [dXic on B6]	Smim10l2a	-0.752562449217225
2	Xi = Cast [dXic on B6]	Sms	0.78040653140397
2	Xi = Cast [dXic on B6]	Sms-ps	-6.5077946401987
2	Xi = Cast [dXic on B6]	Snx12	-0.233985873323295
2	Xi = Cast [dXic on B6]	Sox3	-0.855610090664825
2	Xi = Cast [dXic on B6]	Spin2c	-1.02819689183065
2	Xi = Cast [dXic on B6]	Spin4	-1.55639334852439
2	Xi = Cast [dXic on B6]	Ssr4	-0.602664502454615
2	Xi = Cast [dXic on B6]	Stard8	0.0614005446641433
2	Xi = Cast [dXic on B6]	Stk26	-0.518130992242947
2	Xi = Cast [dXic on B6]	Suv39h1	-0.101402032208213
2	Xi = Cast [dXic on B6]	Syap1	-0.523034751577954
2	Xi = Cast [dXic on B6]	Syn1	-1.20163386116965
2	Xi = Cast [dXic on B6]	Tab3	-0.696486524811136
2	Xi = Cast [dXic on B6]	Taf1	0.424139706386096
2	Xi = Cast [dXic on B6]	Taz	-0.460841188891969
2	Xi = Cast [dXic on B6]	Tbc1d25	0.883643680096651
2	Xi = Cast [dXic on B6]	Tbc1d8b	-0.22978708150757
2	Xi = Cast [dXic on B6]	Tbl1x	-1.06314529365559
2	Xi = Cast [dXic on B6]	Tceal8	-1.4137059855333
2	Xi = Cast [dXic on B6]	Tceal9	-1.00401865173739
2	Xi = Cast [dXic on B6]	Tceanc	-0.882960578809781
2	Xi = Cast [dXic on B6]	Tex11	-0.263034405833794
2	Xi = Cast [dXic on B6]	Tfe3	-0.656281046400908
2	Xi = Cast [dXic on B6]	Timm17b	-0.555962628998604
2	Xi = Cast [dXic on B6]	Timp1	-1.03847414781464
2	Xi = Cast [dXic on B6]	Tmem164	-1.73620003562296
2	Xi = Cast [dXic on B6]	Tmem185a	-0.725140158769417
2	Xi = Cast [dXic on B6]	Tmem28	-0.843274496312547
2	Xi = Cast [dXic on B6]	Tmem47	-0.564294451237966
2	Xi = Cast [dXic on B6]	Tmsb4x	-5.35755200461808
2	Xi = Cast [dXic on B6]	Trap1a	-2.14359085362885
2	Xi = Cast [dXic on B6]	Trappc2	-0.980371193251067
2	Xi = Cast [dXic on B6]	Tspan7	-0.34577483684173
2	Xi = Cast [dXic on B6]	Tspyl2	-0.830905804823601
2	Xi = Cast [dXic on B6]	Tsr2	-0.305280563679855
2	Xi = Cast [dXic on B6]	Txlng	-0.416564969025438
2	Xi = Cast [dXic on B6]	Uba1	-0.108850532441983
2	Xi = Cast [dXic on B6]	Ubl4a	-0.888354644171091
2	Xi = Cast [dXic on B6]	Ubqln2	-0.284602559198542
2	Xi = Cast [dXic on B6]	Upf3b	-0.321928094887362
2	Xi = Cast [dXic on B6]	Uprt	-1.51705843621935
2	Xi = Cast [dXic on B6]	Usp11	0.176233902993244
2	Xi = Cast [dXic on B6]	Usp26	-1.11211036632154
2	Xi = Cast [dXic on B6]	Usp27x	-0.44980291743952
2	Xi = Cast [dXic on B6]	Usp9x	-0.0281685020220896
2	Xi = Cast [dXic on B6]	Utp14a	-0.309632970935851
2	Xi = Cast [dXic on B6]	Uxt	-0.474908955256242
2	Xi = Cast [dXic on B6]	Vbp1	-0.445162956956515
2	Xi = Cast [dXic on B6]	Vegfd	-1.13326653086346
2	Xi = Cast [dXic on B6]	Vma21	-0.308409770712668
2	Xi = Cast [dXic on B6]	Wdr13	0.11276793016195
2	Xi = Cast [dXic on B6]	Wdr45	0.125530882083859
2	Xi = Cast [dXic on B6]	Wnk3	-0.566619920599354
2	Xi = Cast [dXic on B6]	Xiap	-0.884046567015123
2	Xi = Cast [dXic on B6]	Xk	0.236198220861478
2	Xi = Cast [dXic on B6]	Xlr3a	1.14644356810315
2	Xi = Cast [dXic on B6]	Yipf6	-0.548765176075878
2	Xi = Cast [dXic on B6]	Zbtb33	-0.273565073325963
2	Xi = Cast [dXic on B6]	Zc4h2	-0.648527629498622
2	Xi = Cast [dXic on B6]	Zdhhc15	-2.18982455888002
2	Xi = Cast [dXic on B6]	Zdhhc9	-0.404841732172955
2	Xi = Cast [dXic on B6]	Zfp182	-0.254382535580885
2	Xi = Cast [dXic on B6]	Zfp185	-0.300866479359533
2	Xi = Cast [dXic on B6]	Zfp275	-0.215728691055437
2	Xi = Cast [dXic on B6]	Zfp280c	-1.17408262691597
2	Xi = Cast [dXic on B6]	Zfp449	-0.239465934695389
2	Xi = Cast [dXic on B6]	Zfx	-0.598078000511414
2	Xi = Cast [dXic on B6]	Zic3	-1.24862396290963
2	Xi = Cast [dXic on B6]	Zmym3	-0.873551664759061
2	Xi = Cast [dXic on B6]	Zrsr2	-0.160293065788751
2	Xi = B6 [dXic on Cast]	1110012L19Rik	0.388771844585038
2	Xi = B6 [dXic on Cast]	1700013H16Rik	-0.825520190334076
2	Xi = B6 [dXic on Cast]	1810030O07Rik	1.49908466556075
2	Xi = B6 [dXic on Cast]	4933407K13Rik	0.342392197447078
2	Xi = B6 [dXic on Cast]	5530601H04Rik	-0.274556275729013
2	Xi = B6 [dXic on Cast]	8030474K03Rik	-0.865070419913891
2	Xi = B6 [dXic on Cast]	A230072C01Rik	-1.55140994101013
2	Xi = B6 [dXic on Cast]	AA414768	-1.23757882515112
2	Xi = B6 [dXic on Cast]	Abcb7	-0.513093569786502
2	Xi = B6 [dXic on Cast]	Abcd1	0.114332675478995
2	Xi = B6 [dXic on Cast]	Acot9	0.47793553362212
2	Xi = B6 [dXic on Cast]	Acsl4	-0.380838486536469
2	Xi = B6 [dXic on Cast]	Aff2	4.38801728534513
2	Xi = B6 [dXic on Cast]	Akap17b	-0.386633784275178
2	Xi = B6 [dXic on Cast]	Alg13	-0.25386336307283
2	Xi = B6 [dXic on Cast]	Amer1	-0.222774744126784
2	Xi = B6 [dXic on Cast]	Ammecr1	-0.778584683367945
2	Xi = B6 [dXic on Cast]	Amot	-0.778403548361475
2	Xi = B6 [dXic on Cast]	Ap1s2	-1.62195670820336
2	Xi = B6 [dXic on Cast]	Apex2	-0.31029453855054
2	Xi = B6 [dXic on Cast]	Apoo	2.90573133878368
2	Xi = B6 [dXic on Cast]	Araf	-0.136458471157415
2	Xi = B6 [dXic on Cast]	Arhgap4	-0.0500406824995955
2	Xi = B6 [dXic on Cast]	Armcx1	-1.51156924197247
2	Xi = B6 [dXic on Cast]	Armcx2	-1.74577727484835
2	Xi = B6 [dXic on Cast]	Armcx4	-1.41031789791
2	Xi = B6 [dXic on Cast]	Armcx5	-0.490138954519562
2	Xi = B6 [dXic on Cast]	Arxes1	-0.019968416232596
2	Xi = B6 [dXic on Cast]	Arxes2	-0.467450452158687
2	Xi = B6 [dXic on Cast]	Atg4a	-0.213706693470225
2	Xi = B6 [dXic on Cast]	Atp11c	-0.107104273445763
2	Xi = B6 [dXic on Cast]	Atp6ap2	-0.0380469041479642
2	Xi = B6 [dXic on Cast]	Atp7a	-1.23395717296937
2	Xi = B6 [dXic on Cast]	Atrx	-0.727645898885988
2	Xi = B6 [dXic on Cast]	AU015836	-1.2011238045828
2	Xi = B6 [dXic on Cast]	AU022751	0.078387898684716
2	Xi = B6 [dXic on Cast]	BC065397	-1.28638051620827
2	Xi = B6 [dXic on Cast]	Bcap31	0.0691987621274606
2	Xi = B6 [dXic on Cast]	Bclaf3	0.386309050191922
2	Xi = B6 [dXic on Cast]	Bcor	-0.200774346672444
2	Xi = B6 [dXic on Cast]	Bcorl1	-0.548520504753096
2	Xi = B6 [dXic on Cast]	Bex2	-0.27715822476734
2	Xi = B6 [dXic on Cast]	Bhlhb9	-0.24824786318197
2	Xi = B6 [dXic on Cast]	Brcc3	0.00686671948826676
2	Xi = B6 [dXic on Cast]	Brwd3	-0.331522316723174
2	Xi = B6 [dXic on Cast]	Cask	-0.407657968913246
2	Xi = B6 [dXic on Cast]	Ccdc120	-0.442142729441442
2	Xi = B6 [dXic on Cast]	Ccdc160	-0.644416350931399
2	Xi = B6 [dXic on Cast]	Cd99l2	0.0524674198941355
2	Xi = B6 [dXic on Cast]	Cdk16	-0.217670629333054
2	Xi = B6 [dXic on Cast]	Cdkl5	-0.132282667482139
2	Xi = B6 [dXic on Cast]	Cenpi	-0.180813317585049
2	Xi = B6 [dXic on Cast]	Cetn2	-0.263034405833794
2	Xi = B6 [dXic on Cast]	Cfp	-0.777607578663552
2	Xi = B6 [dXic on Cast]	Chm	0.198745277478814
2	Xi = B6 [dXic on Cast]	Clcn5	-0.301304422761511
2	Xi = B6 [dXic on Cast]	Cox7b	-0.310929095938105
2	Xi = B6 [dXic on Cast]	Cstf2	-0.298015474943034
2	Xi = B6 [dXic on Cast]	Ctps2	-0.473931188332412
2	Xi = B6 [dXic on Cast]	Cul4b	-0.462552475294492
2	Xi = B6 [dXic on Cast]	Ddx3x	-0.337615895486669
2	Xi = B6 [dXic on Cast]	Diaph2	-0.0305883198334229
2	Xi = B6 [dXic on Cast]	Dkc1	-0.339910300197437
2	Xi = B6 [dXic on Cast]	Dlg3	-0.951959100458074
2	Xi = B6 [dXic on Cast]	Dmd	-0.323470259695768
2	Xi = B6 [dXic on Cast]	Dock11	0.0724084955280501
2	Xi = B6 [dXic on Cast]	Dusp9	-0.659633501753206
2	Xi = B6 [dXic on Cast]	Ebp	-0.20478302174307
2	Xi = B6 [dXic on Cast]	Eda	-0.31315788525963
2	Xi = B6 [dXic on Cast]	Eda2r	-0.281588213844348
2	Xi = B6 [dXic on Cast]	Efhc2	2.79701297783614
2	Xi = B6 [dXic on Cast]	Efnb1	-1.35267161831847
2	Xi = B6 [dXic on Cast]	Egfl6	2.00144776233011
2	Xi = B6 [dXic on Cast]	Eif1ax	-0.234082754276072
2	Xi = B6 [dXic on Cast]	Eif2s3x	-1.7072936825202
2	Xi = B6 [dXic on Cast]	Elf4	-0.343954401217361
2	Xi = B6 [dXic on Cast]	Elk1	-0.0607303475331856
2	Xi = B6 [dXic on Cast]	Emd	-0.406625259462644
2	Xi = B6 [dXic on Cast]	Enox2	0.00663309233244717
2	Xi = B6 [dXic on Cast]	Eras	-0.483679164883974
2	Xi = B6 [dXic on Cast]	Ercc6l	-0.775515199702312
2	Xi = B6 [dXic on Cast]	Esx1	-1.42742122373468
2	Xi = B6 [dXic on Cast]	F8a	0.0856087155088369
2	Xi = B6 [dXic on Cast]	Fam120c	-1
2	Xi = B6 [dXic on Cast]	Fam122b	-0.625934281777462
2	Xi = B6 [dXic on Cast]	Fam199x	-1.45597606000108
2	Xi = B6 [dXic on Cast]	Fam3a	-0.330016914864537
2	Xi = B6 [dXic on Cast]	Fam50a	-0.240244297293654
2	Xi = B6 [dXic on Cast]	Fancb	-0.526347082483551
2	Xi = B6 [dXic on Cast]	Fgd1	-0.854717459342945
2	Xi = B6 [dXic on Cast]	Fgf13	-0.099848928365062
2	Xi = B6 [dXic on Cast]	Fhl1	0.467903999922649
2	Xi = B6 [dXic on Cast]	Firre	0.428686560790695
2	Xi = B6 [dXic on Cast]	Flna	-0.513012658842141
2	Xi = B6 [dXic on Cast]	Fmr1	-0.474579444933249
2	Xi = B6 [dXic on Cast]	Fmr1nb	-0.200196675222252
2	Xi = B6 [dXic on Cast]	Foxo4	-1.77920804266961
2	Xi = B6 [dXic on Cast]	Ftsj1	0.00348056873496188
2	Xi = B6 [dXic on Cast]	Fundc1	-0.106258687390557
2	Xi = B6 [dXic on Cast]	G6pdx	0.175210484606375
2	Xi = B6 [dXic on Cast]	Gdi1	-0.648104379381725
2	Xi = B6 [dXic on Cast]	Gemin8	-0.171952682789295
2	Xi = B6 [dXic on Cast]	Gk	0.335738451603461
2	Xi = B6 [dXic on Cast]	Gm14513	9.2644426002266
2	Xi = B6 [dXic on Cast]	Gm14820	0.359081093304828
2	Xi = B6 [dXic on Cast]	Gm16411	4.92283213947754
2	Xi = B6 [dXic on Cast]	Gm18336	-0.210259866185249
2	Xi = B6 [dXic on Cast]	Gm364	-0.0964867645938017
2	Xi = B6 [dXic on Cast]	Gm4779	0.121561979880913
2	Xi = B6 [dXic on Cast]	Gnl3l	-0.458025711388578
2	Xi = B6 [dXic on Cast]	Gpc3	-0.576192291093424
2	Xi = B6 [dXic on Cast]	Gpc4	0.167536972088136
2	Xi = B6 [dXic on Cast]	Gpkow	-1.07118661724072
2	Xi = B6 [dXic on Cast]	Gpr143	-1.42931163026096
2	Xi = B6 [dXic on Cast]	Gprasp1	-0.770310422409503
2	Xi = B6 [dXic on Cast]	Gprasp2	-0.857488355532248
2	Xi = B6 [dXic on Cast]	Gripap1	-0.412149219954017
2	Xi = B6 [dXic on Cast]	Gspt2	-0.734220217427389
2	Xi = B6 [dXic on Cast]	Haus7	-0.536522145663403
2	Xi = B6 [dXic on Cast]	Hccs	-0.131724192509964
2	Xi = B6 [dXic on Cast]	Hcfc1	-0.627082399219692
2	Xi = B6 [dXic on Cast]	Hdac6	-0.353929217047256
2	Xi = B6 [dXic on Cast]	Hmgb3	-0.493694443153842
2	Xi = B6 [dXic on Cast]	Hprt	0.0240553331662962
2	Xi = B6 [dXic on Cast]	Hsd17b10	-0.140244727388403
2	Xi = B6 [dXic on Cast]	Htatsf1	-0.0781534609986265
2	Xi = B6 [dXic on Cast]	Huwe1	-0.273625155265446
2	Xi = B6 [dXic on Cast]	Idh3g	-0.0923097637340493
2	Xi = B6 [dXic on Cast]	Ids	-0.299417828633328
2	Xi = B6 [dXic on Cast]	Igbp1	-0.219503837645611
2	Xi = B6 [dXic on Cast]	Ikbkg	-0.529790381279578
2	Xi = B6 [dXic on Cast]	Ints6l	-0.292620262552578
2	Xi = B6 [dXic on Cast]	Iqsec2	-0.604458676346953
2	Xi = B6 [dXic on Cast]	Irak1	-0.307125469831215
2	Xi = B6 [dXic on Cast]	Itgb1bp2	-1.05658352836637
2	Xi = B6 [dXic on Cast]	Jade3	0.200574607857922
2	Xi = B6 [dXic on Cast]	Kantr	-0.2920266091735
2	Xi = B6 [dXic on Cast]	Kcnd1	-0.166249343298914
2	Xi = B6 [dXic on Cast]	Kdm5c	-0.243539126322764
2	Xi = B6 [dXic on Cast]	Kdm6a	-0.202549492361879
2	Xi = B6 [dXic on Cast]	Kif4	-0.858979850399449
2	Xi = B6 [dXic on Cast]	Klf8	-0.710760523818812
2	Xi = B6 [dXic on Cast]	Klhl13	-0.634341044422933
2	Xi = B6 [dXic on Cast]	Klhl15	-1.29278174922785
2	Xi = B6 [dXic on Cast]	Lage3	-0.259050891915296
2	Xi = B6 [dXic on Cast]	Lamp2	-0.253146121469346
2	Xi = B6 [dXic on Cast]	Las1l	-0.23201363099169
2	Xi = B6 [dXic on Cast]	Lpar4	-1.22400167419811
2	Xi = B6 [dXic on Cast]	Lrch2	-0.0549356754848852
2	Xi = B6 [dXic on Cast]	Maged1	-0.912577020462474
2	Xi = B6 [dXic on Cast]	Maged2	-1.42037094358188
2	Xi = B6 [dXic on Cast]	Magee1	-1.2461605872694
2	Xi = B6 [dXic on Cast]	Mageh1	-0.685891409571937
2	Xi = B6 [dXic on Cast]	Magt1	-0.532055234774562
2	Xi = B6 [dXic on Cast]	Map3k15	-0.412323114581808
2	Xi = B6 [dXic on Cast]	Map7d2	0.357552004618084
2	Xi = B6 [dXic on Cast]	Mbtps2	-0.57550217147209
2	Xi = B6 [dXic on Cast]	Mcf2	-0.166864274340006
2	Xi = B6 [dXic on Cast]	Mecp2	-0.570187148040758
2	Xi = B6 [dXic on Cast]	Med12	-1.06209000467291
2	Xi = B6 [dXic on Cast]	Med14	-0.464975193256223
2	Xi = B6 [dXic on Cast]	Mid1	1.29373120305671
2	Xi = B6 [dXic on Cast]	Mmgt1	-0.193975363920366
2	Xi = B6 [dXic on Cast]	Morc4	-0.545306300369366
2	Xi = B6 [dXic on Cast]	Morf4l2	-1.42768170853107
2	Xi = B6 [dXic on Cast]	Mospd1	-0.658080429925172
2	Xi = B6 [dXic on Cast]	Mospd2	-1.11142128266842
2	Xi = B6 [dXic on Cast]	Mpp1	0.84832670311391
2	Xi = B6 [dXic on Cast]	Msl3	-0.420410671377696
2	Xi = B6 [dXic on Cast]	Msn	-0.734694399435088
2	Xi = B6 [dXic on Cast]	Mtcp1	-0.0384741478146357
2	Xi = B6 [dXic on Cast]	Mtm1	-0.614506776335171
2	Xi = B6 [dXic on Cast]	Mtmr1	-0.25028370381034
2	Xi = B6 [dXic on Cast]	Naa10	-0.0373131584680558
2	Xi = B6 [dXic on Cast]	Nbdy	-0.894426630042463
2	Xi = B6 [dXic on Cast]	Ndufb11	-0.143713208666103
2	Xi = B6 [dXic on Cast]	Nexmif	-0.94744947794629
2	Xi = B6 [dXic on Cast]	Nhsl2	-1.56519924589973
2	Xi = B6 [dXic on Cast]	Nkap	-0.291390558379819
2	Xi = B6 [dXic on Cast]	Nono	-1.04755323902034
2	Xi = B6 [dXic on Cast]	Nr0b1	0.164751071806734
2	Xi = B6 [dXic on Cast]	Nsdhl	-0.635913688167912
2	Xi = B6 [dXic on Cast]	Nudt11	0.540568381362703
2	Xi = B6 [dXic on Cast]	Nup62cl	-0.227517453514315
2	Xi = B6 [dXic on Cast]	Nxf3	-0.630766190334281
2	Xi = B6 [dXic on Cast]	Nxt2	-0.545741190923438
2	Xi = B6 [dXic on Cast]	Ocrl	-0.122039693474977
2	Xi = B6 [dXic on Cast]	Ofd1	-0.300675545658766
2	Xi = B6 [dXic on Cast]	Ogt	-0.573713807088201
2	Xi = B6 [dXic on Cast]	Ophn1	-0.199564491882187
2	Xi = B6 [dXic on Cast]	Otud5	0.0161360558068771
2	Xi = B6 [dXic on Cast]	Otud6a	-1.42420914517709
2	Xi = B6 [dXic on Cast]	Pbdc1	-0.0813911307627795
2	Xi = B6 [dXic on Cast]	Pcsk1n	-0.0839012576089453
2	Xi = B6 [dXic on Cast]	Pcyt1b	-1.1455870312271
2	Xi = B6 [dXic on Cast]	Pdha1	0.545634018985574
2	Xi = B6 [dXic on Cast]	Pdk3	-1.31982555134172
2	Xi = B6 [dXic on Cast]	Pdzd11	-0.771227219384659
2	Xi = B6 [dXic on Cast]	Pdzd4	-0.383580067757246
2	Xi = B6 [dXic on Cast]	Pfkfb1	-0.077265126326703
2	Xi = B6 [dXic on Cast]	Pgk1	-2.72469425281805
2	Xi = B6 [dXic on Cast]	Pgrmc1	0.646075999017284
2	Xi = B6 [dXic on Cast]	Phf6	-0.614043564585106
2	Xi = B6 [dXic on Cast]	Phf8	-0.447296364815854
2	Xi = B6 [dXic on Cast]	Phka1	-1.33940767425041
2	Xi = B6 [dXic on Cast]	Phka2	0.448073412687872
2	Xi = B6 [dXic on Cast]	Piga	-0.323944440485867
2	Xi = B6 [dXic on Cast]	Pim2	-0.332404351245557
2	Xi = B6 [dXic on Cast]	Pir	0.181411487604712
2	Xi = B6 [dXic on Cast]	Pja1	-0.950189700229059
2	Xi = B6 [dXic on Cast]	Platr21	0.349627609632556
2	Xi = B6 [dXic on Cast]	Plp2	-0.294838319631938
2	Xi = B6 [dXic on Cast]	Pls3	-1.18319038491435
2	Xi = B6 [dXic on Cast]	Plxna3	-0.263980745678083
2	Xi = B6 [dXic on Cast]	Pnma5	0.254352753095256
2	Xi = B6 [dXic on Cast]	Pola1	-0.759202840649399
2	Xi = B6 [dXic on Cast]	Porcn	0.263034405833794
2	Xi = B6 [dXic on Cast]	Pqbp1	-0.220599139513397
2	Xi = B6 [dXic on Cast]	Praf2	0.133266530863464
2	Xi = B6 [dXic on Cast]	Prdx4	0.288083894869819
2	Xi = B6 [dXic on Cast]	Prickle3	-1.56131123265651
2	Xi = B6 [dXic on Cast]	Prkx	0.541867521514326
2	Xi = B6 [dXic on Cast]	Prps1	-0.137655754945696
2	Xi = B6 [dXic on Cast]	Prps2	-0.164244957656494
2	Xi = B6 [dXic on Cast]	Prrg3	0.538976295446976
2	Xi = B6 [dXic on Cast]	Psmd10	-0.336496567774815
2	Xi = B6 [dXic on Cast]	Pwwp3b	-0.65731334494584
2	Xi = B6 [dXic on Cast]	Rab9	-0.245112497836531
2	Xi = B6 [dXic on Cast]	Rbbp7	-1.24488705912353
2	Xi = B6 [dXic on Cast]	Rbm10	-0.317190175880699
2	Xi = B6 [dXic on Cast]	Rbm3	0.376745006171926
2	Xi = B6 [dXic on Cast]	Rbm41	0.184968881666762
2	Xi = B6 [dXic on Cast]	Rbmx	-0.32498789463642
2	Xi = B6 [dXic on Cast]	Rbmx2	0.069078382739051
2	Xi = B6 [dXic on Cast]	Renbp	0.0416992912803882
2	Xi = B6 [dXic on Cast]	Rhox6	-1.12928301694497
2	Xi = B6 [dXic on Cast]	Ribc1	-0.470319934780033
2	Xi = B6 [dXic on Cast]	Rlim	-2.19892916763577
2	Xi = B6 [dXic on Cast]	Rnf128	-1.43940618805543
2	Xi = B6 [dXic on Cast]	Rp2	1.21150410519371
2	Xi = B6 [dXic on Cast]	Rpgr	-1.3750987539087
2	Xi = B6 [dXic on Cast]	Rpl10	1.48954293564247
2	Xi = B6 [dXic on Cast]	Rpl3-ps2	7.4178525148859
2	Xi = B6 [dXic on Cast]	Rps24-ps3	-7.65821148275179
2	Xi = B6 [dXic on Cast]	Rps4x	-0.582113535753795
2	Xi = B6 [dXic on Cast]	Rps6ka3	-0.209374272674192
2	Xi = B6 [dXic on Cast]	Rps6ka6	-0.212449618088869
2	Xi = B6 [dXic on Cast]	Rragb	-1.48847897667861
2	Xi = B6 [dXic on Cast]	Sat1	0.615140649386181
2	Xi = B6 [dXic on Cast]	Scml2	-0.900464326449086
2	Xi = B6 [dXic on Cast]	Sh3kbp1	-0.583454194215879
2	Xi = B6 [dXic on Cast]	Shroom2	-0.380883502194706
2	Xi = B6 [dXic on Cast]	Shroom4	0.30919241164892
2	Xi = B6 [dXic on Cast]	Siah1b	-0.256692878959967
2	Xi = B6 [dXic on Cast]	Slc10a3	0.852895705967789
2	Xi = B6 [dXic on Cast]	Slc25a14	-1.08298936467103
2	Xi = B6 [dXic on Cast]	Slc25a53	-1.92283213947754
2	Xi = B6 [dXic on Cast]	Slc35a2	-0.279072615925565
2	Xi = B6 [dXic on Cast]	Slc6a8	0.165439232850745
2	Xi = B6 [dXic on Cast]	Slc7a3	-1.4275414347262
2	Xi = B6 [dXic on Cast]	Slc9a6	0.114642565941123
2	Xi = B6 [dXic on Cast]	Smc1a	-0.207835288897803
2	Xi = B6 [dXic on Cast]	Smim10l2a	-0.164275279376656
2	Xi = B6 [dXic on Cast]	Sms	-1.38700127319761
2	Xi = B6 [dXic on Cast]	Sms-ps	7.04439411935845
2	Xi = B6 [dXic on Cast]	Snx12	-0.955181496158154
2	Xi = B6 [dXic on Cast]	Sox3	-0.970455724385985
2	Xi = B6 [dXic on Cast]	Spin2c	-0.508387975613553
2	Xi = B6 [dXic on Cast]	Spin4	-1.09310940439148
2	Xi = B6 [dXic on Cast]	Ssr4	-0.0321326209408089
2	Xi = B6 [dXic on Cast]	Stard8	-1.54536632637536
2	Xi = B6 [dXic on Cast]	Stk26	-1.1817504368391
2	Xi = B6 [dXic on Cast]	Suv39h1	-0.159691627276752
2	Xi = B6 [dXic on Cast]	Syap1	-0.217174712065429
2	Xi = B6 [dXic on Cast]	Syn1	0.750021746991653
2	Xi = B6 [dXic on Cast]	Tab3	0.458668400082069
2	Xi = B6 [dXic on Cast]	Taf1	-0.867105729502655
2	Xi = B6 [dXic on Cast]	Taz	-0.217753526532927
2	Xi = B6 [dXic on Cast]	Tbc1d25	-0.968870102555829
2	Xi = B6 [dXic on Cast]	Tbc1d8b	-1.15987133677839
2	Xi = B6 [dXic on Cast]	Tbl1x	0.129670612444783
2	Xi = B6 [dXic on Cast]	Tceal8	-0.94504517424677
2	Xi = B6 [dXic on Cast]	Tceal9	-0.900365616515012
2	Xi = B6 [dXic on Cast]	Tceanc	0.307667401762193
2	Xi = B6 [dXic on Cast]	Tex11	-2.33730332077428
2	Xi = B6 [dXic on Cast]	Tfe3	0.159079058309077
2	Xi = B6 [dXic on Cast]	Timm17b	0.273691909234515
2	Xi = B6 [dXic on Cast]	Timp1	0.584962500721156
2	Xi = B6 [dXic on Cast]	Tmem164	0.681435267694886
2	Xi = B6 [dXic on Cast]	Tmem185a	0.0478285250906152
2	Xi = B6 [dXic on Cast]	Tmem28	-2.01707351335894
2	Xi = B6 [dXic on Cast]	Tmem47	0.843486531582336
2	Xi = B6 [dXic on Cast]	Tmsb4x	2.32894852256513
2	Xi = B6 [dXic on Cast]	Trap1a	1.18014967245277
2	Xi = B6 [dXic on Cast]	Trappc2	0.385290155884792
2	Xi = B6 [dXic on Cast]	Tspan7	-0.201633861169651
2	Xi = B6 [dXic on Cast]	Tspyl2	-0.686983437661665
2	Xi = B6 [dXic on Cast]	Tsr2	-0.553879897212084
2	Xi = B6 [dXic on Cast]	Txlng	-0.431784574115997
2	Xi = B6 [dXic on Cast]	Uba1	-0.0746802727135401
2	Xi = B6 [dXic on Cast]	Ubl4a	-0.526068811667588
2	Xi = B6 [dXic on Cast]	Ubqln2	-0.904310838130677
2	Xi = B6 [dXic on Cast]	Upf3b	0.0836579290469096
2	Xi = B6 [dXic on Cast]	Uprt	-2.07972719247073
2	Xi = B6 [dXic on Cast]	Usp11	-0.811914164367438
2	Xi = B6 [dXic on Cast]	Usp26	0.122335542924052
2	Xi = B6 [dXic on Cast]	Usp27x	-0.0130561528254464
2	Xi = B6 [dXic on Cast]	Usp9x	-0.352191898161213
2	Xi = B6 [dXic on Cast]	Utp14a	-0.160406811252981
2	Xi = B6 [dXic on Cast]	Uxt	-0.149747119504682
2	Xi = B6 [dXic on Cast]	Vbp1	-0.275967756833059
2	Xi = B6 [dXic on Cast]	Vegfd	0.0916304754655683
2	Xi = B6 [dXic on Cast]	Vma21	-0.045087889528538
2	Xi = B6 [dXic on Cast]	Wdr13	0.0578440745722845
2	Xi = B6 [dXic on Cast]	Wdr45	-0.204174563395223
2	Xi = B6 [dXic on Cast]	Wnk3	-0.204478057217396
2	Xi = B6 [dXic on Cast]	Xiap	-0.290832858177366
2	Xi = B6 [dXic on Cast]	Xk	-0.306207636765596
2	Xi = B6 [dXic on Cast]	Xlr3a	-1.55234107915196
2	Xi = B6 [dXic on Cast]	Yipf6	-0.226029163975335
2	Xi = B6 [dXic on Cast]	Zbtb33	-0.472068444315223
2	Xi = B6 [dXic on Cast]	Zc4h2	-1.21412480535285
2	Xi = B6 [dXic on Cast]	Zdhhc15	-0.425091163942767
2	Xi = B6 [dXic on Cast]	Zdhhc9	-0.660513533728333
2	Xi = B6 [dXic on Cast]	Zfp182	-0.336003280099085
2	Xi = B6 [dXic on Cast]	Zfp185	-0.513085091170349
2	Xi = B6 [dXic on Cast]	Zfp275	-0.517242359605743
2	Xi = B6 [dXic on Cast]	Zfp280c	-0.546731120511194
2	Xi = B6 [dXic on Cast]	Zfp449	0.0717014653541888
2	Xi = B6 [dXic on Cast]	Zfx	-0.671314538937329
2	Xi = B6 [dXic on Cast]	Zic3	0.144157009981874
2	Xi = B6 [dXic on Cast]	Zmym3	-1.01703685439895
2	Xi = B6 [dXic on Cast]	Zrsr2	-0.0599669232789145
3	Xi = Cast [dXic on B6]	1110012L19Rik	-1.46481146964795
[truncated: 1,331 more rows]
